# Supplementary material for: Multiplexed imaging of nucleome architectures in single cells of mammalian tissue
Source: Nat Commun. 2020 Jun 9;11:2907. doi: 10.1038/s41467-020-16732-5 (PMC7283333; doi:10.1038/s41467-020-16732-5)
Supplement: Supplementary file 4 — Supplementary Data 1 [file 41467_2020_16732_MOESM4_ESM.xlsx]

## Sheet: Sheet1
Note: All coordinates were from mouse genome assembly mm9 . We targeted the center 100-kb region of each TAD, except the 37th TAD, the center of which overlaped the scd2 region. For the 37th TAD, we targeted a 100-kb region downstream of the scd2 gene.
ID # of imaged TAD	TAD start	TAD end	Targeted region start	Targeted region end
1	3080000	5400000	4190000	4290000
2	5480000	6400000	5890000	5990000
3	7080000	7560000	7270000	7370000
4	7560000	8800000	8130000	8230000
5	8800000	9960000	9330000	9430000
6	9960000	10320000	10090000	10190000
7	10320000	10600000	10410000	10510000
8	10720000	11040000	10830000	10930000
9	11080000	12080000	11530000	11630000
10	12080000	13960000	12970000	13070000
11	14000000	16040000	14970000	15070000
12	16080000	16840000	16410000	16510000
13	17160000	17480000	17270000	17370000
14	17480000	18920000	18150000	18250000
15	18920000	20440000	19630000	19730000
16	20440000	21640000	20990000	21090000
17	21840000	22400000	22070000	22170000
18	22400000	22920000	22610000	22710000
19	22920000	24360000	23590000	23690000
20	24360000	24960000	24610000	24710000
21	25000000	25720000	25310000	25410000
22	25720000	27480000	26550000	26650000
23	27480000	30280000	28830000	28930000
24	30280000	30640000	30410000	30510000
25	30680000	31840000	31210000	31310000
26	32040000	32560000	32250000	32350000
27	32560000	33440000	32950000	33050000
28	33440000	34240000	33790000	33890000
29	34320000	34880000	34550000	34650000
30	35000000	36160000	35530000	35630000
31	36160000	36840000	36450000	36550000
32	36880000	37440000	37110000	37210000
33	37640000	39160000	38350000	38450000
34	39160000	40680000	39870000	39970000
35	40800000	41880000	41290000	41390000
36	42240000	43560000	42850000	42950000
37	44200000	44560000	44418166	44518166
38	44640000	45120000	44830000	44930000
39	45120000	45840000	45430000	45530000
40	45840000	46120000	45930000	46030000
41	46120000	46600000	46310000	46410000
42	46680000	47920000	47250000	47350000
43	48000000	50240000	49070000	49170000
44	50240000	53080000	51610000	51710000
45	53080000	53680000	53330000	53430000
46	53840000	55280000	54510000	54610000
47	55400000	56400000	55850000	55950000
48	56400000	57720000	57010000	57110000
49	57760000	59280000	58470000	58570000
50	59400000	61342430	60321215	60421215
