# Supplementary material for: Multiplexed imaging of nucleome architectures in single cells of mammalian tissue
Source: Nat Commun. 2020 Jun 9;11:2907. doi: 10.1038/s41467-020-16732-5 (PMC7283333; doi:10.1038/s41467-020-16732-5)
Supplement: Supplementary file 5 — Supplementary Data 2 [file 41467_2020_16732_MOESM5_ESM.xlsx]

## Sheet: Sheet1
Note: All coordinates were from mouse genome assembly mm9. We targeted 19 5-kb regions upstream of the scd2 gene. There is a 5-kb gap between the 5th and the 6th targeted regions because the region in between did not offer any good probe sequences.
ID # of imaged loci	Targeted region start	Targeted region end
1	44268166	44273165
2	44273166	44278165
3	44278166	44283165
4	44283166	44288165
5	44288166	44293165
6	44298166	44303165
7	44303166	44308165
8	44308166	44313165
9	44313166	44318165
10	44318166	44323165
11	44323166	44328165
12	44328166	44333165
13	44333166	44338165
14	44338166	44343165
15	44343166	44348165
16	44348166	44353165
17	44353166	44358165
18	44358166	44363165
19	44363166	44368165
