# Supplementary material for: Multiplexed imaging of nucleome architectures in single cells of mammalian tissue
Source: Nat Commun. 2020 Jun 9;11:2907. doi: 10.1038/s41467-020-16732-5 (PMC7283333; doi:10.1038/s41467-020-16732-5)
Supplement: Supplementary file 6 — Supplementary Data 3 [file 41467_2020_16732_MOESM6_ESM.xlsx]

## Sheet: Sheet1
Gene ID	Gene name	Code word
1	Pzp	"1011000001000000"
2	Hc	"1001000100100000"
3	Gpd1	"0001000011100000"
4	Proz	"0001101100000000"
5	Cxadr	"1000000100011000"
6	Fgb	"1000000111000000"
7	Aldob	"0010100001000100"
8	Cfi	"0000100100100100"
9	Hmgcs1	"1001100000000100"
10	Rgn	"0100010001000100"
11	Msmo1	"0010010010000100"
12	Otc	"1000010000100100"
13	Abcc3	"0000000011011000"
14	Mertk	"0110000000011000"
15	Vcam1	"0001110000100000"
16	Sdc3	"0000100110010000"
17	Mrc1	"1000100001010000"
18	Slc40a1	"0000001000000111"
19	Sardh	"0100100000110000"
20	Gnaz	"0011100000010000"
21	Timp3	"1000100010001000"
22	Mrvi1	"0000100101001000"
23	Mmrn1	"0010100000101000"
24	Fam46c	"0110000011000000"
25	Tmod1	"0110110000000000"
26	E2f2	"0001000000111000"
27	Tmem56	"0010011001000000"
28	Ammecr1	"0100000100010100"
29	Podxl	"1010000000010100"
30	Myh10	"0000000010110100"
31	Abcb4	"0001000001010100"
32	Clec14a	"1010000010100000"
33	Ccdc80	"0010000101100000"
34	Meis2	"1101000010000000"
35	Pxdn	"0101000101000000"
36	Mmp15	"0011000110000000"
37	Cybb	"0100100010000100"
38	Rassf4	"1110000100000000"
39	St8sia4	"0000110011000000"
40	Sorl1	"0100000110100000"
41	Ccr1	"1100000001100000"
42	B4galt6	"0101100000001000"
43	Gca	"1000010010010000"
44	Arsb	"0000010101010000"
45	Sgms2	"0010010000110000"
46	Olr1	"0101010000010000"
47	Emb	"1100000000001100"
48	Gsr	"0010000100001100"
49	Atp8b4	"0000000001101100"
50	Satb1	"0000010110001000"
51	Cd93	"1000010001001000"
52	Flt3	"0100010000101000"
53	Elk3	"0011010000001000"
54	Tox	"1000110100000000"
55	Sox4	"0001010100000100"
56	Cpt1a	"1100001000010000"
57	Ppp6r3	"0010001100010000"
58	Kmt5b	"0000001001110000"
59	Kdm2a	"0001001010010000"
60	Pcx	"0100001100001000"
61	Pacs1	"1010001000001000"
62	Eif1ad	"0000001010101000"
63	Sart1	"0001001001001000"
64	Pcnx3	"0100101001000000"
65	Mark2	"0010101010000000"
66	2700081O15Rik	"1000101000100000"
67	Rtn3	"0111000000100000"
68	Atl3	"0100011010000000"
69	Hnrnpul2	"0000110000011000"
70	Ganab	"0000011100100000"
71	Ahnak	"1001011000000000"
72	Fads3	"1000001100000100"
73	Myrf	"0000001011000100"
74	Patl1	"0110001000000100"
75	Osbp	"0001001000100100"
76	Dtx4	"0000001000011100"
77	Fam111a	"0001000000100011"
78	Zfp91	"0100000010010010"
79	Tle4	"0010000001010010"
80	Gnaq	"0000000100110010"
81	Gda	"1001000000010010"
82	Tmem2	"0100000001001010"
83	Klf9	"0010000010001010"
84	Smc5	"1000000000101010"
85	Tjp2	"0001000100001010"
86	Dock8	"0100100100000010"
87	Kank1	"1010100000000010"
88	Rfx3	"0000100010100010"
89	Jak2	"0001100001000010"
90	Ric1	"1100010000000010"
91	Ermp1	"0010010100000010"
92	9930021J03Rik	"0000010001100010"
93	Ranbp6	"0001010010000010"
94	Papss2	"0000000110000110"
95	Pten	"1000000001000110"
96	Lipa	"0100000000100110"
97	Ifit2	"0011000000000110"
98	Slc16a12	"0000100000010110"
99	Tnks2	"0000010000001110"
100	Btaf1	"1000001010000010"
101	Cpeb3	"0000001101000010"
102	Cep55	"0010001000100010"
103	Pde6c	"0101001000000010"
104	Slc35g1	"0000101000001010"
105	Noc3l	"0000011000010010"
106	Tbc1d12	"0100000001010001"
107	Hells	"0010000010010001"
108	Ccnj	"1000000000110001"
109	Zfp518a	"0001000100010001"
110	Tm9sf3	"0100000010001001"
111	Lcor	"0010000001001001"
112	Gm340	"0000000100101001"
113	AI606181	"1001000000001001"
114	Scd2	"1000000100000011"
115	Scd1	"0010100100000001"
116	Fam178a	"0000100001100001"
117	Twnk	"0001100010000001"
118	Btrc	"0100010100000001"
119	Gbf1	"1010010000000001"
120	Taf5	"0000010010100001"
121	Sh3pxd2a	"0001010001000001"
122	Slk	"1000000010000101"
123	Add3	"0000000101000101"
124	Mxi1	"0010000000100101"
125	Shoc2	"0101000000000101"
126	Bbip1	"0000100000001101"
127	Tcf7l2	"0000010000010101"
128	Dclre1a	"0000001110000001"
129	Nhlrc2	"1000001001000001"
130	Ccdc186	"0100001000100001"
131	Ablim1	"0011001000000001"
132	Fam160b1	"0000101000010001"
133	Gfra1	"0000011000001001"
134	Rab11fip2	"1100100000000001"
135	Cacul1	"0000000011000011"
136	Nanos1	"0110000000000011"
137	Eif3a	"0000111000000100"
