# Supplementary material for: Multiplexed imaging of nucleome architectures in single cells of mammalian tissue
Source: Nat Commun. 2020 Jun 9;11:2907. doi: 10.1038/s41467-020-16732-5 (PMC7283333; doi:10.1038/s41467-020-16732-5)
Supplement: Supplementary file 7 — Supplementary Data 4 [file 41467_2020_16732_MOESM7_ESM.xlsx]

## Sheet: TAD tracing
GCGTCGTTATGGTGCAACGTCGCAACGCTTGGGACGGTTCCAATCGGATCTTGAGTGTGGAGCATAGCCCAGGGGTTGGGCGACACCGAACGTGCGACAA
GCGTCGTTATGGTGCAACGTCGCAACGCTTGGGACGGTTCCAATCGGATCCTCTGTCCAAAACTAGTTCAGCACTGTGCTCGACACCGAACGTGCGACAA
GCGTCGTTATGGTGCAACGTCGCAACGCTTGGGACGGTTCCAATCGGATCCTCTGTCCAAAACTAGTTCAGCACTGTGCTCGACACCGAACGTGCGACAA
GCGTCGTTATGGTGCAACGTCGCAACGCTTGGGACGGTTCCAATCGGATCGAGCTGCACAAGGAAGGCCACAGCCAGCCTCGACACCGAACGTGCGACAA
GCGTCGTTATGGTGCAACGTCGCAACGCTTGGGACGGTTCCAATCGGATCGAGCTGCACAAGGAAGGCCACAGCCAGCCTCGACACCGAACGTGCGACAA
GCGTCGTTATGGTGCAACGTCGCAACGCTTGGGACGGTTCCAATCGGATCCTGTCCTGGTGCTGATGATGGCTTCATGCCCGACACCGAACGTGCGACAA
GCGTCGTTATGGTGCAACGTCGCAACGCTTGGGACGGTTCCAATCGGATCCTGTCCTGGTGCTGATGATGGCTTCATGCCCGACACCGAACGTGCGACAA
GCGTCGTTATGGTGCAACGTCGCAACGCTTGGGACGGTTCCAATCGGATCTGCTCCTATTAACTGTTACCCTCAGGGACTCGACACCGAACGTGCGACAA
GCGTCGTTATGGTGCAACGTCGCAACGCTTGGGACGGTTCCAATCGGATCTGCTCCTATTAACTGTTACCCTCAGGGACTCGACACCGAACGTGCGACAA
GCGTCGTTATGGTGCAACGTCGCAACGCTTGGGACGGTTCCAATCGGATCTCGCCTGCCTGTGATACCCTTCTCCCTGGTCGACACCGAACGTGCGACAA
GCGTCGTTATGGTGCAACGTCGCAACGCTTGGGACGGTTCCAATCGGATCCACACACACCCCGGTGCTTCACCCTTTCTACGACACCGAACGTGCGACAA
GCGTCGTTATGGTGCAACGTCGCAACGCTTGGGACGGTTCCAATCGGATCCACACACACCCCGGTGCTTCACCCTTTCTACGACACCGAACGTGCGACAA
GCGTCGTTATGGTGCAACGTCGCAACGCTTGGGACGGTTCCAATCGGATCACCATAGCAAGTGGGTCAGGGACACACACACGACACCGAACGTGCGACAA
GCGTCGTTATGGTGCAACGTCGCAACGCTTGGGACGGTTCCAATCGGATCACCATAGCAAGTGGGTCAGGGACACACACACGACACCGAACGTGCGACAA
GCGTCGTTATGGTGCAACGTCGCAACGCTTGGGACGGTTCCAATCGGATCGCCACAGTGTTGCCTTGAACCTATCCAGCCCGACACCGAACGTGCGACAA
GCGTCGTTATGGTGCAACGTCGCAACGCTTGGGACGGTTCCAATCGGATCGCCACAGTGTTGCCTTGAACCTATCCAGCCCGACACCGAACGTGCGACAA
GCGTCGTTATGGTGCAACGTCGCAACGCTTGGGACGGTTCCAATCGGATCCCTGGTTACCCCCTTGCCTGCCCTCTCACCCGACACCGAACGTGCGACAA
GCGTCGTTATGGTGCAACGTCGCAACGCTTGGGACGGTTCCAATCGGATCCCTGGTTACCCCCTTGCCTGCCCTCTCACCCGACACCGAACGTGCGACAA
GCGTCGTTATGGTGCAACGTCGCAACGCTTGGGACGGTTCCAATCGGATCTAACCCCAAACCTGAGGAGGGCATCATGCCCGACACCGAACGTGCGACAA
GCGTCGTTATGGTGCAACGTCGCAACGCTTGGGACGGTTCCAATCGGATCTAACCCCAAACCTGAGGAGGGCATCATGCCCGACACCGAACGTGCGACAA
GCGTCGTTATGGTGCAACGTCGCAACGCTTGGGACGGTTCCAATCGGATCGAGCCAGGCTTGAGCTGCCTGCACCCCTCACGACACCGAACGTGCGACAA
GCGTCGTTATGGTGCAACGTCGCAACGCTTGGGACGGTTCCAATCGGATCTCATACCTGAAGCAGAAATGGCAGAACTGGCGACACCGAACGTGCGACAA
GCGTCGTTATGGTGCAACGTCGCAACGCTTGGGACGGTTCCAATCGGATCTCATACCTGAAGCAGAAATGGCAGAACTGGCGACACCGAACGTGCGACAA
GCGTCGTTATGGTGCAACGTCGCAACGCTTGGGACGGTTCCAATCGGATCTACCAGCTGTGAATGTCTCCTGTAGCTATACGACACCGAACGTGCGACAA
GCGTCGTTATGGTGCAACGTCGCAACGCTTGGGACGGTTCCAATCGGATCTACCAGCTGTGAATGTCTCCTGTAGCTATACGACACCGAACGTGCGACAA
GCGTCGTTATGGTGCAACGTCGCAACGCTTGGGACGGTTCCAATCGGATCCAGCGGAAGGGTCATGTTCAGCCCTAAGGCCGACACCGAACGTGCGACAA
GCGTCGTTATGGTGCAACGTCGCAACGCTTGGGACGGTTCCAATCGGATCCAGCGGAAGGGTCATGTTCAGCCCTAAGGCCGACACCGAACGTGCGACAA
GCGTCGTTATGGTGCAACGTCGCAACGCTTGGGACGGTTCCAATCGGATCCCTCACATGGAAAAGGGCTTCCTGGGCAGGCGACACCGAACGTGCGACAA
GCGTCGTTATGGTGCAACGTCGCAACGCTTGGGACGGTTCCAATCGGATCCCTCACATGGAAAAGGGCTTCCTGGGCAGGCGACACCGAACGTGCGACAA
GCGTCGTTATGGTGCAACGTCGCAACGCTTGGGACGGTTCCAATCGGATCCAGGGCCTCACCTTGCGGCTGTGCAGTGCGCGACACCGAACGTGCGACAA
GCGTCGTTATGGTGCAACGTCGCAACGCTTGGGACGGTTCCAATCGGATCGGGGAGGAAACCAACCGAATCGGATCCCCTCGACACCGAACGTGCGACAA
GCGTCGTTATGGTGCAACGTCGCAACGCTTGGGACGGTTCCAATCGGATCGGGGAGGAAACCAACCGAATCGGATCCCCTCGACACCGAACGTGCGACAA
GCGTCGTTATGGTGCAACGTCGCAACGCTTGGGACGGTTCCAATCGGATCGAGTAGATTCCGTACTTTGGCACCGGGGCTCGACACCGAACGTGCGACAA
GCGTCGTTATGGTGCAACGTCGCAACGCTTGGGACGGTTCCAATCGGATCGAGTAGATTCCGTACTTTGGCACCGGGGCTCGACACCGAACGTGCGACAA
GCGTCGTTATGGTGCAACGTCGCAACGCTTGGGACGGTTCCAATCGGATCACCTAAGGAGTCAGGATGCAGCTGCGGAGCCGACACCGAACGTGCGACAA
GCGTCGTTATGGTGCAACGTCGCAACGCTTGGGACGGTTCCAATCGGATCACCTAAGGAGTCAGGATGCAGCTGCGGAGCCGACACCGAACGTGCGACAA
GCGTCGTTATGGTGCAACGTCGCAACGCTTGGGACGGTTCCAATCGGATCAATGCTCAAGCTCGAGGGCAGGTGACCAGGCGACACCGAACGTGCGACAA
GCGTCGTTATGGTGCAACGTCGCAACGCTTGGGACGGTTCCAATCGGATCAATGCTCAAGCTCGAGGGCAGGTGACCAGGCGACACCGAACGTGCGACAA
GCGTCGTTATGGTGCAACGTCGCAACGCTTGGGACGGTTCCAATCGGATCCAAGGCCCAACCAAGGGAGATGCGCTAAACCGACACCGAACGTGCGACAA
GCGTCGTTATGGTGCAACGTCGCAACGCTTGGGACGGTTCCAATCGGATCCAAGGCCCAACCAAGGGAGATGCGCTAAACCGACACCGAACGTGCGACAA
GCGTCGTTATGGTGCAACGTCGCAACGCTTGGGACGGTTCCAATCGGATCTAACGCAATACGAAGGGGGCAGATAGCAGACGACACCGAACGTGCGACAA
GCGTCGTTATGGTGCAACGTCGCAACGCTTGGGACGGTTCCAATCGGATCGCTCAGAGGTGATGAGGGTGAATCCTGAGCCGACACCGAACGTGCGACAA
GCGTCGTTATGGTGCAACGTCGCAACGCTTGGGACGGTTCCAATCGGATCGCTCAGAGGTGATGAGGGTGAATCCTGAGCCGACACCGAACGTGCGACAA
GCGTCGTTATGGTGCAACGTCGCAACGCTTGGGACGGTTCCAATCGGATCGGGCTAGAACACGGTTCTTGTCCTCATTCTCGACACCGAACGTGCGACAA
GCGTCGTTATGGTGCAACGTCGCAACGCTTGGGACGGTTCCAATCGGATCGGGCTAGAACACGGTTCTTGTCCTCATTCTCGACACCGAACGTGCGACAA
GCGTCGTTATGGTGCAACGTCGCAACGCTTGGGACGGTTCCAATCGGATCCTAGGGATGCTGAGAGTTTAGACCAGCTTGCGACACCGAACGTGCGACAA
GCGTCGTTATGGTGCAACGTCGCAACGCTTGGGACGGTTCCAATCGGATCCTAGGGATGCTGAGAGTTTAGACCAGCTTGCGACACCGAACGTGCGACAA
GCGTCGTTATGGTGCAACGTCGCAACGCTTGGGACGGTTCCAATCGGATCTGCTATCCAGAGTTGAGGGCCTGGTGGTGGCGACACCGAACGTGCGACAA
GCGTCGTTATGGTGCAACGTCGCAACGCTTGGGACGGTTCCAATCGGATCTGCTATCCAGAGTTGAGGGCCTGGTGGTGGCGACACCGAACGTGCGACAA
GCGTCGTTATGGTGCAACGTCGCAACGCTTGGGACGGTTCCAATCGGATCTGGGAAGGAACTGCTCATTTCTTCTGCCCTCGACACCGAACGTGCGACAA
GCGTCGTTATGGTGCAACGTCGCAACGCTTGGGACGGTTCCAATCGGATCGTGTCGGGGTAAAGGGGACAGTAAGGGCCACGACACCGAACGTGCGACAA
GCGTCGTTATGGTGCAACGTCGCAACGCTTGGGACGGTTCCAATCGGATCGTGTCGGGGTAAAGGGGACAGTAAGGGCCACGACACCGAACGTGCGACAA
GCGTCGTTATGGTGCAACGTCGCAACGCTTGGGACGGTTCCAATCGGATCAGATAAGAGTGTGGCCTATGTGGACTGGAACGACACCGAACGTGCGACAA
GCGTCGTTATGGTGCAACGTCGCAACGCTTGGGACGGTTCCAATCGGATCAGATAAGAGTGTGGCCTATGTGGACTGGAACGACACCGAACGTGCGACAA
GCGTCGTTATGGTGCAACGTCGCAACGCTTGGGACGGTTCCAATCGGATCTGAAAAGGGCTGGAGTTACTATGGGTAACCCGACACCGAACGTGCGACAA
GCGTCGTTATGGTGCAACGTCGCAACGCTTGGGACGGTTCCAATCGGATCTGAAAAGGGCTGGAGTTACTATGGGTAACCCGACACCGAACGTGCGACAA
GCGTCGTTATGGTGCAACGTCGCAACGCTTGGGACGGTTCCAATCGGATCAGAGAGGGCCAAAGCAAGGAGGTCACTGGACGACACCGAACGTGCGACAA
GCGTCGTTATGGTGCAACGTCGCAACGCTTGGGACGGTTCCAATCGGATCAGAGAGGGCCAAAGCAAGGAGGTCACTGGACGACACCGAACGTGCGACAA
GCGTCGTTATGGTGCAACGTCGCAACGCTTGGGACGGTTCCAATCGGATCCTAAGGGAGATGGGTCACTCAATACAAGGCCGACACCGAACGTGCGACAA
GCGTCGTTATGGTGCAACGTCGCAACGCTTGGGACGGTTCCAATCGGATCCTAAGGGAGATGGGTCACTCAATACAAGGCCGACACCGAACGTGCGACAA
GCGTCGTTATGGTGCAACGTCGCAACGCTTGGGACGGTTCCAATCGGATCTCTGCCCTGCACAGTACCTGCCCAGCCCTGCGACACCGAACGTGCGACAA
GCGTCGTTATGGTGCAACGTCGCAACGCTTGGGACGGTTCCAATCGGATCCAACCTGGAAGCTAGTCTCAAGGGAGGACCCGACACCGAACGTGCGACAA
GCGTCGTTATGGTGCAACGTCGCAACGCTTGGGACGGTTCCAATCGGATCCAACCTGGAAGCTAGTCTCAAGGGAGGACCCGACACCGAACGTGCGACAA
GCGTCGTTATGGTGCAACGTCGCAACGCTTGGGACGGTTCCAATCGGATCCCAGGCACGGTTACTTACTCCCCCTGCCCCCGACACCGAACGTGCGACAA
GCGTCGTTATGGTGCAACGTCGCAACGCTTGGGACGGTTCCAATCGGATCCCAGGCACGGTTACTTACTCCCCCTGCCCCCGACACCGAACGTGCGACAA
GCGTCGTTATGGTGCAACGTCGCAACGCTTGGGACGGTTCCAATCGGATCAGCAACTGCTGGGGTAGCCCTCTTAGCGCCCGACACCGAACGTGCGACAA
GCGTCGTTATGGTGCAACGTCGCAACGCTTGGGACGGTTCCAATCGGATCAGCAACTGCTGGGGTAGCCCTCTTAGCGCCCGACACCGAACGTGCGACAA
GCGTCGTTATGGTGCAACGTCGCAACGCTTGGGACGGTTCCAATCGGATCCCAGGCACAAAGAGTCTGAGACAGCGAGGACGACACCGAACGTGCGACAA
GCGTCGTTATGGTGCAACGTCGCAACGCTTGGGACGGTTCCAATCGGATCCCAGGCACAAAGAGTCTGAGACAGCGAGGACGACACCGAACGTGCGACAA
GCGTCGTTATGGTGCAACGTCGCAACGCTTGGGACGGTTCCAATCGGATCGCCCCAGACTGAAGTGACTGAAAAATAGTCCGACACCGAACGTGCGACAA
GCGTCGTTATGGTGCAACGTCGCAACGCTTGGGACGGTTCCAATCGGATCAGGACGGGTTACTAAGCTCCTCCCCTTTCACGACACCGAACGTGCGACAA
GCGTCGTTATGGTGCAACGTCGCAACGCTTGGGACGGTTCCAATCGGATCAGGACGGGTTACTAAGCTCCTCCCCTTTCACGACACCGAACGTGCGACAA
GCGTCGTTATGGTGCAACGTCGCAACGCTTGGGACGGTTCCAATCGGATCCGAGCGGAATAATTACTCCACCAGGGAGGGCGACACCGAACGTGCGACAA
GCGTCGTTATGGTGCAACGTCGCAACGCTTGGGACGGTTCCAATCGGATCCGAGCGGAATAATTACTCCACCAGGGAGGGCGACACCGAACGTGCGACAA
GCGTCGTTATGGTGCAACGTCGCAACGCTTGGGACGGTTCCAATCGGATCCTACTACGGCTACTCCTGCTTATGTGGGAGCGACACCGAACGTGCGACAA
GCGTCGTTATGGTGCAACGTCGCAACGCTTGGGACGGTTCCAATCGGATCCTACTACGGCTACTCCTGCTTATGTGGGAGCGACACCGAACGTGCGACAA
GCGTCGTTATGGTGCAACGTCGCAACGCTTGGGACGGTTCCAATCGGATCCAGCCATTCCAACCATGACAGCTGACGAGACGACACCGAACGTGCGACAA
GCGTCGTTATGGTGCAACGTCGCAACGCTTGGGACGGTTCCAATCGGATCCAGCCATTCCAACCATGACAGCTGACGAGACGACACCGAACGTGCGACAA
GCGTCGTTATGGTGCAACGTCGCAACGCTTGGGACGGTTCCAATCGGATCCAGGGGCAACTTGCTGAAACCAGTATACCCCGACACCGAACGTGCGACAA
GCGTCGTTATGGTGCAACGTCGCAACGCTTGGGACGGTTCCAATCGGATCCAGGGGCAACTTGCTGAAACCAGTATACCCCGACACCGAACGTGCGACAA
GCGTCGTTATGGTGCAACGTCGCAACGCTTGGGACGGTTCCAATCGGATCAGGAGTGGGGATTAACACAGTGCTTGACGTCGACACCGAACGTGCGACAA
GCGTCGTTATGGTGCAACGTCGCAACGCTTGGGACGGTTCCAATCGGATCAGTGTGGAAGAGAAAACAGATGTGTGCCGACGACACCGAACGTGCGACAA
GCGTCGTTATGGTGCAACGTCGCAACGCTTGGGACGGTTCCAATCGGATCAGTGTGGAAGAGAAAACAGATGTGTGCCGACGACACCGAACGTGCGACAA
GCGTCGTTATGGTGCAACGTCGCAACGCTTGGGACGGTTCCAATCGGATCGGCCAGTGCCAGCCAGACACAGCCAAAGGCCGACACCGAACGTGCGACAA
GCGTCGTTATGGTGCAACGTCGCAACGCTTGGGACGGTTCCAATCGGATCGGCCAGTGCCAGCCAGACACAGCCAAAGGCCGACACCGAACGTGCGACAA
GCGTCGTTATGGTGCAACGTCGCAACGCTTGGGACGGTTCCAATCGGATCTTGATGCTGATGCTCAAGCCAGAGGCCAGGCGACACCGAACGTGCGACAA
GCGTCGTTATGGTGCAACGTCGCAACGCTTGGGACGGTTCCAATCGGATCTTGATGCTGATGCTCAAGCCAGAGGCCAGGCGACACCGAACGTGCGACAA
GCGTCGTTATGGTGCAACGTCGCAACGCTTGGGACGGTTCCAATCGGATCGCAGGGGCACAGGAAGAGGAAGGTCATTCCCGACACCGAACGTGCGACAA
GCGTCGTTATGGTGCAACGTCGCAACGCTTGGGACGGTTCCAATCGGATCGCAGGGGCACAGGAAGAGGAAGGTCATTCCCGACACCGAACGTGCGACAA
GCGTCGTTATGGTGCAACGTCGCAACGCTTGGGACGGTTCCAATCGGATCGGTGCTCACAGGCTGTCTCTGGCCAGGCCTCGACACCGAACGTGCGACAA
GCGTCGTTATGGTGCAACGTCGCAACGCTTGGGACGGTTCCAATCGGATCCCTCCTCTGTGCACTGAACAGGAAGGGCAGCGACACCGAACGTGCGACAA
GCGTCGTTATGGTGCAACGTCGCAACGCTTGGGACGGTTCCAATCGGATCCCTCCTCTGTGCACTGAACAGGAAGGGCAGCGACACCGAACGTGCGACAA
GCGTCGTTATGGTGCAACGTCGCAACGCTTGGGACGGTTCCAATCGGATCAGACCTCACAGCATCTGCCCCAGAATTCTCCGACACCGAACGTGCGACAA
GCGTCGTTATGGTGCAACGTCGCAACGCTTGGGACGGTTCCAATCGGATCAGACCTCACAGCATCTGCCCCAGAATTCTCCGACACCGAACGTGCGACAA
GCGTCGTTATGGTGCAACGTCGCAACGCTTGGGACGGTTCCAATCGGATCTGGAGGTACAGCTCAAATGCCATTTCATCCCGACACCGAACGTGCGACAA
GCGTCGTTATGGTGCAACGTCGCAACGCTTGGGACGGTTCCAATCGGATCTGGAGGTACAGCTCAAATGCCATTTCATCCCGACACCGAACGTGCGACAA
GCGTCGTTATGGTGCAACGTCGCAACGCTTGGGACGGTTCCAATCGGATCGAAGCATCTCTACGAATGACTACACTAATGCGACACCGAACGTGCGACAA
GCGTCGTTATGGTGCAACGTCGCAACGCTTGGGACGGTTCCAATCGGATCGAAGCATCTCTACGAATGACTACACTAATGCGACACCGAACGTGCGACAA
GCGTCGTTATGGTGCAACGTCGCAACGCTTGGGACGGTTCCAATCGGATCTGTCTTAAGTGCTTGACCATTCCTGATCTTCGACACCGAACGTGCGACAA
GCGTCGTTATGGTGCAACGTCGCAACGCTTGGGACGGTTCCAATCGGATCCCAAGGCCTGGTTCCTTCCATTGCAGTTTGCGACACCGAACGTGCGACAA
GCGTCGTTATGGTGCAACGTCGCAACGCTTGGGACGGTTCCAATCGGATCCCAAGGCCTGGTTCCTTCCATTGCAGTTTGCGACACCGAACGTGCGACAA
GCGTCGTTATGGTGCAACGTCGCAACGCTTGGGACGGTTCCAATCGGATCTGTGCTAAGTTAAGGCTGGCCTTTCAGGGCCGACACCGAACGTGCGACAA
GCGTCGTTATGGTGCAACGTCGCAACGCTTGGGACGGTTCCAATCGGATCTGTGCTAAGTTAAGGCTGGCCTTTCAGGGCCGACACCGAACGTGCGACAA
GCGTCGTTATGGTGCAACGTCGCAACGCTTGGGACGGTTCCAATCGGATCTCCAGGATGCAGTCACTGAGTGATCTGGGACGACACCGAACGTGCGACAA
GCGTCGTTATGGTGCAACGTCGCAACGCTTGGGACGGTTCCAATCGGATCTCCAGGATGCAGTCACTGAGTGATCTGGGACGACACCGAACGTGCGACAA
GCGTCGTTATGGTGCAACGTCGCAACGCTTGGGACGGTTCCAATCGGATCAAGCAAGTTCAGCCCCCGGTCTGTTCAACGCGACACCGAACGTGCGACAA
GCGTCGTTATGGTGCAACGTCGCAACGCTTGGGACGGTTCCAATCGGATCAAGCAAGTTCAGCCCCCGGTCTGTTCAACGCGACACCGAACGTGCGACAA
GCGTCGTTATGGTGCAACGTCGCAACGCTTGGGACGGTTCCAATCGGATCTGAGGCTAACATCTGCTAACCACCCAGAGCCGACACCGAACGTGCGACAA
GCGTCGTTATGGTGCAACGTCGCAACGCTTGGGACGGTTCCAATCGGATCTGAGGCTAACATCTGCTAACCACCCAGAGCCGACACCGAACGTGCGACAA
GCGTCGTTATGGTGCAACGTCGCAACGCTTGGGACGGTTCCAATCGGATCAGTGGGGGCAGAAGGGCGAGGAGTTCAAGGCGACACCGAACGTGCGACAA
GCGTCGTTATGGTGCAACGTCGCAACGCTTGGGACGGTTCCAATCGGATCAGACATGGTAGCAAACCCCTGTAATTCCAGCGACACCGAACGTGCGACAA
GCGTCGTTATGGTGCAACGTCGCAACGCTTGGGACGGTTCCAATCGGATCAGACATGGTAGCAAACCCCTGTAATTCCAGCGACACCGAACGTGCGACAA
GCGTCGTTATGGTGCAACGTCGCAACGCTTGGGACGGTTCCAATCGGATCTGCAGCCTGCCCTAAAACTTGAGACCTAGCCGACACCGAACGTGCGACAA
GCGTCGTTATGGTGCAACGTCGCAACGCTTGGGACGGTTCCAATCGGATCTGCAGCCTGCCCTAAAACTTGAGACCTAGCCGACACCGAACGTGCGACAA
GCGTCGTTATGGTGCAACGTCGCAACGCTTGGGACGGTTCCAATCGGATCAGCTATTTGTTTTAGAGCCAGTTCTAATGACGACACCGAACGTGCGACAA
GCGTCGTTATGGTGCAACGTCGCAACGCTTGGGACGGTTCCAATCGGATCAGCTATTTGTTTTAGAGCCAGTTCTAATGACGACACCGAACGTGCGACAA
GCGTCGTTATGGTGCAACGTCGCAACGCTTGGGACGGTTCCAATCGGATCTGGTCCTATCTCCCCACTTCTTGCAGTGACCGACACCGAACGTGCGACAA
GCGTCGTTATGGTGCAACGTCGCAACGCTTGGGACGGTTCCAATCGGATCTGGTCCTATCTCCCCACTTCTTGCAGTGACCGACACCGAACGTGCGACAA
GCGTCGTTATGGTGCAACGTCGCAACGCTTGGGACGGTTCCAATCGGATCTTACAAGAACATCTTTCCTGGACAGAAGCACGACACCGAACGTGCGACAA
GCGTCGTTATGGTGCAACGTCGCAACGCTTGGGACGGTTCCAATCGGATCTTACAAGAACATCTTTCCTGGACAGAAGCACGACACCGAACGTGCGACAA
GCGTCGTTATGGTGCAACGTCGCAACGCTTGGGACGGTTCCAATCGGATCCGTCTTTCACCTCTTCCTTCACAATCACCACGACACCGAACGTGCGACAA
GCGTCGTTATGGTGCAACGTCGCAACGCTTGGGACGGTTCCAATCGGATCCCCGCTTCCTATCTGGATTGCCCGTCTGGGCGACACCGAACGTGCGACAA
GCGTCGTTATGGTGCAACGTCGCAACGCTTGGGACGGTTCCAATCGGATCCCCGCTTCCTATCTGGATTGCCCGTCTGGGCGACACCGAACGTGCGACAA
GCGTCGTTATGGTGCAACGTCGCAACGCTTGGGACGGTTCCAATCGGATCCTTAACACCCAGGCTTTACAGGGCTCTCCTCGACACCGAACGTGCGACAA
GCGTCGTTATGGTGCAACGTCGCAACGCTTGGGACGGTTCCAATCGGATCCTTAACACCCAGGCTTTACAGGGCTCTCCTCGACACCGAACGTGCGACAA
GCGTCGTTATGGTGCAACGTCGCAACGCTTGGGACGGTTCCAATCGGATCGGGCTAGTGAGCGCTGAGGGAGGCTCCACCCGACACCGAACGTGCGACAA
GCGTCGTTATGGTGCAACGTCGCAACGCTTGGGACGGTTCCAATCGGATCGGGCTAGTGAGCGCTGAGGGAGGCTCCACCCGACACCGAACGTGCGACAA
GCGTCGTTATGGTGCAACGTCGCAACGCTTGGGACGGTTCCAATCGGATCGGATGGGAAAAGTGAGGTGGACTGGTGGGCCGACACCGAACGTGCGACAA
GCGTCGTTATGGTGCAACGTCGCAACGCTTGGGACGGTTCCAATCGGATCGGATGGGAAAAGTGAGGTGGACTGGTGGGCCGACACCGAACGTGCGACAA
GCGTCGTTATGGTGCAACGTCGCAACGCTTGGGACGGTTCCAATCGGATCGGGCTGTGTCTGGACAAGAGGCAAAGAGCACGACACCGAACGTGCGACAA
GCGTCGTTATGGTGCAACGTCGCAACGCTTGGGACGGTTCCAATCGGATCTTACCATCGTCAACGTCATGCGGTCAATCTCGACACCGAACGTGCGACAA
GCGTCGTTATGGTGCAACGTCGCAACGCTTGGGACGGTTCCAATCGGATCTTACCATCGTCAACGTCATGCGGTCAATCTCGACACCGAACGTGCGACAA
GCGTCGTTATGGTGCAACGTCGCAACGCTTGGGACGGTTCCAATCGGATCCACCACGTAGGCCTCACTGCCACCGTTATACGACACCGAACGTGCGACAA
GCGTCGTTATGGTGCAACGTCGCAACGCTTGGGACGGTTCCAATCGGATCCACCACGTAGGCCTCACTGCCACCGTTATACGACACCGAACGTGCGACAA
GCGTCGTTATGGTGCAACGTCGCAACGCTTGGGACGGTTCCAATCGGATCGGCAGAGAGAACCAGGAGTTTATGCTTCTGCGACACCGAACGTGCGACAA
GCGTCGTTATGGTGCAACGTCGCAACGCTTGGGACGGTTCCAATCGGATCGGCAGAGAGAACCAGGAGTTTATGCTTCTGCGACACCGAACGTGCGACAA
GCGTCGTTATGGTGCAACGTCGCAACGCTTGGGACGGTTCCAATCGGATCCCCAGCCCTCAGGTACAGAGACGGGAGAGCCGACACCGAACGTGCGACAA
GCGTCGTTATGGTGCAACGTCGCAACGCTTGGGACGGTTCCAATCGGATCCCCAGCCCTCAGGTACAGAGACGGGAGAGCCGACACCGAACGTGCGACAA
GCGTCGTTATGGTGCAACGTCGCAACGCTTGGGACGGTTCCAATCGGATCACAGGCAAGGCAAGAGGCTACAGGGCGGCACGACACCGAACGTGCGACAA
GCGTCGTTATGGTGCAACGTCGCAACGCTTGGGACGGTTCCAATCGGATCACAGGCAAGGCAAGAGGCTACAGGGCGGCACGACACCGAACGTGCGACAA
GCGTCGTTATGGTGCAACGTCGCAACGCTTGGGACGGTTCCAATCGGATCCTGGTCCTCAGCCAGTGTGAGCTCTGACAGCGACACCGAACGTGCGACAA
GCGTCGTTATGGTGCAACGTCGCAACGCTTGGGACGGTTCCAATCGGATCCCAGCAGAAGGAGATGAGGCCCAGCTTCCCCGACACCGAACGTGCGACAA
GCGTCGTTATGGTGCAACGTCGCAACGCTTGGGACGGTTCCAATCGGATCCCAGCAGAAGGAGATGAGGCCCAGCTTCCCCGACACCGAACGTGCGACAA
GCGTCGTTATGGTGCAACGTCGCAACGCTTGGGACGGTTCCAATCGGATCAGAGAGCCTGGCTCCGGGGGAGGGTTAGAGCGACACCGAACGTGCGACAA
GCGTCGTTATGGTGCAACGTCGCAACGCTTGGGACGGTTCCAATCGGATCAGAGAGCCTGGCTCCGGGGGAGGGTTAGAGCGACACCGAACGTGCGACAA
GCGTCGTTATGGTGCAACGTCGCAACGCTTGGGACGGTTCCAATCGGATCTCTACAGCCTTTCAGGACAAAGAGGAGGAGCGACACCGAACGTGCGACAA
GCGTCGTTATGGTGCAACGTCGCAACGCTTGGGACGGTTCCAATCGGATCTCTACAGCCTTTCAGGACAAAGAGGAGGAGCGACACCGAACGTGCGACAA
GCGTCGTTATGGTGCAACGTCGCAACGCTTGGGACGGTTCCAATCGGATCATGGTCACATGGTGGAGAGGCCAGGATACTCGACACCGAACGTGCGACAA
GCGTCGTTATGGTGCAACGTCGCAACGCTTGGGACGGTTCCAATCGGATCATGGTCACATGGTGGAGAGGCCAGGATACTCGACACCGAACGTGCGACAA
GCGTCGTTATGGTGCAACGTCGCAACGCTTGGGACGGTTCCAATCGGATCCTGGCCCAGCAGAGCCCAGCAAAGACTGAGCGACACCGAACGTGCGACAA
GCGTCGTTATGGTGCAACGTCGCAACGCTTGGGACGGTTCCAATCGGATCACTGTTCTAAGGGGGCACAGCCAGAGGCCCCGACACCGAACGTGCGACAA
GCGTCGTTATGGTGCAACGTCGCAACGCTTGGGACGGTTCCAATCGGATCACTGTTCTAAGGGGGCACAGCCAGAGGCCCCGACACCGAACGTGCGACAA
GCGTCGTTATGGTGCAACGTCGCAACGCTTGGGACGGTTCCAATCGGATCCTGAGGAGGGTTCAAATGATGCGACACAACCGACACCGAACGTGCGACAA
GCGTCGTTATGGTGCAACGTCGCAACGCTTGGGACGGTTCCAATCGGATCCTGAGGAGGGTTCAAATGATGCGACACAACCGACACCGAACGTGCGACAA
GCGTCGTTATGGTGCAACGTCGCAACGCTTGGGACGGTTCCAATCGGATCAGGACATAGGGCCAGGACCTCCCTGTGAGCCGACACCGAACGTGCGACAA
GCGTCGTTATGGTGCAACGTCGCAACGCTTGGGACGGTTCCAATCGGATCAGGACATAGGGCCAGGACCTCCCTGTGAGCCGACACCGAACGTGCGACAA
GCGTCGTTATGGTGCAACGTCGCAACGCTTGGGACGGTTCCAATCGGATCTCCAACTGTGACACACCCAGCCAGCCCTGCCGACACCGAACGTGCGACAA
GCGTCGTTATGGTGCAACGTCGCAACGCTTGGGACGGTTCCAATCGGATCTCCAACTGTGACACACCCAGCCAGCCCTGCCGACACCGAACGTGCGACAA
GCGTCGTTATGGTGCAACGTCGCAACGCTTGGGACGGTTCCAATCGGATCTCTGGACCCTTTGAAAGCTGACTCAGGTGGCGACACCGAACGTGCGACAA
GCGTCGTTATGGTGCAACGTCGCAACGCTTGGGACGGTTCCAATCGGATCTCTGGACCCTTTGAAAGCTGACTCAGGTGGCGACACCGAACGTGCGACAA
GCGTCGTTATGGTGCAACGTCGCAACGCTTGGGACGGTTCCAATCGGATCTCGTCTCAAAAAATAGCCCCCTCCTCCACCCGACACCGAACGTGCGACAA
GCGTCGTTATGGTGCAACGTCGCAACGCTTGGGACGGTTCCAATCGGATCGCTACGGTGAATGGAGTACTAACTTTTTCTCGACACCGAACGTGCGACAA
GCGTCGTTATGGTGCAACGTCGCAACGCTTGGGACGGTTCCAATCGGATCGCTACGGTGAATGGAGTACTAACTTTTTCTCGACACCGAACGTGCGACAA
GCGTCGTTATGGTGCAACGTCGCAACGCTTGGGACGGTTCCAATCGGATCAGGGTCACAGTGTCAGAGAGCACAGCCTTACGACACCGAACGTGCGACAA
GCGTCGTTATGGTGCAACGTCGCAACGCTTGGGACGGTTCCAATCGGATCAGGGTCACAGTGTCAGAGAGCACAGCCTTACGACACCGAACGTGCGACAA
GCGTCGTTATGGTGCAACGTCGCAACGCTTGGGACGGTTCCAATCGGATCGCACTGAGCACACTTAACTCCAGATCCGTGCGACACCGAACGTGCGACAA
GCGTCGTTATGGTGCAACGTCGCAACGCTTGGGACGGTTCCAATCGGATCGCACTGAGCACACTTAACTCCAGATCCGTGCGACACCGAACGTGCGACAA
GCGTCGTTATGGTGCAACGTCGCAACGCTTGGGACGGTTCCAATCGGATCTATCAGCTCTGTCTGGACAGCGTTAAGGGACGACACCGAACGTGCGACAA
GCGTCGTTATGGTGCAACGTCGCAACGCTTGGGACGGTTCCAATCGGATCTATCAGCTCTGTCTGGACAGCGTTAAGGGACGACACCGAACGTGCGACAA
GCGTCGTTATGGTGCAACGTCGCAACGCTTGGGACGGTTCCAATCGGATCAAACTGGATGTTCTGTGATATTCATGTCTGCGACACCGAACGTGCGACAA
GCGTCGTTATGGTGCAACGTCGCAACGCTTGGGACGGTTCCAATCGGATCAGGCCTGGGAATTCCCCCCAAGGGTTTGGGCGACACCGAACGTGCGACAA
GCGTCGTTATGGTGCAACGTCGCAACGCTTGGGACGGTTCCAATCGGATCAGGCCTGGGAATTCCCCCCAAGGGTTTGGGCGACACCGAACGTGCGACAA
GCGTCGTTATGGTGCAACGTCGCAACGCTTGGGACGGTTCCAATCGGATCAAGTGCGGTGTGTAAACAGACAAGAGTCTGCGACACCGAACGTGCGACAA
GCGTCGTTATGGTGCAACGTCGCAACGCTTGGGACGGTTCCAATCGGATCAAGTGCGGTGTGTAAACAGACAAGAGTCTGCGACACCGAACGTGCGACAA
GCGTCGTTATGGTGCAACGTCGCAACGCTTGGGACGGTTCCAATCGGATCACAGGTGAAGCTGGAGGGGGCAGTACAGGCCGACACCGAACGTGCGACAA
GCGTCGTTATGGTGCAACGTCGCAACGCTTGGGACGGTTCCAATCGGATCACAGGTGAAGCTGGAGGGGGCAGTACAGGCCGACACCGAACGTGCGACAA
GCGTCGTTATGGTGCAACGTCGCAACGCTTGGGACGGTTCCAATCGGATCCAAAACAGGTCTGTTACAGGACGCGAGAGACGACACCGAACGTGCGACAA
GCGTCGTTATGGTGCAACGTCGCAACGCTTGGGACGGTTCCAATCGGATCCAAAACAGGTCTGTTACAGGACGCGAGAGACGACACCGAACGTGCGACAA
GCGTCGTTATGGTGCAACGTCGCAACGCTTGGGACGGTTCCAATCGGATCCTAGAGATGGGGAGATAGCACGCCACTCAACGACACCGAACGTGCGACAA
GCGTCGTTATGGTGCAACGTCGCAACGCTTGGGACGGTTCCAATCGGATCCAGGATGGCTAACATTTACCCAGGCCTTGCCGACACCGAACGTGCGACAA
GCGTCGTTATGGTGCAACGTCGCAACGCTTGGGACGGTTCCAATCGGATCCAGGATGGCTAACATTTACCCAGGCCTTGCCGACACCGAACGTGCGACAA
GCGTCGTTATGGTGCAACGTCGCAACGCTTGGGACGGTTCCAATCGGATCACCCCTCCTCCCACACAGGGTTGTTCCCCTCGACACCGAACGTGCGACAA
GCGTCGTTATGGTGCAACGTCGCAACGCTTGGGACGGTTCCAATCGGATCACCCCTCCTCCCACACAGGGTTGTTCCCCTCGACACCGAACGTGCGACAA
GCGTCGTTATGGTGCAACGTCGCAACGCTTGGGACGGTTCCAATCGGATCTGACTCCCTTCAGCTGTCCCAGCAGAACCACGACACCGAACGTGCGACAA
GCGTCGTTATGGTGCAACGTCGCAACGCTTGGGACGGTTCCAATCGGATCTGACTCCCTTCAGCTGTCCCAGCAGAACCACGACACCGAACGTGCGACAA
GCGTCGTTATGGTGCAACGTCGCAACGCTTGGGACGGTTCCAATCGGATCGGTAGGTTTGTCTCTTGTACTTGCTCATAGCGACACCGAACGTGCGACAA
GCGTCGTTATGGTGCAACGTCGCAACGCTTGGGACGGTTCCAATCGGATCGGTAGGTTTGTCTCTTGTACTTGCTCATAGCGACACCGAACGTGCGACAA
GCGTCGTTATGGTGCAACGTCGCAACGCTTGGGACGGTTCCAATCGGATCAGAATCAAATGTCCAAAAGGGAGCCTTTAACGACACCGAACGTGCGACAA
GCGTCGTTATGGTGCAACGTCGCAACGCTTGGGACGGTTCCAATCGGATCAGAATCAAATGTCCAAAAGGGAGCCTTTAACGACACCGAACGTGCGACAA
GCGTCGTTATGGTGCAACGTCGCAACGCTTGGGACGGTTCCAATCGGATCGGTGATTCTTAGAACCCAAATTATAAGATACGACACCGAACGTGCGACAA
GCGTCGTTATGGTGCAACGTCGCAACGCTTGGGACGGTTCCAATCGGATCCTCTTCCCTGATGACTATGGGCTGGCTTTGCGACACCGAACGTGCGACAA
GCGTCGTTATGGTGCAACGTCGCAACGCTTGGGACGGTTCCAATCGGATCCTCTTCCCTGATGACTATGGGCTGGCTTTGCGACACCGAACGTGCGACAA
GCGTCGTTATGGTGCAACGTCGCAACGCTTGGGACGGTTCCAATCGGATCGCCCCTAGGTGGCTGGGATCACCGAGCAGCCGACACCGAACGTGCGACAA
GCGTCGTTATGGTGCAACGTCGCAACGCTTGGGACGGTTCCAATCGGATCGCCCCTAGGTGGCTGGGATCACCGAGCAGCCGACACCGAACGTGCGACAA
GCGTCGTTATGGTGCAACGTCGCAACGCTTGGGACGGTTCCAATCGGATCGTGCTCTTACAAGCTGAAATGAGCAGAAGCCGACACCGAACGTGCGACAA
GCGTCGTTATGGTGCAACGTCGCAACGCTTGGGACGGTTCCAATCGGATCGTGCTCTTACAAGCTGAAATGAGCAGAAGCCGACACCGAACGTGCGACAA
GCGTCGTTATGGTGCAACGTCGCAACGCTTGGGACGGTTCCAATCGGATCAGATTAAAGGCCCCTATGCCCTACCCACTGCGACACCGAACGTGCGACAA
GCGTCGTTATGGTGCAACGTCGCAACGCTTGGGACGGTTCCAATCGGATCAGATTAAAGGCCCCTATGCCCTACCCACTGCGACACCGAACGTGCGACAA
GCGTCGTTATGGTGCAACGTCGCAACGCTTGGGACGGTTCCAATCGGATCCCCTGGGTGTTCTCAACCTCCCCACGTAGTCGACACCGAACGTGCGACAA
GCGTCGTTATGGTGCAACGTCGCAACGCTTGGGACGGTTCCAATCGGATCTTCTTCCTTTGACAATGTCTTTACTGTGTACGACACCGAACGTGCGACAA
GCGTCGTTATGGTGCAACGTCGCAACGCTTGGGACGGTTCCAATCGGATCTTCTTCCTTTGACAATGTCTTTACTGTGTACGACACCGAACGTGCGACAA
GCGTCGTTATGGTGCAACGTCGCAACGCTTGGGACGGTTCCAATCGGATCCTGACTGTCCAGGCTCAGCATTAGGTGGTCCGACACCGAACGTGCGACAA
GCGTCGTTATGGTGCAACGTCGCAACGCTTGGGACGGTTCCAATCGGATCCTGACTGTCCAGGCTCAGCATTAGGTGGTCCGACACCGAACGTGCGACAA
GCGTCGTTATGGTGCAACGTCGCAACGCTTGGGACGGTTCCAATCGGATCAAGAGGCCATTTCACTGAGGTACCACCACCCGACACCGAACGTGCGACAA
GCGTCGTTATGGTGCAACGTCGCAACGCTTGGGACGGTTCCAATCGGATCAAGAGGCCATTTCACTGAGGTACCACCACCCGACACCGAACGTGCGACAA
GCGTCGTTATGGTGCAACGTCGCAACGCTTGGGACGGTTCCAATCGGATCTGCTCTGAAGCCCTGGTAGTGATCCTTTAGCGACACCGAACGTGCGACAA
GCGTCGTTATGGTGCAACGTCGCAACGCTTGGGACGGTTCCAATCGGATCTGCTCTGAAGCCCTGGTAGTGATCCTTTAGCGACACCGAACGTGCGACAA
GCGTCGTTATGGTGCAACGTCGCAACGCTTGGGACGGTTCCAATCGGATCACCCTGCCCACCTCTTTAGAAGTGACACTGCGACACCGAACGTGCGACAA
GCGTCGTTATGGTGCAACGTCGCAACGCTTGGGACGGTTCCAATCGGATCACCCTGCCCACCTCTTTAGAAGTGACACTGCGACACCGAACGTGCGACAA
GCGTCGTTATGGTGCAACGTCGCAACGCTTGGGACGGTTCCAATCGGATCGAAAGGCGAGTCTCAGGCTCTGGGCCCAGCCGACACCGAACGTGCGACAA
GCGTCGTTATGGTGCAACGTCGCAACGCTTGGGACGGTTCCAATCGGATCTAGAGGAAAGCAGGGTGAGAAAGGCCCCAACGACACCGAACGTGCGACAA
GCGTCGTTATGGTGCAACGTCGCAACGCTTGGGACGGTTCCAATCGGATCTAGAGGAAAGCAGGGTGAGAAAGGCCCCAACGACACCGAACGTGCGACAA
GCGTCGTTATGGTGCAACGTCGCAACGCTTGGGACGGTTCCAATCGGATCCAGAACTGAAGTCAGGGATTGGGACTGGCTCGACACCGAACGTGCGACAA
GCGTCGTTATGGTGCAACGTCGCAACGCTTGGGACGGTTCCAATCGGATCCAGAACTGAAGTCAGGGATTGGGACTGGCTCGACACCGAACGTGCGACAA
GCGTCGTTATGGTGCAACGTCGCAACGCTTGGGACGGTTCCAATCGGATCCCTCTGAGGACAGTACCCTGACCCATCTACCGACACCGAACGTGCGACAA
GCGTCGTTATGGTGCAACGTCGCAACGCTTGGGACGGTTCCAATCGGATCCCTCTGAGGACAGTACCCTGACCCATCTACCGACACCGAACGTGCGACAA
GCGTCGTTATGGTGCAACGTCGCAACGCTTGGGACGGTTCCAATCGGATCGTCAGGCAAGAGAAGAGGCTCCATCGTGAACGACACCGAACGTGCGACAA
GCGTCGTTATGGTGCAACGTCGCAACGCTTGGGACGGTTCCAATCGGATCGTCAGGCAAGAGAAGAGGCTCCATCGTGAACGACACCGAACGTGCGACAA
GCGTCGTTATGGTGCAACGTCGCAACGCTTGGGACGGTTCCAATCGGATCGGGCCTGACGGATCTTCAGGGGTGGAAGTGCGACACCGAACGTGCGACAA
GCGTCGTTATGGTGCAACGTCGCAACGCTTGGGACGGTTCCAATCGGATCCTACAGCCTGCACTCACCAAGTAGAGGTGGCGACACCGAACGTGCGACAA
GCGTCGTTATGGTGCAACGTCGCAACGCTTGGGACGGTTCCAATCGGATCCTACAGCCTGCACTCACCAAGTAGAGGTGGCGACACCGAACGTGCGACAA
GCGTCGTTATGGTGCAACGTCGCAACGCTTGGGACGGTTCCAATCGGATCGCAGCTACATTGATGATCTGGTCCCTACCTCGACACCGAACGTGCGACAA
GCGTCGTTATGGTGCAACGTCGCAACGCTTGGGACGGTTCCAATCGGATCGCAGCTACATTGATGATCTGGTCCCTACCTCGACACCGAACGTGCGACAA
GCGTCGTTATGGTGCAACGTCGCAACGCTTGGGACGGTTCCAATCGGATCCAGGCTCCCATTTCTCCCATGGCTCCCATGCGACACCGAACGTGCGACAA
GCGTCGTTATGGTGCAACGTCGCAACGCTTGGGACGGTTCCAATCGGATCCAGGCTCCCATTTCTCCCATGGCTCCCATGCGACACCGAACGTGCGACAA
GCGTCGTTATGGTGCAACGTCGCAACGCTTGGGACGGTTCCAATCGGATCAGCCCTGTACAGTGGGAGTGGATAGAGGCACGACACCGAACGTGCGACAA
GCGTCGTTATGGTGCAACGTCGCAACGCTTGGGACGGTTCCAATCGGATCAGCCCTGTACAGTGGGAGTGGATAGAGGCACGACACCGAACGTGCGACAA
GCGTCGTTATGGTGCAACGTCGCAACGCTTGGGACGGTTCCAATCGGATCGAAGCGGCAGTCCCAAGGCTGGAAACCCTACGACACCGAACGTGCGACAA
GCGTCGTTATGGTGCAACGTCGCAACGCTTGGGACGGTTCCAATCGGATCGAAGCGGCAGTCCCAAGGCTGGAAACCCTACGACACCGAACGTGCGACAA
GCGTCGTTATGGTGCAACGTCGCAACGCTTGGGACGGTTCCAATCGGATCGTCAGGCCATCCCACAGAAAGGCTGAGAGACGACACCGAACGTGCGACAA
GCGTCGTTATGGTGCAACGTCGCAACGCTTGGGACGGTTCCAATCGGATCTGCTGGAGGTGAGCTAAGGTTCCAGAAACTCGACACCGAACGTGCGACAA
GCGTCGTTATGGTGCAACGTCGCAACGCTTGGGACGGTTCCAATCGGATCTGCTGGAGGTGAGCTAAGGTTCCAGAAACTCGACACCGAACGTGCGACAA
GCGTCGTTATGGTGCAACGTCGCAACGCTTGGGACGGTTCCAATCGGATCGGCCATGACCCACCTTCCACTTGCATCCCACGACACCGAACGTGCGACAA
GCGTCGTTATGGTGCAACGTCGCAACGCTTGGGACGGTTCCAATCGGATCGGCCATGACCCACCTTCCACTTGCATCCCACGACACCGAACGTGCGACAA
GCGTCGTTATGGTGCAACGTCGCAACGCTTGGGACGGTTCCAATCGGATCAGAACTGTCACCTTGGGCCTGTGGCTGTAGCGACACCGAACGTGCGACAA
GCGTCGTTATGGTGCAACGTCGCAACGCTTGGGACGGTTCCAATCGGATCAGAACTGTCACCTTGGGCCTGTGGCTGTAGCGACACCGAACGTGCGACAA
GCGTCGTTATGGTGCAACGTCGCAACGCTTGGGACGGTTCCAATCGGATCCAGGGACCCACACACAGTTCCTGAGGGACTCGACACCGAACGTGCGACAA
GCGTCGTTATGGTGCAACGTCGCAACGCTTGGGACGGTTCCAATCGGATCCAGGGACCCACACACAGTTCCTGAGGGACTCGACACCGAACGTGCGACAA
GCGTCGTTATGGTGCAACGTCGCAACGCTTGGGACGGTTCCAATCGGATCACTCCCTGGCTTCCCACCCATCACCAGCAGCGACACCGAACGTGCGACAA
GCGTCGTTATGGTGCAACGTCGCAACGCTTGGGACGGTTCCAATCGGATCACTCCCTGGCTTCCCACCCATCACCAGCAGCGACACCGAACGTGCGACAA
GCGTCGTTATGGTGCAACGTCGCAACGCTTGGGACGGTTCCAATCGGATCTAAGCAGCATTTTGCCATGTGAAGGCATGGCGACACCGAACGTGCGACAA
GCGTCGTTATGGTGCAACGTCGCAACGCTTGGGACGGTTCCAATCGGATCGCCCTCTTTTGGCTCTTCATGCTCCCCACGCGACACCGAACGTGCGACAA
GCGTCGTTATGGTGCAACGTCGCAACGCTTGGGACGGTTCCAATCGGATCGCCCTCTTTTGGCTCTTCATGCTCCCCACGCGACACCGAACGTGCGACAA
GCGTCGTTATGGTGCAACGTCGCAACGCTTGGGACGGTTCCAATCGGATCAGAACAAGGTGTCAGGGACAGAGACAAGCACGACACCGAACGTGCGACAA
GCGTCGTTATGGTGCAACGTCGCAACGCTTGGGACGGTTCCAATCGGATCAGAACAAGGTGTCAGGGACAGAGACAAGCACGACACCGAACGTGCGACAA
GCGTCGTTATGGTGCAACGTCGCAACGCTTGGGACGGTTCCAATCGGATCACCAGTGAGAAGGCTTGGGGAGGAGCCAAGCGACACCGAACGTGCGACAA
GCGTCGTTATGGTGCAACGTCGCAACGCTTGGGACGGTTCCAATCGGATCACCAGTGAGAAGGCTTGGGGAGGAGCCAAGCGACACCGAACGTGCGACAA
GCGTCGTTATGGTGCAACGTCGCAACGCTTGGGACGGTTCCAATCGGATCCCCTTCAGGGTAAGGGTTGAGGGGAGAGCACGACACCGAACGTGCGACAA
GCGTCGTTATGGTGCAACGTCGCAACGCTTGGGACGGTTCCAATCGGATCCCCTTCAGGGTAAGGGTTGAGGGGAGAGCACGACACCGAACGTGCGACAA
GCGTCGTTATGGTGCAACGTCGCAACGCTTGGGACGGTTCCAATCGGATCCAGACCACGCAGGACAGCAAGCCTACTGCTCGACACCGAACGTGCGACAA
GCGTCGTTATGGTGCAACGTCGCAACGCTTGGGACGGTTCCAATCGGATCTCAGTAACCCCATCCAGTGTCCCCTTGGTTCGACACCGAACGTGCGACAA
GCGTCGTTATGGTGCAACGTCGCAACGCTTGGGACGGTTCCAATCGGATCTCAGTAACCCCATCCAGTGTCCCCTTGGTTCGACACCGAACGTGCGACAA
GCGTCGTTATGGTGCAACGTCGCAACGCTTGGGACGGTTCCAATCGGATCGCTCAGTGCCAGCTCCAGCGAGGACTACCCCGACACCGAACGTGCGACAA
GCGTCGTTATGGTGCAACGTCGCAACGCTTGGGACGGTTCCAATCGGATCGCTCAGTGCCAGCTCCAGCGAGGACTACCCCGACACCGAACGTGCGACAA
GCGTCGTTATGGTGCAACGTCGCAACGCTTGGGACGGTTCCAATCGGATCTTCTAGCTGTAGAAATGGAGGCTCCAAAGCCGACACCGAACGTGCGACAA
GCGTCGTTATGGTGCAACGTCGCAACGCTTGGGACGGTTCCAATCGGATCTTCTAGCTGTAGAAATGGAGGCTCCAAAGCCGACACCGAACGTGCGACAA
GCGTCGTTATGGTGCAACGTCGCAACGCTTGGGACGGTTCCAATCGGATCGAACTCCTGCCCCGTGAGAAGTGGTCTTATCGACACCGAACGTGCGACAA
GCGTCGTTATGGTGCAACGTCGCAACGCTTGGGACGGTTCCAATCGGATCGAACTCCTGCCCCGTGAGAAGTGGTCTTATCGACACCGAACGTGCGACAA
GCGTCGTTATGGTGCAACGTCGCAACGCTTGGGACGGTTCCAATCGGATCGTAGCATCCAGGGAAATTTCAGAATCTCCACGACACCGAACGTGCGACAA
GCGTCGTTATGGTGCAACGTCGCAACGCTTGGGACGGTTCCAATCGGATCGTAGCATCCAGGGAAATTTCAGAATCTCCACGACACCGAACGTGCGACAA
GCGTCGTTATGGTGCAACGTCGCAACGCTTGGGACGGTTCCAATCGGATCAAATAGTTTTCTTGCATACACTAGCAAGCGCGACACCGAACGTGCGACAA
GCGTCGTTATGGTGCAACGTCGCAACGCTTGGGACGGTTCCAATCGGATCTACCAACTCTTCTACAAAATGAATGATTAGCGACACCGAACGTGCGACAA
GCGTCGTTATGGTGCAACGTCGCAACGCTTGGGACGGTTCCAATCGGATCTACCAACTCTTCTACAAAATGAATGATTAGCGACACCGAACGTGCGACAA
GCGTCGTTATGGTGCAACGTCGCAACGCTTGGGACGGTTCCAATCGGATCCTAACCATTTAAAGATTTGTATCAGGTGATCGACACCGAACGTGCGACAA
GCGTCGTTATGGTGCAACGTCGCAACGCTTGGGACGGTTCCAATCGGATCCTAACCATTTAAAGATTTGTATCAGGTGATCGACACCGAACGTGCGACAA
GCGTCGTTATGGTGCAACGTCGCAACGCTTGGGACGGTTCCAATCGGATCGAGGACTGAATGGCTTTGCTATAAAATTCTCGACACCGAACGTGCGACAA
GCGTCGTTATGGTGCAACGTCGCAACGCTTGGGACGGTTCCAATCGGATCGAGGACTGAATGGCTTTGCTATAAAATTCTCGACACCGAACGTGCGACAA
GCGTCGTTATGGTGCAACGTCGCAACGCTTGGGACGGTTCCAATCGGATCTCTTCTTACCATCTACCCCAAGAGAAAAGTCGACACCGAACGTGCGACAA
GCGTCGTTATGGTGCAACGTCGCAACGCTTGGGACGGTTCCAATCGGATCTCTTCTTACCATCTACCCCAAGAGAAAAGTCGACACCGAACGTGCGACAA
GCGTCGTTATGGTGCAACGTCGCAACGCTTGGGACGGTTCCAATCGGATCACTGTTTATAACCAGTGAGGGCGTGGTCCTCGACACCGAACGTGCGACAA
GCGTCGTTATGGTGCAACGTCGCAACGCTTGGGACGGTTCCAATCGGATCTAAGAAGAACTAACTCTAAGTCAGGTATATCGACACCGAACGTGCGACAA
GCGTCGTTATGGTGCAACGTCGCAACGCTTGGGACGGTTCCAATCGGATCTAAGAAGAACTAACTCTAAGTCAGGTATATCGACACCGAACGTGCGACAA
GCGTCGTTATGGTGCAACGTCGCAACGCTTGGGACGGTTCCAATCGGATCCTTGTGAGGCCCAGACTACTGAAACTAAACCGACACCGAACGTGCGACAA
GCGTCGTTATGGTGCAACGTCGCAACGCTTGGGACGGTTCCAATCGGATCCTTGTGAGGCCCAGACTACTGAAACTAAACCGACACCGAACGTGCGACAA
GCGTCGTTATGGTGCAACGTCGCAACGCTTGGGACGGTTCCAATCGGATCGTTTCTCACTGTTGTTTGAGACAGGGTTTCCGACACCGAACGTGCGACAA
GCGTCGTTATGGTGCAACGTCGCAACGCTTGGGACGGTTCCAATCGGATCGTTTCTCACTGTTGTTTGAGACAGGGTTTCCGACACCGAACGTGCGACAA
GCGTCGTTATGGTGCAACGTCGCAACGCTTGGGACGGTTCCAATCGGATCGAAGCATTTATTATTGAGATGACAGGATGTCGACACCGAACGTGCGACAA
GCGTCGTTATGGTGCAACGTCGCAACGCTTGGGACGGTTCCAATCGGATCGAAGCATTTATTATTGAGATGACAGGATGTCGACACCGAACGTGCGACAA
GCGTCGTTATGGTGCAACGTCGCAACGCTTGGGACGGTTCCAATCGGATCCCAAAAACAAAGAAACAAGGAAACAACAACCGACACCGAACGTGCGACAA
GCGTCGTTATGGTGCAACGTCGCAACGCTTGGGACGGTTCCAATCGGATCCCAAAAACAAAGAAACAAGGAAACAACAACCGACACCGAACGTGCGACAA
GCGTCGTTATGGTGCAACGTCGCAACGCTTGGGACGGTTCCAATCGGATCTCAGTTAAAACCTGTCCATGAGCCGGGCAGCGACACCGAACGTGCGACAA
GCGTCGTTATGGTGCAACGTCGCAACGCTTGGGACGGTTCCAATCGGATCATTTTATTAGGCATGATAATGGTAGTGTGGCGACACCGAACGTGCGACAA
GCGTCGTTATGGTGCAACGTCGCAACGCTTGGGACGGTTCCAATCGGATCATTTTATTAGGCATGATAATGGTAGTGTGGCGACACCGAACGTGCGACAA
GCGTCGTTATGGTGCAACGTCGCAACGCTTGGGACGGTTCCAATCGGATCGGGTGACAGCATACCTGCCTCTTAATTCTTCGACACCGAACGTGCGACAA
GCGTCGTTATGGTGCAACGTCGCAACGCTTGGGACGGTTCCAATCGGATCGGGTGACAGCATACCTGCCTCTTAATTCTTCGACACCGAACGTGCGACAA
GCGTCGTTATGGTGCAACGTCGCAACGCTTGGGACGGTTCCAATCGGATCACACAGACTCAGGGACTGTCCTGCCTCTGCCGACACCGAACGTGCGACAA
GCGTCGTTATGGTGCAACGTCGCAACGCTTGGGACGGTTCCAATCGGATCACACAGACTCAGGGACTGTCCTGCCTCTGCCGACACCGAACGTGCGACAA
GCGTCGTTATGGTGCAACGTCGCAACGCTTGGGACGGTTCCAATCGGATCAATCAGAAGTAGAAGTGTTCAAGGCCAGCCCGACACCGAACGTGCGACAA
GCGTCGTTATGGTGCAACGTCGCAACGCTTGGGACGGTTCCAATCGGATCAATCAGAAGTAGAAGTGTTCAAGGCCAGCCCGACACCGAACGTGCGACAA
GCGTCGTTATGGTGCAACGTCGCAACGCTTGGGACGGTTCCAATCGGATCACAAAGTTGCTATTAACCTGGGTGTGGTGGCGACACCGAACGTGCGACAA
GCGTCGTTATGGTGCAACGTCGCAACGCTTGGGACGGTTCCAATCGGATCTCTGGTAATTAACAGATATCCCAGTAGACCCGACACCGAACGTGCGACAA
GCGTCGTTATGGTGCAACGTCGCAACGCTTGGGACGGTTCCAATCGGATCTCTGGTAATTAACAGATATCCCAGTAGACCCGACACCGAACGTGCGACAA
GCGTCGTTATGGTGCAACGTCGCAACGCTTGGGACGGTTCCAATCGGATCTGGGGCTGATGTGGGTTTTAATACTACTTTCGACACCGAACGTGCGACAA
GCGTCGTTATGGTGCAACGTCGCAACGCTTGGGACGGTTCCAATCGGATCTGGGGCTGATGTGGGTTTTAATACTACTTTCGACACCGAACGTGCGACAA
GCGTCGTTATGGTGCAACGTCGCAACGCTTGGGACGGTTCCAATCGGATCCTATCTCTAAATGGGAGAAGAAGTTCTCACCGACACCGAACGTGCGACAA
GCGTCGTTATGGTGCAACGTCGCAACGCTTGGGACGGTTCCAATCGGATCCTATCTCTAAATGGGAGAAGAAGTTCTCACCGACACCGAACGTGCGACAA
GCGTCGTTATGGTGCAACGTCGCAACGCTTGGGACGGTTCCAATCGGATCTAAGCAAGTTTCATTACTCTCAGTCAGTTTCGACACCGAACGTGCGACAA
GCGTCGTTATGGTGCAACGTCGCAACGCTTGGGACGGTTCCAATCGGATCTAAGCAAGTTTCATTACTCTCAGTCAGTTTCGACACCGAACGTGCGACAA
GCGTCGTTATGGTGCAACGTCGCAACGCTTGGGACGGTTCCAATCGGATCTTCTGACTCAGTCACCTTTTGGCTGTGACCCGACACCGAACGTGCGACAA
GCGTCGTTATGGTGCAACGTCGCAACGCTTGGGACGGTTCCAATCGGATCTTCTGACTCAGTCACCTTTTGGCTGTGACCCGACACCGAACGTGCGACAA
GCGTCGTTATGGTGCAACGTCGCAACGCTTGGGACGGTTCCAATCGGATCCAAACTGTGGGGTCATTAGCTTAGATTTGACGACACCGAACGTGCGACAA
GCGTCGTTATGGTGCAACGTCGCAACGCTTGGGACGGTTCCAATCGGATCGGGCTCTGCACCATTCAAGTTGAGCTATGTCGACACCGAACGTGCGACAA
GCGTCGTTATGGTGCAACGTCGCAACGCTTGGGACGGTTCCAATCGGATCGGGCTCTGCACCATTCAAGTTGAGCTATGTCGACACCGAACGTGCGACAA
GCGTCGTTATGGTGCAACGTCGCAACGCTTGGGACGGTTCCAATCGGATCTGAGCCCTGTGGAGAGACATACCTGTCACCCGACACCGAACGTGCGACAA
GCGTCGTTATGGTGCAACGTCGCAACGCTTGGGACGGTTCCAATCGGATCTGAGCCCTGTGGAGAGACATACCTGTCACCCGACACCGAACGTGCGACAA
GCGTCGTTATGGTGCAACGTCGCAACGCTTGGGACGGTTCCAATCGGATCAGTTCACAGGGTAGCCACAGGATCTCACAGCGACACCGAACGTGCGACAA
GCGTCGTTATGGTGCAACGTCGCAACGCTTGGGACGGTTCCAATCGGATCAGTTCACAGGGTAGCCACAGGATCTCACAGCGACACCGAACGTGCGACAA
GCGTCGTTATGGTGCAACGTCGCAACGCTTGGGACGGTTCCAATCGGATCGGAGACTGGGGGATGAGGAAGTAAGACCCACGACACCGAACGTGCGACAA
GCGTCGTTATGGTGCAACGTCGCAACGCTTGGGACGGTTCCAATCGGATCGGAGACTGGGGGATGAGGAAGTAAGACCCACGACACCGAACGTGCGACAA
GCGTCGTTATGGTGCAACGTCGCAACGCTTGGGACGGTTCCAATCGGATCAGGCATGGTCACCTGTAACCACCATCCCCACGACACCGAACGTGCGACAA
GCGTCGTTATGGTGCAACGTCGCAACGCTTGGGACGGTTCCAATCGGATCGACATTATCAGCCACAGGCCTGTGTAGGGCCGACACCGAACGTGCGACAA
GCGTCGTTATGGTGCAACGTCGCAACGCTTGGGACGGTTCCAATCGGATCGACATTATCAGCCACAGGCCTGTGTAGGGCCGACACCGAACGTGCGACAA
GCGTCGTTATGGTGCAACGTCGCAACGCTTGGGACGGTTCCAATCGGATCCAGGGATACATGGGTAGACAAAGGGTGCCACGACACCGAACGTGCGACAA
GCGTCGTTATGGTGCAACGTCGCAACGCTTGGGACGGTTCCAATCGGATCCAGGGATACATGGGTAGACAAAGGGTGCCACGACACCGAACGTGCGACAA
GCGTCGTTATGGTGCAACGTCGCAACGCTTGGGACGGTTCCAATCGGATCTGACCTCATGTCACATGCGGGGCCTGGCTTCGACACCGAACGTGCGACAA
GCGTCGTTATGGTGCAACGTCGCAACGCTTGGGACGGTTCCAATCGGATCTGACCTCATGTCACATGCGGGGCCTGGCTTCGACACCGAACGTGCGACAA
GCGTCGTTATGGTGCAACGTCGCAACGCTTGGGACGGTTCCAATCGGATCGTTTGTATCGACTCCTTTTGGGCTAGCCATCGACACCGAACGTGCGACAA
GCGTCGTTATGGTGCAACGTCGCAACGCTTGGGACGGTTCCAATCGGATCGTTTGTATCGACTCCTTTTGGGCTAGCCATCGACACCGAACGTGCGACAA
GCGTCGTTATGGTGCAACGTCGCAACGCTTGGGACGGTTCCAATCGGATCCTTGCCTTTGACAATAAGTTTAAAATGGTCCGACACCGAACGTGCGACAA
GCGTCGTTATGGTGCAACGTCGCAACGCTTGGGACGGTTCCAATCGGATCCTTGCCTTTGACAATAAGTTTAAAATGGTCCGACACCGAACGTGCGACAA
GCGTCGTTATGGTGCAACGTCGCAACGCTTGGGACGGTTCCAATCGGATCGTGAAGCCAGTGTCTCGTGCCTCACAGGACCGACACCGAACGTGCGACAA
GCGTCGTTATGGTGCAACGTCGCAACGCTTGGGACGGTTCCAATCGGATCGAAACTCTGCCAGGTGCCAGCCCTGCAAAGCGACACCGAACGTGCGACAA
GCGTCGTTATGGTGCAACGTCGCAACGCTTGGGACGGTTCCAATCGGATCGAAACTCTGCCAGGTGCCAGCCCTGCAAAGCGACACCGAACGTGCGACAA
GCGTCGTTATGGTGCAACGTCGCAACGCTTGGGACGGTTCCAATCGGATCCTTTGCACATTCAATCTGGTGAGCCATAGCCGACACCGAACGTGCGACAA
GCGTCGTTATGGTGCAACGTCGCAACGCTTGGGACGGTTCCAATCGGATCCTTTGCACATTCAATCTGGTGAGCCATAGCCGACACCGAACGTGCGACAA
GCGTCGTTATGGTGCAACGTCGCAACGCTTGGGACGGTTCCAATCGGATCACTTTAACACCTTCTCTTCTCGCCTCTCTGCGACACCGAACGTGCGACAA
GCGTCGTTATGGTGCAACGTCGCAACGCTTGGGACGGTTCCAATCGGATCACTTTAACACCTTCTCTTCTCGCCTCTCTGCGACACCGAACGTGCGACAA
GCGTCGTTATGGTGCAACGTCGCAACGCTTGGGACGGTTCCAATCGGATCCCCTAGAAGCCTTTTTGGCCCAGTGAACCTCGACACCGAACGTGCGACAA
GCGTCGTTATGGTGCAACGTCGCAACGCTTGGGACGGTTCCAATCGGATCCCCTAGAAGCCTTTTTGGCCCAGTGAACCTCGACACCGAACGTGCGACAA
GCGTCGTTATGGTGCAACGTCGCAACGCTTGGGACGGTTCCAATCGGATCATGGCTTGGCCGGCTTGAGCTTCCTTCTAGCGACACCGAACGTGCGACAA
GCGTCGTTATGGTGCAACGTCGCAACGCTTGGGACGGTTCCAATCGGATCTGCAACCAGGGGAAAACCTGCATCCTTCCCCGACACCGAACGTGCGACAA
GCGTCGTTATGGTGCAACGTCGCAACGCTTGGGACGGTTCCAATCGGATCTGCAACCAGGGGAAAACCTGCATCCTTCCCCGACACCGAACGTGCGACAA
GCGTCGTTATGGTGCAACGTCGCAACGCTTGGGACGGTTCCAATCGGATCGGAGGAAAGAGAGGCACAGGAAATGGGTAGCGACACCGAACGTGCGACAA
GCGTCGTTATGGTGCAACGTCGCAACGCTTGGGACGGTTCCAATCGGATCGGAGGAAAGAGAGGCACAGGAAATGGGTAGCGACACCGAACGTGCGACAA
GCGTCGTTATGGTGCAACGTCGCAACGCTTGGGACGGTTCCAATCGGATCTACAGCATCCCCAGGACTGGGTTAAAAGCACGACACCGAACGTGCGACAA
GCGTCGTTATGGTGCAACGTCGCAACGCTTGGGACGGTTCCAATCGGATCTACAGCATCCCCAGGACTGGGTTAAAAGCACGACACCGAACGTGCGACAA
GCGTCGTTATGGTGCAACGTCGCAACGCTTGGGACGGTTCCAATCGGATCCTATAGTGTGTGCTTAGTGGGGCAGATGCCCGACACCGAACGTGCGACAA
GCGTCGTTATGGTGCAACGTCGCAACGCTTGGGACGGTTCCAATCGGATCCTATAGTGTGTGCTTAGTGGGGCAGATGCCCGACACCGAACGTGCGACAA
GCGTCGTTATGGTGCAACGTCGCAACGCTTGGGACGGTTCCAATCGGATCATCTTGGCACAGTTGAGACCTCATTTCTATCGACACCGAACGTGCGACAA
GCGTCGTTATGGTGCAACGTCGCAACGCTTGGGACGGTTCCAATCGGATCGAACCTCTTCGGCTTGGCAAGTGGCTACCACGACACCGAACGTGCGACAA
GCGTCGTTATGGTGCAACGTCGCAACGCTTGGGACGGTTCCAATCGGATCGAACCTCTTCGGCTTGGCAAGTGGCTACCACGACACCGAACGTGCGACAA
GCGTCGTTATGGTGCAACGTCGCAACGCTTGGGACGGTTCCAATCGGATCCTGCCTGAAGAGGTGATGGCCAAGTGGACACGACACCGAACGTGCGACAA
GCGTCGTTATGGTGCAACGTCGCAACGCTTGGGACGGTTCCAATCGGATCCTGCCTGAAGAGGTGATGGCCAAGTGGACACGACACCGAACGTGCGACAA
GCGTCGTTATGGTGCAACGTCGCAACGCTTGGGACGGTTCCAATCGGATCCCACATCCCTATGAGAAGAAGGCATTTCCTCGACACCGAACGTGCGACAA
GCGTCGTTATGGTGCAACGTCGCAACGCTTGGGACGGTTCCAATCGGATCCCACATCCCTATGAGAAGAAGGCATTTCCTCGACACCGAACGTGCGACAA
GCGTCGTTATGGTGCAACGTCGCAACGCTTGGGACGGTTCCAATCGGATCAGGGGTGACAGATACCTTTCAGAAGGGGCACGACACCGAACGTGCGACAA
GCGTCGTTATGGTGCAACGTCGCAACGCTTGGGACGGTTCCAATCGGATCAGGGGTGACAGATACCTTTCAGAAGGGGCACGACACCGAACGTGCGACAA
GCGTCGTTATGGTGCAACGTCGCAACGCTTGGGACGGTTCCAATCGGATCCAGGTTATAAAGGCTTCACTGGGTCTCCCACGACACCGAACGTGCGACAA
GCGTCGTTATGGTGCAACGTCGCAACGCTTGGGACGGTTCCAATCGGATCCAGGTTATAAAGGCTTCACTGGGTCTCCCACGACACCGAACGTGCGACAA
GCGTCGTTATGGTGCAACGTCGCAACGCTTGGGACGGTTCCAATCGGATCAAGCTAAGCTGAGATGAGGGAGCTCTCAGCCGACACCGAACGTGCGACAA
GCGTCGTTATGGTGCAACGTCGCAACGCTTGGGACGGTTCCAATCGGATCTCCCATGACTCTGTGATTGCAGTTAGATGTCGACACCGAACGTGCGACAA
GCGTCGTTATGGTGCAACGTCGCAACGCTTGGGACGGTTCCAATCGGATCTCCCATGACTCTGTGATTGCAGTTAGATGTCGACACCGAACGTGCGACAA
GCGTCGTTATGGTGCAACGTCGCAACGCTTGGGACGGTTCCAATCGGATCAGTTTCCCTGATGAGGAGTCAATACTAACTCGACACCGAACGTGCGACAA
GCGTCGTTATGGTGCAACGTCGCAACGCTTGGGACGGTTCCAATCGGATCAGTTTCCCTGATGAGGAGTCAATACTAACTCGACACCGAACGTGCGACAA
GCGTCGTTATGGTGCAACGTCGCAACGCTTGGGACGGTTCCAATCGGATCGGGAGCATGTTGTTTTACTCTGTTGGGCATCGACACCGAACGTGCGACAA
GCGTCGTTATGGTGCAACGTCGCAACGCTTGGGACGGTTCCAATCGGATCGGGAGCATGTTGTTTTACTCTGTTGGGCATCGACACCGAACGTGCGACAA
GCGTCGTTATGGTGCAACGTCGCAACGCTTGGGACGGTTCCAATCGGATCGGTTCTGAGAGTCAGGGGAAGAGAGCTGGGCGACACCGAACGTGCGACAA
GCGTCGTTATGGTGCAACGTCGCAACGCTTGGGACGGTTCCAATCGGATCGGTTCTGAGAGTCAGGGGAAGAGAGCTGGGCGACACCGAACGTGCGACAA
GCGTCGTTATGGTGCAACGTCGCAACGCTTGGGACGGTTCCAATCGGATCCAGGCTCCCTGGCCATTTCTGTTGGGTTCTCGACACCGAACGTGCGACAA
GCGTCGTTATGGTGCAACGTCGCAACGCTTGGGACGGTTCCAATCGGATCGTCCAAAACCAGACTGATGTGGCAAAGGAACGACACCGAACGTGCGACAA
GCGTCGTTATGGTGCAACGTCGCAACGCTTGGGACGGTTCCAATCGGATCGTCCAAAACCAGACTGATGTGGCAAAGGAACGACACCGAACGTGCGACAA
GCGTCGTTATGGTGCAACGTCGCAACGCTTGGGACGGTTCCAATCGGATCGTTCAAGATGTGACTTACTCTGTACCAGAGCGACACCGAACGTGCGACAA
GCGTCGTTATGGTGCAACGTCGCAACGCTTGGGACGGTTCCAATCGGATCGTTCAAGATGTGACTTACTCTGTACCAGAGCGACACCGAACGTGCGACAA
GCGTCGTTATGGTGCAACGTCGCAACGCTTGGGACGGTTCCAATCGGATCCCTCCACTGGAAGCTGGGGCAGCAGAAGCTCGACACCGAACGTGCGACAA
GCGTCGTTATGGTGCAACGTCGCAACGCTTGGGACGGTTCCAATCGGATCCCTCCACTGGAAGCTGGGGCAGCAGAAGCTCGACACCGAACGTGCGACAA
GCGTCGTTATGGTGCAACGTCGCAACGCTTGGGACGGTTCCAATCGGATCGAAACACAGGGCAAGATGGGCAGGAGGAGGCGACACCGAACGTGCGACAA
GCGTCGTTATGGTGCAACGTCGCAACGCTTGGGACGGTTCCAATCGGATCGAAACACAGGGCAAGATGGGCAGGAGGAGGCGACACCGAACGTGCGACAA
GCGTCGTTATGGTGCAACGTCGCAACGCTTGGGACGGTTCCAATCGGATCGAAGGAAGTGAGGGTAGAGAGGGCAATGAACGACACCGAACGTGCGACAA
GCGTCGTTATGGTGCAACGTCGCAACGCTTGGGACGGTTCCAATCGGATCGAAGGAAGTGAGGGTAGAGAGGGCAATGAACGACACCGAACGTGCGACAA
GCGTCGTTATGGTGCAACGTCGCAACGCTTGGGACGGTTCCAATCGGATCGGGGCAAGTAGGGCTTAGGACCCAGCAGTGCGACACCGAACGTGCGACAA
GCGTCGTTATGGTGCAACGTCGCAACGCTTGGGACGGTTCCAATCGGATCCCCTTCCAACCCCAGTAGCCTGTAGACTGGCGACACCGAACGTGCGACAA
GCGTCGTTATGGTGCAACGTCGCAACGCTTGGGACGGTTCCAATCGGATCCCCTTCCAACCCCAGTAGCCTGTAGACTGGCGACACCGAACGTGCGACAA
GCGTCGTTATGGTGCAACGTCGCAACGCTTGGGACGGTTCCAATCGGATCCTCTATAGAGGTGGGATATGGTCAGTCCATCGACACCGAACGTGCGACAA
GCGTCGTTATGGTGCAACGTCGCAACGCTTGGGACGGTTCCAATCGGATCCTCTATAGAGGTGGGATATGGTCAGTCCATCGACACCGAACGTGCGACAA
GCGTCGTTATGGTGCAACGTCGCAACGCTTGGGACGGTTCCAATCGGATCTCGGAGCACCGCAAAACTCTGCCTGGCAGACGACACCGAACGTGCGACAA
GCGTCGTTATGGTGCAACGTCGCAACGCTTGGGACGGTTCCAATCGGATCTCGGAGCACCGCAAAACTCTGCCTGGCAGACGACACCGAACGTGCGACAA
GCGTCGTTATGGTGCAACGTCGCAACGCTTGGGACGGTTCCAATCGGATCCGGGTGGTTCCTTACCAGGCGGATATCATCCGACACCGAACGTGCGACAA
GCGTCGTTATGGTGCAACGTCGCAACGCTTGGGACGGTTCCAATCGGATCCGGGTGGTTCCTTACCAGGCGGATATCATCCGACACCGAACGTGCGACAA
GCGTCGTTATGGTGCAACGTCGCAACGCTTGGGACGGTTCCAATCGGATCCATAGCACTGATCTTAGATAGACATGAGCTCGACACCGAACGTGCGACAA
GCGTCGTTATGGTGCAACGTCGCAACGCTTGGGACGGTTCCAATCGGATCGAAGTGGCAGAGTTGTTGTGGCCCCAGATCCGACACCGAACGTGCGACAA
GCGTCGTTATGGTGCAACGTCGCAACGCTTGGGACGGTTCCAATCGGATCGAAGTGGCAGAGTTGTTGTGGCCCCAGATCCGACACCGAACGTGCGACAA
GCGTCGTTATGGTGCAACGTCGCAACGCTTGGGACGGTTCCAATCGGATCCAGATATGCCCTTGCCTTGCTGTCTCTAGACGACACCGAACGTGCGACAA
GCGTCGTTATGGTGCAACGTCGCAACGCTTGGGACGGTTCCAATCGGATCCAGATATGCCCTTGCCTTGCTGTCTCTAGACGACACCGAACGTGCGACAA
GCGTCGTTATGGTGCAACGTCGCAACGCTTGGGACGGTTCCAATCGGATCCCTCCCTTGTCCATTCCCAGCCCTCCAGAGCGACACCGAACGTGCGACAA
GCGTCGTTATGGTGCAACGTCGCAACGCTTGGGACGGTTCCAATCGGATCCCTCCCTTGTCCATTCCCAGCCCTCCAGAGCGACACCGAACGTGCGACAA
GCGTCGTTATGGTGCAACGTCGCAACGCTTGGGACGGTTCCAATCGGATCACCTCCCTCATATAACCCCAGCTCTTGGCTCGACACCGAACGTGCGACAA
GCGTCGTTATGGTGCAACGTCGCAACGCTTGGGACGGTTCCAATCGGATCACCTCCCTCATATAACCCCAGCTCTTGGCTCGACACCGAACGTGCGACAA
GCGTCGTTATGGTGCAACGTCGCAACGCTTGGGACGGTTCCAATCGGATCATCAACAGAGGCCTCCTGTGGATTAACAGACGACACCGAACGTGCGACAA
GCGTCGTTATGGTGCAACGTCGCAACGCTTGGGACGGTTCCAATCGGATCATCAACAGAGGCCTCCTGTGGATTAACAGACGACACCGAACGTGCGACAA
GCGTCGTTATGGTGCAACGTCGCAACGCTTGGGACGGTTCCAATCGGATCGTATGAGTCCATCTCTGGGCAACTCACTAGCGACACCGAACGTGCGACAA
GCGTCGTTATGGTGCAACGTCGCAACGCTTGGGACGGTTCCAATCGGATCAGCTGCCAAGGCGTACTACACAACCCTGGGCGACACCGAACGTGCGACAA
GCGTCGTTATGGTGCAACGTCGCAACGCTTGGGACGGTTCCAATCGGATCAGCTGCCAAGGCGTACTACACAACCCTGGGCGACACCGAACGTGCGACAA
GCGTCGTTATGGTGCAACGTCGCAACGCTTGGGACGGTTCCAATCGGATCCTTGGGTGCTCTGGTCGCCTGACTGGCACTCGACACCGAACGTGCGACAA
GCGTCGTTATGGTGCAACGTCGCAACGCTTGGGACGGTTCCAATCGGATCCTTGGGTGCTCTGGTCGCCTGACTGGCACTCGACACCGAACGTGCGACAA
GCGTCGTTATGGTGCAACGTCGCAACGCTTGGGACGGTTCCAATCGGATCTGGCCCTTAGGTTCCAGGGGATCCCAGACTCGACACCGAACGTGCGACAA
GCGTCGTTATGGTGCAACGTCGCAACGCTTGGGACGGTTCCAATCGGATCTGGCCCTTAGGTTCCAGGGGATCCCAGACTCGACACCGAACGTGCGACAA
GCGTCGTTATGGTGCAACGTCGCAACGCTTGGGACGGTTCCAATCGGATCGAAGTGTCTGCCTCCACACACTTTCTGGAGCGACACCGAACGTGCGACAA
GCGTCGTTATGGTGCAACGTCGCAACGCTTGGGACGGTTCCAATCGGATCGAAGTGTCTGCCTCCACACACTTTCTGGAGCGACACCGAACGTGCGACAA
GCGTCGTTATGGTGCAACGTCGCAACGCTTGGGACGGTTCCAATCGGATCTCGAATCTTCTTCATTCTTTGCTGCCAACACGACACCGAACGTGCGACAA
GCGTCGTTATGGTGCAACGTCGCAACGCTTGGGACGGTTCCAATCGGATCGGGCTTCTGTTCTAAACAGCTTTTCCAAAGCGACACCGAACGTGCGACAA
GCGTCGTTATGGTGCAACGTCGCAACGCTTGGGACGGTTCCAATCGGATCGGGCTTCTGTTCTAAACAGCTTTTCCAAAGCGACACCGAACGTGCGACAA
GCGTCGTTATGGTGCAACGTCGCAACGCTTGGGACGGTTCCAATCGGATCTGTAAGAAAAAAGACAAACAACAAAACCCTCGACACCGAACGTGCGACAA
GCGTCGTTATGGTGCAACGTCGCAACGCTTGGGACGGTTCCAATCGGATCTGTAAGAAAAAAGACAAACAACAAAACCCTCGACACCGAACGTGCGACAA
GCGTCGTTATGGTGCAACGTCGCAACGCTTGGGACGGTTCCAATCGGATCTCCAAAGCTTCTGATACCTTCACACAGACACGACACCGAACGTGCGACAA
GCGTCGTTATGGTGCAACGTCGCAACGCTTGGGACGGTTCCAATCGGATCTCCAAAGCTTCTGATACCTTCACACAGACACGACACCGAACGTGCGACAA
GCGTCGTTATGGTGCAACGTCGCAACGCTTGGGACGGTTCCAATCGGATCACATGACAGCTCACACCAGTCTGTAATTCCCGACACCGAACGTGCGACAA
GCGTCGTTATGGTGCAACGTCGCAACGCTTGGGACGGTTCCAATCGGATCACATGACAGCTCACACCAGTCTGTAATTCCCGACACCGAACGTGCGACAA
GCGTCGTTATGGTGCAACGTCGCAACGCTTGGGACGGTTCCAATCGGATCGAAAGATGACTCAATGGTTAAAAGCATTGGCGACACCGAACGTGCGACAA
GCGTCGTTATGGTGCAACGTCGCAACGCTTGGGACGGTTCCAATCGGATCGAAAGATGACTCAATGGTTAAAAGCATTGGCGACACCGAACGTGCGACAA
GCGTCGTTATGGTGCAACGTCGCAACGCTTGGGACGGTTCCAATCGGATCATAATGGCTTAGAACAACATTCCTGGGGCTCGACACCGAACGTGCGACAA
GCGTCGTTATGGTGCAACGTCGCAACGCTTGGGACGGTTCCAATCGGATCGGCCTCACACATGCTAGAAAGATTTCATCTCGACACCGAACGTGCGACAA
GCGTCGTTATGGTGCAACGTCGCAACGCTTGGGACGGTTCCAATCGGATCGGCCTCACACATGCTAGAAAGATTTCATCTCGACACCGAACGTGCGACAA
GCGTCGTTATGGTGCAACGTCGCAACGCTTGGGACGGTTCCAATCGGATCTTGTTTTTGTGGTGCTAGGAATTAGATGTACGACACCGAACGTGCGACAA
GCGTCGTTATGGTGCAACGTCGCAACGCTTGGGACGGTTCCAATCGGATCTTGTTTTTGTGGTGCTAGGAATTAGATGTACGACACCGAACGTGCGACAA
GCGTCGTTATGGTGCAACGTCGCAACGCTTGGGACGGTTCCAATCGGATCGAGAAATGCCTCCTACCACAGATATTAATCCGACACCGAACGTGCGACAA
GCGTCGTTATGGTGCAACGTCGCAACGCTTGGGACGGTTCCAATCGGATCGAGAAATGCCTCCTACCACAGATATTAATCCGACACCGAACGTGCGACAA
GCGTCGTTATGGTGCAACGTCGCAACGCTTGGGACGGTTCCAATCGGATCAGGCCTAGGAGTCTCCCACCCTGCCTGGGGCGACACCGAACGTGCGACAA
GCGTCGTTATGGTGCAACGTCGCAACGCTTGGGACGGTTCCAATCGGATCAGGCCTAGGAGTCTCCCACCCTGCCTGGGGCGACACCGAACGTGCGACAA
GCGTCGTTATGGTGCAACGTCGCAACGCTTGGGACGGTTCCAATCGGATCGGCTACTCACCAAGCTGTGTTCAGCCACTGCGACACCGAACGTGCGACAA
GCGTCGTTATGGTGCAACGTCGCAACGCTTGGGACGGTTCCAATCGGATCAAGAAGTAGCAGGAACCATGAGGGAACTTTCGACACCGAACGTGCGACAA
GCGTCGTTATGGTGCAACGTCGCAACGCTTGGGACGGTTCCAATCGGATCAAGAAGTAGCAGGAACCATGAGGGAACTTTCGACACCGAACGTGCGACAA
GCGTCGTTATGGTGCAACGTCGCAACGCTTGGGACGGTTCCAATCGGATCGTCCCAGCCCTCCCCTAGGCAAGCTCACCACGACACCGAACGTGCGACAA
GCGTCGTTATGGTGCAACGTCGCAACGCTTGGGACGGTTCCAATCGGATCGTCCCAGCCCTCCCCTAGGCAAGCTCACCACGACACCGAACGTGCGACAA
GCGTCGTTATGGTGCAACGTCGCAACGCTTGGGACGGTTCCAATCGGATCCAAGGAGAAAGCACCCCACCCACCCAGGCTCGACACCGAACGTGCGACAA
GCGTCGTTATGGTGCAACGTCGCAACGCTTGGGACGGTTCCAATCGGATCCAAGGAGAAAGCACCCCACCCACCCAGGCTCGACACCGAACGTGCGACAA
GCGTCGTTATGGTGCAACGTCGCAACGCTTGGGACGGTTCCAATCGGATCCCCCAGGACAGGAATTAGCCCTCAGTATGCCGACACCGAACGTGCGACAA
GCGTCGTTATGGTGCAACGTCGCAACGCTTGGGACGGTTCCAATCGGATCCCCCAGGACAGGAATTAGCCCTCAGTATGCCGACACCGAACGTGCGACAA
GCGTCGTTATGGTGCAACGTCGCAACGCTTGGGACGGTTCCAATCGGATCCAGACCTCACCTCTGCACTTTGCTAGACATCGACACCGAACGTGCGACAA
GCGTCGTTATGGTGCAACGTCGCAACGCTTGGGACGGTTCCAATCGGATCCAGACCTCACCTCTGCACTTTGCTAGACATCGACACCGAACGTGCGACAA
GCGTCGTTATGGTGCAACGTCGCAACGCTTGGGACGGTTCCAATCGGATCCTGCCAGTGCTCCAAGTCCTCGGATGGGACCGACACCGAACGTGCGACAA
GCGTCGTTATGGTGCAACGTCGCAACGCTTGGGACGGTTCCAATCGGATCTCACTGTGACATACTCCATGATGACAGGATCGACACCGAACGTGCGACAA
GCGTCGTTATGGTGCAACGTCGCAACGCTTGGGACGGTTCCAATCGGATCTCACTGTGACATACTCCATGATGACAGGATCGACACCGAACGTGCGACAA
GCGTCGTTATGGTGCAACGTCGCAACGCTTGGGACGGTTCCAATCGGATCAAGAGAGGAGCCTACTAGGTGAGCAGATCCCGACACCGAACGTGCGACAA
GCGTCGTTATGGTGCAACGTCGCAACGCTTGGGACGGTTCCAATCGGATCAAGAGAGGAGCCTACTAGGTGAGCAGATCCCGACACCGAACGTGCGACAA
GCGTCGTTATGGTGCAACGTCGCAACGCTTGGGACGGTTCCAATCGGATCGTTAGAGACATGGCTCCCACACTCTGGAGCCGACACCGAACGTGCGACAA
GCGTCGTTATGGTGCAACGTCGCAACGCTTGGGACGGTTCCAATCGGATCGTTAGAGACATGGCTCCCACACTCTGGAGCCGACACCGAACGTGCGACAA
GCGTCGTTATGGTGCAACGTCGCAACGCTTGGGACGGTTCCAATCGGATCTATCACCTGAGTATGACTTGGGGCCCAGGTCGACACCGAACGTGCGACAA
GCGTCGTTATGGTGCAACGTCGCAACGCTTGGGACGGTTCCAATCGGATCTATCACCTGAGTATGACTTGGGGCCCAGGTCGACACCGAACGTGCGACAA
GCGTCGTTATGGTGCAACGTCGCAACGCTTGGGACGGTTCCAATCGGATCGCCCAAAACAAACAAGCAAAAACAAATATACGACACCGAACGTGCGACAA
GCGTCGTTATGGTGCAACGTCGCAACGCTTGGGACGGTTCCAATCGGATCAGATCTACAAAGTGGGACCCTGTATCATAACGACACCGAACGTGCGACAA
GCGTCGTTATGGTGCAACGTCGCAACGCTTGGGACGGTTCCAATCGGATCAGATCTACAAAGTGGGACCCTGTATCATAACGACACCGAACGTGCGACAA
GCGTCGTTATGGTGCAACGTCGCAACGCTTGGGACGGTTCCAATCGGATCGTTTGGAGTTGGAGATTAGCCGGAACAAGCCGACACCGAACGTGCGACAA
GCGTCGTTATGGTGCAACGTCGCAACGCTTGGGACGGTTCCAATCGGATCGTTTGGAGTTGGAGATTAGCCGGAACAAGCCGACACCGAACGTGCGACAA
GCGTCGTTATGGTGCAACGTCGCAACGCTTGGGACGGTTCCAATCGGATCAACAAGTCAGGAATCCTGCAGGCCCACTCACGACACCGAACGTGCGACAA
GCGTCGTTATGGTGCAACGTCGCAACGCTTGGGACGGTTCCAATCGGATCAACAAGTCAGGAATCCTGCAGGCCCACTCACGACACCGAACGTGCGACAA
GCGTCGTTATGGTGCAACGTCGCAACGCTTGGGACGGTTCCAATCGGATCTGGTCCCTGGTGCATGCTCATAGAACAGAACGACACCGAACGTGCGACAA
GCGTCGTTATGGTGCAACGTCGCAACGCTTGGGACGGTTCCAATCGGATCTGGTCCCTGGTGCATGCTCATAGAACAGAACGACACCGAACGTGCGACAA
GCGTCGTTATGGTGCAACGTCGCAACGCTTGGGACGGTTCCAATCGGATCAGCTATGGCCCCTTCCTACGCTGCTGTGTTCGACACCGAACGTGCGACAA
GCGTCGTTATGGTGCAACGTCGCAACGCTTGGGACGGTTCCAATCGGATCAGCTATGGCCCCTTCCTACGCTGCTGTGTTCGACACCGAACGTGCGACAA
GCGTCGTTATGGTGCAACGTCGCAACGCTTGGGACGGTTCCAATCGGATCATTCCTTGTGATATAAGCCAGTGGACAGCACGACACCGAACGTGCGACAA
GCGTCGTTATGGTGCAACGTCGCAACGCTTGGGACGGTTCCAATCGGATCCTGGAGAAGAAACCAGACTCCCAGCTGGGACGACACCGAACGTGCGACAA
GCGTCGTTATGGTGCAACGTCGCAACGCTTGGGACGGTTCCAATCGGATCCTGGAGAAGAAACCAGACTCCCAGCTGGGACGACACCGAACGTGCGACAA
GCGTCGTTATGGTGCAACGTCGCAACGCTTGGGACGGTTCCAATCGGATCTCCATGCACATCAGGATGCACATCTGTTTTCGACACCGAACGTGCGACAA
GCGTCGTTATGGTGCAACGTCGCAACGCTTGGGACGGTTCCAATCGGATCTCCATGCACATCAGGATGCACATCTGTTTTCGACACCGAACGTGCGACAA
GCGTCGTTATGGTGCAACGTCGCAACGCTTGGGACGGTTCCAATCGGATCAAGCACTGCCACCGTGATTGCATCCACTGTCGACACCGAACGTGCGACAA
GCGTCGTTATGGTGCAACGTCGCAACGCTTGGGACGGTTCCAATCGGATCAAGCACTGCCACCGTGATTGCATCCACTGTCGACACCGAACGTGCGACAA
GCGTCGTTATGGTGCAACGTCGCAACGCTTGGGACGGTTCCAATCGGATCGGCGCTGCACCGGTATGTTAGACCTGCTGCCGACACCGAACGTGCGACAA
GCGTCGTTATGGTGCAACGTCGCAACGCTTGGGACGGTTCCAATCGGATCGGCGCTGCACCGGTATGTTAGACCTGCTGCCGACACCGAACGTGCGACAA
GCGTCGTTATGGTGCAACGTCGCAACGCTTGGGACGGTTCCAATCGGATCCAACCTCCTCCCGGCCCCCTCAGGCAGTGCCGACACCGAACGTGCGACAA
GCGTCGTTATGGTGCAACGTCGCAACGCTTGGGACGGTTCCAATCGGATCATGCCTGCCACTCCATCTCCAAGGACTCTGCGACACCGAACGTGCGACAA
GCGTCGTTATGGTGCAACGTCGCAACGCTTGGGACGGTTCCAATCGGATCATGCCTGCCACTCCATCTCCAAGGACTCTGCGACACCGAACGTGCGACAA
GCGTCGTTATGGTGCAACGTCGCAACGCTTGGGACGGTTCCAATCGGATCGGACTCTGGTACCCATATAAGGCAGCTACACGACACCGAACGTGCGACAA
GCGTCGTTATGGTGCAACGTCGCAACGCTTGGGACGGTTCCAATCGGATCGGACTCTGGTACCCATATAAGGCAGCTACACGACACCGAACGTGCGACAA
GCGTCGTTATGGTGCAACGTCGCAACGCTTGGGACGGTTCCAATCGGATCGTACTTCTGCTCTACTACAGTGTGAGAATTCGACACCGAACGTGCGACAA
GCGTCGTTATGGTGCAACGTCGCAACGCTTGGGACGGTTCCAATCGGATCGTACTTCTGCTCTACTACAGTGTGAGAATTCGACACCGAACGTGCGACAA
GCGTCGTTATGGTGCAACGTCGCAACGCTTGGGACGGTTCCAATCGGATCATGCTTTTATATAGTAAAGCTATTGAGGCTCGACACCGAACGTGCGACAA
GCGTCGTTATGGTGCAACGTCGCAACGCTTGGGACGGTTCCAATCGGATCATGCTTTTATATAGTAAAGCTATTGAGGCTCGACACCGAACGTGCGACAA
GCGTCGTTATGGTGCAACGTCGCAACGCTTGGGACGGTTCCAATCGGATCGAAAAGAAACAAGAAAAACTCTATTTGTCCCGACACCGAACGTGCGACAA
GCGTCGTTATGGTGCAACGTCGCAACGCTTGGGACGGTTCCAATCGGATCGAAAAGAAACAAGAAAAACTCTATTTGTCCCGACACCGAACGTGCGACAA
GCGTCGTTATGGTGCAACGTCGCAACGCTTGGGACGGTTCCAATCGGATCCTTAGGGAAGCAAAAGAAAGACATCTATATCGACACCGAACGTGCGACAA
GCGTCGTTATGGTGCAACGTCGCAACGCTTGGGACGGTTCCAATCGGATCTAACACTGTACTGGAAGTCCTAGCTGGAAACGACACCGAACGTGCGACAA
GCGTCGTTATGGTGCAACGTCGCAACGCTTGGGACGGTTCCAATCGGATCTAACACTGTACTGGAAGTCCTAGCTGGAAACGACACCGAACGTGCGACAA
GCGTCGTTATGGTGCAACGTCGCAACGCTTGGGACGGTTCCAATCGGATCGCTGACAGTCAAGGTGCTTGCTACTTCTAACGACACCGAACGTGCGACAA
GCGTCGTTATGGTGCAACGTCGCAACGCTTGGGACGGTTCCAATCGGATCGCTGACAGTCAAGGTGCTTGCTACTTCTAACGACACCGAACGTGCGACAA
GCGTCGTTATGGTGCAACGTCGCAACGCTTGGGACGGTTCCAATCGGATCGGTAATGATGAGACTGAATATTTGTTCTTTCGACACCGAACGTGCGACAA
GCGTCGTTATGGTGCAACGTCGCAACGCTTGGGACGGTTCCAATCGGATCGGTAATGATGAGACTGAATATTTGTTCTTTCGACACCGAACGTGCGACAA
GCGTCGTTATGGTGCAACGTCGCAACGCTTGGGACGGTTCCAATCGGATCAGAGTATCCCAGAACCTCATAATTAGTATTCGACACCGAACGTGCGACAA
GCGTCGTTATGGTGCAACGTCGCAACGCTTGGGACGGTTCCAATCGGATCAGAGTATCCCAGAACCTCATAATTAGTATTCGACACCGAACGTGCGACAA
GCGTCGTTATGGTGCAACGTCGCAACGCTTGGGACGGTTCCAATCGGATCGAACAAATGTAACACTTTCATTTCAAAAGGCGACACCGAACGTGCGACAA
GCGTCGTTATGGTGCAACGTCGCAACGCTTGGGACGGTTCCAATCGGATCGAACAAATGTAACACTTTCATTTCAAAAGGCGACACCGAACGTGCGACAA
GCGTCGTTATGGTGCAACGTCGCAACGCTTGGGACGGTTCCAATCGGATCAAACTTTAAAAAGTCCTATCAATGAGGCACCGACACCGAACGTGCGACAA
GCGTCGTTATGGTGCAACGTCGCAACGCTTGGGACGGTTCCAATCGGATCTACTGAACTATAACCCCTACTCTCCAAAAGCGACACCGAACGTGCGACAA
GCGTCGTTATGGTGCAACGTCGCAACGCTTGGGACGGTTCCAATCGGATCTACTGAACTATAACCCCTACTCTCCAAAAGCGACACCGAACGTGCGACAA
GCGTCGTTATGGTGCAACGTCGCAACGCTTGGGACGGTTCCAATCGGATCTAAGACAAGGTGGTACTGGGGTTCAAACCCCGACACCGAACGTGCGACAA
GCGTCGTTATGGTGCAACGTCGCAACGCTTGGGACGGTTCCAATCGGATCTAAGACAAGGTGGTACTGGGGTTCAAACCCCGACACCGAACGTGCGACAA
GCGTCGTTATGGTGCAACGTCGCAACGCTTGGGACGGTTCCAATCGGATCAGGAGCTGCAGTGATCATGGTACCTCTTGACGACACCGAACGTGCGACAA
GCGTCGTTATGGTGCAACGTCGCAACGCTTGGGACGGTTCCAATCGGATCAGGAGCTGCAGTGATCATGGTACCTCTTGACGACACCGAACGTGCGACAA
GCGTCGTTATGGTGCAACGTCGCAACGCTTGGGACGGTTCCAATCGGATCCTAAACTTCTAAAACTCTAAGCCCACCCCACGACACCGAACGTGCGACAA
GCGTCGTTATGGTGCAACGTCGCAACGCTTGGGACGGTTCCAATCGGATCCTAAACTTCTAAAACTCTAAGCCCACCCCACGACACCGAACGTGCGACAA
GCGTCGTTATGGTGCAACGTCGCAACGCTTGGGACGGTTCCAATCGGATCGAGCCAAGCTCCCCGCCACAATGATAACGGCGACACCGAACGTGCGACAA
GCGTCGTTATGGTGCAACGTCGCAACGCTTGGGACGGTTCCAATCGGATCAGTCTCTCACCCTGCTTGCAGATCAGGATGCGACACCGAACGTGCGACAA
GCGTCGTTATGGTGCAACGTCGCAACGCTTGGGACGGTTCCAATCGGATCAGTCTCTCACCCTGCTTGCAGATCAGGATGCGACACCGAACGTGCGACAA
GCGTCGTTATGGTGCAACGTCGCAACGCTTGGGACGGTTCCAATCGGATCCTTTAAGGCTTCATGAGTCCATGCCAGGACCGACACCGAACGTGCGACAA
GCGTCGTTATGGTGCAACGTCGCAACGCTTGGGACGGTTCCAATCGGATCCTTTAAGGCTTCATGAGTCCATGCCAGGACCGACACCGAACGTGCGACAA
GCGTCGTTATGGTGCAACGTCGCAACGCTTGGGACGGTTCCAATCGGATCTTAGGGAGTATGGCCTGGTTTGAGGAAGTGCGACACCGAACGTGCGACAA
GCGTCGTTATGGTGCAACGTCGCAACGCTTGGGACGGTTCCAATCGGATCTTAGGGAGTATGGCCTGGTTTGAGGAAGTGCGACACCGAACGTGCGACAA
GCGTCGTTATGGTGCAACGTCGCAACGCTTGGGACGGTTCCAATCGGATCGGAGGGGCACTATTGAGACGGATTAGAAGGCGACACCGAACGTGCGACAA
GCGTCGTTATGGTGCAACGTCGCAACGCTTGGGACGGTTCCAATCGGATCGGAGGGGCACTATTGAGACGGATTAGAAGGCGACACCGAACGTGCGACAA
GCGTCGTTATGGTGCAACGTCGCAACGCTTGGGACGGTTCCAATCGGATCAGGCTCATCTGTATGAATACTTAGTCATCACGACACCGAACGTGCGACAA
GCGTCGTTATGGTGCAACGTCGCAACGCTTGGGACGGTTCCAATCGGATCAGGCTCATCTGTATGAATACTTAGTCATCACGACACCGAACGTGCGACAA
GCGTCGTTATGGTGCAACGTCGCAACGCTTGGGACGGTTCCAATCGGATCCTTTAGGTCTGTGGTGGTTTGAATAAGATGCGACACCGAACGTGCGACAA
GCGTCGTTATGGTGCAACGTCGCAACGCTTGGGACGGTTCCAATCGGATCGATGTATGTAACAAATTATAGGGGCAGAAACGACACCGAACGTGCGACAA
GCGTCGTTATGGTGCAACGTCGCAACGCTTGGGACGGTTCCAATCGGATCGATGTATGTAACAAATTATAGGGGCAGAAACGACACCGAACGTGCGACAA
GCGTCGTTATGGTGCAACGTCGCAACGCTTGGGACGGTTCCAATCGGATCATTAAGAATAAGATCCGCCTTTAACCCCAGCGACACCGAACGTGCGACAA
GCGTCGTTATGGTGCAACGTCGCAACGCTTGGGACGGTTCCAATCGGATCATTAAGAATAAGATCCGCCTTTAACCCCAGCGACACCGAACGTGCGACAA
GCGTCGTTATGGTGCAACGTCGCAACGCTTGGGACGGTTCCAATCGGATCAGGATGGTTCCAAGTTTGAGGTCAGCTTGGCGACACCGAACGTGCGACAA
GCGTCGTTATGGTGCAACGTCGCAACGCTTGGGACGGTTCCAATCGGATCAGGATGGTTCCAAGTTTGAGGTCAGCTTGGCGACACCGAACGTGCGACAA
GCGTCGTTATGGTGCAACGTCGCAACGCTTGGGACGGTTCCAATCGGATCTTAGAGAATATAAACTGCTATGTATGGCAGCGACACCGAACGTGCGACAA
GCGTCGTTATGGTGCAACGTCGCAACGCTTGGGACGGTTCCAATCGGATCTTAGAGAATATAAACTGCTATGTATGGCAGCGACACCGAACGTGCGACAA
GCGTCGTTATGGTGCAACGTCGCAACGCTTGGGACGGTTCCAATCGGATCAACAGTAATTGCACATCACATGATCAATTTCGACACCGAACGTGCGACAA
GCGTCGTTATGGTGCAACGTCGCAACGCTTGGGACGGTTCCAATCGGATCTAAAAACCTGTCTCTTAAACAAACAACAACCGACACCGAACGTGCGACAA
GCGTCGTTATGGTGCAACGTCGCAACGCTTGGGACGGTTCCAATCGGATCTAAAAACCTGTCTCTTAAACAAACAACAACCGACACCGAACGTGCGACAA
GCGTCGTTATGGTGCAACGTCGCAACGCTTGGGACGGTTCCAATCGGATCCCAATCTTATCTACATAGTAAGCTCCAGGCCGACACCGAACGTGCGACAA
GCGTCGTTATGGTGCAACGTCGCAACGCTTGGGACGGTTCCAATCGGATCCCAATCTTATCTACATAGTAAGCTCCAGGCCGACACCGAACGTGCGACAA
GCGTCGTTATGGTGCAACGTCGCAACGCTTGGGACGGTTCCAATCGGATCGTCATTAAGACACTGAAGGAAGCCAGGCGTCGACACCGAACGTGCGACAA
GCGTCGTTATGGTGCAACGTCGCAACGCTTGGGACGGTTCCAATCGGATCGTCATTAAGACACTGAAGGAAGCCAGGCGTCGACACCGAACGTGCGACAA
GCGTCGTTATGGTGCAACGTCGCAACGCTTGGGACGGTTCCAATCGGATCGTCTGTGTGCATCTCTTTCCATCTCTCTCTCGACACCGAACGTGCGACAA
GCGTCGTTATGGTGCAACGTCGCAACGCTTGGGACGGTTCCAATCGGATCGTCTGTGTGCATCTCTTTCCATCTCTCTCTCGACACCGAACGTGCGACAA
GCGTCGTTATGGTGCAACGTCGCAACGCTTGGGACGGTTCCAATCGGATCCCCTCCAGATTCCATATATGTAACATGGAACGACACCGAACGTGCGACAA
GCGTCGTTATGGTGCAACGTCGCAACGCTTGGGACGGTTCCAATCGGATCCCCTCCAGATTCCATATATGTAACATGGAACGACACCGAACGTGCGACAA
GCGTCGTTATGGTGCAACGTCGCAACGCTTGGGACGGTTCCAATCGGATCAAAGAGAAAGAGAACCAAATCCCAAAGGTTCGACACCGAACGTGCGACAA
GCGTCGTTATGGTGCAACGTCGCAACGCTTGGGACGGTTCCAATCGGATCCAAGAAGAGAACCAAGGGCTGAAGAGATGGCGACACCGAACGTGCGACAA
GCGTCGTTATGGTGCAACGTCGCAACGCTTGGGACGGTTCCAATCGGATCCAAGAAGAGAACCAAGGGCTGAAGAGATGGCGACACCGAACGTGCGACAA
GCGTCGTTATGGTGCAACGTCGCAACGCTTGGGACGGTTCCAATCGGATCGGAGGGGGAAAAAAGAGCTGAGAAAATGGCCGACACCGAACGTGCGACAA
GCGTCGTTATGGTGCAACGTCGCAACGCTTGGGACGGTTCCAATCGGATCGGAGGGGGAAAAAAGAGCTGAGAAAATGGCCGACACCGAACGTGCGACAA
GCGTCGTTATGGTGCAACGTCGCAACGCTTGGGACGGTTCCAATCGGATCTAAGTTTGAGGATATCCAGGACTACACAGACGACACCGAACGTGCGACAA
GCGTCGTTATGGTGCAACGTCGCAACGCTTGGGACGGTTCCAATCGGATCTAAGTTTGAGGATATCCAGGACTACACAGACGACACCGAACGTGCGACAA
GCGTCGTTATGGTGCAACGTCGCAACGCTTGGGACGGTTCCAATCGGATCAAAGTTCATGGACTAGCTAGATGGTGGTGGCGACACCGAACGTGCGACAA
GCGTCGTTATGGTGCAACGTCGCAACGCTTGGGACGGTTCCAATCGGATCAAAGTTCATGGACTAGCTAGATGGTGGTGGCGACACCGAACGTGCGACAA
GCGTCGTTATGGTGCAACGTCGCAACGCTTGGGACGGTTCCAATCGGATCCATAACACGCAAACAAAATGTTCTTACATACGACACCGAACGTGCGACAA
GCGTCGTTATGGTGCAACGTCGCAACGCTTGGGACGGTTCCAATCGGATCGGATACTAGGAACATACATTGGTGTGTGCACGACACCGAACGTGCGACAA
GCGTCGTTATGGTGCAACGTCGCAACGCTTGGGACGGTTCCAATCGGATCGGATACTAGGAACATACATTGGTGTGTGCACGACACCGAACGTGCGACAA
GCGTCGTTATGGTGCAACGTCGCAACGCTTGGGACGGTTCCAATCGGATCAACCATACTTGATTCTAGTTCCAGGGGACCCGACACCGAACGTGCGACAA
GCGTCGTTATGGTGCAACGTCGCAACGCTTGGGACGGTTCCAATCGGATCAACCATACTTGATTCTAGTTCCAGGGGACCCGACACCGAACGTGCGACAA
GCGTCGTTATGGTGCAACGTCGCAACGCTTGGGACGGTTCCAATCGGATCGAGGACAAGGTTCCATTCCGAGTACCCACACGACACCGAACGTGCGACAA
GCGTCGTTATGGTGCAACGTCGCAACGCTTGGGACGGTTCCAATCGGATCGAGGACAAGGTTCCATTCCGAGTACCCACACGACACCGAACGTGCGACAA
GCGTCGTTATGGTGCAACGTCGCAACGCTTGGGACGGTTCCAATCGGATCTACGTGATTATGAGCATACGTTTCTCTTTTCGACACCGAACGTGCGACAA
GCGTCGTTATGGTGCAACGTCGCAACGCTTGGGACGGTTCCAATCGGATCTACGTGATTATGAGCATACGTTTCTCTTTTCGACACCGAACGTGCGACAA
GCGTCGTTATGGTGCAACGTCGCAACGCTTGGGACGGTTCCAATCGGATCAACAAACAAATAAATAGGTTGGAGAGATGGCGACACCGAACGTGCGACAA
GCGTCGTTATGGTGCAACGTCGCAACGCTTGGGACGGTTCCAATCGGATCAACAAACAAATAAATAGGTTGGAGAGATGGCGACACCGAACGTGCGACAA
GCGTCGTTATGGTGCAACGTCGCAACGCTTGGGACGGTTCCAATCGGATCGAGGTTGGGTTGGGCAGTGGTATCACATGCCGACACCGAACGTGCGACAA
GCGTCGTTATGGTGCAACGTCGCAACGCTTGGGACGGTTCCAATCGGATCCCATATTTTAAAAATGAGAGGTTGGAAAACCGACACCGAACGTGCGACAA
GCGTCGTTATGGTGCAACGTCGCAACGCTTGGGACGGTTCCAATCGGATCCCATATTTTAAAAATGAGAGGTTGGAAAACCGACACCGAACGTGCGACAA
GCGTCGTTATGGTGCAACGTCGCAACGCTTGGGACGGTTCCAATCGGATCCAATGTTTCAGTATATGTGACCAATAGAATCGACACCGAACGTGCGACAA
GCGTCGTTATGGTGCAACGTCGCAACGCTTGGGACGGTTCCAATCGGATCCAATGTTTCAGTATATGTGACCAATAGAATCGACACCGAACGTGCGACAA
GCGTCGTTATGGTGCAACGTCGCAACGCTTGGGACGGTTCCAATCGGATCACTAAGTATCCAGTTGAAATAATGAGTACACGACACCGAACGTGCGACAA
GCGTCGTTATGGTGCAACGTCGCAACGCTTGGGACGGTTCCAATCGGATCACTAAGTATCCAGTTGAAATAATGAGTACACGACACCGAACGTGCGACAA
GCGTCGTTATGGTGCAACGTCGCAACGCTTGGGACGGTTCCAATCGGATCTCCAAAACAGTCTTTAAGTATAAAGGAGTTCGACACCGAACGTGCGACAA
GCGTCGTTATGGTGCAACGTCGCAACGCTTGGGACGGTTCCAATCGGATCTCCAAAACAGTCTTTAAGTATAAAGGAGTTCGACACCGAACGTGCGACAA
GCGTCGTTATGGTGCAACGTCGCAACGCTTGGGACGGTTCCAATCGGATCCATGGTTACACATACACATGGTGCACACACCGACACCGAACGTGCGACAA
GCGTCGTTATGGTGCAACGTCGCAACGCTTGGGACGGTTCCAATCGGATCCACACATGGAAGCACACACATGGTACACACCGACACCGAACGTGCGACAA
GCGTCGTTATGGTGCAACGTCGCAACGCTTGGGACGGTTCCAATCGGATCCACACATGGAAGCACACACATGGTACACACCGACACCGAACGTGCGACAA
GCGTCGTTATGGTGCAACGTCGCAACGCTTGGGACGGTTCCAATCGGATCTCTTTACTCTATGGTAATACCTGACGGAGTCGACACCGAACGTGCGACAA
GCGTCGTTATGGTGCAACGTCGCAACGCTTGGGACGGTTCCAATCGGATCTCTTTACTCTATGGTAATACCTGACGGAGTCGACACCGAACGTGCGACAA
GCGTCGTTATGGTGCAACGTCGCAACGCTTGGGACGGTTCCAATCGGATCCAGGAAGACGGAGCGCCTGTTATACCCCACCGACACCGAACGTGCGACAA
GCGTCGTTATGGTGCAACGTCGCAACGCTTGGGACGGTTCCAATCGGATCCAGGAAGACGGAGCGCCTGTTATACCCCACCGACACCGAACGTGCGACAA
GCGTCGTTATGGTGCAACGTCGCAACGCTTGGGACGGTTCCAATCGGATCCCTAGATACTCCTCCAAGGCCAGGCTTATCCGACACCGAACGTGCGACAA
GCGTCGTTATGGTGCAACGTCGCAACGCTTGGGACGGTTCCAATCGGATCCCTAGATACTCCTCCAAGGCCAGGCTTATCCGACACCGAACGTGCGACAA
GCGTCGTTATGGTGCAACGTCGCAACGCTTGGGACGGTTCCAATCGGATCGACACAGATGGTGGGAAAGCGTCTCGCACACGACACCGAACGTGCGACAA
GCGTCGTTATGGTGCAACGTCGCAACGCTTGGGACGGTTCCAATCGGATCGACACAGATGGTGGGAAAGCGTCTCGCACACGACACCGAACGTGCGACAA
GCGTCGTTATGGTGCAACGTCGCAACGCTTGGGACGGTTCCAATCGGATCTATTTCTTACATGACCCTTGGCAGAGGTTGCGACACCGAACGTGCGACAA
GCGTCGTTATGGTGCAACGTCGCAACGCTTGGGACGGTTCCAATCGGATCCCAGTCTCATCTGCATGGGCCTGGGATCCCCGACACCGAACGTGCGACAA
GCGTCGTTATGGTGCAACGTCGCAACGCTTGGGACGGTTCCAATCGGATCCCAGTCTCATCTGCATGGGCCTGGGATCCCCGACACCGAACGTGCGACAA
GCGTCGTTATGGTGCAACGTCGCAACGCTTGGGACGGTTCCAATCGGATCAGTGCTGGTGAATGTCTTCCTTGCAAAAGACGACACCGAACGTGCGACAA
GCGTCGTTATGGTGCAACGTCGCAACGCTTGGGACGGTTCCAATCGGATCAGTGCTGGTGAATGTCTTCCTTGCAAAAGACGACACCGAACGTGCGACAA
GCGTCGTTATGGTGCAACGTCGCAACGCTTGGGACGGTTCCAATCGGATCATCCAAGAGATTCCTGGTATCAGGGACCCTCGACACCGAACGTGCGACAA
GCGTCGTTATGGTGCAACGTCGCAACGCTTGGGACGGTTCCAATCGGATCATCCAAGAGATTCCTGGTATCAGGGACCCTCGACACCGAACGTGCGACAA
GCGTCGTTATGGTGCAACGTCGCAACGCTTGGGACGGTTCCAATCGGATCATTCTCTAGGTGACCCAAGGCCTACCATTCCGACACCGAACGTGCGACAA
GCGTCGTTATGGTGCAACGTCGCAACGCTTGGGACGGTTCCAATCGGATCATTCTCTAGGTGACCCAAGGCCTACCATTCCGACACCGAACGTGCGACAA
GCGTCGTTATGGTGCAACGTCGCAACGCTTGGGACGGTTCCAATCGGATCTCTCTACCCAGTCACCTTTCTGGAAATTTACGACACCGAACGTGCGACAA
GCGTCGTTATGGTGCAACGTCGCAACGCTTGGGACGGTTCCAATCGGATCCACAGGACTAGGCACTCCAGGGTCCAGGCCCGACACCGAACGTGCGACAA
GCGTCGTTATGGTGCAACGTCGCAACGCTTGGGACGGTTCCAATCGGATCCACAGGACTAGGCACTCCAGGGTCCAGGCCCGACACCGAACGTGCGACAA
GCGTCGTTATGGTGCAACGTCGCAACGCTTGGGACGGTTCCAATCGGATCCTGTGCCTCTGTCCTTTGTGTGCTTCGGATCGACACCGAACGTGCGACAA
GCGTCGTTATGGTGCAACGTCGCAACGCTTGGGACGGTTCCAATCGGATCCTGTGCCTCTGTCCTTTGTGTGCTTCGGATCGACACCGAACGTGCGACAA
GCGTCGTTATGGTGCAACGTCGCAACGCTTGGGACGGTTCCAATCGGATCTTCCAGACCTTCCCACATGTGAGGAGCACACGACACCGAACGTGCGACAA
GCGTCGTTATGGTGCAACGTCGCAACGCTTGGGACGGTTCCAATCGGATCTTCCAGACCTTCCCACATGTGAGGAGCACACGACACCGAACGTGCGACAA
GCGTCGTTATGGTGCAACGTCGCAACGCTTGGGACGGTTCCAATCGGATCTCCTTTATCTGTAAAGAGAACACAATGATCCGACACCGAACGTGCGACAA
GCGTCGTTATGGTGCAACGTCGCAACGCTTGGGACGGTTCCAATCGGATCTCCTTTATCTGTAAAGAGAACACAATGATCCGACACCGAACGTGCGACAA
GCGTCGTTATGGTGCAACGTCGCAACGCTTGGGACGGTTCCAATCGGATCTACGAGGTCCTCTGTCTTTTCTGTGTCTGACGACACCGAACGTGCGACAA
GCGTCGTTATGGTGCAACGTCGCAACGCTTGGGACGGTTCCAATCGGATCTACGAGGTCCTCTGTCTTTTCTGTGTCTGACGACACCGAACGTGCGACAA
GCGTCGTTATGGTGCAACGTCGCAACGCTTGGGACGGTTCCAATCGGATCCTAGAGCTAGTTTTGACATGGGCCATAGCCCGACACCGAACGTGCGACAA
GCGTCGTTATGGTGCAACGTCGCAACGCTTGGGACGGTTCCAATCGGATCTACACATATAAAAGTTATAAGCATTGGGGGCGACACCGAACGTGCGACAA
GCGTCGTTATGGTGCAACGTCGCAACGCTTGGGACGGTTCCAATCGGATCTACACATATAAAAGTTATAAGCATTGGGGGCGACACCGAACGTGCGACAA
GCGTCGTTATGGTGCAACGTCGCAACGCTTGGGACGGTTCCAATCGGATCGGAGAGAGCCCAAGTAGGCCCTAAAATGATCGACACCGAACGTGCGACAA
GCGTCGTTATGGTGCAACGTCGCAACGCTTGGGACGGTTCCAATCGGATCGGAGAGAGCCCAAGTAGGCCCTAAAATGATCGACACCGAACGTGCGACAA
GCGTCGTTATGGTGCAACGTCGCAACGCTTGGGACGGTTCCAATCGGATCCTATACTCCCACTCCAAACAAACCATGCCACGACACCGAACGTGCGACAA
GCGTCGTTATGGTGCAACGTCGCAACGCTTGGGACGGTTCCAATCGGATCCTATACTCCCACTCCAAACAAACCATGCCACGACACCGAACGTGCGACAA
GCGTCGTTATGGTGCAACGTCGCAACGCTTGGGACGGTTCCAATCGGATCCCACAAATTCTGATGCACTGCTGTGGCCCACGACACCGAACGTGCGACAA
GCGTCGTTATGGTGCAACGTCGCAACGCTTGGGACGGTTCCAATCGGATCCCACAAATTCTGATGCACTGCTGTGGCCCACGACACCGAACGTGCGACAA
GCGTCGTTATGGTGCAACGTCGCAACGCTTGGGACGGTTCCAATCGGATCGCCTTGGGCCTCACAACTACTCTTTGGGAGCGACACCGAACGTGCGACAA
GCGTCGTTATGGTGCAACGTCGCAACGCTTGGGACGGTTCCAATCGGATCGCTGCCTGTTAGGAGCCATGGCCTGGTGCCCGACACCGAACGTGCGACAA
GCGTCGTTATGGTGCAACGTCGCAACGCTTGGGACGGTTCCAATCGGATCGCTGCCTGTTAGGAGCCATGGCCTGGTGCCCGACACCGAACGTGCGACAA
GCGTCGTTATGGTGCAACGTCGCAACGCTTGGGACGGTTCCAATCGGATCCGTAGAAATCAGGGGCCTAAGAAAAACCAGCGACACCGAACGTGCGACAA
GCGTCGTTATGGTGCAACGTCGCAACGCTTGGGACGGTTCCAATCGGATCCGTAGAAATCAGGGGCCTAAGAAAAACCAGCGACACCGAACGTGCGACAA
GCGTCGTTATGGTGCAACGTCGCAACGCTTGGGACGGTTCCAATCGGATCCAAGTCTCTGCGGTCAACTGAGCCCCACTCCGACACCGAACGTGCGACAA
GCGTCGTTATGGTGCAACGTCGCAACGCTTGGGACGGTTCCAATCGGATCCAAGTCTCTGCGGTCAACTGAGCCCCACTCCGACACCGAACGTGCGACAA
GCGTCGTTATGGTGCAACGTCGCAACGCTTGGGACGGTTCCAATCGGATCCATTGGGAATCTCCCCCCAAATGGCCCACTCGACACCGAACGTGCGACAA
GCGTCGTTATGGTGCAACGTCGCAACGCTTGGGACGGTTCCAATCGGATCCATTGGGAATCTCCCCCCAAATGGCCCACTCGACACCGAACGTGCGACAA
GCGTCGTTATGGTGCAACGTCGCAACGCTTGGGACGGTTCCAATCGGATCACACAAGAGGTACTGAAAGAAGTCTCAGAGCGACACCGAACGTGCGACAA
GCGTCGTTATGGTGCAACGTCGCAACGCTTGGGACGGTTCCAATCGGATCACACAAGAGGTACTGAAAGAAGTCTCAGAGCGACACCGAACGTGCGACAA
GCGTCGTTATGGTGCAACGTCGCAACGCTTGGGACGGTTCCAATCGGATCTTACTACACTGTTCCATTTTTTCCTCTCTGCGACACCGAACGTGCGACAA
GCGTCGTTATGGTGCAACGTCGCAACGCTTGGGACGGTTCCAATCGGATCTCCCTCACACGCTCCCTCAGTGTGGCCTGGCGACACCGAACGTGCGACAA
GCGTCGTTATGGTGCAACGTCGCAACGCTTGGGACGGTTCCAATCGGATCTCCCTCACACGCTCCCTCAGTGTGGCCTGGCGACACCGAACGTGCGACAA
GCGTCGTTATGGTGCAACGTCGCAACGCTTGGGACGGTTCCAATCGGATCTCCACCTTACCTCTTGACCAACAACATGGCCGACACCGAACGTGCGACAA
GCGTCGTTATGGTGCAACGTCGCAACGCTTGGGACGGTTCCAATCGGATCTCCACCTTACCTCTTGACCAACAACATGGCCGACACCGAACGTGCGACAA
GCGTCGTTATGGTGCAACGTCGCAACGCTTGGGACGGTTCCAATCGGATCGGGATTAAATGTGTGCTCTGCCATGTTCAGCGACACCGAACGTGCGACAA
GCGTCGTTATGGTGCAACGTCGCAACGCTTGGGACGGTTCCAATCGGATCGGGATTAAATGTGTGCTCTGCCATGTTCAGCGACACCGAACGTGCGACAA
GCGTCGTTATGGTGCAACGTCGCAACGCTTGGGACGGTTCCAATCGGATCACCAGACTAGACCCAAACTCACAAAAGTGCCGACACCGAACGTGCGACAA
GCGTCGTTATGGTGCAACGTCGCAACGCTTGGGACGGTTCCAATCGGATCACCAGACTAGACCCAAACTCACAAAAGTGCCGACACCGAACGTGCGACAA
GCGTCGTTATGGTGCAACGTCGCAACGCTTGGGACGGTTCCAATCGGATCTCACTAACTAGCCCAGACTGTCCAGGAACTCGACACCGAACGTGCGACAA
GCGTCGTTATGGTGCAACGTCGCAACGCTTGGGACGGTTCCAATCGGATCAGGCCAGCTGTGCTCTGAGCTATCATCACCCGACACCGAACGTGCGACAA
GCGTCGTTATGGTGCAACGTCGCAACGCTTGGGACGGTTCCAATCGGATCAGGCCAGCTGTGCTCTGAGCTATCATCACCCGACACCGAACGTGCGACAA
GCGTCGTTATGGTGCAACGTCGCAACGCTTGGGACGGTTCCAATCGGATCCCAAGTCCAAACGCCTTTCTCTCTTCCTTCCGACACCGAACGTGCGACAA
GCGTCGTTATGGTGCAACGTCGCAACGCTTGGGACGGTTCCAATCGGATCCCAAGTCCAAACGCCTTTCTCTCTTCCTTCCGACACCGAACGTGCGACAA
GCGTCGTTATGGTGCAACGTCGCAACGCTTGGGACGGTTCCAATCGGATCATTCCATGCTGCCATATTAGGGTGTCAGAACGACACCGAACGTGCGACAA
GCGTCGTTATGGTGCAACGTCGCAACGCTTGGGACGGTTCCAATCGGATCATTCCATGCTGCCATATTAGGGTGTCAGAACGACACCGAACGTGCGACAA
GCGTCGTTATGGTGCAACGTCGCAACGCTTGGGACGGTTCCAATCGGATCTATCACTTCCAGGACACCTCTGGTCTTAGGCGACACCGAACGTGCGACAA
GCGTCGTTATGGTGCAACGTCGCAACGCTTGGGACGGTTCCAATCGGATCTATCACTTCCAGGACACCTCTGGTCTTAGGCGACACCGAACGTGCGACAA
GCGTCGTTATGGTGCAACGTCGCAACGCTTGGGACGGTTCCAATCGGATCCCTAGCTGACAGCTTGTCCACTCCCATCTGCGACACCGAACGTGCGACAA
GCGTCGTTATGGTGCAACGTCGCAACGCTTGGGACGGTTCCAATCGGATCCCTAGCTGACAGCTTGTCCACTCCCATCTGCGACACCGAACGTGCGACAA
GCGTCGTTATGGTGCAACGTCGCAACGCTTGGGACGGTTCCAATCGGATCTCGACCCTTCTTTCCACATGGACCTCCCTCCGACACCGAACGTGCGACAA
GCGTCGTTATGGTGCAACGTCGCAACGCTTGGGACGGTTCCAATCGGATCCATCTCTCCGCCAGTCTTTACTGCTCTGACCGACACCGAACGTGCGACAA
GCGTCGTTATGGTGCAACGTCGCAACGCTTGGGACGGTTCCAATCGGATCCATCTCTCCGCCAGTCTTTACTGCTCTGACCGACACCGAACGTGCGACAA
GCGTCGTTATGGTGCAACGTCGCAACGCTTGGGACGGTTCCAATCGGATCTGGACGGCCTAGGACTTGCTGCAGTCTTGACGACACCGAACGTGCGACAA
GCGTCGTTATGGTGCAACGTCGCAACGCTTGGGACGGTTCCAATCGGATCTGGACGGCCTAGGACTTGCTGCAGTCTTGACGACACCGAACGTGCGACAA
GCGTCGTTATGGTGCAACGTCGCAACGCTTGGGACGGTTCCAATCGGATCGACTTCCTCCTCAGCATCGTCACCCTGGCCCGACACCGAACGTGCGACAA
GCGTCGTTATGGTGCAACGTCGCAACGCTTGGGACGGTTCCAATCGGATCGACTTCCTCCTCAGCATCGTCACCCTGGCCCGACACCGAACGTGCGACAA
GCGTCGTTATGGTGCAACGTCGCAACGCTTGGGACGGTTCCAATCGGATCAGCTCTGCAGTTAGGTCCTGCTGGTCTCTGCGACACCGAACGTGCGACAA
GCGTCGTTATGGTGCAACGTCGCAACGCTTGGGACGGTTCCAATCGGATCAGCTCTGCAGTTAGGTCCTGCTGGTCTCTGCGACACCGAACGTGCGACAA
GCGTCGTTATGGTGCAACGTCGCAACGCTTGGGACGGTTCCAATCGGATCAACTCAAGGCCCTGAGCTTCTAAAGGTCCACGACACCGAACGTGCGACAA
GCGTCGTTATGGTGCAACGTCGCAACGCTTGGGACGGTTCCAATCGGATCAGGTCATCTACGATGTCTGGACTTTGGGAGCGACACCGAACGTGCGACAA
GCGTCGTTATGGTGCAACGTCGCAACGCTTGGGACGGTTCCAATCGGATCAGGTCATCTACGATGTCTGGACTTTGGGAGCGACACCGAACGTGCGACAA
GCGTCGTTATGGTGCAACGTCGCAACGCTTGGGACGGTTCCAATCGGATCATCTAGGCTACCCACCGTGTGTGCTGTGGTCGACACCGAACGTGCGACAA
GCGTCGTTATGGTGCAACGTCGCAACGCTTGGGACGGTTCCAATCGGATCATCTAGGCTACCCACCGTGTGTGCTGTGGTCGACACCGAACGTGCGACAA
GCGTCGTTATGGTGCAACGTCGCAACGCTTGGGACGGTTCCAATCGGATCCCTGCGATCGGGTGGTTTATAGCAGTCCGGCGACACCGAACGTGCGACAA
GCGTCGTTATGGTGCAACGTCGCAACGCTTGGGACGGTTCCAATCGGATCCCTGCGATCGGGTGGTTTATAGCAGTCCGGCGACACCGAACGTGCGACAA
GCGTCGTTATGGTGCAACGTCGCAACGCTTGGGACGGTTCCAATCGGATCTCATCTCTTCAGCCTGATTGCCACCTTTCTCGACACCGAACGTGCGACAA
GCGTCGTTATGGTGCAACGTCGCAACGCTTGGGACGGTTCCAATCGGATCTCATCTCTTCAGCCTGATTGCCACCTTTCTCGACACCGAACGTGCGACAA
GCGTCGTTATGGTGCAACGTCGCAACGCTTGGGACGGTTCCAATCGGATCACTGAGGTTCCCTTCCTGCCCAAGGATGTCCGACACCGAACGTGCGACAA
GCGTCGTTATGGTGCAACGTCGCAACGCTTGGGACGGTTCCAATCGGATCACTGAGGTTCCCTTCCTGCCCAAGGATGTCCGACACCGAACGTGCGACAA
GCGTCGTTATGGTGCAACGTCGCAACGCTTGGGACGGTTCCAATCGGATCTAAACTTAGTGTGATGGAGAAAGGCCATCTCGACACCGAACGTGCGACAA
GCGTCGTTATGGTGCAACGTCGCAACGCTTGGGACGGTTCCAATCGGATCCTTCATCGGATGGCTCCACCTCCCTATCTGCGACACCGAACGTGCGACAA
GCGTCGTTATGGTGCAACGTCGCAACGCTTGGGACGGTTCCAATCGGATCCTTCATCGGATGGCTCCACCTCCCTATCTGCGACACCGAACGTGCGACAA
GCGTCGTTATGGTGCAACGTCGCAACGCTTGGGACGGTTCCAATCGGATCCCCATCCTTTAACTCAGGTTGTCAGGTTTGCGACACCGAACGTGCGACAA
GCGTCGTTATGGTGCAACGTCGCAACGCTTGGGACGGTTCCAATCGGATCCCCATCCTTTAACTCAGGTTGTCAGGTTTGCGACACCGAACGTGCGACAA
GCGTCGTTATGGTGCAACGTCGCAACGCTTGGGACGGTTCCAATCGGATCGGAGGTGAAAAACCAACTTTTGAGAGTTGGCGACACCGAACGTGCGACAA
GCGTCGTTATGGTGCAACGTCGCAACGCTTGGGACGGTTCCAATCGGATCGGAGGTGAAAAACCAACTTTTGAGAGTTGGCGACACCGAACGTGCGACAA
GCGTCGTTATGGTGCAACGTCGCAACGCTTGGGACGGTTCCAATCGGATCTTCATTTTTGTGTGGGGGTGCTCATGAGTGCGACACCGAACGTGCGACAA
GCGTCGTTATGGTGCAACGTCGCAACGCTTGGGACGGTTCCAATCGGATCTTCATTTTTGTGTGGGGGTGCTCATGAGTGCGACACCGAACGTGCGACAA
GCGTCGTTATGGTGCAACGTCGCAACGCTTGGGACGGTTCCAATCGGATCCTCTGGTCTGTTTCTCTATTTTTAAATCTTCGACACCGAACGTGCGACAA
GCGTCGTTATGGTGCAACGTCGCAACGCTTGGGACGGTTCCAATCGGATCCGAGGGGGTAAACCAGACTTTCCAAAACTGCGACACCGAACGTGCGACAA
GCGTCGTTATGGTGCAACGTCGCAACGCTTGGGACGGTTCCAATCGGATCCGAGGGGGTAAACCAGACTTTCCAAAACTGCGACACCGAACGTGCGACAA
GCGTCGTTATGGTGCAACGTCGCAACGCTTGGGACGGTTCCAATCGGATCGGTCACTGTCCAGTAACTTCACCAGGTGGACGACACCGAACGTGCGACAA
GCGTCGTTATGGTGCAACGTCGCAACGCTTGGGACGGTTCCAATCGGATCGGTCACTGTCCAGTAACTTCACCAGGTGGACGACACCGAACGTGCGACAA
GCGTCGTTATGGTGCAACGTCGCAACGCTTGGGACGGTTCCAATCGGATCTCCCGCCAGAACCTTTTCTTACCGGAGCCTCGACACCGAACGTGCGACAA
GCGTCGTTATGGTGCAACGTCGCAACGCTTGGGACGGTTCCAATCGGATCTCCCGCCAGAACCTTTTCTTACCGGAGCCTCGACACCGAACGTGCGACAA
GCGTCGTTATGGTGCAACGTCGCAACGCTTGGGACGGTTCCAATCGGATCCTGTGAAGGAAGGTCCTGGGGCCCACCCTGCGACACCGAACGTGCGACAA
GCGTCGTTATGGTGCAACGTCGCAACGCTTGGGACGGTTCCAATCGGATCCTGTGAAGGAAGGTCCTGGGGCCCACCCTGCGACACCGAACGTGCGACAA
GCGTCGTTATGGTGCAACGTCGCAACGCTTGGGACGGTTCCAATCGGATCGCTCTGCTGCAGGGTGAGAAGACAGAGCAGCGACACCGAACGTGCGACAA
GCGTCGTTATGGTGCAACGTCGCAACGCTTGGGACGGTTCCAATCGGATCCCTCACCCCCACTTACATCACACTGCAGGACGACACCGAACGTGCGACAA
GCGTCGTTATGGTGCAACGTCGCAACGCTTGGGACGGTTCCAATCGGATCCCTCACCCCCACTTACATCACACTGCAGGACGACACCGAACGTGCGACAA
GCGTCGTTATGGTGCAACGTCGCAACGCTTGGGACGGTTCCAATCGGATCCCCACCCCCCACCTGTACCCTAACCTCATCCGACACCGAACGTGCGACAA
GCGTCGTTATGGTGCAACGTCGCAACGCTTGGGACGGTTCCAATCGGATCCCCACCCCCCACCTGTACCCTAACCTCATCCGACACCGAACGTGCGACAA
GCGTCGTTATGGTGCAACGTCGCAACGCTTGGGACGGTTCCAATCGGATCCACTCTGTAAACATCCAGGCTCTGTCAGCCCGACACCGAACGTGCGACAA
GCGTCGTTATGGTGCAACGTCGCAACGCTTGGGACGGTTCCAATCGGATCCACTCTGTAAACATCCAGGCTCTGTCAGCCCGACACCGAACGTGCGACAA
GCGTCGTTATGGTGCAACGTCGCAACGCTTGGGACGGTTCCAATCGGATCACAACACCGCCCTTGTCCCCTCCCCTTATACGACACCGAACGTGCGACAA
GCGTCGTTATGGTGCAACGTCGCAACGCTTGGGACGGTTCCAATCGGATCACAACACCGCCCTTGTCCCCTCCCCTTATACGACACCGAACGTGCGACAA
GCGTCGTTATGGTGCAACGTCGCAACGCTTGGGACGGTTCCAATCGGATCCGGCTGTGAGGAGGTGGCTGTGAGTCAGCTCGACACCGAACGTGCGACAA
GCGTCGTTATGGTGCAACGTCGCAACGCTTGGGACGGTTCCAATCGGATCCGGCTGTGAGGAGGTGGCTGTGAGTCAGCTCGACACCGAACGTGCGACAA
GCGTCGTTATGGTGCAACGTCGCAACGCTTGGGACGGTTCCAATCGGATCCCCAGACTCACTTCTGGCAGGCCTCCCGCCCGACACCGAACGTGCGACAA
GCGTCGTTATGGTGCAACGTCGCAACGCTTGGGACGGTTCCAATCGGATCCTCTTCTGCACAACGACTGCAGGGAGAGCTCGACACCGAACGTGCGACAA
GCGTCGTTATGGTGCAACGTCGCAACGCTTGGGACGGTTCCAATCGGATCCTCTTCTGCACAACGACTGCAGGGAGAGCTCGACACCGAACGTGCGACAA
GCGTCGTTATGGTGCAACGTCGCAACGCTTGGGACGGTTCCAATCGGATCAGCCTTAGTGACCCTTGTTTGGACCCACATCGACACCGAACGTGCGACAA
GCGTCGTTATGGTGCAACGTCGCAACGCTTGGGACGGTTCCAATCGGATCAGCCTTAGTGACCCTTGTTTGGACCCACATCGACACCGAACGTGCGACAA
GCGTCGTTATGGTGCAACGTCGCAACGCTTGGGACGGTTCCAATCGGATCCGAGGCAGTACCCGACTGTGAGGGGCCTGCCGACACCGAACGTGCGACAA
GCGTCGTTATGGTGCAACGTCGCAACGCTTGGGACGGTTCCAATCGGATCCGAGGCAGTACCCGACTGTGAGGGGCCTGCCGACACCGAACGTGCGACAA
GCGTCGTTATGGTGCAACGTCGCAACGCTTGGGACGGTTCCAATCGGATCAAAAGGTGTCAGGAGGTCAGTGTGGCGGGACGACACCGAACGTGCGACAA
GCGTCGTTATGGTGCAACGTCGCAACGCTTGGGACGGTTCCAATCGGATCAAAAGGTGTCAGGAGGTCAGTGTGGCGGGACGACACCGAACGTGCGACAA
GCGTCGTTATGGTGCAACGTCGCAACGCTTGGGACGGTTCCAATCGGATCTACTCAGGACGGTCTTGAGTGGCCTTGTGCCGACACCGAACGTGCGACAA
GCGTCGTTATGGTGCAACGTCGCAACGCTTGGGACGGTTCCAATCGGATCCCTGGGGTAAAAGGGAGGATCCTGAAGGTGCGACACCGAACGTGCGACAA
GCGTCGTTATGGTGCAACGTCGCAACGCTTGGGACGGTTCCAATCGGATCCCTGGGGTAAAAGGGAGGATCCTGAAGGTGCGACACCGAACGTGCGACAA
GCGTCGTTATGGTGCAACGTCGCAACGCTTGGGACGGTTCCAATCGGATCCCTGCAAGTGTCTAGACCCTGGGATGGCTGCGACACCGAACGTGCGACAA
GCGTCGTTATGGTGCAACGTCGCAACGCTTGGGACGGTTCCAATCGGATCCCTGCAAGTGTCTAGACCCTGGGATGGCTGCGACACCGAACGTGCGACAA
GCGTCGTTATGGTGCAACGTCGCAACGCTTGGGACGGTTCCAATCGGATCCTCCTTAGGAAAGGAGCCACTTTGTTAGGCCGACACCGAACGTGCGACAA
GCGTCGTTATGGTGCAACGTCGCAACGCTTGGGACGGTTCCAATCGGATCCTCCTTAGGAAAGGAGCCACTTTGTTAGGCCGACACCGAACGTGCGACAA
GCGTCGTTATGGTGCAACGTCGCAACGCTTGGGACGGTTCCAATCGGATCAGTGTGTGCTCACTCCAAGCTAGGAGCCAACGACACCGAACGTGCGACAA
GCGTCGTTATGGTGCAACGTCGCAACGCTTGGGACGGTTCCAATCGGATCAGTGTGTGCTCACTCCAAGCTAGGAGCCAACGACACCGAACGTGCGACAA
GCGTCGTTATGGTGCAACGTCGCAACGCTTGGGACGGTTCCAATCGGATCGTTTCTCTACCCGTCAGCTGGCAGCGGAGCCGACACCGAACGTGCGACAA
GCGTCGTTATGGTGCAACGTCGCAACGCTTGGGACGGTTCCAATCGGATCGTTTCTCTACCCGTCAGCTGGCAGCGGAGCCGACACCGAACGTGCGACAA
GCGTCGTTATGGTGCAACGTCGCAACGCTTGGGACGGTTCCAATCGGATCGGAATGTTGTCTTGCCCATCCTCTCTAGGACGACACCGAACGTGCGACAA
GCGTCGTTATGGTGCAACGTCGCAACGCTTGGGACGGTTCCAATCGGATCTGTGTGACTCCTCAGCTTTAAGAGGGCTTCCGACACCGAACGTGCGACAA
GCGTCGTTATGGTGCAACGTCGCAACGCTTGGGACGGTTCCAATCGGATCTGTGTGACTCCTCAGCTTTAAGAGGGCTTCCGACACCGAACGTGCGACAA
GCGTCGTTATGGTGCAACGTCGCAACGCTTGGGACGGTTCCAATCGGATCTCCAAGGGCTCCTTTCTGTGCTGTCCTTTGCGACACCGAACGTGCGACAA
GCGTCGTTATGGTGCAACGTCGCAACGCTTGGGACGGTTCCAATCGGATCTCCAAGGGCTCCTTTCTGTGCTGTCCTTTGCGACACCGAACGTGCGACAA
GCGTCGTTATGGTGCAACGTCGCAACGCTTGGGACGGTTCCAATCGGATCTTTCACTTAGTCAGAGGGTGGACTGTGTGACGACACCGAACGTGCGACAA
GCGTCGTTATGGTGCAACGTCGCAACGCTTGGGACGGTTCCAATCGGATCTTTCACTTAGTCAGAGGGTGGACTGTGTGACGACACCGAACGTGCGACAA
GCGTCGTTATGGTGCAACGTCGCAACGCTTGGGACGGTTCCAATCGGATCTGTCTTAACAGTTCTCAGCATACAACATGCCGACACCGAACGTGCGACAA
GCGTCGTTATGGTGCAACGTCGCAACGCTTGGGACGGTTCCAATCGGATCTGTCTTAACAGTTCTCAGCATACAACATGCCGACACCGAACGTGCGACAA
GCGTCGTTATGGTGCAACGTCGCAACGCTTGGGACGGTTCCAATCGGATCCCTCTCTAGCCCTGCTACTAGCAAATATTTCGACACCGAACGTGCGACAA
GCGTCGTTATGGTGCAACGTCGCAACGCTTGGGACGGTTCCAATCGGATCGTCTTCTGGAAGAACGGTCAGAACTCTTAACGACACCGAACGTGCGACAA
GCGTCGTTATGGTGCAACGTCGCAACGCTTGGGACGGTTCCAATCGGATCGTCTTCTGGAAGAACGGTCAGAACTCTTAACGACACCGAACGTGCGACAA
GCGTCGTTATGGTGCAACGTCGCAACGCTTGGGACGGTTCCAATCGGATCTTGCGGCCTTCAAGAGACAACTGAACTAAGCGACACCGAACGTGCGACAA
GCGTCGTTATGGTGCAACGTCGCAACGCTTGGGACGGTTCCAATCGGATCTTGCGGCCTTCAAGAGACAACTGAACTAAGCGACACCGAACGTGCGACAA
GCGTCGTTATGGTGCAACGTCGCAACGCTTGGGACGGTTCCAATCGGATCGAGTATCTGAGTGAGAAGGCGGCCATCCTTCGACACCGAACGTGCGACAA
GCGTCGTTATGGTGCAACGTCGCAACGCTTGGGACGGTTCCAATCGGATCGAGTATCTGAGTGAGAAGGCGGCCATCCTTCGACACCGAACGTGCGACAA
GCGTCGTTATGGTGCAACGTCGCAACGCTTGGGACGGTTCCAATCGGATCAACTGTGCTACTTCTGGCAGTTTCCGCAAGCGACACCGAACGTGCGACAA
GCGTCGTTATGGTGCAACGTCGCAACGCTTGGGACGGTTCCAATCGGATCAACTGTGCTACTTCTGGCAGTTTCCGCAAGCGACACCGAACGTGCGACAA
GCGTCGTTATGGTGCAACGTCGCAACGCTTGGGACGGTTCCAATCGGATCAACAAACTGTCTTTTGAAGTCTGACCCCCACGACACCGAACGTGCGACAA
GCGTCGTTATGGTGCAACGTCGCAACGCTTGGGACGGTTCCAATCGGATCAACAAACTGTCTTTTGAAGTCTGACCCCCACGACACCGAACGTGCGACAA
GCGTCGTTATGGTGCAACGTCGCAACGCTTGGGACGGTTCCAATCGGATCAGTGGTACTCCTTTTTTGCAGTTTGTGACTCGACACCGAACGTGCGACAA
GCGTCGTTATGGTGCAACGTCGCAACGCTTGGGACGGTTCCAATCGGATCAGACAGAAGATCAGTGGCTACTGGAGAATACGACACCGAACGTGCGACAA
GCGTCGTTATGGTGCAACGTCGCAACGCTTGGGACGGTTCCAATCGGATCAGACAGAAGATCAGTGGCTACTGGAGAATACGACACCGAACGTGCGACAA
GCGTCGTTATGGTGCAACGTCGCAACGCTTGGGACGGTTCCAATCGGATCCATCTTGACAGCCCCTGTACCACCAATTCCCGACACCGAACGTGCGACAA
GCGTCGTTATGGTGCAACGTCGCAACGCTTGGGACGGTTCCAATCGGATCCATCTTGACAGCCCCTGTACCACCAATTCCCGACACCGAACGTGCGACAA
GCGTCGTTATGGTGCAACGTCGCAACGCTTGGGACGGTTCCAATCGGATCCTGTTTCTTCACTCCACATGGACACAGCTCCGACACCGAACGTGCGACAA
GCGTCGTTATGGTGCAACGTCGCAACGCTTGGGACGGTTCCAATCGGATCCTGTTTCTTCACTCCACATGGACACAGCTCCGACACCGAACGTGCGACAA
GCGTCGTTATGGTGCAACGTCGCAACGCTTGGGACGGTTCCAATCGGATCAAGAGGCCCTGAATTATAGGAGCTCCAGGACGACACCGAACGTGCGACAA
GCGTCGTTATGGTGCAACGTCGCAACGCTTGGGACGGTTCCAATCGGATCAAGAGGCCCTGAATTATAGGAGCTCCAGGACGACACCGAACGTGCGACAA
GCGTCGTTATGGTGCAACGTCGCAACGCTTGGGACGGTTCCAATCGGATCCCCTTCTCTCCCTGCTCCTACCTGCTGTCACGACACCGAACGTGCGACAA
GCGTCGTTATGGTGCAACGTCGCAACGCTTGGGACGGTTCCAATCGGATCTGTTCCTCAGCACCTCACAGCCTTGGCCCACGACACCGAACGTGCGACAA
GCGTCGTTATGGTGCAACGTCGCAACGCTTGGGACGGTTCCAATCGGATCTGTTCCTCAGCACCTCACAGCCTTGGCCCACGACACCGAACGTGCGACAA
GCGTCGTTATGGTGCAACGTCGCAACGCTTGGGACGGTTCCAATCGGATCTGTGGGAACTGGCAGGGGACAGGAGAGCCACGACACCGAACGTGCGACAA
GCGTCGTTATGGTGCAACGTCGCAACGCTTGGGACGGTTCCAATCGGATCTGTGGGAACTGGCAGGGGACAGGAGAGCCACGACACCGAACGTGCGACAA
GCGTCGTTATGGTGCAACGTCGCAACGCTTGGGACGGTTCCAATCGGATCCTCTTACCCATCGCCGTCCAGGTACACCTGCGACACCGAACGTGCGACAA
GCGTCGTTATGGTGCAACGTCGCAACGCTTGGGACGGTTCCAATCGGATCCTCTTACCCATCGCCGTCCAGGTACACCTGCGACACCGAACGTGCGACAA
GCGTCGTTATGGTGCAACGTCGCAACGCTTGGGACGGTTCCAATCGGATCCCCATTCTTCTCTCTCCCCTCCTGTTGCTGCGACACCGAACGTGCGACAA
GCGTCGTTATGGTGCAACGTCGCAACGCTTGGGACGGTTCCAATCGGATCCCCATTCTTCTCTCTCCCCTCCTGTTGCTGCGACACCGAACGTGCGACAA
GCGTCGTTATGGTGCAACGTCGCAACGCTTGGGACGGTTCCAATCGGATCTCCCAGCACCGCCCCACTGTTCAATGCCTGCGACACCGAACGTGCGACAA
GCGTCGTTATGGTGCAACGTCGCAACGCTTGGGACGGTTCCAATCGGATCTCCCAGCACCGCCCCACTGTTCAATGCCTGCGACACCGAACGTGCGACAA
GCGTCGTTATGGTGCAACGTCGCAACGCTTGGGACGGTTCCAATCGGATCTGCCCAAGATCATAACGTATAAGAAAGTAGCGACACCGAACGTGCGACAA
GCGTCGTTATGGTGCAACGTCGCAACGCTTGGGACGGTTCCAATCGGATCTGGGGATGCTGAGGCCCAGAGTTAGGTGACCGACACCGAACGTGCGACAA
GCGTCGTTATGGTGCAACGTCGCAACGCTTGGGACGGTTCCAATCGGATCTGGGGATGCTGAGGCCCAGAGTTAGGTGACCGACACCGAACGTGCGACAA
GCGTCGTTATGGTGCAACGTCGCAACGCTTGGGACGGTTCCAATCGGATCGCTCTCAGAGAACCTGTTCATTTGCCAGATCGACACCGAACGTGCGACAA
GCGTCGTTATGGTGCAACGTCGCAACGCTTGGGACGGTTCCAATCGGATCGCTCTCAGAGAACCTGTTCATTTGCCAGATCGACACCGAACGTGCGACAA
GCGTCGTTATGGTGCAACGTCGCAACGCTTGGGACGGTTCCAATCGGATCCACACTGAAGCCCCTGCAGGAGACCCAGGGCGACACCGAACGTGCGACAA
GCGTCGTTATGGTGCAACGTCGCAACGCTTGGGACGGTTCCAATCGGATCCACACTGAAGCCCCTGCAGGAGACCCAGGGCGACACCGAACGTGCGACAA
GCGTCGTTATGGTGCAACGTCGCAACGCTTGGGACGGTTCCAATCGGATCAGCGCTTACCACATGGTCTGGATAGAGACACGACACCGAACGTGCGACAA
GCGTCGTTATGGTGCAACGTCGCAACGCTTGGGACGGTTCCAATCGGATCAGCGCTTACCACATGGTCTGGATAGAGACACGACACCGAACGTGCGACAA
GCGTCGTTATGGTGCAACGTCGCAACGCTTGGGACGGTTCCAATCGGATCGCCACCTAAGAGCCTGGCCCAAGGTTAGGGCGACACCGAACGTGCGACAA
GCGTCGTTATGGTGCAACGTCGCAACGCTTGGGACGGTTCCAATCGGATCGTCCTACTTGGTTCCCTCTCCTGGGCCTGGCGACACCGAACGTGCGACAA
GCGTCGTTATGGTGCAACGTCGCAACGCTTGGGACGGTTCCAATCGGATCGTCCTACTTGGTTCCCTCTCCTGGGCCTGGCGACACCGAACGTGCGACAA
GCGTCGTTATGGTGCAACGTCGCAACGCTTGGGACGGTTCCAATCGGATCACCTTGGCAGCCAACTGTAAGAGCGTAAAACGACACCGAACGTGCGACAA
GCGTCGTTATGGTGCAACGTCGCAACGCTTGGGACGGTTCCAATCGGATCACCTTGGCAGCCAACTGTAAGAGCGTAAAACGACACCGAACGTGCGACAA
GCGTCGTTATGGTGCAACGTCGCAACGCTTGGGACGGTTCCAATCGGATCTCCCCCTCCGCCTACTCCCAGCCGTCTGCTCGACACCGAACGTGCGACAA
GCGTCGTTATGGTGCAACGTCGCAACGCTTGGGACGGTTCCAATCGGATCTCCCCCTCCGCCTACTCCCAGCCGTCTGCTCGACACCGAACGTGCGACAA
GCGTCGTTATGGTGCAACGTCGCAACGCTTGGGACGGTTCCAATCGGATCTCCCAAGTGCCTTAAAACGTGAGACTCAAGCGACACCGAACGTGCGACAA
GCGTCGTTATGGTGCAACGTCGCAACGCTTGGGACGGTTCCAATCGGATCTCCCAAGTGCCTTAAAACGTGAGACTCAAGCGACACCGAACGTGCGACAA
GCGTCGTTATGGTGCAACGTCGCAACGCTTGGGACGGTTCCAATCGGATCCTACCTACGTCGAGCTCCTGGGAGCCTCAGCGACACCGAACGTGCGACAA
GCGTCGTTATGGTGCAACGTCGCAACGCTTGGGACGGTTCCAATCGGATCCTACCTACGTCGAGCTCCTGGGAGCCTCAGCGACACCGAACGTGCGACAA
GCGTCGTTATGGTGCAACGTCGCAACGCTTGGGACGGTTCCAATCGGATCCAGATCTGGGCTTCAACAGACCCGGGCGGTCGACACCGAACGTGCGACAA
GCGTCGTTATGGTGCAACGTCGCAACGCTTGGGACGGTTCCAATCGGATCAGGGGGTTGCAGAGTGTGGGAGGTATTTGGCGACACCGAACGTGCGACAA
GCGTCGTTATGGTGCAACGTCGCAACGCTTGGGACGGTTCCAATCGGATCAGGGGGTTGCAGAGTGTGGGAGGTATTTGGCGACACCGAACGTGCGACAA
GCGTCGTTATGGTGCAACGTCGCAACGCTTGGGACGGTTCCAATCGGATCCTAAGTCCAGGTACAGCAGTGCTGCAAGGACGACACCGAACGTGCGACAA
GCGTCGTTATGGTGCAACGTCGCAACGCTTGGGACGGTTCCAATCGGATCCTAAGTCCAGGTACAGCAGTGCTGCAAGGACGACACCGAACGTGCGACAA
GCGTCGTTATGGTGCAACGTCGCAACGCTTGGGACGGTTCCAATCGGATCTCCCCTCCAACAGGCCCCAGAGAAACCCGGCGACACCGAACGTGCGACAA
GCGTCGTTATGGTGCAACGTCGCAACGCTTGGGACGGTTCCAATCGGATCTCCCCTCCAACAGGCCCCAGAGAAACCCGGCGACACCGAACGTGCGACAA
GCGTCGTTATGGTGCAACGTCGCAACGCTTGGGACGGTTCCAATCGGATCTGGAAAAGAAATCTCTTTCCTCTGAAGCCGCGACACCGAACGTGCGACAA
GCGTCGTTATGGTGCAACGTCGCAACGCTTGGGACGGTTCCAATCGGATCTGGAAAAGAAATCTCTTTCCTCTGAAGCCGCGACACCGAACGTGCGACAA
GCGTCGTTATGGTGCAACGTCGCAACGCTTGGGACGGTTCCAATCGGATCGCCTCTCCTCTTCCTACAAGGGAGCGCTAGCGACACCGAACGTGCGACAA
GCGTCGTTATGGTGCAACGTCGCAACGCTTGGGACGGTTCCAATCGGATCGAGTAAGAGAGCAGCTTCCAGGACAGGAAGCGACACCGAACGTGCGACAA
GCGTCGTTATGGTGCAACGTCGCAACGCTTGGGACGGTTCCAATCGGATCGAGTAAGAGAGCAGCTTCCAGGACAGGAAGCGACACCGAACGTGCGACAA
GCGTCGTTATGGTGCAACGTCGCAACGCTTGGGACGGTTCCAATCGGATCGTCTTACCACTCGGTCCTGCTGAGAAAGCACGACACCGAACGTGCGACAA
GCGTCGTTATGGTGCAACGTCGCAACGCTTGGGACGGTTCCAATCGGATCGTCTTACCACTCGGTCCTGCTGAGAAAGCACGACACCGAACGTGCGACAA
GCGTCGTTATGGTGCAACGTCGCAACGCTTGGGACGGTTCCAATCGGATCAGAACTCACCTGCGCTGGAGCCGGCCTCTGCGACACCGAACGTGCGACAA
GCGTCGTTATGGTGCAACGTCGCAACGCTTGGGACGGTTCCAATCGGATCAGAACTCACCTGCGCTGGAGCCGGCCTCTGCGACACCGAACGTGCGACAA
GCGTCGTTATGGTGCAACGTCGCAACGCTTGGGACGGTTCCAATCGGATCGCCACAGGCTATAAGGAAGCATTTGTCAGACGACACCGAACGTGCGACAA
GCGTCGTTATGGTGCAACGTCGCAACGCTTGGGACGGTTCCAATCGGATCGCCACAGGCTATAAGGAAGCATTTGTCAGACGACACCGAACGTGCGACAA
GCGTCGTTATGGTGCAACGTCGCAACGCTTGGGACGGTTCCAATCGGATCGACATCAGGAGTCCACAATGGCAGCAGCTACGACACCGAACGTGCGACAA
GCGTCGTTATGGTGCAACGTCGCAACGCTTGGGACGGTTCCAATCGGATCGACATCAGGAGTCCACAATGGCAGCAGCTACGACACCGAACGTGCGACAA
GCGTCGTTATGGTGCAACGTCGCAACGCTTGGGACGGTTCCAATCGGATCCAATACTTAAGTGAGTCCTTGGTCCAAGCACGACACCGAACGTGCGACAA
GCGTCGTTATGGTGCAACGTCGCAACGCTTGGGACGGTTCCAATCGGATCCTGCCTCCCACCTAAGCATGAGTTTATCTGCGACACCGAACGTGCGACAA
GCGTCGTTATGGTGCAACGTCGCAACGCTTGGGACGGTTCCAATCGGATCCTGCCTCCCACCTAAGCATGAGTTTATCTGCGACACCGAACGTGCGACAA
GCGTCGTTATGGTGCAACGTCGCAACGCTTGGGACGGTTCCAATCGGATCATGTGATGTTTGCCAGCTCCACCCACAGCACGACACCGAACGTGCGACAA
GCGTCGTTATGGTGCAACGTCGCAACGCTTGGGACGGTTCCAATCGGATCATGTGATGTTTGCCAGCTCCACCCACAGCACGACACCGAACGTGCGACAA
GCGTCGTTATGGTGCAACGTCGCAACGCTTGGGACGGTTCCAATCGGATCACTGGCCAGGGCTAAGTTAACCATGCTGGTCGACACCGAACGTGCGACAA
GCGTCGTTATGGTGCAACGTCGCAACGCTTGGGACGGTTCCAATCGGATCACTGGCCAGGGCTAAGTTAACCATGCTGGTCGACACCGAACGTGCGACAA
GCGTCGTTATGGTGCAACGTCGCAACGCTTGGGACGGTTCCAATCGGATCGCCAAGGTCCAGGTAATGTGTGAAAGCATCCGACACCGAACGTGCGACAA
GCGTCGTTATGGTGCAACGTCGCAACGCTTGGGACGGTTCCAATCGGATCGCCAAGGTCCAGGTAATGTGTGAAAGCATCCGACACCGAACGTGCGACAA
GCGTCGTTATGGTGCAACGTCGCAACGCTTGGGACGGTTCCAATCGGATCCTTCAGGTCCCATCCTGCCCTTGGTCCTGGCGACACCGAACGTGCGACAA
GCGTCGTTATGGTGCAACGTCGCAACGCTTGGGACGGTTCCAATCGGATCGATGCTATAAACTTGTTTAAGCACTTATACCGACACCGAACGTGCGACAA
GCGTCGTTATGGTGCAACGTCGCAACGCTTGGGACGGTTCCAATCGGATCGATGCTATAAACTTGTTTAAGCACTTATACCGACACCGAACGTGCGACAA
GCGTCGTTATGGTGCAACGTCGCAACGCTTGGGACGGTTCCAATCGGATCTTGGAATGTGTTCCTTTTCGGGGTGGACTCCGACACCGAACGTGCGACAA
GCGTCGTTATGGTGCAACGTCGCAACGCTTGGGACGGTTCCAATCGGATCTTGGAATGTGTTCCTTTTCGGGGTGGACTCCGACACCGAACGTGCGACAA
GCGTCGTTATGGTGCAACGTCGCAACGCTTGGGACGGTTCCAATCGGATCCTGATAGCGGTAGGCACCTAGAGCCAGCCTCGACACCGAACGTGCGACAA
GCGTCGTTATGGTGCAACGTCGCAACGCTTGGGACGGTTCCAATCGGATCCTGATAGCGGTAGGCACCTAGAGCCAGCCTCGACACCGAACGTGCGACAA
GCGTCGTTATGGTGCAACGTCGCAACGCTTGGGACGGTTCCAATCGGATCAGGCACAGTTTGCACTTTTGTAACCAGGACCGACACCGAACGTGCGACAA
GCGTCGTTATGGTGCAACGTCGCAACGCTTGGGACGGTTCCAATCGGATCAGGCACAGTTTGCACTTTTGTAACCAGGACCGACACCGAACGTGCGACAA
GCGTCGTTATGGTGCAACGTCGCAACGCTTGGGACGGTTCCAATCGGATCCCCGCTCTCCAGAGTCAGATGGGCCGGAGTCGACACCGAACGTGCGACAA
GCGTCGTTATGGTGCAACGTCGCAACGCTTGGGACGGTTCCAATCGGATCCCCGCTCTCCAGAGTCAGATGGGCCGGAGTCGACACCGAACGTGCGACAA
GCGTCGTTATGGTGCAACGTCGCAACGCTTGGGACGGTTCCAATCGGATCTAGGGAGGCTGAGTCCCCTGGCTGGCGGAACGACACCGAACGTGCGACAA
GCGTCGTTATGGTGCAACGTCGCAACGCTTGGGACGGTTCCAATCGGATCGGCCAAGGACCAGAGGAGCAAGAGAAAATACGACACCGAACGTGCGACAA
GCGTCGTTATGGTGCAACGTCGCAACGCTTGGGACGGTTCCAATCGGATCGGCCAAGGACCAGAGGAGCAAGAGAAAATACGACACCGAACGTGCGACAA
GCGTCGTTATGGTGCAACGTCGCAACGCTTGGGACGGTTCCAATCGGATCAAGGACTGGACATTTAGAACATTTGCACAACGACACCGAACGTGCGACAA
GCGTCGTTATGGTGCAACGTCGCAACGCTTGGGACGGTTCCAATCGGATCAAGGACTGGACATTTAGAACATTTGCACAACGACACCGAACGTGCGACAA
GCGTCGTTATGGTGCAACGTCGCAACGCTTGGGACGGTTCCAATCGGATCCCACAGTGACACAGAGAGGGGTCTGGACTACGACACCGAACGTGCGACAA
GCGTCGTTATGGTGCAACGTCGCAACGCTTGGGACGGTTCCAATCGGATCCCACAGTGACACAGAGAGGGGTCTGGACTACGACACCGAACGTGCGACAA
GCGTCGTTATGGTGCAACGTCGCAACGCTTGGGACGGTTCCAATCGGATCAAAAGCTGGCTTGACTACCCAGTGTCCCTTCGACACCGAACGTGCGACAA
GCGTCGTTATGGTGCAACGTCGCAACGCTTGGGACGGTTCCAATCGGATCAAAAGCTGGCTTGACTACCCAGTGTCCCTTCGACACCGAACGTGCGACAA
GCGTCGTTATGGTGCAACGTCGCAACGCTTGGGACGGTTCCAATCGGATCTAGTGAAGACCAGTACTCTCCAACACACAACGACACCGAACGTGCGACAA
GCGTCGTTATGGTGCAACGTCGCAACGCTTGGGACGGTTCCAATCGGATCACATTTGTTCCTGAAACAGACCAGACAGAACGACACCGAACGTGCGACAA
GCGTCGTTATGGTGCAACGTCGCAACGCTTGGGACGGTTCCAATCGGATCACATTTGTTCCTGAAACAGACCAGACAGAACGACACCGAACGTGCGACAA
GCGTCGTTATGGTGCAACGTCGCAACGCTTGGGACGGTTCCAATCGGATCCCTGCCTTTGCCTCGTAGCCACTAACAGACCGACACCGAACGTGCGACAA
GCGTCGTTATGGTGCAACGTCGCAACGCTTGGGACGGTTCCAATCGGATCCCTGCCTTTGCCTCGTAGCCACTAACAGACCGACACCGAACGTGCGACAA
GCGTCGTTATGGTGCAACGTCGCAACGCTTGGGACGGTTCCAATCGGATCGCTCAGCCGCTGGCCTATCCCCAGTCCCCCCGACACCGAACGTGCGACAA
GCGTCGTTATGGTGCAACGTCGCAACGCTTGGGACGGTTCCAATCGGATCGCTCAGCCGCTGGCCTATCCCCAGTCCCCCCGACACCGAACGTGCGACAA
GCGTCGTTATGGTGCAACGTCGCAACGCTTGGGACGGTTCCAATCGGATCCTCTCCCTCCACAGTCGAAAGGTGTGAAGACGACACCGAACGTGCGACAA
GCGTCGTTATGGTGCAACGTCGCAACGCTTGGGACGGTTCCAATCGGATCCTCTCCCTCCACAGTCGAAAGGTGTGAAGACGACACCGAACGTGCGACAA
GCGTCGTTATGGTGCAACGTCGCAACGCTTGGGACGGTTCCAATCGGATCGGTAAGACTTCTGGGGTGAAAACTGTTCCACGACACCGAACGTGCGACAA
GCGTCGTTATGGTGCAACGTCGCAACGCTTGGGACGGTTCCAATCGGATCGGTAAGACTTCTGGGGTGAAAACTGTTCCACGACACCGAACGTGCGACAA
GCGTCGTTATGGTGCAACGTCGCAACGCTTGGGACGGTTCCAATCGGATCGGACTCTGGGCCATAGAAATTCCCTTTGGTCGACACCGAACGTGCGACAA
GCGTCGTTATGGTGCAACGTCGCAACGCTTGGGACGGTTCCAATCGGATCCTCAGAGCCTAGGGAGGGGTCAGTGGGGGCCGACACCGAACGTGCGACAA
GCGTCGTTATGGTGCAACGTCGCAACGCTTGGGACGGTTCCAATCGGATCCTCAGAGCCTAGGGAGGGGTCAGTGGGGGCCGACACCGAACGTGCGACAA
GCGTCGTTATGGTGCAACGTCGCAACGCTTGGGACGGTTCCAATCGGATCCAAACCAAACCAAAAACACTCATTATTTCACGACACCGAACGTGCGACAA
GCGTCGTTATGGTGCAACGTCGCAACGCTTGGGACGGTTCCAATCGGATCCAAACCAAACCAAAAACACTCATTATTTCACGACACCGAACGTGCGACAA
GCGTCGTTATGGTGCAACGTCGCAACGCTTGGGACGGTTCCAATCGGATCAGAGCCAAGAAAACCAAACCAAACCAAATCCGACACCGAACGTGCGACAA
GCGTCGTTATGGTGCAACGTCGCAACGCTTGGGACGGTTCCAATCGGATCAGAGCCAAGAAAACCAAACCAAACCAAATCCGACACCGAACGTGCGACAA
GCGTCGTTATGGTGCAACGTCGCAACGCTTGGGACGGTTCCAATCGGATCCCAGGAGTTACTAACAGGGACATGCAGTTACGACACCGAACGTGCGACAA
GCGTCGTTATGGTGCAACGTCGCAACGCTTGGGACGGTTCCAATCGGATCCCAGGAGTTACTAACAGGGACATGCAGTTACGACACCGAACGTGCGACAA
GCGTCGTTATGGTGCAACGTCGCAACGCTTGGGACGGTTCCAATCGGATCCCACAGTAGAGCAGGTGGCAGGGTCTGACCCGACACCGAACGTGCGACAA
GCGTCGTTATGGTGCAACGTCGCAACGCTTGGGACGGTTCCAATCGGATCTTTCCTGTTCCCAGAGACGTACAAACTGTTCGACACCGAACGTGCGACAA
GCGTCGTTATGGTGCAACGTCGCAACGCTTGGGACGGTTCCAATCGGATCTTTCCTGTTCCCAGAGACGTACAAACTGTTCGACACCGAACGTGCGACAA
GCGTCGTTATGGTGCAACGTCGCAACGCTTGGGACGGTTCCAATCGGATCACAATCAACCTCATCAGCCCAGGATTCAAACGACACCGAACGTGCGACAA
GCGTCGTTATGGTGCAACGTCGCAACGCTTGGGACGGTTCCAATCGGATCACAATCAACCTCATCAGCCCAGGATTCAAACGACACCGAACGTGCGACAA
GCGTCGTTATGGTGCAACGTCGCAACGCTTGGGACGGTTCCAATCGGATCCGGGGAACTCAGGGTTCAGAGCCCATTCCTCGACACCGAACGTGCGACAA
GCGTCGTTATGGTGCAACGTCGCAACGCTTGGGACGGTTCCAATCGGATCCGGGGAACTCAGGGTTCAGAGCCCATTCCTCGACACCGAACGTGCGACAA
GCGTCGTTATGGTGCAACGTCGCAACGCTTGGGACGGTTCCAATCGGATCGCACTGTACACCTGGAGATGGGAGCAGGGGCGACACCGAACGTGCGACAA
GCGTCGTTATGGTGCAACGTCGCAACGCTTGGGACGGTTCCAATCGGATCGCACTGTACACCTGGAGATGGGAGCAGGGGCGACACCGAACGTGCGACAA
GCGTCGTTATGGTGCAACGTCGCAACGCTTGGGACGGTTCCAATCGGATCTTTTAAAAAGTTGTTGTGGGATGAGGGGGGCGACACCGAACGTGCGACAA
GCGTCGTTATGGTGCAACGTCGCAACGCTTGGGACGGTTCCAATCGGATCTTTTAAAAAGTTGTTGTGGGATGAGGGGGGCGACACCGAACGTGCGACAA
GCGTCGTTATGGTGCAACGTCGCAACGCTTGGGACGGTTCCAATCGGATCCAGCTAAATGGTTACTTCTTGAAACAATAACGACACCGAACGTGCGACAA
GCGTCGTTATGGTGCAACGTCGCAACGCTTGGGACGGTTCCAATCGGATCTGGATATGTAGGCCTGGCTGAAGGGAGACTCGACACCGAACGTGCGACAA
GCGTCGTTATGGTGCAACGTCGCAACGCTTGGGACGGTTCCAATCGGATCTGGATATGTAGGCCTGGCTGAAGGGAGACTCGACACCGAACGTGCGACAA
GCGTCGTTATGGTGCAACGTCGCAACGCTTGGGACGGTTCCAATCGGATCCAGATTTGCAAATTCCAAATAGGGAGATCACGACACCGAACGTGCGACAA
GCGTCGTTATGGTGCAACGTCGCAACGCTTGGGACGGTTCCAATCGGATCCAGATTTGCAAATTCCAAATAGGGAGATCACGACACCGAACGTGCGACAA
GCGTCGTTATGGTGCAACGTCGCAACGCTTGGGACGGTTCCAATCGGATCTCCTAAAGTGAAATCAATACCCAAACAGCACGACACCGAACGTGCGACAA
GCGTCGTTATGGTGCAACGTCGCAACGCTTGGGACGGTTCCAATCGGATCTCCTAAAGTGAAATCAATACCCAAACAGCACGACACCGAACGTGCGACAA
GCGTCGTTATGGTGCAACGTCGCAACGCTTGGGACGGTTCCAATCGGATCACAGTGACAGTTCGGATGAACCTTGAGAACCGACACCGAACGTGCGACAA
GCGTCGTTATGGTGCAACGTCGCAACGCTTGGGACGGTTCCAATCGGATCACAGTGACAGTTCGGATGAACCTTGAGAACCGACACCGAACGTGCGACAA
GCGTCGTTATGGTGCAACGTCGCAACGCTTGGGACGGTTCCAATCGGATCAGCTATAAAAACAAATGAGGAGTTACCAGCCGACACCGAACGTGCGACAA
GCGTCGTTATGGTGCAACGTCGCAACGCTTGGGACGGTTCCAATCGGATCGAAGGCACATGCTCACACAAAATTATATAACGACACCGAACGTGCGACAA
GCGTCGTTATGGTGCAACGTCGCAACGCTTGGGACGGTTCCAATCGGATCGAAGGCACATGCTCACACAAAATTATATAACGACACCGAACGTGCGACAA
GCGTCGTTATGGTGCAACGTCGCAACGCTTGGGACGGTTCCAATCGGATCTTCAAAGGCTAGGGATGCATCCAGGAGAAACGACACCGAACGTGCGACAA
GCGTCGTTATGGTGCAACGTCGCAACGCTTGGGACGGTTCCAATCGGATCTTCAAAGGCTAGGGATGCATCCAGGAGAAACGACACCGAACGTGCGACAA
GCGTCGTTATGGTGCAACGTCGCAACGCTTGGGACGGTTCCAATCGGATCTACTGAGTTATTACATGATCCAGCAGTTCCCGACACCGAACGTGCGACAA
GCGTCGTTATGGTGCAACGTCGCAACGCTTGGGACGGTTCCAATCGGATCTACTGAGTTATTACATGATCCAGCAGTTCCCGACACCGAACGTGCGACAA
GCGTCGTTATGGTGCAACGTCGCAACGCTTGGGACGGTTCCAATCGGATCCCGTTGGTAAGGCATTTCACCAAACAAAAACGACACCGAACGTGCGACAA
GCGTCGTTATGGTGCAACGTCGCAACGCTTGGGACGGTTCCAATCGGATCCCGTTGGTAAGGCATTTCACCAAACAAAAACGACACCGAACGTGCGACAA
GCGTCGTTATGGTGCAACGTCGCAACGCTTGGGACGGTTCCAATCGGATCCATTGCTGGGAGTAGGTAAGATGATCCTTGCGACACCGAACGTGCGACAA
GCGTCGTTATGGTGCAACGTCGCAACGCTTGGGACGGTTCCAATCGGATCCATTGCTGGGAGTAGGTAAGATGATCCTTGCGACACCGAACGTGCGACAA
GCGTCGTTATGGTGCAACGTCGCAACGCTTGGGACGGTTCCAATCGGATCGTGAGAGTGTAGAGGAACTGGAACCATCATCGACACCGAACGTGCGACAA
GCGTCGTTATGGTGCAACGTCGCAACGCTTGGGACGGTTCCAATCGGATCGAAATCAGAGAATGACCACACTGGAGCACTCGACACCGAACGTGCGACAA
GCGTCGTTATGGTGCAACGTCGCAACGCTTGGGACGGTTCCAATCGGATCGAAATCAGAGAATGACCACACTGGAGCACTCGACACCGAACGTGCGACAA
GCGTCGTTATGGTGCAACGTCGCAACGCTTGGGACGGTTCCAATCGGATCACATCCTATCACCAAGCCTAGCTGGAATACCGACACCGAACGTGCGACAA
GCGTCGTTATGGTGCAACGTCGCAACGCTTGGGACGGTTCCAATCGGATCACATCCTATCACCAAGCCTAGCTGGAATACCGACACCGAACGTGCGACAA
GCGTCGTTATGGTGCAACGTCGCAACGCTTGGGACGGTTCCAATCGGATCGAGATGCCAATCAAAACCACAATGAGGTGTCGACACCGAACGTGCGACAA
GCGTCGTTATGGTGCAACGTCGCAACGCTTGGGACGGTTCCAATCGGATCGAGATGCCAATCAAAACCACAATGAGGTGTCGACACCGAACGTGCGACAA
GCGTCGTTATGGTGCAACGTCGCAACGCTTGGGACGGTTCCAATCGGATCTGGGACCCTTGGTTATCTTCAGTCCTACCACGACACCGAACGTGCGACAA
GCGTCGTTATGGTGCAACGTCGCAACGCTTGGGACGGTTCCAATCGGATCTGGGACCCTTGGTTATCTTCAGTCCTACCACGACACCGAACGTGCGACAA
GCGTCGTTATGGTGCAACGTCGCAACGCTTGGGACGGTTCCAATCGGATCATCTAGGGTTCAAGCAGCCAGCCAGCTTAGCGACACCGAACGTGCGACAA
GCGTCGTTATGGTGCAACGTCGCAACGCTTGGGACGGTTCCAATCGGATCGAAACAAGGCTGGCACTTCCACTCACACAGCGACACCGAACGTGCGACAA
GCGTCGTTATGGTGCAACGTCGCAACGCTTGGGACGGTTCCAATCGGATCGAAACAAGGCTGGCACTTCCACTCACACAGCGACACCGAACGTGCGACAA
GCGTCGTTATGGTGCAACGTCGCAACGCTTGGGACGGTTCCAATCGGATCTTACTGCCAACAGGGAAGGAAGGAGAATTTCGACACCGAACGTGCGACAA
GCGTCGTTATGGTGCAACGTCGCAACGCTTGGGACGGTTCCAATCGGATCTTACTGCCAACAGGGAAGGAAGGAGAATTTCGACACCGAACGTGCGACAA
GCGTCGTTATGGTGCAACGTCGCAACGCTTGGGACGGTTCCAATCGGATCCCACAGGAGTCCATTTTGCAGAGGCTGCATCGACACCGAACGTGCGACAA
GCGTCGTTATGGTGCAACGTCGCAACGCTTGGGACGGTTCCAATCGGATCCCACAGGAGTCCATTTTGCAGAGGCTGCATCGACACCGAACGTGCGACAA
GCGTCGTTATGGTGCAACGTCGCAACGCTTGGGACGGTTCCAATCGGATCGCTGGGTGATCGGCCAGGGTGCACGCTACCCGACACCGAACGTGCGACAA
GCGTCGTTATGGTGCAACGTCGCAACGCTTGGGACGGTTCCAATCGGATCGCTGGGTGATCGGCCAGGGTGCACGCTACCCGACACCGAACGTGCGACAA
GCGTCGTTATGGTGCAACGTCGCAACGCTTGGGACGGTTCCAATCGGATCTGGGGTTGGGGGACATAAGCTCAGCTTCCTCGACACCGAACGTGCGACAA
GCGTCGTTATGGTGCAACGTCGCAACGCTTGGGACGGTTCCAATCGGATCTGGGGTTGGGGGACATAAGCTCAGCTTCCTCGACACCGAACGTGCGACAA
GCGTCGTTATGGTGCAACGTCGCAACGCTTGGGACGGTTCCAATCGGATCGACAGCAAGGAATCAGGAACAGGAATATTGCGACACCGAACGTGCGACAA
GCGTCGTTATGGTGCAACGTCGCAACGCTTGGGACGGTTCCAATCGGATCCCGAGGATCTGTCTGGCCTTGATGCCTGGACGACACCGAACGTGCGACAA
GCGTCGTTATGGTGCAACGTCGCAACGCTTGGGACGGTTCCAATCGGATCCCGAGGATCTGTCTGGCCTTGATGCCTGGACGACACCGAACGTGCGACAA
GCGTCGTTATGGTGCAACGTCGCAACGCTTGGGACGGTTCCAATCGGATCCCCTAATGCTGACCAGTCAAAGCTTTCTTTCGACACCGAACGTGCGACAA
GCGTCGTTATGGTGCAACGTCGCAACGCTTGGGACGGTTCCAATCGGATCCCCTAATGCTGACCAGTCAAAGCTTTCTTTCGACACCGAACGTGCGACAA
GCGTCGTTATGGTGCAACGTCGCAACGCTTGGGACGGTTCCAATCGGATCTAGCTTCTGGAGATGGGCACCCCGCAGCAACGACACCGAACGTGCGACAA
GCGTCGTTATGGTGCAACGTCGCAACGCTTGGGACGGTTCCAATCGGATCTAGCTTCTGGAGATGGGCACCCCGCAGCAACGACACCGAACGTGCGACAA
GCGTCGTTATGGTGCAACGTCGCAACGCTTGGGACGGTTCCAATCGGATCTCTTGACCTCATCCCTGCCAGCACAGGCGCCGACACCGAACGTGCGACAA
GCGTCGTTATGGTGCAACGTCGCAACGCTTGGGACGGTTCCAATCGGATCTCTTGACCTCATCCCTGCCAGCACAGGCGCCGACACCGAACGTGCGACAA
GCGTCGTTATGGTGCAACGTCGCAACGCTTGGGACGGTTCCAATCGGATCCTTGTCTTTTATAGGCGGGTGGGATGGGAACGACACCGAACGTGCGACAA
GCGTCGTTATGGTGCAACGTCGCAACGCTTGGGACGGTTCCAATCGGATCCTAGCCCACTCCTGAGTTCCATCAGCACCGCGACACCGAACGTGCGACAA
GCGTCGTTATGGTGCAACGTCGCAACGCTTGGGACGGTTCCAATCGGATCCTAGCCCACTCCTGAGTTCCATCAGCACCGCGACACCGAACGTGCGACAA
GCGTCGTTATGGTGCAACGTCGCAACGCTTGGGACGGTTCCAATCGGATCGGATTGGGCCAGGGTCTGTTGTTCTTGCAGCGACACCGAACGTGCGACAA
GCGTCGTTATGGTGCAACGTCGCAACGCTTGGGACGGTTCCAATCGGATCGGATTGGGCCAGGGTCTGTTGTTCTTGCAGCGACACCGAACGTGCGACAA
GCGTCGTTATGGTGCAACGTCGCAACGCTTGGGACGGTTCCAATCGGATCTCTTAGTGGTCAGAAAGGTGAGGGAGGAGGCGACACCGAACGTGCGACAA
GCGTCGTTATGGTGCAACGTCGCAACGCTTGGGACGGTTCCAATCGGATCTCTTAGTGGTCAGAAAGGTGAGGGAGGAGGCGACACCGAACGTGCGACAA
GCGTCGTTATGGTGCAACGTCGCAACGCTTGGGACGGTTCCAATCGGATCCATAGCTGCAGCTCCACCCGTGCCCGCAGGCGACACCGAACGTGCGACAA
GCGTCGTTATGGTGCAACGTCGCAACGCTTGGGACGGTTCCAATCGGATCCATAGCTGCAGCTCCACCCGTGCCCGCAGGCGACACCGAACGTGCGACAA
GCGTCGTTATGGTGCAACGTCGCAACGCTTGGGACGGTTCCAATCGGATCCGCCATGGTCGGTGGGGTTGTTCCGGAGGGCGACACCGAACGTGCGACAA
GCGTCGTTATGGTGCAACGTCGCAACGCTTGGGACGGTTCCAATCGGATCCGCCATGGTCGGTGGGGTTGTTCCGGAGGGCGACACCGAACGTGCGACAA
GCGTCGTTATGGTGCAACGTCGCAACGCTTGGGACGGTTCCAATCGGATCCCCCAGGAACAGCCGGAACTTCATTTTGAACGACACCGAACGTGCGACAA
GCGTCGTTATGGTGCAACGTCGCAACGCTTGGGACGGTTCCAATCGGATCGTGGGGTGCTGTCCAGTCTCCAGGGCAACCCGACACCGAACGTGCGACAA
GCGTCGTTATGGTGCAACGTCGCAACGCTTGGGACGGTTCCAATCGGATCGTGGGGTGCTGTCCAGTCTCCAGGGCAACCCGACACCGAACGTGCGACAA
GCGTCGTTATGGTGCAACGTCGCAACGCTTGGGACGGTTCCAATCGGATCGGCAACCACTGCAGGCCTGCGCGCTGGGGGCGACACCGAACGTGCGACAA
GCGTCGTTATGGTGCAACGTCGCAACGCTTGGGACGGTTCCAATCGGATCGGCAACCACTGCAGGCCTGCGCGCTGGGGGCGACACCGAACGTGCGACAA
GCGTCGTTATGGTGCAACGTCGCAACGCTTGGGACGGTTCCAATCGGATCGGCTTCGCACACCCTCGCCTCCCGTAGCTACGACACCGAACGTGCGACAA
GCGTCGTTATGGTGCAACGTCGCAACGCTTGGGACGGTTCCAATCGGATCGGCTTCGCACACCCTCGCCTCCCGTAGCTACGACACCGAACGTGCGACAA
GCGTCGTTATGGTGCAACGTCGCAACGCTTGGGACGGTTCCAATCGGATCCGGGGCTACATGGAGTTAGGGCGTGGCGTCCGACACCGAACGTGCGACAA
GCGTCGTTATGGTGCAACGTCGCAACGCTTGGGACGGTTCCAATCGGATCCGGGGCTACATGGAGTTAGGGCGTGGCGTCCGACACCGAACGTGCGACAA
GCGTCGTTATGGTGCAACGTCGCAACGCTTGGGACGGTTCCAATCGGATCCGGCAGGGAGGGCGGGGCGGGGATCTGGGGCGACACCGAACGTGCGACAA
GCGTCGTTATGGTGCAACGTCGCAACGCTTGGGACGGTTCCAATCGGATCGCGGGAGTATGGACCATCAGGCTGGGTGGCCGACACCGAACGTGCGACAA
GCGTCGTTATGGTGCAACGTCGCAACGCTTGGGACGGTTCCAATCGGATCGCGGGAGTATGGACCATCAGGCTGGGTGGCCGACACCGAACGTGCGACAA
GCGTCGTTATGGTGCAACGTCGCAACGCTTGGGACGGTTCCAATCGGATCCCCAGTAGGTAGAATAGGAAGACCCAGCCCCGACACCGAACGTGCGACAA
GCGTCGTTATGGTGCAACGTCGCAACGCTTGGGACGGTTCCAATCGGATCCCCAGTAGGTAGAATAGGAAGACCCAGCCCCGACACCGAACGTGCGACAA
GCGTCGTTATGGTGCAACGTCGCAACGCTTGGGACGGTTCCAATCGGATCCCTGAGTTTTGGGGATGAGGTGGGAGCTTCCGACACCGAACGTGCGACAA
GCGTCGTTATGGTGCAACGTCGCAACGCTTGGGACGGTTCCAATCGGATCCCTGAGTTTTGGGGATGAGGTGGGAGCTTCCGACACCGAACGTGCGACAA
GCGTCGTTATGGTGCAACGTCGCAACGCTTGGGACGGTTCCAATCGGATCGTAGAAAATACTTGAAACAGGGGGAACCTGCGACACCGAACGTGCGACAA
GCGTCGTTATGGTGCAACGTCGCAACGCTTGGGACGGTTCCAATCGGATCGTAGAAAATACTTGAAACAGGGGGAACCTGCGACACCGAACGTGCGACAA
GCGTCGTTATGGTGCAACGTCGCAACGCTTGGGACGGTTCCAATCGGATCCAGAGAGTGACTTGCTTAAAGGTTCATTCTCGACACCGAACGTGCGACAA
GCGTCGTTATGGTGCAACGTCGCAACGCTTGGGACGGTTCCAATCGGATCCAGAGAGTGACTTGCTTAAAGGTTCATTCTCGACACCGAACGTGCGACAA
GCGTCGTTATGGTGCAACGTCGCAACGCTTGGGACGGTTCCAATCGGATCCCCTAGGGGTGACTAGGACAGGGCTGAGCCCGACACCGAACGTGCGACAA
GCGTCGTTATGGTGCAACGTCGCAACGCTTGGGACGGTTCCAATCGGATCGTCCCCAATACCTGTACGCATTTCAGGTCCCGACACCGAACGTGCGACAA
GCGTCGTTATGGTGCAACGTCGCAACGCTTGGGACGGTTCCAATCGGATCGTCCCCAATACCTGTACGCATTTCAGGTCCCGACACCGAACGTGCGACAA
GCGTCGTTATGGTGCAACGTCGCAACGCTTGGGACGGTTCCAATCGGATCAACAGAAGGCCTTTTTGGAATTTTTGCAATCGACACCGAACGTGCGACAA
GCGTCGTTATGGTGCAACGTCGCAACGCTTGGGACGGTTCCAATCGGATCAACAGAAGGCCTTTTTGGAATTTTTGCAATCGACACCGAACGTGCGACAA
GCGTCGTTATGGTGCAACGTCGCAACGCTTGGGACGGTTCCAATCGGATCTCATTCCTCTACTCTTGAGAAGATCTGGGACGACACCGAACGTGCGACAA
GCGTCGTTATGGTGCAACGTCGCAACGCTTGGGACGGTTCCAATCGGATCTCATTCCTCTACTCTTGAGAAGATCTGGGACGACACCGAACGTGCGACAA
GCGTCGTTATGGTGCAACGTCGCAACGCTTGGGACGGTTCCAATCGGATCTTCCAAACTTGCTCTCTTTTCTGCTTGGCTCGACACCGAACGTGCGACAA
GCGTCGTTATGGTGCAACGTCGCAACGCTTGGGACGGTTCCAATCGGATCTTCCAAACTTGCTCTCTTTTCTGCTTGGCTCGACACCGAACGTGCGACAA
GCGTCGTTATGGTGCAACGTCGCAACGCTTGGGACGGTTCCAATCGGATCGGAGGCAATGGGTCTTAAATCTACCACCCCCGACACCGAACGTGCGACAA
GCGTCGTTATGGTGCAACGTCGCAACGCTTGGGACGGTTCCAATCGGATCGCAAGTCGCCTAAAACCCAGAGATCCACCTCGACACCGAACGTGCGACAA
GCGTCGTTATGGTGCAACGTCGCAACGCTTGGGACGGTTCCAATCGGATCGCAAGTCGCCTAAAACCCAGAGATCCACCTCGACACCGAACGTGCGACAA
GCGTCGTTATGGTGCAACGTCGCAACGCTTGGGACGGTTCCAATCGGATCTAGCTGACAGACCTGAAACTCATTATATAGCGACACCGAACGTGCGACAA
GCGTCGTTATGGTGCAACGTCGCAACGCTTGGGACGGTTCCAATCGGATCTAGCTGACAGACCTGAAACTCATTATATAGCGACACCGAACGTGCGACAA
GCGTCGTTATGGTGCAACGTCGCAACGCTTGGGACGGTTCCAATCGGATCGGGCAACAGTTTTGTTTTTGAGACAGGGTCCGACACCGAACGTGCGACAA
GCGTCGTTATGGTGCAACGTCGCAACGCTTGGGACGGTTCCAATCGGATCGGGCAACAGTTTTGTTTTTGAGACAGGGTCCGACACCGAACGTGCGACAA
GCGTCGTTATGGTGCAACGTCGCAACGCTTGGGACGGTTCCAATCGGATCATGCTATGGTTTCTTGGAAAGGAAGGAGCACGACACCGAACGTGCGACAA
GCGTCGTTATGGTGCAACGTCGCAACGCTTGGGACGGTTCCAATCGGATCATGCTATGGTTTCTTGGAAAGGAAGGAGCACGACACCGAACGTGCGACAA
GCGTCGTTATGGTGCAACGTCGCAACGCTTGGGACGGTTCCAATCGGATCCAGTAAGACTTGGACCCCCACTGTTTGGTTCGACACCGAACGTGCGACAA
GCGTCGTTATGGTGCAACGTCGCAACGCTTGGGACGGTTCCAATCGGATCCAGTAAGACTTGGACCCCCACTGTTTGGTTCGACACCGAACGTGCGACAA
GCGTCGTTATGGTGCAACGTCGCAACGCTTGGGACGGTTCCAATCGGATCCTTTGCCCACAGAAGGCTTTCAACCCTTCTCGACACCGAACGTGCGACAA
GCGTCGTTATGGTGCAACGTCGCAACGCTTGGGACGGTTCCAATCGGATCAGCCCAGACCTCACTTTCCCTGCTTTGGTCCGACACCGAACGTGCGACAA
GCGTCGTTATGGTGCAACGTCGCAACGCTTGGGACGGTTCCAATCGGATCAGCCCAGACCTCACTTTCCCTGCTTTGGTCCGACACCGAACGTGCGACAA
GCGTCGTTATGGTGCAACGTCGCAACGCTTGGGACGGTTCCAATCGGATCTAGAGGCGTGGTCAAGGGCGTGGCGCAGGTCGACACCGAACGTGCGACAA
GCGTCGTTATGGTGCAACGTCGCAACGCTTGGGACGGTTCCAATCGGATCTAGAGGCGTGGTCAAGGGCGTGGCGCAGGTCGACACCGAACGTGCGACAA
GCGTCGTTATGGTGCAACGTCGCAACGCTTGGGACGGTTCCAATCGGATCCTCGGTTCAGCTTGCCCCGCCCCGACCGCGCGACACCGAACGTGCGACAA
GCGTCGTTATGGTGCAACGTCGCAACGCTTGGGACGGTTCCAATCGGATCCTCGGTTCAGCTTGCCCCGCCCCGACCGCGCGACACCGAACGTGCGACAA
GCGTCGTTATGGTGCAACGTCGCAACGCTTGGGACGGTTCCAATCGGATCGTACCGAGCGACAGCGGCCCCGCCCCTGCGCGACACCGAACGTGCGACAA
GCGTCGTTATGGTGCAACGTCGCAACGCTTGGGACGGTTCCAATCGGATCGTACCGAGCGACAGCGGCCCCGCCCCTGCGCGACACCGAACGTGCGACAA
GCGTCGTTATGGTGCAACGTCGCAACGCTTGGGACGGTTCCAATCGGATCTTAAAGGGCCCGACTCATGACCAGTCTGGTCGACACCGAACGTGCGACAA
GCGTCGTTATGGTGCAACGTCGCAACGCTTGGGACGGTTCCAATCGGATCTTAAAGGGCCCGACTCATGACCAGTCTGGTCGACACCGAACGTGCGACAA
GCGTCGTTATGGTGCAACGTCGCAACGCTTGGGACGGTTCCAATCGGATCCCAGGGCCTGGCACCTCCTCGGGAGCGGCCCGACACCGAACGTGCGACAA
GCGTCGTTATGGTGCAACGTCGCAACGCTTGGGACGGTTCCAATCGGATCTCGCACAACCAGGAAGAAGAGATTGGAGCCCGACACCGAACGTGCGACAA
GCGTCGTTATGGTGCAACGTCGCAACGCTTGGGACGGTTCCAATCGGATCTCGCACAACCAGGAAGAAGAGATTGGAGCCCGACACCGAACGTGCGACAA
GCGTCGTTATGGTGCAACGTCGCAACGCTTGGGACGGTTCCAATCGGATCCTAAACTCACCGTGGGTCCCACAGGCGTGGCGACACCGAACGTGCGACAA
GCGTCGTTATGGTGCAACGTCGCAACGCTTGGGACGGTTCCAATCGGATCCTAAACTCACCGTGGGTCCCACAGGCGTGGCGACACCGAACGTGCGACAA
GCGTCGTTATGGTGCAACGTCGCAACGCTTGGGACGGTTCCAATCGGATCATCAAGTGACATTATCCCAGGAATGCAAGGCGACACCGAACGTGCGACAA
GCGTCGTTATGGTGCAACGTCGCAACGCTTGGGACGGTTCCAATCGGATCATCAAGTGACATTATCCCAGGAATGCAAGGCGACACCGAACGTGCGACAA
GCGTCGTTATGGTGCAACGTCGCAACGCTTGGGACGGTTCCAATCGGATCTTACAACAGATGGAACGAGTTCTATACCACCGACACCGAACGTGCGACAA
GCGTCGTTATGGTGCAACGTCGCAACGCTTGGGACGGTTCCAATCGGATCTTACAACAGATGGAACGAGTTCTATACCACCGACACCGAACGTGCGACAA
GCGTCGTTATGGTGCAACGTCGCAACGCTTGGGACGGTTCCAATCGGATCAATCCTCAGCAAATTATTAGCCAGTAAGTCCGACACCGAACGTGCGACAA
GCGTCGTTATGGTGCAACGTCGCAACGCTTGGGACGGTTCCAATCGGATCGCTAGCTATAGACCAATATCTCTTAAAAATCGACACCGAACGTGCGACAA
GCGTCGTTATGGTGCAACGTCGCAACGCTTGGGACGGTTCCAATCGGATCGCTAGCTATAGACCAATATCTCTTAAAAATCGACACCGAACGTGCGACAA
GCGTCGTTATGGTGCAACGTCGCAACGCTTGGGACGGTTCCAATCGGATCATAAGAAATAAGAAATAAGGGAAGCAAGCACGACACCGAACGTGCGACAA
GCGTCGTTATGGTGCAACGTCGCAACGCTTGGGACGGTTCCAATCGGATCATAAGAAATAAGAAATAAGGGAAGCAAGCACGACACCGAACGTGCGACAA
GCGTCGTTATGGTGCAACGTCGCAACGCTTGGGACGGTTCCAATCGGATCTATAGTGCTTGCCTGGTGTGCATGGACACCCGACACCGAACGTGCGACAA
GCGTCGTTATGGTGCAACGTCGCAACGCTTGGGACGGTTCCAATCGGATCTATAGTGCTTGCCTGGTGTGCATGGACACCCGACACCGAACGTGCGACAA
GCGTCGTTATGGTGCAACGTCGCAACGCTTGGGACGGTTCCAATCGGATCGGTCAGCATTCTGGATATAGGTCAGCCTGGCGACACCGAACGTGCGACAA
GCGTCGTTATGGTGCAACGTCGCAACGCTTGGGACGGTTCCAATCGGATCGGTCAGCATTCTGGATATAGGTCAGCCTGGCGACACCGAACGTGCGACAA
GCGTCGTTATGGTGCAACGTCGCAACGCTTGGGACGGTTCCAATCGGATCCATGAAGAGGAAACTGTGAATTCTGGATATCGACACCGAACGTGCGACAA
GCGTCGTTATGGTGCAACGTCGCAACGCTTGGGACGGTTCCAATCGGATCCATGAAGAGGAAACTGTGAATTCTGGATATCGACACCGAACGTGCGACAA
GCGTCGTTATGGTGCAACGTCGCAACGCTTGGGACGGTTCCAATCGGATCATCAAATTTTGCTGCATATCAAGAACAAAGCGACACCGAACGTGCGACAA
GCGTCGTTATGGTGCAACGTCGCAACGCTTGGGACGGTTCCAATCGGATCGGAGACAGAATAGTCCTACATTTAAATAATCGACACCGAACGTGCGACAA
GCGTCGTTATGGTGCAACGTCGCAACGCTTGGGACGGTTCCAATCGGATCGGAGACAGAATAGTCCTACATTTAAATAATCGACACCGAACGTGCGACAA
GCGTCGTTATGGTGCAACGTCGCAACGCTTGGGACGGTTCCAATCGGATCACACAGTGTTCTGCAGTTCCAGAGAATCTGCGACACCGAACGTGCGACAA
GCGTCGTTATGGTGCAACGTCGCAACGCTTGGGACGGTTCCAATCGGATCACACAGTGTTCTGCAGTTCCAGAGAATCTGCGACACCGAACGTGCGACAA
GCGTCGTTATGGTGCAACGTCGCAACGCTTGGGACGGTTCCAATCGGATCAAAGGTTGGTGGGATTTGTCTATGGTTAAACGACACCGAACGTGCGACAA
GCGTCGTTATGGTGCAACGTCGCAACGCTTGGGACGGTTCCAATCGGATCAAAGGTTGGTGGGATTTGTCTATGGTTAAACGACACCGAACGTGCGACAA
GCGTCGTTATGGTGCAACGTCGCAACGCTTGGGACGGTTCCAATCGGATCCACAGAAAAATGAGAAATCTTGTCTTGAAACGACACCGAACGTGCGACAA
GCGTCGTTATGGTGCAACGTCGCAACGCTTGGGACGGTTCCAATCGGATCCACAGAAAAATGAGAAATCTTGTCTTGAAACGACACCGAACGTGCGACAA
GCGTCGTTATGGTGCAACGTCGCAACGCTTGGGACGGTTCCAATCGGATCGACTACAGATTTAGTTTCAGCACAGCCAGGCGACACCGAACGTGCGACAA
GCGTCGTTATGGTGCAACGTCGCAACGCTTGGGACGGTTCCAATCGGATCCTTTAATTTCAGCTCTGGTTAGGCAGAGGCCGACACCGAACGTGCGACAA
GCGTCGTTATGGTGCAACGTCGCAACGCTTGGGACGGTTCCAATCGGATCCTTTAATTTCAGCTCTGGTTAGGCAGAGGCCGACACCGAACGTGCGACAA
GCGTCGTTATGGTGCAACGTCGCAACGCTTGGGACGGTTCCAATCGGATCTTTCAACTTAGTGGAGTGGTGGGTGGTGGTCGACACCGAACGTGCGACAA
GCGTCGTTATGGTGCAACGTCGCAACGCTTGGGACGGTTCCAATCGGATCTTTCAACTTAGTGGAGTGGTGGGTGGTGGTCGACACCGAACGTGCGACAA
GCGTCGTTATGGTGCAACGTCGCAACGCTTGGGACGGTTCCAATCGGATCACCAGGGAATCTGAGGTGACAGACAGCTCACGACACCGAACGTGCGACAA
GCGTCGTTATGGTGCAACGTCGCAACGCTTGGGACGGTTCCAATCGGATCACCAGGGAATCTGAGGTGACAGACAGCTCACGACACCGAACGTGCGACAA
GCGTCGTTATGGTGCAACGTCGCAACGCTTGGGACGGTTCCAATCGGATCACAGAGAGAGAAGGACACATGCTTAAAAGCCGACACCGAACGTGCGACAA
GCGTCGTTATGGTGCAACGTCGCAACGCTTGGGACGGTTCCAATCGGATCACAGAGAGAGAAGGACACATGCTTAAAAGCCGACACCGAACGTGCGACAA
GCGTCGTTATGGTGCAACGTCGCAACGCTTGGGACGGTTCCAATCGGATCCCCTCAGCTTCGGTCTCCACGTTCAGAGAGCGACACCGAACGTGCGACAA
GCGTCGTTATGGTGCAACGTCGCAACGCTTGGGACGGTTCCAATCGGATCCCCTCAGCTTCGGTCTCCACGTTCAGAGAGCGACACCGAACGTGCGACAA
GCGTCGTTATGGTGCAACGTCGCAACGCTTGGGACGGTTCCAATCGGATCTAGATAAACCCCCAGGCCCTGGATCCCCTCCGACACCGAACGTGCGACAA
GCGTCGTTATGGTGCAACGTCGCAACGCTTGGGACGGTTCCAATCGGATCAGTGAGCTCTCCTCAGCCAACTGTTGCTAACGACACCGAACGTGCGACAA
GCGTCGTTATGGTGCAACGTCGCAACGCTTGGGACGGTTCCAATCGGATCAGTGAGCTCTCCTCAGCCAACTGTTGCTAACGACACCGAACGTGCGACAA
GCGTCGTTATGGTGCAACGTCGCAACGCTTGGGACGGTTCCAATCGGATCGGAGGAGGCCATATTAGTGCCAGGTCCTACCGACACCGAACGTGCGACAA
GCGTCGTTATGGTGCAACGTCGCAACGCTTGGGACGGTTCCAATCGGATCGGAGGAGGCCATATTAGTGCCAGGTCCTACCGACACCGAACGTGCGACAA
GCGTCGTTATGGTGCAACGTCGCAACGCTTGGGACGGTTCCAATCGGATCTCCCCACCCATAGTACCAGGCCCCAACTGACGACACCGAACGTGCGACAA
GCGTCGTTATGGTGCAACGTCGCAACGCTTGGGACGGTTCCAATCGGATCTCCCCACCCATAGTACCAGGCCCCAACTGACGACACCGAACGTGCGACAA
GCGTCGTTATGGTGCAACGTCGCAACGCTTGGGACGGTTCCAATCGGATCTGAAGCAGGAGGGTCTCTGGTTCAAGACCACGACACCGAACGTGCGACAA
GCGTCGTTATGGTGCAACGTCGCAACGCTTGGGACGGTTCCAATCGGATCTGAAGCAGGAGGGTCTCTGGTTCAAGACCACGACACCGAACGTGCGACAA
GCGTCGTTATGGTGCAACGTCGCAACGCTTGGGACGGTTCCAATCGGATCAGCACGATGACACATACTTATAAAGGTACTCGACACCGAACGTGCGACAA
GCGTCGTTATGGTGCAACGTCGCAACGCTTGGGACGGTTCCAATCGGATCGCAGTGCTTTTATCAATGGTGGTTTACACTCGACACCGAACGTGCGACAA
GCGTCGTTATGGTGCAACGTCGCAACGCTTGGGACGGTTCCAATCGGATCGCAGTGCTTTTATCAATGGTGGTTTACACTCGACACCGAACGTGCGACAA
GCGTCGTTATGGTGCAACGTCGCAACGCTTGGGACGGTTCCAATCGGATCCAGCCTCCCATGGGTGTCAGGGACCCTGTGCGACACCGAACGTGCGACAA
GCGTCGTTATGGTGCAACGTCGCAACGCTTGGGACGGTTCCAATCGGATCCAGCCTCCCATGGGTGTCAGGGACCCTGTGCGACACCGAACGTGCGACAA
GCGTCGTTATGGTGCAACGTCGCAACGCTTGGGACGGTTCCAATCGGATCTCAACCTAATCAGCCTCTAGTGATGCAGGGCGACACCGAACGTGCGACAA
GCGTCGTTATGGTGCAACGTCGCAACGCTTGGGACGGTTCCAATCGGATCTCAACCTAATCAGCCTCTAGTGATGCAGGGCGACACCGAACGTGCGACAA
GCGTCGTTATGGTGCAACGTCGCAACGCTTGGGACGGTTCCAATCGGATCATGTTAATAGGAGCCATAGAACCCCTGCTCCGACACCGAACGTGCGACAA
GCGTCGTTATGGTGCAACGTCGCAACGCTTGGGACGGTTCCAATCGGATCATGTTAATAGGAGCCATAGAACCCCTGCTCCGACACCGAACGTGCGACAA
GCGTCGTTATGGTGCAACGTCGCAACGCTTGGGACGGTTCCAATCGGATCTAAGTAAATAAAAAATTTAGCCGGGTGCGGCGACACCGAACGTGCGACAA
GCGTCGTTATGGTGCAACGTCGCAACGCTTGGGACGGTTCCAATCGGATCTAAGTAAATAAAAAATTTAGCCGGGTGCGGCGACACCGAACGTGCGACAA
GCGTCGTTATGGTGCAACGTCGAATGCTCTGGCCTCGAACGAACGATAGCTAGCACTAGCTCAGTATGCTCAAAGCCCTGCGACACCGAACGTGCGACAA
GCGTCGTTATGGTGCAACGTCGAATGCTCTGGCCTCGAACGAACGATAGCAGGGTTCTTCCTGATAGAAAGACTTCACCCCGACACCGAACGTGCGACAA
GCGTCGTTATGGTGCAACGTCGAATGCTCTGGCCTCGAACGAACGATAGCGGTCTGAGTCGCCCTGAGACCTTTCTTCAACGACACCGAACGTGCGACAA
GCGTCGTTATGGTGCAACGTCGAATGCTCTGGCCTCGAACGAACGATAGCATTCCAGAGCTCATTGCCCTGTCCTGTCCTCGACACCGAACGTGCGACAA
GCGTCGTTATGGTGCAACGTCGAATGCTCTGGCCTCGAACGAACGATAGCCATGATAAAAGGAACTGTGGTAAAATGAATCGACACCGAACGTGCGACAA
GCGTCGTTATGGTGCAACGTCGAATGCTCTGGCCTCGAACGAACGATAGCCTGTCATTGCTTTCTGGTCCTGCTTTGCAGCGACACCGAACGTGCGACAA
GCGTCGTTATGGTGCAACGTCGAATGCTCTGGCCTCGAACGAACGATAGCAACAGCAAAACCAGCTCACCTCTACTGGGTCGACACCGAACGTGCGACAA
GCGTCGTTATGGTGCAACGTCGAATGCTCTGGCCTCGAACGAACGATAGCAGAAGCAGGTGGAACTCCAAGAATTTAAGGCGACACCGAACGTGCGACAA
GCGTCGTTATGGTGCAACGTCGAATGCTCTGGCCTCGAACGAACGATAGCATGAGCTAGTGGTCTTTCCCTCAGTGAGTGCGACACCGAACGTGCGACAA
GCGTCGTTATGGTGCAACGTCGAATGCTCTGGCCTCGAACGAACGATAGCACACTAGTATTTACTCTAATAAGACCACTACGACACCGAACGTGCGACAA
GCGTCGTTATGGTGCAACGTCGAATGCTCTGGCCTCGAACGAACGATAGCATGGATAGCCTTATATAACTCTAGAAAGTTCGACACCGAACGTGCGACAA
GCGTCGTTATGGTGCAACGTCGAATGCTCTGGCCTCGAACGAACGATAGCAAGAGGAGAGTGCACACAAATTCAAGACTCCGACACCGAACGTGCGACAA
GCGTCGTTATGGTGCAACGTCGAATGCTCTGGCCTCGAACGAACGATAGCGGTAAGATTCTAGAAGGCCAAGCAGGTGCTCGACACCGAACGTGCGACAA
GCGTCGTTATGGTGCAACGTCGAATGCTCTGGCCTCGAACGAACGATAGCGCAAAGTCAGAGTGCGGAGCCTGAGGGAGGCGACACCGAACGTGCGACAA
GCGTCGTTATGGTGCAACGTCGAATGCTCTGGCCTCGAACGAACGATAGCGCTGATGGGAATTGATACTGACACTGGAAGCGACACCGAACGTGCGACAA
GCGTCGTTATGGTGCAACGTCGAATGCTCTGGCCTCGAACGAACGATAGCACGTCCTTACCACACAGGAAAATTGGATAACGACACCGAACGTGCGACAA
GCGTCGTTATGGTGCAACGTCGAATGCTCTGGCCTCGAACGAACGATAGCTAATTAAGGGATAAATGTGCTGGAGAGCACCGACACCGAACGTGCGACAA
GCGTCGTTATGGTGCAACGTCGAATGCTCTGGCCTCGAACGAACGATAGCCACAGCACACACAGCAACACTACAAGTACACGACACCGAACGTGCGACAA
GCGTCGTTATGGTGCAACGTCGAATGCTCTGGCCTCGAACGAACGATAGCATGGGGACTTTCACTGAGCAGTCACAAGAGCGACACCGAACGTGCGACAA
GCGTCGTTATGGTGCAACGTCGAATGCTCTGGCCTCGAACGAACGATAGCTAAGGTCTCAGTGTCTAATGCTATTACTAACGACACCGAACGTGCGACAA
GCGTCGTTATGGTGCAACGTCGAATGCTCTGGCCTCGAACGAACGATAGCCTGACCTACCAGGATTCTGATGAAGAGAATCGACACCGAACGTGCGACAA
GCGTCGTTATGGTGCAACGTCGAATGCTCTGGCCTCGAACGAACGATAGCCGAAAAGTCCTCCAGAATGGTTCCAAAACCCGACACCGAACGTGCGACAA
GCGTCGTTATGGTGCAACGTCGAATGCTCTGGCCTCGAACGAACGATAGCCAAGCAGCAGGGAAGAAGCAACTTAACCTTCGACACCGAACGTGCGACAA
GCGTCGTTATGGTGCAACGTCGAATGCTCTGGCCTCGAACGAACGATAGCAGGCAGCAGGATGAAGCCAAAAGCGAGATTCGACACCGAACGTGCGACAA
GCGTCGTTATGGTGCAACGTCGAATGCTCTGGCCTCGAACGAACGATAGCAATGTCAGCCTGAAGAGAGCCGGGGATCCGCGACACCGAACGTGCGACAA
GCGTCGTTATGGTGCAACGTCGAATGCTCTGGCCTCGAACGAACGATAGCCTGAGTCCAGAAGGAGAACTATAAAATTGGCGACACCGAACGTGCGACAA
GCGTCGTTATGGTGCAACGTCGAATGCTCTGGCCTCGAACGAACGATAGCCCCTTCCAGGGGAATAAGGGGGGTCCAACACGACACCGAACGTGCGACAA
GCGTCGTTATGGTGCAACGTCGAATGCTCTGGCCTCGAACGAACGATAGCGTAAGATTTTCAGGGTAAAAGCTGTGACTCCGACACCGAACGTGCGACAA
GCGTCGTTATGGTGCAACGTCGAATGCTCTGGCCTCGAACGAACGATAGCAACATGAAGAACTCCATTGACATCTAATTCCGACACCGAACGTGCGACAA
GCGTCGTTATGGTGCAACGTCGAATGCTCTGGCCTCGAACGAACGATAGCCCCAACACTTAAAATACTACACCAATGGGTCGACACCGAACGTGCGACAA
GCGTCGTTATGGTGCAACGTCGAATGCTCTGGCCTCGAACGAACGATAGCAGTTAGTGCCCCACTGATACTCAGGAACCACGACACCGAACGTGCGACAA
GCGTCGTTATGGTGCAACGTCGAATGCTCTGGCCTCGAACGAACGATAGCAAAGTTCCCCGGGGAACATGTTAGGAGCTTCGACACCGAACGTGCGACAA
GCGTCGTTATGGTGCAACGTCGAATGCTCTGGCCTCGAACGAACGATAGCGCTATCTTAGTTAGACACCATGACTAAGGCCGACACCGAACGTGCGACAA
GCGTCGTTATGGTGCAACGTCGAATGCTCTGGCCTCGAACGAACGATAGCAATCCAACTCCAAGATCCAACATTCTCTTTCGACACCGAACGTGCGACAA
GCGTCGTTATGGTGCAACGTCGAATGCTCTGGCCTCGAACGAACGATAGCTGTTGGACCTGATATATATGTGTATATGTACGACACCGAACGTGCGACAA
GCGTCGTTATGGTGCAACGTCGAATGCTCTGGCCTCGAACGAACGATAGCCTCCTAACAAAGTCACCAAACCTCGGTTTCCGACACCGAACGTGCGACAA
GCGTCGTTATGGTGCAACGTCGAATGCTCTGGCCTCGAACGAACGATAGCGTTTTCCTAGGCTCTCTTCTGCTTACTGAGCGACACCGAACGTGCGACAA
GCGTCGTTATGGTGCAACGTCGAATGCTCTGGCCTCGAACGAACGATAGCTGGAGACTGGCCGACCTTCAGAGGGATACCCGACACCGAACGTGCGACAA
GCGTCGTTATGGTGCAACGTCGAATGCTCTGGCCTCGAACGAACGATAGCAGTACCACATCCAGGAGGGAAGGCACAACCCGACACCGAACGTGCGACAA
GCGTCGTTATGGTGCAACGTCGAATGCTCTGGCCTCGAACGAACGATAGCCACAGCTCCAACGTAACCAGTGCAGATTATCGACACCGAACGTGCGACAA
GCGTCGTTATGGTGCAACGTCGAATGCTCTGGCCTCGAACGAACGATAGCCCCGTGACTCCTCAGCCTAGTGGACTGGGCCGACACCGAACGTGCGACAA
GCGTCGTTATGGTGCAACGTCGAATGCTCTGGCCTCGAACGAACGATAGCAATAAAAGAAAGTAATGGAAACACCCACAGCGACACCGAACGTGCGACAA
GCGTCGTTATGGTGCAACGTCGAATGCTCTGGCCTCGAACGAACGATAGCAAATGTAGTTAATGGCGGTGGAAAGACCACCGACACCGAACGTGCGACAA
GCGTCGTTATGGTGCAACGTCGAATGCTCTGGCCTCGAACGAACGATAGCGGTCAACTTAATGAGATCAGACTCACTGTGCGACACCGAACGTGCGACAA
GCGTCGTTATGGTGCAACGTCGAATGCTCTGGCCTCGAACGAACGATAGCCAGACACCTAAATCAATGGCCAATCTCCACCGACACCGAACGTGCGACAA
GCGTCGTTATGGTGCAACGTCGAATGCTCTGGCCTCGAACGAACGATAGCAGGAAACCCCGCCCCAAGGCCAGACATCCCCGACACCGAACGTGCGACAA
GCGTCGTTATGGTGCAACGTCGAATGCTCTGGCCTCGAACGAACGATAGCGCGGCAGGGTGCAGGGCAGGCCAGAGTCCTCGACACCGAACGTGCGACAA
GCGTCGTTATGGTGCAACGTCGAATGCTCTGGCCTCGAACGAACGATAGCGCCAGGAGTGAAGCCAGAGGAGCCCCTCCTCGACACCGAACGTGCGACAA
GCGTCGTTATGGTGCAACGTCGAATGCTCTGGCCTCGAACGAACGATAGCCGCAGAATCCTGTACAAAAGGCAAAGAAACCGACACCGAACGTGCGACAA
GCGTCGTTATGGTGCAACGTCGAATGCTCTGGCCTCGAACGAACGATAGCTTCCTTGGTAGGGGGTTGGTGTAGGGAGGGCGACACCGAACGTGCGACAA
GCGTCGTTATGGTGCAACGTCGAATGCTCTGGCCTCGAACGAACGATAGCACACTGTGAATGGGTGTCATACTGCTTTAACGACACCGAACGTGCGACAA
GCGTCGTTATGGTGCAACGTCGAATGCTCTGGCCTCGAACGAACGATAGCCACCAGTTTCTTAATAAGCAAGTATTGTTTCGACACCGAACGTGCGACAA
GCGTCGTTATGGTGCAACGTCGAATGCTCTGGCCTCGAACGAACGATAGCCTGTCTAAAAACACAAATCAAGATAAATCCCGACACCGAACGTGCGACAA
GCGTCGTTATGGTGCAACGTCGAATGCTCTGGCCTCGAACGAACGATAGCTCGGATTCAGGGCATGCGCTGCTACAGTGTCGACACCGAACGTGCGACAA
GCGTCGTTATGGTGCAACGTCGAATGCTCTGGCCTCGAACGAACGATAGCCTAACAGTCTCTGTATGTCAGATTCAGGGTCGACACCGAACGTGCGACAA
GCGTCGTTATGGTGCAACGTCGAATGCTCTGGCCTCGAACGAACGATAGCAGATGGTGCCATGGATTAAAAGCTGCACCTCGACACCGAACGTGCGACAA
GCGTCGTTATGGTGCAACGTCGAATGCTCTGGCCTCGAACGAACGATAGCCATCATGTAATTGCTGGGAACCCAAGTTCCCGACACCGAACGTGCGACAA
GCGTCGTTATGGTGCAACGTCGAATGCTCTGGCCTCGAACGAACGATAGCCATAGCTGGTGCCCACGGGTCAGAAGAAGACGACACCGAACGTGCGACAA
GCGTCGTTATGGTGCAACGTCGAATGCTCTGGCCTCGAACGAACGATAGCATTCACATAATCTTACACTCACACGCATGCCGACACCGAACGTGCGACAA
GCGTCGTTATGGTGCAACGTCGAATGCTCTGGCCTCGAACGAACGATAGCCTCGGTGAGATTCCCTGTATGTCAGTCCTTCGACACCGAACGTGCGACAA
GCGTCGTTATGGTGCAACGTCGAATGCTCTGGCCTCGAACGAACGATAGCGGGAGAATGGGAAGGACTGGGTCATGCTTCCGACACCGAACGTGCGACAA
GCGTCGTTATGGTGCAACGTCGAATGCTCTGGCCTCGAACGAACGATAGCGTGTGTGGATAGGAGGGAGGGATGCTGGGGCGACACCGAACGTGCGACAA
GCGTCGTTATGGTGCAACGTCGAATGCTCTGGCCTCGAACGAACGATAGCGGCAAAGAAGAGGACAGTGATAGGAGGAGGCGACACCGAACGTGCGACAA
GCGTCGTTATGGTGCAACGTCGAATGCTCTGGCCTCGAACGAACGATAGCAAATTCGAGGTTCCAGGCACAGGCTGATCCCGACACCGAACGTGCGACAA
GCGTCGTTATGGTGCAACGTCGAATGCTCTGGCCTCGAACGAACGATAGCTTGTGAGTAAATTCTCTGAGTGTCTGTTCGCGACACCGAACGTGCGACAA
GCGTCGTTATGGTGCAACGTCGAATGCTCTGGCCTCGAACGAACGATAGCATCAGAAACAGTTATTGAAGGACAGGTCCTCGACACCGAACGTGCGACAA
GCGTCGTTATGGTGCAACGTCGAATGCTCTGGCCTCGAACGAACGATAGCCTGAACTTGCACGAGTTTGCTGACCTGCTACGACACCGAACGTGCGACAA
GCGTCGTTATGGTGCAACGTCGAATGCTCTGGCCTCGAACGAACGATAGCATGAAGGATGCGAGAAAGATTCAGGGTCGGCGACACCGAACGTGCGACAA
GCGTCGTTATGGTGCAACGTCGAATGCTCTGGCCTCGAACGAACGATAGCCTTTGCAGGCGTTTTACAAACCTAGGGGAGCGACACCGAACGTGCGACAA
GCGTCGTTATGGTGCAACGTCGAATGCTCTGGCCTCGAACGAACGATAGCTCCTTGACGGAAGGACGAGGACCCGGGAGGCGACACCGAACGTGCGACAA
GCGTCGTTATGGTGCAACGTCGAATGCTCTGGCCTCGAACGAACGATAGCTTAGGCTAGAAGCACTGGGCCAACAAAGGCCGACACCGAACGTGCGACAA
GCGTCGTTATGGTGCAACGTCGAATGCTCTGGCCTCGAACGAACGATAGCTATCACCGAAGGGTAACAAGGGTGGATACACGACACCGAACGTGCGACAA
GCGTCGTTATGGTGCAACGTCGAATGCTCTGGCCTCGAACGAACGATAGCGCGTGGACTTAAGACCCTTCACCCTAGCTGCGACACCGAACGTGCGACAA
GCGTCGTTATGGTGCAACGTCGAATGCTCTGGCCTCGAACGAACGATAGCATTGGTGATGAAAGACCACAACCAAAAAGCCGACACCGAACGTGCGACAA
GCGTCGTTATGGTGCAACGTCGAATGCTCTGGCCTCGAACGAACGATAGCCCAGCTGTCTTAGAACTCACTATGTTAACCCGACACCGAACGTGCGACAA
GCGTCGTTATGGTGCAACGTCGAATGCTCTGGCCTCGAACGAACGATAGCCAGAGAACAAGGGTTATTGGCTCCTCAAGTCGACACCGAACGTGCGACAA
GCGTCGTTATGGTGCAACGTCGAATGCTCTGGCCTCGAACGAACGATAGCCTTCTGAGGTTGACAAGTCATCCTGCAATGCGACACCGAACGTGCGACAA
GCGTCGTTATGGTGCAACGTCGAATGCTCTGGCCTCGAACGAACGATAGCAGGCTGAGAGCTCATGCTTGGCTTGGTTAACGACACCGAACGTGCGACAA
GCGTCGTTATGGTGCAACGTCGAATGCTCTGGCCTCGAACGAACGATAGCGCTTGGTTACGGCTGCCTGATGGGTTAATCCGACACCGAACGTGCGACAA
GCGTCGTTATGGTGCAACGTCGAATGCTCTGGCCTCGAACGAACGATAGCAACATGACAATCGCTAAGTGTCCCCGGAGGCGACACCGAACGTGCGACAA
GCGTCGTTATGGTGCAACGTCGAATGCTCTGGCCTCGAACGAACGATAGCCTGGACTCTGTCCACTGCGGGGCAGCGGCACGACACCGAACGTGCGACAA
GCGTCGTTATGGTGCAACGTCGAATGCTCTGGCCTCGAACGAACGATAGCTCGCTCGCAGCTCCTCCCACTGCCACATCTCGACACCGAACGTGCGACAA
GCGTCGTTATGGTGCAACGTCGAATGCTCTGGCCTCGAACGAACGATAGCTTCCCCAGTGCCTCCTCCCAGCAGGTGAGGCGACACCGAACGTGCGACAA
GCGTCGTTATGGTGCAACGTCGAATGCTCTGGCCTCGAACGAACGATAGCCACCATGCCCAACCTCCCAAACACTGTCACCGACACCGAACGTGCGACAA
GCGTCGTTATGGTGCAACGTCGAATGCTCTGGCCTCGAACGAACGATAGCCTGATGGAGGCATCTTCTGAATTGAGGTTCCGACACCGAACGTGCGACAA
GCGTCGTTATGGTGCAACGTCGAATGCTCTGGCCTCGAACGAACGATAGCTTCCTCGGCCTTCTTAGGGAACCCAGGACCCGACACCGAACGTGCGACAA
GCGTCGTTATGGTGCAACGTCGAATGCTCTGGCCTCGAACGAACGATAGCAGACAGGGAGAAAGGGTTTATTTGGCTTATCGACACCGAACGTGCGACAA
GCGTCGTTATGGTGCAACGTCGAATGCTCTGGCCTCGAACGAACGATAGCTGGATTTCTAAGTTCAAGACCACCAGCCTGCGACACCGAACGTGCGACAA
GCGTCGTTATGGTGCAACGTCGAATGCTCTGGCCTCGAACGAACGATAGCGGCTCGCACAAGACTGAACCTCTGAACCTGCGACACCGAACGTGCGACAA
GCGTCGTTATGGTGCAACGTCGAATGCTCTGGCCTCGAACGAACGATAGCGAGTGCACACATAATAACTAAATACATGTACGACACCGAACGTGCGACAA
GCGTCGTTATGGTGCAACGTCGAATGCTCTGGCCTCGAACGAACGATAGCGCAACAACCAGTTTTTTATGGTCGTCCCCTCGACACCGAACGTGCGACAA
GCGTCGTTATGGTGCAACGTCGAATGCTCTGGCCTCGAACGAACGATAGCCACTTGGTGGAAAGAGAGAACCACTTTTCTCGACACCGAACGTGCGACAA
GCGTCGTTATGGTGCAACGTCGAATGCTCTGGCCTCGAACGAACGATAGCTAGGGCTCCAGTGATATGGCTCAGTGGGGACGACACCGAACGTGCGACAA
GCGTCGTTATGGTGCAACGTCGAATGCTCTGGCCTCGAACGAACGATAGCCCCTCTCACTTAATTTTTACGACAGTCATTCGACACCGAACGTGCGACAA
GCGTCGTTATGGTGCAACGTCGAATGCTCTGGCCTCGAACGAACGATAGCTAATTTCCAACTGACCATATACCAGTCAGTCGACACCGAACGTGCGACAA
GCGTCGTTATGGTGCAACGTCGAATGCTCTGGCCTCGAACGAACGATAGCTGGCACTGAATGCTTGGCCGACTACCCTGTCGACACCGAACGTGCGACAA
GCGTCGTTATGGTGCAACGTCGAATGCTCTGGCCTCGAACGAACGATAGCACAGATTCAAAAACATTTACAGATCAGATGCGACACCGAACGTGCGACAA
GCGTCGTTATGGTGCAACGTCGAATGCTCTGGCCTCGAACGAACGATAGCAGAAAGGGGTTTATACACTAAGCTAGGCCACGACACCGAACGTGCGACAA
GCGTCGTTATGGTGCAACGTCGAATGCTCTGGCCTCGAACGAACGATAGCGTTGGCAAGCTTCGAGTTACTATGGACCTGCGACACCGAACGTGCGACAA
GCGTCGTTATGGTGCAACGTCGAATGCTCTGGCCTCGAACGAACGATAGCGGGAGGAGGGAAATTGGCTACTGACCAAAGCGACACCGAACGTGCGACAA
GCGTCGTTATGGTGCAACGTCGAATGCTCTGGCCTCGAACGAACGATAGCGGTGGATGAGAGTTGGCTACCCAGTTCCAGCGACACCGAACGTGCGACAA
GCGTCGTTATGGTGCAACGTCGAATGCTCTGGCCTCGAACGAACGATAGCCCATGACCAACCTGGAGTACCATCCAAGTTCGACACCGAACGTGCGACAA
GCGTCGTTATGGTGCAACGTCGAATGCTCTGGCCTCGAACGAACGATAGCGCCTACCAGGGAAGAGTGAGACATGGCTTTCGACACCGAACGTGCGACAA
GCGTCGTTATGGTGCAACGTCGAATGCTCTGGCCTCGAACGAACGATAGCATGAAGAGCAGACAGACAAAAGCCACCCAACGACACCGAACGTGCGACAA
GCGTCGTTATGGTGCAACGTCGAATGCTCTGGCCTCGAACGAACGATAGCCTCGGTAAGTGATGCTGTAAGTCAGTAAAACGACACCGAACGTGCGACAA
GCGTCGTTATGGTGCAACGTCGAATGCTCTGGCCTCGAACGAACGATAGCTCCTTCTGCTCAGCCTTGGAAGCGCTGTGCCGACACCGAACGTGCGACAA
GCGTCGTTATGGTGCAACGTCGAATGCTCTGGCCTCGAACGAACGATAGCCAGCTGCAGAGAGTTGAACTCTGCCAAATGCGACACCGAACGTGCGACAA
GCGTCGTTATGGTGCAACGTCGAATGCTCTGGCCTCGAACGAACGATAGCCCTAGCCAGCAATGTAGGTGGTCTCTTGGACGACACCGAACGTGCGACAA
GCGTCGTTATGGTGCAACGTCGAATGCTCTGGCCTCGAACGAACGATAGCGTGTGTGCCACTTCTCCCAGACAGAGAACACGACACCGAACGTGCGACAA
GCGTCGTTATGGTGCAACGTCGAATGCTCTGGCCTCGAACGAACGATAGCTCAGAGGCTAATATTGAACCCCTGATTCTTCGACACCGAACGTGCGACAA
GCGTCGTTATGGTGCAACGTCGAATGCTCTGGCCTCGAACGAACGATAGCACCACACCCAGCCAAGAATATATTCACTTTCGACACCGAACGTGCGACAA
GCGTCGTTATGGTGCAACGTCGAATGCTCTGGCCTCGAACGAACGATAGCGAGTGTAGCCCTGGGAGTCAAGGCAAGCACCGACACCGAACGTGCGACAA
GCGTCGTTATGGTGCAACGTCGAATGCTCTGGCCTCGAACGAACGATAGCGACTTACCTAGCACTCCCTGTGTAGCTCAGCGACACCGAACGTGCGACAA
GCGTCGTTATGGTGCAACGTCGAATGCTCTGGCCTCGAACGAACGATAGCAAGAGCATCTAATACTCTTAACCACTGAGCCGACACCGAACGTGCGACAA
GCGTCGTTATGGTGCAACGTCGAATGCTCTGGCCTCGAACGAACGATAGCTGCGTGAGATTGTCAGATCCACTGGAACTGCGACACCGAACGTGCGACAA
GCGTCGTTATGGTGCAACGTCGAATGCTCTGGCCTCGAACGAACGATAGCCTCGATGGCACACAACGTTTTACTTTTTGTCGACACCGAACGTGCGACAA
GCGTCGTTATGGTGCAACGTCGAATGCTCTGGCCTCGAACGAACGATAGCTTTATAGAAACACATGTGTATGTGCGTGTGCGACACCGAACGTGCGACAA
GCGTCGTTATGGTGCAACGTCGAATGCTCTGGCCTCGAACGAACGATAGCTAGCTTATCAAATATTTACTGCAAATCTGCCGACACCGAACGTGCGACAA
GCGTCGTTATGGTGCAACGTCGAATGCTCTGGCCTCGAACGAACGATAGCTGATTCCTTTCTGTCTGACGTCTCTGTACCCGACACCGAACGTGCGACAA
GCGTCGTTATGGTGCAACGTCGAATGCTCTGGCCTCGAACGAACGATAGCAGATGGCCACACTCATGTCAAGCTGTATCCCGACACCGAACGTGCGACAA
GCGTCGTTATGGTGCAACGTCGAATGCTCTGGCCTCGAACGAACGATAGCGTTTGGGTGCATGCTGGGAGAGTGTGTGAGCGACACCGAACGTGCGACAA
GCGTCGTTATGGTGCAACGTCGAATGCTCTGGCCTCGAACGAACGATAGCTGTTGGTGTGTATGTATGTGTTGGTGTGTGCGACACCGAACGTGCGACAA
GCGTCGTTATGGTGCAACGTCGAATGCTCTGGCCTCGAACGAACGATAGCATACCCAGCTTGGGGTGATCTCTGTCTCTGCGACACCGAACGTGCGACAA
GCGTCGTTATGGTGCAACGTCGAATGCTCTGGCCTCGAACGAACGATAGCCCAGCCCCTTGTTCTGTTTTTCAAGACAGGCGACACCGAACGTGCGACAA
GCGTCGTTATGGTGCAACGTCGAATGCTCTGGCCTCGAACGAACGATAGCTGTGGTTTGTTTTCTTTCGTTCTGTTTTTCCGACACCGAACGTGCGACAA
GCGTCGTTATGGTGCAACGTCGAATGCTCTGGCCTCGAACGAACGATAGCTACAGATTGGGTTGAGCCGCCATGTAGGTGCGACACCGAACGTGCGACAA
GCGTCGTTATGGTGCAACGTCGAATGCTCTGGCCTCGAACGAACGATAGCGTTTTGCCCCCATGTATGCATGAACAGCACCGACACCGAACGTGCGACAA
GCGTCGTTATGGTGCAACGTCGAATGCTCTGGCCTCGAACGAACGATAGCTGAGTGTTGGAATCAAAGTGGTGCAATGCTCGACACCGAACGTGCGACAA
GCGTCGTTATGGTGCAACGTCGAATGCTCTGGCCTCGAACGAACGATAGCGTGCTGGTGCAACCTTAATCTGGTTGTTGTCGACACCGAACGTGCGACAA
GCGTCGTTATGGTGCAACGTCGAATGCTCTGGCCTCGAACGAACGATAGCTGTAGACACTTAGGTCAACATAGTGTCCCACGACACCGAACGTGCGACAA
GCGTCGTTATGGTGCAACGTCGAATGCTCTGGCCTCGAACGAACGATAGCCGCCCGCCCACCCGGCTACAGGGCCTCCCGCGACACCGAACGTGCGACAA
GCGTCGTTATGGTGCAACGTCGAATGCTCTGGCCTCGAACGAACGATAGCCCTGGTTCGCTGAGTTGACCCCTCGTCAGTCGACACCGAACGTGCGACAA
GCGTCGTTATGGTGCAACGTCGAATGCTCTGGCCTCGAACGAACGATAGCCCCAGTGATAGCCTGGAGTGATATCAGAGACGACACCGAACGTGCGACAA
GCGTCGTTATGGTGCAACGTCGAATGCTCTGGCCTCGAACGAACGATAGCCCAAGACGACAAAGGGAGACAGGGTGAGGACGACACCGAACGTGCGACAA
GCGTCGTTATGGTGCAACGTCGAATGCTCTGGCCTCGAACGAACGATAGCTTCGGCGCTGGCAAGGCGGGGTGGTAAAGCCGACACCGAACGTGCGACAA
GCGTCGTTATGGTGCAACGTCGAATGCTCTGGCCTCGAACGAACGATAGCGAACAGGTGAGATGGTACAGATGACAAAGCCGACACCGAACGTGCGACAA
GCGTCGTTATGGTGCAACGTCGAATGCTCTGGCCTCGAACGAACGATAGCGGACCTAGGTTGAATTTTGATGGCTGAAGGCGACACCGAACGTGCGACAA
GCGTCGTTATGGTGCAACGTCGAATGCTCTGGCCTCGAACGAACGATAGCGCAGGTGTAGGGGACATTCAGGGTGCCAGGCGACACCGAACGTGCGACAA
GCGTCGTTATGGTGCAACGTCGAATGCTCTGGCCTCGAACGAACGATAGCGACAACCAGGAGACAGCTGCAGGGACAACACGACACCGAACGTGCGACAA
GCGTCGTTATGGTGCAACGTCGAATGCTCTGGCCTCGAACGAACGATAGCTGGGCTGGGGTTTGGTATTGATGGGGTGGACGACACCGAACGTGCGACAA
GCGTCGTTATGGTGCAACGTCGAATGCTCTGGCCTCGAACGAACGATAGCGGGCTAGACCCAGAAGAGAGCTGGCAGAGTCGACACCGAACGTGCGACAA
GCGTCGTTATGGTGCAACGTCGAATGCTCTGGCCTCGAACGAACGATAGCATGCAGAAAGCTGGAGGAGACCAGGCCAGCCGACACCGAACGTGCGACAA
GCGTCGTTATGGTGCAACGTCGAATGCTCTGGCCTCGAACGAACGATAGCAGGAGAGCGTGCCAATGGCTGAGAGCAAGACGACACCGAACGTGCGACAA
GCGTCGTTATGGTGCAACGTCGAATGCTCTGGCCTCGAACGAACGATAGCGACAATCTGAGCAGACACAAGTGTTTTGGGCGACACCGAACGTGCGACAA
GCGTCGTTATGGTGCAACGTCGAATGCTCTGGCCTCGAACGAACGATAGCCAAGGACAGTCCCCAAACAATGCCAGACCCCGACACCGAACGTGCGACAA
GCGTCGTTATGGTGCAACGTCGAATGCTCTGGCCTCGAACGAACGATAGCCAGAGGACAGACACTAACCCTCAGGGCTGGCGACACCGAACGTGCGACAA
GCGTCGTTATGGTGCAACGTCGAATGCTCTGGCCTCGAACGAACGATAGCCAGAGCGAGTGAGAGAGGACCCCAGCAGTGCGACACCGAACGTGCGACAA
GCGTCGTTATGGTGCAACGTCGAATGCTCTGGCCTCGAACGAACGATAGCGACAGAAAGAAAAGTCATGAGAAGAAGGCCCGACACCGAACGTGCGACAA
GCGTCGTTATGGTGCAACGTCGAATGCTCTGGCCTCGAACGAACGATAGCAAGTCTGAAAAGTTGAGAGAGCTACCTCTCCGACACCGAACGTGCGACAA
GCGTCGTTATGGTGCAACGTCGAATGCTCTGGCCTCGAACGAACGATAGCTATCACAGGAAATGAGAAAGGCAGGAGGAACGACACCGAACGTGCGACAA
GCGTCGTTATGGTGCAACGTCGAATGCTCTGGCCTCGAACGAACGATAGCACGGAGCACACCTGGGGTTCCACAGCACTACGACACCGAACGTGCGACAA
GCGTCGTTATGGTGCAACGTCGAATGCTCTGGCCTCGAACGAACGATAGCGTGACCATAGGAGTAAGTCTGTGGGAGATACGACACCGAACGTGCGACAA
GCGTCGTTATGGTGCAACGTCGAATGCTCTGGCCTCGAACGAACGATAGCTGTCTGGTTGGGGAACATCAGATGACATCTCGACACCGAACGTGCGACAA
GCGTCGTTATGGTGCAACGTCGAATGCTCTGGCCTCGAACGAACGATAGCGCCAGCAGGAAGGAATGGGAGGATGGGAGGCGACACCGAACGTGCGACAA
GCGTCGTTATGGTGCAACGTCGAATGCTCTGGCCTCGAACGAACGATAGCCTGCCAACCAGCAAGGAAAGATTACATGGCCGACACCGAACGTGCGACAA
GCGTCGTTATGGTGCAACGTCGAATGCTCTGGCCTCGAACGAACGATAGCTGAGGGACAACAGACACTTTCTTGTGCTCCCGACACCGAACGTGCGACAA
GCGTCGTTATGGTGCAACGTCGAATGCTCTGGCCTCGAACGAACGATAGCCGTCCTCTCCATTCTCATCTACTGGGGTGACGACACCGAACGTGCGACAA
GCGTCGTTATGGTGCAACGTCGAATGCTCTGGCCTCGAACGAACGATAGCCTGTTCTTAGTCATCGGGAGATCATAGCTGCGACACCGAACGTGCGACAA
GCGTCGTTATGGTGCAACGTCGAATGCTCTGGCCTCGAACGAACGATAGCAGCCTGGGCCAGGTGGGGATACTTCATGGACGACACCGAACGTGCGACAA
GCGTCGTTATGGTGCAACGTCGAATGCTCTGGCCTCGAACGAACGATAGCAAACATTTTGTGGATGAGAACTCTGTTGAGCGACACCGAACGTGCGACAA
GCGTCGTTATGGTGCAACGTCGAATGCTCTGGCCTCGAACGAACGATAGCATCCTGTGGAAGAGAGGAAGGAAGAACAATCGACACCGAACGTGCGACAA
GCGTCGTTATGGTGCAACGTCGAATGCTCTGGCCTCGAACGAACGATAGCACTGGCTATTAAACCCAGGCCCTGTGCATGCGACACCGAACGTGCGACAA
GCGTCGTTATGGTGCAACGTCGAATGCTCTGGCCTCGAACGAACGATAGCGCCCCAACCTCCTCAATGCTATTATTACATCGACACCGAACGTGCGACAA
GCGTCGTTATGGTGCAACGTCGAATGCTCTGGCCTCGAACGAACGATAGCCCCTTGTGTTCACACACCAAGCACTAGGACCGACACCGAACGTGCGACAA
GCGTCGTTATGGTGCAACGTCGAATGCTCTGGCCTCGAACGAACGATAGCCATAGTTTTGGGATTATAGGAAAATGTCGGCGACACCGAACGTGCGACAA
GCGTCGTTATGGTGCAACGTCGAATGCTCTGGCCTCGAACGAACGATAGCATGTGTGTATGAATGCATTGTGTACGTGTCCGACACCGAACGTGCGACAA
GCGTCGTTATGGTGCAACGTCGAATGCTCTGGCCTCGAACGAACGATAGCTAGGACTGAAGGTCACTGCCAGGCATTTACCGACACCGAACGTGCGACAA
GCGTCGTTATGGTGCAACGTCGAATGCTCTGGCCTCGAACGAACGATAGCGTATTTGTTTTTGTTTGGTTTTGAGACAGGCGACACCGAACGTGCGACAA
GCGTCGTTATGGTGCAACGTCGAATGCTCTGGCCTCGAACGAACGATAGCTTATTGGACAGCTAGCAATGTCAAATGTTCCGACACCGAACGTGCGACAA
GCGTCGTTATGGTGCAACGTCGAATGCTCTGGCCTCGAACGAACGATAGCCTTGTCTAGGTACCATAGCCTTCAAATACCCGACACCGAACGTGCGACAA
GCGTCGTTATGGTGCAACGTCGAATGCTCTGGCCTCGAACGAACGATAGCCTTGACCTCAGGTTCCTGCTCACACTGAGGCGACACCGAACGTGCGACAA
GCGTCGTTATGGTGCAACGTCGAATGCTCTGGCCTCGAACGAACGATAGCGATCCCTGTGTCAGACACCAGCCACACAGGCGACACCGAACGTGCGACAA
GCGTCGTTATGGTGCAACGTCGAATGCTCTGGCCTCGAACGAACGATAGCACTTGAGACCCACGCTGAGGCTGGAGGAGCCGACACCGAACGTGCGACAA
GCGTCGTTATGGTGCAACGTCGAATGCTCTGGCCTCGAACGAACGATAGCCTTCTGGTGGGCTGGGTGGGGTAAGAGAGGCGACACCGAACGTGCGACAA
GCGTCGTTATGGTGCAACGTCGAATGCTCTGGCCTCGAACGAACGATAGCCAGCATGGAATGTCAGCTGCAGGCCCTGGCCGACACCGAACGTGCGACAA
GCGTCGTTATGGTGCAACGTCGAATGCTCTGGCCTCGAACGAACGATAGCTCTCTGCGCCAACCATATTCAAACCACTACCGACACCGAACGTGCGACAA
GCGTCGTTATGGTGCAACGTCGAATGCTCTGGCCTCGAACGAACGATAGCACAAACAGGAAAAGACTGACTTCCAGGTAGCGACACCGAACGTGCGACAA
GCGTCGTTATGGTGCAACGTCGAATGCTCTGGCCTCGAACGAACGATAGCATGTGGAAACACGGTCAAAGGGTCACTAACCGACACCGAACGTGCGACAA
GCGTCGTTATGGTGCAACGTCGAATGCTCTGGCCTCGAACGAACGATAGCCTCCTGGCAGAGTCCATGCCTCGCTGGAGACGACACCGAACGTGCGACAA
GCGTCGTTATGGTGCAACGTCGAATGCTCTGGCCTCGAACGAACGATAGCTGTTATCACAACCCTCCTATGATCCCCATTCGACACCGAACGTGCGACAA
GCGTCGTTATGGTGCAACGTCGAATGCTCTGGCCTCGAACGAACGATAGCAGATGGACCAGGGTGTACAGATATTTTCGGCGACACCGAACGTGCGACAA
GCGTCGTTATGGTGCAACGTCGAATGCTCTGGCCTCGAACGAACGATAGCTAGCAGCGAGGCTGGGTCTGATGGAATCTGCGACACCGAACGTGCGACAA
GCGTCGTTATGGTGCAACGTCGAATGCTCTGGCCTCGAACGAACGATAGCACACTGGACCCATCACTTCCCAGTTGGAGGCGACACCGAACGTGCGACAA
GCGTCGTTATGGTGCAACGTCGAATGCTCTGGCCTCGAACGAACGATAGCTCTCCTGCCCAGGCCTGGACCAGAGCTGGACGACACCGAACGTGCGACAA
GCGTCGTTATGGTGCAACGTCGAATGCTCTGGCCTCGAACGAACGATAGCTCTCACCATTGCTCTTAATTCCCTACTCAACGACACCGAACGTGCGACAA
GCGTCGTTATGGTGCAACGTCGAATGCTCTGGCCTCGAACGAACGATAGCTCTCAACCCTGACCTCCATCAGATACATTCCGACACCGAACGTGCGACAA
GCGTCGTTATGGTGCAACGTCGAATGCTCTGGCCTCGAACGAACGATAGCGATCCTACAAACTCCTATCGCTGGTCCCTGCGACACCGAACGTGCGACAA
GCGTCGTTATGGTGCAACGTCGAATGCTCTGGCCTCGAACGAACGATAGCAAAATGTAAGCCACTACTATACTCCTCCTCCGACACCGAACGTGCGACAA
GCGTCGTTATGGTGCAACGTCGAATGCTCTGGCCTCGAACGAACGATAGCCAGCCCTAGTTGACTTAGAGCTCACTGTGACGACACCGAACGTGCGACAA
GCGTCGTTATGGTGCAACGTCGAATGCTCTGGCCTCGAACGAACGATAGCCCATGCTGTCTTATGGAATGATGCCAGGCCCGACACCGAACGTGCGACAA
GCGTCGTTATGGTGCAACGTCGAATGCTCTGGCCTCGAACGAACGATAGCCTCTGCCTGTATCAGGGCTCTCTTTGGAGGCGACACCGAACGTGCGACAA
GCGTCGTTATGGTGCAACGTCGAATGCTCTGGCCTCGAACGAACGATAGCCTTTCTAGAGGCAGATCACCTCTGGTCATGCGACACCGAACGTGCGACAA
GCGTCGTTATGGTGCAACGTCGAATGCTCTGGCCTCGAACGAACGATAGCCACAGATGAAAGCCATCCCAGTTCTATGGCCGACACCGAACGTGCGACAA
GCGTCGTTATGGTGCAACGTCGAATGCTCTGGCCTCGAACGAACGATAGCTCCCCAGCTTGCAAGTGTGCAGCTCTATAACGACACCGAACGTGCGACAA
GCGTCGTTATGGTGCAACGTCGAATGCTCTGGCCTCGAACGAACGATAGCCATGAGAGAAGCTATCACGTCTTCAGGCTTCGACACCGAACGTGCGACAA
GCGTCGTTATGGTGCAACGTCGAATGCTCTGGCCTCGAACGAACGATAGCGGACTAGCAAGAGAAGGCACTGGTACCGAGCGACACCGAACGTGCGACAA
GCGTCGTTATGGTGCAACGTCGAATGCTCTGGCCTCGAACGAACGATAGCGCCACTAGTGTCTCAGTTAGCTGATGGAGTCGACACCGAACGTGCGACAA
GCGTCGTTATGGTGCAACGTCGAATGCTCTGGCCTCGAACGAACGATAGCGACGAGGGGCTCCAGCCTGCCATGGAATTCCGACACCGAACGTGCGACAA
GCGTCGTTATGGTGCAACGTCGAATGCTCTGGCCTCGAACGAACGATAGCCCCATATCAACCACCCAGGAGAAAACTGGGCGACACCGAACGTGCGACAA
GCGTCGTTATGGTGCAACGTCGAATGCTCTGGCCTCGAACGAACGATAGCAGCCAGATGTTCCCACCCAAATCCAGATGTCGACACCGAACGTGCGACAA
GCGTCGTTATGGTGCAACGTCGAATGCTCTGGCCTCGAACGAACGATAGCCTCCATCACACTAGATCACCAAGACAGCTTCGACACCGAACGTGCGACAA
GCGTCGTTATGGTGCAACGTCGAATGCTCTGGCCTCGAACGAACGATAGCGGGGAGAGTTGTGATGACGGGAGATTTGCTCGACACCGAACGTGCGACAA
GCGTCGTTATGGTGCAACGTCGAATGCTCTGGCCTCGAACGAACGATAGCCTGACAATATCTAATCTGCTCTCTCAGCTGCGACACCGAACGTGCGACAA
GCGTCGTTATGGTGCAACGTCGAATGCTCTGGCCTCGAACGAACGATAGCTCTGATGAAGACACACTCAAAGTCTTAGAACGACACCGAACGTGCGACAA
GCGTCGTTATGGTGCAACGTCGAATGCTCTGGCCTCGAACGAACGATAGCCTAACCCCAGAGCACCTGCAGCCAACGGGACGACACCGAACGTGCGACAA
GCGTCGTTATGGTGCAACGTCGAATGCTCTGGCCTCGAACGAACGATAGCAGGAAGCTAAGAATTTAATCTTTTTCTGCCCGACACCGAACGTGCGACAA
GCGTCGTTATGGTGCAACGTCGAATGCTCTGGCCTCGAACGAACGATAGCTGTACTGTATTAAACCACCAAGCAAGCTTGCGACACCGAACGTGCGACAA
GCGTCGTTATGGTGCAACGTCGAATGCTCTGGCCTCGAACGAACGATAGCTTGACACTGGGTTCAGGGAATCACACCCAGCGACACCGAACGTGCGACAA
GCGTCGTTATGGTGCAACGTCGAATGCTCTGGCCTCGAACGAACGATAGCAGATGTGTGGGGGAAGCCTCTGAGGGTACCCGACACCGAACGTGCGACAA
GCGTCGTTATGGTGCAACGTCGAATGCTCTGGCCTCGAACGAACGATAGCCTCACTGGCCTACTGACCTACATAACATGCCGACACCGAACGTGCGACAA
GCGTCGTTATGGTGCAACGTCGAATGCTCTGGCCTCGAACGAACGATAGCCAGCAGGAGAAGACAGCGACAGACAGAATCCGACACCGAACGTGCGACAA
GCGTCGTTATGGTGCAACGTCGAATGCTCTGGCCTCGAACGAACGATAGCAGCCAGAGACACCATCATGCTACTCTTAGACGACACCGAACGTGCGACAA
GCGTCGTTATGGTGCAACGTCGAATGCTCTGGCCTCGAACGAACGATAGCGCTGACCTAAACACTCACCAATAAATAAGTCGACACCGAACGTGCGACAA
GCGTCGTTATGGTGCAACGTCGAATGCTCTGGCCTCGAACGAACGATAGCCAAGTCTGACGAGCCGCAGAACGCACATGGCGACACCGAACGTGCGACAA
GCGTCGTTATGGTGCAACGTCGAATGCTCTGGCCTCGAACGAACGATAGCTCCATTCAGTGCTCAGGACAGAACCCAGGGCGACACCGAACGTGCGACAA
GCGTCGTTATGGTGCAACGTCGAATGCTCTGGCCTCGAACGAACGATAGCGGGGTCCGGTGAAAGGGTTCGGCTTCCCTTCGACACCGAACGTGCGACAA
GCGTCGTTATGGTGCAACGTCGAATGCTCTGGCCTCGAACGAACGATAGCGGCAGCTATTTCAAGTTTGAGACCAGCCTGCGACACCGAACGTGCGACAA
GCGTCGTTATGGTGCAACGTCGAATGCTCTGGCCTCGAACGAACGATAGCAAAGAATGAAAGATGCATCTGAAGCCGCCTCGACACCGAACGTGCGACAA
GCGTCGTTATGGTGCAACGTCGAATGCTCTGGCCTCGAACGAACGATAGCTTGCTGTTAATCTAAGCAAGACAAAGACCTCGACACCGAACGTGCGACAA
GCGTCGTTATGGTGCAACGTCGAATGCTCTGGCCTCGAACGAACGATAGCTGGGAATTGTTTTCTGTCACCCTGGATGGGCGACACCGAACGTGCGACAA
GCGTCGTTATGGTGCAACGTCGAATGCTCTGGCCTCGAACGAACGATAGCCTCTGTAGGGGGTGGATGATGGGCAGGGTTCGACACCGAACGTGCGACAA
GCGTCGTTATGGTGCAACGTCGAATGCTCTGGCCTCGAACGAACGATAGCAAACCGGAAGTTATAGGGGTGGAAGGTTGTCGACACCGAACGTGCGACAA
GCGTCGTTATGGTGCAACGTCGAATGCTCTGGCCTCGAACGAACGATAGCACTCCAGCCTCCAGGACCAGAGCTGGCAACCGACACCGAACGTGCGACAA
GCGTCGTTATGGTGCAACGTCGAATGCTCTGGCCTCGAACGAACGATAGCCCCTTCTGTCTTCTGCCAGGGGATGACATCCGACACCGAACGTGCGACAA
GCGTCGTTATGGTGCAACGTCGAATGCTCTGGCCTCGAACGAACGATAGCCATAAAAAGTTTAGTTCCAACTATGGAAGGCGACACCGAACGTGCGACAA
GCGTCGTTATGGTGCAACGTCGAATGCTCTGGCCTCGAACGAACGATAGCGAATTTACTCCCCAAGGCAACGGTGTTGGGCGACACCGAACGTGCGACAA
GCGTCGTTATGGTGCAACGTCGAATGCTCTGGCCTCGAACGAACGATAGCGGCCACATGGTGGTATGGGTAAAAGTTAAACGACACCGAACGTGCGACAA
GCGTCGTTATGGTGCAACGTCGAATGCTCTGGCCTCGAACGAACGATAGCACAGGATGCATCAGTGCTAGCCTGATGTCACGACACCGAACGTGCGACAA
GCGTCGTTATGGTGCAACGTCGAATGCTCTGGCCTCGAACGAACGATAGCATCTCCAGTTGGCAGGCAGTACTTAATCTCCGACACCGAACGTGCGACAA
GCGTCGTTATGGTGCAACGTCGAATGCTCTGGCCTCGAACGAACGATAGCACTTTTGTTATCAGAAAGGTTCTAGGGAGCCGACACCGAACGTGCGACAA
GCGTCGTTATGGTGCAACGTCGAATGCTCTGGCCTCGAACGAACGATAGCTATTTAGTTTGAACAGGATATGGGGATAAACGACACCGAACGTGCGACAA
GCGTCGTTATGGTGCAACGTCGAATGCTCTGGCCTCGAACGAACGATAGCGGTGTGGTGGCATGCCCTTATAATCCAGCACGACACCGAACGTGCGACAA
GCGTCGTTATGGTGCAACGTCGAATGCTCTGGCCTCGAACGAACGATAGCGGCAAAATCCTTGGCCAGTGTGAGCGAGGCCGACACCGAACGTGCGACAA
GCGTCGTTATGGTGCAACGTCGAATGCTCTGGCCTCGAACGAACGATAGCTGACCTCCATATTCATACTGTAGTACACATCGACACCGAACGTGCGACAA
GCGTCGTTATGGTGCAACGTCGAATGCTCTGGCCTCGAACGAACGATAGCTCGGACCTCAGTCCCCAGAACCACGATGGACGACACCGAACGTGCGACAA
GCGTCGTTATGGTGCAACGTCGAATGCTCTGGCCTCGAACGAACGATAGCAGTGGGTTCGGACACCTCTGGCCTCCTAGGCGACACCGAACGTGCGACAA
GCGTCGTTATGGTGCAACGTCGAATGCTCTGGCCTCGAACGAACGATAGCCTCTTTCAGAGGCCCCAGCATCCGCCATCACGACACCGAACGTGCGACAA
GCGTCGTTATGGTGCAACGTCGAATGCTCTGGCCTCGAACGAACGATAGCTCTGTTGTTAAAGGCAAGAATGGGATGAGGCGACACCGAACGTGCGACAA
GCGTCGTTATGGTGCAACGTCGAATGCTCTGGCCTCGAACGAACGATAGCATCAAGAGTGAGTAGCATGAGGGACAGGCTCGACACCGAACGTGCGACAA
GCGTCGTTATGGTGCAACGTCGAATGCTCTGGCCTCGAACGAACGATAGCATGTGCCATACACTCTATTGGAATTGTGACCGACACCGAACGTGCGACAA
GCGTCGTTATGGTGCAACGTCGAATGCTCTGGCCTCGAACGAACGATAGCATGAATTTTAATTCCTGTCAGGCACGATGGCGACACCGAACGTGCGACAA
GCGTCGTTATGGTGCAACGTCGAATGCTCTGGCCTCGAACGAACGATAGCCCCGCAATATTGTGTAGACTGCTTGCTGTGCGACACCGAACGTGCGACAA
GCGTCGTTATGGTGCAACGTCGAATGCTCTGGCCTCGAACGAACGATAGCAAAAACTTCAAAAGTTGCCAGGTATGGTGGCGACACCGAACGTGCGACAA
GCGTCGTTATGGTGCAACGTCGAATGCTCTGGCCTCGAACGAACGATAGCCTCTTTAAAAACTTCAAAAGTGGGCTGGTGCGACACCGAACGTGCGACAA
GCGTCGTTATGGTGCAACGTCGAATGCTCTGGCCTCGAACGAACGATAGCCAGGTTCCTGCACGCCTGCACGTAATGCACCGACACCGAACGTGCGACAA
GCGTCGTTATGGTGCAACGTCGAATGCTCTGGCCTCGAACGAACGATAGCTCGGGGGGTTAAGAACACGTGTTGCTGTGGCGACACCGAACGTGCGACAA
GCGTCGTTATGGTGCAACGTCGAATGCTCTGGCCTCGAACGAACGATAGCGTCTCAGAAAAATCAAAACCAATCAGCCAGCGACACCGAACGTGCGACAA
GCGTCGTTATGGTGCAACGTCGAATGCTCTGGCCTCGAACGAACGATAGCACCCTGCAGACTTGCTCTTCTAGAGGTCCTCGACACCGAACGTGCGACAA
GCGTCGTTATGGTGCAACGTCGAATGCTCTGGCCTCGAACGAACGATAGCAATGTTTCAGGAGCTAGAGACATGGCTCAGCGACACCGAACGTGCGACAA
GCGTCGTTATGGTGCAACGTCGAATGCTCTGGCCTCGAACGAACGATAGCAAGAGAAGGCAATCCTCTCAACCACTGAGCCGACACCGAACGTGCGACAA
GCGTCGTTATGGTGCAACGTCGAATGCTCTGGCCTCGAACGAACGATAGCCCACACTAGAACCCAGTGCTGATGTCAGTGCGACACCGAACGTGCGACAA
GCGTCGTTATGGTGCAACGTCGAATGCTCTGGCCTCGAACGAACGATAGCACTGAGGGTCAGCTTCCGGTGACTCTGCCTCGACACCGAACGTGCGACAA
GCGTCGTTATGGTGCAACGTCGAATGCTCTGGCCTCGAACGAACGATAGCAATCCCAGGAGCCCGCCCACCACTTCATTTCGACACCGAACGTGCGACAA
GCGTCGTTATGGTGCAACGTCGAATGCTCTGGCCTCGAACGAACGATAGCCACCTTTGTTACAGGTTTGCTTTAAAGCTGCGACACCGAACGTGCGACAA
GCGTCGTTATGGTGCAACGTCGAATGCTCTGGCCTCGAACGAACGATAGCTTGTATTACAACTAATCAACCCGGGATCTGCGACACCGAACGTGCGACAA
GCGTCGTTATGGTGCAACGTCGAATGCTCTGGCCTCGAACGAACGATAGCGTATCTGTAACCCTCCATTTGAGAAGGGAGCGACACCGAACGTGCGACAA
GCGTCGTTATGGTGCAACGTCGAATGCTCTGGCCTCGAACGAACGATAGCCACTCAGCATTCCCCAGGTTTCATAAACTCCGACACCGAACGTGCGACAA
GCGTCGTTATGGTGCAACGTCGAATGCTCTGGCCTCGAACGAACGATAGCCTCTCCTGCTGTGGGGGGCGTGTGGGAGTGCGACACCGAACGTGCGACAA
GCGTCGTTATGGTGCAACGTCGAATGCTCTGGCCTCGAACGAACGATAGCACATGGGATGACGAACCAAAATCAGAATCCCGACACCGAACGTGCGACAA
GCGTCGTTATGGTGCAACGTCGAATGCTCTGGCCTCGAACGAACGATAGCCGCTGGCCCCCAGGGTAACAATGCCCGGTCCGACACCGAACGTGCGACAA
GCGTCGTTATGGTGCAACGTCGAATGCTCTGGCCTCGAACGAACGATAGCATTGCTCAGGCAGGGTGGGGCGGCTCCCTGCGACACCGAACGTGCGACAA
GCGTCGTTATGGTGCAACGTCGAATGCTCTGGCCTCGAACGAACGATAGCCACACATCTGCCAACCTCTGAAGGCTTGGGCGACACCGAACGTGCGACAA
GCGTCGTTATGGTGCAACGTCGAATGCTCTGGCCTCGAACGAACGATAGCCTCACTGTCGTCACTTGAGCAGTGAGGTGCCGACACCGAACGTGCGACAA
GCGTCGTTATGGTGCAACGTCGAATGCTCTGGCCTCGAACGAACGATAGCAAGAAAATTTCAACTATGTGCAGCCTTGCACGACACCGAACGTGCGACAA
GCGTCGTTATGGTGCAACGTCGAATGCTCTGGCCTCGAACGAACGATAGCCTGGGATTAAAGCTTGCAAAGAGAGCACAGCGACACCGAACGTGCGACAA
GCGTCGTTATGGTGCAACGTCGAATGCTCTGGCCTCGAACGAACGATAGCGATTACTTGATCTTCCTTCCTTCTTTCTTTCGACACCGAACGTGCGACAA
GCGTCGTTATGGTGCAACGTCGAATGCTCTGGCCTCGAACGAACGATAGCACAAGTGCTATCTACTGAGTAATACCTAAGCGACACCGAACGTGCGACAA
GCGTCGTTATGGTGCAACGTCGAATGCTCTGGCCTCGAACGAACGATAGCAATGCCTTTCCCTTTTCTCTTGTGGTAGCACGACACCGAACGTGCGACAA
GCGTCGTTATGGTGCAACGTCGAATGCTCTGGCCTCGAACGAACGATAGCGTGGGCATTTATTGAAAATCTTTGCTGGGGCGACACCGAACGTGCGACAA
GCGTCGTTATGGTGCAACGTCGAATGCTCTGGCCTCGAACGAACGATAGCTCCCAGGTCATCTCCAAGGATGCCTGCACACGACACCGAACGTGCGACAA
GCGTCGTTATGGTGCAACGTCGAATGCTCTGGCCTCGAACGAACGATAGCCATGGGAGAGTCTGCCTTTCTCCCCCACACCGACACCGAACGTGCGACAA
GCGTCGTTATGGTGCAACGTCGAATGCTCTGGCCTCGAACGAACGATAGCACTCAGGCACAGGAGCAAAGCCCTTTCGACCGACACCGAACGTGCGACAA
GCGTCGTTATGGTGCAACGTCGAATGCTCTGGCCTCGAACGAACGATAGCCCTGTTTCCTAAGTGCTAAGACTAAAGGCACGACACCGAACGTGCGACAA
GCGTCGTTATGGTGCAACGTCGAATGCTCTGGCCTCGAACGAACGATAGCTCTGAGACAGTGTCTGGTTATACAGACCAGCGACACCGAACGTGCGACAA
GCGTCGTTATGGTGCAACGTCGAATGCTCTGGCCTCGAACGAACGATAGCCTGCCTTGTAAGTGCCGGGTATTGAACCTGCGACACCGAACGTGCGACAA
GCGTCGTTATGGTGCAACGTCGAATGCTCTGGCCTCGAACGAACGATAGCCACTCCAAAGATGACTGATTTATTTTCAATCGACACCGAACGTGCGACAA
GCGTCGTTATGGTGCAACGTCGAATGCTCTGGCCTCGAACGAACGATAGCACTCTTCTGGCTTTTGAGGGCTCTGCCTGCCGACACCGAACGTGCGACAA
GCGTCGTTATGGTGCAACGTCGAATGCTCTGGCCTCGAACGAACGATAGCGTGGCAGCGAATCCACAGCAAGAATGTGCTCGACACCGAACGTGCGACAA
GCGTCGTTATGGTGCAACGTCGAATGCTCTGGCCTCGAACGAACGATAGCAAAAGGACTGATCGTCAAAGGCTGAGAACTCGACACCGAACGTGCGACAA
GCGTCGTTATGGTGCAACGTCGAATGCTCTGGCCTCGAACGAACGATAGCCACAGGGATGGATCTAGCAGGAAGTGATTCCGACACCGAACGTGCGACAA
GCGTCGTTATGGTGCAACGTCGAATGCTCTGGCCTCGAACGAACGATAGCCTGCAAGAGACCCAGCCTCAGTGTATAAGCCGACACCGAACGTGCGACAA
GCGTCGTTATGGTGCAACGTCGAATGCTCTGGCCTCGAACGAACGATAGCGAGGCCCGCTGTGTGGAAGGCAGAGACAGGCGACACCGAACGTGCGACAA
GCGTCGTTATGGTGCAACGTCGAATGCTCTGGCCTCGAACGAACGATAGCAGGTAGAGTGCCTGCCACACGAGCGTGAAGCGACACCGAACGTGCGACAA
GCGTCGTTATGGTGCAACGTCGAATGCTCTGGCCTCGAACGAACGATAGCTGCTGGCGATTTAAAACAGCCAGGGCTACCCGACACCGAACGTGCGACAA
GCGTCGTTATGGTGCAACGTCGAATGCTCTGGCCTCGAACGAACGATAGCACACTCATGTGTGCCATAGGAAGACCAAGTCGACACCGAACGTGCGACAA
GCGTCGTTATGGTGCAACGTCGAATGCTCTGGCCTCGAACGAACGATAGCTTCTTGTTCACAGACACTCACTACTGTCGGCGACACCGAACGTGCGACAA
GCGTCGTTATGGTGCAACGTCGAATGCTCTGGCCTCGAACGAACGATAGCAACAGTTCTCTGCCATCCATTATCCACAGGCGACACCGAACGTGCGACAA
GCGTCGTTATGGTGCAACGTCGAATGCTCTGGCCTCGAACGAACGATAGCGTATAGAACACACAGCTCTGCCACTGCAGGCGACACCGAACGTGCGACAA
GCGTCGTTATGGTGCAACGTCGAATGCTCTGGCCTCGAACGAACGATAGCACTGAGACCTCCATGAAGCAGGATGATGCCCGACACCGAACGTGCGACAA
GCGTCGTTATGGTGCAACGTCGAATGCTCTGGCCTCGAACGAACGATAGCAGCGATCCTCTCGGTTCGGGACTCACGTTTCGACACCGAACGTGCGACAA
GCGTCGTTATGGTGCAACGTCGAATGCTCTGGCCTCGAACGAACGATAGCGTAATGTCACCTGTTGTTTAGTCGGGACCCCGACACCGAACGTGCGACAA
GCGTCGTTATGGTGCAACGTCGAATGCTCTGGCCTCGAACGAACGATAGCAAAAGTCATTGAGCAAGAGATGACTAGGTACGACACCGAACGTGCGACAA
GCGTCGTTATGGTGCAACGTCGAATGCTCTGGCCTCGAACGAACGATAGCTAATCTACATAATGAGTTCTGGGGTTACCCCGACACCGAACGTGCGACAA
GCGTCGTTATGGTGCAACGTCGAATGCTCTGGCCTCGAACGAACGATAGCCCACCTAGAGGAATTCCTATTTGCACAGATCGACACCGAACGTGCGACAA
GCGTCGTTATGGTGCAACGTCGAATGCTCTGGCCTCGAACGAACGATAGCAAAGAGAGGGAGCCAATAAGCACCTTGAAGCGACACCGAACGTGCGACAA
GCGTCGTTATGGTGCAACGTCGAATGCTCTGGCCTCGAACGAACGATAGCAAAGTCAGGGGTCGGCACACAATCAGGCAACGACACCGAACGTGCGACAA
GCGTCGTTATGGTGCAACGTCGAATGCTCTGGCCTCGAACGAACGATAGCGATTTAAATCTTTACCACTGGTCTCTGTGGCGACACCGAACGTGCGACAA
GCGTCGTTATGGTGCAACGTCGAATGCTCTGGCCTCGAACGAACGATAGCTTCAAGGGGTACACACACTGCTATTCTGACCGACACCGAACGTGCGACAA
GCGTCGTTATGGTGCAACGTCGAATGCTCTGGCCTCGAACGAACGATAGCGAATTCTCTATGATCCTCCAGGCCTCAGCCCGACACCGAACGTGCGACAA
GCGTCGTTATGGTGCAACGTCGAATGCTCTGGCCTCGAACGAACGATAGCTCAGATATTGGAGTTATAGCAAGCAAAGCACGACACCGAACGTGCGACAA
GCGTCGTTATGGTGCAACGTCGAATGCTCTGGCCTCGAACGAACGATAGCTGCTGTGTCATCCTGCACGGCCTCCGGGGCCGACACCGAACGTGCGACAA
GCGTCGTTATGGTGCAACGTCGAATGCTCTGGCCTCGAACGAACGATAGCACTCTCCTGGAATGTTCCTCACTCCTGAAGCGACACCGAACGTGCGACAA
GCGTCGTTATGGTGCAACGTCGAATGCTCTGGCCTCGAACGAACGATAGCTCCTCTCACATTCCTCCTTTCAAGCCTGGACGACACCGAACGTGCGACAA
GCGTCGTTATGGTGCAACGTCGAATGCTCTGGCCTCGAACGAACGATAGCTGCGTGCTCAGGCCCTGTTGAAGCCACTGTCGACACCGAACGTGCGACAA
GCGTCGTTATGGTGCAACGTCGAATGCTCTGGCCTCGAACGAACGATAGCGACAGCAACCGAGGTCACCAAGCCTGTGCTCGACACCGAACGTGCGACAA
GCGTCGTTATGGTGCAACGTCGAATGCTCTGGCCTCGAACGAACGATAGCAGCCACAGTTTATGGAGCTGCCTACGAGGCCGACACCGAACGTGCGACAA
GCGTCGTTATGGTGCAACGTCGAATGCTCTGGCCTCGAACGAACGATAGCGAGGCCAGGCAGAAACCAAAATAAGACAAACGACACCGAACGTGCGACAA
GCGTCGTTATGGTGCAACGTCGAATGCTCTGGCCTCGAACGAACGATAGCCACACACATCCCATCCAGCCAAAGTAGTCTCGACACCGAACGTGCGACAA
GCGTCGTTATGGTGCAACGTCGAATGCTCTGGCCTCGAACGAACGATAGCAGCAGTAAGTCTCTTAAATGTCAAACATCTCGACACCGAACGTGCGACAA
GCGTCGTTATGGTGCAACGTCGAATGCTCTGGCCTCGAACGAACGATAGCTTAGAGATTAAATTGTTAGCCACCATGTGGCGACACCGAACGTGCGACAA
GCGTCGTTATGGTGCAACGTCGAATGCTCTGGCCTCGAACGAACGATAGCCCCCCAAAGTAATCTTTTGACTATTTTATTCGACACCGAACGTGCGACAA
GCGTCGTTATGGTGCAACGTCGAATGCTCTGGCCTCGAACGAACGATAGCCTGCTTCTGAGACCCTGTGTCTATGTGGCTCGACACCGAACGTGCGACAA
GCGTCGTTATGGTGCAACGTCGAATGCTCTGGCCTCGAACGAACGATAGCCTGGCCAAATACTGGTGATTCTCCTGCCTCCGACACCGAACGTGCGACAA
GCGTCGTTATGGTGCAACGTCGAATGCTCTGGCCTCGAACGAACGATAGCCCAATTCCTCTTTGGCAATTTCCTCTTTCACGACACCGAACGTGCGACAA
GCGTCGTTATGGTGCAACGTCGAATGCTCTGGCCTCGAACGAACGATAGCAGTAGACCAGCTGAGGAGATTTCCCGAATCCGACACCGAACGTGCGACAA
GCGTCGTTATGGTGCAACGTCGAATGCTCTGGCCTCGAACGAACGATAGCATCCCATGGGAGGTGGTCAGAGAAATCCTGCGACACCGAACGTGCGACAA
GCGTCGTTATGGTGCAACGTCGAATGCTCTGGCCTCGAACGAACGATAGCTGTGTCTGTCATTAGCCTGTTTGTCCTGCTCGACACCGAACGTGCGACAA
GCGTCGTTATGGTGCAACGTCGAATGCTCTGGCCTCGAACGAACGATAGCGTTCAAAGGTGTCATCAGGTGGACACATGTCGACACCGAACGTGCGACAA
GCGTCGTTATGGTGCAACGTCGAATGCTCTGGCCTCGAACGAACGATAGCTCCTATTTCTGAGCCCCTCAGTCCTGTGAGCGACACCGAACGTGCGACAA
GCGTCGTTATGGTGCAACGTCGAATGCTCTGGCCTCGAACGAACGATAGCCATCTGTCTCCACAGCCCGCTGTTAGATTCCGACACCGAACGTGCGACAA
GCGTCGTTATGGTGCAACGTCGAATGCTCTGGCCTCGAACGAACGATAGCCTGATCTACAAGGAGAGTCCCAAGCCAGCCCGACACCGAACGTGCGACAA
GCGTCGTTATGGTGCAACGTCGAATGCTCTGGCCTCGAACGAACGATAGCTGCACGTGACTTTAATTCCAGTCCTCTGGACGACACCGAACGTGCGACAA
GCGTCGTTATGGTGCAACGTCGAATGCTCTGGCCTCGAACGAACGATAGCAAACAAAGTTACACAAGCCAAGATACTTGGCGACACCGAACGTGCGACAA
GCGTCGTTATGGTGCAACGTCGAATGCTCTGGCCTCGAACGAACGATAGCTGCAATTGGATCCAGATGGGCCTGGTAAGGCGACACCGAACGTGCGACAA
GCGTCGTTATGGTGCAACGTCGAATGCTCTGGCCTCGAACGAACGATAGCCCTGGGATCCCAGAAGTCCCTGTCCCCACCCGACACCGAACGTGCGACAA
GCGTCGTTATGGTGCAACGTCGAATGCTCTGGCCTCGAACGAACGATAGCGAGTTCGGAGACATTTGTGCAAACTAACCACGACACCGAACGTGCGACAA
GCGTCGTTATGGTGCAACGTCGAATGCTCTGGCCTCGAACGAACGATAGCCTTTGTACACCGAGTACGCATTGCTTTTGTCGACACCGAACGTGCGACAA
GCGTCGTTATGGTGCAACGTCGAATGCTCTGGCCTCGAACGAACGATAGCGAACTTGCTACATAGCCATCTCTCCAACCCCGACACCGAACGTGCGACAA
GCGTCGTTATGGTGCAACGTCGAATGCTCTGGCCTCGAACGAACGATAGCGATGCTGAAATCAAAACACAGGCCATCAGCCGACACCGAACGTGCGACAA
GCGTCGTTATGGTGCAACGTCGAATGCTCTGGCCTCGAACGAACGATAGCGGACTGATGGGGAAGCTGAGGTTTAGAGAGCGACACCGAACGTGCGACAA
GCGTCGTTATGGTGCAACGTCGAATGCTCTGGCCTCGAACGAACGATAGCTAAACCAGTGTCTCTAGCTGCATATGAATCCGACACCGAACGTGCGACAA
GCGTCGTTATGGTGCAACGTCGAATGCTCTGGCCTCGAACGAACGATAGCCGTGCATGTACACACAAATACATAAATAATCGACACCGAACGTGCGACAA
GCGTCGTTATGGTGCAACGTCGAATGCTCTGGCCTCGAACGAACGATAGCGATGGCTCCTCAGGGATGACACTGGAGATTCGACACCGAACGTGCGACAA
GCGTCGTTATGGTGCAACGTCGAATGCTCTGGCCTCGAACGAACGATAGCGTGAGAGATCCTGTCTCCAAAAGACAAGGACGACACCGAACGTGCGACAA
GCGTCGTTATGGTGCAACGTCGAATGCTCTGGCCTCGAACGAACGATAGCCCAGGAAGAGAGATTCATGGGCCTTGCTGGCGACACCGAACGTGCGACAA
GCGTCGTTATGGTGCAACGTCGAATGCTCTGGCCTCGAACGAACGATAGCTACTTCAGGACCTTAGAAGCATTAAAGCCCCGACACCGAACGTGCGACAA
GCGTCGTTATGGTGCAACGTCGAATGCTCTGGCCTCGAACGAACGATAGCGTTACCTCTTGAGTTAGCAAAGTCAAGGGTCGACACCGAACGTGCGACAA
GCGTCGTTATGGTGCAACGTCGAATGCTCTGGCCTCGAACGAACGATAGCAATGTCCCCACATCTGCAGTGTGTCCCTCCCGACACCGAACGTGCGACAA
GCGTCGTTATGGTGCAACGTCGAATGCTCTGGCCTCGAACGAACGATAGCCCACACAGGCCTTCTCTACAATGCATCTCACGACACCGAACGTGCGACAA
GCGTCGTTATGGTGCAACGTCGAATGCTCTGGCCTCGAACGAACGATAGCAGGCCTTATGTAAAAAGGCAGGGGAGGGACCGACACCGAACGTGCGACAA
GCGTCGTTATGGTGCAACGTCGAATGCTCTGGCCTCGAACGAACGATAGCCCAAGGCTTGCTGGTACAATCAAGGGAACACGACACCGAACGTGCGACAA
GCGTCGTTATGGTGCAACGTCGAATGCTCTGGCCTCGAACGAACGATAGCGCCTGCTCAACATCTCAGGAGCTGAGGTGGCGACACCGAACGTGCGACAA
GCGTCGTTATGGTGCAACGTCGAATGCTCTGGCCTCGAACGAACGATAGCTGCAAAACCAGAAAAGCCACCTGGATTGGCCGACACCGAACGTGCGACAA
GCGTCGTTATGGTGCAACGTCGAATGCTCTGGCCTCGAACGAACGATAGCTCTTGTGTTTCCTTACTGATATCTGCAGAGCGACACCGAACGTGCGACAA
GCGTCGTTATGGTGCAACGTCGAATGCTCTGGCCTCGAACGAACGATAGCTTGGGTGGGGACTCTGTGCTTTAGAGAGCTCGACACCGAACGTGCGACAA
GCGTCGTTATGGTGCAACGTCGAATGCTCTGGCCTCGAACGAACGATAGCCCACAGAGGCAGAACATTAATGTAAACTGCCGACACCGAACGTGCGACAA
GCGTCGTTATGGTGCAACGTCGAATGCTCTGGCCTCGAACGAACGATAGCGGCAAGCCTTCTACCAACCAAATACAGCCCCGACACCGAACGTGCGACAA
GCGTCGTTATGGTGCAACGTCGAATGCTCTGGCCTCGAACGAACGATAGCCACACTTCAGTCGATATATAAGTATTTAGCCGACACCGAACGTGCGACAA
GCGTCGTTATGGTGCAACGTCGAATGCTCTGGCCTCGAACGAACGATAGCGACAACTCTGTGCAGTAGCAGGCCAGGGCTCGACACCGAACGTGCGACAA
GCGTCGTTATGGTGCAACGTCGAATGCTCTGGCCTCGAACGAACGATAGCGGATTAGTGCCTGACTCCCTGTACTCCTGGCGACACCGAACGTGCGACAA
GCGTCGTTATGGTGCAACGTCGAATGCTCTGGCCTCGAACGAACGATAGCTCTATTTTAGTGGTCTCATCTGCACATTTCCGACACCGAACGTGCGACAA
GCGTCGTTATGGTGCAACGTCGAATGCTCTGGCCTCGAACGAACGATAGCCCACTGGATGCTGTCAGTCTCTCCAAGTGTCGACACCGAACGTGCGACAA
GCGTCGTTATGGTGCAACGTCGAATGCTCTGGCCTCGAACGAACGATAGCACTTAGCCCTCCCTGCCCCTAAACAGCCAGCGACACCGAACGTGCGACAA
GCGTCGTTATGGTGCAACGTCGAATGCTCTGGCCTCGAACGAACGATAGCGGGTCACGGCAAGATCTAAATTCCTGTTAGCGACACCGAACGTGCGACAA
GCGTCGTTATGGTGCAACGTCGAATGCTCTGGCCTCGAACGAACGATAGCACAGCGCTGGCCTCTGGTCTTGCCAACGGCCGACACCGAACGTGCGACAA
GCGTCGTTATGGTGCAACGTCGAATGCTCTGGCCTCGAACGAACGATAGCGAAACAAGATGAAAGGAGAAAATGAATGAACGACACCGAACGTGCGACAA
GCGTCGTTATGGTGCAACGTCGAATGCTCTGGCCTCGAACGAACGATAGCCCTTGACAGCCACCCAGGTGATTTCGACCCCGACACCGAACGTGCGACAA
GCGTCGTTATGGTGCAACGTCGAATGCTCTGGCCTCGAACGAACGATAGCGAGTGGAGGGGTCTGGCGGGAAGAACCGGCCGACACCGAACGTGCGACAA
GCGTCGTTATGGTGCAACGTCGAATGCTCTGGCCTCGAACGAACGATAGCCCGCCTCCAGTTACATCTGATTGGATGCTGCGACACCGAACGTGCGACAA
GCGTCGTTATGGTGCAACGTCGAATGCTCTGGCCTCGAACGAACGATAGCGGCTGGGAAAACCTCGTCGCGGCCCCTCCGCGACACCGAACGTGCGACAA
GCGTCGTTATGGTGCAACGTCGAATGCTCTGGCCTCGAACGAACGATAGCACATGAAAACCATTCTCTATGAGCACACTGCGACACCGAACGTGCGACAA
GCGTCGTTATGGTGCAACGTCGAATGCTCTGGCCTCGAACGAACGATAGCGCATCAGCTACTCATGCAGTAGACTGACATCGACACCGAACGTGCGACAA
GCGTCGTTATGGTGCAACGTCGAATGCTCTGGCCTCGAACGAACGATAGCAGTCAAAGAAGATGTGGTTCGGTTCCCAGCCGACACCGAACGTGCGACAA
GCGTCGTTATGGTGCAACGTCGAATGCTCTGGCCTCGAACGAACGATAGCTTCTCCTGAGCTGAGGGAACTGCTTAGTCTCGACACCGAACGTGCGACAA
GCGTCGTTATGGTGCAACGTCGAATGCTCTGGCCTCGAACGAACGATAGCATCCCACAGAATCCTCCTCAGACCTCACTCCGACACCGAACGTGCGACAA
GCGTCGTTATGGTGCAACGTCGAATGCTCTGGCCTCGAACGAACGATAGCGGCTCTAACCACCACATGGACACAGCCATGCGACACCGAACGTGCGACAA
GCGTCGTTATGGTGCAACGTCGAATGCTCTGGCCTCGAACGAACGATAGCCCGTTTACCCATAAGGTGTCTAGATCGCATCGACACCGAACGTGCGACAA
GCGTCGTTATGGTGCAACGTCGAATGCTCTGGCCTCGAACGAACGATAGCCCACATTCCTAGCCTCAAAAAGCACACACTCGACACCGAACGTGCGACAA
GCGTCGTTATGGTGCAACGTCGAATGCTCTGGCCTCGAACGAACGATAGCCCACATGCAGTTTTAGGGTGCTGGCTAATCCGACACCGAACGTGCGACAA
GCGTCGTTATGGTGCAACGTCGAATGCTCTGGCCTCGAACGAACGATAGCCAGTCAACAATAACCTTGAATTTTTGATCTCGACACCGAACGTGCGACAA
GCGTCGTTATGGTGCAACGTCGAATGCTCTGGCCTCGAACGAACGATAGCCCCGGCTCAATCTTTCTTAGATAGAGGCTTCGACACCGAACGTGCGACAA
GCGTCGTTATGGTGCAACGTCGAATGCTCTGGCCTCGAACGAACGATAGCGAGCCTCCCAAATGCTACATGTATTCTACCCGACACCGAACGTGCGACAA
GCGTCGTTATGGTGCAACGTCGAATGCTCTGGCCTCGAACGAACGATAGCCTGTAAGGACTCATAGTTATAATCAATCAACGACACCGAACGTGCGACAA
GCGTCGTTATGGTGCAACGTCGAATGCTCTGGCCTCGAACGAACGATAGCCTAAGGGTTTTGTGGTTCAATGACCCCCACCGACACCGAACGTGCGACAA
GCGTCGTTATGGTGCAACGTCGAATGCTCTGGCCTCGAACGAACGATAGCCAGGTAGAGGTTGCATCAAGAACAAAAACCCGACACCGAACGTGCGACAA
GCGTCGTTATGGTGCAACGTCGAATGCTCTGGCCTCGAACGAACGATAGCCGGATCCACAGTAACCGTCAAAGGACATTCCGACACCGAACGTGCGACAA
GCGTCGTTATGGTGCAACGTCGAATGCTCTGGCCTCGAACGAACGATAGCACCTTCCCTGTCTTTAAAATAAGCTGACCCCGACACCGAACGTGCGACAA
GCGTCGTTATGGTGCAACGTCGAATGCTCTGGCCTCGAACGAACGATAGCCTAGTTCCACCTGGGCCTCTGTGACCTTGACGACACCGAACGTGCGACAA
GCGTCGTTATGGTGCAACGTCGAATGCTCTGGCCTCGAACGAACGATAGCAAGCTTGCTCAGCAAAAGACTTCCGCTGAGCGACACCGAACGTGCGACAA
GCGTCGTTATGGTGCAACGTCGAATGCTCTGGCCTCGAACGAACGATAGCGTGGAAGTCAGAATACTTTGTGGAGTCCATCGACACCGAACGTGCGACAA
GCGTCGTTATGGTGCAACGTCGAATGCTCTGGCCTCGAACGAACGATAGCGTTGAGTGTATTTTAATGTGAGTGTGTGTGCGACACCGAACGTGCGACAA
GCGTCGTTATGGTGCAACGTCGAATGCTCTGGCCTCGAACGAACGATAGCCTGAGAAGGTTTATGGTGGTCCTGGAACTCCGACACCGAACGTGCGACAA
GCGTCGTTATGGTGCAACGTCGAATGCTCTGGCCTCGAACGAACGATAGCTGTCAAACATTCAAATCTCAACCCCTCCCTCGACACCGAACGTGCGACAA
GCGTCGTTATGGTGCAACGTCGAATGCTCTGGCCTCGAACGAACGATAGCGCAGATCTCTGGGAGATTGAGTCCATCTTGCGACACCGAACGTGCGACAA
GCGTCGTTATGGTGCAACGTCGAATGCTCTGGCCTCGAACGAACGATAGCAATTCACAGAGATCTGCCTTCTTCCCCTTCCGACACCGAACGTGCGACAA
GCGTCGTTATGGTGCAACGTCGAATGCTCTGGCCTCGAACGAACGATAGCATGAAAATTCCCCTCCCTACACAGACACTTCGACACCGAACGTGCGACAA
GCGTCGTTATGGTGCAACGTCGAATGCTCTGGCCTCGAACGAACGATAGCTAGGGCCCTGAGAGGTAGACACGATGCCAGCGACACCGAACGTGCGACAA
GCGTCGTTATGGTGCAACGTCGAATGCTCTGGCCTCGAACGAACGATAGCTGGACAGAATGAAGGGACTAAGTGGAGTCCCGACACCGAACGTGCGACAA
GCGTCGTTATGGTGCAACGTCGAATGCTCTGGCCTCGAACGAACGATAGCCATCCTAGGCTCTGACCTCTGCGGGCCCTACGACACCGAACGTGCGACAA
GCGTCGTTATGGTGCAACGTCGAATGCTCTGGCCTCGAACGAACGATAGCACCACACAGACTGACTCAGCCCTTCCTTCCCGACACCGAACGTGCGACAA
GCGTCGTTATGGTGCAACGTCGAATGCTCTGGCCTCGAACGAACGATAGCCCTCCCTGCCCTCGGACGGACCCACGAGGTCGACACCGAACGTGCGACAA
GCGTCGTTATGGTGCAACGTCGAATGCTCTGGCCTCGAACGAACGATAGCCAGAGAAAGTCTGTGCAATCCGTGATGGATCGACACCGAACGTGCGACAA
GCGTCGTTATGGTGCAACGTCGAATGCTCTGGCCTCGAACGAACGATAGCAGTTGTCCATTGGGAAGGTCCTGGGGGCACCGACACCGAACGTGCGACAA
GCGTCGTTATGGTGCAACGTCGAATGCTCTGGCCTCGAACGAACGATAGCGTGAGGCTGGACTAGTTTAGCTCTTTGGGGCGACACCGAACGTGCGACAA
GCGTCGTTATGGTGCAACGTCGAATGCTCTGGCCTCGAACGAACGATAGCTTACACAACCCCTCTCCACCCACCCCAGGCCGACACCGAACGTGCGACAA
GCGTCGTTATGGTGCAACGTCGAATGCTCTGGCCTCGAACGAACGATAGCACTGAGTTCCAAGCTAGTCTACAGAGTAATCGACACCGAACGTGCGACAA
GCGTCGTTATGGTGCAACGTCGAATGCTCTGGCCTCGAACGAACGATAGCCTTTAGTCTCAGCACTCAAAAGACTGAGACCGACACCGAACGTGCGACAA
GCGTCGTTATGGTGCAACGTCGAATGCTCTGGCCTCGAACGAACGATAGCTGGTGTCTCACAGTTAATCATTTATGGAATCGACACCGAACGTGCGACAA
GCGTCGTTATGGTGCAACGTCGAATGCTCTGGCCTCGAACGAACGATAGCCTGAAGAGAGTCCCAGCAGGCGGGATGCGCCGACACCGAACGTGCGACAA
GCGTCGTTATGGTGCAACGTCGAATGCTCTGGCCTCGAACGAACGATAGCTGTACAAGGGTTTGAGGAGGGCACTTAGCCCGACACCGAACGTGCGACAA
GCGTCGTTATGGTGCAACGTCGAATGCTCTGGCCTCGAACGAACGATAGCGGAACAGGTGACATAAATATCAATTCTAAACGACACCGAACGTGCGACAA
GCGTCGTTATGGTGCAACGTCGAATGCTCTGGCCTCGAACGAACGATAGCTGCATGTGCACTTTAGCTCAAGATCTGCTGCGACACCGAACGTGCGACAA
GCGTCGTTATGGTGCAACGTCGAATGCTCTGGCCTCGAACGAACGATAGCGTATGGACCAAACTGGCTTCTAACTCACAGCGACACCGAACGTGCGACAA
GCGTCGTTATGGTGCAACGTCGAATGCTCTGGCCTCGAACGAACGATAGCAGATCCTAAAAGGCCTTGTTTGTTTGTTTGCGACACCGAACGTGCGACAA
GCGTCGTTATGGTGCAACGTCGAATGCTCTGGCCTCGAACGAACGATAGCATCATTATTAGGGACATCCTTCCAATCACACGACACCGAACGTGCGACAA
GCGTCGTTATGGTGCAACGTCGAATGCTCTGGCCTCGAACGAACGATAGCATGAAAGGGTCATTAGGGGCTGTCTGCAGGCGACACCGAACGTGCGACAA
GCGTCGTTATGGTGCAACGTCGAATGCTCTGGCCTCGAACGAACGATAGCGGGACAAGCCCAAACACTTCCTCTTAGAAGCGACACCGAACGTGCGACAA
GCGTCGTTATGGTGCAACGTCGAATGCTCTGGCCTCGAACGAACGATAGCGGGTTTTCCAGAGTGGTGACAGTGGTGACACGACACCGAACGTGCGACAA
GCGTCGTTATGGTGCAACGTCGAATGCTCTGGCCTCGAACGAACGATAGCGTAGGGCCTTGCTGGGGGACTTTCCTTTAGCGACACCGAACGTGCGACAA
GCGTCGTTATGGTGCAACGTCGAATGCTCTGGCCTCGAACGAACGATAGCGGCTTCCAGATGAGCAGTCACCCATGGACTCGACACCGAACGTGCGACAA
GCGTCGTTATGGTGCAACGTCGAATGCTCTGGCCTCGAACGAACGATAGCGGGACTCCTGCCAAGCCCGGCCCTCCCCTCCGACACCGAACGTGCGACAA
GCGTCGTTATGGTGCAACGTCGAATGCTCTGGCCTCGAACGAACGATAGCAGAGCCTCTGATGTCCCAGCCCAGCTTGGTCGACACCGAACGTGCGACAA
GCGTCGTTATGGTGCAACGTCGAATGCTCTGGCCTCGAACGAACGATAGCTGTTCGAGGGCCCCTTCTGGGTCGCAGGGCCGACACCGAACGTGCGACAA
GCGTCGTTATGGTGCAACGTCGAATGCTCTGGCCTCGAACGAACGATAGCAAGTTGAGCTCCCAAATCCTGCAGGGACTGCGACACCGAACGTGCGACAA
GCGTCGTTATGGTGCAACGTCGAATGCTCTGGCCTCGAACGAACGATAGCACTCGCAGAACTGTTAGTAAGCACGGCCCCCGACACCGAACGTGCGACAA
GCGTCGTTATGGTGCAACGTCGAATGCTCTGGCCTCGAACGAACGATAGCCACACCTGACCTCCAGGCACCCACTACTCCCGACACCGAACGTGCGACAA
GCGTCGTTATGGTGCAACGTCGAATGCTCTGGCCTCGAACGAACGATAGCCCCAACAAGCTATCTTTTCATGCAGCCCCACGACACCGAACGTGCGACAA
GCGTCGTTATGGTGCAACGTCGAATGCTCTGGCCTCGAACGAACGATAGCCTGCTTCCAGACTATGTCCCCTGAGTGCTGCGACACCGAACGTGCGACAA
GCGTCGTTATGGTGCAACGTCGAATGCTCTGGCCTCGAACGAACGATAGCCTTAATCAGTGATTGATGAGCACCCCACTGCGACACCGAACGTGCGACAA
GCGTCGTTATGGTGCAACGTCGAATGCTCTGGCCTCGAACGAACGATAGCTCTGGTCTCAAACTCACTGTGCTGGCTAGTCGACACCGAACGTGCGACAA
GCGTCGTTATGGTGCAACGTCGAATGCTCTGGCCTCGAACGAACGATAGCTCTTTCCTGTTTTCTACACCTAGCAAGAACCGACACCGAACGTGCGACAA
GCGTCGTTATGGTGCAACGTCGAATGCTCTGGCCTCGAACGAACGATAGCCCTGTTGTCCTCAGAGGGCTTCCCAGGGCCCGACACCGAACGTGCGACAA
GCGTCGTTATGGTGCAACGTCGAATGCTCTGGCCTCGAACGAACGATAGCCCCAGCTCCACCTGTCCCCTGGAGAACCTGCGACACCGAACGTGCGACAA
GCGTCGTTATGGTGCAACGTCGAATGCTCTGGCCTCGAACGAACGATAGCGAACAAATCAGAATCGTCCAGTCTCAAAGGCGACACCGAACGTGCGACAA
GCGTCGTTATGGTGCAACGTCGAATGCTCTGGCCTCGAACGAACGATAGCGACACACTCCCAGCCCTTCCCCCAGGCACTCGACACCGAACGTGCGACAA
GCGTCGTTATGGTGCAACGTCGAATGCTCTGGCCTCGAACGAACGATAGCCATGGCCAGTGACGATGTTTTCCTCATAGCCGACACCGAACGTGCGACAA
GCGTCGTTATGGTGCAACGTCGAATGCTCTGGCCTCGAACGAACGATAGCCCCTCCCTGGGTTCCAGACAGTCTGGTGGACGACACCGAACGTGCGACAA
GCGTCGTTATGGTGCAACGTCGAATGCTCTGGCCTCGAACGAACGATAGCGCATTTGTCACTGCTTTTGCGCCTGAGCAGCGACACCGAACGTGCGACAA
GCGTCGTTATGGTGCAACGTCGAATGCTCTGGCCTCGAACGAACGATAGCTGTCTCTTCAGCGAAGGTAGGCAGTGTGCCCGACACCGAACGTGCGACAA
GCGTCGTTATGGTGCAACGTCGAATGCTCTGGCCTCGAACGAACGATAGCCTTGGGTTTGGTTCCAGCACTAGTGTGGTGCGACACCGAACGTGCGACAA
GCGTCGTTATGGTGCAACGTCGAATGCTCTGGCCTCGAACGAACGATAGCAGAAACACCAAACAGGACTGCAGAGATGGTCGACACCGAACGTGCGACAA
GCGTCGTTATGGTGCAACGTCGAATGCTCTGGCCTCGAACGAACGATAGCGCTGAGGCAGGTCTCTGCAAGTTCCAGCCACGACACCGAACGTGCGACAA
GCGTCGTTATGGTGCAACGTCGAATGCTCTGGCCTCGAACGAACGATAGCTGGAATGGAAGACTGGCAGAGCCTTTAAGACGACACCGAACGTGCGACAA
GCGTCGTTATGGTGCAACGTCGAATGCTCTGGCCTCGAACGAACGATAGCATTTTCGAACCAAAATCTCCATTGATTTGGCGACACCGAACGTGCGACAA
GCGTCGTTATGGTGCAACGTCGAATGCTCTGGCCTCGAACGAACGATAGCTGAAGGGGGAGTGGTTAGAGAGTAAAACAACGACACCGAACGTGCGACAA
GCGTCGTTATGGTGCAACGTCGAATGCTCTGGCCTCGAACGAACGATAGCGGAATGTGGTTATTATAGCTGTTATGATTGCGACACCGAACGTGCGACAA
GCGTCGTTATGGTGCAACGTCGAATGCTCTGGCCTCGAACGAACGATAGCCTTCCTCCCCCACCTCAGCATCTCCATCCTCGACACCGAACGTGCGACAA
GCGTCGTTATGGTGCAACGTCGAATGCTCTGGCCTCGAACGAACGATAGCCCCTTGGCCAGGAGGCGCTGTTTGTCTGTACGACACCGAACGTGCGACAA
GCGTCGTTATGGTGCAACGTCGAATGCTCTGGCCTCGAACGAACGATAGCCGTACTGTGGCTGTTTCAGGAGTCGCCTGTCGACACCGAACGTGCGACAA
GCGTCGTTATGGTGCAACGTCGAATGCTCTGGCCTCGAACGAACGATAGCCGCGCCGGTCCTCCCACTGCAGCTGCGCAGCGACACCGAACGTGCGACAA
GCGTCGTTATGGTGCAACGTCGAATGCTCTGGCCTCGAACGAACGATAGCGAAATGATACAAAGATGTGAGCGTTGGGAACGACACCGAACGTGCGACAA
GCGTCGTTATGGTGCAACGTCGAATGCTCTGGCCTCGAACGAACGATAGCGTTGGTGTGCTAGTGAACCAGCCCCGAGCTCGACACCGAACGTGCGACAA
GCGTCGTTATGGTGCAACGTCGAATGCTCTGGCCTCGAACGAACGATAGCCTCAGCTAGGCGCCTTGTCTAGGACAGGCCCGACACCGAACGTGCGACAA
GCGTCGTTATGGTGCAACGTCGAATGCTCTGGCCTCGAACGAACGATAGCCCTGAGCTTGCCATCAGGTAGCACTGATAACGACACCGAACGTGCGACAA
GCGTCGTTATGGTGCAACGTCGAATGCTCTGGCCTCGAACGAACGATAGCGTGAGGAACACGGGACTTGAAATCACTGATCGACACCGAACGTGCGACAA
GCGTCGTTATGGTGCAACGTCGAATGCTCTGGCCTCGAACGAACGATAGCAACAATAACAAGAGGACGTGAGACACCTCACGACACCGAACGTGCGACAA
GCGTCGTTATGGTGCAACGTCGAATGCTCTGGCCTCGAACGAACGATAGCGATTCGGGATTTGCAGAGGAAAAACCAGGACGACACCGAACGTGCGACAA
GCGTCGTTATGGTGCAACGTCGAATGCTCTGGCCTCGAACGAACGATAGCCAAAAAACAAAATGAACCAAGGAGAAAAAGCGACACCGAACGTGCGACAA
GCGTCGTTATGGTGCAACGTCGAATGCTCTGGCCTCGAACGAACGATAGCCTTGGACAGGTCATCGGACCCTTGCACTTCCGACACCGAACGTGCGACAA
GCGTCGTTATGGTGCAACGTCGAATGCTCTGGCCTCGAACGAACGATAGCCTCCCCAGACTGGCACAGGTTCCTACCCACCGACACCGAACGTGCGACAA
GCGTCGTTATGGTGCAACGTCGAATGCTCTGGCCTCGAACGAACGATAGCAATCTATGGAGGAAGCTTAGGGTCAGGGGACGACACCGAACGTGCGACAA
GCGTCGTTATGGTGCAACGTCGAATGCTCTGGCCTCGAACGAACGATAGCCCATCAGAACACTCCCTGCTCTGACCTGGTCGACACCGAACGTGCGACAA
GCGTCGTTATGGTGCAACGTCGAATGCTCTGGCCTCGAACGAACGATAGCTAAGCCACGTAGAGGAAGGCAGAAGTCTGCCGACACCGAACGTGCGACAA
GCGTCGTTATGGTGCAACGTCGAATGCTCTGGCCTCGAACGAACGATAGCTCCTCTGCTCTACCTTTATTCCTGTGCTTTCGACACCGAACGTGCGACAA
GCGTCGTTATGGTGCAACGTCGAATGCTCTGGCCTCGAACGAACGATAGCGTGGTACTGGGGTTTCCTGTGTTCTCAGCCCGACACCGAACGTGCGACAA
GCGTCGTTATGGTGCAACGTCGAATGCTCTGGCCTCGAACGAACGATAGCTTTGGTATCTGTGGTTGGCTTGGAACTCACCGACACCGAACGTGCGACAA
GCGTCGTTATGGTGCAACGTCGAATGCTCTGGCCTCGAACGAACGATAGCCAGGTTTCTAGAAAAATCTCAATGTTCATTCGACACCGAACGTGCGACAA
GCGTCGTTATGGTGCAACGTCGAATGCTCTGGCCTCGAACGAACGATAGCGAAACTTCTGTTATCTTTCTGTTTTAGTCACGACACCGAACGTGCGACAA
GCGTCGTTATGGTGCAACGTCGAATGCTCTGGCCTCGAACGAACGATAGCTGGTGGCCCTGGACAGTAGTGCTTTTATTGCGACACCGAACGTGCGACAA
GCGTCGTTATGGTGCAACGTCGAATGCTCTGGCCTCGAACGAACGATAGCAATTGGCCAGGAAACCATGGAGCGTGGACTCGACACCGAACGTGCGACAA
GCGTCGTTATGGTGCAACGTCGAATGCTCTGGCCTCGAACGAACGATAGCCTTTCTAAAGTAGTGAAGCAGAGTGAGTTCCGACACCGAACGTGCGACAA
GCGTCGTTATGGTGCAACGTCGAATGCTCTGGCCTCGAACGAACGATAGCTCTTACACCAACTGTGCAGACACACTGTCTCGACACCGAACGTGCGACAA
GCGTCGTTATGGTGCAACGTCGAATGCTCTGGCCTCGAACGAACGATAGCTACTGAACCATCTTTCAGTACTGCTTTATTCGACACCGAACGTGCGACAA
GCGTCGTTATGGTGCAACGTCGAATGCTCTGGCCTCGAACGAACGATAGCACCTTGGGTCCCAGTGACGGAACTTGGCAGCGACACCGAACGTGCGACAA
GCGTCGTTATGGTGCAACGTCGAATGCTCTGGCCTCGAACGAACGATAGCCTGTCTACCTGTACCACTCGTGGAGGTCAGCGACACCGAACGTGCGACAA
GCGTCGTTATGGTGCAACGTCGAATGCTCTGGCCTCGAACGAACGATAGCAGACATTGACCACGGCTGTCTCTCTCAATCCGACACCGAACGTGCGACAA
GCGTCGTTATGGTGCAACGTCGAATGCTCTGGCCTCGAACGAACGATAGCTTTGCTTGTTATTTTCGTTGACTGTGTGGTCGACACCGAACGTGCGACAA
GCGTCGTTATGGTGCAACGTCGAATGCTCTGGCCTCGAACGAACGATAGCTGGGGCAGGAGGATCACCAGCCTGGGCTACCGACACCGAACGTGCGACAA
GCGTCGTTATGGTGCAACGTCGAATGCTCTGGCCTCGAACGAACGATAGCGCTAGGTAGTAGTGGTGTAGGCCTTTAATCCGACACCGAACGTGCGACAA
GCGTCGTTATGGTGCAACGTCGAATGCTCTGGCCTCGAACGAACGATAGCGTCTTCACTGTCAATACAGCTTCAGTGCTGCGACACCGAACGTGCGACAA
GCGTCGTTATGGTGCAACGTCGAATGCTCTGGCCTCGAACGAACGATAGCAGACACTGGAGCTCTTTCTCACTACATCTCCGACACCGAACGTGCGACAA
GCGTCGTTATGGTGCAACGTCGAATGCTCTGGCCTCGAACGAACGATAGCATACAGGATGTGTGACCTGGGGACCCTCCCCGACACCGAACGTGCGACAA
GCGTCGTTATGGTGCAACGTCGAATGCTCTGGCCTCGAACGAACGATAGCGGAAAGGAGGCAGAATGGCCCTGTTTCACCCGACACCGAACGTGCGACAA
GCGTCGTTATGGTGCAACGTCGAATGCTCTGGCCTCGAACGAACGATAGCTATTTGTGCCTGTATGTGTGTATCCGTGTGCGACACCGAACGTGCGACAA
GCGTCGTTATGGTGCAACGTCGAATGCTCTGGCCTCGAACGAACGATAGCTCTACTGTGTCCGAAGACAGCTACCGTGTACGACACCGAACGTGCGACAA
GCGTCGTTATGGTGCAACGTCGAATGCTCTGGCCTCGAACGAACGATAGCCTGCAGTAAGTACTATATCACGGCCTGCCTCGACACCGAACGTGCGACAA
GCGTCGTTATGGTGCAACGTCGAATGCTCTGGCCTCGAACGAACGATAGCGGGGCCACAAAACCCAAAAAGCAACAACAACGACACCGAACGTGCGACAA
GCGTCGTTATGGTGCAACGTCGAATGCTCTGGCCTCGAACGAACGATAGCGATCTCCAAGGGCTCAGGGAACTTCATTCCCGACACCGAACGTGCGACAA
GCGTCGTTATGGTGCAACGTCGAATGCTCTGGCCTCGAACGAACGATAGCGGTGTCTGGACATCAGAGGGCAGTGTCCAGCGACACCGAACGTGCGACAA
GCGTCGTTATGGTGCAACGTCGAATGCTCTGGCCTCGAACGAACGATAGCGTTTGAAGTTGGTTTGTTTCTAAGAAGAAGCGACACCGAACGTGCGACAA
GCGTCGTTATGGTGCAACGTCGAATGCTCTGGCCTCGAACGAACGATAGCGCCTCTTATGAAAAATAAGACTTTGCTAATCGACACCGAACGTGCGACAA
GCGTCGTTATGGTGCAACGTCGAATGCTCTGGCCTCGAACGAACGATAGCACACATGCCCATCCCAGCACCTCTCTGCTGCGACACCGAACGTGCGACAA
GCGTCGTTATGGTGCAACGTCGAATGCTCTGGCCTCGAACGAACGATAGCCTCATCATGCCTCTGTTCTCTGTGTCCAGCCGACACCGAACGTGCGACAA
GCGTCGTTATGGTGCAACGTCGAATGCTCTGGCCTCGAACGAACGATAGCACGGAAAGCGGTTGGCCAAAGATTCCCTAACGACACCGAACGTGCGACAA
GCGTCGTTATGGTGCAACGTCGAATGCTCTGGCCTCGAACGAACGATAGCTATGAAGCACAGTGGAATTGATACAGGCAACGACACCGAACGTGCGACAA
GCGTCGTTATGGTGCAACGTCGAATGCTCTGGCCTCGAACGAACGATAGCTCTGGCTCTTGCCCTAGCTGCTTGGCCTTGCGACACCGAACGTGCGACAA
GCGTCGTTATGGTGCAACGTCGAATGCTCTGGCCTCGAACGAACGATAGCTATCATACAGAGAATCATTGAAGAGTCCTTCGACACCGAACGTGCGACAA
GCGTCGTTATGGTGCAACGTCGAATGCTCTGGCCTCGAACGAACGATAGCGCGCTCTCTTTTTTCTTTCCTTCTTCCTTCCGACACCGAACGTGCGACAA
GCGTCGTTATGGTGCAACGTCGAATGCTCTGGCCTCGAACGAACGATAGCTCTTGCCTGCCCATTTTCCTCCCTCCCTCCCGACACCGAACGTGCGACAA
GCGTCGTTATGGTGCAACGTCGAATGCTCTGGCCTCGAACGAACGATAGCTTTAAGATGTTAATATTTGGGCTGGAGAGACGACACCGAACGTGCGACAA
GCGTCGTTATGGTGCAACGTCGAATGCTCTGGCCTCGAACGAACGATAGCTGAAGACAGCTACTGTTTACTCATATAAATCGACACCGAACGTGCGACAA
GCGTCGTTATGGTGCAACGTCGAATGCTCTGGCCTCGAACGAACGATAGCGATTTCTGGTACATGAGAGATTAAAAAAGACGACACCGAACGTGCGACAA
GCGTCGTTATGGTGCAACGTCGAATGCTCTGGCCTCGAACGAACGATAGCATGTCCTTCTCTCTACCTTGTCTCTTCCCGCGACACCGAACGTGCGACAA
GCGTCGTTATGGTGCAACGTCGAATGCTCTGGCCTCGAACGAACGATAGCCGCCGTCTCCCGAGTCTCCTGTTGCCCTCCCGACACCGAACGTGCGACAA
GCGTCGTTATGGTGCAACGTCGAATGCTCTGGCCTCGAACGAACGATAGCAGGGACCGTGAGCCTCTCCTTCGCAGCCCGCGACACCGAACGTGCGACAA
GCGTCGTTATGGTGCAACGTCGAATGCTCTGGCCTCGAACGAACGATAGCACCCCGATCTCCTAGTGCCGCCGGCCTCGGCGACACCGAACGTGCGACAA
GCGTCGTTATGGTGCAACGTCGAATGCTCTGGCCTCGAACGAACGATAGCAGGCTGCTTAAGTCTTAGGACTCCGCAGGGCGACACCGAACGTGCGACAA
GCGTCGTTATGGTGCAACGTCGAATGCTCTGGCCTCGAACGAACGATAGCTCTGCTCTTGGACCAGTTCTTCCCAAGAACCGACACCGAACGTGCGACAA
GCGTCGTTATGGTGCAACGTCGAATGCTCTGGCCTCGAACGAACGATAGCCACCTCAGGGCTCCTGCGGACTGGAAGGCCCGACACCGAACGTGCGACAA
GCGTCGTTATGGTGCAACGTCGAATGCTCTGGCCTCGAACGAACGATAGCGCCAGCATTCGTATCCAGTGGGCCATCTCTCGACACCGAACGTGCGACAA
GCGTCGTTATGGTGCAACGTCGAATGCTCTGGCCTCGAACGAACGATAGCTACAAGAAGTTCTGAGTTCATGCCGGGCGTCGACACCGAACGTGCGACAA
GCGTCGTTATGGTGCAACGTCGAATGCTCTGGCCTCGAACGAACGATAGCGCTCATCTCAATCTTTTGCAATATAAAAACCGACACCGAACGTGCGACAA
GCGTCGTTATGGTGCAACGTCGAATGCTCTGGCCTCGAACGAACGATAGCGAAAACACAAAAGTCTTATCACAAATACAGCGACACCGAACGTGCGACAA
GCGTCGTTATGGTGCAACGTCGAATGCTCTGGCCTCGAACGAACGATAGCTTGTCCAGCTCATGAATGTAGAACCCATAGCGACACCGAACGTGCGACAA
GCGTCGTTATGGTGCAACGTCGAATGCTCTGGCCTCGAACGAACGATAGCGAAAAGGAGCCAGTTCTCTTAACCAGTGGGCGACACCGAACGTGCGACAA
GCGTCGTTATGGTGCAACGTCGAATGCTCTGGCCTCGAACGAACGATAGCTTATGTGCTTGGTGCTGGGGCTGTGGAGTGCGACACCGAACGTGCGACAA
GCGTCGTTATGGTGCAACGTCGAATGCTCTGGCCTCGAACGAACGATAGCCAAATACTCTTGACCATTAAGACATCTCTCCGACACCGAACGTGCGACAA
GCGTCGTTATGGTGCAACGTCGAATGCTCTGGCCTCGAACGAACGATAGCCTTCTCTTCCTCTTCCTTCATTTCCTCTTCCGACACCGAACGTGCGACAA
GCGTCGTTATGGTGCAACGTCGAATGCTCTGGCCTCGAACGAACGATAGCGGAATGACAATAGGTGTCCTTTGGGGTATACGACACCGAACGTGCGACAA
GCGTCGTTATGGTGCAACGTCGAATGCTCTGGCCTCGAACGAACGATAGCTTCACTGCTGAGTAACTGAAGACCAGAGACCGACACCGAACGTGCGACAA
GCGTCGTTATGGTGCAACGTCGAATGCTCTGGCCTCGAACGAACGATAGCAATTCCAGTCTTTGCTTGGGGTTTTGGTATCGACACCGAACGTGCGACAA
GCGTCGTTATGGTGCAACGTCGAATGCTCTGGCCTCGAACGAACGATAGCTGAGATAGTTTATGTTCCTGGTCCCAGACACGACACCGAACGTGCGACAA
GCGTCGTTATGGTGCAACGTCGAATGCTCTGGCCTCGAACGAACGATAGCTACTGAAAACCTGTCTCACCCTCCCTCCAACGACACCGAACGTGCGACAA
GCGTCGTTATGGTGCAACGTCGAATGCTCTGGCCTCGAACGAACGATAGCATAATCCTAGTACTCAGGAAGTGCAGGAAGCGACACCGAACGTGCGACAA
GCGTCGTTATGGTGCAACGTCGAATGCTCTGGCCTCGAACGAACGATAGCTGCTGCTGTAAGCGAAGGGCCTGCCTGAGACGACACCGAACGTGCGACAA
GCGTCGTTATGGTGCAACGTCGAATGCTCTGGCCTCGAACGAACGATAGCGACAACATTCCTAGGACACTACTCAGGGGGCGACACCGAACGTGCGACAA
GCGTCGTTATGGTGCAACGTCGAATGCTCTGGCCTCGAACGAACGATAGCGGCTTGGGAGAGTTCCAAAGGGCTGGACCACGACACCGAACGTGCGACAA
GCGTCGTTATGGTGCAACGTCGAATGCTCTGGCCTCGAACGAACGATAGCTCTGCAGCCCAGTTTCCTCCTCAGCAACTGCGACACCGAACGTGCGACAA
GCGTCGTTATGGTGCAACGTCGAATGCTCTGGCCTCGAACGAACGATAGCCCAGATGGAGAGGTGGGGCTGAGACCTCAGCGACACCGAACGTGCGACAA
GCGTCGTTATGGTGCAACGTCGAATGCTCTGGCCTCGAACGAACGATAGCCAGCAGAGTGTCAGATTGACCAGAGACTACCGACACCGAACGTGCGACAA
GCGTCGTTATGGTGCAACGTCGAATGCTCTGGCCTCGAACGAACGATAGCTAGGAAGCCTGACCTTACACGAGAGCTCTGCGACACCGAACGTGCGACAA
GCGTCGTTATGGTGCAACGTCGAATGCTCTGGCCTCGAACGAACGATAGCTGCCTAACGTAATTCTGCAGTCTATCCCCACGACACCGAACGTGCGACAA
GCGTCGTTATGGTGCAACGTCGAATGCTCTGGCCTCGAACGAACGATAGCTTTCCCTCCTTGTCTCTGGCATGTGAGAGACGACACCGAACGTGCGACAA
GCGTCGTTATGGTGCAACGTCGAATGCTCTGGCCTCGAACGAACGATAGCGGTAAAGAAAATAACCAGAGCCAAAAATATCGACACCGAACGTGCGACAA
GCGTCGTTATGGTGCAACGTCGAATGCTCTGGCCTCGAACGAACGATAGCTCTGATAAATCCATGGGAAACGCACAGAGGCGACACCGAACGTGCGACAA
GCGTCGTTATGGTGCAACGTCGAATGCTCTGGCCTCGAACGAACGATAGCCCAGCTGCCTAGCCTAGATGCCAGGTCTGGCGACACCGAACGTGCGACAA
GCGTCGTTATGGTGCAACGTCGAATGCTCTGGCCTCGAACGAACGATAGCACACCCAACCGCTGACCTCCCGGCTTGTCCCGACACCGAACGTGCGACAA
GCGTCGTTATGGTGCAACGTCGAATGCTCTGGCCTCGAACGAACGATAGCATTTTAGCACCATGAAGCCACACAACCTGGCGACACCGAACGTGCGACAA
GCGTCGTTATGGTGCAACGTCGAATGCTCTGGCCTCGAACGAACGATAGCTAGGAACCGGGATATGGGAGGCCTCAGCACCGACACCGAACGTGCGACAA
GCGTCGTTATGGTGCAACGTCGAATGCTCTGGCCTCGAACGAACGATAGCAGCTCGGAGTCACACTGCAAGCAGCCAGCTCGACACCGAACGTGCGACAA
GCGTCGTTATGGTGCAACGTCGAATGCTCTGGCCTCGAACGAACGATAGCAGGACCCTCGGACTCAAGCCAACTAGAGAGCGACACCGAACGTGCGACAA
GCGTCGTTATGGTGCAACGTCGAATGCTCTGGCCTCGAACGAACGATAGCTGGGAAAGACAGAAAGCAATGGGAGGGGGACGACACCGAACGTGCGACAA
GCGTCGTTATGGTGCAACGTCGAATGCTCTGGCCTCGAACGAACGATAGCGTCCCGGGCAGGGTCCTGACAGTCAAATATCGACACCGAACGTGCGACAA
GCGTCGTTATGGTGCAACGTCGAATGCTCTGGCCTCGAACGAACGATAGCATGGTCCGCCTTGTGCTCTTCCATTTGAGGCGACACCGAACGTGCGACAA
GCGTCGTTATGGTGCAACGTCGAATGCTCTGGCCTCGAACGAACGATAGCGCCGATTCAGGAGCCCTCCCTCAGTGAGGCCGACACCGAACGTGCGACAA
GCGTCGTTATGGTGCAACGTCGAATGCTCTGGCCTCGAACGAACGATAGCGCTGCTCTTCGGGACTGGCTTCAGGAGAGCCGACACCGAACGTGCGACAA
GCGTCGTTATGGTGCAACGTCGAATGCTCTGGCCTCGAACGAACGATAGCTGGAATTCTGAAGGTACAAGGGGCTGGGGGCGACACCGAACGTGCGACAA
GCGTCGTTATGGTGCAACGTCGAATGCTCTGGCCTCGAACGAACGATAGCCGTGTGGTGAATGGGACACGGAGGGAGTTGCGACACCGAACGTGCGACAA
GCGTCGTTATGGTGCAACGTCGAATGCTCTGGCCTCGAACGAACGATAGCCATATCACTCACAATCTGTCACCAAGTTCACGACACCGAACGTGCGACAA
GCGTCGTTATGGTGCAACGTCGAATGCTCTGGCCTCGAACGAACGATAGCTGACACACCGTCAGACACTGGGAACTTGTGCGACACCGAACGTGCGACAA
GCGTCGTTATGGTGCAACGTCGAATGCTCTGGCCTCGAACGAACGATAGCCTTGATGTGGCTGCTGAGAACCAAACTCTCCGACACCGAACGTGCGACAA
GCGTCGTTATGGTGCAACGTCGAATGCTCTGGCCTCGAACGAACGATAGCTTAAACAATGAATGAAACAGGCACAGATGCCGACACCGAACGTGCGACAA
GCGTCGTTATGGTGCAACGTCGAATGCTCTGGCCTCGAACGAACGATAGCAACTGTTGCTGTGAGGACGCGTTGGGAACCCGACACCGAACGTGCGACAA
GCGTCGTTATGGTGCAACGTCGAATGCTCTGGCCTCGAACGAACGATAGCCCCACTTCTTTGGTTCCCTTTGGTTCCGTGCGACACCGAACGTGCGACAA
GCGTCGTTATGGTGCAACGTCGAATGCTCTGGCCTCGAACGAACGATAGCAGAAAAAAGCTGCGGTTCCCAGGGCCAGCTCGACACCGAACGTGCGACAA
GCGTCGTTATGGTGCAACGTCGAATGCTCTGGCCTCGAACGAACGATAGCATGAATGCTAAAGAGATACTGCCCAGCGGCCGACACCGAACGTGCGACAA
GCGTCGTTATGGTGCAACGTCGAATGCTCTGGCCTCGAACGAACGATAGCCTGTCAGAGGGCCAGCCACCTCCTCATTCACGACACCGAACGTGCGACAA
GCGTCGTTATGGTGCAACGTCGAATGCTCTGGCCTCGAACGAACGATAGCACCTTGAACATCAACTCAAACCTTCCTGCCCGACACCGAACGTGCGACAA
GCGTCGTTATGGTGCAACGTCGAATGCTCTGGCCTCGAACGAACGATAGCGCTGGGGCAATACAAGCCAGGGAAGAGGGACGACACCGAACGTGCGACAA
GCGTCGTTATGGTGCAACGTCGAATGCTCTGGCCTCGAACGAACGATAGCGTCTGACCTCAGCTCTCCAGGACATAGGTACGACACCGAACGTGCGACAA
GCGTCGTTATGGTGCAACGTCGAATGCTCTGGCCTCGAACGAACGATAGCTCCATCTCTCTGCCACCCATTTTCCTAAGGCGACACCGAACGTGCGACAA
GCGTCGTTATGGTGCAACGTCGAATGCTCTGGCCTCGAACGAACGATAGCGCAGGCTGCTGACTTCTAGAGGTCACTTGTCGACACCGAACGTGCGACAA
GCGTCGTTATGGTGCAACGTCGAATGCTCTGGCCTCGAACGAACGATAGCTGGCTTTAAAGCAATGTCCTATCTTACAGTCGACACCGAACGTGCGACAA
GCGTCGTTATGGTGCAACGTCGAATGCTCTGGCCTCGAACGAACGATAGCGCCTCTACAGGTACCTGCACTCAGAAGTGCCGACACCGAACGTGCGACAA
GCGTCGTTATGGTGCAACGTCGAATGCTCTGGCCTCGAACGAACGATAGCAACCTCACCCCCTCCCAAGAACACTGAACCCGACACCGAACGTGCGACAA
GCGTCGTTATGGTGCAACGTCGAATGCTCTGGCCTCGAACGAACGATAGCTATATCCCACGAGTGCAAGTCTGGGGGACTCGACACCGAACGTGCGACAA
GCGTCGTTATGGTGCAACGTCGAATGCTCTGGCCTCGAACGAACGATAGCAAAGAAAACGGGCATTGGGTGAAGGGAGCACGACACCGAACGTGCGACAA
GCGTCGTTATGGTGCAACGTCGAATGCTCTGGCCTCGAACGAACGATAGCTCCCACCCTCACTGCCTCCCTGCACACAGGCGACACCGAACGTGCGACAA
GCGTCGTTATGGTGCAACGTCGAATGCTCTGGCCTCGAACGAACGATAGCGATAGACAGACGTTTCCTAAAAACTTCAAACGACACCGAACGTGCGACAA
GCGTCGTTATGGTGCAACGTCGAATGCTCTGGCCTCGAACGAACGATAGCCAGATTTTAAAAAATCCAAGCACTTGGGAGCGACACCGAACGTGCGACAA
GCGTCGTTATGGTGCAACGTCGAATGCTCTGGCCTCGAACGAACGATAGCCAGTAATGCTGGGCCTCTGGATCTAGTGACCGACACCGAACGTGCGACAA
GCGTCGTTATGGTGCAACGTCGAATGCTCTGGCCTCGAACGAACGATAGCAAAGACATCAGTCTGAGATCAGGACCAAATCGACACCGAACGTGCGACAA
GCGTCGTTATGGTGCAACGTCGAATGCTCTGGCCTCGAACGAACGATAGCAGCAGTTCAGCTTGTCAGCAGAGAAAGAGGCGACACCGAACGTGCGACAA
GCGTCGTTATGGTGCAACGTCGAATGCTCTGGCCTCGAACGAACGATAGCCAGAGAATCTCAGGCTTTCCGGCCAGCCCGCGACACCGAACGTGCGACAA
GCGTCGTTATGGTGCAACGTCGAATGCTCTGGCCTCGAACGAACGATAGCTGGAGGAGCGGTGGAAAGCAAGCTTCCTTACGACACCGAACGTGCGACAA
GCGTCGTTATGGTGCAACGTCGAATGCTCTGGCCTCGAACGAACGATAGCCTTCTGAATAGCCAGGCTGTTTTCAATAGGCGACACCGAACGTGCGACAA
GCGTCGTTATGGTGCAACGTCGAATGCTCTGGCCTCGAACGAACGATAGCCCAAGTAAACGCAAGCAAGCAGAAGCAGGTCGACACCGAACGTGCGACAA
GCGTCGTTATGGTGCAACGTCGAATGCTCTGGCCTCGAACGAACGATAGCCAGCTGTCACCTGAGCACGGGGTGAACAGGCGACACCGAACGTGCGACAA
GCGTCGTTATGGTGCAACGTCGAATGCTCTGGCCTCGAACGAACGATAGCGAGGAAGTATCAAGTAAGCTGGTGATGGAACGACACCGAACGTGCGACAA
GCGTCGTTATGGTGCAACGTCGAATGCTCTGGCCTCGAACGAACGATAGCCACTCATCTGTGGGTCTCTCTAACGGAGACCGACACCGAACGTGCGACAA
GCGTCGTTATGGTGCAACGTCGAATGCTCTGGCCTCGAACGAACGATAGCTGGCCTGCTGTTTGAGCCCCATCCTGATGTCGACACCGAACGTGCGACAA
GCGTCGTTATGGTGCAACGTCGAATGCTCTGGCCTCGAACGAACGATAGCCCTGAGAAACCTTATTCTGGTTGGTTTAGACGACACCGAACGTGCGACAA
GCGTCGTTATGGTGCAACGTCGAATGCTCTGGCCTCGAACGAACGATAGCCATCTGTGTGCCTGGCACTGCAGAGGCCAGCGACACCGAACGTGCGACAA
GCGTCGTTATGGTGCAACGTCGAATGCTCTGGCCTCGAACGAACGATAGCTGCTCTTTGAGATCTGCATTTTCTGTGCATCGACACCGAACGTGCGACAA
GCGTCGTTATGGTGCAACGTCGAATGCTCTGGCCTCGAACGAACGATAGCAAAGCAGTTTTGAGAACTCTCCAAACCAGGCGACACCGAACGTGCGACAA
GCGTCGTTATGGTGCAACGTCGAATGCTCTGGCCTCGAACGAACGATAGCACCTGGGAAATTACATAGCACATGTATGTGCGACACCGAACGTGCGACAA
GCGTCGTTATGGTGCAACGTCGAATGCTCTGGCCTCGAACGAACGATAGCAAGGAGAGCAACTACAGGAGAGTAAATGAGCGACACCGAACGTGCGACAA
GCGTCGTTATGGTGCAACGTCGAATGCTCTGGCCTCGAACGAACGATAGCATTCCCAGATGCCGCATGTTCACCTTAGAGCGACACCGAACGTGCGACAA
GCGTCGTTATGGTGCAACGTCGAATGCTCTGGCCTCGAACGAACGATAGCTGCCCCCATGCACAGCTCTGTGATGTGGTTCGACACCGAACGTGCGACAA
GCGTCGTTATGGTGCAACGTCGAATGCTCTGGCCTCGAACGAACGATAGCCCTCTCCTCACACAAGGTAATTCACAACGTCGACACCGAACGTGCGACAA
GCGTCGTTATGGTGCAACGTCGAATGCTCTGGCCTCGAACGAACGATAGCCCTGAAGACCAAGCAAGATAACAAGTGTGTCGACACCGAACGTGCGACAA
GCGTCGTTATGGTGCAACGTCGAATGCTCTGGCCTCGAACGAACGATAGCTTAAGATCCAAGAGGAAGAGACAGGAGGCTCGACACCGAACGTGCGACAA
GCGTCGTTATGGTGCAACGTCGAATGCTCTGGCCTCGAACGAACGATAGCTAGGCAAAGAACAGGGAAGGAAGCAGCACCCGACACCGAACGTGCGACAA
GCGTCGTTATGGTGCAACGTCGAATGCTCTGGCCTCGAACGAACGATAGCAGCTATTTTTTCAAAAAGATTCCTCTAGTGCGACACCGAACGTGCGACAA
GCGTCGTTATGGTGCAACGTCGAATGCTCTGGCCTCGAACGAACGATAGCTGAAACCTTTCTCCACAAAGGATGAATAAACGACACCGAACGTGCGACAA
GCGTCGTTATGGTGCAACGTCGAATGCTCTGGCCTCGAACGAACGATAGCCGGCTGGGAACAAACTGTGGGGCCTTGAAGCGACACCGAACGTGCGACAA
GCGTCGTTATGGTGCAACGTCGAATGCTCTGGCCTCGAACGAACGATAGCGTCAGATCTCATTACAAGATGGTTGTGAGCCGACACCGAACGTGCGACAA
GCGTCGTTATGGTGCAACGTCGAATGCTCTGGCCTCGAACGAACGATAGCGACCCTGCCTCAAATGAATGCATAAATAAACGACACCGAACGTGCGACAA
GCGTCGTTATGGTGCAACGTCGAATGCTCTGGCCTCGAACGAACGATAGCCCAGTACTTGGGAATGAAGGACCAGAAGTTCGACACCGAACGTGCGACAA
GCGTCGTTATGGTGCAACGTCGAATGCTCTGGCCTCGAACGAACGATAGCTGGCGTATCTAAACCTTGGGTGTGACCCTCCGACACCGAACGTGCGACAA
GCGTCGTTATGGTGCAACGTCGAATGCTCTGGCCTCGAACGAACGATAGCCAGCCTCACAAACCTTGAACCAATTATCACCGACACCGAACGTGCGACAA
GCGTCGTTATGGTGCAACGTCGAATGCTCTGGCCTCGAACGAACGATAGCGCCACACATCATTAACATCTGAGGCTTATGCGACACCGAACGTGCGACAA
GCGTCGTTATGGTGCAACGTCGAATGCTCTGGCCTCGAACGAACGATAGCCTGGGCTGCAGGAATTTAGCCACCAGGTGGCGACACCGAACGTGCGACAA
GCGTCGTTATGGTGCAACGTCGAATGCTCTGGCCTCGAACGAACGATAGCCTGCAGCCGACTAGGCCCACATTTTAAGTCCGACACCGAACGTGCGACAA
GCGTCGTTATGGTGCAACGTCGAATGCTCTGGCCTCGAACGAACGATAGCCATCGTGGCTCAAAGCTTCAATCTCAATATCGACACCGAACGTGCGACAA
GCGTCGTTATGGTGCAACGTCGAATGCTCTGGCCTCGAACGAACGATAGCAAACAAAAACAAAGTGTGTCTGTGTGTTTACGACACCGAACGTGCGACAA
GCGTCGTTATGGTGCAACGTCGAATGCTCTGGCCTCGAACGAACGATAGCCCATGCCGCTAGCCCCAGCACTAAGGAAGCCGACACCGAACGTGCGACAA
GCGTCGTTATGGTGCAACGTCGAATGCTCTGGCCTCGAACGAACGATAGCAGAGGCAGAAGAGAGAGGTGGAAGCCGGGCCGACACCGAACGTGCGACAA
GCGTCGTTATGGTGCAACGTCGAATGCTCTGGCCTCGAACGAACGATAGCGCCAGGGAAGAGAGTGAACCCCCCAGCATGCGACACCGAACGTGCGACAA
GCGTCGTTATGGTGCAACGTCGAATGCTCTGGCCTCGAACGAACGATAGCTGTGAGAAGTGAAGACCTATCAGCAGCTGGCGACACCGAACGTGCGACAA
GCGTCGTTATGGTGCAACGTCGAATGCTCTGGCCTCGAACGAACGATAGCTGTAACCACTGGTCCTGCACTCCATAGTGCCGACACCGAACGTGCGACAA
GCGTCGTTATGGTGCAACGTCGAATGCTCTGGCCTCGAACGAACGATAGCGTGGGGTTTTTTCCCCTTATTTTCTTTTTACGACACCGAACGTGCGACAA
GCGTCGTTATGGTGCAACGTCGAATGCTCTGGCCTCGAACGAACGATAGCCCTCCTCCATTGTGTGGGTGCTGAGGATTGCGACACCGAACGTGCGACAA
GCGTCGTTATGGTGCAACGTCGAATGCTCTGGCCTCGAACGAACGATAGCTACATTTATTTATTTTGTGTGCGAGAACGTCGACACCGAACGTGCGACAA
GCGTCGTTATGGTGCAACGTCGAATGCTCTGGCCTCGAACGAACGATAGCTGGGCAAACTACCCGGCCTCTCTTAACCTCCGACACCGAACGTGCGACAA
GCGTCGTTATGGTGCAACGTCGAATGCTCTGGCCTCGAACGAACGATAGCAGCGCTGGGCTGGCAGGCCTGGGCTAGCACCGACACCGAACGTGCGACAA
GCGTCGTTATGGTGCAACGTCGAATGCTCTGGCCTCGAACGAACGATAGCAGTAACTTCACCACAGCATCAGATAGTGGCCGACACCGAACGTGCGACAA
GCGTCGTTATGGTGCAACGTCGAATGCTCTGGCCTCGAACGAACGATAGCTATCAGCAAGGTGCAATTCAACAGCCCTGACGACACCGAACGTGCGACAA
GCGTCGTTATGGTGCAACGTCGAATGCTCTGGCCTCGAACGAACGATAGCATTGGACTCCGTATCCATTGACAATGGTGCCGACACCGAACGTGCGACAA
GCGTCGTTATGGTGCAACGTCGAATGCTCTGGCCTCGAACGAACGATAGCCACCACCTGGGAGAGGAATGTGTGATCAGGCGACACCGAACGTGCGACAA
GCGTCGTTATGGTGCAACGTCGAATGCTCTGGCCTCGAACGAACGATAGCAAAGCATGTCCCCACCTCAGGTCAAAGGGACGACACCGAACGTGCGACAA
GCGTCGTTATGGTGCAACGTCGAATGCTCTGGCCTCGAACGAACGATAGCACATAAGACTGGATCCATATACGTTAGGACCGACACCGAACGTGCGACAA
GCGTCGTTATGGTGCAACGTCGAATGCTCTGGCCTCGAACGAACGATAGCACTTGCAGGGCAAGCACTGAGCCATTTTCCCGACACCGAACGTGCGACAA
GCGTCGTTATGGTGCAACGTCGAATGCTCTGGCCTCGAACGAACGATAGCGTTACACGCATAGCAGGTCAGCTTGTTAACCGACACCGAACGTGCGACAA
GCGTCGTTATGGTGCAACGTCGAATGCTCTGGCCTCGAACGAACGATAGCAGCTTTCAAAGCCTTTTCTTCCCTTGAATCCGACACCGAACGTGCGACAA
GCGTCGTTATGGTGCAACGTCGAATGCTCTGGCCTCGAACGAACGATAGCGTATGCACCCGTCTGTGCTGATATGCTTATCGACACCGAACGTGCGACAA
GCGTCGTTATGGTGCAACGTCGAATGCTCTGGCCTCGAACGAACGATAGCTTTGAGACAGGTTTTACATACACATACACACGACACCGAACGTGCGACAA
GCGTCGTTATGGTGCAACGTCGAATGCTCTGGCCTCGAACGAACGATAGCAGACAATGTCAGGGTGCCAGTTTCACAAGCCGACACCGAACGTGCGACAA
GCGTCGTTATGGTGCAACGTCGAATGCTCTGGCCTCGAACGAACGATAGCTGGGGTACAGAAGGATCATTTCCACAGCAACGACACCGAACGTGCGACAA
GCGTCGTTATGGTGCAACGTCGAATGCTCTGGCCTCGAACGAACGATAGCCCTCTCCTGTCAGTACCACAAAAACCCAGCCGACACCGAACGTGCGACAA
GCGTCGTTATGGTGCAACGTCGAATGCTCTGGCCTCGAACGAACGATAGCAAGTGAGTCCCTGGGGTGCACCTGTCCATCCGACACCGAACGTGCGACAA
GCGTCGTTATGGTGCAACGTCGAATGCTCTGGCCTCGAACGAACGATAGCATTGCTAGGACTGCAGGCTTGTACCGCCACCGACACCGAACGTGCGACAA
GCGTCGTTATGGTGCAACGTCGAATGCTCTGGCCTCGAACGAACGATAGCTAATCACCCTTCTGTGTGTTTGCTTGCTTGCGACACCGAACGTGCGACAA
GCGTCGTTATGGTGCAACGTCGAATGCTCTGGCCTCGAACGAACGATAGCATGTCCATGTGTATGTATGTGCACTCATATCGACACCGAACGTGCGACAA
GCGTCGTTATGGTGCAACGTCGAATGCTCTGGCCTCGAACGAACGATAGCCTTCAGTCATAGGGCAAGTTCAAGGTCAACCGACACCGAACGTGCGACAA
GCGTCGTTATGGTGCAACGTCGAATGCTCTGGCCTCGAACGAACGATAGCACTCTGCGTATTGCCTTGGAGGCTCTCACTCGACACCGAACGTGCGACAA
GCGTCGTTATGGTGCAACGTCGAATGCTCTGGCCTCGAACGAACGATAGCATGTCTGTATGGTCCATGAACACATGTGGGCGACACCGAACGTGCGACAA
GCGTCGTTATGGTGCAACGTCGAATGCTCTGGCCTCGAACGAACGATAGCCTTGTCACACAGCCCAGGGCCCTGCTTGGGCGACACCGAACGTGCGACAA
GCGTCGTTATGGTGCAACGTCGAATGCTCTGGCCTCGAACGAACGATAGCCGAAAGCACAGTCTGCAAGCTCTAACTCAGCGACACCGAACGTGCGACAA
GCGTCGTTATGGTGCAACGTCGAATGCTCTGGCCTCGAACGAACGATAGCGCCGGCCCTGGAATACAGCTTTACTTACCTCGACACCGAACGTGCGACAA
GCGTCGTTATGGTGCAACGTCGAATGCTCTGGCCTCGAACGAACGATAGCCCATGTGGGGCCAAGTCAAACCCAGCCACTCGACACCGAACGTGCGACAA
GCGTCGTTATGGTGCAACGTCGAATGCTCTGGCCTCGAACGAACGATAGCTGGTCAGTGTCTGCAACAAGCCAAGACGAACGACACCGAACGTGCGACAA
GCGTCGTTATGGTGCAACGTCGAATGCTCTGGCCTCGAACGAACGATAGCTGTGCTTCACCTACGTAACTCCAGGTATCTCGACACCGAACGTGCGACAA
GCGTCGTTATGGTGCAACGTCGAATGCTCTGGCCTCGAACGAACGATAGCGCTTATCTGTAGCTATTCTCATCTTTAAACCGACACCGAACGTGCGACAA
GCGTCGTTATGGTGCAACGTCGAATGCTCTGGCCTCGAACGAACGATAGCACATTACCCTCACTTCAAGGCCAGCTGGGCCGACACCGAACGTGCGACAA
GCGTCGTTATGGTGCAACGTCGAATGCTCTGGCCTCGAACGAACGATAGCGGTCACAAGATTTTTAGCACACTATTAGTACGACACCGAACGTGCGACAA
GCGTCGTTATGGTGCAACGTCGAATGCTCTGGCCTCGAACGAACGATAGCTGCAGACATTACTGTAGATAGTAACTTCCTCGACACCGAACGTGCGACAA
GCGTCGTTATGGTGCAACGTCGAATGCTCTGGCCTCGAACGAACGATAGCGTTCTCATGTGTCCAACTCATGCAAGTTAGCGACACCGAACGTGCGACAA
GCGTCGTTATGGTGCAACGTCGAATGCTCTGGCCTCGAACGAACGATAGCGGATTCAATCTGCCACTACTGGGAGAGGGACGACACCGAACGTGCGACAA
GCGTCGTTATGGTGCAACGTCGAATGCTCTGGCCTCGAACGAACGATAGCACAGAGTGAAGCGTGGCCAAGGAAATAGCTCGACACCGAACGTGCGACAA
GCGTCGTTATGGTGCAACGTCGAATGCTCTGGCCTCGAACGAACGATAGCTACTGAACTCGTGTAAATCCTCCTGTCTCACGACACCGAACGTGCGACAA
GCGTCGTTATGGTGCAACGTCGAATGCTCTGGCCTCGAACGAACGATAGCCGGGCTGGGCCAGAACCCCTAAATAATAATCGACACCGAACGTGCGACAA
GCGTCGTTATGGTGCAACGTCGAATGCTCTGGCCTCGAACGAACGATAGCTCTGCCTCAAGGGACAAGAAGAACCATCACCGACACCGAACGTGCGACAA
GCGTCGTTATGGTGCAACGTCGAATGCTCTGGCCTCGAACGAACGATAGCAACTGCTTCTCTCAAAGGCTCAGGAGTCTACGACACCGAACGTGCGACAA
GCGTCGTTATGGTGCAACGTCGAATGCTCTGGCCTCGAACGAACGATAGCGCTCGCCAAGGCTGTAGGAAGGTAAAACAGCGACACCGAACGTGCGACAA
GCGTCGTTATGGTGCAACGTCGAATGCTCTGGCCTCGAACGAACGATAGCATTGGCACTGCATCTCAGCCCATTTCTTTTCGACACCGAACGTGCGACAA
GCGTCGTTATGGTGCAACGTCGAATGCTCTGGCCTCGAACGAACGATAGCGTTTCCCCTTAAAGAAGAAACCAGCCGGGCCGACACCGAACGTGCGACAA
GCGTCGTTATGGTGCAACGTCGAATGCTCTGGCCTCGAACGAACGATAGCGCCCTCTTAGTTCTATACTATTTATTTCTCCGACACCGAACGTGCGACAA
GCGTCGTTATGGTGCAACGTCGAATGCTCTGGCCTCGAACGAACGATAGCCAAGCCCTTGATTGCTATTACCAAGCCATTCGACACCGAACGTGCGACAA
GCGTCGTTATGGTGCAACGTCGAATGCTCTGGCCTCGAACGAACGATAGCGGGGGATGGTGGTCAGGTTGTCAGGCGTGGCGACACCGAACGTGCGACAA
GCGTCGTTATGGTGCAACGTCGAATGCTCTGGCCTCGAACGAACGATAGCCATATGTGTAAGAGTGAGAGAGCAGCTTGGCGACACCGAACGTGCGACAA
GCGTCGTTATGGTGCAACGTCGAATGCTCTGGCCTCGAACGAACGATAGCCTCTCTTGCTTGCCTCTCTCTCCCTCTTCCCGACACCGAACGTGCGACAA
GCGTCGTTATGGTGCAACGTCGAATGCTCTGGCCTCGAACGAACGATAGCTCTCATTCGGACAATTCCTGCCAGTAAACCCGACACCGAACGTGCGACAA
GCGTCGTTATGGTGCAACGTCGAATGCTCTGGCCTCGAACGAACGATAGCTAGGTACCTCTGTTCCCAGTCAGCCCATTTCGACACCGAACGTGCGACAA
GCGTCGTTATGGTGCAACGTCGAATGCTCTGGCCTCGAACGAACGATAGCCGAGGTTGACACACAGGGAGAGATTGGTGGCGACACCGAACGTGCGACAA
GCGTCGTTATGGTGCAACGTCGAATGCTCTGGCCTCGAACGAACGATAGCAGGTAAGTGAAAAGGCCACGCGGATAGGCTCGACACCGAACGTGCGACAA
GCGTCGTTATGGTGCAACGTCGAATGCTCTGGCCTCGAACGAACGATAGCGCCCAGGTTCTTCTTTCTGTAAAGGCTAAGCGACACCGAACGTGCGACAA
GCGTCGTTATGGTGCAACGTCGAATGCTCTGGCCTCGAACGAACGATAGCCCAGAAGCCAATCCCGGACCGCTCCTCTCGCGACACCGAACGTGCGACAA
GCGTCGTTATGGTGCAACGTCGAATGCTCTGGCCTCGAACGAACGATAGCGTGCGGCTAGGATAGAGGACCAGGGAGGGCCGACACCGAACGTGCGACAA
GCGTCGTTATGGTGCAACGTCGAATGCTCTGGCCTCGAACGAACGATAGCACCGCCTGGCTAGCACTCTCCAGGGAGCTGCGACACCGAACGTGCGACAA
GCGTCGTTATGGTGCAACGTCGAATGCTCTGGCCTCGAACGAACGATAGCCATGGGTAGGGGGCGGGGATCCAGACCCCACGACACCGAACGTGCGACAA
GCGTCGTTATGGTGCAACGTCGAATGCTCTGGCCTCGAACGAACGATAGCCTCTGGCCAGCATAGAAGTACAACCCGGAGCGACACCGAACGTGCGACAA
GCGTCGTTATGGTGCAACGTCGAATGCTCTGGCCTCGAACGAACGATAGCCTAAAAATACGGCCTCCAGCCCAGGCAGGGCGACACCGAACGTGCGACAA
GCGTCGTTATGGTGCAACGTCGAATGCTCTGGCCTCGAACGAACGATAGCCCCAGCGCGGCCCAGATCCATTTCAGTAACCGACACCGAACGTGCGACAA
GCGTCGTTATGGTGCAACGTCGAATGCTCTGGCCTCGAACGAACGATAGCCGGCTGCTCAGCCCTGGCTTGTGTTCCTGTCGACACCGAACGTGCGACAA
GCGTCGTTATGGTGCAACGTCGAATGCTCTGGCCTCGAACGAACGATAGCGAAGTCTCAATGTCTGCTTGGCTCACAGCCCGACACCGAACGTGCGACAA
GCGTCGTTATGGTGCAACGTCGAATGCTCTGGCCTCGAACGAACGATAGCCCTTGCCTTGCCTGAGCTTCTTGGCCTGGGCGACACCGAACGTGCGACAA
GCGTCGTTATGGTGCAACGTCGAATGCTCTGGCCTCGAACGAACGATAGCACCGTGAGGGTAGAATTGCAATTATCGGGGCGACACCGAACGTGCGACAA
GCGTCGTTATGGTGCAACGTCGAATGCTCTGGCCTCGAACGAACGATAGCTGCTCCAGTGCCCGAGGTGGATCGCCCATACGACACCGAACGTGCGACAA
GCGTCGTTATGGTGCAACGTCGAATGCTCTGGCCTCGAACGAACGATAGCCCGGGGTTCTAGGGTCCCACCGAGCATACCCGACACCGAACGTGCGACAA
GCGTCGTTATGGTGCAACGTCGAATGCTCTGGCCTCGAACGAACGATAGCCTTCTGCAGCGATCTCTCTGTAGTACAATGCGACACCGAACGTGCGACAA
GCGTCGTTATGGTGCAACGTCGAATGCTCTGGCCTCGAACGAACGATAGCGTCTGAAGACAACTACAGTGTAATTATTTACGACACCGAACGTGCGACAA
GCGTCGTTATGGTGCAACGTCGAATGCTCTGGCCTCGAACGAACGATAGCGAAAGAAAGAAAGAAAGAAGGCTAAGAGTCCGACACCGAACGTGCGACAA
GCGTCGTTATGGTGCAACGTCGAATGCTCTGGCCTCGAACGAACGATAGCGAAGAAGGGGGAACGAACTTTTAAATGTTCCGACACCGAACGTGCGACAA
GCGTCGTTATGGTGCAACGTCGAATGCTCTGGCCTCGAACGAACGATAGCACTCTGTGTAAGGGTGCTCGTGACCAAGCCCGACACCGAACGTGCGACAA
GCGTCGTTATGGTGCAACGTCGAATGCTCTGGCCTCGAACGAACGATAGCTTTCTCCTCAGCTGTGTAGCAAATTCAAGCCGACACCGAACGTGCGACAA
GCGTCGTTATGGTGCAACGTCGAATGCTCTGGCCTCGAACGAACGATAGCGAGAAGCCCTGGGCACTGGATTGAACAGCACGACACCGAACGTGCGACAA
GCGTCGTTATGGTGCAACGTCGAATGCTCTGGCCTCGAACGAACGATAGCTAACAGAGAGATTATCCCAGGTTAGGCATGCGACACCGAACGTGCGACAA
GCGTCGTTATGGTGCAACGTCGAATGCTCTGGCCTCGAACGAACGATAGCTTCCTTGCCCTCCCAAAGAGCTGGGTCTGTCGACACCGAACGTGCGACAA
GCGTCGTTATGGTGCAACGTCGAATGCTCTGGCCTCGAACGAACGATAGCTCGTGGGTCGGCTATAGACAGTTGCAAACTCGACACCGAACGTGCGACAA
GCGTCGTTATGGTGCAACGTCGAATGCTCTGGCCTCGAACGAACGATAGCCGCCAACGCCCCTCCCTTCCTCTCAAGCACCGACACCGAACGTGCGACAA
GCGTCGTTATGGTGCAACGTCGAATGCTCTGGCCTCGAACGAACGATAGCAATTAGACTAGTTACAATCTCACCCTTCCCCGACACCGAACGTGCGACAA
GCGTCGTTATGGTGCAACGTCGAATGCTCTGGCCTCGAACGAACGATAGCATGCTTTCTTTATGGCTGGATTTATAGTATCGACACCGAACGTGCGACAA
GCGTCGTTATGGTGCAACGTCGAATGCTCTGGCCTCGAACGAACGATAGCATCCCCACCATGCCATCTGTTGCTGAGCCTCGACACCGAACGTGCGACAA
GCGTCGTTATGGTGCAACGTCGAATGCTCTGGCCTCGAACGAACGATAGCCCTCTTTGGTGTCTGTCCTCTTGGACATCTCGACACCGAACGTGCGACAA
GCGTCGTTATGGTGCAACGTCGAATGCTCTGGCCTCGAACGAACGATAGCATGTGAGAGGTGGCTGGTTGCCTGAACACACGACACCGAACGTGCGACAA
GCGTCGTTATGGTGCAACGTCGAATGCTCTGGCCTCGAACGAACGATAGCGTCTACTCTAGGACCCTAGGCACTTCCACGCGACACCGAACGTGCGACAA
GCGTCGTTATGGTGCAACGTCGAATGCTCTGGCCTCGAACGAACGATAGCTGTCAGGCAGGCTCTTGGCTGGGAGGAGCCCGACACCGAACGTGCGACAA
GCGTCGTTATGGTGCAACGTCGAATGCTCTGGCCTCGAACGAACGATAGCGCAGCAGCTGTCCTTGAGACCTCTGAGGGGCGACACCGAACGTGCGACAA
GCGTCGTTATGGTGCAACGTCGAATGCTCTGGCCTCGAACGAACGATAGCGACAGGGCTGGCTTGGGCTGTCAGAGAGAACGACACCGAACGTGCGACAA
GCGTCGTTATGGTGCAACGTCGAATGCTCTGGCCTCGAACGAACGATAGCTGTTGTGTGTGGGGACAGCCCTGGAGGGTCCGACACCGAACGTGCGACAA
GCGTCGTTATGGTGCAACGTCGAATGCTCTGGCCTCGAACGAACGATAGCAGCTTTCTCTGAAGAGTCCGAGGGTGTCGGCGACACCGAACGTGCGACAA
GCGTCGTTATGGTGCAACGTCGAATGCTCTGGCCTCGAACGAACGATAGCGGTGCAGTAAGTGGGCCAGAGGGGAGCCCTCGACACCGAACGTGCGACAA
GCGTCGTTATGGTGCAACGTCGAATGCTCTGGCCTCGAACGAACGATAGCGTAATGGCCTTCCTTTCCCTTTCTGCTTCTCGACACCGAACGTGCGACAA
GCGTCGTTATGGTGCAACGTCGAATGCTCTGGCCTCGAACGAACGATAGCTAGTGACAGAGTCCTTGCTTTCCTGCCTTCCGACACCGAACGTGCGACAA
GCGTCGTTATGGTGCAACGTCGAATGCTCTGGCCTCGAACGAACGATAGCAGATCACCTCCAGCCCCATTTGACTTGTATCGACACCGAACGTGCGACAA
GCGTCGTTATGGTGCAACGTCGAATGCTCTGGCCTCGAACGAACGATAGCGTCACTTGGCACCAACTTCCTGACAAGACTCGACACCGAACGTGCGACAA
GCGTCGTTATGGTGCAACGTCGAATGCTCTGGCCTCGAACGAACGATAGCCAACGCATGCTGCAGGAGACTGTGGAGGCACGACACCGAACGTGCGACAA
GCGTCGTTATGGTGCAACGTCGAATGCTCTGGCCTCGAACGAACGATAGCTTCCTTCCCCAGCACTTCATTCCGTTTCAGCGACACCGAACGTGCGACAA
GCGTCGTTATGGTGCAACGTCGAATGCTCTGGCCTCGAACGAACGATAGCCTCGAGACCGGATCTGGGGAAGATGCTGCACGACACCGAACGTGCGACAA
GCGTCGTTATGGTGCAACGTCGAATGCTCTGGCCTCGAACGAACGATAGCTCCCTCTATGAGTGAAGTAGGAAGCAGAGTCGACACCGAACGTGCGACAA
GCGTCGTTATGGTGCAACGTCGAATGCTCTGGCCTCGAACGAACGATAGCTTTGTTCCCTCCGCAGCTCTGCCCTCCAAGCGACACCGAACGTGCGACAA
GCGTCGTTATGGTGCAACGTCGAATGCTCTGGCCTCGAACGAACGATAGCCGTGGCTCTAATTCCCTAGCTTTGCTCCTGCGACACCGAACGTGCGACAA
GCGTCGTTATGGTGCAACGTCGAATGCTCTGGCCTCGAACGAACGATAGCACAGATGGAAGGATCGAAGGACCAGTGTCCCGACACCGAACGTGCGACAA
GCGTCGTTATGGTGCAACGTCGAATGCTCTGGCCTCGAACGAACGATAGCCTCACCGGAAGTGATCAGGGCCAAGGGACCCGACACCGAACGTGCGACAA
GCGTCGTTATGGTGCAACGTCGAATGCTCTGGCCTCGAACGAACGATAGCGGAGGAATGATGAGTGCTGCGCATGTGCAGCGACACCGAACGTGCGACAA
GCGTCGTTATGGTGCAACGTCGAATGCTCTGGCCTCGAACGAACGATAGCAAAGAAAAAGTCAGGTTCCGATGTCTCTGGCGACACCGAACGTGCGACAA
GCGTCGTTATGGTGCAACGTCGAATGCTCTGGCCTCGAACGAACGATAGCTGGCCCTGAGAGGATATTGTCCCTTTCAGTCGACACCGAACGTGCGACAA
GCGTCGTTATGGTGCAACGTCGAATGCTCTGGCCTCGAACGAACGATAGCTCTCACACTTCCTTCCACCAAGGGACTGACCGACACCGAACGTGCGACAA
GCGTCGTTATGGTGCAACGTCGAATGCTCTGGCCTCGAACGAACGATAGCTTGCTATGGCCTATAGCCCTCACTCTGACACGACACCGAACGTGCGACAA
GCGTCGTTATGGTGCAACGTCGAATGCTCTGGCCTCGAACGAACGATAGCCCATGGGGAAGCCAGGTCAGAGTGCAGGGACGACACCGAACGTGCGACAA
GCGTCGTTATGGTGCAACGTCGAATGCTCTGGCCTCGAACGAACGATAGCCAAGGGAGTAAATACTGAGGCAGCGGGGCCCGACACCGAACGTGCGACAA
GCGTCGTTATGGTGCAACGTCGAATGCTCTGGCCTCGAACGAACGATAGCAGACAAACCAGTGTTTAGGAACTGACTGGGCGACACCGAACGTGCGACAA
GCGTCGTTATGGTGCAACGTCGAATGCTCTGGCCTCGAACGAACGATAGCCCCTCAAGTGGGTGCAACATAGTCAGACTCCGACACCGAACGTGCGACAA
GCGTCGTTATGGTGCAACGTCGAATGCTCTGGCCTCGAACGAACGATAGCTCCTTGGCTCTCTGGAGTTTACTAACTTATCGACACCGAACGTGCGACAA
GCGTCGTTATGGTGCAACGTCGAATGCTCTGGCCTCGAACGAACGATAGCGCCTATGGCTGTATAATGAACGATACAGACCGACACCGAACGTGCGACAA
GCGTCGTTATGGTGCAACGTCGAATGCTCTGGCCTCGAACGAACGATAGCCAGTAGCCATTTTTATAAGTGAAGCTTGAGCGACACCGAACGTGCGACAA
GCGTCGTTATGGTGCAACGTCGAATGCTCTGGCCTCGAACGAACGATAGCAAGGGAGCCCAGCTACTTCTGGCATCCTGCCGACACCGAACGTGCGACAA
GCGTCGTTATGGTGCAACGTCGAATGCTCTGGCCTCGAACGAACGATAGCAAGTCACTGATAGACATGCAAAGCGGGTGCCGACACCGAACGTGCGACAA
GCGTCGTTATGGTGCAACGTCGAATGCTCTGGCCTCGAACGAACGATAGCGAGCCCACAGGATCTGCATTTTTCTAAATACGACACCGAACGTGCGACAA
GCGTCGTTATGGTGCAACGTCGAATGCTCTGGCCTCGAACGAACGATAGCGGGAGGACTGGGACAGGGACCAGAGGAAGGCGACACCGAACGTGCGACAA
GCGTCGTTATGGTGCAACGTCGAATGCTCTGGCCTCGAACGAACGATAGCGAGGTCTTGCTCCTGCCATGGCTTTGGTAACGACACCGAACGTGCGACAA
GCGTCGTTATGGTGCAACGTCGAATGCTCTGGCCTCGAACGAACGATAGCAAGGAAAATTTTGAAACAGAACTTACCTCCCGACACCGAACGTGCGACAA
GCGTCGTTATGGTGCAACGTCGAATGCTCTGGCCTCGAACGAACGATAGCTGTTGCTTCCTGAGTCTGAGGAGTTATAGTCGACACCGAACGTGCGACAA
GCGTCGTTATGGTGCAACGTCGAATGCTCTGGCCTCGAACGAACGATAGCTCACCTGTGGCTCGTGAAGAGAGGGCCTGTCGACACCGAACGTGCGACAA
GCGTCGTTATGGTGCAACGTCGAATGCTCTGGCCTCGAACGAACGATAGCCAATGCTCACACGACGTCATCAGAGCCCAGCGACACCGAACGTGCGACAA
GCGTCGTTATGGTGCAACGTCGAATGCTCTGGCCTCGAACGAACGATAGCGACACGGGGTTTGTATCGTAATGTGTACATCGACACCGAACGTGCGACAA
GCGTCGTTATGGTGCAACGTCGAATGCTCTGGCCTCGAACGAACGATAGCTCATTGCCATCTAAGCTAGGTTTTCCCACCCGACACCGAACGTGCGACAA
GCGTCGTTATGGTGCAACGTCGAATGCTCTGGCCTCGAACGAACGATAGCTTCCACGTGTCTTTCCCCAGAGCTCTCTGACGACACCGAACGTGCGACAA
GCGTCGTTATGGTGCAACGTCGAATGCTCTGGCCTCGAACGAACGATAGCAAAGGAACACAATGAGAGTCTTGCAGGTCTCGACACCGAACGTGCGACAA
GCGTCGTTATGGTGCAACGTCGAATGCTCTGGCCTCGAACGAACGATAGCGGGTAGCACTGAGGGGAAGCAGAACAGATTCGACACCGAACGTGCGACAA
GCGTCGTTATGGTGCAACGTCGAATGCTCTGGCCTCGAACGAACGATAGCGGAAGCCCACGAGGCCGTCCAAGAGAAACCCGACACCGAACGTGCGACAA
GCGTCGTTATGGTGCAACGTCGAATGCTCTGGCCTCGAACGAACGATAGCCTAAAGGCCACCGGCTGAGCTAGGCTTTGCCGACACCGAACGTGCGACAA
GCGTCGTTATGGTGCAACGTCGAATGCTCTGGCCTCGAACGAACGATAGCACTTGGGAAATTACAGCCTCGCCCAGTGTCCGACACCGAACGTGCGACAA
GCGTCGTTATGGTGCAACGTCGAATGCTCTGGCCTCGAACGAACGATAGCGCGTGTCAAGTTCATGGCTCAAGCGCTGAGCGACACCGAACGTGCGACAA
GCGTCGTTATGGTGCAACGTCGAATGCTCTGGCCTCGAACGAACGATAGCCCAGGGCATCGCTGGAGCCATCCTCGATCCCGACACCGAACGTGCGACAA
GCGTCGTTATGGTGCAACGTCGAATGCTCTGGCCTCGAACGAACGATAGCTTTTCTGACACAATTGCTAACCTGGTCATCCGACACCGAACGTGCGACAA
GCGTCGTTATGGTGCAACGTCGAATGCTCTGGCCTCGAACGAACGATAGCGCCCCCCTACAGGATGGAGAAGCACGGCCACGACACCGAACGTGCGACAA
GCGTCGTTATGGTGCAACGTCGAATGCTCTGGCCTCGAACGAACGATAGCTCTCACTTGGTGAGAAAAAACAGCCCGCTGCGACACCGAACGTGCGACAA
GCGTCGTTATGGTGCAACGTCGAATGCTCTGGCCTCGAACGAACGATAGCAATTATGGAGAACACGTCACGTGACTCTTACGACACCGAACGTGCGACAA
GCGTCGTTATGGTGCAACGTCGAATGCTCTGGCCTCGAACGAACGATAGCATAACTCCCAAAATGGCTCTGCAGCAACTACGACACCGAACGTGCGACAA
GCGTCGTTATGGTGCAACGTCGAATGCTCTGGCCTCGAACGAACGATAGCCAGGGCACAGCTGTAAATATGGCCACAGTGCGACACCGAACGTGCGACAA
GCGTCGTTATGGTGCAACGTCGAATGCTCTGGCCTCGAACGAACGATAGCCCAACTTCTCAGAGTGAAACCCATGAAGGGCGACACCGAACGTGCGACAA
GCGTCGTTATGGTGCAACGTCGAATGCTCTGGCCTCGAACGAACGATAGCCATAAGTTTCTGAGGTCAGCTTTCTTACTGCGACACCGAACGTGCGACAA
GCGTCGTTATGGTGCAACGTCGAATGCTCTGGCCTCGAACGAACGATAGCAATGAGCTCAATTATGGCTATCTCCCGGGTCGACACCGAACGTGCGACAA
GCGTCGTTATGGTGCAACGTCGAATGCTCTGGCCTCGAACGAACGATAGCGAAGTCCCTGCACATAGGGCCTGGCTGGACCGACACCGAACGTGCGACAA
GCGTCGTTATGGTGCAACGTCGAATGCTCTGGCCTCGAACGAACGATAGCGTGAACACCGCTGACAGGGAGGCCTAGAAACGACACCGAACGTGCGACAA
GCGTCGTTATGGTGCAACGTCGAATGCTCTGGCCTCGAACGAACGATAGCGTAAATCACACCTCCAAGGACACTGGGGTGCGACACCGAACGTGCGACAA
GCGTCGTTATGGTGCAACGTCGAATGCTCTGGCCTCGAACGAACGATAGCAGCTAACAGGGAGCAAGCCCCCCTCGGCCCCGACACCGAACGTGCGACAA
GCGTCGTTATGGTGCAACGTCGAATGCTCTGGCCTCGAACGAACGATAGCAGTTCAACACAAGCAATGAACCTTTCCCCTCGACACCGAACGTGCGACAA
GCGTCGTTATGGTGCAACGTCGAATGCTCTGGCCTCGAACGAACGATAGCCATAAGACCCGACCTCAAAACAAAAACCTCCGACACCGAACGTGCGACAA
GCGTCGTTATGGTGCAACGTCGAATGCTCTGGCCTCGAACGAACGATAGCATACAGTTGAGAGCAGGCCTGGTGGCAAGGCGACACCGAACGTGCGACAA
GCGTCGTTATGGTGCAACGTCGAATGCTCTGGCCTCGAACGAACGATAGCTTGTGAGTCACTGGCTGCCATTTGATCCTCCGACACCGAACGTGCGACAA
GCGTCGTTATGGTGCAACGTCGAATGCTCTGGCCTCGAACGAACGATAGCTGAAGTTAAGACGAGATGCGCTTGGACTTGCGACACCGAACGTGCGACAA
GCGTCGTTATGGTGCAACGTCGAATGCTCTGGCCTCGAACGAACGATAGCCAGTTTACAAGTTTAAGGGAAGAAACATAACGACACCGAACGTGCGACAA
GCGTCGTTATGGTGCAACGTCGAATGCTCTGGCCTCGAACGAACGATAGCGGGCTGGAGTACTCTGGTCCTTCAGGAGTCCGACACCGAACGTGCGACAA
GCGTCGTTATGGTGCAACGTCGAATGCTCTGGCCTCGAACGAACGATAGCCTCCTTGTTTAGGATATGTCATTCTTAATTCGACACCGAACGTGCGACAA
GCGTCGTTATGGTGCAACGTCGAATGCTCTGGCCTCGAACGAACGATAGCTGGTACAATCTTTATCCTTAATCTCTGATTCGACACCGAACGTGCGACAA
GCGTCGTTATGGTGCAACGTCGAATGCTCTGGCCTCGAACGAACGATAGCCACTCTTGAACATTCCTTAATTGTATCTTACGACACCGAACGTGCGACAA
GCGTCGTTATGGTGCAACGTCGAATGCTCTGGCCTCGAACGAACGATAGCTTGCTTGTTTGTTTAGACAGAGTCTCTCTGCGACACCGAACGTGCGACAA
GCGTCGTTATGGTGCAACGTCGAATGCTCTGGCCTCGAACGAACGATAGCGACGGAAGGCAAGTCCTCTAAAGTGACCGCCGACACCGAACGTGCGACAA
GCGTCGTTATGGTGCAACGTCGAATGCTCTGGCCTCGAACGAACGATAGCATGGAGTCAGAGGACAGCCCTGTGGAGCTGCGACACCGAACGTGCGACAA
GCGTCGTTATGGTGCAACGTCGAATGCTCTGGCCTCGAACGAACGATAGCTATGTTTACTTATTAGTGAGTGTGTGCATACGACACCGAACGTGCGACAA
GCGTCGTTATGGTGCAACGTCGAATGCTCTGGCCTCGAACGAACGATAGCGGCCCCCAATTTTTGATGTGCTTCTACCACCGACACCGAACGTGCGACAA
GCGTCGTTATGGTGCAACGTCGAATGCTCTGGCCTCGAACGAACGATAGCTTTGTTTGAGACAGTCTCAGGTATTAAAGCCGACACCGAACGTGCGACAA
GCGTCGTTATGGTGCAACGTCGAATGCTCTGGCCTCGAACGAACGATAGCGTCTAATGTGGGTGCTCAAGACTGAATTTGCGACACCGAACGTGCGACAA
GCGTCGTTATGGTGCAACGTCGAATGCTCTGGCCTCGAACGAACGATAGCCTATACCATGACTTGTGGTTTTATTTACTTCGACACCGAACGTGCGACAA
GCGTCGTTATGGTGCAACGTCGAATGCTCTGGCCTCGAACGAACGATAGCGCAGGGAAGTGAATGTCGGTCCTCTGGAAGCGACACCGAACGTGCGACAA
GCGTCGTTATGGTGCAACGTCGAATGCTCTGGCCTCGAACGAACGATAGCCACCTAAACTTGATTTTATATGCATGAGTACGACACCGAACGTGCGACAA
GCGTCGTTATGGTGCAACGTCGAATGCTCTGGCCTCGAACGAACGATAGCCTGAGACCTCATCTCAACAGAAACAACAACCGACACCGAACGTGCGACAA
GCGTCGTTATGGTGCAACGTCGAATGCTCTGGCCTCGAACGAACGATAGCGTCAACAAAGCACTTTAGGCAAAAGACACACGACACCGAACGTGCGACAA
GCGTCGTTATGGTGCAACGTCGAATGCTCTGGCCTCGAACGAACGATAGCAGTATGGACAACCCTTCTGGAGAGGCCTGTCGACACCGAACGTGCGACAA
GCGTCGTTATGGTGCAACGTCGAATGCTCTGGCCTCGAACGAACGATAGCCCATAACAGCAGGTTCCTATGACCGGGAGGCGACACCGAACGTGCGACAA
GCGTCGTTATGGTGCAACGTCGAATGCTCTGGCCTCGAACGAACGATAGCCTGATAATTCAAATAAGGACAAATTTAGCCCGACACCGAACGTGCGACAA
GCGTCGTTATGGTGCAACGTCGAATGCTCTGGCCTCGAACGAACGATAGCCCCCAAGTAAACCTATTTTTAAAAGAATAGCGACACCGAACGTGCGACAA
GCGTCGTTATGGTGCAACGTCGAATGCTCTGGCCTCGAACGAACGATAGCCCCACTTCTGCAAAGTATTACTGCTTTGAACGACACCGAACGTGCGACAA
GCGTCGTTATGGTGCAACGTCGAATGCTCTGGCCTCGAACGAACGATAGCAGAGGGGAGCTGGGAATGCAGGGACATGCCCGACACCGAACGTGCGACAA
GCGTCGTTATGGTGCAACGTCGAATGCTCTGGCCTCGAACGAACGATAGCCAAAGTCTGCACTGTATGCTGACCTGAGGTCGACACCGAACGTGCGACAA
GCGTCGTTATGGTGCAACGTCGAATGCTCTGGCCTCGAACGAACGATAGCAGAAATTAAAATATGGCCAGGCAAGGTGCCCGACACCGAACGTGCGACAA
GCGTCGTTATGGTGCAACGTCGAATGCTCTGGCCTCGAACGAACGATAGCTGTCCTCCGTGTCAAGATGGCTATCATACTCGACACCGAACGTGCGACAA
GCGTCGTTATGGTGCAACGTCGAATGCTCTGGCCTCGAACGAACGATAGCTTGTGTGCATTCAGGAGTCAGAGTTCTTGACGACACCGAACGTGCGACAA
GCGTCGTTATGGTGCAACGTCGAATGCTCTGGCCTCGAACGAACGATAGCCTGACACATAGAAGCTGGAAGGGAATCATGCGACACCGAACGTGCGACAA
GCGTCGTTATGGTGCAACGTCGAATGCTCTGGCCTCGAACGAACGATAGCGGAGACAGCAGGCTCAAAAAAGTCCCTGACCGACACCGAACGTGCGACAA
GCGTCGTTATGGTGCAACGTCGAATGCTCTGGCCTCGAACGAACGATAGCTGTGTGTGTTTAAAGAGGTCAGAAGAGGGCCGACACCGAACGTGCGACAA
GCGTCGTTATGGTGCAACGTCGAATGCTCTGGCCTCGAACGAACGATAGCATGCAAATGACCATGGGTGATTTTAAATTTCGACACCGAACGTGCGACAA
GCGTCGTTATGGTGCAACGTCGAATGCTCTGGCCTCGAACGAACGATAGCTCAAAATATAGGGTCCACTTCCTTCCTCTTCGACACCGAACGTGCGACAA
GCGTCGTTATGGTGCAACGTCGAATGCTCTGGCCTCGAACGAACGATAGCCAGCAGCTTTCAAAGAATAATGGCCTAAAACGACACCGAACGTGCGACAA
GCGTCGTTATGGTGCAACGTCGAATGCTCTGGCCTCGAACGAACGATAGCTCTCCGATAGCCCGGGCTGACCTCGAACTCCGACACCGAACGTGCGACAA
GCGTCGTTATGGTGCAACGTCGAATGCTCTGGCCTCGAACGAACGATAGCCCTTGCGACCCAACCTGAACCCAAAGAGTGCGACACCGAACGTGCGACAA
GCGTCGTTATGGTGCAACGTCGAATGCTCTGGCCTCGAACGAACGATAGCGCTGTAATTCTCTTGTTGCATGACCCCAGCCGACACCGAACGTGCGACAA
GCGTCGTTATGGTGCAACGTCGAATGCTCTGGCCTCGAACGAACGATAGCTTTGAATTGCGGTTTCTGGGTGAGAATTACCGACACCGAACGTGCGACAA
GCGTCGTTATGGTGCAACGTCGAATGCTCTGGCCTCGAACGAACGATAGCCACTGCTGCCCTCGGGGTCACAGTCGGCCACGACACCGAACGTGCGACAA
GCGTCGTTATGGTGCAACGTCGAATGCTCTGGCCTCGAACGAACGATAGCTGACCCTCTCAGCTCACAGATTAGTCAACTCGACACCGAACGTGCGACAA
GCGTCGTTATGGTGCAACGTCGAATGCTCTGGCCTCGAACGAACGATAGCGTAAACCTGGCACATCATAGATGATTAGTACGACACCGAACGTGCGACAA
GCGTCGTTATGGTGCAACGTCGAATGCTCTGGCCTCGAACGAACGATAGCTGTCTCCCTTGGACACCATCCTATCTTATGCGACACCGAACGTGCGACAA
GCGTCGTTATGGTGCAACGTCGAATGCTCTGGCCTCGAACGAACGATAGCTATTTACAGACTCACGTACCTTAGGCAAGCCGACACCGAACGTGCGACAA
GCGTCGTTATGGTGCAACGTCGAATGCTCTGGCCTCGAACGAACGATAGCGGTTTTAGAGTTTGCATTGTCCGATTGAAGCGACACCGAACGTGCGACAA
GCGTCGTTATGGTGCAACGTCGAATGCTCTGGCCTCGAACGAACGATAGCGAGTTCAAACTCACTAGGTTGATCAGGCTGCGACACCGAACGTGCGACAA
GCGTCGTTATGGTGCAACGTCGAATGCTCTGGCCTCGAACGAACGATAGCCTACAGGCTCCAGCTTATTCCTTATCTCTGCGACACCGAACGTGCGACAA
GCGTCGTTATGGTGCAACGTCGAATGCTCTGGCCTCGAACGAACGATAGCATAGGCAGGTGGCAGCCCTGTGTTCAGAGACGACACCGAACGTGCGACAA
GCGTCGTTATGGTGCAACGTCGAATGCTCTGGCCTCGAACGAACGATAGCGGCGCTCCCCCAAAGGCTCACCTGTCAGCACGACACCGAACGTGCGACAA
GCGTCGTTATGGTGCAACGTCGAATGCTCTGGCCTCGAACGAACGATAGCCAGACAACGAAAGGAATAAAGAGAGAAGAGCGACACCGAACGTGCGACAA
GCGTCGTTATGGTGCAACGTCGAATGCTCTGGCCTCGAACGAACGATAGCGGGAAGTACAGGCAGATGGATCAGAAATTCCGACACCGAACGTGCGACAA
GCGTCGTTATGGTGCAACGTCGAATGCTCTGGCCTCGAACGAACGATAGCTTAATCCATGTTGGGGAAAGGTAGAGAGTTCGACACCGAACGTGCGACAA
GCGTCGTTATGGTGCAACGTCGAATGCTCTGGCCTCGAACGAACGATAGCCAACCACCAGGCTGATCAGGGATAGAGGGACGACACCGAACGTGCGACAA
GCGTCGTTATGGTGCAACGTCGAATGCTCTGGCCTCGAACGAACGATAGCGGGACACCGAAGCAATCAAAGATGAGATGCCGACACCGAACGTGCGACAA
GCGTCGTTATGGTGCAACGTCGAATGCTCTGGCCTCGAACGAACGATAGCGGGGTCCAGATTTGAAGCCTTGTTCCAAGGCGACACCGAACGTGCGACAA
GCGTCGTTATGGTGCAACGTCGAATGCTCTGGCCTCGAACGAACGATAGCCTAGAAGCCTGGCCTCCCCTTCTTCATCCCCGACACCGAACGTGCGACAA
GCGTCGTTATGGTGCAACGTCGAATGCTCTGGCCTCGAACGAACGATAGCGGCCTGAGTCACCGCCACAGTCAGCAGCAGCGACACCGAACGTGCGACAA
GCGTCGTTATGGTGCAACGTCGAATGCTCTGGCCTCGAACGAACGATAGCCTGTATGTGTGTATGTTTGGCTTTTCTCTGCGACACCGAACGTGCGACAA
GCGTCGTTATGGTGCAACGTCGAATGCTCTGGCCTCGAACGAACGATAGCCCAAGCAATATTTATAATATTTATGCCCTCCGACACCGAACGTGCGACAA
GCGTCGTTATGGTGCAACGTCGAATGCTCTGGCCTCGAACGAACGATAGCAGCTTCTTCCTTTACCCATCACCCATCCCACGACACCGAACGTGCGACAA
GCGTCGTTATGGTGCAACGTCGAATGCTCTGGCCTCGAACGAACGATAGCGCTGGAGCCACTGCAGGGCAAGACAGACAGCGACACCGAACGTGCGACAA
GCGTCGTTATGGTGCAACGTCGAATGCTCTGGCCTCGAACGAACGATAGCCAGGGTTTTCTGAGGCTGGAGCTATGGCTCCGACACCGAACGTGCGACAA
GCGTCGTTATGGTGCAACGTCGAATGCTCTGGCCTCGAACGAACGATAGCAACAAAACCCACAAAGACCAATGTTCAGTGCGACACCGAACGTGCGACAA
GCGTCGTTATGGTGCAACGTCGAATGCTCTGGCCTCGAACGAACGATAGCGCTCCAGGCTATCTTGGATACTTGGTACACCGACACCGAACGTGCGACAA
GCGTCGTTATGGTGCAACGTCGAATGCTCTGGCCTCGAACGAACGATAGCTGTCTGCTCTTCTAAAGGTCTTGGATTGTACGACACCGAACGTGCGACAA
GCGTCGTTATGGTGCAACGTCGAATGCTCTGGCCTCGAACGAACGATAGCCATAGTTTAGCAGTTTAAACAGGAGACCAGCGACACCGAACGTGCGACAA
GCGTCGTTATGGTGCAACGTCGAATGCTCTGGCCTCGAACGAACGATAGCGAAAAGTGCTTTAACTAGCTGAGCCATCTCCGACACCGAACGTGCGACAA
GCGTCGTTATGGTGCAACGTCGAATGCTCTGGCCTCGAACGAACGATAGCGTCAGGTTCACAGTCAAAGTGCTTGTCTTGCGACACCGAACGTGCGACAA
GCGTCGTTATGGTGCAACGTCGAATGCTCTGGCCTCGAACGAACGATAGCAGTGCTGGAATAACACACATCATCCAGCTCCGACACCGAACGTGCGACAA
GCGTCGTTATGGTGCAACGTCGAATGCTCTGGCCTCGAACGAACGATAGCCAGATTCTGTCTCTGACTTCCATGTCCCTCCGACACCGAACGTGCGACAA
GCGTCGTTATGGTGCAACGTCGAATGCTCTGGCCTCGAACGAACGATAGCCTTCCTTGTTGAGGCAGGGCTTTGCTGTGTCGACACCGAACGTGCGACAA
GCGTCGTTATGGTGCAACGTCGAATGCTCTGGCCTCGAACGAACGATAGCAGCACTAACTTCTCTGTCTTATTTATTGACCGACACCGAACGTGCGACAA
GCGTCGTTATGGTGCAACGTCGAATGCTCTGGCCTCGAACGAACGATAGCGTTTCATTTTCTTCAAGGTGTATCATACAACGACACCGAACGTGCGACAA
GCGTCGTTATGGTGCAACGTCGAATGCTCTGGCCTCGAACGAACGATAGCCCAGAAGCAAATACAGCTACAAACCTCTATCGACACCGAACGTGCGACAA
GCGTCGTTATGGTGCAACGTCGAATGCTCTGGCCTCGAACGAACGATAGCAGCCATACTTTCTGGGACTGGCTCCTTGTACGACACCGAACGTGCGACAA
GCGTCGTTATGGTGCAACGTCGAATGCTCTGGCCTCGAACGAACGATAGCAGATCTAGTGGATAACAATGGCCTCATTACCGACACCGAACGTGCGACAA
GCGTCGTTATGGTGCAACGTCGAATGCTCTGGCCTCGAACGAACGATAGCGGTCCCAAGATCCTACAAAGTCCCGCCGAGCGACACCGAACGTGCGACAA
GCGTCGTTATGGTGCAACGTCGAATGCTCTGGCCTCGAACGAACGATAGCCATAGGGCAGAGCTTAGGTGCTTAATGTGCCGACACCGAACGTGCGACAA
GCGTCGTTATGGTGCAACGTCGAATGCTCTGGCCTCGAACGAACGATAGCGATGAGACAGAGCATATAACCCCCTTAATACGACACCGAACGTGCGACAA
GCGTCGTTATGGTGCAACGTCGAATGCTCTGGCCTCGAACGAACGATAGCCACAAAGCCTACTATTTCCCTACAATCTTTCGACACCGAACGTGCGACAA
GCGTCGTTATGGTGCAACGTCGAATGCTCTGGCCTCGAACGAACGATAGCCTAGTAGCAGCAAAGGTCGATTGTCAGTCTCGACACCGAACGTGCGACAA
GCGTCGTTATGGTGCAACGTCGAATGCTCTGGCCTCGAACGAACGATAGCAAGTAAGGAGAACGAACAAAGGTGCAATGGCGACACCGAACGTGCGACAA
GCGTCGTTATGGTGCAACGTCGAATGCTCTGGCCTCGAACGAACGATAGCGCTCAGCTTACATTTCTGCTCCTCAGACCTCGACACCGAACGTGCGACAA
GCGTCGTTATGGTGCAACGTCGAATGCTCTGGCCTCGAACGAACGATAGCTATGAACTCTATGAAGGCTTTTATAAACAGCGACACCGAACGTGCGACAA
GCGTCGTTATGGTGCAACGTCGAATGCTCTGGCCTCGAACGAACGATAGCTCAGGTCCTTTCTTGGCTATAGGGAAAAAGCGACACCGAACGTGCGACAA
GCGTCGTTATGGTGCAACGTCGAATGCTCTGGCCTCGAACGAACGATAGCCCTGGGCACGGAGTACAGTCTGCTCTTTGACGACACCGAACGTGCGACAA
GCGTCGTTATGGTGCAACGTCGAATGCTCTGGCCTCGAACGAACGATAGCGGGGAGTGGGTAAGGGAGGTTGCCTGATTACGACACCGAACGTGCGACAA
GCGTCGTTATGGTGCAACGTCGAATGCTCTGGCCTCGAACGAACGATAGCTGAACTGCAGGCAGGACGGATGCCCTGTGGCGACACCGAACGTGCGACAA
GCGTCGTTATGGTGCAACGTCGAATGCTCTGGCCTCGAACGAACGATAGCAGCAGGTGCCTTCTGACGGAGCCAGGCAGGCGACACCGAACGTGCGACAA
GCGTCGTTATGGTGCAACGTCGAATGCTCTGGCCTCGAACGAACGATAGCCAAGAGGAAGCATACGGAAAAATACTTAGCCGACACCGAACGTGCGACAA
GCGTCGTTATGGTGCAACGTCGAATGCTCTGGCCTCGAACGAACGATAGCTTACTTGACCTTGAGGAAGTTTTTAACTGTCGACACCGAACGTGCGACAA
GCGTCGTTATGGTGCAACGTCGAATGCTCTGGCCTCGAACGAACGATAGCACATCCTGTCCTGCCTGCTCTGCTTCCAACCGACACCGAACGTGCGACAA
GCGTCGTTATGGTGCAACGTCGAATGCTCTGGCCTCGAACGAACGATAGCCTGTCCCCCATCTCTCAGAGCCCAAACAGTCGACACCGAACGTGCGACAA
GCGTCGTTATGGTGCAACGTCGAATGCTCTGGCCTCGAACGAACGATAGCTGCTTCCGTGAATGCTTGCTTTCCACTGTGCGACACCGAACGTGCGACAA
GCGTCGTTATGGTGCAACGTCGAATGCTCTGGCCTCGAACGAACGATAGCCTTGGAACCACCCAGAAGCTCCTGTGGGGCCGACACCGAACGTGCGACAA
GCGTCGTTATGGTGCAACGTCGAATGCTCTGGCCTCGAACGAACGATAGCAACATGTGAATGAGCGGAACTCAAACACATCGACACCGAACGTGCGACAA
GCGTCGTTATGGTGCAACGTCGAATGCTCTGGCCTCGAACGAACGATAGCCACCTTGGACTTCCCCTTCCCCCGACGCTTCGACACCGAACGTGCGACAA
GCGTCGTTATGGTGCAACGTCGAATGCTCTGGCCTCGAACGAACGATAGCGCAAAACTAAAGGCTGGTCTCTGAAGACCGCGACACCGAACGTGCGACAA
GCGTCGTTATGGTGCAACGTCGAATGCTCTGGCCTCGAACGAACGATAGCGCCAAGAAAACCAAAACGATGACGATGCCCCGACACCGAACGTGCGACAA
GCGTCGTTATGGTGCAACGTCGAATGCTCTGGCCTCGAACGAACGATAGCCCAGGTTGGCAGGCAGGACAAAAACCCAGGCGACACCGAACGTGCGACAA
GCGTCGTTATGGTGCAACGTCGAATGCTCTGGCCTCGAACGAACGATAGCTTGAGTTCCCTCATCCTCCCATCCCAGGACCGACACCGAACGTGCGACAA
GCGTCGTTATGGTGCAACGTCGAATGCTCTGGCCTCGAACGAACGATAGCAGGTAATCTGAAATCTGAGAGGGATTTTCTCGACACCGAACGTGCGACAA
GCGTCGTTATGGTGCAACGTCGAATGCTCTGGCCTCGAACGAACGATAGCAGTCTGTTACACTAAAGCCCATCTCAGGCTCGACACCGAACGTGCGACAA
GCGTCGTTATGGTGCAACGTCGAATGCTCTGGCCTCGAACGAACGATAGCCTCCAGGAAGAGAAATTCCCCAAGTTCCTCCGACACCGAACGTGCGACAA
GCGTCGTTATGGTGCAACGTCGAATGCTCTGGCCTCGAACGAACGATAGCGGCACAGTACTAAGGGGTGTCATGGGATAGCGACACCGAACGTGCGACAA
GCGTCGTTATGGTGCAACGTCGAATGCTCTGGCCTCGAACGAACGATAGCCAGGCAAAACATTCATACAAATGGATAAAACGACACCGAACGTGCGACAA
GCGTCGTTATGGTGCAACGTCGAATGCTCTGGCCTCGAACGAACGATAGCATAGTGGTTCACAACTATCCATCAACTCCACGACACCGAACGTGCGACAA
GCGTCGTTATGGTGCAACGTCGAATGCTCTGGCCTCGAACGAACGATAGCCAACCAAACCAAAAACATAACAAAAACACTCGACACCGAACGTGCGACAA
GCGTCGTTATGGTGCAACGTCGAATGCTCTGGCCTCGAACGAACGATAGCAATCTCATCTACAGATCGAATCCAGGACAACGACACCGAACGTGCGACAA
GCGTCGTTATGGTGCAACGTCGAATGCTCTGGCCTCGAACGAACGATAGCACAAATTATCATTGAGTTGGGCCTGGTGGTCGACACCGAACGTGCGACAA
GCGTCGTTATGGTGCAACGTCGAATGCTCTGGCCTCGAACGAACGATAGCGTCTACAGAGAGACTTCCAAGACATTCAGGCGACACCGAACGTGCGACAA
GCGTCGTTATGGTGCAACGTCGAATGCTCTGGCCTCGAACGAACGATAGCGTTACACTGTTAATCCTAGCACTAGGAAGGCGACACCGAACGTGCGACAA
GCGTCGTTATGGTGCAACGTCGAATGCTCTGGCCTCGAACGAACGATAGCTGCCCACACTCACAAACGCACAATAATAATCGACACCGAACGTGCGACAA
GCGTCGTTATGGTGCAACGTCGAATGCTCTGGCCTCGAACGAACGATAGCCAGTAGGAGAGAACTGCGGCCCAGGAGTCCCGACACCGAACGTGCGACAA
GCGTCGTTATGGTGCAACGTCGAATGCTCTGGCCTCGAACGAACGATAGCCAGTGAGTGGGGCAGGGGCAGGTGAGACGGCGACACCGAACGTGCGACAA
GCGTCGTTATGGTGCAACGTCGAATGCTCTGGCCTCGAACGAACGATAGCTGACTACATACCAACTTCTGGCTGTGAAGCCGACACCGAACGTGCGACAA
GCGTCGTTATGGTGCAACGTCGAATGCTCTGGCCTCGAACGAACGATAGCCAAGCCAGTATTCTCAGCACTCGCAAGGTACGACACCGAACGTGCGACAA
GCGTCGTTATGGTGCAACGTCGAATGCTCTGGCCTCGAACGAACGATAGCTGATTGCCTAATGTGCACGAAGCCCAAGCTCGACACCGAACGTGCGACAA
GCGTCGTTATGGTGCAACGTCGAATGCTCTGGCCTCGAACGAACGATAGCAGACAGGAAGATCAGGACTTCAAGGCTAGCCGACACCGAACGTGCGACAA
GCGTCGTTATGGTGCAACGTCGAATGCTCTGGCCTCGAACGAACGATAGCCAGGAACACAACAGACAAAGCAAGTTGAAGCGACACCGAACGTGCGACAA
GCGTCGTTATGGTGCAACGTCGAATGCTCTGGCCTCGAACGAACGATAGCACCATGGGGATAGTTCAGGGGTGGAAATGGCGACACCGAACGTGCGACAA
GCGTCGTTATGGTGCAACGTCGAATGCTCTGGCCTCGAACGAACGATAGCCCAACTCTCTGGTCTCCAGTGTGAGTCACTCGACACCGAACGTGCGACAA
GCGTCGTTATGGTGCAACGTCGAATGCTCTGGCCTCGAACGAACGATAGCTGTTGACTGGGCGGTACCATGCTTCAGCAGCGACACCGAACGTGCGACAA
GCGTCGTTATGGTGCAACGTCGAATGCTCTGGCCTCGAACGAACGATAGCGCCTCAAATCCGGAATTTCTCAAATCAGACCGACACCGAACGTGCGACAA
GCGTCGTTATGGTGCAACGTCGAATGCTCTGGCCTCGAACGAACGATAGCTAAGGGGTAGACTGGTTACTTTTGTCAACTCGACACCGAACGTGCGACAA
GCGTCGTTATGGTGCAACGTCGAATGCTCTGGCCTCGAACGAACGATAGCAGGACTTAGCACATACAGGGTGTGACCATACGACACCGAACGTGCGACAA
GCGTCGTTATGGTGCAACGTCGAATGCTCTGGCCTCGAACGAACGATAGCAAAGGGGACATCGAGCAGGTATGGGTGCGCCGACACCGAACGTGCGACAA
GCGTCGTTATGGTGCAACGTCGAATGCTCTGGCCTCGAACGAACGATAGCTGGATTTGCTGCCAGGGATAGAAAAACAAACGACACCGAACGTGCGACAA
GCGTCGTTATGGTGCAACGTCGAATGCTCTGGCCTCGAACGAACGATAGCTTTCAAAAGTTATCCTCTGGGGGCTGGTGACGACACCGAACGTGCGACAA
GCGTCGTTATGGTGCAACGTCGAATGCTCTGGCCTCGAACGAACGATAGCCTAGCAATCTGAGTTCAATACCTAGGCCACCGACACCGAACGTGCGACAA
GCGTCGTTATGGTGCAACGTCGAATGCTCTGGCCTCGAACGAACGATAGCTCAAAAGAACAAAAGAGCGGCCTGCAATATCGACACCGAACGTGCGACAA
GCGTCGTTATGGTGCAACGTCGAATGCTCTGGCCTCGAACGAACGATAGCGTGGTATTAGGAATTTGAGGCTAGCCTGAGCGACACCGAACGTGCGACAA
GCGTCGTTATGGTGCAACGTCGAATGCTCTGGCCTCGAACGAACGATAGCGAACTGTTGTCTGGTGGGAAAAGGGAAAAACGACACCGAACGTGCGACAA
GCGTCGTTATGGTGCAACGTCGAATGCTCTGGCCTCGAACGAACGATAGCATCTGGTGCACATAGCTTAGGACACATCGTCGACACCGAACGTGCGACAA
GCGTCGTTATGGTGCAACGTCGAATGCTCTGGCCTCGAACGAACGATAGCCCAGACACTACCTCGCAGGACCCCGTGAGGCGACACCGAACGTGCGACAA
GCGTCGTTATGGTGCAACGTCGAATGCTCTGGCCTCGAACGAACGATAGCAAGTGTGAGCATGGCCTTTTGCTGGCAGTCCGACACCGAACGTGCGACAA
GCGTCGTTATGGTGCAACGTCGAATGCTCTGGCCTCGAACGAACGATAGCGGAGCTGCTCAAAACACAAACGCCAGAGCGCGACACCGAACGTGCGACAA
GCGTCGTTATGGTGCAACGTCGAATGCTCTGGCCTCGAACGAACGATAGCGACTTAGGGGCTGTGCTCCCTCCTGAGAGGCGACACCGAACGTGCGACAA
GCGTCGTTATGGTGCAACGTCGAATGCTCTGGCCTCGAACGAACGATAGCAAGCTGGGGCCTGCAGACCACCAAGGACCACGACACCGAACGTGCGACAA
GCGTCGTTATGGTGCAACGTCGAATGCTCTGGCCTCGAACGAACGATAGCCGCTGAAAGGAGGAGCTGACATGAATACTCCGACACCGAACGTGCGACAA
GCGTCGTTATGGTGCAACGTCGAATGCTCTGGCCTCGAACGAACGATAGCTGTCTTAGTGACAACAAGGACAGGACACAGCGACACCGAACGTGCGACAA
GCGTCGTTATGGTGCAACGTCGAATGCTCTGGCCTCGAACGAACGATAGCTAAGTGTGGCTCTCACAACTCCGTTCCAAGCGACACCGAACGTGCGACAA
GCGTCGTTATGGTGCAACGTCGAATGCTCTGGCCTCGAACGAACGATAGCAGCGACAGCCACAAATCTGCCTGCCTGTCTCGACACCGAACGTGCGACAA
GCGTCGTTATGGTGCAACGTCGAATGCTCTGGCCTCGAACGAACGATAGCGTGATTATGTATCTCAGGACCTTAACACGTCGACACCGAACGTGCGACAA
GCGTCGTTATGGTGCAACGTCGAATGCTCTGGCCTCGAACGAACGATAGCTTTTCTGTGAAGGAGAAACACGGAAGCCAGCGACACCGAACGTGCGACAA
GCGTCGTTATGGTGCAACGTCGAATGCTCTGGCCTCGAACGAACGATAGCCAAGGGAAGAATTACTCTCCTCGTACACAGCGACACCGAACGTGCGACAA
GCGTCGTTATGGTGCAACGTCGAATGCTCTGGCCTCGAACGAACGATAGCTCTCAAACAAAAAGGGGTGGGCATGGGGTACGACACCGAACGTGCGACAA
GCGTCGTTATGGTGCAACGTCGAATGCTCTGGCCTCGAACGAACGATAGCCAGGATTGCTGTGAGCGCCAGACTAGCCTACGACACCGAACGTGCGACAA
GCGTCGTTATGGTGCAACGTCGAATGCTCTGGCCTCGAACGAACGATAGCGTAACAAGGAGAAAGACAGGAGCCAGGCACCGACACCGAACGTGCGACAA
GCGTCGTTATGGTGCAACGTCGAATGCTCTGGCCTCGAACGAACGATAGCGTAAAAGAGGTGCACTCGGGGCAGACACCTCGACACCGAACGTGCGACAA
GCGTCGTTATGGTGCAACGTCGAATGCTCTGGCCTCGAACGAACGATAGCAATGCTAACCTTCTCGTTCCTTCGATAACTCGACACCGAACGTGCGACAA
GCGTCGTTATGGTGCAACGTCGAATGCTCTGGCCTCGAACGAACGATAGCTTTCAGTTTTCCTACTTGTCCTAGAGGAACCGACACCGAACGTGCGACAA
GCGTCGTTATGGTGCAACGTCGAATGCTCTGGCCTCGAACGAACGATAGCAGGTCAAGGGCTCTATCTCATCTCTGAGTTCGACACCGAACGTGCGACAA
GCGTCGTTATGGTGCAACGTCGAATGCTCTGGCCTCGAACGAACGATAGCTCCTCTCAAGTTTGTTTATCTGACTTACAACGACACCGAACGTGCGACAA
GCGTCGTTATGGTGCAACGTCGAATGCTCTGGCCTCGAACGAACGATAGCGCTTATACAAGGGGAAGTGAGAAAGGGAAGCGACACCGAACGTGCGACAA
GCGTCGTTATGGTGCAACGTCGAATGCTCTGGCCTCGAACGAACGATAGCGCTTGGGGCCTCTCAGGATTTCTCTGTCACCGACACCGAACGTGCGACAA
GCGTCGTTATGGTGCAACGTCGAATGCTCTGGCCTCGAACGAACGATAGCCATGGGGAGCATTGACTCAGGAAAGGAACTCGACACCGAACGTGCGACAA
GCGTCGTTATGGTGCAACGTCGAATGCTCTGGCCTCGAACGAACGATAGCAGATCCACCCTCACTCAAGTCTTTCCCACCCGACACCGAACGTGCGACAA
GCGTCGTTATGGTGCAACGTCGAATGCTCTGGCCTCGAACGAACGATAGCTTCTCAAGCTGGGGGTTCCTCCAGGCCTGCCGACACCGAACGTGCGACAA
GCGTCGTTATGGTGCAACGTCGAATGCTCTGGCCTCGAACGAACGATAGCCCTTCAAGGTGTCCAGGCCACCACCTGCCTCGACACCGAACGTGCGACAA
GCGTCGTTATGGTGCAACGTCGAATGCTCTGGCCTCGAACGAACGATAGCGAACCCCAAACGGCACAGGTTTCGGGAGGTCGACACCGAACGTGCGACAA
GCGTCGTTATGGTGCAACGTCGAATGCTCTGGCCTCGAACGAACGATAGCCTCACCTGTCCAGGGAAGAGGGAATACTCTCGACACCGAACGTGCGACAA
GCGTCGTTATGGTGCAACGTCGAATGCTCTGGCCTCGAACGAACGATAGCGCTCTCCAGAAAACAAGAAACGGCTGCCCACGACACCGAACGTGCGACAA
GCGTCGTTATGGTGCAACGTCGAATGCTCTGGCCTCGAACGAACGATAGCACGTAGCGCATAGCCACACACATCAAGAGGCGACACCGAACGTGCGACAA
GCGTCGTTATGGTGCAACGTCGAATGCTCTGGCCTCGAACGAACGATAGCCATCACAGTCCCATGAGGTAAGAATTTTTACGACACCGAACGTGCGACAA
GCGTCGTTATGGTGCAACGTCGAATGCTCTGGCCTCGAACGAACGATAGCGAAGGGCACCCTTCGTTGTAACGTATCAGTCGACACCGAACGTGCGACAA
GCGTCGTTATGGTGCAACGTCGAATGCTCTGGCCTCGAACGAACGATAGCGAGAGGTCTGCGATAATTACTGTTGGTAATCGACACCGAACGTGCGACAA
GCGTCGTTATGGTGCAACGTCGAATGCTCTGGCCTCGAACGAACGATAGCTCCTTCCATAATTACAACCTGAAAGACAAGCGACACCGAACGTGCGACAA
GCGTCGTTATGGTGCAACGTCGAATGCTCTGGCCTCGAACGAACGATAGCTGAGCCTGAAGCCAACGTGGAGTGGGGGAGCGACACCGAACGTGCGACAA
GCGTCGTTATGGTGCAACGTCGAATGCTCTGGCCTCGAACGAACGATAGCAAAAGCCTAGCTAATGACAGAGACTGAAAACGACACCGAACGTGCGACAA
GCGTCGTTATGGTGCAACGTCGAATGCTCTGGCCTCGAACGAACGATAGCGACTGGCTGGTTTCTCGGTTCCAGGCCAGCCGACACCGAACGTGCGACAA
GCGTCGTTATGGTGCAACGTCGAATGCTCTGGCCTCGAACGAACGATAGCGCACAGCGCTGGTGAGGGGGAAAGGCTCCCCGACACCGAACGTGCGACAA
GCGTCGTTATGGTGCAACGTCGAATGCTCTGGCCTCGAACGAACGATAGCAGAGAGGGGAAAAGTCTGGCGAGCCAGCCACGACACCGAACGTGCGACAA
GCGTCGTTATGGTGCAACGTCGAATGCTCTGGCCTCGAACGAACGATAGCCCTGCCCCACCACTGAGAAAGCCAGGTTTCCGACACCGAACGTGCGACAA
GCGTCGTTATGGTGCAACGTCGAATGCTCTGGCCTCGAACGAACGATAGCAGCCTAATGCTCTGACCTCGCAGGCCTGGACGACACCGAACGTGCGACAA
GCGTCGTTATGGTGCAACGTCGAATGCTCTGGCCTCGAACGAACGATAGCCCACTAATCGGTGACAGTCCTCAACCCAGACGACACCGAACGTGCGACAA
GCGTCGTTATGGTGCAACGTCGAATGCTCTGGCCTCGAACGAACGATAGCGTGCTCTACAGAGAGTACTCATATCACAGTCGACACCGAACGTGCGACAA
GCGTCGTTATGGTGCAACGTCGAATGCTCTGGCCTCGAACGAACGATAGCAAACAAACACAGGACAAAGGCACAGTCAAGCGACACCGAACGTGCGACAA
GCGTCGTTATGGTGCAACGTCGAATGCTCTGGCCTCGAACGAACGATAGCTCCTCTCAATTTCTCCAGAACTTCCTACAGCGACACCGAACGTGCGACAA
GCGTCGTTATGGTGCAACGTCGAATGCTCTGGCCTCGAACGAACGATAGCCTCTTGGGAGCAAACTGAGTTAAGTCTAATCGACACCGAACGTGCGACAA
GCGTCGTTATGGTGCAACGTCGAATGCTCTGGCCTCGAACGAACGATAGCTTCCAGAGGAAGTCATTCATAGCCGGAACGCGACACCGAACGTGCGACAA
GCGTCGTTATGGTGCAACGTCGAATGCTCTGGCCTCGAACGAACGATAGCTTCGGTTCTCCTTCATCCGGTTCCCAAGTGCGACACCGAACGTGCGACAA
GCGTCGTTATGGTGCAACGTCGAATGCTCTGGCCTCGAACGAACGATAGCCCTCCTGGTCCTCTCAGGCTCTTGCATCTTCGACACCGAACGTGCGACAA
GCGTCGTTATGGTGCAACGTCGAATGCTCTGGCCTCGAACGAACGATAGCTACGGTCAAACAGTAGCGGAAGCCTGGGTCCGACACCGAACGTGCGACAA
GCGTCGTTATGGTGCAACGTCGAATGCTCTGGCCTCGAACGAACGATAGCCGACCTTCACAACCACAGTAAGGAAGATGTCGACACCGAACGTGCGACAA
GCGTCGTTATGGTGCAACGTCGAATGCTCTGGCCTCGAACGAACGATAGCTCCTAGCTTTTGGGAGCTGCAGTGCAAAGGCGACACCGAACGTGCGACAA
GCGTCGTTATGGTGCAACGTCGAATGCTCTGGCCTCGAACGAACGATAGCGATCCAAGGTGAGAACAGACTCAGAGCCATCGACACCGAACGTGCGACAA
GCGTCGTTATGGTGCAACGTCGAATGCTCTGGCCTCGAACGAACGATAGCCCCCCTGTTGGTGCACTTAAGGAAATGCCACGACACCGAACGTGCGACAA
GCGTCGTTATGGTGCAACGTCGAATGCTCTGGCCTCGAACGAACGATAGCACAATGTCTTGCTCAGGACAACCACACATCCGACACCGAACGTGCGACAA
GCGTCGTTATGGTGCAACGTCGAATGCTCTGGCCTCGAACGAACGATAGCTGAAACCCAATCACGGGACCTAACATTCCCCGACACCGAACGTGCGACAA
GCGTCGTTATGGTGCAACGTCGAATGCTCTGGCCTCGAACGAACGATAGCTCACATCTGGTTGGGGGTTTTTTGTTGTTGCGACACCGAACGTGCGACAA
GCGTCGTTATGGTGCAACGTCGAATGCTCTGGCCTCGAACGAACGATAGCCCAGGCAGATAAGGTGGTTGAGCTCATACTCGACACCGAACGTGCGACAA
GCGTCGTTATGGTGCAACGTCGAATGCTCTGGCCTCGAACGAACGATAGCCATGTTACACTTCTTTTGGCCAAGTCTACCCGACACCGAACGTGCGACAA
GCGTCGTTATGGTGCAACGTCGAATGCTCTGGCCTCGAACGAACGATAGCAAAGACCAGAGTTTGGCAATGCATAGCTTTCGACACCGAACGTGCGACAA
GCGTCGTTATGGTGCAACGTCGAATGCTCTGGCCTCGAACGAACGATAGCCTAAGGAGCAGGGCAGGCCAGCCACCTGACCGACACCGAACGTGCGACAA
GCGTCGTTATGGTGCAACGTCGAATGCTCTGGCCTCGAACGAACGATAGCAACACCCACCGGGACACTATCTGCGCACTGCGACACCGAACGTGCGACAA
GCGTCGTTATGGTGCAACGTCGAATGCTCTGGCCTCGAACGAACGATAGCGCAGGACGGGGAGCCTCAGGAACCATCTCCCGACACCGAACGTGCGACAA
GCGTCGTTATGGTGCAACGTCGAATGCTCTGGCCTCGAACGAACGATAGCCTTCAAGTGTAGAGCGCTGCAGTTCCTTAGCGACACCGAACGTGCGACAA
GCGTCGTTATGGTGCAACGTCGAATGCTCTGGCCTCGAACGAACGATAGCCTGCTAACTCGCTTGAGAGGACCCTAGAGACGACACCGAACGTGCGACAA
GCGTCGTTATGGTGCAACGTCGAATGCTCTGGCCTCGAACGAACGATAGCCATACATATGTTCTCACACACATAATTAGACGACACCGAACGTGCGACAA
GCGTCGTTATGGTGCAACGTCGAATGCTCTGGCCTCGAACGAACGATAGCTCTTCCAGATCTGAATTTGATTCCCAGCACCGACACCGAACGTGCGACAA
GCGTCGTTATGGTGCAACGTCGAATGCTCTGGCCTCGAACGAACGATAGCGTTATCCTAGCACTGGGAGAGAGCTTCTCCCGACACCGAACGTGCGACAA
GCGTCGTTATGGTGCAACGTCGAATGCTCTGGCCTCGAACGAACGATAGCTGCATAAGGAGACCCTGCCTCTAAAACCAACGACACCGAACGTGCGACAA
GCGTCGTTATGGTGCAACGTCGAATGCTCTGGCCTCGAACGAACGATAGCGGTTGGTAGAGCAGTTGCCAGGCATGCGAGCGACACCGAACGTGCGACAA
GCGTCGTTATGGTGCAACGTCGAATGCTCTGGCCTCGAACGAACGATAGCAGGGGGCCGCATTTCCCATTTGAAATAATCCGACACCGAACGTGCGACAA
GCGTCGTTATGGTGCAACGTCGAATGCTCTGGCCTCGAACGAACGATAGCATGGAACAGAAGAAAATGGTGAATATGTTTCGACACCGAACGTGCGACAA
GCGTCGTTATGGTGCAACGTCGAATGCTCTGGCCTCGAACGAACGATAGCTCCAAAGACCTTCAGCAGAAAAGGATACAGCGACACCGAACGTGCGACAA
GCGTCGTTATGGTGCAACGTCGAATGCTCTGGCCTCGAACGAACGATAGCCAAGTGCTGGTATTACAGCTGTGCTAGAACCGACACCGAACGTGCGACAA
GCGTCGTTATGGTGCAACGTCGAATGCTCTGGCCTCGAACGAACGATAGCTGAATTACCCTGCTCTTTGGGTCTAAGTCCCGACACCGAACGTGCGACAA
GCGTCGTTATGGTGCAACGTCGAATGCTCTGGCCTCGAACGAACGATAGCTTCTGAATATGTTGGATGTGTGGAAGAGATCGACACCGAACGTGCGACAA
GCGTCGTTATGGTGCAACGTCGAATGCTCTGGCCTCGAACGAACGATAGCTCCAGGGCCTATATAGTAAGATTTTGTCTCCGACACCGAACGTGCGACAA
GCGTCGTTATGGTGCAACGTCGAATGCTCTGGCCTCGAACGAACGATAGCACACTTTTAATCCCAGTACCTTCAAGGCAGCGACACCGAACGTGCGACAA
GCGTCGTTATGGTGCAACGTCGAATGCTCTGGCCTCGAACGAACGATAGCCTTGTGTGCATGTCCTAACTGCCAAGTGATCGACACCGAACGTGCGACAA
GCGTCGTTATGGTGCAACGTCGAATGCTCTGGCCTCGAACGAACGATAGCCACTTGGTAGGATGTCTAACTTTTATATTACGACACCGAACGTGCGACAA
GCGTCGTTATGGTGCAACGTCGAATGCTCTGGCCTCGAACGAACGATAGCGGGTCAAGCCTGCAAGCTTTCGAGGCATCCCGACACCGAACGTGCGACAA
GCGTCGTTATGGTGCAACGTCGAATGCTCTGGCCTCGAACGAACGATAGCCTAGACCTTCATGGGTGCCATCCTTCCAGACGACACCGAACGTGCGACAA
GCGTCGTTATGGTGCAACGTCGAATGCTCTGGCCTCGAACGAACGATAGCTAGAACTTCTAGCGCTGTCATTGGGTCCACCGACACCGAACGTGCGACAA
GCGTCGTTATGGTGCAACGTCGAATGCTCTGGCCTCGAACGAACGATAGCTTCTGTGTTGATATCTTTGGCAAGAGCCCTCGACACCGAACGTGCGACAA
GCGTCGTTATGGTGCAACGTCGAATGCTCTGGCCTCGAACGAACGATAGCAGTGATTCTGAGCCTAAGAGACTTTATTGGCGACACCGAACGTGCGACAA
GCGTCGTTATGGTGCAACGTCGAATGCTCTGGCCTCGAACGAACGATAGCGGAAGCTGATGTAATCACATTAGGTGTCTACGACACCGAACGTGCGACAA
GCGTCGTTATGGTGCAACGTCGAATGCTCTGGCCTCGAACGAACGATAGCGTGTGTAATGAAGTTACATCATTTACATCACGACACCGAACGTGCGACAA
GCGTCGTTATGGTGCAACGTCGAATGCTCTGGCCTCGAACGAACGATAGCTTTACCCAAACCCTTTCCTAGTATCCGAACCGACACCGAACGTGCGACAA
GCGTCGTTATGGTGCAACGTCGAATGCTCTGGCCTCGAACGAACGATAGCCTCAGATGGGAGTGGAGGGGCATAAGTGCACGACACCGAACGTGCGACAA
GCGTCGTTATGGTGCAACGTCGAATGCTCTGGCCTCGAACGAACGATAGCCTGTCTCAACTCCATTCCCCACTCCAAAACCGACACCGAACGTGCGACAA
GCGTCGTTATGGTGCAACGTCGAATGCTCTGGCCTCGAACGAACGATAGCCAAGGCAGTGCAACCCAAAGCCAGCCTGGGCGACACCGAACGTGCGACAA
GCGTCGTTATGGTGCAACGTCGAATGCTCTGGCCTCGAACGAACGATAGCTCAAGCTGAGTCATGTACCTTTCTATAGGTCGACACCGAACGTGCGACAA
GCGTCGTTATGGTGCAACGTCGAATGCTCTGGCCTCGAACGAACGATAGCGGATTACAGACAAGAGCCAGGCACCTAGTTCGACACCGAACGTGCGACAA
GCGTCGTTATGGTGCAACGTCGAATGCTCTGGCCTCGAACGAACGATAGCTTATAGCTAAAGCTGACCTGAAACTCACTGCGACACCGAACGTGCGACAA
GCGTCGTTATGGTGCAACGTCGAATGCTCTGGCCTCGAACGAACGATAGCCTAAAGGTGGTGGCAGTGTCTGAGCCTGATCGACACCGAACGTGCGACAA
GCGTCGTTATGGTGCAACGTCGAATGCTCTGGCCTCGAACGAACGATAGCCTTCTCTGGACCCAAGATTTCTCTCCCATCCGACACCGAACGTGCGACAA
GCGTCGTTATGGTGCAACGTCGAATGCTCTGGCCTCGAACGAACGATAGCCCTCTCAGTGTCCAAATGCTGGGGCAGAATCGACACCGAACGTGCGACAA
GCGTCGTTATGGTGCAACGTCGAATGCTCTGGCCTCGAACGAACGATAGCAGTAGAGAAGTAGAGGAGTAGAGGGCGGCCCGACACCGAACGTGCGACAA
GCGTCGTTATGGTGCAACGTCGAATGCTCTGGCCTCGAACGAACGATAGCCTCTTTCTTCCTTTTGTATAGAACAGAGTTCGACACCGAACGTGCGACAA
GCGTCGTTATGGTGCAACGTCGAATGCTCTGGCCTCGAACGAACGATAGCGACACCTACCCTTCTAGAAGGTGGGACTGGCGACACCGAACGTGCGACAA
GCGTCGTTATGGTGCAACGTCGAATGCTCTGGCCTCGAACGAACGATAGCACAGAGGCCATTCTGGTATGATAGGCTGACCGACACCGAACGTGCGACAA
GCGTCGTTATGGTGCAACGTCGAATGCTCTGGCCTCGAACGAACGATAGCGGCATGCCCCTCCTTCAGTGAGTGTGTGTGCGACACCGAACGTGCGACAA
GCGTCGTTATGGTGCAACGTCGAATGCTCTGGCCTCGAACGAACGATAGCCAAACCAAACCAAACAAACAAAAAGTCTTCCGACACCGAACGTGCGACAA
GCGTCGTTATGGTGCAACGTCGAATGCTCTGGCCTCGAACGAACGATAGCCAGGGTGCTCACTATAGGACATCAGACTCTCGACACCGAACGTGCGACAA
GCGTCGTTATGGTGCAACGTCGAATGCTCTGGCCTCGAACGAACGATAGCTATTTCATTCACCCACCCCTTCCTCATGGCCGACACCGAACGTGCGACAA
GCGTCGTTATGGTGCAACGTCGAATGCTCTGGCCTCGAACGAACGATAGCGAGACAAGAGTTCCTCTGTGTAACTCTGGCCGACACCGAACGTGCGACAA
GCGTCGTTATGGTGCAACGTCGAATGCTCTGGCCTCGAACGAACGATAGCCAAGATAACGTCTACTATAGCCCAGGCTGGCGACACCGAACGTGCGACAA
GCGTCGTTATGGTGCAACGTCGAATGCTCTGGCCTCGAACGAACGATAGCTTCATGATCAGAACTCTCAGTTCCATTTCTCGACACCGAACGTGCGACAA
GCGTCGTTATGGTGCAACGTCGAATGCTCTGGCCTCGAACGAACGATAGCTGACTTGGCTCCGGCCTCCCAGTAAATAGCCGACACCGAACGTGCGACAA
GCGTCGTTATGGTGCAACGTCGAATGCTCTGGCCTCGAACGAACGATAGCGGGCTGAAAGGAGAGGAATCCAGGACACCACGACACCGAACGTGCGACAA
GCGTCGTTATGGTGCAACGTCGAATGCTCTGGCCTCGAACGAACGATAGCGGGAACTTTCAGGGTATGTTGGCGAATCACCGACACCGAACGTGCGACAA
GCGTCGTTATGGTGCAACGTCGAATGCTCTGGCCTCGAACGAACGATAGCTACAGAAACAAAACCAAAGAAGTCCAAGTACGACACCGAACGTGCGACAA
GCGTCGTTATGGTGCAACGTCGAATGCTCTGGCCTCGAACGAACGATAGCCTGGTGAAATAAAGTCTTAAGGAGTTAAAACGACACCGAACGTGCGACAA
GCGTCGTTATGGTGCAACGTCGAATGCTCTGGCCTCGAACGAACGATAGCGGAAATGTAAATGAAATAAATATCACCCCCCGACACCGAACGTGCGACAA
[truncated: 48,000 more rows]

## Sheet: 5kb-res tracing
GTGGTAAAGCTCCGCGGCTTGGACACGGGATCGACGGTAGTGGATCGATTCGCGGCATAGCCTGCCCCATAGGGCGGTATGGACACGGGATCGACGGTAGTGGATCGATTGATTGGTCAATGCGGAACGA
GTGGTAAAGCTCCGCGGCTTGGACACGGGATCGACGGTAGTGGATCGATTAGTCAATCCTTTCCAGTGTCCTGGCCTTGGGGACACGGGATCGACGGTAGTGGATCGATTGATTGGTCAATGCGGAACGA
GTGGTAAAGCTCCGCGGCTTGGACACGGGATCGACGGTAGTGGATCGATTTCCAGTGTCCTGGCCTTGGCCAAGAAATTCGGACACGGGATCGACGGTAGTGGATCGATTGATTGGTCAATGCGGAACGA
GTGGTAAAGCTCCGCGGCTTGGACACGGGATCGACGGTAGTGGATCGATTTGTGTGAGTGGACAGCTCAGGGCTGGATGCGGACACGGGATCGACGGTAGTGGATCGATTGATTGGTCAATGCGGAACGA
GTGGTAAAGCTCCGCGGCTTGGACACGGGATCGACGGTAGTGGATCGATTACAGCTCAGGGCTGGATGCTACCAGAAGATGGACACGGGATCGACGGTAGTGGATCGATTGATTGGTCAATGCGGAACGA
GTGGTAAAGCTCCGCGGCTTGGACACGGGATCGACGGTAGTGGATCGATTCTGGATGCTACCAGAAGATGTGAAGTCTGCGGACACGGGATCGACGGTAGTGGATCGATTGATTGGTCAATGCGGAACGA
GTGGTAAAGCTCCGCGGCTTGGACACGGGATCGACGGTAGTGGATCGATTCTGGATGCTACCAGAAGATGTGAAGTCTGCGGACACGGGATCGACGGTAGTGGATCGATTGATTGGTCAATGCGGAACGA
GTGGTAAAGCTCCGCGGCTTGGACACGGGATCGACGGTAGTGGATCGATTCAGAAGATGTGAAGTCTGCCCTGTGCTTTAGGACACGGGATCGACGGTAGTGGATCGATTGATTGGTCAATGCGGAACGA
GTGGTAAAGCTCCGCGGCTTGGACACGGGATCGACGGTAGTGGATCGATTAAGTCTGCCCTGTGCTTTAAGAACACAGCTGGACACGGGATCGACGGTAGTGGATCGATTGATTGGTCAATGCGGAACGA
GTGGTAAAGCTCCGCGGCTTGGACACGGGATCGACGGTAGTGGATCGATTGTGCTTTAAGAACACAGCTTATAAAACCTTGGACACGGGATCGACGGTAGTGGATCGATTGATTGGTCAATGCGGAACGA
GTGGTAAAGCTCCGCGGCTTGGACACGGGATCGACGGTAGTGGATCGATTACACAGCTTATAAAACCTTATAAAGTTTGGGGACACGGGATCGACGGTAGTGGATCGATTGATTGGTCAATGCGGAACGA
GTGGTAAAGCTCCGCGGCTTGGACACGGGATCGACGGTAGTGGATCGATTAAAACCTTATAAAGTTTGGTAGTTTAGCCCGGACACGGGATCGACGGTAGTGGATCGATTGATTGGTCAATGCGGAACGA
GTGGTAAAGCTCCGCGGCTTGGACACGGGATCGACGGTAGTGGATCGATTAAAACCTTATAAAGTTTGGTAGTTTAGCCCGGACACGGGATCGACGGTAGTGGATCGATTGATTGGTCAATGCGGAACGA
GTGGTAAAGCTCCGCGGCTTGGACACGGGATCGACGGTAGTGGATCGATTAAGTTTGGTAGTTTAGCCCGAGACAACCCTGGACACGGGATCGACGGTAGTGGATCGATTGATTGGTCAATGCGGAACGA
GTGGTAAAGCTCCGCGGCTTGGACACGGGATCGACGGTAGTGGATCGATTTTTAGCCCGAGACAACCCTCCAGGGGAGCTGGACACGGGATCGACGGTAGTGGATCGATTGATTGGTCAATGCGGAACGA
GTGGTAAAGCTCCGCGGCTTGGACACGGGATCGACGGTAGTGGATCGATTACAACCCTCCAGGGGAGCTATTTTCTTTAAGGACACGGGATCGACGGTAGTGGATCGATTGATTGGTCAATGCGGAACGA
GTGGTAAAGCTCCGCGGCTTGGACACGGGATCGACGGTAGTGGATCGATTGGGGAGCTATTTTCTTTAACACCCTGCTAGGGACACGGGATCGACGGTAGTGGATCGATTGATTGGTCAATGCGGAACGA
GTGGTAAAGCTCCGCGGCTTGGACACGGGATCGACGGTAGTGGATCGATTTTCTTTAACACCCTGCTAGCTTCTCATTTTGGACACGGGATCGACGGTAGTGGATCGATTGATTGGTCAATGCGGAACGA
GTGGTAAAGCTCCGCGGCTTGGACACGGGATCGACGGTAGTGGATCGATTTTCTTTAACACCCTGCTAGCTTCTCATTTTGGACACGGGATCGACGGTAGTGGATCGATTGATTGGTCAATGCGGAACGA
GTGGTAAAGCTCCGCGGCTTGGACACGGGATCGACGGTAGTGGATCGATTCCTGCTAGCTTCTCATTTTGCAACATACCAGGACACGGGATCGACGGTAGTGGATCGATTGATTGGTCAATGCGGAACGA
GTGGTAAAGCTCCGCGGCTTGGACACGGGATCGACGGTAGTGGATCGATTCTCATTTTGCAACATACCACTGGTGAGTTAGGACACGGGATCGACGGTAGTGGATCGATTGATTGGTCAATGCGGAACGA
GTGGTAAAGCTCCGCGGCTTGGACACGGGATCGACGGTAGTGGATCGATTACATACCACTGGTGAGTTAGAGAGGCAGCGGGACACGGGATCGACGGTAGTGGATCGATTGATTGGTCAATGCGGAACGA
GTGGTAAAGCTCCGCGGCTTGGACACGGGATCGACGGTAGTGGATCGATTGTGAGTTAGAGAGGCAGCGTTAGACCCAGGGGACACGGGATCGACGGTAGTGGATCGATTGATTGGTCAATGCGGAACGA
GTGGTAAAGCTCCGCGGCTTGGACACGGGATCGACGGTAGTGGATCGATTAGGCAGCGTTAGACCCAGGAGTTTTGCTCAGGACACGGGATCGACGGTAGTGGATCGATTGATTGGTCAATGCGGAACGA
GTGGTAAAGCTCCGCGGCTTGGACACGGGATCGACGGTAGTGGATCGATTAGGCAGCGTTAGACCCAGGAGTTTTGCTCAGGACACGGGATCGACGGTAGTGGATCGATTGATTGGTCAATGCGGAACGA
GTGGTAAAGCTCCGCGGCTTGGACACGGGATCGACGGTAGTGGATCGATTGACCCAGGAGTTTTGCTCAAATTCACTTTTGGACACGGGATCGACGGTAGTGGATCGATTGATTGGTCAATGCGGAACGA
GTGGTAAAGCTCCGCGGCTTGGACACGGGATCGACGGTAGTGGATCGATTTTTGCTCAAATTCACTTTTGAGAGTCTGAGGGACACGGGATCGACGGTAGTGGATCGATTGATTGGTCAATGCGGAACGA
GTGGTAAAGCTCCGCGGCTTGGACACGGGATCGACGGTAGTGGATCGATTTCACTTTTGAGAGTCTGAGCTTCCCCCATCGGACACGGGATCGACGGTAGTGGATCGATTGATTGGTCAATGCGGAACGA
GTGGTAAAGCTCCGCGGCTTGGACACGGGATCGACGGTAGTGGATCGATTAGTCTGAGCTTCCCCCATCAATACTGTTTGGGACACGGGATCGACGGTAGTGGATCGATTGATTGGTCAATGCGGAACGA
GTGGTAAAGCTCCGCGGCTTGGACACGGGATCGACGGTAGTGGATCGATTAAACAGGAAGAGTCAAGAACCCATGGGGCTGGACACGGGATCGACGGTAGTGGATCGATTGATTGGTCAATGCGGAACGA
GTGGTAAAGCTCCGCGGCTTGGACACGGGATCGACGGTAGTGGATCGATTGTCAAGAACCCATGGGGCTTGAGAACTTGAGGACACGGGATCGACGGTAGTGGATCGATTGATTGGTCAATGCGGAACGA
GTGGTAAAGCTCCGCGGCTTGGACACGGGATCGACGGTAGTGGATCGATTGTCAAGAACCCATGGGGCTTGAGAACTTGAGGACACGGGATCGACGGTAGTGGATCGATTGATTGGTCAATGCGGAACGA
GTGGTAAAGCTCCGCGGCTTGGACACGGGATCGACGGTAGTGGATCGATTATGGGGCTTGAGAACTTGAAGAAATATCAAGGACACGGGATCGACGGTAGTGGATCGATTGATTGGTCAATGCGGAACGA
GTGGTAAAGCTCCGCGGCTTGGACACGGGATCGACGGTAGTGGATCGATTATTTGATTTGTGACTTCTTTTTCTTCTGAGGGACACGGGATCGACGGTAGTGGATCGATTGATTGGTCAATGCGGAACGA
GTGGTAAAGCTCCGCGGCTTGGACACGGGATCGACGGTAGTGGATCGATTGACTTCTTTTTCTTCTGAGATTTCTCAACCGGACACGGGATCGACGGTAGTGGATCGATTGATTGGTCAATGCGGAACGA
GTGGTAAAGCTCCGCGGCTTGGACACGGGATCGACGGTAGTGGATCGATTCTTCTGAGATTTCTCAACCTGCGCGGCATAGGACACGGGATCGACGGTAGTGGATCGATTGATTGGTCAATGCGGAACGA
GTGGTAAAGCTCCGCGGCTTGGACACGGGATCGACGGTAGTGGATCGATTCGCCCCCATCCTGCCGCCACCTGGTGGTCAGGACACGGGATCGACGGTAGTGGATCGATTGATTGGTCAATGCGGAACGA
GTGGTAAAGCTCCGCGGCTTGGACACGGGATCGACGGTAGTGGATCGATTCGCCCCCATCCTGCCGCCACCTGGTGGTCAGGACACGGGATCGACGGTAGTGGATCGATTGATTGGTCAATGCGGAACGA
GTGGTAAAGCTCCGCGGCTTGGACACGGGATCGACGGTAGTGGATCGATTTGCCGCCACCTGGTGGTCACAGAGGACAAAGGACACGGGATCGACGGTAGTGGATCGATTGATTGGTCAATGCGGAACGA
GTGGTAAAGCTCCGCGGCTTGGACACGGGATCGACGGTAGTGGATCGATTCCACAATTTTCAAGTCCCTCCAGCCCACAGGGACACGGGATCGACGGTAGTGGATCGATTGATTGGTCAATGCGGAACGA
GTGGTAAAGCTCCGCGGCTTGGACACGGGATCGACGGTAGTGGATCGATTAAGTCCCTCCAGCCCACAGCTATCACCCCAGGACACGGGATCGACGGTAGTGGATCGATTGATTGGTCAATGCGGAACGA
GTGGTAAAGCTCCGCGGCTTGGACACGGGATCGACGGTAGTGGATCGATTACACGCACGCATGGTAAACTCAGCCACCTCGGACACGGGATCGACGGTAGTGGATCGATTGATTGGTCAATGCGGAACGA
GTGGTAAAGCTCCGCGGCTTGGACACGGGATCGACGGTAGTGGATCGATTTGGTAAACTCAGCCACCTCCTGCTTTCTCAGGACACGGGATCGACGGTAGTGGATCGATTGATTGGTCAATGCGGAACGA
GTGGTAAAGCTCCGCGGCTTGGACACGGGATCGACGGTAGTGGATCGATTTGGTAAACTCAGCCACCTCCTGCTTTCTCAGGACACGGGATCGACGGTAGTGGATCGATTGATTGGTCAATGCGGAACGA
GTGGTAAAGCTCCGCGGCTTGGACACGGGATCGACGGTAGTGGATCGATTGCCACCTCCTGCTTTCTCACAGGGATAGCCGGACACGGGATCGACGGTAGTGGATCGATTGATTGGTCAATGCGGAACGA
GTGGTAAAGCTCCGCGGCTTGGACACGGGATCGACGGTAGTGGATCGATTCTTTCTCACAGGGATAGCCTCACTAAAAGTGGACACGGGATCGACGGTAGTGGATCGATTGATTGGTCAATGCGGAACGA
GTGGTAAAGCTCCGCGGCTTGGACACGGGATCGACGGTAGTGGATCGATTGGATAGCCTCACTAAAAGTCTTGCACTCTGGGACACGGGATCGACGGTAGTGGATCGATTGATTGGTCAATGCGGAACGA
GTGGTAAAGCTCCGCGGCTTGGACACGGGATCGACGGTAGTGGATCGATTCTAAAAGTCTTGCACTCTGGCCTGTTTCTCGGACACGGGATCGACGGTAGTGGATCGATTGATTGGTCAATGCGGAACGA
GTGGTAAAGCTCCGCGGCTTGGACACGGGATCGACGGTAGTGGATCGATTGCACTCTGGCCTGTTTCTCTGAGGAACTAGGGACACGGGATCGACGGTAGTGGATCGATTGATTGGTCAATGCGGAACGA
GTGGTAAAGCTCCGCGGCTTGGACACGGGATCGACGGTAGTGGATCGATTGCACTCTGGCCTGTTTCTCTGAGGAACTAGGGACACGGGATCGACGGTAGTGGATCGATTGATTGGTCAATGCGGAACGA
GTGGTAAAGCTCCGCGGCTTGGACACGGGATCGACGGTAGTGGATCGATTTGTTTCTCTGAGGAACTAGGGCCATAGAGAGGACACGGGATCGACGGTAGTGGATCGATTGATTGGTCAATGCGGAACGA
GTGGTAAAGCTCCGCGGCTTGGACACGGGATCGACGGTAGTGGATCGATTGGAACTAGGGCCATAGAGATGGTGAGGCAGGGACACGGGATCGACGGTAGTGGATCGATTGATTGGTCAATGCGGAACGA
GTGGTAAAGCTCCGCGGCTTGGACACGGGATCGACGGTAGTGGATCGATTCATAGAGATGGTGAGGCAGCTTCTGTAATGGGACACGGGATCGACGGTAGTGGATCGATTGATTGGTCAATGCGGAACGA
GTGGTAAAGCTCCGCGGCTTGGACACGGGATCGACGGTAGTGGATCGATTTGAGGCAGCTTCTGTAATGACCAATCCCTGGGACACGGGATCGACGGTAGTGGATCGATTGATTGGTCAATGCGGAACGA
GTGGTAAAGCTCCGCGGCTTGGACACGGGATCGACGGTAGTGGATCGATTCTGTAATGACCAATCCCTGGGGATTAAGATGGACACGGGATCGACGGTAGTGGATCGATTGATTGGTCAATGCGGAACGA
GTGGTAAAGCTCCGCGGCTTGGACACGGGATCGACGGTAGTGGATCGATTAATCCCTGGGGATTAAGATTCATATTGACAGGACACGGGATCGACGGTAGTGGATCGATTGATTGGTCAATGCGGAACGA
GTGGTAAAGCTCCGCGGCTTGGACACGGGATCGACGGTAGTGGATCGATTAATCCCTGGGGATTAAGATTCATATTGACAGGACACGGGATCGACGGTAGTGGATCGATTGATTGGTCAATGCGGAACGA
GTGGTAAAGCTCCGCGGCTTGGACACGGGATCGACGGTAGTGGATCGATTATTAAGATTCATATTGACAGATCCAGACGAGGACACGGGATCGACGGTAGTGGATCGATTGATTGGTCAATGCGGAACGA
GTGGTAAAGCTCCGCGGCTTGGACACGGGATCGACGGTAGTGGATCGATTTATTGACAGATCCAGACGAGAGTTTTCCCCGGACACGGGATCGACGGTAGTGGATCGATTGATTGGTCAATGCGGAACGA
GTGGTAAAGCTCCGCGGCTTGGACACGGGATCGACGGTAGTGGATCGATTCCAGACGAGAGTTTTCCCCATAGGCAAATAGGACACGGGATCGACGGTAGTGGATCGATTGATTGGTCAATGCGGAACGA
GTGGTAAAGCTCCGCGGCTTGGACACGGGATCGACGGTAGTGGATCGATTTTTTCCCCATAGGCAAATAAAAAGGAAAAAGGACACGGGATCGACGGTAGTGGATCGATTGATTGGTCAATGCGGAACGA
GTGGTAAAGCTCCGCGGCTTGGACACGGGATCGACGGTAGTGGATCGATTAGGGGAAGGCACCTGGACCTGCTGAGTAGAGGACACGGGATCGACGGTAGTGGATCGATTGATTGGTCAATGCGGAACGA
GTGGTAAAGCTCCGCGGCTTGGACACGGGATCGACGGTAGTGGATCGATTAGGGGAAGGCACCTGGACCTGCTGAGTAGAGGACACGGGATCGACGGTAGTGGATCGATTGATTGGTCAATGCGGAACGA
GTGGTAAAGCTCCGCGGCTTGGACACGGGATCGACGGTAGTGGATCGATTCCTGGACCTGCTGAGTAGACTGCTTTCCAAGGACACGGGATCGACGGTAGTGGATCGATTGATTGGTCAATGCGGAACGA
GTGGTAAAGCTCCGCGGCTTGGACACGGGATCGACGGTAGTGGATCGATTTGAGTAGACTGCTTTCCAAATGTGCCTGTCGGACACGGGATCGACGGTAGTGGATCGATTGATTGGTCAATGCGGAACGA
GTGGTAAAGCTCCGCGGCTTGGACACGGGATCGACGGTAGTGGATCGATTCTTTCAGGAGAGTCTTCATCTGTACTGAGCGGACACGGGATCGACGGTAGTGGATCGATTGATTGGTCAATGCGGAACGA
GTGGTAAAGCTCCGCGGCTTGGACACGGGATCGACGGTAGTGGATCGATTGTCTTCATCTGTACTGAGCTGGAACTGCGCGGACACGGGATCGACGGTAGTGGATCGATTGATTGGTCAATGCGGAACGA
GTGGTAAAGCTCCGCGGCTTGGACACGGGATCGACGGTAGTGGATCGATTTACTGAGCTGGAACTGCGCCCCCATCCTGCGGACACGGGATCGACGGTAGTGGATCGATTGATTGGTCAATGCGGAACGA
GTGGTAAAGCTCCGCGGCTTGGACACGGGATCGACGGTAGTGGATCGATTTACTGAGCTGGAACTGCGCCCCCATCCTGCGGACACGGGATCGACGGTAGTGGATCGATTGATTGGTCAATGCGGAACGA
GTGGTAAAGCTCCGCGGCTTGGACACGGGATCGACGGTAGTGGATCGATTCTCAAACAAGGCATGAACCTGGAGGCAGGGGGACACGGGATCGACGGTAGTGGATCGATTGATTGGTCAATGCGGAACGA
GTGGTAAAGCTCCGCGGCTTGGACACGGGATCGACGGTAGTGGATCGATTCATGAACCTGGAGGCAGGGGCTGATTTGGAGGACACGGGATCGACGGTAGTGGATCGATTGATTGGTCAATGCGGAACGA
GTGGTAAAGCTCCGCGGCTTGGACACGGGATCGACGGTAGTGGATCGATTTACTGGCTTGGTCCACATGGCTTGCTCAGCGGACACGGGATCGACGGTAGTGGATCGATTGATTGGTCAATGCGGAACGA
GTGGTAAAGCTCCGCGGCTTGGACACGGGATCGACGGTAGTGGATCGATTCACTGAGCAAGATTGTTTGCCTGGGGCAGCGGACACGGGATCGACGGTAGTGGATCGATTGATTGGTCAATGCGGAACGA
GTGGTAAAGCTCCGCGGCTTGGACACGGGATCGACGGTAGTGGATCGATTATTGTTTGCCTGGGGCAGCGTTCTCCTTAAGGACACGGGATCGACGGTAGTGGATCGATTGATTGGTCAATGCGGAACGA
GTGGTAAAGCTCCGCGGCTTGGACACGGGATCGACGGTAGTGGATCGATTATTGTTTGCCTGGGGCAGCGTTCTCCTTAAGGACACGGGATCGACGGTAGTGGATCGATTGATTGGTCAATGCGGAACGA
GTGGTAAAGCTCCGCGGCTTGGACACGGGATCGACGGTAGTGGATCGATTATTCACTAACCTTCTGTCCCCCTGTCTCCCGGACACGGGATCGACGGTAGTGGATCGATTGATTGGTCAATGCGGAACGA
GTGGTAAAGCTCCGCGGCTTGGACACGGGATCGACGGTAGTGGATCGATTGATGAAACACCATGACTAGAGCGACTTGGGGGACACGGGATCGACGGTAGTGGATCGATTGATTGGTCAATGCGGAACGA
GTGGTAAAGCTCCGCGGCTTGGACACGGGATCGACGGTAGTGGATCGATTATGACTAGAGCGACTTGGGAAGAAACAGTTGGACACGGGATCGACGGTAGTGGATCGATTGATTGGTCAATGCGGAACGA
GTGGTAAAGCTCCGCGGCTTGGACACGGGATCGACGGTAGTGGATCGATTGACTTGGGAAGAAACAGTTTATTTGTCTTGGGACACGGGATCGACGGTAGTGGATCGATTGATTGGTCAATGCGGAACGA
GTGGTAAAGCTCCGCGGCTTGGACACGGGATCGACGGTAGTGGATCGATTAAACAGTTTATTTGTCTTGTGCTTCCATATGGACACGGGATCGACGGTAGTGGATCGATTGATTGGTCAATGCGGAACGA
GTGGTAAAGCTCCGCGGCTTGGACACGGGATCGACGGTAGTGGATCGATTTTGTCTTGTGCTTCCATATCACTGAAGGAAGGACACGGGATCGACGGTAGTGGATCGATTGATTGGTCAATGCGGAACGA
GTGGTAAAGCTCCGCGGCTTGGACACGGGATCGACGGTAGTGGATCGATTTTGTCTTGTGCTTCCATATCACTGAAGGAAGGACACGGGATCGACGGTAGTGGATCGATTGATTGGTCAATGCGGAACGA
GTGGTAAAGCTCCGCGGCTTGGACACGGGATCGACGGTAGTGGATCGATTTTCCATATCACTGAAGGAAGCCAAGGCAAAGGACACGGGATCGACGGTAGTGGATCGATTGATTGGTCAATGCGGAACGA
GTGGTAAAGCTCCGCGGCTTGGACACGGGATCGACGGTAGTGGATCGATTTGAAGGAAGCCAAGGCAAAAACTCAAACAAGGACACGGGATCGACGGTAGTGGATCGATTGATTGGTCAATGCGGAACGA
GTGGTAAAGCTCCGCGGCTTGGACACGGGATCGACGGTAGTGGATCGATTAAAATTTCTTCTTGTGTGCTCTGGGCTGGGGGACACGGGATCGACGGTAGTGGATCGATTGATTGGTCAATGCGGAACGA
GTGGTAAAGCTCCGCGGCTTGGACACGGGATCGACGGTAGTGGATCGATTTGCTCTGGGCTGGGAGGTCTAGAGTCTGCGGGACACGGGATCGACGGTAGTGGATCGATTGATTGGTCAATGCGGAACGA
GTGGTAAAGCTCCGCGGCTTGGACACGGGATCGACGGTAGTGGATCGATTAGACTTCACAGCTACCTTGCCAGGTCTGGGGGACACGGGATCGACGGTAGTGGATCGATTGATTGGTCAATGCGGAACGA
GTGGTAAAGCTCCGCGGCTTGGACACGGGATCGACGGTAGTGGATCGATTAGACTTCACAGCTACCTTGCCAGGTCTGGGGGACACGGGATCGACGGTAGTGGATCGATTGATTGGTCAATGCGGAACGA
GTGGTAAAGCTCCGCGGCTTGGACACGGGATCGACGGTAGTGGATCGATTCTACCTTGCCAGGTCTGGGAAATTCCCCTTGGACACGGGATCGACGGTAGTGGATCGATTGATTGGTCAATGCGGAACGA
GTGGTAAAGCTCCGCGGCTTGGACACGGGATCGACGGTAGTGGATCGATTGGTCTGGGAAATTCCCCTTCAAAGCTCAGGGGACACGGGATCGACGGTAGTGGATCGATTGATTGGTCAATGCGGAACGA
GTGGTAAAGCTCCGCGGCTTGGACACGGGATCGACGGTAGTGGATCGATTCACAGAACTTCAGCCTTCAGGAGCACTCACGGACACGGGATCGACGGTAGTGGATCGATTGATTGGTCAATGCGGAACGA
GTGGTAAAGCTCCGCGGCTTGGACACGGGATCGACGGTAGTGGATCGATTCTCCAGACCCTCTGGGCCACCTGGCAAAGCGGACACGGGATCGACGGTAGTGGATCGATTGATTGGTCAATGCGGAACGA
GTGGTAAAGCTCCGCGGCTTGGACACGGGATCGACGGTAGTGGATCGATTCTGGGCCACCTGGCAAAGCTGTGGCTGATTGGACACGGGATCGACGGTAGTGGATCGATTGATTGGTCAATGCGGAACGA
GTGGTAAAGCTCCGCGGCTTGGACACGGGATCGACGGTAGTGGATCGATTCTGGGCCACCTGGCAAAGCTGTGGCTGATTGGACACGGGATCGACGGTAGTGGATCGATTGATTGGTCAATGCGGAACGA
GTGGTAAAGCTCCGCGGCTTGGACACGGGATCGACGGTAGTGGATCGATTCAGTACAGCAACTCCGAGAATCAGACAGGAGGACACGGGATCGACGGTAGTGGATCGATTGATTGGTCAATGCGGAACGA
GTGGTAAAGCTCCGCGGCTTGGACACGGGATCGACGGTAGTGGATCGATTCTCCGAGAATCAGACAGGACTAGGGAACAGGGACACGGGATCGACGGTAGTGGATCGATTGATTGGTCAATGCGGAACGA
GTGGTAAAGCTCCGCGGCTTGGACACGGGATCGACGGTAGTGGATCGATTAGACAGGACTAGGGAACAGGCTTACGGTGAGGACACGGGATCGACGGTAGTGGATCGATTGATTGGTCAATGCGGAACGA
GTGGTAAAGCTCCGCGGCTTGGACACGGGATCGACGGTAGTGGATCGATTGGGAACAGGCTTACGGTGAGGTAACAGAGCGGACACGGGATCGACGGTAGTGGATCGATTGATTGGTCAATGCGGAACGA
GTGGTAAAGCTCCGCGGCTTGGACACGGGATCGACGGTAGTGGATCGATTTACGGTGAGGTAACAGAGCAGCATTTAAAAGGACACGGGATCGACGGTAGTGGATCGATTGATTGGTCAATGCGGAACGA
GTGGTAAAGCTCCGCGGCTTGGACACGGGATCGACGGTAGTGGATCGATTTACGGTGAGGTAACAGAGCAGCATTTAAAAGGACACGGGATCGACGGTAGTGGATCGATTGATTGGTCAATGCGGAACGA
GTGGTAAAGCTCCGCGGCTTGGACACGGGATCGACGGTAGTGGATCGATTAACAGAGCAGCATTTAAAAATTTCTTCTTGGGACACGGGATCGACGGTAGTGGATCGATTGATTGGTCAATGCGGAACGA
GTGGTAAAGCTCCGCGGCTTGGACACGGGATCGACGGTAGTGGATCGATTCTCCTACACCCGGGTAGCTGCCTGCCCTGTGGACACGGGATCGACGGTAGTGGATCGATTGATTGGTCAATGCGGAACGA
GTGGTAAAGCTCCGCGGCTTGGACACGGGATCGACGGTAGTGGATCGATTGGGTAGCTGCCTGCCCTGTGGATTGGAATCGGACACGGGATCGACGGTAGTGGATCGATTGATTGGTCAATGCGGAACGA
GTGGTAAAGCTCCGCGGCTTGGACACGGGATCGACGGTAGTGGATCGATTCCACCCCTGGGAGCTCACAGATTTTTATTGGGACACGGGATCGACGGTAGTGGATCGATTGATTGGTCAATGCGGAACGA
GTGGTAAAGCTCCGCGGCTTGGACACGGGATCGACGGTAGTGGATCGATTTCTCTATGTACCCGAGGCTGGTCTTGAACTGGACACGGGATCGACGGTAGTGGATCGATTGATTGGTCAATGCGGAACGA
GTGGTAAAGCTCCGCGGCTTGGACACGGGATCGACGGTAGTGGATCGATTCTTAAGTGCTGATATTGCAGGCACGTGGCAGGACACGGGATCGACGGTAGTGGATCGATTGATTGGTCAATGCGGAACGA
GTGGTAAAGCTCCGCGGCTTGGACACGGGATCGACGGTAGTGGATCGATTCTTAAGTGCTGATATTGCAGGCACGTGGCAGGACACGGGATCGACGGTAGTGGATCGATTGATTGGTCAATGCGGAACGA
GTGGTAAAGCTCCGCGGCTTGGACACGGGATCGACGGTAGTGGATCGATTACCACACCCAGCCTGAGCACACACATTTCTGGACACGGGATCGACGGTAGTGGATCGATTGATTGGTCAATGCGGAACGA
GTGGTAAAGCTCCGCGGCTTGGACACGGGATCGACGGTAGTGGATCGATTCCTTTAACAAGCATGTCGAAACATTTCTGCGGACACGGGATCGACGGTAGTGGATCGATTGATTGGTCAATGCGGAACGA
GTGGTAAAGCTCCGCGGCTTGGACACGGGATCGACGGTAGTGGATCGATTCATGTCGAAACATTTCTGCTCAAGAGCTCAGGACACGGGATCGACGGTAGTGGATCGATTGATTGGTCAATGCGGAACGA
GTGGTAAAGCTCCGCGGCTTGGACACGGGATCGACGGTAGTGGATCGATTGCAAAACCAGAAAGCAGTATAAACAGGTTCGGACACGGGATCGACGGTAGTGGATCGATTGATTGGTCAATGCGGAACGA
GTGGTAAAGCTCCGCGGCTTGGACACGGGATCGACGGTAGTGGATCGATTGGTTCCCTTTTGAATCCGTCCATCTGAGTCGGACACGGGATCGACGGTAGTGGATCGATTGATTGGTCAATGCGGAACGA
GTGGTAAAGCTCCGCGGCTTGGACACGGGATCGACGGTAGTGGATCGATTGGTTCCCTTTTGAATCCGTCCATCTGAGTCGGACACGGGATCGACGGTAGTGGATCGATTGATTGGTCAATGCGGAACGA
GTGGTAAAGCTCCGCGGCTTGGACACGGGATCGACGGTAGTGGATCGATTGAATCCGTCCATCTGAGTCAGACACCTGCAGGACACGGGATCGACGGTAGTGGATCGATTGATTGGTCAATGCGGAACGA
GTGGTAAAGCTCCGCGGCTTGGACACGGGATCGACGGTAGTGGATCGATTTCTGAGTCAGACACCTGCACGAGTTATGTTGGACACGGGATCGACGGTAGTGGATCGATTGATTGGTCAATGCGGAACGA
GTGGTAAAGCTCCGCGGCTTGGACACGGGATCGACGGTAGTGGATCGATTCACCTGCACGAGTTATGTTAGTCCTTCACGGGACACGGGATCGACGGTAGTGGATCGATTGATTGGTCAATGCGGAACGA
GTGGTAAAGCTCCGCGGCTTGGACACGGGATCGACGGTAGTGGATCGATTGTTATGTTAGTCCTTCACGGAGTCTCTGTAGGACACGGGATCGACGGTAGTGGATCGATTGATTGGTCAATGCGGAACGA
GTGGTAAAGCTCCGCGGCTTGGACACGGGATCGACGGTAGTGGATCGATTCCTTCACGGAGTCTCTGTAACGCAGCCATAGGACACGGGATCGACGGTAGTGGATCGATTGATTGGTCAATGCGGAACGA
GTGGTAAAGCTCCGCGGCTTGGACACGGGATCGACGGTAGTGGATCGATTCCTTCACGGAGTCTCTGTAACGCAGCCATAGGACACGGGATCGACGGTAGTGGATCGATTGATTGGTCAATGCGGAACGA
GTGGTAAAGCTCCGCGGCTTGGACACGGGATCGACGGTAGTGGATCGATTTCTCTGTAACGCAGCCATAACAAGGCCAAAGGACACGGGATCGACGGTAGTGGATCGATTGATTGGTCAATGCGGAACGA
GTGGTAAAGCTCCGCGGCTTGGACACGGGATCGACGGTAGTGGATCGATTCAGCCATAACAAGGCCAAAGGCACAGGCGTGGACACGGGATCGACGGTAGTGGATCGATTGATTGGTCAATGCGGAACGA
GTGGTAAAGCTCCGCGGCTTGGACACGGGATCGACGGTAGTGGATCGATTAGGCCAAAGGCACAGGCGTAAGAGAACCAAGGACACGGGATCGACGGTAGTGGATCGATTGATTGGTCAATGCGGAACGA
GTGGTAAAGCTCCGCGGCTTGGACACGGGATCGACGGTAGTGGATCGATTACAGGCGTAAGAGAACCAAAGGCACACCATGGACACGGGATCGACGGTAGTGGATCGATTGATTGGTCAATGCGGAACGA
GTGGTAAAGCTCCGCGGCTTGGACACGGGATCGACGGTAGTGGATCGATTAGAACCAAAGGCACACCATAGTCACATTCCGGACACGGGATCGACGGTAGTGGATCGATTGATTGGTCAATGCGGAACGA
GTGGTAAAGCTCCGCGGCTTGGACACGGGATCGACGGTAGTGGATCGATTAGAACCAAAGGCACACCATAGTCACATTCCGGACACGGGATCGACGGTAGTGGATCGATTGATTGGTCAATGCGGAACGA
GTGGTAAAGCTCCGCGGCTTGGACACGGGATCGACGGTAGTGGATCGATTCACACCATAGTCACATTCCTTCCCCAGATCGGACACGGGATCGACGGTAGTGGATCGATTGATTGGTCAATGCGGAACGA
GTGGTAAAGCTCCGCGGCTTGGACACGGGATCGACGGTAGTGGATCGATTCACATTCCTTCCCCAGATCCCTGCAAAGGCGGACACGGGATCGACGGTAGTGGATCGATTGATTGGTCAATGCGGAACGA
GTGGTAAAGCTCCGCGGCTTGGACACGGGATCGACGGTAGTGGATCGATTCCCAGATCCCTGCAAAGGCTCCAGCTGGTGGGACACGGGATCGACGGTAGTGGATCGATTGATTGGTCAATGCGGAACGA
GTGGTAAAGCTCCGCGGCTTGGACACGGGATCGACGGTAGTGGATCGATTGCAAAGGCTCCAGCTGGTGTCCTAAACCTAGGACACGGGATCGACGGTAGTGGATCGATTGATTGGTCAATGCGGAACGA
GTGGTAAAGCTCCGCGGCTTGGACACGGGATCGACGGTAGTGGATCGATTAGCTGGTGTCCTAAACCTACAGCCATCTTGGGACACGGGATCGACGGTAGTGGATCGATTGATTGGTCAATGCGGAACGA
GTGGTAAAGCTCCGCGGCTTGGACACGGGATCGACGGTAGTGGATCGATTTAAACCTACAGCCATCTTGGATCTCAGGAAGGACACGGGATCGACGGTAGTGGATCGATTGATTGGTCAATGCGGAACGA
GTGGTAAAGCTCCGCGGCTTGGACACGGGATCGACGGTAGTGGATCGATTTAAACCTACAGCCATCTTGGATCTCAGGAAGGACACGGGATCGACGGTAGTGGATCGATTGATTGGTCAATGCGGAACGA
GTGGTAAAGCTCCGCGGCTTGGACACGGGATCGACGGTAGTGGATCGATTCCATCTTGGATCTCAGGAACAGCAGAGATGGGACACGGGATCGACGGTAGTGGATCGATTGATTGGTCAATGCGGAACGA
GTGGTAAAGCTCCGCGGCTTGGACACGGGATCGACGGTAGTGGATCGATTCTCAGGAACAGCAGAGATGTGTCTAGATCAGGACACGGGATCGACGGTAGTGGATCGATTGATTGGTCAATGCGGAACGA
GTGGTAAAGCTCCGCGGCTTGGACACGGGATCGACGGTAGTGGATCGATTCAGAGATGTGTCTAGATCACCCCATGCCGAGGACACGGGATCGACGGTAGTGGATCGATTGATTGGTCAATGCGGAACGA
GTGGTAAAGCTCCGCGGCTTGGACACGGGATCGACGGTAGTGGATCGATTCTAGATCACCCCATGCCGAGACTACCCCCAGGACACGGGATCGACGGTAGTGGATCGATTGATTGGTCAATGCGGAACGA
GTGGTAAAGCTCCGCGGCTTGGACACGGGATCGACGGTAGTGGATCGATTCATGCCGAGACTACCCCCAAGTAGAAACGGGGACACGGGATCGACGGTAGTGGATCGATTGATTGGTCAATGCGGAACGA
GTGGTAAAGCTCCGCGGCTTGGACACGGGATCGACGGTAGTGGATCGATTCATGCCGAGACTACCCCCAAGTAGAAACGGGGACACGGGATCGACGGTAGTGGATCGATTGATTGGTCAATGCGGAACGA
GTGGTAAAGCTCCGCGGCTTGGACACGGGATCGACGGTAGTGGATCGATTTACCCCCAAGTAGAAACGGTCACCTCTTGGGGACACGGGATCGACGGTAGTGGATCGATTGATTGGTCAATGCGGAACGA
GTGGTAAAGCTCCGCGGCTTGGACACGGGATCGACGGTAGTGGATCGATTAGAAACGGTCACCTCTTGGAAGCTAGGGTGGGACACGGGATCGACGGTAGTGGATCGATTGATTGGTCAATGCGGAACGA
GTGGTAAAGCTCCGCGGCTTGGACACGGGATCGACGGTAGTGGATCGATTCCTCTTGGAAGCTAGGGTGTCCTCTCAGGGGGACACGGGATCGACGGTAGTGGATCGATTGATTGGTCAATGCGGAACGA
GTGGTAAAGCTCCGCGGCTTGGACACGGGATCGACGGTAGTGGATCGATTCTAGGGTGTCCTCTCAGGGGAACAGGGACTGGACACGGGATCGACGGTAGTGGATCGATTGATTGGTCAATGCGGAACGA
GTGGTAAAGCTCCGCGGCTTGGACACGGGATCGACGGTAGTGGATCGATTTCTCAGGGGAACAGGGACTTATCCATGACTGGACACGGGATCGACGGTAGTGGATCGATTGATTGGTCAATGCGGAACGA
GTGGTAAAGCTCCGCGGCTTGGACACGGGATCGACGGTAGTGGATCGATTTCTCAGGGGAACAGGGACTTATCCATGACTGGACACGGGATCGACGGTAGTGGATCGATTGATTGGTCAATGCGGAACGA
GTGGTAAAGCTCCGCGGCTTGGACACGGGATCGACGGTAGTGGATCGATTCAGGGACTTATCCATGACTATCTTTCAGAAGGACACGGGATCGACGGTAGTGGATCGATTGATTGGTCAATGCGGAACGA
GTGGTAAAGCTCCGCGGCTTGGACACGGGATCGACGGTAGTGGATCGATTCCATGACTATCTTTCAGAACTAGAACTGGGGGACACGGGATCGACGGTAGTGGATCGATTGATTGGTCAATGCGGAACGA
GTGGTAAAGCTCCGCGGCTTGGACACGGGATCGACGGTAGTGGATCGATTTTTCAGAACTAGAACTGGGAGTTTCTGCTTGGACACGGGATCGACGGTAGTGGATCGATTGATTGGTCAATGCGGAACGA
GTGGTAAAGCTCCGCGGCTTGGACACGGGATCGACGGTAGTGGATCGATTGAACTGGGAGTTTCTGCTTCTCCATCCCACGGACACGGGATCGACGGTAGTGGATCGATTGATTGGTCAATGCGGAACGA
GTGGTAAAGCTCCGCGGCTTGGACACGGGATCGACGGTAGTGGATCGATTTTCTGCTTCTCCATCCCACACTCCTACACCGGACACGGGATCGACGGTAGTGGATCGATTGATTGGTCAATGCGGAACGA
GTGGTAAAGCTCCGCGGCTTGGACACGGGATCGACGGTAGTGGATCGATTTTCTGCTTCTCCATCCCACACTCCTACACCGGACACGGGATCGACGGTAGTGGATCGATTGATTGGTCAATGCGGAACGA
GTGGTAAAGCTCCGCGGCTTCGACCTTAGGTTCCGCGTCATGTACCGGTTTGAGGACTTGTGCTGAGGCTGAGGCTGAGGCGACCTTAGGTTCCGCGTCATGTACCGGTTGATTGGTCAATGCGGAACGA
GTGGTAAAGCTCCGCGGCTTCGACCTTAGGTTCCGCGTCATGTACCGGTTAGCACCTACTGCTCTTCCTGAGGGTCCTGACGACCTTAGGTTCCGCGTCATGTACCGGTTGATTGGTCAATGCGGAACGA
GTGGTAAAGCTCCGCGGCTTCGACCTTAGGTTCCGCGTCATGTACCGGTTGGTCTCATGTCTTTGATGATCTTTGTTCGCCGACCTTAGGTTCCGCGTCATGTACCGGTTGATTGGTCAATGCGGAACGA
GTGGTAAAGCTCCGCGGCTTCGACCTTAGGTTCCGCGTCATGTACCGGTTTTTGATGATCTTTGTTCGCTGAGAGAGGCACGACCTTAGGTTCCGCGTCATGTACCGGTTGATTGGTCAATGCGGAACGA
GTGGTAAAGCTCCGCGGCTTCGACCTTAGGTTCCGCGTCATGTACCGGTTTTGTTCGCTGAGAGAGGCACAACTGAGAACCGACCTTAGGTTCCGCGTCATGTACCGGTTGATTGGTCAATGCGGAACGA
GTGGTAAAGCTCCGCGGCTTCGACCTTAGGTTCCGCGTCATGTACCGGTTGAGAGGCACAACTGAGAACTCCTGGAGTTCCGACCTTAGGTTCCGCGTCATGTACCGGTTGATTGGTCAATGCGGAACGA
GTGGTAAAGCTCCGCGGCTTCGACCTTAGGTTCCGCGTCATGTACCGGTTAGTTCCTCCTGGTTTCTCTTGAGGACTTGTCGACCTTAGGTTCCGCGTCATGTACCGGTTGATTGGTCAATGCGGAACGA
GTGGTAAAGCTCCGCGGCTTCGACCTTAGGTTCCGCGTCATGTACCGGTTCACCCCCAGTGACACACTTCCTGCAACATGCGACCTTAGGTTCCGCGTCATGTACCGGTTGATTGGTCAATGCGGAACGA
GTGGTAAAGCTCCGCGGCTTCGACCTTAGGTTCCGCGTCATGTACCGGTTACACACTTCCTGCAACATGTCTATCTGTCCCGACCTTAGGTTCCGCGTCATGTACCGGTTGATTGGTCAATGCGGAACGA
GTGGTAAAGCTCCGCGGCTTCGACCTTAGGTTCCGCGTCATGTACCGGTTGCAACATGTCTATCTGTCCTGATCCTTTCACGACCTTAGGTTCCGCGTCATGTACCGGTTGATTGGTCAATGCGGAACGA
GTGGTAAAGCTCCGCGGCTTCGACCTTAGGTTCCGCGTCATGTACCGGTTATCTGTCCTGATCCTTTCAAATAGCCCCACCGACCTTAGGTTCCGCGTCATGTACCGGTTGATTGGTCAATGCGGAACGA
GTGGTAAAGCTCCGCGGCTTCGACCTTAGGTTCCGCGTCATGTACCGGTTTCCTTTCAAATAGCCCCACCCTCTATGTCCCGACCTTAGGTTCCGCGTCATGTACCGGTTGATTGGTCAATGCGGAACGA
GTGGTAAAGCTCCGCGGCTTCGACCTTAGGTTCCGCGTCATGTACCGGTTAGCCCCACCCTCTATGTCCATTTTCATTCACGACCTTAGGTTCCGCGTCATGTACCGGTTGATTGGTCAATGCGGAACGA
GTGGTAAAGCTCCGCGGCTTCGACCTTAGGTTCCGCGTCATGTACCGGTTCTATGTCCATTTTCATTCAAACCGCCATACCGACCTTAGGTTCCGCGTCATGTACCGGTTGATTGGTCAATGCGGAACGA
GTGGTAAAGCTCCGCGGCTTCGACCTTAGGTTCCGCGTCATGTACCGGTTTTCATTCAAACCGCCATACCAACTGTTTTCCGACCTTAGGTTCCGCGTCATGTACCGGTTGATTGGTCAATGCGGAACGA
GTGGTAAAGCTCCGCGGCTTCGACCTTAGGTTCCGCGTCATGTACCGGTTCGCCATACCAACTGTTTTCCACTCTGCTCGCGACCTTAGGTTCCGCGTCATGTACCGGTTGATTGGTCAATGCGGAACGA
GTGGTAAAGCTCCGCGGCTTCGACCTTAGGTTCCGCGTCATGTACCGGTTCTGTTTTCCACTCTGCTCGTTCTATAAGATCGACCTTAGGTTCCGCGTCATGTACCGGTTGATTGGTCAATGCGGAACGA
GTGGTAAAGCTCCGCGGCTTCGACCTTAGGTTCCGCGTCATGTACCGGTTCTGCTCGTTCTATAAGATTATTGTTTATACCGACCTTAGGTTCCGCGTCATGTACCGGTTGATTGGTCAATGCGGAACGA
GTGGTAAAGCTCCGCGGCTTCGACCTTAGGTTCCGCGTCATGTACCGGTTTGTTTATACTCTGCAAATTTTACTCATAGGCGACCTTAGGTTCCGCGTCATGTACCGGTTGATTGGTCAATGCGGAACGA
GTGGTAAAGCTCCGCGGCTTCGACCTTAGGTTCCGCGTCATGTACCGGTTAGAAATGAAAATAGATGTACATGTACACACCGACCTTAGGTTCCGCGTCATGTACCGGTTGATTGGTCAATGCGGAACGA
GTGGTAAAGCTCCGCGGCTTCGACCTTAGGTTCCGCGTCATGTACCGGTTACACACACATACCTCAATGAATTTCAAAGCCGACCTTAGGTTCCGCGTCATGTACCGGTTGATTGGTCAATGCGGAACGA
GTGGTAAAGCTCCGCGGCTTCGACCTTAGGTTCCGCGTCATGTACCGGTTCCTCAATGAATTTCAAAGCATCAAAAATGGCGACCTTAGGTTCCGCGTCATGTACCGGTTGATTGGTCAATGCGGAACGA
GTGGTAAAGCTCCGCGGCTTCGACCTTAGGTTCCGCGTCATGTACCGGTTTTCAAAGCATCAAAAATGGAAGCAACACAACGACCTTAGGTTCCGCGTCATGTACCGGTTGATTGGTCAATGCGGAACGA
GTGGTAAAGCTCCGCGGCTTCGACCTTAGGTTCCGCGTCATGTACCGGTTAAAAATGGAAGCAACACAAACCTTAATCCACGACCTTAGGTTCCGCGTCATGTACCGGTTGATTGGTCAATGCGGAACGA
GTGGTAAAGCTCCGCGGCTTCGACCTTAGGTTCCGCGTCATGTACCGGTTCAACACAAACCTTAATCCACTGAGTAAAGGCGACCTTAGGTTCCGCGTCATGTACCGGTTGATTGGTCAATGCGGAACGA
GTGGTAAAGCTCCGCGGCTTCGACCTTAGGTTCCGCGTCATGTACCGGTTTAAGGAATATATTTGGCCATAAAGTGAAACCGACCTTAGGTTCCGCGTCATGTACCGGTTGATTGGTCAATGCGGAACGA
GTGGTAAAGCTCCGCGGCTTCGACCTTAGGTTCCGCGTCATGTACCGGTTTTTGGCCATAAAGTGAAACTTAGGTTAAAACGACCTTAGGTTCCGCGTCATGTACCGGTTGATTGGTCAATGCGGAACGA
GTGGTAAAGCTCCGCGGCTTCGACCTTAGGTTCCGCGTCATGTACCGGTTAGTGAAACTTAGGTTAAAACATAAGTGAGCCGACCTTAGGTTCCGCGTCATGTACCGGTTGATTGGTCAATGCGGAACGA
GTGGTAAAGCTCCGCGGCTTCGACCTTAGGTTCCGCGTCATGTACCGGTTGGTTAAAACATAAGTGAGCCCTGGAAGTCGCGACCTTAGGTTCCGCGTCATGTACCGGTTGATTGGTCAATGCGGAACGA
GTGGTAAAGCTCCGCGGCTTCGACCTTAGGTTCCGCGTCATGTACCGGTTGGTTAAAACATAAGTGAGCCCTGGAAGTCGCGACCTTAGGTTCCGCGTCATGTACCGGTTGATTGGTCAATGCGGAACGA
GTGGTAAAGCTCCGCGGCTTCGACCTTAGGTTCCGCGTCATGTACCGGTTAAGTGAGCCCTGGAAGTCGAATGGTGGGGGCGACCTTAGGTTCCGCGTCATGTACCGGTTGATTGGTCAATGCGGAACGA
GTGGTAAAGCTCCGCGGCTTCGACCTTAGGTTCCGCGTCATGTACCGGTTGGAAGTCGAATGGTGGGGGAAGGAAGCCAGCGACCTTAGGTTCCGCGTCATGTACCGGTTGATTGGTCAATGCGGAACGA
GTGGTAAAGCTCCGCGGCTTCGACCTTAGGTTCCGCGTCATGTACCGGTTGGTGGGGGAAGGAAGCCAGTCACAGAGAGGCGACCTTAGGTTCCGCGTCATGTACCGGTTGATTGGTCAATGCGGAACGA
GTGGTAAAGCTCCGCGGCTTCGACCTTAGGTTCCGCGTCATGTACCGGTTGAAGCCAGTCACAGAGAGGCGCATACTGCACGACCTTAGGTTCCGCGTCATGTACCGGTTGATTGGTCAATGCGGAACGA
GTGGTAAAGCTCCGCGGCTTCGACCTTAGGTTCCGCGTCATGTACCGGTTCAGAGAGGCGCATACTGCACAATGGTGTTTCGACCTTAGGTTCCGCGTCATGTACCGGTTGATTGGTCAATGCGGAACGA
GTGGTAAAGCTCCGCGGCTTCGACCTTAGGTTCCGCGTCATGTACCGGTTATACTGCACAATGGTGTTTGTAGGAAATGCCGACCTTAGGTTCCGCGTCATGTACCGGTTGATTGGTCAATGCGGAACGA
GTGGTAAAGCTCCGCGGCTTCGACCTTAGGTTCCGCGTCATGTACCGGTTTGGTGTTTGTAGGAAATGCTCAGAAAGTCACGACCTTAGGTTCCGCGTCATGTACCGGTTGATTGGTCAATGCGGAACGA
GTGGTAAAGCTCCGCGGCTTCGACCTTAGGTTCCGCGTCATGTACCGGTTGGAAATGCTCAGAAAGTCAGCTTTACAGAGCGACCTTAGGTTCCGCGTCATGTACCGGTTGATTGGTCAATGCGGAACGA
GTGGTAAAGCTCCGCGGCTTCGACCTTAGGTTCCGCGTCATGTACCGGTTGAAAGTCAGCTTTACAGAGACAGAAATTTGCGACCTTAGGTTCCGCGTCATGTACCGGTTGATTGGTCAATGCGGAACGA
GTGGTAAAGCTCCGCGGCTTCGACCTTAGGTTCCGCGTCATGTACCGGTTTTACAGAGACAGAAATTTGAAATGGAAACTCGACCTTAGGTTCCGCGTCATGTACCGGTTGATTGGTCAATGCGGAACGA
GTGGTAAAGCTCCGCGGCTTCGACCTTAGGTTCCGCGTCATGTACCGGTTGAAATTTGAAATGGAAACTTAAGGGTTCTTCGACCTTAGGTTCCGCGTCATGTACCGGTTGATTGGTCAATGCGGAACGA
GTGGTAAAGCTCCGCGGCTTCGACCTTAGGTTCCGCGTCATGTACCGGTTTGGAAACTTAAGGGTTCTTTGAAAGTCAGTCGACCTTAGGTTCCGCGTCATGTACCGGTTGATTGGTCAATGCGGAACGA
GTGGTAAAGCTCCGCGGCTTCGACCTTAGGTTCCGCGTCATGTACCGGTTGGGTTCTTTGAAAGTCAGTTGTGTTGGAAGCGACCTTAGGTTCCGCGTCATGTACCGGTTGATTGGTCAATGCGGAACGA
GTGGTAAAGCTCCGCGGCTTCGACCTTAGGTTCCGCGTCATGTACCGGTTAAGTCAGTTGTGTTGGAAGGTGTCGCTGGGCGACCTTAGGTTCCGCGTCATGTACCGGTTGATTGGTCAATGCGGAACGA
GTGGTAAAGCTCCGCGGCTTCGACCTTAGGTTCCGCGTCATGTACCGGTTAACACATGAAGGAGTGTTTCACTGAAGCAGCGACCTTAGGTTCCGCGTCATGTACCGGTTGATTGGTCAATGCGGAACGA
GTGGTAAAGCTCCGCGGCTTCGACCTTAGGTTCCGCGTCATGTACCGGTTGAGTGTTTCACTGAAGCAGACACGGGGGAGCGACCTTAGGTTCCGCGTCATGTACCGGTTGATTGGTCAATGCGGAACGA
GTGGTAAAGCTCCGCGGCTTCGACCTTAGGTTCCGCGTCATGTACCGGTTTGAAGCAGACACGGGGGAGAGAGAGGATGTCGACCTTAGGTTCCGCGTCATGTACCGGTTGATTGGTCAATGCGGAACGA
GTGGTAAAGCTCCGCGGCTTCGACCTTAGGTTCCGCGTCATGTACCGGTTCGGGGGAGAGAGAGGATGTTCTGCTAAAGCCGACCTTAGGTTCCGCGTCATGTACCGGTTGATTGGTCAATGCGGAACGA
GTGGTAAAGCTCCGCGGCTTCGACCTTAGGTTCCGCGTCATGTACCGGTTCATGTGAAAGGACACGTGACTGGGCTGGTGCGACCTTAGGTTCCGCGTCATGTACCGGTTGATTGGTCAATGCGGAACGA
GTGGTAAAGCTCCGCGGCTTCGACCTTAGGTTCCGCGTCATGTACCGGTTACACGTGACTGGGCTGGTGAGATGGCTCAGCGACCTTAGGTTCCGCGTCATGTACCGGTTGATTGGTCAATGCGGAACGA
GTGGTAAAGCTCCGCGGCTTCGACCTTAGGTTCCGCGTCATGTACCGGTTGAAAAGAAAGGACACGTGATGAAGGATTCTCGACCTTAGGTTCCGCGTCATGTACCGGTTGATTGGTCAATGCGGAACGA
GTGGTAAAGCTCCGCGGCTTCGACCTTAGGTTCCGCGTCATGTACCGGTTACACGTGATGAAGGATTCTTTGCTAAGACCCGACCTTAGGTTCCGCGTCATGTACCGGTTGATTGGTCAATGCGGAACGA
GTGGTAAAGCTCCGCGGCTTCGACCTTAGGTTCCGCGTCATGTACCGGTTACACACACATGTATTGGTACATCGAGTAGTCGACCTTAGGTTCCGCGTCATGTACCGGTTGATTGGTCAATGCGGAACGA
GTGGTAAAGCTCCGCGGCTTCGACCTTAGGTTCCGCGTCATGTACCGGTTTATTGGTACATCGAGTAGTTGAGCTGCATTCGACCTTAGGTTCCGCGTCATGTACCGGTTGATTGGTCAATGCGGAACGA
GTGGTAAAGCTCCGCGGCTTCGACCTTAGGTTCCGCGTCATGTACCGGTTCGAGTAGTTGAGCTGCATTTGTCGGGATTCCGACCTTAGGTTCCGCGTCATGTACCGGTTGATTGGTCAATGCGGAACGA
GTGGTAAAGCTCCGCGGCTTCGACCTTAGGTTCCGCGTCATGTACCGGTTGCTGCATTTGTCGGGATTCTGCAGACAAGGCGACCTTAGGTTCCGCGTCATGTACCGGTTGATTGGTCAATGCGGAACGA
GTGGTAAAGCTCCGCGGCTTCGACCTTAGGTTCCGCGTCATGTACCGGTTCGGGATTCTGCAGACAAGGCCAGATTGGATCGACCTTAGGTTCCGCGTCATGTACCGGTTGATTGGTCAATGCGGAACGA
GTGGTAAAGCTCCGCGGCTTCGACCTTAGGTTCCGCGTCATGTACCGGTTAGACAAGGCCAGATTGGATGCACATGCTGACGACCTTAGGTTCCGCGTCATGTACCGGTTGATTGGTCAATGCGGAACGA
GTGGTAAAGCTCCGCGGCTTCGACCTTAGGTTCCGCGTCATGTACCGGTTCATGCTGAGGCAAGGCCCGCGGAGGACACGCGACCTTAGGTTCCGCGTCATGTACCGGTTGATTGGTCAATGCGGAACGA
GTGGTAAAGCTCCGCGGCTTCGACCTTAGGTTCCGCGTCATGTACCGGTTCATGCTGAGGCAAGGCCCGCGGAGGACACGCGACCTTAGGTTCCGCGTCATGTACCGGTTGATTGGTCAATGCGGAACGA
GTGGTAAAGCTCCGCGGCTTCGACCTTAGGTTCCGCGTCATGTACCGGTTAAGGCCCGCGGAGGACACGGACTCAATTGGCGACCTTAGGTTCCGCGTCATGTACCGGTTGATTGGTCAATGCGGAACGA
GTGGTAAAGCTCCGCGGCTTCGACCTTAGGTTCCGCGTCATGTACCGGTTAGGACACGGACTCAATTGGACAGCGATGGACGACCTTAGGTTCCGCGTCATGTACCGGTTGATTGGTCAATGCGGAACGA
GTGGTAAAGCTCCGCGGCTTCGACCTTAGGTTCCGCGTCATGTACCGGTTTCAATTGGACAGCGATGGAGGCTAAGCTTGCGACCTTAGGTTCCGCGTCATGTACCGGTTGATTGGTCAATGCGGAACGA
GTGGTAAAGCTCCGCGGCTTCGACCTTAGGTTCCGCGTCATGTACCGGTTCCCTTAATCTTAGCCACAGGGGTGGGGGTGCGACCTTAGGTTCCGCGTCATGTACCGGTTGATTGGTCAATGCGGAACGA
GTGGTAAAGCTCCGCGGCTTCGACCTTAGGTTCCGCGTCATGTACCGGTTCATGATTTCTAAGCCACTCCCTATCTTCCCCGACCTTAGGTTCCGCGTCATGTACCGGTTGATTGGTCAATGCGGAACGA
GTGGTAAAGCTCCGCGGCTTCGACCTTAGGTTCCGCGTCATGTACCGGTTAGCCACTCCCTATCTTCCCTCCTGTCTTAGCGACCTTAGGTTCCGCGTCATGTACCGGTTGATTGGTCAATGCGGAACGA
GTGGTAAAGCTCCGCGGCTTCGACCTTAGGTTCCGCGTCATGTACCGGTTGCTTTAAACTGCTGAGCCATCTTTCTAGCCCGACCTTAGGTTCCGCGTCATGTACCGGTTGATTGGTCAATGCGGAACGA
GTGGTAAAGCTCCGCGGCTTCGACCTTAGGTTCCGCGTCATGTACCGGTTCTGAGCCATCTTTCTAGCCCCATGGGACTCCGACCTTAGGTTCCGCGTCATGTACCGGTTGATTGGTCAATGCGGAACGA
GTGGTAAAGCTCCGCGGCTTCGACCTTAGGTTCCGCGTCATGTACCGGTTTTCTAGCCCCATGGGACTCAGTCTTATGCACGACCTTAGGTTCCGCGTCATGTACCGGTTGATTGGTCAATGCGGAACGA
GTGGTAAAGCTCCGCGGCTTCGACCTTAGGTTCCGCGTCATGTACCGGTTTGGGACTCAGTCTTATGCATTTACGTGATCCGACCTTAGGTTCCGCGTCATGTACCGGTTGATTGGTCAATGCGGAACGA
GTGGTAAAGCTCCGCGGCTTCGACCTTAGGTTCCGCGTCATGTACCGGTTCTTATGCATTTACGTGATCTCAACGGTGTCCGACCTTAGGTTCCGCGTCATGTACCGGTTGATTGGTCAATGCGGAACGA
GTGGTAAAGCTCCGCGGCTTCGACCTTAGGTTCCGCGTCATGTACCGGTTACGTGATCTCAACGGTGTCACACAATTATACGACCTTAGGTTCCGCGTCATGTACCGGTTGATTGGTCAATGCGGAACGA
GTGGTAAAGCTCCGCGGCTTCGACCTTAGGTTCCGCGTCATGTACCGGTTACGGTGTCACACAATTATATAGAAGGGAAACGACCTTAGGTTCCGCGTCATGTACCGGTTGATTGGTCAATGCGGAACGA
GTGGTAAAGCTCCGCGGCTTCGACCTTAGGTTCCGCGTCATGTACCGGTTCAATTATATAGAAGGGAAAGAGAAAAGAGACGACCTTAGGTTCCGCGTCATGTACCGGTTGATTGGTCAATGCGGAACGA
GTGGTAAAGCTCCGCGGCTTCGACCTTAGGTTCCGCGTCATGTACCGGTTAAGGGAAAGAGAAAAGAGAAGAACCAGGCTCGACCTTAGGTTCCGCGTCATGTACCGGTTGATTGGTCAATGCGGAACGA
GTGGTAAAGCTCCGCGGCTTCGACCTTAGGTTCCGCGTCATGTACCGGTTAAAAGAGAAGAACCAGGCTGAGCTTCTGCTCGACCTTAGGTTCCGCGTCATGTACCGGTTGATTGGTCAATGCGGAACGA
GTGGTAAAGCTCCGCGGCTTCGACCTTAGGTTCCGCGTCATGTACCGGTTAGCTTCTGCTTCTGAAACTTGCGAGGTGAGCGACCTTAGGTTCCGCGTCATGTACCGGTTGATTGGTCAATGCGGAACGA
GTGGTAAAGCTCCGCGGCTTCGACCTTAGGTTCCGCGTCATGTACCGGTTCTGAAACTTGCGAGGTGAGGAAGCAGCTTCCGACCTTAGGTTCCGCGTCATGTACCGGTTGATTGGTCAATGCGGAACGA
GTGGTAAAGCTCCGCGGCTTCGACCTTAGGTTCCGCGTCATGTACCGGTTGAGGTGAGGAAGCAGCTTCACCATGGAAGCCGACCTTAGGTTCCGCGTCATGTACCGGTTGATTGGTCAATGCGGAACGA
GTGGTAAAGCTCCGCGGCTTCGACCTTAGGTTCCGCGTCATGTACCGGTTGCAGCTTCACCATGGAAGCTCTGTGATGGGCGACCTTAGGTTCCGCGTCATGTACCGGTTGATTGGTCAATGCGGAACGA
GTGGTAAAGCTCCGCGGCTTCGACCTTAGGTTCCGCGTCATGTACCGGTTATGGAAGCTCTGTGATGGGAGCGACACTGTCGACCTTAGGTTCCGCGTCATGTACCGGTTGATTGGTCAATGCGGAACGA
GTGGTAAAGCTCCGCGGCTTCGACCTTAGGTTCCGCGTCATGTACCGGTTGTGATGGGAGCGACACTGTGCTTTGTAAGGCGACCTTAGGTTCCGCGTCATGTACCGGTTGATTGGTCAATGCGGAACGA
GTGGTAAAGCTCCGCGGCTTCGACCTTAGGTTCCGCGTCATGTACCGGTTGACACTGTGCTTTGTAAGGTTGTCCTGACTCGACCTTAGGTTCCGCGTCATGTACCGGTTGATTGGTCAATGCGGAACGA
GTGGTAAAGCTCCGCGGCTTCGACCTTAGGTTCCGCGTCATGTACCGGTTTTGTAAGGTTGTCCTGACTATGTCACCGGTCGACCTTAGGTTCCGCGTCATGTACCGGTTGATTGGTCAATGCGGAACGA
GTGGTAAAGCTCCGCGGCTTCGACCTTAGGTTCCGCGTCATGTACCGGTTTCCTGACTATGTCACCGGTTGGTACAACTGCGACCTTAGGTTCCGCGTCATGTACCGGTTGATTGGTCAATGCGGAACGA
GTGGTAAAGCTCCGCGGCTTCGACCTTAGGTTCCGCGTCATGTACCGGTTTCACCGGTTGGTACAACTGCATGGTGAACGCGACCTTAGGTTCCGCGTCATGTACCGGTTGATTGGTCAATGCGGAACGA
GTGGTAAAGCTCCGCGGCTTCGACCTTAGGTTCCGCGTCATGTACCGGTTTACAACTGCATGGTGAACGGCAATTCTTATCGACCTTAGGTTCCGCGTCATGTACCGGTTGATTGGTCAATGCGGAACGA
GTGGTAAAGCTCCGCGGCTTCGACCTTAGGTTCCGCGTCATGTACCGGTTGGTGAACGGCAATTCTTATTGCATTGACACCGACCTTAGGTTCCGCGTCATGTACCGGTTGATTGGTCAATGCGGAACGA
GTGGTAAAGCTCCGCGGCTTCGACCTTAGGTTCCGCGTCATGTACCGGTTATTCTTATTGCATTGACACGCAGACTCCTTCGACCTTAGGTTCCGCGTCATGTACCGGTTGATTGGTCAATGCGGAACGA
GTGGTAAAGCTCCGCGGCTTCGACCTTAGGTTCCGCGTCATGTACCGGTTATTCTTATTGCATTGACACGCAGACTCCTTCGACCTTAGGTTCCGCGTCATGTACCGGTTGATTGGTCAATGCGGAACGA
GTGGTAAAGCTCCGCGGCTTCGACCTTAGGTTCCGCGTCATGTACCGGTTATTGACACGCAGACTCCTTTTCTTAGAACTCGACCTTAGGTTCCGCGTCATGTACCGGTTGATTGGTCAATGCGGAACGA
GTGGTAAAGCTCCGCGGCTTCGACCTTAGGTTCCGCGTCATGTACCGGTTGACTCCTTTTCTTAGAACTTTAGTAGCCCACGACCTTAGGTTCCGCGTCATGTACCGGTTGATTGGTCAATGCGGAACGA
GTGGTAAAGCTCCGCGGCTTCGACCTTAGGTTCCGCGTCATGTACCGGTTTTAGAACTTTAGTAGCCCATGATCTTACCTCGACCTTAGGTTCCGCGTCATGTACCGGTTGATTGGTCAATGCGGAACGA
GTGGTAAAGCTCCGCGGCTTCGACCTTAGGTTCCGCGTCATGTACCGGTTGTAGCCCATGATCTTACCTGGAACGTCTTTCGACCTTAGGTTCCGCGTCATGTACCGGTTGATTGGTCAATGCGGAACGA
GTGGTAAAGCTCCGCGGCTTCGACCTTAGGTTCCGCGTCATGTACCGGTTTCTTACCTGGAACGTCTTTCTCAGACTTAACGACCTTAGGTTCCGCGTCATGTACCGGTTGATTGGTCAATGCGGAACGA
GTGGTAAAGCTCCGCGGCTTCGACCTTAGGTTCCGCGTCATGTACCGGTTACGTCTTTCTCAGACTTAACTCCCCTTTCTCGACCTTAGGTTCCGCGTCATGTACCGGTTGATTGGTCAATGCGGAACGA
GTGGTAAAGCTCCGCGGCTTCGACCTTAGGTTCCGCGTCATGTACCGGTTAGACTTAACTCCCCTTTCTGCTTAGCAGAACGACCTTAGGTTCCGCGTCATGTACCGGTTGATTGGTCAATGCGGAACGA
GTGGTAAAGCTCCGCGGCTTCGACCTTAGGTTCCGCGTCATGTACCGGTTCCCTTTCTGCTTAGCAGAATCTAGGTCGTGCGACCTTAGGTTCCGCGTCATGTACCGGTTGATTGGTCAATGCGGAACGA
GTGGTAAAGCTCCGCGGCTTCGACCTTAGGTTCCGCGTCATGTACCGGTTTAGCAGAATCTAGGTCGTGAAGCTCTCTGCCGACCTTAGGTTCCGCGTCATGTACCGGTTGATTGGTCAATGCGGAACGA
GTGGTAAAGCTCCGCGGCTTCGACCTTAGGTTCCGCGTCATGTACCGGTTAGCTCTCTGCTCCTACCAGTTCCTTTCCCTCGACCTTAGGTTCCGCGTCATGTACCGGTTGATTGGTCAATGCGGAACGA
GTGGTAAAGCTCCGCGGCTTCGACCTTAGGTTCCGCGTCATGTACCGGTTCCATTCCTTCCCTCTTCTTCCCCCGTTTCTCGACCTTAGGTTCCGCGTCATGTACCGGTTGATTGGTCAATGCGGAACGA
GTGGTAAAGCTCCGCGGCTTCGACCTTAGGTTCCGCGTCATGTACCGGTTCTCTTCTTCCCCCGTTTCTGTCTTGTTCTGCGACCTTAGGTTCCGCGTCATGTACCGGTTGATTGGTCAATGCGGAACGA
GTGGTAAAGCTCCGCGGCTTCGACCTTAGGTTCCGCGTCATGTACCGGTTCCGTTTCTGTCTTGTTCTGTCTGCTAGTTTCGACCTTAGGTTCCGCGTCATGTACCGGTTGATTGGTCAATGCGGAACGA
GTGGTAAAGCTCCGCGGCTTCGACCTTAGGTTCCGCGTCATGTACCGGTTTTGTTCTGTCTGCTAGTTTGCTTACTTTGTCGACCTTAGGTTCCGCGTCATGTACCGGTTGATTGGTCAATGCGGAACGA
GTGGTAAAGCTCCGCGGCTTCGACCTTAGGTTCCGCGTCATGTACCGGTTGCTAGTTTGCTTACTTTGTTTCTGGGAGATCGACCTTAGGTTCCGCGTCATGTACCGGTTGATTGGTCAATGCGGAACGA
GTGGTAAAGCTCCGCGGCTTCGACCTTAGGTTCCGCGTCATGTACCGGTTTACTTTGTTTCTGGGAGATGATCTTATCACCGACCTTAGGTTCCGCGTCATGTACCGGTTGATTGGTCAATGCGGAACGA
GTGGTAAAGCTCCGCGGCTTCGACCTTAGGTTCCGCGTCATGTACCGGTTTGGGAGATGATCTTATCACCTAATCCAAGCCGACCTTAGGTTCCGCGTCATGTACCGGTTGATTGGTCAATGCGGAACGA
GTGGTAAAGCTCCGCGGCTTCGACCTTAGGTTCCGCGTCATGTACCGGTTCTTATCACCTAATCCAAGCTCAGGATGGCCCGACCTTAGGTTCCGCGTCATGTACCGGTTGATTGGTCAATGCGGAACGA
GTGGTAAAGCTCCGCGGCTTCGACCTTAGGTTCCGCGTCATGTACCGGTTATCCAAGCTCAGGATGGCCTTTGATGCACTCGACCTTAGGTTCCGCGTCATGTACCGGTTGATTGGTCAATGCGGAACGA
GTGGTAAAGCTCCGCGGCTTCGACCTTAGGTTCCGCGTCATGTACCGGTTGGATGGCCTTTGATGCACTGTCTTTCTAATCGACCTTAGGTTCCGCGTCATGTACCGGTTGATTGGTCAATGCGGAACGA
GTGGTAAAGCTCCGCGGCTTCGACCTTAGGTTCCGCGTCATGTACCGGTTGATGCACTGTCTTTCTAATTCAGCTTCTCCCGACCTTAGGTTCCGCGTCATGTACCGGTTGATTGGTCAATGCGGAACGA
GTGGTAAAGCTCCGCGGCTTCGACCTTAGGTTCCGCGTCATGTACCGGTTTTTCTAATTCAGCTTCTCCAGCCCCATGATCGACCTTAGGTTCCGCGTCATGTACCGGTTGATTGGTCAATGCGGAACGA
GTGGTAAAGCTCCGCGGCTTCGACCTTAGGTTCCGCGTCATGTACCGGTTGCTTCTCCAGCCCCATGATTAGAGGTGTGTCGACCTTAGGTTCCGCGTCATGTACCGGTTGATTGGTCAATGCGGAACGA
GTGGTAAAGCTCCGCGGCTTCGACCTTAGGTTCCGCGTCATGTACCGGTTCCCATGATTAGAGGTGTGTAGCTCCTCCACCGACCTTAGGTTCCGCGTCATGTACCGGTTGATTGGTCAATGCGGAACGA
GTGGTAAAGCTCCGCGGCTTCGACCTTAGGTTCCGCGTCATGTACCGGTTGTGTGTAGCTCCTCCACACCCAGCTTTCTCCGACCTTAGGTTCCGCGTCATGTACCGGTTGATTGGTCAATGCGGAACGA
GTGGTAAAGCTCCGCGGCTTCGACCTTAGGTTCCGCGTCATGTACCGGTTCTCCACACCCAGCTTTCTCACCAGTCTCTACGACCTTAGGTTCCGCGTCATGTACCGGTTGATTGGTCAATGCGGAACGA
GTGGTAAAGCTCCGCGGCTTCGACCTTAGGTTCCGCGTCATGTACCGGTTGCTTTCTCACCAGTCTCTACCCTTAATCTTCGACCTTAGGTTCCGCGTCATGTACCGGTTGATTGGTCAATGCGGAACGA
GTGGTAAAGCTCCGCGGCTTCGACCTTAGGTTCCGCGTCATGTACCGGTTCCCAGGCCAGAAGCCAAAGGTATGGGTGGACGACCTTAGGTTCCGCGTCATGTACCGGTTGATTGGTCAATGCGGAACGA
GTGGTAAAGCTCCGCGGCTTCGACCTTAGGTTCCGCGTCATGTACCGGTTACCTCCCCCAGGAGCCACCCAGCAAGCCCACGACCTTAGGTTCCGCGTCATGTACCGGTTGATTGGTCAATGCGGAACGA
GTGGTAAAGCTCCGCGGCTTCGACCTTAGGTTCCGCGTCATGTACCGGTTACCTCCCCCAGGAGCCACCCAGCAAGCCCACGACCTTAGGTTCCGCGTCATGTACCGGTTGATTGGTCAATGCGGAACGA
GTGGTAAAGCTCCGCGGCTTCGACCTTAGGTTCCGCGTCATGTACCGGTTGAGCCACCCAGCAAGCCCATTCATGTGCCCCGACCTTAGGTTCCGCGTCATGTACCGGTTGATTGGTCAATGCGGAACGA
GTGGTAAAGCTCCGCGGCTTCGACCTTAGGTTCCGCGTCATGTACCGGTTAACCCCCAGGCCTCAGTTGGAATTTGAGCACGACCTTAGGTTCCGCGTCATGTACCGGTTGATTGGTCAATGCGGAACGA
GTGGTAAAGCTCCGCGGCTTCGACCTTAGGTTCCGCGTCATGTACCGGTTAGCCATACCGGGGCTCTGGAAGGTGGGTACCGACCTTAGGTTCCGCGTCATGTACCGGTTGATTGGTCAATGCGGAACGA
GTGGTAAAGCTCCGCGGCTTCGACCTTAGGTTCCGCGTCATGTACCGGTTAGCTGCCTGCTGGGAACGGAAACTCTGCTCCGACCTTAGGTTCCGCGTCATGTACCGGTTGATTGGTCAATGCGGAACGA
GTGGTAAAGCTCCGCGGCTTCGACCTTAGGTTCCGCGTCATGTACCGGTTATTCCATCTCGCCTTCCCATTCCCCTCAACCGACCTTAGGTTCCGCGTCATGTACCGGTTGATTGGTCAATGCGGAACGA
GTGGTAAAGCTCCGCGGCTTCGACCTTAGGTTCCGCGTCATGTACCGGTTCCTTCCCATTCCCCTCAACCTTTGGGAAGGCGACCTTAGGTTCCGCGTCATGTACCGGTTGATTGGTCAATGCGGAACGA
GTGGTAAAGCTCCGCGGCTTCGACCTTAGGTTCCGCGTCATGTACCGGTTCCCTCAACCTTTGGGAAGGGGCTCCAACCCCGACCTTAGGTTCCGCGTCATGTACCGGTTGATTGGTCAATGCGGAACGA
GTGGTAAAGCTCCGCGGCTTCGACCTTAGGTTCCGCGTCATGTACCGGTTTGGGAAGGGGCTCCAACCCCAGGCCAGAAGCGACCTTAGGTTCCGCGTCATGTACCGGTTGATTGGTCAATGCGGAACGA
GTGGTAAAGCTCCGCGGCTTCGACCTTAGGTTCCGCGTCATGTACCGGTTTTAAAGTTGTGGCGTTTGGGGCTGCAGGGCCGACCTTAGGTTCCGCGTCATGTACCGGTTGATTGGTCAATGCGGAACGA
GTGGTAAAGCTCCGCGGCTTCGACCTTAGGTTCCGCGTCATGTACCGGTTGCGTTTGGGGCTGCAGGGCAGAGGAGGCTTCGACCTTAGGTTCCGCGTCATGTACCGGTTGATTGGTCAATGCGGAACGA
GTGGTAAAGCTCCGCGGCTTCGACCTTAGGTTCCGCGTCATGTACCGGTTGTTCACCCTTGGTGTGTGTATGTGCGCACGCGACCTTAGGTTCCGCGTCATGTACCGGTTGATTGGTCAATGCGGAACGA
GTGGTAAAGCTCCGCGGCTTCGACCTTAGGTTCCGCGTCATGTACCGGTTGTGTATGTGCGCACGCGCGTACGTGTGTGACGACCTTAGGTTCCGCGTCATGTACCGGTTGATTGGTCAATGCGGAACGA
GTGGTAAAGCTCCGCGGCTTCGACCTTAGGTTCCGCGTCATGTACCGGTTTGCAAAGGTGGTTGGCCTAGGCCCAGCCCTCGACCTTAGGTTCCGCGTCATGTACCGGTTGATTGGTCAATGCGGAACGA
GTGGTAAAGCTCCGCGGCTTCGACCTTAGGTTCCGCGTCATGTACCGGTTTTGGCCTAGGCCCAGCCCTGGGTTCAGTCACGACCTTAGGTTCCGCGTCATGTACCGGTTGATTGGTCAATGCGGAACGA
GTGGTAAAGCTCCGCGGCTTCGACCTTAGGTTCCGCGTCATGTACCGGTTCAAAGAGAATTTGGTGCCACCCCAACTGGCCGACCTTAGGTTCCGCGTCATGTACCGGTTGATTGGTCAATGCGGAACGA
GTGGTAAAGCTCCGCGGCTTCGACCTTAGGTTCCGCGTCATGTACCGGTTTCCTCAAACAGTGGAAGGCGGCACAGCTTTCGACCTTAGGTTCCGCGTCATGTACCGGTTGATTGGTCAATGCGGAACGA
GTGGTAAAGCTCCGCGGCTTCGACCTTAGGTTCCGCGTCATGTACCGGTTTGGAAGGCGGCACAGCTTTTTAAAAGGAACCGACCTTAGGTTCCGCGTCATGTACCGGTTGATTGGTCAATGCGGAACGA
GTGGTAAAGCTCCGCGGCTTCGACCTTAGGTTCCGCGTCATGTACCGGTTACAGCTTTTTAAAAGGAACTCTCAGATCTTCGACCTTAGGTTCCGCGTCATGTACCGGTTGATTGGTCAATGCGGAACGA
GTGGTAAAGCTCCGCGGCTTCGACCTTAGGTTCCGCGTCATGTACCGGTTAAAGGAACTCTCAGATCTTCCACACCAGGTCGACCTTAGGTTCCGCGTCATGTACCGGTTGATTGGTCAATGCGGAACGA
GTGGTAAAGCTCCGCGGCTTCGACCTTAGGTTCCGCGTCATGTACCGGTTCAGATCTTCCACACCAGGTAATTTACTAGACGACCTTAGGTTCCGCGTCATGTACCGGTTGATTGGTCAATGCGGAACGA
GTGGTAAAGCTCCGCGGCTTCGACCTTAGGTTCCGCGTCATGTACCGGTTCACCAGGTAATTTACTAGAGGCCCAGTCTGCGACCTTAGGTTCCGCGTCATGTACCGGTTGATTGGTCAATGCGGAACGA
GTGGTAAAGCTCCGCGGCTTCGACCTTAGGTTCCGCGTCATGTACCGGTTCCCAGTCTGGGCTTGCACACACTGGAAGGGCGACCTTAGGTTCCGCGTCATGTACCGGTTGATTGGTCAATGCGGAACGA
GTGGTAAAGCTCCGCGGCTTCGACCTTAGGTTCCGCGTCATGTACCGGTTCTTGCACACACTGGAAGGGATCCATTGCATCGACCTTAGGTTCCGCGTCATGTACCGGTTGATTGGTCAATGCGGAACGA
GTGGTAAAGCTCCGCGGCTTCGACCTTAGGTTCCGCGTCATGTACCGGTTTGGAAGGGATCCATTGCATGGAAGCTTACCCGACCTTAGGTTCCGCGTCATGTACCGGTTGATTGGTCAATGCGGAACGA
GTGGTAAAGCTCCGCGGCTTCGACCTTAGGTTCCGCGTCATGTACCGGTTCATTGCATGGAAGCTTACCTCTTCTTGCAGCGACCTTAGGTTCCGCGTCATGTACCGGTTGATTGGTCAATGCGGAACGA
GTGGTAAAGCTCCGCGGCTTCGACCTTAGGTTCCGCGTCATGTACCGGTTGGTGCCCTGGCATGCTGGTTCTTGGAGGCCCGACCTTAGGTTCCGCGTCATGTACCGGTTGATTGGTCAATGCGGAACGA
GTGGTAAAGCTCCGCGGCTTCGACCTTAGGTTCCGCGTCATGTACCGGTTATGCTGGTTCTTGGAGGCCGGGAAGATCTTCGACCTTAGGTTCCGCGTCATGTACCGGTTGATTGGTCAATGCGGAACGA
GTGGTAAAGCTCCGCGGCTTCGACCTTAGGTTCCGCGTCATGTACCGGTTTGGAGGCCGGGAAGATCTTCCAAGGATTTACGACCTTAGGTTCCGCGTCATGTACCGGTTGATTGGTCAATGCGGAACGA
GTGGTAAAGCTCCGCGGCTTCGACCTTAGGTTCCGCGTCATGTACCGGTTAAGATCTTCCAAGGATTTAAAGTTGTGGCGCGACCTTAGGTTCCGCGTCATGTACCGGTTGATTGGTCAATGCGGAACGA
GTGGTAAAGCTCCGCGGCTTCGACCTTAGGTTCCGCGTCATGTACCGGTTAAGATCTTCCAAGGATTTAAAGTTGTGGCGCGACCTTAGGTTCCGCGTCATGTACCGGTTGATTGGTCAATGCGGAACGA
GTGGTAAAGCTCCGCGGCTTTGTTTACGACGTGGGCTGCTGCGATTTCACTAAGGCATGTGTCACTATTATCTAGGTCTTTGTTTACGACGTGGGCTGCTGCGATTTCACGATTGGTCAATGCGGAACGA
GTGGTAAAGCTCCGCGGCTTTGTTTACGACGTGGGCTGCTGCGATTTCACAAATGTCTGCATCCATTTGGGTTTCTTGTGTGTTTACGACGTGGGCTGCTGCGATTTCACGATTGGTCAATGCGGAACGA
GTGGTAAAGCTCCGCGGCTTTGTTTACGACGTGGGCTGCTGCGATTTCACTTCTTGTGACCCAGCTGAGGAACACATATATGTTTACGACGTGGGCTGCTGCGATTTCACGATTGGTCAATGCGGAACGA
GTGGTAAAGCTCCGCGGCTTTGTTTACGACGTGGGCTGCTGCGATTTCACCAGCTGAGGAACACATATAAACTTAAATCTTGTTTACGACGTGGGCTGCTGCGATTTCACGATTGGTCAATGCGGAACGA
GTGGTAAAGCTCCGCGGCTTTGTTTACGACGTGGGCTGCTGCGATTTCACCACATATAAACTTAAATCTCCCTCTACTCATGTTTACGACGTGGGCTGCTGCGATTTCACGATTGGTCAATGCGGAACGA
GTGGTAAAGCTCCGCGGCTTTGTTTACGACGTGGGCTGCTGCGATTTCACTCTACTCAGGACTTTCTTAGAGAGTGGCCATGTTTACGACGTGGGCTGCTGCGATTTCACGATTGGTCAATGCGGAACGA
GTGGTAAAGCTCCGCGGCTTTGTTTACGACGTGGGCTGCTGCGATTTCACCTTTCTTAGAGAGTGGCCATCTTGATAGGCTGTTTACGACGTGGGCTGCTGCGATTTCACGATTGGTCAATGCGGAACGA
GTGGTAAAGCTCCGCGGCTTTGTTTACGACGTGGGCTGCTGCGATTTCACTGGCCATCTTGATAGGCCAACCACAAAGGTTGTTTACGACGTGGGCTGCTGCGATTTCACGATTGGTCAATGCGGAACGA
GTGGTAAAGCTCCGCGGCTTTGTTTACGACGTGGGCTGCTGCGATTTCACACAAAGGTCTAGCATGAATAGCTTTCCTTCTGTTTACGACGTGGGCTGCTGCGATTTCACGATTGGTCAATGCGGAACGA
GTGGTAAAGCTCCGCGGCTTTGTTTACGACGTGGGCTGCTGCGATTTCACGCATGAATAGCTTTCCTTCAGAGACGAACCTGTTTACGACGTGGGCTGCTGCGATTTCACGATTGGTCAATGCGGAACGA
GTGGTAAAGCTCCGCGGCTTTGTTTACGACGTGGGCTGCTGCGATTTCACTTTCCTTCAGAGACGAACCTCAAGACCAGGTGTTTACGACGTGGGCTGCTGCGATTTCACGATTGGTCAATGCGGAACGA
GTGGTAAAGCTCCGCGGCTTTGTTTACGACGTGGGCTGCTGCGATTTCACAGACCAGGCTGCAGCAAAGTGTCAAGTGCATGTTTACGACGTGGGCTGCTGCGATTTCACGATTGGTCAATGCGGAACGA
GTGGTAAAGCTCCGCGGCTTTGTTTACGACGTGGGCTGCTGCGATTTCACCAGCAAAGTGTCAAGTGCATTTGTAAGGTTTGTTTACGACGTGGGCTGCTGCGATTTCACGATTGGTCAATGCGGAACGA
GTGGTAAAGCTCCGCGGCTTTGTTTACGACGTGGGCTGCTGCGATTTCACCAAGTGCATTTGTAAGGTTGTCCTTTTCATTGTTTACGACGTGGGCTGCTGCGATTTCACGATTGGTCAATGCGGAACGA
GTGGTAAAGCTCCGCGGCTTTGTTTACGACGTGGGCTGCTGCGATTTCACCTTTTCATTTTATCTGCTTCTTTCTTGCCTTGTTTACGACGTGGGCTGCTGCGATTTCACGATTGGTCAATGCGGAACGA
GTGGTAAAGCTCCGCGGCTTTGTTTACGACGTGGGCTGCTGCGATTTCACATCTGCTTCTTTCTTGCCTAAGCCAGGGTTTGTTTACGACGTGGGCTGCTGCGATTTCACGATTGGTCAATGCGGAACGA
GTGGTAAAGCTCCGCGGCTTTGTTTACGACGTGGGCTGCTGCGATTTCACTCTTGCCTAAGCCAGGGTTTTTCAATTGCTTGTTTACGACGTGGGCTGCTGCGATTTCACGATTGGTCAATGCGGAACGA
GTGGTAAAGCTCCGCGGCTTTGTTTACGACGTGGGCTGCTGCGATTTCACCAATTGCTCAATAGGGTTTTCAGTTGCTCATGTTTACGACGTGGGCTGCTGCGATTTCACGATTGGTCAATGCGGAACGA
GTGGTAAAGCTCCGCGGCTTTGTTTACGACGTGGGCTGCTGCGATTTCACTAGGGTTTTCAGTTGCTCAAATACCTTTCCTGTTTACGACGTGGGCTGCTGCGATTTCACGATTGGTCAATGCGGAACGA
GTGGTAAAGCTCCGCGGCTTTGTTTACGACGTGGGCTGCTGCGATTTCACGTTGCTCAAATACCTTTCCCATATTTTCAATGTTTACGACGTGGGCTGCTGCGATTTCACGATTGGTCAATGCGGAACGA
GTGGTAAAGCTCCGCGGCTTTGTTTACGACGTGGGCTGCTGCGATTTCACATTTTCAAAGAACACAGTGCTTCCCAATTATGTTTACGACGTGGGCTGCTGCGATTTCACGATTGGTCAATGCGGAACGA
GTGGTAAAGCTCCGCGGCTTTGTTTACGACGTGGGCTGCTGCGATTTCACACACAGTGCTTCCCAATTAGATCTGTAAGTTGTTTACGACGTGGGCTGCTGCGATTTCACGATTGGTCAATGCGGAACGA
GTGGTAAAGCTCCGCGGCTTTGTTTACGACGTGGGCTGCTGCGATTTCACCCCAATTAGATCTGTAAGTTTGCTGTAGGTTGTTTACGACGTGGGCTGCTGCGATTTCACGATTGGTCAATGCGGAACGA
GTGGTAAAGCTCCGCGGCTTTGTTTACGACGTGGGCTGCTGCGATTTCACCTGTAGGTTTTCTTTTTGACAAGCTTAAGATGTTTACGACGTGGGCTGCTGCGATTTCACGATTGGTCAATGCGGAACGA
GTGGTAAAGCTCCGCGGCTTTGTTTACGACGTGGGCTGCTGCGATTTCACCTTTTTGACAAGCTTAAGAAACACAGGTTGTGTTTACGACGTGGGCTGCTGCGATTTCACGATTGGTCAATGCGGAACGA
GTGGTAAAGCTCCGCGGCTTTGTTTACGACGTGGGCTGCTGCGATTTCACGCTTAAGAAACACAGGTTGGGGGTTGCAGATGTTTACGACGTGGGCTGCTGCGATTTCACGATTGGTCAATGCGGAACGA
GTGGTAAAGCTCCGCGGCTTTGTTTACGACGTGGGCTGCTGCGATTTCACGTTGCAGACACTACTCAGTGGTTAAAATGCTGTTTACGACGTGGGCTGCTGCGATTTCACGATTGGTCAATGCGGAACGA
GTGGTAAAGCTCCGCGGCTTTGTTTACGACGTGGGCTGCTGCGATTTCACTACTCAGTGGTTAAAATGCTTGCCACACAATGTTTACGACGTGGGCTGCTGCGATTTCACGATTGGTCAATGCGGAACGA
GTGGTAAAGCTCCGCGGCTTTGTTTACGACGTGGGCTGCTGCGATTTCACGCTTGCCACACAAGCAAATGAACCAGAGTTTGTTTACGACGTGGGCTGCTGCGATTTCACGATTGGTCAATGCGGAACGA
GTGGTAAAGCTCCGCGGCTTTGTTTACGACGTGGGCTGCTGCGATTTCACCCAGAGTTCAGCTCTCCACAACTCATGTCATGTTTACGACGTGGGCTGCTGCGATTTCACGATTGGTCAATGCGGAACGA
GTGGTAAAGCTCCGCGGCTTTGTTTACGACGTGGGCTGCTGCGATTTCACCTCTCCACAACTCATGTCAGTTATGTTGGGTGTTTACGACGTGGGCTGCTGCGATTTCACGATTGGTCAATGCGGAACGA
GTGGTAAAGCTCCGCGGCTTTGTTTACGACGTGGGCTGCTGCGATTTCACTCATGTCAGTTATGTTGGGCATGGAAGCTGTGTTTACGACGTGGGCTGCTGCGATTTCACGATTGGTCAATGCGGAACGA
GTGGTAAAGCTCCGCGGCTTTGTTTACGACGTGGGCTGCTGCGATTTCACGGAAGCTGGCCTGTAGGTCTGGTGGATGGTTGTTTACGACGTGGGCTGCTGCGATTTCACGATTGGTCAATGCGGAACGA
GTGGTAAAGCTCCGCGGCTTTGTTTACGACGTGGGCTGCTGCGATTTCACTGTAGGTCTGGTGGATGGTAAAACTGGCTATGTTTACGACGTGGGCTGCTGCGATTTCACGATTGGTCAATGCGGAACGA
GTGGTAAAGCTCCGCGGCTTTGTTTACGACGTGGGCTGCTGCGATTTCACTGGATGGTAAAACTGGCTAGCAAAGCTAGCTGTTTACGACGTGGGCTGCTGCGATTTCACGATTGGTCAATGCGGAACGA
GTGGTAAAGCTCCGCGGCTTTGTTTACGACGTGGGCTGCTGCGATTTCACTAGCCATATCAGAGGGTTCTGGCTTAACTGTGTTTACGACGTGGGCTGCTGCGATTTCACGATTGGTCAATGCGGAACGA
GTGGTAAAGCTCCGCGGCTTTGTTTACGACGTGGGCTGCTGCGATTTCACGAGGGTTCTGGCTTAACTGTGAGGATTTGTTGTTTACGACGTGGGCTGCTGCGATTTCACGATTGGTCAATGCGGAACGA
GTGGTAAAGCTCCGCGGCTTTGTTTACGACGTGGGCTGCTGCGATTTCACCTTAACTGTGAGGATTTGTCTCAGTGAATCTGTTTACGACGTGGGCTGCTGCGATTTCACGATTGGTCAATGCGGAACGA
GTGGTAAAGCTCCGCGGCTTTGTTTACGACGTGGGCTGCTGCGATTTCACAGTGAATCAGAGGAATCACTGGGATGGGGCTGTTTACGACGTGGGCTGCTGCGATTTCACGATTGGTCAATGCGGAACGA
GTGGTAAAGCTCCGCGGCTTTGTTTACGACGTGGGCTGCTGCGATTTCACGGAATCACTGGGATGGGGCAGTTAAAAACATGTTTACGACGTGGGCTGCTGCGATTTCACGATTGGTCAATGCGGAACGA
GTGGTAAAGCTCCGCGGCTTTGTTTACGACGTGGGCTGCTGCGATTTCACGCAGAGCAACCAGGTTCAGTTCCCAGCACCTGTTTACGACGTGGGCTGCTGCGATTTCACGATTGGTCAATGCGGAACGA
GTGGTAAAGCTCCGCGGCTTTGTTTACGACGTGGGCTGCTGCGATTTCACGTGGAGGCTAACAACCATCCATCACCTGATTGTTTACGACGTGGGCTGCTGCGATTTCACGATTGGTCAATGCGGAACGA
GTGGTAAAGCTCCGCGGCTTTGTTTACGACGTGGGCTGCTGCGATTTCACCAACCATCCATCACCTGATTCCCTATTCTGTGTTTACGACGTGGGCTGCTGCGATTTCACGATTGGTCAATGCGGAACGA
GTGGTAAAGCTCCGCGGCTTTGTTTACGACGTGGGCTGCTGCGATTTCACCACCTGATTCCCTATTCTGGCCTATCTGGATGTTTACGACGTGGGCTGCTGCGATTTCACGATTGGTCAATGCGGAACGA
GTGGTAAAGCTCCGCGGCTTTGTTTACGACGTGGGCTGCTGCGATTTCACTATCTGGATACTCATACACACATGAAGAAATGTTTACGACGTGGGCTGCTGCGATTTCACGATTGGTCAATGCGGAACGA
GTGGTAAAGCTCCGCGGCTTTGTTTACGACGTGGGCTGCTGCGATTTCACTCATACACACATGAAGAAAAACCATCCATATGTTTACGACGTGGGCTGCTGCGATTTCACGATTGGTCAATGCGGAACGA
GTGGTAAAGCTCCGCGGCTTTGTTTACGACGTGGGCTGCTGCGATTTCACTGAAGAAAAACCATCCATATGCGTAAAAATTGTTTACGACGTGGGCTGCTGCGATTTCACGATTGGTCAATGCGGAACGA
GTGGTAAAGCTCCGCGGCTTTGTTTACGACGTGGGCTGCTGCGATTTCACGAAAATAAACCTTAAGAATGATCAACGATGTGTTTACGACGTGGGCTGCTGCGATTTCACGATTGGTCAATGCGGAACGA
GTGGTAAAGCTCCGCGGCTTTGTTTACGACGTGGGCTGCTGCGATTTCACTTAAGAATGATCAACGATGACCCCCAACATTGTTTACGACGTGGGCTGCTGCGATTTCACGATTGGTCAATGCGGAACGA
GTGGTAAAGCTCCGCGGCTTTGTTTACGACGTGGGCTGCTGCGATTTCACACCCCCAACATCAACCGTGGGTCTCTACACTGTTTACGACGTGGGCTGCTGCGATTTCACGATTGGTCAATGCGGAACGA
GTGGTAAAGCTCCGCGGCTTTGTTTACGACGTGGGCTGCTGCGATTTCACCTCTACACTCATATCCACATACAAGCAGTTTGTTTACGACGTGGGCTGCTGCGATTTCACGATTGGTCAATGCGGAACGA
GTGGTAAAGCTCCGCGGCTTTGTTTACGACGTGGGCTGCTGCGATTTCACTATCCACATACAAGCAGTTACACCCACACATGTTTACGACGTGGGCTGCTGCGATTTCACGATTGGTCAATGCGGAACGA
GTGGTAAAGCTCCGCGGCTTTGTTTACGACGTGGGCTGCTGCGATTTCACCCCACACACAATATGCCTCTAAGCATGCAGTGTTTACGACGTGGGCTGCTGCGATTTCACGATTGGTCAATGCGGAACGA
GTGGTAAAGCTCCGCGGCTTTGTTTACGACGTGGGCTGCTGCGATTTCACCTACATGTTCTATGTATGCGCACGCACGCATGTTTACGACGTGGGCTGCTGCGATTTCACGATTGGTCAATGCGGAACGA
GTGGTAAAGCTCCGCGGCTTTGTTTACGACGTGGGCTGCTGCGATTTCACCAAACTCATAGAAATCCAACTGGCCCTGCCTGTTTACGACGTGGGCTGCTGCGATTTCACGATTGGTCAATGCGGAACGA
GTGGTAAAGCTCCGCGGCTTTGTTTACGACGTGGGCTGCTGCGATTTCACAGGACATGGGTTCATTTGCAGCCCTGGGGATGTTTACGACGTGGGCTGCTGCGATTTCACGATTGGTCAATGCGGAACGA
GTGGTAAAGCTCCGCGGCTTTGTTTACGACGTGGGCTGCTGCGATTTCACTCATTTGCAGCCCTGGGGAAGAAAGACTCATGTTTACGACGTGGGCTGCTGCGATTTCACGATTGGTCAATGCGGAACGA
GTGGTAAAGCTCCGCGGCTTTGTTTACGACGTGGGCTGCTGCGATTTCACCCTGGGGAAGAAAGACTCAAATTGGGTCAGTGTTTACGACGTGGGCTGCTGCGATTTCACGATTGGTCAATGCGGAACGA
GTGGTAAAGCTCCGCGGCTTTGTTTACGACGTGGGCTGCTGCGATTTCACTGGGTCAGCCAAGGTGCATGTCAATGTTCATGTTTACGACGTGGGCTGCTGCGATTTCACGATTGGTCAATGCGGAACGA
GTGGTAAAGCTCCGCGGCTTTGTTTACGACGTGGGCTGCTGCGATTTCACAGGTGCATGTCAATGTTCAGAAATTTCTGGTGTTTACGACGTGGGCTGCTGCGATTTCACGATTGGTCAATGCGGAACGA
GTGGTAAAGCTCCGCGGCTTTGTTTACGACGTGGGCTGCTGCGATTTCACAATGTTCAGAAATTTCTGGAACAATGCTAATGTTTACGACGTGGGCTGCTGCGATTTCACGATTGGTCAATGCGGAACGA
GTGGTAAAGCTCCGCGGCTTTGTTTACGACGTGGGCTGCTGCGATTTCACAATGCTAAACAAAAGTCCTTCTGTCTCTTCTGTTTACGACGTGGGCTGCTGCGATTTCACGATTGGTCAATGCGGAACGA
GTGGTAAAGCTCCGCGGCTTTGTTTACGACGTGGGCTGCTGCGATTTCACAAAGTCCTTCTGTCTCTTCTTAATGATCCTTGTTTACGACGTGGGCTGCTGCGATTTCACGATTGGTCAATGCGGAACGA
GTGGTAAAGCTCCGCGGCTTTGTTTACGACGTGGGCTGCTGCGATTTCACGTCTCTTCTTAATGATCCTTTCCAGGGATGTGTTTACGACGTGGGCTGCTGCGATTTCACGATTGGTCAATGCGGAACGA
GTGGTAAAGCTCCGCGGCTTTGTTTACGACGTGGGCTGCTGCGATTTCACCAGGGATGCAGAGAAGGCTCAGTGGGGAAATGTTTACGACGTGGGCTGCTGCGATTTCACGATTGGTCAATGCGGAACGA
GTGGTAAAGCTCCGCGGCTTTGTTTACGACGTGGGCTGCTGCGATTTCACAGAAGGCTCAGTGGGGAAAAGTGCCTACTGTGTTTACGACGTGGGCTGCTGCGATTTCACGATTGGTCAATGCGGAACGA
GTGGTAAAGCTCCGCGGCTTTGTTTACGACGTGGGCTGCTGCGATTTCACTGGGGAAAAGTGCCTACTGAGGGAGTGTGATGTTTACGACGTGGGCTGCTGCGATTTCACGATTGGTCAATGCGGAACGA
GTGGTAAAGCTCCGCGGCTTTGTTTACGACGTGGGCTGCTGCGATTTCACGAGTGTGAGAACCTGAGTTCAAATCCATAGTGTTTACGACGTGGGCTGCTGCGATTTCACGATTGGTCAATGCGGAACGA
GTGGTAAAGCTCCGCGGCTTTGTTTACGACGTGGGCTGCTGCGATTTCACCCTGAGTTCAAATCCATAGAAACCACTTTATGTTTACGACGTGGGCTGCTGCGATTTCACGATTGGTCAATGCGGAACGA
GTGGTAAAGCTCCGCGGCTTTGTTTACGACGTGGGCTGCTGCGATTTCACATCCATAGAAACCACTTTAAAAAGCCAGCATGTTTACGACGTGGGCTGCTGCGATTTCACGATTGGTCAATGCGGAACGA
GTGGTAAAGCTCCGCGGCTTTGTTTACGACGTGGGCTGCTGCGATTTCACAGCCAGCAACAGTGGCAGAAGACTCTGGACTGTTTACGACGTGGGCTGCTGCGATTTCACGATTGGTCAATGCGGAACGA
GTGGTAAAGCTCCGCGGCTTTGTTTACGACGTGGGCTGCTGCGATTTCACGTGGCAGAAGACTCTGGACTTGTACAGAAATGTTTACGACGTGGGCTGCTGCGATTTCACGATTGGTCAATGCGGAACGA
GTGGTAAAGCTCCGCGGCTTTGTTTACGACGTGGGCTGCTGCGATTTCACCTCTGGACTTGTACAGAAAGGGGAGGTGGATGTTTACGACGTGGGCTGCTGCGATTTCACGATTGGTCAATGCGGAACGA
GTGGTAAAGCTCCGCGGCTTTGTTTACGACGTGGGCTGCTGCGATTTCACGAGGTGGAGACAGGAGATTCCCAGAAGCCATGTTTACGACGTGGGCTGCTGCGATTTCACGATTGGTCAATGCGGAACGA
GTGGTAAAGCTCCGCGGCTTTGTTTACGACGTGGGCTGCTGCGATTTCACAGGAGATTCCCAGAAGCCAATCAGCTAACCTGTTTACGACGTGGGCTGCTGCGATTTCACGATTGGTCAATGCGGAACGA
GTGGTAAAGCTCCGCGGCTTTGTTTACGACGTGGGCTGCTGCGATTTCACAGAAGCCAATCAGCTAACCTGGCACACACATGTTTACGACGTGGGCTGCTGCGATTTCACGATTGGTCAATGCGGAACGA
GTGGTAAAGCTCCGCGGCTTTGTTTACGACGTGGGCTGCTGCGATTTCACCAACAGCAGCAAAACCCCACAAAAGGCAGATGTTTACGACGTGGGCTGCTGCGATTTCACGATTGGTCAATGCGGAACGA
GTGGTAAAGCTCCGCGGCTTTGTTTACGACGTGGGCTGCTGCGATTTCACAAACCCCACAAAAGGCAGAAGGTAAGGCCCTGTTTACGACGTGGGCTGCTGCGATTTCACGATTGGTCAATGCGGAACGA
GTGGTAAAGCTCCGCGGCTTTGTTTACGACGTGGGCTGCTGCGATTTCACAAGGCAGAAGGTAAGGCCCAACACCTGAGGTGTTTACGACGTGGGCTGCTGCGATTTCACGATTGGTCAATGCGGAACGA
GTGGTAAAGCTCCGCGGCTTTGTTTACGACGTGGGCTGCTGCGATTTCACACCTGAGGGTTTTCTCTGACCTACATGTTCTGTTTACGACGTGGGCTGCTGCGATTTCACGATTGGTCAATGCGGAACGA
GTGGTAAAGCTCCGCGGCTTTGTTTACGACGTGGGCTGCTGCGATTTCACGTTGGGGTTAAAGAAATGTGCCACCATGCCTGTTTACGACGTGGGCTGCTGCGATTTCACGATTGGTCAATGCGGAACGA
GTGGTAAAGCTCCGCGGCTTTGTTTACGACGTGGGCTGCTGCGATTTCACTAGGTAGGACACCACACTCACCCCAGCCCTTGTTTACGACGTGGGCTGCTGCGATTTCACGATTGGTCAATGCGGAACGA
GTGGTAAAGCTCCGCGGCTTTGTTTACGACGTGGGCTGCTGCGATTTCACGAATTTGATTCGTTATTGTTCTCTGAGACTTGTTTACGACGTGGGCTGCTGCGATTTCACGATTGGTCAATGCGGAACGA
GTGGTAAAGCTCCGCGGCTTTGTTTACGACGTGGGCTGCTGCGATTTCACGTTATTGTTCTCTGAGACTTGATCTCTCTATGTTTACGACGTGGGCTGCTGCGATTTCACGATTGGTCAATGCGGAACGA
GTGGTAAAGCTCCGCGGCTTTGTTTACGACGTGGGCTGCTGCGATTTCACCTGAGACTTGATCTCTCTACATTGCCCTAGTGTTTACGACGTGGGCTGCTGCGATTTCACGATTGGTCAATGCGGAACGA
GTGGTAAAGCTCCGCGGCTTTGTTTACGACGTGGGCTGCTGCGATTTCACCAGGCTGACCTCAAACTCACAGACATCTGCTGTTTACGACGTGGGCTGCTGCGATTTCACGATTGGTCAATGCGGAACGA
GTGGTAAAGCTCCGCGGCTTTGTTTACGACGTGGGCTGCTGCGATTTCACCAAACTCACAGACATCTGCCTGCCTCCTCTTGTTTACGACGTGGGCTGCTGCGATTTCACGATTGGTCAATGCGGAACGA
GTGGTAAAGCTCCGCGGCTTTGTTTACGACGTGGGCTGCTGCGATTTCACACATCTGCCTGCCTCCTCTTCTCTAATGTTTGTTTACGACGTGGGCTGCTGCGATTTCACGATTGGTCAATGCGGAACGA
GTGGTAAAGCTCCGCGGCTTTGTTTACGACGTGGGCTGCTGCGATTTCACGTTCCAAGCACTCAGGGGGCTCACAGCTGCTGTTTACGACGTGGGCTGCTGCGATTTCACGATTGGTCAATGCGGAACGA
GTGGTAAAGCTCCGCGGCTTTGTTTACGACGTGGGCTGCTGCGATTTCACTCAGGGGGCTCACAGCTGCCTGGTATCCACTGTTTACGACGTGGGCTGCTGCGATTTCACGATTGGTCAATGCGGAACGA
GTGGTAAAGCTCCGCGGCTTTGTTTACGACGTGGGCTGCTGCGATTTCACGGCATCTGGTGCCCTCTTCTGGCCTTCACCTGTTTACGACGTGGGCTGCTGCGATTTCACGATTGGTCAATGCGGAACGA
GTGGTAAAGCTCCGCGGCTTTGTTTACGACGTGGGCTGCTGCGATTTCACACCTAGTTAGGTAATTATTCCTCAGAGAGATGTTTACGACGTGGGCTGCTGCGATTTCACGATTGGTCAATGCGGAACGA
GTGGTAAAGCTCCGCGGCTTTGTTTACGACGTGGGCTGCTGCGATTTCACTAATTATTCCTCAGAGAGAGACTAGGATTTTGTTTACGACGTGGGCTGCTGCGATTTCACGATTGGTCAATGCGGAACGA
GTGGTAAAGCTCCGCGGCTTTGTTTACGACGTGGGCTGCTGCGATTTCACCAGAGAGAGACTAGGATTTAGATAGACACCTGTTTACGACGTGGGCTGCTGCGATTTCACGATTGGTCAATGCGGAACGA
GTGGTAAAGCTCCGCGGCTTTGTTTACGACGTGGGCTGCTGCGATTTCACTAGACACCCTAATAGACAGGCAGATAGAGATGTTTACGACGTGGGCTGCTGCGATTTCACGATTGGTCAATGCGGAACGA
GTGGTAAAGCTCCGCGGCTTTGTTTACGACGTGGGCTGCTGCGATTTCACATAGACAGGCAGATAGAGAGAGGGGCCAAGTGTTTACGACGTGGGCTGCTGCGATTTCACGATTGGTCAATGCGGAACGA
GTGGTAAAGCTCCGCGGCTTTGTTTACGACGTGGGCTGCTGCGATTTCACGATAGAGAGAGGGGCCAAGGCTAAGTAATATGTTTACGACGTGGGCTGCTGCGATTTCACGATTGGTCAATGCGGAACGA
GTGGTAAAGCTCCGCGGCTTTGTTTACGACGTGGGCTGCTGCGATTTCACAAGTAATAAAAGGTGCCGAATGTCCAATATTGTTTACGACGTGGGCTGCTGCGATTTCACGATTGGTCAATGCGGAACGA
GTGGTAAAGCTCCGCGGCTTTGTTTACGACGTGGGCTGCTGCGATTTCACGGTGCCGAATGTCCAATATGAACAGCTTCTTGTTTACGACGTGGGCTGCTGCGATTTCACGATTGGTCAATGCGGAACGA
GTGGTAAAGCTCCGCGGCTTTGTTTACGACGTGGGCTGCTGCGATTTCACTCCAATATGAACAGCTTCTTTCTCACCTTTTGTTTACGACGTGGGCTGCTGCGATTTCACGATTGGTCAATGCGGAACGA
GTGGTAAAGCTCCGCGGCTTTGTTTACGACGTGGGCTGCTGCGATTTCACCACCTTTCTATTTTAAGATCTAAAACTTGGTGTTTACGACGTGGGCTGCTGCGATTTCACGATTGGTCAATGCGGAACGA
GTGGTAAAGCTCCGCGGCTTTGTTTACGACGTGGGCTGCTGCGATTTCACAGATCTAAAACTTGGCAACTTAAAACAAAGTGTTTACGACGTGGGCTGCTGCGATTTCACGATTGGTCAATGCGGAACGA
GTGGTAAAGCTCCGCGGCTTTGTTTACGACGTGGGCTGCTGCGATTTCACAAACAAAGGCCCTGTTGACTTTTGTCTTCCTGTTTACGACGTGGGCTGCTGCGATTTCACGATTGGTCAATGCGGAACGA
GTGGTAAAGCTCCGCGGCTTTGTTTACGACGTGGGCTGCTGCGATTTCACCTGTTGACTTTTGTCTTCCTGCTTATGACTTGTTTACGACGTGGGCTGCTGCGATTTCACGATTGGTCAATGCGGAACGA
GTGGTAAAGCTCCGCGGCTTTGTTTACGACGTGGGCTGCTGCGATTTCACTGTCTTCCTGCTTATGACTGACTTAAATTCTGTTTACGACGTGGGCTGCTGCGATTTCACGATTGGTCAATGCGGAACGA
GTGGTAAAGCTCCGCGGCTTTGTTTACGACGTGGGCTGCTGCGATTTCACTTAAATTCATGGCAGGATCAGGTCATGTTATGTTTACGACGTGGGCTGCTGCGATTTCACGATTGGTCAATGCGGAACGA
GTGGTAAAGCTCCGCGGCTTTGTTTACGACGTGGGCTGCTGCGATTTCACGCAGGATCAGGTCATGTTACACAACATGTTTGTTTACGACGTGGGCTGCTGCGATTTCACGATTGGTCAATGCGGAACGA
GTGGTAAAGCTCCGCGGCTTTGTTTACGACGTGGGCTGCTGCGATTTCACTCATGTTACACAACATGTTAAGCCAACTAATGTTTACGACGTGGGCTGCTGCGATTTCACGATTGGTCAATGCGGAACGA
GTGGTAAAGCTCCGCGGCTTTGTTTACGACGTGGGCTGCTGCGATTTCACCCAACTAAGGATGCTATCTTTTATCACAGCTGTTTACGACGTGGGCTGCTGCGATTTCACGATTGGTCAATGCGGAACGA
GTGGTAAAGCTCCGCGGCTTTGTTTACGACGTGGGCTGCTGCGATTTCACTGCTATCTTTTATCACAGCAGTAGAAACTCTGTTTACGACGTGGGCTGCTGCGATTTCACGATTGGTCAATGCGGAACGA
GTGGTAAAGCTCCGCGGCTTTGTTTACGACGTGGGCTGCTGCGATTTCACATCACAGCAGTAGAAACTCCAAGATAGAGCTGTTTACGACGTGGGCTGCTGCGATTTCACGATTGGTCAATGCGGAACGA
GTGGTAAAGCTCCGCGGCTTTGTTTACGACGTGGGCTGCTGCGATTTCACGATAGAGCTACTCTTGCAAAGGACTATGGGTGTTTACGACGTGGGCTGCTGCGATTTCACGATTGGTCAATGCGGAACGA
GTGGTAAAGCTCCGCGGCTTTGTTTACGACGTGGGCTGCTGCGATTTCACTCTTGCAAAGGACTATGGGTTCCAAGCACTTGTTTACGACGTGGGCTGCTGCGATTTCACGATTGGTCAATGCGGAACGA
GTGGTAAAGCTCCGCGGCTTTGTTTACGACGTGGGCTGCTGCGATTTCACGTTACACTTCAGGCCTGAATACCTGAGTGTTGTTTACGACGTGGGCTGCTGCGATTTCACGATTGGTCAATGCGGAACGA
GTGGTAAAGCTCCGCGGCTTTGTTTACGACGTGGGCTGCTGCGATTTCACGGGACCCCTAGAGCTGAGACTTTTCCGTAGTGTTTACGACGTGGGCTGCTGCGATTTCACGATTGGTCAATGCGGAACGA
GTGGTAAAGCTCCGCGGCTTTGTTTACGACGTGGGCTGCTGCGATTTCACAGCTGAGACTTTTCCGTAGGATTCTGGAATTGTTTACGACGTGGGCTGCTGCGATTTCACGATTGGTCAATGCGGAACGA
GTGGTAAAGCTCCGCGGCTTTGTTTACGACGTGGGCTGCTGCGATTTCACTTCCGTAGGATTCTGGAATGAGAAATGAGCTGTTTACGACGTGGGCTGCTGCGATTTCACGATTGGTCAATGCGGAACGA
GTGGTAAAGCTCCGCGGCTTTGTTTACGACGTGGGCTGCTGCGATTTCACAAATGAGCCCACCTAGGTGGTACGGGGAGGTGTTTACGACGTGGGCTGCTGCGATTTCACGATTGGTCAATGCGGAACGA
GTGGTAAAGCTCCGCGGCTTTGTTTACGACGTGGGCTGCTGCGATTTCACCCTAGGTGGTACGGGGAGGCTATTTAAGTGTGTTTACGACGTGGGCTGCTGCGATTTCACGATTGGTCAATGCGGAACGA
GTGGTAAAGCTCCGCGGCTTTGTTTACGACGTGGGCTGCTGCGATTTCACCGGGGAGGCTATTTAAGTGGCAGTAATGCATGTTTACGACGTGGGCTGCTGCGATTTCACGATTGGTCAATGCGGAACGA
GTGGTAAAGCTCCGCGGCTTTGTTTACGACGTGGGCTGCTGCGATTTCACGTAATGCAGGTCTCATGCTTGGACCTTTCTTGTTTACGACGTGGGCTGCTGCGATTTCACGATTGGTCAATGCGGAACGA
GTGGTAAAGCTCCGCGGCTTTGTTTACGACGTGGGCTGCTGCGATTTCACCTCATGCTTGGACCTTTCTTTAAAAGAGCTTGTTTACGACGTGGGCTGCTGCGATTTCACGATTGGTCAATGCGGAACGA
GTGGTAAAGCTCCGCGGCTTTGTTTACGACGTGGGCTGCTGCGATTTCACACCTTTCTTTAAAAGAGCTTGTAAAACCATTGTTTACGACGTGGGCTGCTGCGATTTCACGATTGGTCAATGCGGAACGA
GTGGTAAAGCTCCGCGGCTTTGTTTACGACGTGGGCTGCTGCGATTTCACAAAACCATGGGCTAAAGTTTCAGGATTCTGTGTTTACGACGTGGGCTGCTGCGATTTCACGATTGGTCAATGCGGAACGA
GTGGTAAAGCTCCGCGGCTTTGTTTACGACGTGGGCTGCTGCGATTTCACCTAAAGTTTCAGGATTCTGATTCCTGGCTCTGTTTACGACGTGGGCTGCTGCGATTTCACGATTGGTCAATGCGGAACGA
GTGGTAAAGCTCCGCGGCTTTGTTTACGACGTGGGCTGCTGCGATTTCACGGATTCTGATTCCTGGCTCAGATCAAAACCTGTTTACGACGTGGGCTGCTGCGATTTCACGATTGGTCAATGCGGAACGA
GTGGTAAAGCTCCGCGGCTTTGTTTACGACGTGGGCTGCTGCGATTTCACTCAAAACCAACTAAACCTACTATCGGGTTCTGTTTACGACGTGGGCTGCTGCGATTTCACGATTGGTCAATGCGGAACGA
GTGGTAAAGCTCCGCGGCTTTGTTTACGACGTGGGCTGCTGCGATTTCACTAAACCTACTATCGGGTTCTGCGTCCTACATGTTTACGACGTGGGCTGCTGCGATTTCACGATTGGTCAATGCGGAACGA
GTGGTAAAGCTCCGCGGCTTTGTTTACGACGTGGGCTGCTGCGATTTCACTCGGGTTCTGCGTCCTACATCTGGTCCTAGTGTTTACGACGTGGGCTGCTGCGATTTCACGATTGGTCAATGCGGAACGA
GTGGTAAAGCTCCGCGGCTTTGTTTACGACGTGGGCTGCTGCGATTTCACGGTCCTAGGTGGAGATGTGACATGCCGAACTGTTTACGACGTGGGCTGCTGCGATTTCACGATTGGTCAATGCGGAACGA
GTGGTAAAGCTCCGCGGCTTTGTTTACGACGTGGGCTGCTGCGATTTCACGAGATGTGACATGCCGAACTGTCTGGTAGGTGTTTACGACGTGGGCTGCTGCGATTTCACGATTGGTCAATGCGGAACGA
GTGGTAAAGCTCCGCGGCTTTGTTTACGACGTGGGCTGCTGCGATTTCACTGCCGAACTGTCTGGTAGGACCGAGATGAGTGTTTACGACGTGGGCTGCTGCGATTTCACGATTGGTCAATGCGGAACGA
GTGGTAAAGCTCCGCGGCTTTGTTTACGACGTGGGCTGCTGCGATTTCACGAGATGAGGTAAGACAGGGCAGAAGTTCCTTGTTTACGACGTGGGCTGCTGCGATTTCACGATTGGTCAATGCGGAACGA
GTGGTAAAGCTCCGCGGCTTTGTTTACGACGTGGGCTGCTGCGATTTCACAGACAGGGCAGAAGTTCCTCCATCTTGTATTGTTTACGACGTGGGCTGCTGCGATTTCACGATTGGTCAATGCGGAACGA
GTGGTAAAGCTCCGCGGCTTTGTTTACGACGTGGGCTGCTGCGATTTCACTGCTGAAGCCATTTCAGGTTTGTCTAGAACTGTTTACGACGTGGGCTGCTGCGATTTCACGATTGGTCAATGCGGAACGA
GTGGTAAAGCTCCGCGGCTTTGTTTACGACGTGGGCTGCTGCGATTTCACTCTAGAACTAAATCTCCTCGATGGGGAATTTGTTTACGACGTGGGCTGCTGCGATTTCACGATTGGTCAATGCGGAACGA
GTGGTAAAGCTCCGCGGCTTTGTTTACGACGTGGGCTGCTGCGATTTCACATCTCCTCGATGGGGAATTCTATAGTAAATTGTTTACGACGTGGGCTGCTGCGATTTCACGATTGGTCAATGCGGAACGA
GTGGTAAAGCTCCGCGGCTTTGTTTACGACGTGGGCTGCTGCGATTTCACGGGGAATTCTATAGTAAATTACTCAACTCTTGTTTACGACGTGGGCTGCTGCGATTTCACGATTGGTCAATGCGGAACGA
GTGGTAAAGCTCCGCGGCTTTGTTTACGACGTGGGCTGCTGCGATTTCACTCCCAGCTGGCTTGTCTTAGTCTCTGTTAGTGTTTACGACGTGGGCTGCTGCGATTTCACGATTGGTCAATGCGGAACGA
GTGGTAAAGCTCCGCGGCTTTGTTTACGACGTGGGCTGCTGCGATTTCACTTGTCTTAGTCTCTGTTAGATGTCTGCCTGTGTTTACGACGTGGGCTGCTGCGATTTCACGATTGGTCAATGCGGAACGA
GTGGTAAAGCTCCGCGGCTTTGTTTACGACGTGGGCTGCTGCGATTTCACTCTGTTAGATGTCTGCCTGCTTGTTGGGAATGTTTACGACGTGGGCTGCTGCGATTTCACGATTGGTCAATGCGGAACGA
GTGGTAAAGCTCCGCGGCTTTGTTTACGACGTGGGCTGCTGCGATTTCACGTTGGGAACTCCCTCCAGCTCACTGCTTATTGTTTACGACGTGGGCTGCTGCGATTTCACGATTGGTCAATGCGGAACGA
GTGGTAAAGCTCCGCGGCTTTGTTTACGACGTGGGCTGCTGCGATTTCACCCTCCAGCTCACTGCTTATCTGAGCTTCTGTGTTTACGACGTGGGCTGCTGCGATTTCACGATTGGTCAATGCGGAACGA
GTGGTAAAGCTCCGCGGCTTTGTTTACGACGTGGGCTGCTGCGATTTCACCTGCTTATCTGAGCTTCTGTTAAACTGTTTTGTTTACGACGTGGGCTGCTGCGATTTCACGATTGGTCAATGCGGAACGA
GTGGTAAAGCTCCGCGGCTTTGTTTACGACGTGGGCTGCTGCGATTTCACAACTGTTTGCTTCTGAGAAGGAGCAAGATGTGTTTACGACGTGGGCTGCTGCGATTTCACGATTGGTCAATGCGGAACGA
GTGGTAAAGCTCCGCGGCTTTGTTTACGACGTGGGCTGCTGCGATTTCACTCTGAGAAGGAGCAAGATGCTAGTCCTTGGTGTTTACGACGTGGGCTGCTGCGATTTCACGATTGGTCAATGCGGAACGA
GTGGTAAAGCTCCGCGGCTTTGTTTACGACGTGGGCTGCTGCGATTTCACGCAAGATGCTAGTCCTTGGTTTCTGCCTTCTGTTTACGACGTGGGCTGCTGCGATTTCACGATTGGTCAATGCGGAACGA
GTGGTAAAGCTCCGCGGCTTTGTTTACGACGTGGGCTGCTGCGATTTCACCTGCCTTCAAACCCGCTGTGCTCCGGACATTGTTTACGACGTGGGCTGCTGCGATTTCACGATTGGTCAATGCGGAACGA
GTGGTAAAGCTCCGCGGCTTTGTTTACGACGTGGGCTGCTGCGATTTCACCCCGCTGTGCTCCGGACATTTGATGTTACATGTTTACGACGTGGGCTGCTGCGATTTCACGATTGGTCAATGCGGAACGA
GTGGTAAAGCTCCGCGGCTTTGTTTACGACGTGGGCTGCTGCGATTTCACCCGGACATTTGATGTTACACTTCAGGCCTGTGTTTACGACGTGGGCTGCTGCGATTTCACGATTGGTCAATGCGGAACGA
GTGGTAAAGCTCCGCGGCTTGGGAAACGGTTGTCGCTACCGGCTTTGCTATTCCCAGGCCCCTCAGAAAAGACCAGAATCGGGAAACGGTTGTCGCTACCGGCTTTGCTAGATTGGTCAATGCGGAACGA
GTGGTAAAGCTCCGCGGCTTGGGAAACGGTTGTCGCTACCGGCTTTGCTAAATCAGGATAGTGTTGGGTCAGGGACAGGCGGGAAACGGTTGTCGCTACCGGCTTTGCTAGATTGGTCAATGCGGAACGA
GTGGTAAAGCTCCGCGGCTTGGGAAACGGTTGTCGCTACCGGCTTTGCTAAATCCAGTCACACATTGCCCAGCCATGCCAGGGAAACGGTTGTCGCTACCGGCTTTGCTAGATTGGTCAATGCGGAACGA
GTGGTAAAGCTCCGCGGCTTGGGAAACGGTTGTCGCTACCGGCTTTGCTAACATTGCCCAGCCATGCCAGCTCATCTTTGGGGAAACGGTTGTCGCTACCGGCTTTGCTAGATTGGTCAATGCGGAACGA
GTGGTAAAGCTCCGCGGCTTGGGAAACGGTTGTCGCTACCGGCTTTGCTAAGATCCCTTCATGGTTAGTTACCAACACAGGGGAAACGGTTGTCGCTACCGGCTTTGCTAGATTGGTCAATGCGGAACGA
GTGGTAAAGCTCCGCGGCTTGGGAAACGGTTGTCGCTACCGGCTTTGCTATGGTTAGTTACCAACACAGCTCAAATCTCCGGGAAACGGTTGTCGCTACCGGCTTTGCTAGATTGGTCAATGCGGAACGA
GTGGTAAAGCTCCGCGGCTTGGGAAACGGTTGTCGCTACCGGCTTTGCTACAACACAGCTCAAATCTCCTTCCAAGAAGAGGGAAACGGTTGTCGCTACCGGCTTTGCTAGATTGGTCAATGCGGAACGA
GTGGTAAAGCTCCGCGGCTTGGGAAACGGTTGTCGCTACCGGCTTTGCTAAAATCTCCTTCCAAGAAGATGCCCTACATAGGGAAACGGTTGTCGCTACCGGCTTTGCTAGATTGGTCAATGCGGAACGA
GTGGTAAAGCTCCGCGGCTTGGGAAACGGTTGTCGCTACCGGCTTTGCTACCTACATAGTTCAGTAGGATTTAAGTTTACGGGAAACGGTTGTCGCTACCGGCTTTGCTAGATTGGTCAATGCGGAACGA
GTGGTAAAGCTCCGCGGCTTGGGAAACGGTTGTCGCTACCGGCTTTGCTACAGTAGGATTTAAGTTTACAAAGACTAGGCGGGAAACGGTTGTCGCTACCGGCTTTGCTAGATTGGTCAATGCGGAACGA
GTGGTAAAGCTCCGCGGCTTGGGAAACGGTTGTCGCTACCGGCTTTGCTAAAGTTTACAAAGACTAGGCTTACCACACAAGGGAAACGGTTGTCGCTACCGGCTTTGCTAGATTGGTCAATGCGGAACGA
GTGGTAAAGCTCCGCGGCTTGGGAAACGGTTGTCGCTACCGGCTTTGCTAGACTAGGCTTACCACACAAATGACAGTCACGGGAAACGGTTGTCGCTACCGGCTTTGCTAGATTGGTCAATGCGGAACGA
GTGGTAAAGCTCCGCGGCTTGGGAAACGGTTGTCGCTACCGGCTTTGCTAACAGTCACCCAGGTGGTTCAACAGAACTCTGGGAAACGGTTGTCGCTACCGGCTTTGCTAGATTGGTCAATGCGGAACGA
GTGGTAAAGCTCCGCGGCTTGGGAAACGGTTGTCGCTACCGGCTTTGCTAGGTGGTTCAACAGAACTCTAATGGCTCAGAGGGAAACGGTTGTCGCTACCGGCTTTGCTAGATTGGTCAATGCGGAACGA
GTGGTAAAGCTCCGCGGCTTGGGAAACGGTTGTCGCTACCGGCTTTGCTAAGAACTCTAATGGCTCAGAAGAGCCCACCAGGGAAACGGTTGTCGCTACCGGCTTTGCTAGATTGGTCAATGCGGAACGA
GTGGTAAAGCTCCGCGGCTTGGGAAACGGTTGTCGCTACCGGCTTTGCTAGGCTCAGAAGAGCCCACCAAACAAGTAATCGGGAAACGGTTGTCGCTACCGGCTTTGCTAGATTGGTCAATGCGGAACGA
GTGGTAAAGCTCCGCGGCTTGGGAAACGGTTGTCGCTACCGGCTTTGCTAAAGTAATCCAGTCTTCCCATCAAACAAATTGGGAAACGGTTGTCGCTACCGGCTTTGCTAGATTGGTCAATGCGGAACGA
GTGGTAAAGCTCCGCGGCTTGGGAAACGGTTGTCGCTACCGGCTTTGCTATCTTCCCATCAAACAAATTCTTGGGAGTTCGGGAAACGGTTGTCGCTACCGGCTTTGCTAGATTGGTCAATGCGGAACGA
GTGGTAAAGCTCCGCGGCTTGGGAAACGGTTGTCGCTACCGGCTTTGCTAAACAAATTCTTGGGAGTTCAAGTTAGCTCAGGGAAACGGTTGTCGCTACCGGCTTTGCTAGATTGGTCAATGCGGAACGA
GTGGTAAAGCTCCGCGGCTTGGGAAACGGTTGTCGCTACCGGCTTTGCTAGGGAGTTCAAGTTAGCTCAGAATGAAGCTGGGGAAACGGTTGTCGCTACCGGCTTTGCTAGATTGGTCAATGCGGAACGA
GTGGTAAAGCTCCGCGGCTTGGGAAACGGTTGTCGCTACCGGCTTTGCTATGAAGCTGAACAGCCTAGAAAAACTTCTCAGGGAAACGGTTGTCGCTACCGGCTTTGCTAGATTGGTCAATGCGGAACGA
GTGGTAAAGCTCCGCGGCTTGGGAAACGGTTGTCGCTACCGGCTTTGCTAAGCCTAGAAAAACTTCTCACTGAGAAGAGAGGGAAACGGTTGTCGCTACCGGCTTTGCTAGATTGGTCAATGCGGAACGA
GTGGTAAAGCTCCGCGGCTTGGGAAACGGTTGTCGCTACCGGCTTTGCTAACTTCTCACTGAGAAGAGAAGGGGATCCAGGGGAAACGGTTGTCGCTACCGGCTTTGCTAGATTGGTCAATGCGGAACGA
GTGGTAAAGCTCCGCGGCTTGGGAAACGGTTGTCGCTACCGGCTTTGCTAAGAAGAGAAGGGGATCCAGGTCCTGAAGGCGGGAAACGGTTGTCGCTACCGGCTTTGCTAGATTGGTCAATGCGGAACGA
GTGGTAAAGCTCCGCGGCTTGGGAAACGGTTGTCGCTACCGGCTTTGCTACTGAAGGCGGGGAGAGCAGTGGTAAGAAGCGGGAAACGGTTGTCGCTACCGGCTTTGCTAGATTGGTCAATGCGGAACGA
GTGGTAAAGCTCCGCGGCTTGGGAAACGGTTGTCGCTACCGGCTTTGCTAGAGAGCAGTGGTAAGAAGCAGCCAGTGTTAGGGAAACGGTTGTCGCTACCGGCTTTGCTAGATTGGTCAATGCGGAACGA
GTGGTAAAGCTCCGCGGCTTGGGAAACGGTTGTCGCTACCGGCTTTGCTATAAGAAGCAGCCAGTGTTAGCCAAATGGAAGGGAAACGGTTGTCGCTACCGGCTTTGCTAGATTGGTCAATGCGGAACGA
GTGGTAAAGCTCCGCGGCTTGGGAAACGGTTGTCGCTACCGGCTTTGCTACAGTGTTAGCCAAATGGAAAAGTAAGACATGGGAAACGGTTGTCGCTACCGGCTTTGCTAGATTGGTCAATGCGGAACGA
GTGGTAAAGCTCCGCGGCTTGGGAAACGGTTGTCGCTACCGGCTTTGCTATAAGACATCTCTGGCTCCCTCTCTCAATCTGGGAAACGGTTGTCGCTACCGGCTTTGCTAGATTGGTCAATGCGGAACGA
GTGGTAAAGCTCCGCGGCTTGGGAAACGGTTGTCGCTACCGGCTTTGCTATGGCTCCCTCTCTCAATCTTTTCTCAAAGAGGGAAACGGTTGTCGCTACCGGCTTTGCTAGATTGGTCAATGCGGAACGA
GTGGTAAAGCTCCGCGGCTTGGGAAACGGTTGTCGCTACCGGCTTTGCTACTCAATCTTTTCTCAAAGACAGGGGACTTCGGGAAACGGTTGTCGCTACCGGCTTTGCTAGATTGGTCAATGCGGAACGA
GTGGTAAAGCTCCGCGGCTTGGGAAACGGTTGTCGCTACCGGCTTTGCTACTCAAAGACAGGGGACTTCCAACAGTGCCAGGGAAACGGTTGTCGCTACCGGCTTTGCTAGATTGGTCAATGCGGAACGA
GTGGTAAAGCTCCGCGGCTTGGGAAACGGTTGTCGCTACCGGCTTTGCTATGAGAGGCAGAGACGGACAGATCTCTGTGGGGGAAACGGTTGTCGCTACCGGCTTTGCTAGATTGGTCAATGCGGAACGA
GTGGTAAAGCTCCGCGGCTTGGGAAACGGTTGTCGCTACCGGCTTTGCTAGCCATTTCTCTAACTACCCAGAGTCCCAAAGGGAAACGGTTGTCGCTACCGGCTTTGCTAGATTGGTCAATGCGGAACGA
GTGGTAAAGCTCCGCGGCTTGGGAAACGGTTGTCGCTACCGGCTTTGCTAAACTACCCAGAGTCCCAAATGGGCTCCCTTGGGAAACGGTTGTCGCTACCGGCTTTGCTAGATTGGTCAATGCGGAACGA
GTGGTAAAGCTCCGCGGCTTGGGAAACGGTTGTCGCTACCGGCTTTGCTAGTCCCAAATGGGCTCCCTTTAACTTTTCAGGGGAAACGGTTGTCGCTACCGGCTTTGCTAGATTGGTCAATGCGGAACGA
GTGGTAAAGCTCCGCGGCTTGGGAAACGGTTGTCGCTACCGGCTTTGCTACTTTTCAGAGGTTACAGCCCTGAGATTTATGGGAAACGGTTGTCGCTACCGGCTTTGCTAGATTGGTCAATGCGGAACGA
GTGGTAAAGCTCCGCGGCTTGGGAAACGGTTGTCGCTACCGGCTTTGCTATTACAGCCCTGAGATTTATTCAGGATTTAAGGGAAACGGTTGTCGCTACCGGCTTTGCTAGATTGGTCAATGCGGAACGA
GTGGTAAAGCTCCGCGGCTTGGGAAACGGTTGTCGCTACCGGCTTTGCTAAGATTTATTCAGGATTTAATCTGTCATGTGGGGAAACGGTTGTCGCTACCGGCTTTGCTAGATTGGTCAATGCGGAACGA
GTGGTAAAGCTCCGCGGCTTGGGAAACGGTTGTCGCTACCGGCTTTGCTAGGATTTAATCTGTCATGTGGACTATCCACAGGGAAACGGTTGTCGCTACCGGCTTTGCTAGATTGGTCAATGCGGAACGA
GTGGTAAAGCTCCGCGGCTTGGGAAACGGTTGTCGCTACCGGCTTTGCTACCACATACATGTGTTTCAGAACTTGCTTAGGGGAAACGGTTGTCGCTACCGGCTTTGCTAGATTGGTCAATGCGGAACGA
GTGGTAAAGCTCCGCGGCTTGGGAAACGGTTGTCGCTACCGGCTTTGCTATGTTTCAGAACTTGCTTAGAATGAGAGCAAGGGAAACGGTTGTCGCTACCGGCTTTGCTAGATTGGTCAATGCGGAACGA
GTGGTAAAGCTCCGCGGCTTGGGAAACGGTTGTCGCTACCGGCTTTGCTATTGCTTAGAATGAGAGCAAATATAATTGGAGGGAAACGGTTGTCGCTACCGGCTTTGCTAGATTGGTCAATGCGGAACGA
GTGGTAAAGCTCCGCGGCTTGGGAAACGGTTGTCGCTACCGGCTTTGCTAGAGAGCAAATATAATTGGAAATTAATTGGGGGGAAACGGTTGTCGCTACCGGCTTTGCTAGATTGGTCAATGCGGAACGA
GTGGTAAAGCTCCGCGGCTTGGGAAACGGTTGTCGCTACCGGCTTTGCTAAGCCACAGGTCAGGGCTGGCTGGCTGAGATGGGAAACGGTTGTCGCTACCGGCTTTGCTAGATTGGTCAATGCGGAACGA
GTGGTAAAGCTCCGCGGCTTGGGAAACGGTTGTCGCTACCGGCTTTGCTAAACGGGCTGGAGAGATGGCTCAGCGGTCAAGGGAAACGGTTGTCGCTACCGGCTTTGCTAGATTGGTCAATGCGGAACGA
GTGGTAAAGCTCCGCGGCTTGGGAAACGGTTGTCGCTACCGGCTTTGCTATTCCCAGCAACTGCATGGAGGCTCACAACCGGGAAACGGTTGTCGCTACCGGCTTTGCTAGATTGGTCAATGCGGAACGA
GTGGTAAAGCTCCGCGGCTTGGGAAACGGTTGTCGCTACCGGCTTTGCTATTCTGGTGTGCCTGAAGACAACTACCTACAGGGAAACGGTTGTCGCTACCGGCTTTGCTAGATTGGTCAATGCGGAACGA
GTGGTAAAGCTCCGCGGCTTGGGAAACGGTTGTCGCTACCGGCTTTGCTATACCTACAGTGTACTCAGTTACATAAAATAGGGAAACGGTTGTCGCTACCGGCTTTGCTAGATTGGTCAATGCGGAACGA
GTGGTAAAGCTCCGCGGCTTGGGAAACGGTTGTCGCTACCGGCTTTGCTAATAAAAAGCTAGAAACAGATATGATGCATGGGGAAACGGTTGTCGCTACCGGCTTTGCTAGATTGGTCAATGCGGAACGA
GTGGTAAAGCTCCGCGGCTTGGGAAACGGTTGTCGCTACCGGCTTTGCTAGAAACAGATATGATGCATGATCCATACACCGGGAAACGGTTGTCGCTACCGGCTTTGCTAGATTGGTCAATGCGGAACGA
GTGGTAAAGCTCCGCGGCTTGGGAAACGGTTGTCGCTACCGGCTTTGCTAGATGCATGATCCATACACCCAAAAGACTACGGGAAACGGTTGTCGCTACCGGCTTTGCTAGATTGGTCAATGCGGAACGA
GTGGTAAAGCTCCGCGGCTTGGGAAACGGTTGTCGCTACCGGCTTTGCTAAAGACTACATCCTACTACAGAGACAGTTGAGGGAAACGGTTGTCGCTACCGGCTTTGCTAGATTGGTCAATGCGGAACGA
GTGGTAAAGCTCCGCGGCTTGGGAAACGGTTGTCGCTACCGGCTTTGCTACTACTACAGAGACAGTTGATCATCAGGCTCGGGAAACGGTTGTCGCTACCGGCTTTGCTAGATTGGTCAATGCGGAACGA
GTGGTAAAGCTCCGCGGCTTGGGAAACGGTTGTCGCTACCGGCTTTGCTAACAGTTGATCATCAGGCTCATGGCTGCTCTGGGAAACGGTTGTCGCTACCGGCTTTGCTAGATTGGTCAATGCGGAACGA
GTGGTAAAGCTCCGCGGCTTGGGAAACGGTTGTCGCTACCGGCTTTGCTATCAGGCTCATGGCTGCTCTGCTCACGACAGGGGAAACGGTTGTCGCTACCGGCTTTGCTAGATTGGTCAATGCGGAACGA
GTGGTAAAGCTCCGCGGCTTGGGAAACGGTTGTCGCTACCGGCTTTGCTACACGACAGCTTGAAAATCGAAACAGCCTACGGGAAACGGTTGTCGCTACCGGCTTTGCTAGATTGGTCAATGCGGAACGA
GTGGTAAAGCTCCGCGGCTTGGGAAACGGTTGTCGCTACCGGCTTTGCTAGAAAATCGAAACAGCCTACCTGCCAGTCAGGGGAAACGGTTGTCGCTACCGGCTTTGCTAGATTGGTCAATGCGGAACGA
GTGGTAAAGCTCCGCGGCTTGGGAAACGGTTGTCGCTACCGGCTTTGCTACAGCCTACCTGCCAGTCAGCAGATGAGTGGGGGAAACGGTTGTCGCTACCGGCTTTGCTAGATTGGTCAATGCGGAACGA
GTGGTAAAGCTCCGCGGCTTGGGAAACGGTTGTCGCTACCGGCTTTGCTACCAGTCAGCAGATGAGTGGAGAAGGAAATGGGGAAACGGTTGTCGCTACCGGCTTTGCTAGATTGGTCAATGCGGAACGA
GTGGTAAAGCTCCGCGGCTTGGGAAACGGTTGTCGCTACCGGCTTTGCTAAGGAAATGTAGTTCATTTATACAGTGGAGTGGGAAACGGTTGTCGCTACCGGCTTTGCTAGATTGGTCAATGCGGAACGA
GTGGTAAAGCTCCGCGGCTTGGGAAACGGTTGTCGCTACCGGCTTTGCTATTCATTTATACAGTGGAGTATTGTTTAGCTGGGAAACGGTTGTCGCTACCGGCTTTGCTAGATTGGTCAATGCGGAACGA
GTGGTAAAGCTCCGCGGCTTGGGAAACGGTTGTCGCTACCGGCTTTGCTAAGTGGAGTATTGTTTAGCTGTTATGAATAAGGGAAACGGTTGTCGCTACCGGCTTTGCTAGATTGGTCAATGCGGAACGA
GTGGTAAAGCTCCGCGGCTTGGGAAACGGTTGTCGCTACCGGCTTTGCTAGTTTAGCTGTTATGAATAATGGAATTACGAGGGAAACGGTTGTCGCTACCGGCTTTGCTAGATTGGTCAATGCGGAACGA
GTGGTAAAGCTCCGCGGCTTGGGAAACGGTTGTCGCTACCGGCTTTGCTAAATTACGAAATTTGCAGGTAAATGGAGGAGGGGAAACGGTTGTCGCTACCGGCTTTGCTAGATTGGTCAATGCGGAACGA
GTGGTAAAGCTCCGCGGCTTGGGAAACGGTTGTCGCTACCGGCTTTGCTATTGCAGGTAAATGGAGGAGCCTGGAAACAAGGGAAACGGTTGTCGCTACCGGCTTTGCTAGATTGGTCAATGCGGAACGA
GTGGTAAAGCTCCGCGGCTTGGGAAACGGTTGTCGCTACCGGCTTTGCTATGGAGGAGCCTGGAAACAACCATTCCGATTGGGAAACGGTTGTCGCTACCGGCTTTGCTAGATTGGTCAATGCGGAACGA
GTGGTAAAGCTCCGCGGCTTGGGAAACGGTTGTCGCTACCGGCTTTGCTAGGAAACAACCATTCCGATTGAGGTAACCCAGGGAAACGGTTGTCGCTACCGGCTTTGCTAGATTGGTCAATGCGGAACGA
GTGGTAAAGCTCCGCGGCTTGGGAAACGGTTGTCGCTACCGGCTTTGCTAGTAACCCAGGTATCCAGGTGCAGAAGACAAGGGAAACGGTTGTCGCTACCGGCTTTGCTAGATTGGTCAATGCGGAACGA
GTGGTAAAGCTCCGCGGCTTGGGAAACGGTTGTCGCTACCGGCTTTGCTAATCCAGGTGCAGAAGACAAATGTCATATGTGGGAAACGGTTGTCGCTACCGGCTTTGCTAGATTGGTCAATGCGGAACGA
GTGGTAAAGCTCCGCGGCTTGGGAAACGGTTGTCGCTACCGGCTTTGCTACCCCTGGTGTTCAATTTGAATATTTAGATTGGGAAACGGTTGTCGCTACCGGCTTTGCTAGATTGGTCAATGCGGAACGA
GTGGTAAAGCTCCGCGGCTTGGGAAACGGTTGTCGCTACCGGCTTTGCTAAGATTTATCTATTTTGTTTGGACTGTCTACGGGAAACGGTTGTCGCTACCGGCTTTGCTAGATTGGTCAATGCGGAACGA
GTGGTAAAGCTCCGCGGCTTGGGAAACGGTTGTCGCTACCGGCTTTGCTATGGGAAGTAGAGAGAGCTTTCAAAGAGAGGGGGAAACGGTTGTCGCTACCGGCTTTGCTAGATTGGTCAATGCGGAACGA
GTGGTAAAGCTCCGCGGCTTGGGAAACGGTTGTCGCTACCGGCTTTGCTAGAGAGCTTTCAAAGAGAGGAAGATAGTCACGGGAAACGGTTGTCGCTACCGGCTTTGCTAGATTGGTCAATGCGGAACGA
GTGGTAAAGCTCCGCGGCTTGGGAAACGGTTGTCGCTACCGGCTTTGCTAAAGAGAGGAAGATAGTCACAGTGACACCTTGGGAAACGGTTGTCGCTACCGGCTTTGCTAGATTGGTCAATGCGGAACGA
GTGGTAAAGCTCCGCGGCTTGGGAAACGGTTGTCGCTACCGGCTTTGCTAATAGTCACAGTGACACCTTGGGCTGTAACGGGGAAACGGTTGTCGCTACCGGCTTTGCTAGATTGGTCAATGCGGAACGA
GTGGTAAAGCTCCGCGGCTTGGGAAACGGTTGTCGCTACCGGCTTTGCTAGACACCTTGGGCTGTAACGGGGAGGAGAGCGGGAAACGGTTGTCGCTACCGGCTTTGCTAGATTGGTCAATGCGGAACGA
GTGGTAAAGCTCCGCGGCTTGGGAAACGGTTGTCGCTACCGGCTTTGCTACACCATGGGAATCAGTATGGAAGTTCCTCAGGGAAACGGTTGTCGCTACCGGCTTTGCTAGATTGGTCAATGCGGAACGA
GTGGTAAAGCTCCGCGGCTTGGGAAACGGTTGTCGCTACCGGCTTTGCTAAATGCTTTTCTCTCACCCTGCATGAAACTCGGGAAACGGTTGTCGCTACCGGCTTTGCTAGATTGGTCAATGCGGAACGA
GTGGTAAAGCTCCGCGGCTTGGGAAACGGTTGTCGCTACCGGCTTTGCTACTCACCCTGCATGAAACTCAACTCTGAATGGGGAAACGGTTGTCGCTACCGGCTTTGCTAGATTGGTCAATGCGGAACGA
GTGGTAAAGCTCCGCGGCTTGGGAAACGGTTGTCGCTACCGGCTTTGCTATGAAACTCAACTCTGAATGGATCATGGACTGGGAAACGGTTGTCGCTACCGGCTTTGCTAGATTGGTCAATGCGGAACGA
GTGGTAAAGCTCCGCGGCTTGGGAAACGGTTGTCGCTACCGGCTTTGCTACATGGACTACAACCTATGAACTGATAACCTGGGAAACGGTTGTCGCTACCGGCTTTGCTAGATTGGTCAATGCGGAACGA
GTGGTAAAGCTCCGCGGCTTGGGAAACGGTTGTCGCTACCGGCTTTGCTAACCTATGAACTGATAACCTGAAACTGACAGGGGAAACGGTTGTCGCTACCGGCTTTGCTAGATTGGTCAATGCGGAACGA
GTGGTAAAGCTCCGCGGCTTGGGAAACGGTTGTCGCTACCGGCTTTGCTAGATAACCTGAAACTGACAGAGATGAGGAAAGGGAAACGGTTGTCGCTACCGGCTTTGCTAGATTGGTCAATGCGGAACGA
GTGGTAAAGCTCCGCGGCTTGGGAAACGGTTGTCGCTACCGGCTTTGCTAACTGACAGAGATGAGGAAACTTGGAACACAGGGAAACGGTTGTCGCTACCGGCTTTGCTAGATTGGTCAATGCGGAACGA
GTGGTAAAGCTCCGCGGCTTGGGAAACGGTTGTCGCTACCGGCTTTGCTAGGAACACACTTGAACTTGGCACAGGAAAGGGGGAAACGGTTGTCGCTACCGGCTTTGCTAGATTGGTCAATGCGGAACGA
GTGGTAAAGCTCCGCGGCTTGGGAAACGGTTGTCGCTACCGGCTTTGCTAGAACTTGGCACAGGAAAGGACTGTCTGGGTGGGAAACGGTTGTCGCTACCGGCTTTGCTAGATTGGTCAATGCGGAACGA
GTGGTAAAGCTCCGCGGCTTGGGAAACGGTTGTCGCTACCGGCTTTGCTAAGGAAAGGACTGTCTGGGTGAGCCCTCAGTGGGAAACGGTTGTCGCTACCGGCTTTGCTAGATTGGTCAATGCGGAACGA
GTGGTAAAGCTCCGCGGCTTGGGAAACGGTTGTCGCTACCGGCTTTGCTAGTCTGGGTGAGCCCTCAGTAGTGCAGACATGGGAAACGGTTGTCGCTACCGGCTTTGCTAGATTGGTCAATGCGGAACGA
GTGGTAAAGCTCCGCGGCTTGGGAAACGGTTGTCGCTACCGGCTTTGCTAGCAGACATGGAAAATGGGACATCGTGAGACGGGAAACGGTTGTCGCTACCGGCTTTGCTAGATTGGTCAATGCGGAACGA
GTGGTAAAGCTCCGCGGCTTGGGAAACGGTTGTCGCTACCGGCTTTGCTAAAATGGGACATCGTGAGACTGAAACATCAAGGGAAACGGTTGTCGCTACCGGCTTTGCTAGATTGGTCAATGCGGAACGA
GTGGTAAAGCTCCGCGGCTTGGGAAACGGTTGTCGCTACCGGCTTTGCTACGTGAGACTGAAACATCAATGGACACAGTCGGGAAACGGTTGTCGCTACCGGCTTTGCTAGATTGGTCAATGCGGAACGA
GTGGTAAAGCTCCGCGGCTTGGGAAACGGTTGTCGCTACCGGCTTTGCTAAACATCAATGGACACAGTCTTCGAGAAAATGGGAAACGGTTGTCGCTACCGGCTTTGCTAGATTGGTCAATGCGGAACGA
GTGGTAAAGCTCCGCGGCTTGGGAAACGGTTGTCGCTACCGGCTTTGCTAGAGAAAATAGGCAGTCCAGAGTCTGGGAAAGGGAAACGGTTGTCGCTACCGGCTTTGCTAGATTGGTCAATGCGGAACGA
GTGGTAAAGCTCCGCGGCTTGGGAAACGGTTGTCGCTACCGGCTTTGCTACAGTCCAGAGTCTGGGAAAAATTATTACCAGGGAAACGGTTGTCGCTACCGGCTTTGCTAGATTGGTCAATGCGGAACGA
GTGGTAAAGCTCCGCGGCTTGGGAAACGGTTGTCGCTACCGGCTTTGCTACTGGGAAAAATTATTACCAGCTACACATCTGGGAAACGGTTGTCGCTACCGGCTTTGCTAGATTGGTCAATGCGGAACGA
GTGGTAAAGCTCCGCGGCTTGGGAAACGGTTGTCGCTACCGGCTTTGCTATATTACCAGCTACACATCTGACAGAGGGTTGGGAAACGGTTGTCGCTACCGGCTTTGCTAGATTGGTCAATGCGGAACGA
GTGGTAAAGCTCCGCGGCTTGGGAAACGGTTGTCGCTACCGGCTTTGCTAAGAGGGTTAGTCTCTAGAATATACAAAGAAGGGAAACGGTTGTCGCTACCGGCTTTGCTAGATTGGTCAATGCGGAACGA
GTGGTAAAGCTCCGCGGCTTGGGAAACGGTTGTCGCTACCGGCTTTGCTACTCTAGAATATACAAAGAACTCAAGAACTAGGGAAACGGTTGTCGCTACCGGCTTTGCTAGATTGGTCAATGCGGAACGA
GTGGTAAAGCTCCGCGGCTTGGGAAACGGTTGTCGCTACCGGCTTTGCTAACAAAGAACTCAAGAACTAAGCATTTCAAAGGGAAACGGTTGTCGCTACCGGCTTTGCTAGATTGGTCAATGCGGAACGA
GTGGTAAAGCTCCGCGGCTTGGGAAACGGTTGTCGCTACCGGCTTTGCTATCAAAATTTTTCTTTAATCTCAGCACTTGGGGGAAACGGTTGTCGCTACCGGCTTTGCTAGATTGGTCAATGCGGAACGA
GTGGTAAAGCTCCGCGGCTTGGGAAACGGTTGTCGCTACCGGCTTTGCTAGAGAGGCAGGGGAATTCTTTAACTACAAGGGGGAAACGGTTGTCGCTACCGGCTTTGCTAGATTGGTCAATGCGGAACGA
GTGGTAAAGCTCCGCGGCTTGGGAAACGGTTGTCGCTACCGGCTTTGCTAGAATTCTTTAACTACAAGGCTAGCCTAGCCGGGAAACGGTTGTCGCTACCGGCTTTGCTAGATTGGTCAATGCGGAACGA
GTGGTAAAGCTCCGCGGCTTGGGAAACGGTTGTCGCTACCGGCTTTGCTACTACAAGGCTAGCCTAGCCCACATACTGAGGGGAAACGGTTGTCGCTACCGGCTTTGCTAGATTGGTCAATGCGGAACGA
GTGGTAAAGCTCCGCGGCTTGGGAAACGGTTGTCGCTACCGGCTTTGCTAGCCTAGCCCACATACTGAGTTCCAGGAGAGGGGAAACGGTTGTCGCTACCGGCTTTGCTAGATTGGTCAATGCGGAACGA
GTGGTAAAGCTCCGCGGCTTGGGAAACGGTTGTCGCTACCGGCTTTGCTACAGGAGAGCCAGGGTCACATAGACCTTTAGGGGAAACGGTTGTCGCTACCGGCTTTGCTAGATTGGTCAATGCGGAACGA
GTGGTAAAGCTCCGCGGCTTGGGAAACGGTTGTCGCTACCGGCTTTGCTAGAGAAACAAATCAGATGTAAAAGTGGGACAGGGAAACGGTTGTCGCTACCGGCTTTGCTAGATTGGTCAATGCGGAACGA
GTGGTAAAGCTCCGCGGCTTGGGAAACGGTTGTCGCTACCGGCTTTGCTACAGATGTAAAAGTGGGACATGGAATGAAGTGGGAAACGGTTGTCGCTACCGGCTTTGCTAGATTGGTCAATGCGGAACGA
GTGGTAAAGCTCCGCGGCTTGGGAAACGGTTGTCGCTACCGGCTTTGCTAGTGGGACATGGAATGAAGTATAACGCTTTCGGGAAACGGTTGTCGCTACCGGCTTTGCTAGATTGGTCAATGCGGAACGA
GTGGTAAAGCTCCGCGGCTTGGGAAACGGTTGTCGCTACCGGCTTTGCTAGTAAAATACAAATGGCTGAGAATTTTAACGGGGAAACGGTTGTCGCTACCGGCTTTGCTAGATTGGTCAATGCGGAACGA
GTGGTAAAGCTCCGCGGCTTGGGAAACGGTTGTCGCTACCGGCTTTGCTAATGGCTGAGAATTTTAACGTTAACAGGGACGGGAAACGGTTGTCGCTACCGGCTTTGCTAGATTGGTCAATGCGGAACGA
GTGGTAAAGCTCCGCGGCTTGGGAAACGGTTGTCGCTACCGGCTTTGCTATTTTAACGTTAACAGGGACTGGGGAGATGAGGGAAACGGTTGTCGCTACCGGCTTTGCTAGATTGGTCAATGCGGAACGA
GTGGTAAAGCTCCGCGGCTTGGGAAACGGTTGTCGCTACCGGCTTTGCTAACAGGGACTGGGGAGATGACTCAGCAATTGGGGAAACGGTTGTCGCTACCGGCTTTGCTAGATTGGTCAATGCGGAACGA
GTGGTAAAGCTCCGCGGCTTGGGAAACGGTTGTCGCTACCGGCTTTGCTAAGCAATTGAGACTAATTGTTGCTTTTGCAGGGGAAACGGTTGTCGCTACCGGCTTTGCTAGATTGGTCAATGCGGAACGA
GTGGTAAAGCTCCGCGGCTTGGGAAACGGTTGTCGCTACCGGCTTTGCTACTAATTGTTGCTTTTGCAGGGGACCTTATTGGGAAACGGTTGTCGCTACCGGCTTTGCTAGATTGGTCAATGCGGAACGA
GTGGTAAAGCTCCGCGGCTTGGGAAACGGTTGTCGCTACCGGCTTTGCTATTTTGCAGGGGACCTTATTCAGCGCTCAGCGGGAAACGGTTGTCGCTACCGGCTTTGCTAGATTGGTCAATGCGGAACGA
GTGGTAAAGCTCCGCGGCTTGGGAAACGGTTGTCGCTACCGGCTTTGCTAACCTTATTCAGCGCTCAGCACCCACATAGCGGGAAACGGTTGTCGCTACCGGCTTTGCTAGATTGGTCAATGCGGAACGA
GTGGTAAAGCTCCGCGGCTTGGGAAACGGTTGTCGCTACCGGCTTTGCTACACATAGCATCTCATAACCATTTGTAACTCGGGAAACGGTTGTCGCTACCGGCTTTGCTAGATTGGTCAATGCGGAACGA
GTGGTAAAGCTCCGCGGCTTGGGAAACGGTTGTCGCTACCGGCTTTGCTATCATAACCATTTGTAACTCCACTTCCAGGGGGGAAACGGTTGTCGCTACCGGCTTTGCTAGATTGGTCAATGCGGAACGA
GTGGTAAAGCTCCGCGGCTTGGGAAACGGTTGTCGCTACCGGCTTTGCTATGTAACTCCACTTCCAGGGGATGCAATGCCGGGAAACGGTTGTCGCTACCGGCTTTGCTAGATTGGTCAATGCGGAACGA
GTGGTAAAGCTCCGCGGCTTGGGAAACGGTTGTCGCTACCGGCTTTGCTATTCCAGGGGATGCAATGCCCTCTTCTGACCGGGAAACGGTTGTCGCTACCGGCTTTGCTAGATTGGTCAATGCGGAACGA
GTGGTAAAGCTCCGCGGCTTGGGAAACGGTTGTCGCTACCGGCTTTGCTAGTGGACACCAGGCATGCATTTGGTGCCTATGGGAAACGGTTGTCGCTACCGGCTTTGCTAGATTGGTCAATGCGGAACGA
GTGGTAAAGCTCCGCGGCTTGGGAAACGGTTGTCGCTACCGGCTTTGCTAGCATGCATTTGGTGCCTATGTTACAGACAGGGGAAACGGTTGTCGCTACCGGCTTTGCTAGATTGGTCAATGCGGAACGA
GTGGTAAAGCTCCGCGGCTTGGGAAACGGTTGTCGCTACCGGCTTTGCTAGTGCCTATGTTACAGACAGCATACATGAAAGGGAAACGGTTGTCGCTACCGGCTTTGCTAGATTGGTCAATGCGGAACGA
GTGGTAAAGCTCCGCGGCTTGGGAAACGGTTGTCGCTACCGGCTTTGCTAACAAATTTTAAAACGTTCAACATTCTCAGCGGGAAACGGTTGTCGCTACCGGCTTTGCTAGATTGGTCAATGCGGAACGA
GTGGTAAAGCTCCGCGGCTTGGGAAACGGTTGTCGCTACCGGCTTTGCTATTCTCAGCCACCAGAGACATGCCAATCAAAGGGAAACGGTTGTCGCTACCGGCTTTGCTAGATTGGTCAATGCGGAACGA
GTGGTAAAGCTCCGCGGCTTGGGAAACGGTTGTCGCTACCGGCTTTGCTACAGAGACATGCCAATCAAAACTGCTTTGAGGGGAAACGGTTGTCGCTACCGGCTTTGCTAGATTGGTCAATGCGGAACGA
GTGGTAAAGCTCCGCGGCTTGGGAAACGGTTGTCGCTACCGGCTTTGCTACAATCAAAACTGCTTTGAGATTTCATCATCGGGAAACGGTTGTCGCTACCGGCTTTGCTAGATTGGTCAATGCGGAACGA
GTGGTAAAGCTCCGCGGCTTGGGAAACGGTTGTCGCTACCGGCTTTGCTATCATCATCAATCAGAATGGCTAAGATAAAAGGGAAACGGTTGTCGCTACCGGCTTTGCTAGATTGGTCAATGCGGAACGA
GTGGTAAAGCTCCGCGGCTTGGGAAACGGTTGTCGCTACCGGCTTTGCTAACAAGCAAGAAATGATGACCAATTCTGGCAGGGAAACGGTTGTCGCTACCGGCTTTGCTAGATTGGTCAATGCGGAACGA
GTGGTAAAGCTCCGCGGCTTGGGAAACGGTTGTCGCTACCGGCTTTGCTAATGATGACCAATTCTGGCATGGTTGTGGAGGGGAAACGGTTGTCGCTACCGGCTTTGCTAGATTGGTCAATGCGGAACGA
GTGGTAAAGCTCCGCGGCTTGGGAAACGGTTGTCGCTACCGGCTTTGCTATTCTGGCATGGTTGTGGAGAAAGGGGAACAGGGAAACGGTTGTCGCTACCGGCTTTGCTAGATTGGTCAATGCGGAACGA
GTGGTAAAGCTCCGCGGCTTGGGAAACGGTTGTCGCTACCGGCTTTGCTATTGTGGAGAAAGGGGAACACACGTTCAGAGGGGAAACGGTTGTCGCTACCGGCTTTGCTAGATTGGTCAATGCGGAACGA
GTGGTAAAGCTCCGCGGCTTGGGAAACGGTTGTCGCTACCGGCTTTGCTAGTTCAGAGCTGATGGGAGTGTGACCTGGTGGGGAAACGGTTGTCGCTACCGGCTTTGCTAGATTGGTCAATGCGGAACGA
GTGGTAAAGCTCCGCGGCTTGGGAAACGGTTGTCGCTACCGGCTTTGCTAATGGGAGTGTGACCTGGTGCGGCCACCATGGGGAAACGGTTGTCGCTACCGGCTTTGCTAGATTGGTCAATGCGGAACGA
GTGGTAAAGCTCCGCGGCTTGGGAAACGGTTGTCGCTACCGGCTTTGCTAACCTGGTGCGGCCACCATGGGAATCAGTATGGGAAACGGTTGTCGCTACCGGCTTTGCTAGATTGGTCAATGCGGAACGA
GTGGTAAAGCTCCGCGGCTTGGGAAACGGTTGTCGCTACCGGCTTTGCTAAGTCTTCCACCCTTGGGAGGCATTCAAGGGGGGAAACGGTTGTCGCTACCGGCTTTGCTAGATTGGTCAATGCGGAACGA
GTGGTAAAGCTCCGCGGCTTGGGAAACGGTTGTCGCTACCGGCTTTGCTATGTGGTTTATAGGTGTCATGGTTGGACAGGGGGAAACGGTTGTCGCTACCGGCTTTGCTAGATTGGTCAATGCGGAACGA
GTGGTAAAGCTCCGCGGCTTGGGAAACGGTTGTCGCTACCGGCTTTGCTAGGTGTCATGGTTGGACAGGGCCATTGGTTAGGGAAACGGTTGTCGCTACCGGCTTTGCTAGATTGGTCAATGCGGAACGA
GTGGTAAAGCTCCGCGGCTTGGGAAACGGTTGTCGCTACCGGCTTTGCTATGGACAGGGCCATTGGTTATTTCCATCCTTGGGAAACGGTTGTCGCTACCGGCTTTGCTAGATTGGTCAATGCGGAACGA
GTGGTAAAGCTCCGCGGCTTGGGAAACGGTTGTCGCTACCGGCTTTGCTAATTGGTTATTTCCATCCTTTGGAAGCTTCCGGGAAACGGTTGTCGCTACCGGCTTTGCTAGATTGGTCAATGCGGAACGA
GTGGTAAAGCTCCGCGGCTTGGGAAACGGTTGTCGCTACCGGCTTTGCTAAAGCTTCCATGGCGACATTTAGTACTTATGGGGAAACGGTTGTCGCTACCGGCTTTGCTAGATTGGTCAATGCGGAACGA
GTGGTAAAGCTCCGCGGCTTGGGAAACGGTTGTCGCTACCGGCTTTGCTAGCGACATTTAGTACTTATGGAAGCTAGTCCGGGAAACGGTTGTCGCTACCGGCTTTGCTAGATTGGTCAATGCGGAACGA
GTGGTAAAGCTCCGCGGCTTGGGAAACGGTTGTCGCTACCGGCTTTGCTATACTTATGGAAGCTAGTCCTCAGGGAAGAGGGGAAACGGTTGTCGCTACCGGCTTTGCTAGATTGGTCAATGCGGAACGA
GTGGTAAAGCTCCGCGGCTTGGGAAACGGTTGTCGCTACCGGCTTTGCTAGCTAGTCCTCAGGGAAGAGGCTTTTGGGTCGGGAAACGGTTGTCGCTACCGGCTTTGCTAGATTGGTCAATGCGGAACGA
GTGGTAAAGCTCCGCGGCTTGGGAAACGGTTGTCGCTACCGGCTTTGCTATTTGGGTCAGTTCCAACTCAGAGGTCTCAGGGGAAACGGTTGTCGCTACCGGCTTTGCTAGATTGGTCAATGCGGAACGA
GTGGTAAAGCTCCGCGGCTTGGGAAACGGTTGTCGCTACCGGCTTTGCTATCCAACTCAGAGGTCTCAGCCCTGTGTCTGGGGAAACGGTTGTCGCTACCGGCTTTGCTAGATTGGTCAATGCGGAACGA
GTGGTAAAGCTCCGCGGCTTGGGAAACGGTTGTCGCTACCGGCTTTGCTAGGTCTCAGCCCTGTGTCTGAAGTACATGGTGGGAAACGGTTGTCGCTACCGGCTTTGCTAGATTGGTCAATGCGGAACGA
GTGGTAAAGCTCCGCGGCTTGGGAAACGGTTGTCGCTACCGGCTTTGCTATACATGGTGTCTTTAGCAGTAGACTAGTCTGGGAAACGGTTGTCGCTACCGGCTTTGCTAGATTGGTCAATGCGGAACGA
GTGGTAAAGCTCCGCGGCTTGGGAAACGGTTGTCGCTACCGGCTTTGCTATTTAGCAGTAGACTAGTCTTCCACCCTTGGGGGAAACGGTTGTCGCTACCGGCTTTGCTAGATTGGTCAATGCGGAACGA
GTGGTAAAGCTCCGCGGCTTGATGGTCGACTGGCGGTCTTAATATGCCCAGTTGGCAAGCCTGCCGGGAGGGAGGCAGTGGATGGTCGACTGGCGGTCTTAATATGCCCAGATTGGTCAATGCGGAACGA
GTGGTAAAGCTCCGCGGCTTGATGGTCGACTGGCGGTCTTAATATGCCCATGCCGGGAGGGAGGCAGTGGTGTTGAGTGCGATGGTCGACTGGCGGTCTTAATATGCCCAGATTGGTCAATGCGGAACGA
GTGGTAAAGCTCCGCGGCTTGATGGTCGACTGGCGGTCTTAATATGCCCATGCCGGGAGGGAGGCAGTGGTGTTGAGTGCGATGGTCGACTGGCGGTCTTAATATGCCCAGATTGGTCAATGCGGAACGA
GTGGTAAAGCTCCGCGGCTTGATGGTCGACTGGCGGTCTTAATATGCCCATATTAGATTTTGAAAGAAAACCAGCAAAGCGATGGTCGACTGGCGGTCTTAATATGCCCAGATTGGTCAATGCGGAACGA
GTGGTAAAGCTCCGCGGCTTGATGGTCGACTGGCGGTCTTAATATGCCCAGAAAGAAAACCAGCAAAGCAGGCAGGCTGTGATGGTCGACTGGCGGTCTTAATATGCCCAGATTGGTCAATGCGGAACGA
GTGGTAAAGCTCCGCGGCTTGATGGTCGACTGGCGGTCTTAATATGCCCAGAAAGAAAACCAGCAAAGCAGGCAGGCTGTGATGGTCGACTGGCGGTCTTAATATGCCCAGATTGGTCAATGCGGAACGA
GTGGTAAAGCTCCGCGGCTTGATGGTCGACTGGCGGTCTTAATATGCCCAAGCAAAGCAGGCAGGCTGTAAATCTCGGCAGATGGTCGACTGGCGGTCTTAATATGCCCAGATTGGTCAATGCGGAACGA
GTGGTAAAGCTCCGCGGCTTGATGGTCGACTGGCGGTCTTAATATGCCCACAGGCTGTAAATCTCGGCAGCTACTAGAAGGATGGTCGACTGGCGGTCTTAATATGCCCAGATTGGTCAATGCGGAACGA
GTGGTAAAGCTCCGCGGCTTGATGGTCGACTGGCGGTCTTAATATGCCCACAGGCTGTAAATCTCGGCAGCTACTAGAAGGATGGTCGACTGGCGGTCTTAATATGCCCAGATTGGTCAATGCGGAACGA
GTGGTAAAGCTCCGCGGCTTGATGGTCGACTGGCGGTCTTAATATGCCCATCTCGGCAGCTACTAGAAGGAGGAAGATGGGATGGTCGACTGGCGGTCTTAATATGCCCAGATTGGTCAATGCGGAACGA
GTGGTAAAGCTCCGCGGCTTGATGGTCGACTGGCGGTCTTAATATGCCCAACTAGAAGGAGGAAGATGGAGATGATGGGGGATGGTCGACTGGCGGTCTTAATATGCCCAGATTGGTCAATGCGGAACGA
GTGGTAAAGCTCCGCGGCTTGATGGTCGACTGGCGGTCTTAATATGCCCAACTAGAAGGAGGAAGATGGAGATGATGGGGGATGGTCGACTGGCGGTCTTAATATGCCCAGATTGGTCAATGCGGAACGA
GTGGTAAAGCTCCGCGGCTTGATGGTCGACTGGCGGTCTTAATATGCCCAGAAGATGGAGATGATGGGGGAGAAGGCCCTGATGGTCGACTGGCGGTCTTAATATGCCCAGATTGGTCAATGCGGAACGA
GTGGTAAAGCTCCGCGGCTTGATGGTCGACTGGCGGTCTTAATATGCCCATGATGGGGGAGAAGGCCCTGAGTTAGGGTCGATGGTCGACTGGCGGTCTTAATATGCCCAGATTGGTCAATGCGGAACGA
GTGGTAAAGCTCCGCGGCTTGATGGTCGACTGGCGGTCTTAATATGCCCATGATGGGGGAGAAGGCCCTGAGTTAGGGTCGATGGTCGACTGGCGGTCTTAATATGCCCAGATTGGTCAATGCGGAACGA
GTGGTAAAGCTCCGCGGCTTGATGGTCGACTGGCGGTCTTAATATGCCCAAAGGCCCTGAGTTAGGGTCCAAGAATACAGGATGGTCGACTGGCGGTCTTAATATGCCCAGATTGGTCAATGCGGAACGA
GTGGTAAAGCTCCGCGGCTTGATGGTCGACTGGCGGTCTTAATATGCCCATTAGGGTCCAAGAATACAGGCATAGTCAGCGATGGTCGACTGGCGGTCTTAATATGCCCAGATTGGTCAATGCGGAACGA
GTGGTAAAGCTCCGCGGCTTGATGGTCGACTGGCGGTCTTAATATGCCCATTAGGGTCCAAGAATACAGGCATAGTCAGCGATGGTCGACTGGCGGTCTTAATATGCCCAGATTGGTCAATGCGGAACGA
GTGGTAAAGCTCCGCGGCTTGATGGTCGACTGGCGGTCTTAATATGCCCAGAATACAGGCATAGTCAGCAATAAGGTTGGGATGGTCGACTGGCGGTCTTAATATGCCCAGATTGGTCAATGCGGAACGA
GTGGTAAAGCTCCGCGGCTTGATGGTCGACTGGCGGTCTTAATATGCCCATAGTCAGCAATAAGGTTGGCAAGCCTGCCGGATGGTCGACTGGCGGTCTTAATATGCCCAGATTGGTCAATGCGGAACGA
GTGGTAAAGCTCCGCGGCTTGATGGTCGACTGGCGGTCTTAATATGCCCATAGTCAGCAATAAGGTTGGCAAGCCTGCCGGATGGTCGACTGGCGGTCTTAATATGCCCAGATTGGTCAATGCGGAACGA
GTGGTAAAGCTCCGCGGCTTGATGGTCGACTGGCGGTCTTAATATGCCCAGATCCAGGAGTTTCCAGCAGTCTCTCCCTCGATGGTCGACTGGCGGTCTTAATATGCCCAGATTGGTCAATGCGGAACGA
GTGGTAAAGCTCCGCGGCTTGATGGTCGACTGGCGGTCTTAATATGCCCAGGCTCCCACGTGCAGCAGGGCCATGAGAATGATGGTCGACTGGCGGTCTTAATATGCCCAGATTGGTCAATGCGGAACGA
GTGGTAAAGCTCCGCGGCTTGATGGTCGACTGGCGGTCTTAATATGCCCAGGCTCCCACGTGCAGCAGGGCCATGAGAATGATGGTCGACTGGCGGTCTTAATATGCCCAGATTGGTCAATGCGGAACGA
GTGGTAAAGCTCCGCGGCTTGATGGTCGACTGGCGGTCTTAATATGCCCAGGCGGGGGCCCCTCCTCATCCTGATAGGTGGATGGTCGACTGGCGGTCTTAATATGCCCAGATTGGTCAATGCGGAACGA
GTGGTAAAGCTCCGCGGCTTGATGGTCGACTGGCGGTCTTAATATGCCCACTCCTCATCCTGATAGGTGGGGTCGTATATGATGGTCGACTGGCGGTCTTAATATGCCCAGATTGGTCAATGCGGAACGA
GTGGTAAAGCTCCGCGGCTTGATGGTCGACTGGCGGTCTTAATATGCCCACTCCTCATCCTGATAGGTGGGGTCGTATATGATGGTCGACTGGCGGTCTTAATATGCCCAGATTGGTCAATGCGGAACGA
GTGGTAAAGCTCCGCGGCTTGATGGTCGACTGGCGGTCTTAATATGCCCAGATAGGTGGGGTCGTATATATCTTCTTTCAGATGGTCGACTGGCGGTCTTAATATGCCCAGATTGGTCAATGCGGAACGA
GTGGTAAAGCTCCGCGGCTTGATGGTCGACTGGCGGTCTTAATATGCCCATCGTATATATCTTCTTTCATTTCAGGACGGGATGGTCGACTGGCGGTCTTAATATGCCCAGATTGGTCAATGCGGAACGA
GTGGTAAAGCTCCGCGGCTTGATGGTCGACTGGCGGTCTTAATATGCCCATCGTATATATCTTCTTTCATTTCAGGACGGGATGGTCGACTGGCGGTCTTAATATGCCCAGATTGGTCAATGCGGAACGA
GTGGTAAAGCTCCGCGGCTTGATGGTCGACTGGCGGTCTTAATATGCCCACAGGACGGATGTCTTCTTCCAGGTAGAGGGGATGGTCGACTGGCGGTCTTAATATGCCCAGATTGGTCAATGCGGAACGA
GTGGTAAAGCTCCGCGGCTTGATGGTCGACTGGCGGTCTTAATATGCCCATCTTCTTCCAGGTAGAGGGGCACCGTCTTCGATGGTCGACTGGCGGTCTTAATATGCCCAGATTGGTCAATGCGGAACGA
GTGGTAAAGCTCCGCGGCTTGATGGTCGACTGGCGGTCTTAATATGCCCATCTTCTTCCAGGTAGAGGGGCACCGTCTTCGATGGTCGACTGGCGGTCTTAATATGCCCAGATTGGTCAATGCGGAACGA
GTGGTAAAGCTCCGCGGCTTGATGGTCGACTGGCGGTCTTAATATGCCCAGTAGAGGGGCACCGTCTTCACCTTCTCTCGGATGGTCGACTGGCGGTCTTAATATGCCCAGATTGGTCAATGCGGAACGA
GTGGTAAAGCTCCGCGGCTTGATGGTCGACTGGCGGTCTTAATATGCCCACCGTCTTCACCTTCTCTCGTCCATTCTGCAGATGGTCGACTGGCGGTCTTAATATGCCCAGATTGGTCAATGCGGAACGA
GTGGTAAAGCTCCGCGGCTTGATGGTCGACTGGCGGTCTTAATATGCCCACCGTCTTCACCTTCTCTCGTCCATTCTGCAGATGGTCGACTGGCGGTCTTAATATGCCCAGATTGGTCAATGCGGAACGA
GTGGTAAAGCTCCGCGGCTTGATGGTCGACTGGCGGTCTTAATATGCCCATTCTCTCGTCCATTCTGCAGGCTTCCAGAGGATGGTCGACTGGCGGTCTTAATATGCCCAGATTGGTCAATGCGGAACGA
GTGGTAAAGCTCCGCGGCTTGATGGTCGACTGGCGGTCTTAATATGCCCAATTCTGCAGGCTTCCAGAGGGAGGCGCTGTGATGGTCGACTGGCGGTCTTAATATGCCCAGATTGGTCAATGCGGAACGA
GTGGTAAAGCTCCGCGGCTTGATGGTCGACTGGCGGTCTTAATATGCCCAATTCTGCAGGCTTCCAGAGGGAGGCGCTGTGATGGTCGACTGGCGGTCTTAATATGCCCAGATTGGTCAATGCGGAACGA
GTGGTAAAGCTCCGCGGCTTGATGGTCGACTGGCGGTCTTAATATGCCCAGGTGGTGGTCGTGTACGAAGGCGTCATCTAGATGGTCGACTGGCGGTCTTAATATGCCCAGATTGGTCAATGCGGAACGA
GTGGTAAAGCTCCGCGGCTTGATGGTCGACTGGCGGTCTTAATATGCCCATGTACGAAGGCGTCATCTATGAGGACAAGGGATGGTCGACTGGCGGTCTTAATATGCCCAGATTGGTCAATGCGGAACGA
GTGGTAAAGCTCCGCGGCTTGATGGTCGACTGGCGGTCTTAATATGCCCATGTACGAAGGCGTCATCTATGAGGACAAGGGATGGTCGACTGGCGGTCTTAATATGCCCAGATTGGTCAATGCGGAACGA
GTGGTAAAGCTCCGCGGCTTGATGGTCGACTGGCGGTCTTAATATGCCCAGTCATCTATGAGGACAAGGAAGGAGACTTAGATGGTCGACTGGCGGTCTTAATATGCCCAGATTGGTCAATGCGGAACGA
GTGGTAAAGCTCCGCGGCTTGATGGTCGACTGGCGGTCTTAATATGCCCAGGACAAGGAAGGAGACTTAGGAGAGCAGACGATGGTCGACTGGCGGTCTTAATATGCCCAGATTGGTCAATGCGGAACGA
GTGGTAAAGCTCCGCGGCTTGATGGTCGACTGGCGGTCTTAATATGCCCAGGACAAGGAAGGAGACTTAGGAGAGCAGACGATGGTCGACTGGCGGTCTTAATATGCCCAGATTGGTCAATGCGGAACGA
GTGGTAAAGCTCCGCGGCTTGATGGTCGACTGGCGGTCTTAATATGCCCAGAGACTTAGGAGAGCAGACTCCAGAAGAAGGATGGTCGACTGGCGGTCTTAATATGCCCAGATTGGTCAATGCGGAACGA
GTGGTAAAGCTCCGCGGCTTGATGGTCGACTGGCGGTCTTAATATGCCCAAGAAGAAGACACTCCCCTCTTGCATACAGCGATGGTCGACTGGCGGTCTTAATATGCCCAGATTGGTCAATGCGGAACGA
GTGGTAAAGCTCCGCGGCTTGATGGTCGACTGGCGGTCTTAATATGCCCAAGAAGAAGACACTCCCCTCTTGCATACAGCGATGGTCGACTGGCGGTCTTAATATGCCCAGATTGGTCAATGCGGAACGA
GTGGTAAAGCTCCGCGGCTTGATGGTCGACTGGCGGTCTTAATATGCCCACTCCCCTCTTGCATACAGCACTAGGGTGCAGATGGTCGACTGGCGGTCTTAATATGCCCAGATTGGTCAATGCGGAACGA
GTGGTAAAGCTCCGCGGCTTGATGGTCGACTGGCGGTCTTAATATGCCCACTCCCCTCTTGCATACAGCACTAGGGTGCAGATGGTCGACTGGCGGTCTTAATATGCCCAGATTGGTCAATGCGGAACGA
GTGGTAAAGCTCCGCGGCTTGATGGTCGACTGGCGGTCTTAATATGCCCACATACAGCACTAGGGTGCATTAGAGGTCCAGATGGTCGACTGGCGGTCTTAATATGCCCAGATTGGTCAATGCGGAACGA
GTGGTAAAGCTCCGCGGCTTGATGGTCGACTGGCGGTCTTAATATGCCCAAGGGTGCATTAGAGGTCCAATCCCTTCTCCGATGGTCGACTGGCGGTCTTAATATGCCCAGATTGGTCAATGCGGAACGA
GTGGTAAAGCTCCGCGGCTTGATGGTCGACTGGCGGTCTTAATATGCCCAAGGGTGCATTAGAGGTCCAATCCCTTCTCCGATGGTCGACTGGCGGTCTTAATATGCCCAGATTGGTCAATGCGGAACGA
GTGGTAAAGCTCCGCGGCTTGATGGTCGACTGGCGGTCTTAATATGCCCACCCTTCTCCAGGGTCTGGCTTAATTAAGGCGATGGTCGACTGGCGGTCTTAATATGCCCAGATTGGTCAATGCGGAACGA
GTGGTAAAGCTCCGCGGCTTGATGGTCGACTGGCGGTCTTAATATGCCCAGGTCTGGCTTAATTAAGGCTTGGTGGAAGAGATGGTCGACTGGCGGTCTTAATATGCCCAGATTGGTCAATGCGGAACGA
GTGGTAAAGCTCCGCGGCTTGATGGTCGACTGGCGGTCTTAATATGCCCAGGTCTGGCTTAATTAAGGCTTGGTGGAAGAGATGGTCGACTGGCGGTCTTAATATGCCCAGATTGGTCAATGCGGAACGA
GTGGTAAAGCTCCGCGGCTTGATGGTCGACTGGCGGTCTTAATATGCCCAATTAAGGCTTGGTGGAAGAGGAAGTGAGCAGATGGTCGACTGGCGGTCTTAATATGCCCAGATTGGTCAATGCGGAACGA
GTGGTAAAGCTCCGCGGCTTGATGGTCGACTGGCGGTCTTAATATGCCCAGTGGAAGAGGAAGTGAGCAGAAACTGTAGAGATGGTCGACTGGCGGTCTTAATATGCCCAGATTGGTCAATGCGGAACGA
GTGGTAAAGCTCCGCGGCTTGATGGTCGACTGGCGGTCTTAATATGCCCAGTGGAAGAGGAAGTGAGCAGAAACTGTAGAGATGGTCGACTGGCGGTCTTAATATGCCCAGATTGGTCAATGCGGAACGA
GTGGTAAAGCTCCGCGGCTTGATGGTCGACTGGCGGTCTTAATATGCCCAAGTGAGCAGAAACTGTAGAGACTGGTTGTCGATGGTCGACTGGCGGTCTTAATATGCCCAGATTGGTCAATGCGGAACGA
GTGGTAAAGCTCCGCGGCTTGATGGTCGACTGGCGGTCTTAATATGCCCAACTGTAGAGACTGGTTGTCAAACCTCGAGGGATGGTCGACTGGCGGTCTTAATATGCCCAGATTGGTCAATGCGGAACGA
GTGGTAAAGCTCCGCGGCTTGATGGTCGACTGGCGGTCTTAATATGCCCAACTGTAGAGACTGGTTGTCAAACCTCGAGGGATGGTCGACTGGCGGTCTTAATATGCCCAGATTGGTCAATGCGGAACGA
GTGGTAAAGCTCCGCGGCTTGATGGTCGACTGGCGGTCTTAATATGCCCATGGTTGTCAAACCTCGAGGTGAAGGGGTGAGATGGTCGACTGGCGGTCTTAATATGCCCAGATTGGTCAATGCGGAACGA
GTGGTAAAGCTCCGCGGCTTGATGGTCGACTGGCGGTCTTAATATGCCCAGGGGTGAACCCCTTACATCACTGCAAGCCAGATGGTCGACTGGCGGTCTTAATATGCCCAGATTGGTCAATGCGGAACGA
GTGGTAAAGCTCCGCGGCTTGATGGTCGACTGGCGGTCTTAATATGCCCAGGGGTGAACCCCTTACATCACTGCAAGCCAGATGGTCGACTGGCGGTCTTAATATGCCCAGATTGGTCAATGCGGAACGA
GTGGTAAAGCTCCGCGGCTTGATGGTCGACTGGCGGTCTTAATATGCCCACTTACATCACTGCAAGCCAAAGAAAGCCTCGATGGTCGACTGGCGGTCTTAATATGCCCAGATTGGTCAATGCGGAACGA
GTGGTAAAGCTCCGCGGCTTGATGGTCGACTGGCGGTCTTAATATGCCCAGCAAGCCAAAGAAAGCCTCACATGTACGCAGATGGTCGACTGGCGGTCTTAATATGCCCAGATTGGTCAATGCGGAACGA
GTGGTAAAGCTCCGCGGCTTGATGGTCGACTGGCGGTCTTAATATGCCCAGCAAGCCAAAGAAAGCCTCACATGTACGCAGATGGTCGACTGGCGGTCTTAATATGCCCAGATTGGTCAATGCGGAACGA
GTGGTAAAGCTCCGCGGCTTGATGGTCGACTGGCGGTCTTAATATGCCCAAAAGCCTCACATGTACGCATAAAGGTACAGGATGGTCGACTGGCGGTCTTAATATGCCCAGATTGGTCAATGCGGAACGA
GTGGTAAAGCTCCGCGGCTTGATGGTCGACTGGCGGTCTTAATATGCCCATGTACGCATAAAGGTACAGATAGAACCAGGGATGGTCGACTGGCGGTCTTAATATGCCCAGATTGGTCAATGCGGAACGA
GTGGTAAAGCTCCGCGGCTTGATGGTCGACTGGCGGTCTTAATATGCCCATGTACGCATAAAGGTACAGATAGAACCAGGGATGGTCGACTGGCGGTCTTAATATGCCCAGATTGGTCAATGCGGAACGA
GTGGTAAAGCTCCGCGGCTTGATGGTCGACTGGCGGTCTTAATATGCCCAAGGTACAGATAGAACCAGGTTATTCTTTAAGATGGTCGACTGGCGGTCTTAATATGCCCAGATTGGTCAATGCGGAACGA
GTGGTAAAGCTCCGCGGCTTGATGGTCGACTGGCGGTCTTAATATGCCCAGAACCAGGTTATTCTTTAAAGCTTGTGAAAGATGGTCGACTGGCGGTCTTAATATGCCCAGATTGGTCAATGCGGAACGA
GTGGTAAAGCTCCGCGGCTTGATGGTCGACTGGCGGTCTTAATATGCCCAGAACCAGGTTATTCTTTAAAGCTTGTGAAAGATGGTCGACTGGCGGTCTTAATATGCCCAGATTGGTCAATGCGGAACGA
GTGGTAAAGCTCCGCGGCTTGATGGTCGACTGGCGGTCTTAATATGCCCACTTTAAAGCTTGTGAAACAAAAATTTGGACGATGGTCGACTGGCGGTCTTAATATGCCCAGATTGGTCAATGCGGAACGA
GTGGTAAAGCTCCGCGGCTTGATGGTCGACTGGCGGTCTTAATATGCCCAGTGAAACAAAAATTTGGACTTCAAGTGTCCGATGGTCGACTGGCGGTCTTAATATGCCCAGATTGGTCAATGCGGAACGA
GTGGTAAAGCTCCGCGGCTTGATGGTCGACTGGCGGTCTTAATATGCCCAGTGAAACAAAAATTTGGACTTCAAGTGTCCGATGGTCGACTGGCGGTCTTAATATGCCCAGATTGGTCAATGCGGAACGA
GTGGTAAAGCTCCGCGGCTTGATGGTCGACTGGCGGTCTTAATATGCCCAATTTGGACTTCAAGTGTCCAAAATGCCACCGATGGTCGACTGGCGGTCTTAATATGCCCAGATTGGTCAATGCGGAACGA
GTGGTAAAGCTCCGCGGCTTGATGGTCGACTGGCGGTCTTAATATGCCCAAAGTGTCCAAAATGCCACCCATATCTCTACGATGGTCGACTGGCGGTCTTAATATGCCCAGATTGGTCAATGCGGAACGA
GTGGTAAAGCTCCGCGGCTTGATGGTCGACTGGCGGTCTTAATATGCCCAAAGTGTCCAAAATGCCACCCATATCTCTACGATGGTCGACTGGCGGTCTTAATATGCCCAGATTGGTCAATGCGGAACGA
GTGGTAAAGCTCCGCGGCTTGATGGTCGACTGGCGGTCTTAATATGCCCAATGCCACCCATATCTCTACCAATTGATGGCGATGGTCGACTGGCGGTCTTAATATGCCCAGATTGGTCAATGCGGAACGA
GTGGTAAAGCTCCGCGGCTTGATGGTCGACTGGCGGTCTTAATATGCCCAATCTCTACCAATTGATGGCAGTACAAGTTAGATGGTCGACTGGCGGTCTTAATATGCCCAGATTGGTCAATGCGGAACGA
GTGGTAAAGCTCCGCGGCTTGATGGTCGACTGGCGGTCTTAATATGCCCAATCTCTACCAATTGATGGCAGTACAAGTTAGATGGTCGACTGGCGGTCTTAATATGCCCAGATTGGTCAATGCGGAACGA
GTGGTAAAGCTCCGCGGCTTGATGGTCGACTGGCGGTCTTAATATGCCCATTGATGGCAGTACAAGTTAGAAATGGTGATGATGGTCGACTGGCGGTCTTAATATGCCCAGATTGGTCAATGCGGAACGA
GTGGTAAAGCTCCGCGGCTTGATGGTCGACTGGCGGTCTTAATATGCCCAACAAGTTAGAAATGGTGATCCAGGAGTTTCGATGGTCGACTGGCGGTCTTAATATGCCCAGATTGGTCAATGCGGAACGA
GTGGTAAAGCTCCGCGGCTTGATGGTCGACTGGCGGTCTTAATATGCCCAACAAGTTAGAAATGGTGATCCAGGAGTTTCGATGGTCGACTGGCGGTCTTAATATGCCCAGATTGGTCAATGCGGAACGA
GTGGTAAAGCTCCGCGGCTTGATGGTCGACTGGCGGTCTTAATATGCCCATTCTCTGCTAGAGAGAGTTCCAGGCCAGCCGATGGTCGACTGGCGGTCTTAATATGCCCAGATTGGTCAATGCGGAACGA
GTGGTAAAGCTCCGCGGCTTGATGGTCGACTGGCGGTCTTAATATGCCCACCAGGCCAGCCAGGGCCACATGAGGACCTGGATGGTCGACTGGCGGTCTTAATATGCCCAGATTGGTCAATGCGGAACGA
GTGGTAAAGCTCCGCGGCTTGATGGTCGACTGGCGGTCTTAATATGCCCACCAGGCCAGCCAGGGCCACATGAGGACCTGGATGGTCGACTGGCGGTCTTAATATGCCCAGATTGGTCAATGCGGAACGA
GTGGTAAAGCTCCGCGGCTTGATGGTCGACTGGCGGTCTTAATATGCCCAGACCTGTCTCATGAGAGAAAGAGAGAAAGAGATGGTCGACTGGCGGTCTTAATATGCCCAGATTGGTCAATGCGGAACGA
GTGGTAAAGCTCCGCGGCTTGATGGTCGACTGGCGGTCTTAATATGCCCAGAAAGAGAGAAAGAGACAGAGAGGGAGACAGATGGTCGACTGGCGGTCTTAATATGCCCAGATTGGTCAATGCGGAACGA
GTGGTAAAGCTCCGCGGCTTGATGGTCGACTGGCGGTCTTAATATGCCCAGAAAGAGAGAAAGAGACAGAGAGGGAGACAGATGGTCGACTGGCGGTCTTAATATGCCCAGATTGGTCAATGCGGAACGA
GTGGTAAAGCTCCGCGGCTTGATGGTCGACTGGCGGTCTTAATATGCCCAGGGAAACCTGGATACAGAGGGGCCACTGCCGATGGTCGACTGGCGGTCTTAATATGCCCAGATTGGTCAATGCGGAACGA
GTGGTAAAGCTCCGCGGCTTGATGGTCGACTGGCGGTCTTAATATGCCCAGTTTCAGAGCTTGGTCCCCAGCACCCATGTGATGGTCGACTGGCGGTCTTAATATGCCCAGATTGGTCAATGCGGAACGA
GTGGTAAAGCTCCGCGGCTTGATGGTCGACTGGCGGTCTTAATATGCCCAGTTTCAGAGCTTGGTCCCCAGCACCCATGTGATGGTCGACTGGCGGTCTTAATATGCCCAGATTGGTCAATGCGGAACGA
GTGGTAAAGCTCCGCGGCTTGATGGTCGACTGGCGGTCTTAATATGCCCATGGTCCCCAGCACCCATGTTAAAGTACTTCGATGGTCGACTGGCGGTCTTAATATGCCCAGATTGGTCAATGCGGAACGA
GTGGTAAAGCTCCGCGGCTTGATGGTCGACTGGCGGTCTTAATATGCCCAACCCATGTTAAAGTACTTCCAATAATTAAGGATGGTCGACTGGCGGTCTTAATATGCCCAGATTGGTCAATGCGGAACGA
GTGGTAAAGCTCCGCGGCTTGATGGTCGACTGGCGGTCTTAATATGCCCAACCCATGTTAAAGTACTTCCAATAATTAAGGATGGTCGACTGGCGGTCTTAATATGCCCAGATTGGTCAATGCGGAACGA
GTGGTAAAGCTCCGCGGCTTGATGGTCGACTGGCGGTCTTAATATGCCCAAGTACTTCCAATAATTAAGGATATGACACAGATGGTCGACTGGCGGTCTTAATATGCCCAGATTGGTCAATGCGGAACGA
GTGGTAAAGCTCCGCGGCTTGATGGTCGACTGGCGGTCTTAATATGCCCAAGTACTTCCAATAATTAAGGATATGACACAGATGGTCGACTGGCGGTCTTAATATGCCCAGATTGGTCAATGCGGAACGA
GTGGTAAAGCTCCGCGGCTTGATGGTCGACTGGCGGTCTTAATATGCCCATAATTAAGGATATGACACAGTGGGAGAATAGATGGTCGACTGGCGGTCTTAATATGCCCAGATTGGTCAATGCGGAACGA
GTGGTAAAGCTCCGCGGCTTGATGGTCGACTGGCGGTCTTAATATGCCCAATGACACAGTGGGAGAATACCTGGCTAGTAGATGGTCGACTGGCGGTCTTAATATGCCCAGATTGGTCAATGCGGAACGA
GTGGTAAAGCTCCGCGGCTTGATGGTCGACTGGCGGTCTTAATATGCCCAATGACACAGTGGGAGAATACCTGGCTAGTAGATGGTCGACTGGCGGTCTTAATATGCCCAGATTGGTCAATGCGGAACGA
GTGGTAAAGCTCCGCGGCTTGATGGTCGACTGGCGGTCTTAATATGCCCAGGAGAATACCTGGCTAGTATGCCCAAGGTCGATGGTCGACTGGCGGTCTTAATATGCCCAGATTGGTCAATGCGGAACGA
GTGGTAAAGCTCCGCGGCTTGATGGTCGACTGGCGGTCTTAATATGCCCAGGCTAGTATGCCCAAGGTCATGGGTTTAACGATGGTCGACTGGCGGTCTTAATATGCCCAGATTGGTCAATGCGGAACGA
GTGGTAAAGCTCCGCGGCTTGATGGTCGACTGGCGGTCTTAATATGCCCAGGCTAGTATGCCCAAGGTCATGGGTTTAACGATGGTCGACTGGCGGTCTTAATATGCCCAGATTGGTCAATGCGGAACGA
GTGGTAAAGCTCCGCGGCTTGATGGTCGACTGGCGGTCTTAATATGCCCACCAAGGTCATGGGTTTAACAAACAAACAGCGATGGTCGACTGGCGGTCTTAATATGCCCAGATTGGTCAATGCGGAACGA
GTGGTAAAGCTCCGCGGCTTGATGGTCGACTGGCGGTCTTAATATGCCCAGGTTTAACAAACAAACAGCAAAACACCCCAGATGGTCGACTGGCGGTCTTAATATGCCCAGATTGGTCAATGCGGAACGA
GTGGTAAAGCTCCGCGGCTTGATGGTCGACTGGCGGTCTTAATATGCCCAGGTTTAACAAACAAACAGCAAAACACCCCAGATGGTCGACTGGCGGTCTTAATATGCCCAGATTGGTCAATGCGGAACGA
GTGGTAAAGCTCCGCGGCTTGATGGTCGACTGGCGGTCTTAATATGCCCACAAACAGCAAAACACCCCAGGCTGCTTTTGGATGGTCGACTGGCGGTCTTAATATGCCCAGATTGGTCAATGCGGAACGA
GTGGTAAAGCTCCGCGGCTTGATGGTCGACTGGCGGTCTTAATATGCCCAACACCCCAGGCTGCTTTTGCCAGAGAGGTTGATGGTCGACTGGCGGTCTTAATATGCCCAGATTGGTCAATGCGGAACGA
GTGGTAAAGCTCCGCGGCTTGATGGTCGACTGGCGGTCTTAATATGCCCAACACCCCAGGCTGCTTTTGCCAGAGAGGTTGATGGTCGACTGGCGGTCTTAATATGCCCAGATTGGTCAATGCGGAACGA
GTGGTAAAGCTCCGCGGCTTGATGGTCGACTGGCGGTCTTAATATGCCCATGCTTTTGCCAGAGAGGTTAGCTCAGGATGGATGGTCGACTGGCGGTCTTAATATGCCCAGATTGGTCAATGCGGAACGA
GTGGTAAAGCTCCGCGGCTTGATGGTCGACTGGCGGTCTTAATATGCCCAGAGAGGTTAGCTCAGGATGTAATCCCAGCAGATGGTCGACTGGCGGTCTTAATATGCCCAGATTGGTCAATGCGGAACGA
GTGGTAAAGCTCCGCGGCTTGATGGTCGACTGGCGGTCTTAATATGCCCAGAGAGGTTAGCTCAGGATGTAATCCCAGCAGATGGTCGACTGGCGGTCTTAATATGCCCAGATTGGTCAATGCGGAACGA
GTGGTAAAGCTCCGCGGCTTGATGGTCGACTGGCGGTCTTAATATGCCCATCAGGATGTAATCCCAGCAGGCTGAAGCAGGATGGTCGACTGGCGGTCTTAATATGCCCAGATTGGTCAATGCGGAACGA
GTGGTAAAGCTCCGCGGCTTGATGGTCGACTGGCGGTCTTAATATGCCCAGGCTGAAGCAGGAGGATTACCATGGGTCCGGATGGTCGACTGGCGGTCTTAATATGCCCAGATTGGTCAATGCGGAACGA
GTGGTAAAGCTCCGCGGCTTGATGGTCGACTGGCGGTCTTAATATGCCCAGGCTGAAGCAGGAGGATTACCATGGGTCCGGATGGTCGACTGGCGGTCTTAATATGCCCAGATTGGTCAATGCGGAACGA
GTGGTAAAGCTCCGCGGCTTGATGGTCGACTGGCGGTCTTAATATGCCCAGAGGATTACCATGGGTCCGAGGTGAACCTGGATGGTCGACTGGCGGTCTTAATATGCCCAGATTGGTCAATGCGGAACGA
GTGGTAAAGCTCCGCGGCTTGATGGTCGACTGGCGGTCTTAATATGCCCATGGGTCCGAGGTGAACCTGGACTGCATAGAGATGGTCGACTGGCGGTCTTAATATGCCCAGATTGGTCAATGCGGAACGA
GTGGTAAAGCTCCGCGGCTTGATGGTCGACTGGCGGTCTTAATATGCCCATGGGTCCGAGGTGAACCTGGACTGCATAGAGATGGTCGACTGGCGGTCTTAATATGCCCAGATTGGTCAATGCGGAACGA
GTGGTAAAGCTCCGCGGCTTGATGGTCGACTGGCGGTCTTAATATGCCCATGAACCTGGACTGCATAGAGAGTTCCAGGAGATGGTCGACTGGCGGTCTTAATATGCCCAGATTGGTCAATGCGGAACGA
GTGGTAAAGCTCCGCGGCTTGATGGTCGACTGGCGGTCTTAATATGCCCATGCATAGAGAGTTCCAGGACAGTCTAGGTAGATGGTCGACTGGCGGTCTTAATATGCCCAGATTGGTCAATGCGGAACGA
GTGGTAAAGCTCCGCGGCTTGATGGTCGACTGGCGGTCTTAATATGCCCATGCATAGAGAGTTCCAGGACAGTCTAGGTAGATGGTCGACTGGCGGTCTTAATATGCCCAGATTGGTCAATGCGGAACGA
GTGGTAAAGCTCCGCGGCTTGATGGTCGACTGGCGGTCTTAATATGCCCATTCCAGGACAGTCTAGGTAACACAATGAGAGATGGTCGACTGGCGGTCTTAATATGCCCAGATTGGTCAATGCGGAACGA
GTGGTAAAGCTCCGCGGCTTGATGGTCGACTGGCGGTCTTAATATGCCCATCTAGGTAACACAATGAGATTCTGGAAAATGATGGTCGACTGGCGGTCTTAATATGCCCAGATTGGTCAATGCGGAACGA
GTGGTAAAGCTCCGCGGCTTGATGGTCGACTGGCGGTCTTAATATGCCCATCTAGGTAACACAATGAGATTCTGGAAAATGATGGTCGACTGGCGGTCTTAATATGCCCAGATTGGTCAATGCGGAACGA
GTGGTAAAGCTCCGCGGCTTGATGGTCGACTGGCGGTCTTAATATGCCCACAATGAGATTCTGGAAAATCAATCAAACAAGATGGTCGACTGGCGGTCTTAATATGCCCAGATTGGTCAATGCGGAACGA
GTGGTAAAGCTCCGCGGCTTGATGGTCGACTGGCGGTCTTAATATGCCCATGGAAAATCAATCAAACAAAACAAACCAGTGATGGTCGACTGGCGGTCTTAATATGCCCAGATTGGTCAATGCGGAACGA
GTGGTAAAGCTCCGCGGCTTGATGGTCGACTGGCGGTCTTAATATGCCCATGGAAAATCAATCAAACAAAACAAACCAGTGATGGTCGACTGGCGGTCTTAATATGCCCAGATTGGTCAATGCGGAACGA
GTGGTAAAGCTCCGCGGCTTGATGGTCGACTGGCGGTCTTAATATGCCCATCAAACAAAACAAACCAGTTGTGGTGATGGGATGGTCGACTGGCGGTCTTAATATGCCCAGATTGGTCAATGCGGAACGA
GTGGTAAAGCTCCGCGGCTTGATGGTCGACTGGCGGTCTTAATATGCCCAAAACCAGTTGTGGTGATGGACACTATAATGGATGGTCGACTGGCGGTCTTAATATGCCCAGATTGGTCAATGCGGAACGA
GTGGTAAAGCTCCGCGGCTTGATGGTCGACTGGCGGTCTTAATATGCCCAAAACCAGTTGTGGTGATGGACACTATAATGGATGGTCGACTGGCGGTCTTAATATGCCCAGATTGGTCAATGCGGAACGA
GTGGTAAAGCTCCGCGGCTTGATGGTCGACTGGCGGTCTTAATATGCCCAGGTGATGGACACTATAATGCCTGCACTTGGGATGGTCGACTGGCGGTCTTAATATGCCCAGATTGGTCAATGCGGAACGA
GTGGTAAAGCTCCGCGGCTTGATGGTCGACTGGCGGTCTTAATATGCCCACTATAATGCCTGCACTTGGGAAGTGGGTCCGATGGTCGACTGGCGGTCTTAATATGCCCAGATTGGTCAATGCGGAACGA
GTGGTAAAGCTCCGCGGCTTGATGGTCGACTGGCGGTCTTAATATGCCCACTATAATGCCTGCACTTGGGAAGTGGGTCCGATGGTCGACTGGCGGTCTTAATATGCCCAGATTGGTCAATGCGGAACGA
GTGGTAAAGCTCCGCGGCTTGATGGTCGACTGGCGGTCTTAATATGCCCAGCACTTGGGAAGTGGGTCCAGAAAATCAGAGATGGTCGACTGGCGGTCTTAATATGCCCAGATTGGTCAATGCGGAACGA
GTGGTAAAGCTCCGCGGCTTGATGGTCGACTGGCGGTCTTAATATGCCCAGTGGGTCCAGAAAATCAGAGACTTAAGAGCGATGGTCGACTGGCGGTCTTAATATGCCCAGATTGGTCAATGCGGAACGA
GTGGTAAAGCTCCGCGGCTTGATGGTCGACTGGCGGTCTTAATATGCCCAGTGGGTCCAGAAAATCAGAGACTTAAGAGCGATGGTCGACTGGCGGTCTTAATATGCCCAGATTGGTCAATGCGGAACGA
GTGGTAAAGCTCCGCGGCTTGATGGTCGACTGGCGGTCTTAATATGCCCAAAATCAGAGACTTAAGAGCATTCTCTGCTAGATGGTCGACTGGCGGTCTTAATATGCCCAGATTGGTCAATGCGGAACGA
GTGGTAAAGCTCCGCGGCTTGATGGTCGACTGGCGGTCTTAATATGCCCATCTCTCCAGCCCGTTGGGTGGATTTTCTGAGATGGTCGACTGGCGGTCTTAATATGCCCAGATTGGTCAATGCGGAACGA
GTGGTAAAGCTCCGCGGCTTGATGGTCGACTGGCGGTCTTAATATGCCCATCTCTCCAGCCCGTTGGGTGGATTTTCTGAGATGGTCGACTGGCGGTCTTAATATGCCCAGATTGGTCAATGCGGAACGA
GTGGTAAAGCTCCGCGGCTTGATGGTCGACTGGCGGTCTTAATATGCCCAATCTAGGAAAGTATGGAGGGCTCACCAGCCGATGGTCGACTGGCGGTCTTAATATGCCCAGATTGGTCAATGCGGAACGA
GTGGTAAAGCTCCGCGGCTTGATGGTCGACTGGCGGTCTTAATATGCCCACGAGTGTTAGAGGAGCCTGCCTCACCCTCCGATGGTCGACTGGCGGTCTTAATATGCCCAGATTGGTCAATGCGGAACGA
GTGGTAAAGCTCCGCGGCTTGATGGTCGACTGGCGGTCTTAATATGCCCACGAGTGTTAGAGGAGCCTGCCTCACCCTCCGATGGTCGACTGGCGGTCTTAATATGCCCAGATTGGTCAATGCGGAACGA
GTGGTAAAGCTCCGCGGCTTGATGGTCGACTGGCGGTCTTAATATGCCCAGGAGCCTGCCTCACCCTCCTCCAGGCCAAAGATGGTCGACTGGCGGTCTTAATATGCCCAGATTGGTCAATGCGGAACGA
GTGGTAAAGCTCCGCGGCTTGATGGTCGACTGGCGGTCTTAATATGCCCACCTGGTTCTCTCATGGCAGGCAGGAAGGGCGATGGTCGACTGGCGGTCTTAATATGCCCAGATTGGTCAATGCGGAACGA
GTGGTAAAGCTCCGCGGCTTGATGGTCGACTGGCGGTCTTAATATGCCCACCTGGTTCTCTCATGGCAGGCAGGAAGGGCGATGGTCGACTGGCGGTCTTAATATGCCCAGATTGGTCAATGCGGAACGA
GTGGTAAAGCTCCGCGGCTTGATGGTCGACTGGCGGTCTTAATATGCCCACAGGAAGGGCTGGGACAGGCAGCCAAATAAGATGGTCGACTGGCGGTCTTAATATGCCCAGATTGGTCAATGCGGAACGA
GTGGTAAAGCTCCGCGGCTTGATGGTCGACTGGCGGTCTTAATATGCCCACAGGAAGGGCTGGGACAGGCAGCCAAATAAGATGGTCGACTGGCGGTCTTAATATGCCCAGATTGGTCAATGCGGAACGA
GTGGTAAAGCTCCGCGGCTTATCCATATGACCGGCGGCCTTTTCTCGGACCCGAGCACTGATCCAGTCTCAGCTGTATCAATCCATATGACCGGCGGCCTTTTCTCGGACGATTGGTCAATGCGGAACGA
GTGGTAAAGCTCCGCGGCTTATCCATATGACCGGCGGCCTTTTCTCGGACTCCAGTCTCAGCTGTATCATACATTTCATAATCCATATGACCGGCGGCCTTTTCTCGGACGATTGGTCAATGCGGAACGA
GTGGTAAAGCTCCGCGGCTTATCCATATGACCGGCGGCCTTTTCTCGGACCTGTATCATACATTTCATAGGAATGCAGCAATCCATATGACCGGCGGCCTTTTCTCGGACGATTGGTCAATGCGGAACGA
GTGGTAAAGCTCCGCGGCTTATCCATATGACCGGCGGCCTTTTCTCGGACATGCAGCACTCCAACTCAAAGCCTACAAGAATCCATATGACCGGCGGCCTTTTCTCGGACGATTGGTCAATGCGGAACGA
GTGGTAAAGCTCCGCGGCTTATCCATATGACCGGCGGCCTTTTCTCGGACCAACTCAAAGCCTACAAGATCAGTCTCTCTATCCATATGACCGGCGGCCTTTTCTCGGACGATTGGTCAATGCGGAACGA
GTGGTAAAGCTCCGCGGCTTATCCATATGACCGGCGGCCTTTTCTCGGACCTACAAGATCAGTCTCTCTAATGCGGAGTGATCCATATGACCGGCGGCCTTTTCTCGGACGATTGGTCAATGCGGAACGA
GTGGTAAAGCTCCGCGGCTTATCCATATGACCGGCGGCCTTTTCTCGGACGTCTCTCTAATGCGGAGTGGACACTGGGTGATCCATATGACCGGCGGCCTTTTCTCGGACGATTGGTCAATGCGGAACGA
GTGGTAAAGCTCCGCGGCTTATCCATATGACCGGCGGCCTTTTCTCGGACACTGGGTGTACCCATCTGTTGCTCAGATTGATCCATATGACCGGCGGCCTTTTCTCGGACGATTGGTCAATGCGGAACGA
GTGGTAAAGCTCCGCGGCTTATCCATATGACCGGCGGCCTTTTCTCGGACCCATCTGTTGCTCAGATTGGTAGAACTAGGATCCATATGACCGGCGGCCTTTTCTCGGACGATTGGTCAATGCGGAACGA
GTGGTAAAGCTCCGCGGCTTATCCATATGACCGGCGGCCTTTTCTCGGACTCAGATTGGTAGAACTAGGAGGTGGGACTGATCCATATGACCGGCGGCCTTTTCTCGGACGATTGGTCAATGCGGAACGA
GTGGTAAAGCTCCGCGGCTTATCCATATGACCGGCGGCCTTTTCTCGGACGAACTAGGAGGTGGGACTGAGGCCTTGTTAATCCATATGACCGGCGGCCTTTTCTCGGACGATTGGTCAATGCGGAACGA
GTGGTAAAGCTCCGCGGCTTATCCATATGACCGGCGGCCTTTTCTCGGACCCTTGTTAGTACCTAAAGGCCATCTGGAAAATCCATATGACCGGCGGCCTTTTCTCGGACGATTGGTCAATGCGGAACGA
GTGGTAAAGCTCCGCGGCTTATCCATATGACCGGCGGCCTTTTCTCGGACCCTAAAGGCCATCTGGAAACCATAGAACCTATCCATATGACCGGCGGCCTTTTCTCGGACGATTGGTCAATGCGGAACGA
GTGGTAAAGCTCCGCGGCTTATCCATATGACCGGCGGCCTTTTCTCGGACTCTGGAAACCATAGAACCTCTGCGGCTACAATCCATATGACCGGCGGCCTTTTCTCGGACGATTGGTCAATGCGGAACGA
GTGGTAAAGCTCCGCGGCTTATCCATATGACCGGCGGCCTTTTCTCGGACTAGAACCTCTGCGGCTACAGAACTTAGCTGATCCATATGACCGGCGGCCTTTTCTCGGACGATTGGTCAATGCGGAACGA
GTGGTAAAGCTCCGCGGCTTATCCATATGACCGGCGGCCTTTTCTCGGACCTTAGCTGAGATTGGAGATACCAAACATTGATCCATATGACCGGCGGCCTTTTCTCGGACGATTGGTCAATGCGGAACGA
GTGGTAAAGCTCCGCGGCTTATCCATATGACCGGCGGCCTTTTCTCGGACTTGGAGATACCAAACATTGCACAAACTGCTATCCATATGACCGGCGGCCTTTTCTCGGACGATTGGTCAATGCGGAACGA
GTGGTAAAGCTCCGCGGCTTATCCATATGACCGGCGGCCTTTTCTCGGACACATTGCACAAACTGCTATGTGTCCCTCTGATCCATATGACCGGCGGCCTTTTCTCGGACGATTGGTCAATGCGGAACGA
GTGGTAAAGCTCCGCGGCTTATCCATATGACCGGCGGCCTTTTCTCGGACACTGCTATGTGTCCCTCTGTATCAAGAGTTATCCATATGACCGGCGGCCTTTTCTCGGACGATTGGTCAATGCGGAACGA
GTGGTAAAGCTCCGCGGCTTATCCATATGACCGGCGGCCTTTTCTCGGACCAAGAGTTAACGGTTTTCTAAGTGGTCTCTATCCATATGACCGGCGGCCTTTTCTCGGACGATTGGTCAATGCGGAACGA
GTGGTAAAGCTCCGCGGCTTATCCATATGACCGGCGGCCTTTTCTCGGACGGTTTTCTAAGTGGTCTCTTTCCTCCTCTCATCCATATGACCGGCGGCCTTTTCTCGGACGATTGGTCAATGCGGAACGA
GTGGTAAAGCTCCGCGGCTTATCCATATGACCGGCGGCCTTTTCTCGGACTGGTCTCTTTCCTCCTCTCTTCTGCCTCCTATCCATATGACCGGCGGCCTTTTCTCGGACGATTGGTCAATGCGGAACGA
GTGGTAAAGCTCCGCGGCTTATCCATATGACCGGCGGCCTTTTCTCGGACCTCCTCTCTTCTGCCTCCTGTGTGTCATCTATCCATATGACCGGCGGCCTTTTCTCGGACGATTGGTCAATGCGGAACGA
GTGGTAAAGCTCCGCGGCTTATCCATATGACCGGCGGCCTTTTCTCGGACGTCCTTCTATAGGACCTCAGGACAACCATAATCCATATGACCGGCGGCCTTTTCTCGGACGATTGGTCAATGCGGAACGA
GTGGTAAAGCTCCGCGGCTTATCCATATGACCGGCGGCCTTTTCTCGGACACCATAGAGATGGTGTCTGCCCTAGGGAAGATCCATATGACCGGCGGCCTTTTCTCGGACGATTGGTCAATGCGGAACGA
GTGGTAAAGCTCCGCGGCTTATCCATATGACCGGCGGCCTTTTCTCGGACCCCTAGGGAAGGGCTGACCGTATCCTTCTGATCCATATGACCGGCGGCCTTTTCTCGGACGATTGGTCAATGCGGAACGA
GTGGTAAAGCTCCGCGGCTTATCCATATGACCGGCGGCCTTTTCTCGGACGGCTGACCGTATCCTTCTGAACTGGGATGAATCCATATGACCGGCGGCCTTTTCTCGGACGATTGGTCAATGCGGAACGA
GTGGTAAAGCTCCGCGGCTTATCCATATGACCGGCGGCCTTTTCTCGGACTGGGATGAGGCCTCAGATGGTTTGCAGCCTATCCATATGACCGGCGGCCTTTTCTCGGACGATTGGTCAATGCGGAACGA
GTGGTAAAGCTCCGCGGCTTATCCATATGACCGGCGGCCTTTTCTCGGACCTCAGATGGTTTGCAGCCTCTGACTCAGTGATCCATATGACCGGCGGCCTTTTCTCGGACGATTGGTCAATGCGGAACGA
GTGGTAAAGCTCCGCGGCTTATCCATATGACCGGCGGCCTTTTCTCGGACTGCAGCCTCTGACTCAGTGGTGACTGGGGTATCCATATGACCGGCGGCCTTTTCTCGGACGATTGGTCAATGCGGAACGA
GTGGTAAAGCTCCGCGGCTTATCCATATGACCGGCGGCCTTTTCTCGGACACTCAGTGGTGACTGGGGTCTTCCCATGAAATCCATATGACCGGCGGCCTTTTCTCGGACGATTGGTCAATGCGGAACGA
GTGGTAAAGCTCCGCGGCTTATCCATATGACCGGCGGCCTTTTCTCGGACCCCATGAAGAGGATCTAACTGTACCTGGACATCCATATGACCGGCGGCCTTTTCTCGGACGATTGGTCAATGCGGAACGA
GTGGTAAAGCTCCGCGGCTTATCCATATGACCGGCGGCCTTTTCTCGGACGATCTAACTGTACCTGGACAGAGAAGCCAGATCCATATGACCGGCGGCCTTTTCTCGGACGATTGGTCAATGCGGAACGA
GTGGTAAAGCTCCGCGGCTTATCCATATGACCGGCGGCCTTTTCTCGGACACCTGGACAGAGAAGCCAGTGGAGGGCAAAATCCATATGACCGGCGGCCTTTTCTCGGACGATTGGTCAATGCGGAACGA
GTGGTAAAGCTCCGCGGCTTATCCATATGACCGGCGGCCTTTTCTCGGACAGGGCAAACCCTGACGTCACAGGAGGAAAGATCCATATGACCGGCGGCCTTTTCTCGGACGATTGGTCAATGCGGAACGA
GTGGTAAAGCTCCGCGGCTTATCCATATGACCGGCGGCCTTTTCTCGGACGAGGAAAGGGAAGGAAGGCTTAAAGCAGAGATCCATATGACCGGCGGCCTTTTCTCGGACGATTGGTCAATGCGGAACGA
GTGGTAAAGCTCCGCGGCTTATCCATATGACCGGCGGCCTTTTCTCGGACAGGAAGGCTTAAAGCAGAGCCAGAGTACCAATCCATATGACCGGCGGCCTTTTCTCGGACGATTGGTCAATGCGGAACGA
GTGGTAAAGCTCCGCGGCTTATCCATATGACCGGCGGCCTTTTCTCGGACAAGCAGAGCCAGAGTACCAAGAAAAGTGTCATCCATATGACCGGCGGCCTTTTCTCGGACGATTGGTCAATGCGGAACGA
GTGGTAAAGCTCCGCGGCTTATCCATATGACCGGCGGCCTTTTCTCGGACGAGTACCAAGAAAAGTGTCCGAATCTGCTCATCCATATGACCGGCGGCCTTTTCTCGGACGATTGGTCAATGCGGAACGA
GTGGTAAAGCTCCGCGGCTTATCCATATGACCGGCGGCCTTTTCTCGGACATCTGCTCCACACTGCAGATCACCAAGGCGATCCATATGACCGGCGGCCTTTTCTCGGACGATTGGTCAATGCGGAACGA
GTGGTAAAGCTCCGCGGCTTATCCATATGACCGGCGGCCTTTTCTCGGACACTGCAGATCACCAAGGCGCATTGGCTCCAATCCATATGACCGGCGGCCTTTTCTCGGACGATTGGTCAATGCGGAACGA
GTGGTAAAGCTCCGCGGCTTATCCATATGACCGGCGGCCTTTTCTCGGACCCAAGGCGCATTGGCTCCAGAGTACAGACAATCCATATGACCGGCGGCCTTTTCTCGGACGATTGGTCAATGCGGAACGA
GTGGTAAAGCTCCGCGGCTTATCCATATGACCGGCGGCCTTTTCTCGGACTGGCTCCAGAGTACAGACAATGCTATCTTAATCCATATGACCGGCGGCCTTTTCTCGGACGATTGGTCAATGCGGAACGA
GTGGTAAAGCTCCGCGGCTTATCCATATGACCGGCGGCCTTTTCTCGGACCTATCTTAACAGGGGTGCTGGAGTGACAGTATCCATATGACCGGCGGCCTTTTCTCGGACGATTGGTCAATGCGGAACGA
GTGGTAAAGCTCCGCGGCTTATCCATATGACCGGCGGCCTTTTCTCGGACGGGGTGCTGGAGTGACAGTCCTCGTGACATATCCATATGACCGGCGGCCTTTTCTCGGACGATTGGTCAATGCGGAACGA
GTGGTAAAGCTCCGCGGCTTATCCATATGACCGGCGGCCTTTTCTCGGACGTGACAGTCCTCGTGACATGGAGTCATGATATCCATATGACCGGCGGCCTTTTCTCGGACGATTGGTCAATGCGGAACGA
GTGGTAAAGCTCCGCGGCTTATCCATATGACCGGCGGCCTTTTCTCGGACCGTGACATGGAGTCATGATCTTATTCTGCCATCCATATGACCGGCGGCCTTTTCTCGGACGATTGGTCAATGCGGAACGA
GTGGTAAAGCTCCGCGGCTTATCCATATGACCGGCGGCCTTTTCTCGGACATTCTGCCAATTGCTTTGGTCACGAAGGTTATCCATATGACCGGCGGCCTTTTCTCGGACGATTGGTCAATGCGGAACGA
GTGGTAAAGCTCCGCGGCTTATCCATATGACCGGCGGCCTTTTCTCGGACTGCTTTGGTCACGAAGGTTGTATTAGTCAGATCCATATGACCGGCGGCCTTTTCTCGGACGATTGGTCAATGCGGAACGA
GTGGTAAAGCTCCGCGGCTTATCCATATGACCGGCGGCCTTTTCTCGGACCACCACGCCCAGCATCAGAAAAGAAAAATTATCCATATGACCGGCGGCCTTTTCTCGGACGATTGGTCAATGCGGAACGA
GTGGTAAAGCTCCGCGGCTTATCCATATGACCGGCGGCCTTTTCTCGGACACATCTGTAGCCTCTGGTACAGTATTATCCATCCATATGACCGGCGGCCTTTTCTCGGACGATTGGTCAATGCGGAACGA
GTGGTAAAGCTCCGCGGCTTATCCATATGACCGGCGGCCTTTTCTCGGACTATTATCCTGGAGAAGGAGGTTAGGGACACATCCATATGACCGGCGGCCTTTTCTCGGACGATTGGTCAATGCGGAACGA
GTGGTAAAGCTCCGCGGCTTATCCATATGACCGGCGGCCTTTTCTCGGACAGAAGGAGGTTAGGGACACCTGGGACTTCTATCCATATGACCGGCGGCCTTTTCTCGGACGATTGGTCAATGCGGAACGA
GTGGTAAAGCTCCGCGGCTTATCCATATGACCGGCGGCCTTTTCTCGGACAGGGACACCTGGGACTTCTACACCATTCCCATCCATATGACCGGCGGCCTTTTCTCGGACGATTGGTCAATGCGGAACGA
GTGGTAAAGCTCCGCGGCTTATCCATATGACCGGCGGCCTTTTCTCGGACGGACTTCTACACCATTCCCAGATGGCCAGGATCCATATGACCGGCGGCCTTTTCTCGGACGATTGGTCAATGCGGAACGA
GTGGTAAAGCTCCGCGGCTTATCCATATGACCGGCGGCCTTTTCTCGGACTGGCCAGGGCAGTGCCAACACTAATAATGCATCCATATGACCGGCGGCCTTTTCTCGGACGATTGGTCAATGCGGAACGA
GTGGTAAAGCTCCGCGGCTTATCCATATGACCGGCGGCCTTTTCTCGGACGTGCCAACACTAATAATGCCTTTCCTAAAAATCCATATGACCGGCGGCCTTTTCTCGGACGATTGGTCAATGCGGAACGA
GTGGTAAAGCTCCGCGGCTTATCCATATGACCGGCGGCCTTTTCTCGGACAATAATGCCTTTCCTAAAAAGCATGAGCATATCCATATGACCGGCGGCCTTTTCTCGGACGATTGGTCAATGCGGAACGA
GTGGTAAAGCTCCGCGGCTTATCCATATGACCGGCGGCCTTTTCTCGGACTCCTAAAAAGCATGAGCATAGCAAGACCTAATCCATATGACCGGCGGCCTTTTCTCGGACGATTGGTCAATGCGGAACGA
GTGGTAAAGCTCCGCGGCTTATCCATATGACCGGCGGCCTTTTCTCGGACAAGACCTACCAGCATGAGAGAAGCAACACTATCCATATGACCGGCGGCCTTTTCTCGGACGATTGGTCAATGCGGAACGA
GTGGTAAAGCTCCGCGGCTTATCCATATGACCGGCGGCCTTTTCTCGGACGCATGAGAGAAGCAACACTTATGAAGGGAGATCCATATGACCGGCGGCCTTTTCTCGGACGATTGGTCAATGCGGAACGA
GTGGTAAAGCTCCGCGGCTTATCCATATGACCGGCGGCCTTTTCTCGGACGCAACACTTATGAAGGGAGATCAAAATGTCATCCATATGACCGGCGGCCTTTTCTCGGACGATTGGTCAATGCGGAACGA
GTGGTAAAGCTCCGCGGCTTATCCATATGACCGGCGGCCTTTTCTCGGACGAAGGGAGATCAAAATGTCAAACATTTAAGATCCATATGACCGGCGGCCTTTTCTCGGACGATTGGTCAATGCGGAACGA
GTGGTAAAGCTCCGCGGCTTATCCATATGACCGGCGGCCTTTTCTCGGACCATTTAAGCCAACAAAGACTGATATAAAAGATCCATATGACCGGCGGCCTTTTCTCGGACGATTGGTCAATGCGGAACGA
GTGGTAAAGCTCCGCGGCTTATCCATATGACCGGCGGCCTTTTCTCGGACACAAAGACTGATATAAAAGTTTGTCCTCCTATCCATATGACCGGCGGCCTTTTCTCGGACGATTGGTCAATGCGGAACGA
GTGGTAAAGCTCCGCGGCTTATCCATATGACCGGCGGCCTTTTCTCGGACTATAAAAGTTTGTCCTCCTGGCCTCAGAAAATCCATATGACCGGCGGCCTTTTCTCGGACGATTGGTCAATGCGGAACGA
GTGGTAAAGCTCCGCGGCTTATCCATATGACCGGCGGCCTTTTCTCGGACGAAAAGGACTCCACTTTGTCATCCTGACCAATCCATATGACCGGCGGCCTTTTCTCGGACGATTGGTCAATGCGGAACGA
GTGGTAAAGCTCCGCGGCTTATCCATATGACCGGCGGCCTTTTCTCGGACCCTGACCACCCCATGGCCACGAAAATAGATATCCATATGACCGGCGGCCTTTTCTCGGACGATTGGTCAATGCGGAACGA
GTGGTAAAGCTCCGCGGCTTATCCATATGACCGGCGGCCTTTTCTCGGACCATGGCCACGAAAATAGATGGGATCCAATCATCCATATGACCGGCGGCCTTTTCTCGGACGATTGGTCAATGCGGAACGA
GTGGTAAAGCTCCGCGGCTTATCCATATGACCGGCGGCCTTTTCTCGGACAAATAGATGGGATCCAATCCTGGATTAATCATCCATATGACCGGCGGCCTTTTCTCGGACGATTGGTCAATGCGGAACGA
GTGGTAAAGCTCCGCGGCTTATCCATATGACCGGCGGCCTTTTCTCGGACATCCAATCCTGGATTAATCGCTCTCTTCTGATCCATATGACCGGCGGCCTTTTCTCGGACGATTGGTCAATGCGGAACGA
GTGGTAAAGCTCCGCGGCTTATCCATATGACCGGCGGCCTTTTCTCGGACCTCTTCTGAAGTTCACCACCCCCTTCCCCAATCCATATGACCGGCGGCCTTTTCTCGGACGATTGGTCAATGCGGAACGA
GTGGTAAAGCTCCGCGGCTTATCCATATGACCGGCGGCCTTTTCTCGGACTTCACCACCCCCTTCCCCAAAACATCTGGAATCCATATGACCGGCGGCCTTTTCTCGGACGATTGGTCAATGCGGAACGA
GTGGTAAAGCTCCGCGGCTTATCCATATGACCGGCGGCCTTTTCTCGGACCTTCCCCAAAACATCTGGATCCCAGCAATGATCCATATGACCGGCGGCCTTTTCTCGGACGATTGGTCAATGCGGAACGA
GTGGTAAAGCTCCGCGGCTTATCCATATGACCGGCGGCCTTTTCTCGGACCATCTGGATCCCAGCAATGGGTTGTTAGACATCCATATGACCGGCGGCCTTTTCTCGGACGATTGGTCAATGCGGAACGA
GTGGTAAAGCTCCGCGGCTTATCCATATGACCGGCGGCCTTTTCTCGGACTGTTAGACAACACCCACAGAACCCGTTAAAATCCATATGACCGGCGGCCTTTTCTCGGACGATTGGTCAATGCGGAACGA
GTGGTAAAGCTCCGCGGCTTATCCATATGACCGGCGGCCTTTTCTCGGACACCCACAGAACCCGTTAAAAATCAGACAGAATCCATATGACCGGCGGCCTTTTCTCGGACGATTGGTCAATGCGGAACGA
GTGGTAAAGCTCCGCGGCTTATCCATATGACCGGCGGCCTTTTCTCGGACCCGTTAAAAATCAGACAGATAAAAGATTCCATCCATATGACCGGCGGCCTTTTCTCGGACGATTGGTCAATGCGGAACGA
GTGGTAAAGCTCCGCGGCTTATCCATATGACCGGCGGCCTTTTCTCGGACAAGATTCCAGAGGTTTGCTTTCTATTTCATATCCATATGACCGGCGGCCTTTTCTCGGACGATTGGTCAATGCGGAACGA
GTGGTAAAGCTCCGCGGCTTATCCATATGACCGGCGGCCTTTTCTCGGACGGTTTGCTTTCTATTTCATGTTGCCTTGGGATCCATATGACCGGCGGCCTTTTCTCGGACGATTGGTCAATGCGGAACGA
GTGGTAAAGCTCCGCGGCTTATCCATATGACCGGCGGCCTTTTCTCGGACTATTTCATGTTGCCTTGGGCTGCTGAGGGAATCCATATGACCGGCGGCCTTTTCTCGGACGATTGGTCAATGCGGAACGA
GTGGTAAAGCTCCGCGGCTTATCCATATGACCGGCGGCCTTTTCTCGGACGCCTTGGGCTGCTGAGGGACATGCTCCAGTATCCATATGACCGGCGGCCTTTTCTCGGACGATTGGTCAATGCGGAACGA
GTGGTAAAGCTCCGCGGCTTATCCATATGACCGGCGGCCTTTTCTCGGACGCTCCAGTACAACACACATGAACATCGATTATCCATATGACCGGCGGCCTTTTCTCGGACGATTGGTCAATGCGGAACGA
GTGGTAAAGCTCCGCGGCTTATCCATATGACCGGCGGCCTTTTCTCGGACACACACATGAACATCGATTAGAACTACGGAATCCATATGACCGGCGGCCTTTTCTCGGACGATTGGTCAATGCGGAACGA
GTGGTAAAGCTCCGCGGCTTATCCATATGACCGGCGGCCTTTTCTCGGACCATCGATTAGAACTACGGACGGAAGCCTAAATCCATATGACCGGCGGCCTTTTCTCGGACGATTGGTCAATGCGGAACGA
GTGGTAAAGCTCCGCGGCTTATCCATATGACCGGCGGCCTTTTCTCGGACACTACGGACGGAAGCCTAAATAACATTGCTATCCATATGACCGGCGGCCTTTTCTCGGACGATTGGTCAATGCGGAACGA
GTGGTAAAGCTCCGCGGCTTATCCATATGACCGGCGGCCTTTTCTCGGACTGACGTATGTAAATTGTTTGGGCCAAAATGATCCATATGACCGGCGGCCTTTTCTCGGACGATTGGTCAATGCGGAACGA
GTGGTAAAGCTCCGCGGCTTATCCATATGACCGGCGGCCTTTTCTCGGACAATTGTTTGGGCCAAAATGGAACAGGTGCCATCCATATGACCGGCGGCCTTTTCTCGGACGATTGGTCAATGCGGAACGA
GTGGTAAAGCTCCGCGGCTTATCCATATGACCGGCGGCCTTTTCTCGGACCCAAAATGGAACAGGTGCCCAAAGGCCACAATCCATATGACCGGCGGCCTTTTCTCGGACGATTGGTCAATGCGGAACGA
GTGGTAAAGCTCCGCGGCTTATCCATATGACCGGCGGCCTTTTCTCGGACCAGGTGCCCAAAGGCCACAAACATATATGTATCCATATGACCGGCGGCCTTTTCTCGGACGATTGGTCAATGCGGAACGA
GTGGTAAAGCTCCGCGGCTTATCCATATGACCGGCGGCCTTTTCTCGGACCTCATTCTCTAGGTCTTTGGATATAGGATCATCCATATGACCGGCGGCCTTTTCTCGGACGATTGGTCAATGCGGAACGA
GTGGTAAAGCTCCGCGGCTTATCCATATGACCGGCGGCCTTTTCTCGGACGGTCTTTGGATATAGGATCCAGAATATGGAATCCATATGACCGGCGGCCTTTTCTCGGACGATTGGTCAATGCGGAACGA
GTGGTAAAGCTCCGCGGCTTATCCATATGACCGGCGGCCTTTTCTCGGACATAGGATCCAGAATATGGAAAATACTTTGGATCCATATGACCGGCGGCCTTTTCTCGGACGATTGGTCAATGCGGAACGA
GTGGTAAAGCTCCGCGGCTTATCCATATGACCGGCGGCCTTTTCTCGGACAATATGGAAAATACTTTGGCCACCCTTCAGATCCATATGACCGGCGGCCTTTTCTCGGACGATTGGTCAATGCGGAACGA
GTGGTAAAGCTCCGCGGCTTATCCATATGACCGGCGGCCTTTTCTCGGACCCCTTCAGGTATATGCCTGCCCCTCAGTTGATCCATATGACCGGCGGCCTTTTCTCGGACGATTGGTCAATGCGGAACGA
GTGGTAAAGCTCCGCGGCTTATCCATATGACCGGCGGCCTTTTCTCGGACTATGCCTGCCCCTCAGTTGAAGACCCTGACATCCATATGACCGGCGGCCTTTTCTCGGACGATTGGTCAATGCGGAACGA
GTGGTAAAGCTCCGCGGCTTATCCATATGACCGGCGGCCTTTTCTCGGACCTCAGTTGAAGACCCTGACTTGCAGGGGACATCCATATGACCGGCGGCCTTTTCTCGGACGATTGGTCAATGCGGAACGA
GTGGTAAAGCTCCGCGGCTTATCCATATGACCGGCGGCCTTTTCTCGGACACCCTGACTTGCAGGGGACATGGTGTGTGCATCCATATGACCGGCGGCCTTTTCTCGGACGATTGGTCAATGCGGAACGA
GTGGTAAAGCTCCGCGGCTTATCCATATGACCGGCGGCCTTTTCTCGGACGTGTGTGCTTTTGTGATATGTGGGGCGATAATCCATATGACCGGCGGCCTTTTCTCGGACGATTGGTCAATGCGGAACGA
GTGGTAAAGCTCCGCGGCTTATCCATATGACCGGCGGCCTTTTCTCGGACTGTGATATGTGGGGCGATAAAGCATTAGCTATCCATATGACCGGCGGCCTTTTCTCGGACGATTGGTCAATGCGGAACGA
GTGGTAAAGCTCCGCGGCTTATCCATATGACCGGCGGCCTTTTCTCGGACGGGCGATAAAGCATTAGCTTCCTGGGTAACATCCATATGACCGGCGGCCTTTTCTCGGACGATTGGTCAATGCGGAACGA
GTGGTAAAGCTCCGCGGCTTATCCATATGACCGGCGGCCTTTTCTCGGACCATTAGCTTCCTGGGTAACTGATAAAGATAATCCATATGACCGGCGGCCTTTTCTCGGACGATTGGTCAATGCGGAACGA
GTGGTAAAGCTCCGCGGCTTATCCATATGACCGGCGGCCTTTTCTCGGACTAAAGATAAGTATATTCAGCCACAGAAGGTATCCATATGACCGGCGGCCTTTTCTCGGACGATTGGTCAATGCGGAACGA
GTGGTAAAGCTCCGCGGCTTATCCATATGACCGGCGGCCTTTTCTCGGACATATTCAGCCACAGAAGGTTGAGTCAGTCTATCCATATGACCGGCGGCCTTTTCTCGGACGATTGGTCAATGCGGAACGA
GTGGTAAAGCTCCGCGGCTTATCCATATGACCGGCGGCCTTTTCTCGGACCAGAAGGTTGAGTCAGTCTAGAAAACTTGGATCCATATGACCGGCGGCCTTTTCTCGGACGATTGGTCAATGCGGAACGA
GTGGTAAAGCTCCGCGGCTTATCCATATGACCGGCGGCCTTTTCTCGGACGTCAGTCTAGAAAACTTGGGAAGACCAACCATCCATATGACCGGCGGCCTTTTCTCGGACGATTGGTCAATGCGGAACGA
GTGGTAAAGCTCCGCGGCTTATCCATATGACCGGCGGCCTTTTCTCGGACGACCAACCCCACTCAAATTAAGATAAAAATATCCATATGACCGGCGGCCTTTTCTCGGACGATTGGTCAATGCGGAACGA
GTGGTAAAGCTCCGCGGCTTATCCATATGACCGGCGGCCTTTTCTCGGACAATGATACAAATGATTTATGAGATACAGGGATCCATATGACCGGCGGCCTTTTCTCGGACGATTGGTCAATGCGGAACGA
GTGGTAAAGCTCCGCGGCTTATCCATATGACCGGCGGCCTTTTCTCGGACTGATTTATGAGATACAGGGTAGATTTGGGGATCCATATGACCGGCGGCCTTTTCTCGGACGATTGGTCAATGCGGAACGA
GTGGTAAAGCTCCGCGGCTTATCCATATGACCGGCGGCCTTTTCTCGGACATACAGGGTAGATTTGGGGGCTCCTCCTTTATCCATATGACCGGCGGCCTTTTCTCGGACGATTGGTCAATGCGGAACGA
GTGGTAAAGCTCCGCGGCTTATCCATATGACCGGCGGCCTTTTCTCGGACCCTCCTTTATGCATCTGGTAATGACCCTGGATCCATATGACCGGCGGCCTTTTCTCGGACGATTGGTCAATGCGGAACGA
GTGGTAAAGCTCCGCGGCTTATCCATATGACCGGCGGCCTTTTCTCGGACCATCTGGTAATGACCCTGGGATGATATTCAATCCATATGACCGGCGGCCTTTTCTCGGACGATTGGTCAATGCGGAACGA
GTGGTAAAGCTCCGCGGCTTATCCATATGACCGGCGGCCTTTTCTCGGACGACCCTGGGATGATATTCACCATCCAGAGAATCCATATGACCGGCGGCCTTTTCTCGGACGATTGGTCAATGCGGAACGA
GTGGTAAAGCTCCGCGGCTTATCCATATGACCGGCGGCCTTTTCTCGGACGATATTCACCATCCAGAGAGTCCAGGTCACATCCATATGACCGGCGGCCTTTTCTCGGACGATTGGTCAATGCGGAACGA
GTGGTAAAGCTCCGCGGCTTATCCATATGACCGGCGGCCTTTTCTCGGACCAGGTCACTAGGAACAGGGTCTTAGACATCATCCATATGACCGGCGGCCTTTTCTCGGACGATTGGTCAATGCGGAACGA
GTGGTAAAGCTCCGCGGCTTATCCATATGACCGGCGGCCTTTTCTCGGACGAACAGGGTCTTAGACATCAGTGGTTCCAAATCCATATGACCGGCGGCCTTTTCTCGGACGATTGGTCAATGCGGAACGA
GTGGTAAAGCTCCGCGGCTTATCCATATGACCGGCGGCCTTTTCTCGGACTAGACATCAGTGGTTCCAAGAGAATGTTAAATCCATATGACCGGCGGCCTTTTCTCGGACGATTGGTCAATGCGGAACGA
GTGGTAAAGCTCCGCGGCTTATCCATATGACCGGCGGCCTTTTCTCGGACGGTTCCAAGAGAATGTTAATGCCCTCTCCCATCCATATGACCGGCGGCCTTTTCTCGGACGATTGGTCAATGCGGAACGA
GTGGTAAAGCTCCGCGGCTTATCCATATGACCGGCGGCCTTTTCTCGGACCCCTGTCCTAGAAAGGACAAGGTCTCTCTGATCCATATGACCGGCGGCCTTTTCTCGGACGATTGGTCAATGCGGAACGA
GTGGTAAAGCTCCGCGGCTTATCCATATGACCGGCGGCCTTTTCTCGGACAAAGGACAAGGTCTCTCTGCTTATATAAGAATCCATATGACCGGCGGCCTTTTCTCGGACGATTGGTCAATGCGGAACGA
GTGGTAAAGCTCCGCGGCTTATCCATATGACCGGCGGCCTTTTCTCGGACTCTCTCTGCTTATATAAGATATCGGTCTCAATCCATATGACCGGCGGCCTTTTCTCGGACGATTGGTCAATGCGGAACGA
GTGGTAAAGCTCCGCGGCTTATCCATATGACCGGCGGCCTTTTCTCGGACCAGTACCTGCAACACCGTAATAATGTACAGATCCATATGACCGGCGGCCTTTTCTCGGACGATTGGTCAATGCGGAACGA
GTGGTAAAGCTCCGCGGCTTATCCATATGACCGGCGGCCTTTTCTCGGACATGTACAGATGCTAATGCAGGAGTTTCCCCATCCATATGACCGGCGGCCTTTTCTCGGACGATTGGTCAATGCGGAACGA
GTGGTAAAGCTCCGCGGCTTATCCATATGACCGGCGGCCTTTTCTCGGACCTAATGCAGGAGTTTCCCCTTACTCTTTAGATCCATATGACCGGCGGCCTTTTCTCGGACGATTGGTCAATGCGGAACGA
GTGGTAAAGCTCCGCGGCTTATCCATATGACCGGCGGCCTTTTCTCGGACGTTTCCCCTTACTCTTTAGTACCGCCAAAAATCCATATGACCGGCGGCCTTTTCTCGGACGATTGGTCAATGCGGAACGA
GTGGTAAAGCTCCGCGGCTTATCCATATGACCGGCGGCCTTTTCTCGGACCTCTTTAGTACCGCCAAAAGGCACTTGGTTATCCATATGACCGGCGGCCTTTTCTCGGACGATTGGTCAATGCGGAACGA
GTGGTAAAGCTCCGCGGCTTATCCATATGACCGGCGGCCTTTTCTCGGACTGCTTGTGCCTTGGCACTGACCCCCTGTATATCCATATGACCGGCGGCCTTTTCTCGGACGATTGGTCAATGCGGAACGA
GTGGTAAAGCTCCGCGGCTTATCCATATGACCGGCGGCCTTTTCTCGGACTGGCACTGACCCCCTGTATCAGTCCCTTTAATCCATATGACCGGCGGCCTTTTCTCGGACGATTGGTCAATGCGGAACGA
GTGGTAAAGCTCCGCGGCTTATCCATATGACCGGCGGCCTTTTCTCGGACCCCTGTATCAGTCCCTTTAGCATCACTGAAATCCATATGACCGGCGGCCTTTTCTCGGACGATTGGTCAATGCGGAACGA
GTGGTAAAGCTCCGCGGCTTATCCATATGACCGGCGGCCTTTTCTCGGACTCCCTTTAGCATCACTGAAACTTCTGAATTATCCATATGACCGGCGGCCTTTTCTCGGACGATTGGTCAATGCGGAACGA
GTGGTAAAGCTCCGCGGCTTATCCATATGACCGGCGGCCTTTTCTCGGACACATCTCTGTCCAGCCTGCACACCGGGTCCATCCATATGACCGGCGGCCTTTTCTCGGACGATTGGTCAATGCGGAACGA
GTGGTAAAGCTCCGCGGCTTATCCATATGACCGGCGGCCTTTTCTCGGACCAGCCTGCACACCGGGTCCTTTGGACAGAGATCCATATGACCGGCGGCCTTTTCTCGGACGATTGGTCAATGCGGAACGA
GTGGTAAAGCTCCGCGGCTTATCCATATGACCGGCGGCCTTTTCTCGGACATTGCCTAGCCTTCCTGGGCCCCTTGGACAATCCATATGACCGGCGGCCTTTTCTCGGACGATTGGTCAATGCGGAACGA
GTGGTAAAGCTCCGCGGCTTATCCATATGACCGGCGGCCTTTTCTCGGACTTCCTGGGCCCCTTGGACAAGGTCCTAATGATCCATATGACCGGCGGCCTTTTCTCGGACGATTGGTCAATGCGGAACGA
GTGGTAAAGCTCCGCGGCTTATCCATATGACCGGCGGCCTTTTCTCGGACATACAAATTAAAAATGGGAGAGTCTGAAAGATCCATATGACCGGCGGCCTTTTCTCGGACGATTGGTCAATGCGGAACGA
GTGGTAAAGCTCCGCGGCTTATCCATATGACCGGCGGCCTTTTCTCGGACAAATGGGAGAGTCTGAAAGATGTTTAATATATCCATATGACCGGCGGCCTTTTCTCGGACGATTGGTCAATGCGGAACGA
GTGGTAAAGCTCCGCGGCTTATCCATATGACCGGCGGCCTTTTCTCGGACAAAATAAAAATGGGAGATGTTCAAAACTCCATCCATATGACCGGCGGCCTTTTCTCGGACGATTGGTCAATGCGGAACGA
GTGGTAAAGCTCCGCGGCTTATCCATATGACCGGCGGCCTTTTCTCGGACGGGAGATGTTCAAAACTCCCCCACGTGCTAATCCATATGACCGGCGGCCTTTTCTCGGACGATTGGTCAATGCGGAACGA
GTGGTAAAGCTCCGCGGCTTATCCATATGACCGGCGGCCTTTTCTCGGACACGTGCTATTGTTATTTCAATGTTCAGGATATCCATATGACCGGCGGCCTTTTCTCGGACGATTGGTCAATGCGGAACGA
GTGGTAAAGCTCCGCGGCTTATCCATATGACCGGCGGCCTTTTCTCGGACATTTCAATGTTCAGGATTCTGATATTGATCATCCATATGACCGGCGGCCTTTTCTCGGACGATTGGTCAATGCGGAACGA
GTGGTAAAGCTCCGCGGCTTATCCATATGACCGGCGGCCTTTTCTCGGACCAGGATTCTGATATTGATCGATGGAGTTCTATCCATATGACCGGCGGCCTTTTCTCGGACGATTGGTCAATGCGGAACGA
GTGGTAAAGCTCCGCGGCTTATCCATATGACCGGCGGCCTTTTCTCGGACTATTGATCGATGGAGTTCTGATGAGCTGATATCCATATGACCGGCGGCCTTTTCTCGGACGATTGGTCAATGCGGAACGA
GTGGTAAAGCTCCGCGGCTTATCCATATGACCGGCGGCCTTTTCTCGGACGAGCTGATGGGACATCGTCAGTTTCCAATTATCCATATGACCGGCGGCCTTTTCTCGGACGATTGGTCAATGCGGAACGA
GTGGTAAAGCTCCGCGGCTTATCCATATGACCGGCGGCCTTTTCTCGGACACATCGTCAGTTTCCAATTCCGTCACAAGCATCCATATGACCGGCGGCCTTTTCTCGGACGATTGGTCAATGCGGAACGA
GTGGTAAAGCTCCGCGGCTTATCCATATGACCGGCGGCCTTTTCTCGGACTTCCAATTCCGTCACAAGCTCACGATTTTAATCCATATGACCGGCGGCCTTTTCTCGGACGATTGGTCAATGCGGAACGA
GTGGTAAAGCTCCGCGGCTTATCCATATGACCGGCGGCCTTTTCTCGGACTCACAAGCTCACGATTTTAATTCCCCTTTGATCCATATGACCGGCGGCCTTTTCTCGGACGATTGGTCAATGCGGAACGA
GTGGTAAAGCTCCGCGGCTTATCCATATGACCGGCGGCCTTTTCTCGGACCCCCTTTGGTTGTCTTCTGAGTATATGCTTATCCATATGACCGGCGGCCTTTTCTCGGACGATTGGTCAATGCGGAACGA
GTGGTAAAGCTCCGCGGCTTATCCATATGACCGGCGGCCTTTTCTCGGACGTCTTCTGAGTATATGCTTAAAGATGCTTCATCCATATGACCGGCGGCCTTTTCTCGGACGATTGGTCAATGCGGAACGA
GTGGTAAAGCTCCGCGGCTTATCCATATGACCGGCGGCCTTTTCTCGGACATATGCTTAAAGATGCTTCCCATCATGCTAATCCATATGACCGGCGGCCTTTTCTCGGACGATTGGTCAATGCGGAACGA
GTGGTAAAGCTCCGCGGCTTATCCATATGACCGGCGGCCTTTTCTCGGACGATGCTTCCCATCATGCTAAAAACATCTCTATCCATATGACCGGCGGCCTTTTCTCGGACGATTGGTCAATGCGGAACGA
GTGGTAAAGCTCCGCGGCTTATGATCCACGACCGAGCAGGTTAGTTGACGGGCTTGCCTTGCCACAGGCTTCATATTAAAATGATCCACGACCGAGCAGGTTAGTTGACGGATTGGTCAATGCGGAACGA
GTGGTAAAGCTCCGCGGCTTATGATCCACGACCGAGCAGGTTAGTTGACGCAGAAATTTTTGTAAGGTACAATTTAGAGCATGATCCACGACCGAGCAGGTTAGTTGACGGATTGGTCAATGCGGAACGA
GTGGTAAAGCTCCGCGGCTTATGATCCACGACCGAGCAGGTTAGTTGACGACAAAAGATTGTTTAACTCAGATATGCTAGATGATCCACGACCGAGCAGGTTAGTTGACGGATTGGTCAATGCGGAACGA
GTGGTAAAGCTCCGCGGCTTATGATCCACGACCGAGCAGGTTAGTTGACGTATGCTAGGTAGGTACTAGCCCTCAAAGAAATGATCCACGACCGAGCAGGTTAGTTGACGGATTGGTCAATGCGGAACGA
GTGGTAAAGCTCCGCGGCTTATGATCCACGACCGAGCAGGTTAGTTGACGTCAAAGAAGTCAGAAATCTGCTAAATATGGATGATCCACGACCGAGCAGGTTAGTTGACGGATTGGTCAATGCGGAACGA
GTGGTAAAGCTCCGCGGCTTATGATCCACGACCGAGCAGGTTAGTTGACGACTTACTATGACAGACAGGAACTCCCAAATATGATCCACGACCGAGCAGGTTAGTTGACGGATTGGTCAATGCGGAACGA
GTGGTAAAGCTCCGCGGCTTATGATCCACGACCGAGCAGGTTAGTTGACGTCCCAAATCATAACAGTGACCCCATAAGGTATGATCCACGACCGAGCAGGTTAGTTGACGGATTGGTCAATGCGGAACGA
GTGGTAAAGCTCCGCGGCTTATGATCCACGACCGAGCAGGTTAGTTGACGAACAGTGACCCCATAAGGTCTCCAAGAAGAATGATCCACGACCGAGCAGGTTAGTTGACGGATTGGTCAATGCGGAACGA
GTGGTAAAGCTCCGCGGCTTATGATCCACGACCGAGCAGGTTAGTTGACGCAAGAAGACGTGGGCACAATGACAAAGGACATGATCCACGACCGAGCAGGTTAGTTGACGGATTGGTCAATGCGGAACGA
GTGGTAAAGCTCCGCGGCTTATGATCCACGACCGAGCAGGTTAGTTGACGGGGCACAATGACAAAGGACTCCATTGGGATATGATCCACGACCGAGCAGGTTAGTTGACGGATTGGTCAATGCGGAACGA
GTGGTAAAGCTCCGCGGCTTATGATCCACGACCGAGCAGGTTAGTTGACGCAAAGGACTCCATTGGGATTAGGGTATGATATGATCCACGACCGAGCAGGTTAGTTGACGGATTGGTCAATGCGGAACGA
GTGGTAAAGCTCCGCGGCTTATGATCCACGACCGAGCAGGTTAGTTGACGGGCATAACTGCCCCAATGCCTTGCCTGCTGATGATCCACGACCGAGCAGGTTAGTTGACGGATTGGTCAATGCGGAACGA
GTGGTAAAGCTCCGCGGCTTATGATCCACGACCGAGCAGGTTAGTTGACGGCCTGCTGCCAGAGCCTAGCCTGAACTGTGATGATCCACGACCGAGCAGGTTAGTTGACGGATTGGTCAATGCGGAACGA
GTGGTAAAGCTCCGCGGCTTATGATCCACGACCGAGCAGGTTAGTTGACGGAACTGTGGATAAACAGAGGACAATTGGAGATGATCCACGACCGAGCAGGTTAGTTGACGGATTGGTCAATGCGGAACGA
GTGGTAAAGCTCCGCGGCTTATGATCCACGACCGAGCAGGTTAGTTGACGAAACAGAGGACAATTGGAGAATTGACTGCCATGATCCACGACCGAGCAGGTTAGTTGACGGATTGGTCAATGCGGAACGA
GTGGTAAAGCTCCGCGGCTTATGATCCACGACCGAGCAGGTTAGTTGACGTGACTGCCACACACTGCTCAAGTTCAAGGTATGATCCACGACCGAGCAGGTTAGTTGACGGATTGGTCAATGCGGAACGA
GTGGTAAAGCTCCGCGGCTTATGATCCACGACCGAGCAGGTTAGTTGACGCACTGCTCAAGTTCAAGGTGAGGTCAGTCTATGATCCACGACCGAGCAGGTTAGTTGACGGATTGGTCAATGCGGAACGA
GTGGTAAAGCTCCGCGGCTTATGATCCACGACCGAGCAGGTTAGTTGACGTCCTCCTCCACAGGAAAAGCCTCTTCATCTATGATCCACGACCGAGCAGGTTAGTTGACGGATTGGTCAATGCGGAACGA
GTGGTAAAGCTCCGCGGCTTATGATCCACGACCGAGCAGGTTAGTTGACGAGGAAAAGCCTCTTCATCTTCTGGGCCTCAATGATCCACGACCGAGCAGGTTAGTTGACGGATTGGTCAATGCGGAACGA
GTGGTAAAGCTCCGCGGCTTATGATCCACGACCGAGCAGGTTAGTTGACGGGGCCTCATGACCAAAGACTGCCTCTGCCCATGATCCACGACCGAGCAGGTTAGTTGACGGATTGGTCAATGCGGAACGA
GTGGTAAAGCTCCGCGGCTTATGATCCACGACCGAGCAGGTTAGTTGACGCCAAAGACTGCCTCTGCCCTACGTGCCATGATGATCCACGACCGAGCAGGTTAGTTGACGGATTGGTCAATGCGGAACGA
GTGGTAAAGCTCCGCGGCTTATGATCCACGACCGAGCAGGTTAGTTGACGCTCTGCCCTACGTGCCATGGAGACCTGGGAATGATCCACGACCGAGCAGGTTAGTTGACGGATTGGTCAATGCGGAACGA
GTGGTAAAGCTCCGCGGCTTATGATCCACGACCGAGCAGGTTAGTTGACGACCTGGGAGCCCGGGTTGGTAACTGTCTCGATGATCCACGACCGAGCAGGTTAGTTGACGGATTGGTCAATGCGGAACGA
GTGGTAAAGCTCCGCGGCTTATGATCCACGACCGAGCAGGTTAGTTGACGCGGGTTGGTAACTGTCTCGGTAATTAAAATATGATCCACGACCGAGCAGGTTAGTTGACGGATTGGTCAATGCGGAACGA
GTGGTAAAGCTCCGCGGCTTATGATCCACGACCGAGCAGGTTAGTTGACGATTAAAATATGGACTAGTCTCTGTCATTTCATGATCCACGACCGAGCAGGTTAGTTGACGGATTGGTCAATGCGGAACGA
GTGGTAAAGCTCCGCGGCTTATGATCCACGACCGAGCAGGTTAGTTGACGGACTAGTCTCTGTCATTTCGATTGATACATATGATCCACGACCGAGCAGGTTAGTTGACGGATTGGTCAATGCGGAACGA
GTGGTAAAGCTCCGCGGCTTATGATCCACGACCGAGCAGGTTAGTTGACGTGATACATAGGTCCATCTGGGTTATAATACATGATCCACGACCGAGCAGGTTAGTTGACGGATTGGTCAATGCGGAACGA
GTGGTAAAGCTCCGCGGCTTATGATCCACGACCGAGCAGGTTAGTTGACGTCCATCTGGGTTATAATACATCCTTCTTCAATGATCCACGACCGAGCAGGTTAGTTGACGGATTGGTCAATGCGGAACGA
GTGGTAAAGCTCCGCGGCTTATGATCCACGACCGAGCAGGTTAGTTGACGCTTCTTCAGACCTCTGATCACATTGACAACATGATCCACGACCGAGCAGGTTAGTTGACGGATTGGTCAATGCGGAACGA
GTGGTAAAGCTCCGCGGCTTATGATCCACGACCGAGCAGGTTAGTTGACGCTCTGATCACATTGACAACTTAACAGCTAAATGATCCACGACCGAGCAGGTTAGTTGACGGATTGGTCAATGCGGAACGA
GTGGTAAAGCTCCGCGGCTTATGATCCACGACCGAGCAGGTTAGTTGACGTTAGCTATCTCCTCACCTCCAGGTACTCCAATGATCCACGACCGAGCAGGTTAGTTGACGGATTGGTCAATGCGGAACGA
GTGGTAAAGCTCCGCGGCTTATGATCCACGACCGAGCAGGTTAGTTGACGCTCACCTCCAGGTACTCCACCACTATGTTAATGATCCACGACCGAGCAGGTTAGTTGACGGATTGGTCAATGCGGAACGA
GTGGTAAAGCTCCGCGGCTTATGATCCACGACCGAGCAGGTTAGTTGACGGTACTCCACCACTATGTTATTAAAAATGTCATGATCCACGACCGAGCAGGTTAGTTGACGGATTGGTCAATGCGGAACGA
GTGGTAAAGCTCCGCGGCTTATGATCCACGACCGAGCAGGTTAGTTGACGGTATGTTGGTTACAATGAAGGAGGAAATTTATGATCCACGACCGAGCAGGTTAGTTGACGGATTGGTCAATGCGGAACGA
GTGGTAAAGCTCCGCGGCTTATGATCCACGACCGAGCAGGTTAGTTGACGCAATGAAGGAGGAAATTTTTGTGAAAATAGATGATCCACGACCGAGCAGGTTAGTTGACGGATTGGTCAATGCGGAACGA
GTGGTAAAGCTCCGCGGCTTATGATCCACGACCGAGCAGGTTAGTTGACGTTAGAACTTATAGTGAACCACAGCAATCAAATGATCCACGACCGAGCAGGTTAGTTGACGGATTGGTCAATGCGGAACGA
GTGGTAAAGCTCCGCGGCTTATGATCCACGACCGAGCAGGTTAGTTGACGAGTGAACCACAGCAATCAAACTAGGGACACATGATCCACGACCGAGCAGGTTAGTTGACGGATTGGTCAATGCGGAACGA
GTGGTAAAGCTCCGCGGCTTATGATCCACGACCGAGCAGGTTAGTTGACGGAAAAAGAAAAAGCTCAGGCAGCCCCTGTGATGATCCACGACCGAGCAGGTTAGTTGACGGATTGGTCAATGCGGAACGA
GTGGTAAAGCTCCGCGGCTTATGATCCACGACCGAGCAGGTTAGTTGACGAGCTCAGGCAGCCCCTGTGATGGTGGGATGATGATCCACGACCGAGCAGGTTAGTTGACGGATTGGTCAATGCGGAACGA
GTGGTAAAGCTCCGCGGCTTATGATCCACGACCGAGCAGGTTAGTTGACGGTGGGATGGTCGGATGCCAGATACCAGAGCATGATCCACGACCGAGCAGGTTAGTTGACGGATTGGTCAATGCGGAACGA
GTGGTAAAGCTCCGCGGCTTATGATCCACGACCGAGCAGGTTAGTTGACGGGATGCCAGATACCAGAGCAGAGAGTTTTAATGATCCACGACCGAGCAGGTTAGTTGACGGATTGGTCAATGCGGAACGA
GTGGTAAAGCTCCGCGGCTTATGATCCACGACCGAGCAGGTTAGTTGACGGAGTTTTAAAATAAAACAGAAGTGGGCTATATGATCCACGACCGAGCAGGTTAGTTGACGGATTGGTCAATGCGGAACGA
GTGGTAAAGCTCCGCGGCTTATGATCCACGACCGAGCAGGTTAGTTGACGTAAAACAGAAGTGGGCTATAGTTCTTAGCAATGATCCACGACCGAGCAGGTTAGTTGACGGATTGGTCAATGCGGAACGA
GTGGTAAAGCTCCGCGGCTTATGATCCACGACCGAGCAGGTTAGTTGACGTGGGCTATAGTTCTTAGCAGGAGGAAGAATATGATCCACGACCGAGCAGGTTAGTTGACGGATTGGTCAATGCGGAACGA
GTGGTAAAGCTCCGCGGCTTATGATCCACGACCGAGCAGGTTAGTTGACGGGAAGAATGAGAAGATGCCAGGAAAGCTGTATGATCCACGACCGAGCAGGTTAGTTGACGGATTGGTCAATGCGGAACGA
GTGGTAAAGCTCCGCGGCTTATGATCCACGACCGAGCAGGTTAGTTGACGAAGATGCCAGGAAAGCTGTAGGTTCCTTGCATGATCCACGACCGAGCAGGTTAGTTGACGGATTGGTCAATGCGGAACGA
GTGGTAAAGCTCCGCGGCTTATGATCCACGACCGAGCAGGTTAGTTGACGTTCCTTGCAGACAGTCGTCACGAATGCATAATGATCCACGACCGAGCAGGTTAGTTGACGGATTGGTCAATGCGGAACGA
GTGGTAAAGCTCCGCGGCTTATGATCCACGACCGAGCAGGTTAGTTGACGCAGTCGTCACGAATGCATAAATGGAACTATATGATCCACGACCGAGCAGGTTAGTTGACGGATTGGTCAATGCGGAACGA
GTGGTAAAGCTCCGCGGCTTATGATCCACGACCGAGCAGGTTAGTTGACGGGAACTATAAAAATCTGCCAGAGAAGGAACATGATCCACGACCGAGCAGGTTAGTTGACGGATTGGTCAATGCGGAACGA
GTGGTAAAGCTCCGCGGCTTATGATCCACGACCGAGCAGGTTAGTTGACGAATCTGCCAGAGAAGGAACCATGATCCATGATGATCCACGACCGAGCAGGTTAGTTGACGGATTGGTCAATGCGGAACGA
GTGGTAAAGCTCCGCGGCTTATGATCCACGACCGAGCAGGTTAGTTGACGTGGTCAGGAGAGTTACTGCAGCTTCTGGTTATGATCCACGACCGAGCAGGTTAGTTGACGGATTGGTCAATGCGGAACGA
GTGGTAAAGCTCCGCGGCTTATGATCCACGACCGAGCAGGTTAGTTGACGGTTACTGCAGCTTCTGGTTCAGGACTGTCAATGATCCACGACCGAGCAGGTTAGTTGACGGATTGGTCAATGCGGAACGA
GTGGTAAAGCTCCGCGGCTTATGATCCACGACCGAGCAGGTTAGTTGACGTAGCTATTGATTAATGAATAAGGTGGCAGAATGATCCACGACCGAGCAGGTTAGTTGACGGATTGGTCAATGCGGAACGA
GTGGTAAAGCTCCGCGGCTTATGATCCACGACCGAGCAGGTTAGTTGACGTATATATTCCTGAGGCCTTTTTATATGTTGATGATCCACGACCGAGCAGGTTAGTTGACGGATTGGTCAATGCGGAACGA
GTGGTAAAGCTCCGCGGCTTATGATCCACGACCGAGCAGGTTAGTTGACGGAGGCCTTTTTATATGTTGTGGTTTTTGTCATGATCCACGACCGAGCAGGTTAGTTGACGGATTGGTCAATGCGGAACGA
GTGGTAAAGCTCCGCGGCTTATGATCCACGACCGAGCAGGTTAGTTGACGACATCAGATATTTCCTCTGTGAATTAGGGTATGATCCACGACCGAGCAGGTTAGTTGACGGATTGGTCAATGCGGAACGA
GTGGTAAAGCTCCGCGGCTTATGATCCACGACCGAGCAGGTTAGTTGACGTTCCTCTGTGAATTAGGGTAAGGATGTCAGATGATCCACGACCGAGCAGGTTAGTTGACGGATTGGTCAATGCGGAACGA
GTGGTAAAGCTCCGCGGCTTATGATCCACGACCGAGCAGGTTAGTTGACGGTTAAGAATCACTGGCCATGGAATTTATTTATGATCCACGACCGAGCAGGTTAGTTGACGGATTGGTCAATGCGGAACGA
GTGGTAAAGCTCCGCGGCTTATGATCCACGACCGAGCAGGTTAGTTGACGCTGGCCATGGAATTTATTTCCAATTCCTTTATGATCCACGACCGAGCAGGTTAGTTGACGGATTGGTCAATGCGGAACGA
GTGGTAAAGCTCCGCGGCTTATGATCCACGACCGAGCAGGTTAGTTGACGATTCCTTTCAGTTTGCCTGAGCTTAGGCAAATGATCCACGACCGAGCAGGTTAGTTGACGGATTGGTCAATGCGGAACGA
GTGGTAAAGCTCCGCGGCTTATGATCCACGACCGAGCAGGTTAGTTGACGTTTGCCTGAGCTTAGGCAAGGCTCCAGAAGATGATCCACGACCGAGCAGGTTAGTTGACGGATTGGTCAATGCGGAACGA
GTGGTAAAGCTCCGCGGCTTATGATCCACGACCGAGCAGGTTAGTTGACGTCCAGAAGTCACCTCTTTTCAGCCAAAGGAATGATCCACGACCGAGCAGGTTAGTTGACGGATTGGTCAATGCGGAACGA
GTGGTAAAGCTCCGCGGCTTATGATCCACGACCGAGCAGGTTAGTTGACGCCTCTTTTCAGCCAAAGGAGTTGAGCCAAGATGATCCACGACCGAGCAGGTTAGTTGACGGATTGGTCAATGCGGAACGA
GTGGTAAAGCTCCGCGGCTTATGATCCACGACCGAGCAGGTTAGTTGACGGAGCCAAGCTGAGAAGAGTCCTATTAGCCAATGATCCACGACCGAGCAGGTTAGTTGACGGATTGGTCAATGCGGAACGA
GTGGTAAAGCTCCGCGGCTTATGATCCACGACCGAGCAGGTTAGTTGACGAGCCAAGGGCTTTGCCATCTTTCCAACTTGATGATCCACGACCGAGCAGGTTAGTTGACGGATTGGTCAATGCGGAACGA
GTGGTAAAGCTCCGCGGCTTATGATCCACGACCGAGCAGGTTAGTTGACGTTGCCATCTTTCCAACTTGTTAACCGTTTCATGATCCACGACCGAGCAGGTTAGTTGACGGATTGGTCAATGCGGAACGA
GTGGTAAAGCTCCGCGGCTTATGATCCACGACCGAGCAGGTTAGTTGACGACCGTTTCCTGTTCTGACACTGGCTTCAGCATGATCCACGACCGAGCAGGTTAGTTGACGGATTGGTCAATGCGGAACGA
GTGGTAAAGCTCCGCGGCTTATGATCCACGACCGAGCAGGTTAGTTGACGTTCTGACACTGGCTTCAGCTTAAACTAAATATGATCCACGACCGAGCAGGTTAGTTGACGGATTGGTCAATGCGGAACGA
GTGGTAAAGCTCCGCGGCTTATGATCCACGACCGAGCAGGTTAGTTGACGAACTAAATCGTATGGGAAACAGCCATGTTCATGATCCACGACCGAGCAGGTTAGTTGACGGATTGGTCAATGCGGAACGA
GTGGTAAAGCTCCGCGGCTTATGATCCACGACCGAGCAGGTTAGTTGACGATGGGAAACAGCCATGTTCTGCTATATTCTATGATCCACGACCGAGCAGGTTAGTTGACGGATTGGTCAATGCGGAACGA
GTGGTAAAGCTCCGCGGCTTATGATCCACGACCGAGCAGGTTAGTTGACGCTTCTTAGTCTCTTTATGGGATATGATTTGATGATCCACGACCGAGCAGGTTAGTTGACGGATTGGTCAATGCGGAACGA
GTGGTAAAGCTCCGCGGCTTATGATCCACGACCGAGCAGGTTAGTTGACGCTTTATGGGATATGATTTGGGGTTAAAAAGATGATCCACGACCGAGCAGGTTAGTTGACGGATTGGTCAATGCGGAACGA
GTGGTAAAGCTCCGCGGCTTATGATCCACGACCGAGCAGGTTAGTTGACGGTTTTTATTTTGGTACTAGAGGAGTTTCAAATGATCCACGACCGAGCAGGTTAGTTGACGGATTGGTCAATGCGGAACGA
GTGGTAAAGCTCCGCGGCTTATGATCCACGACCGAGCAGGTTAGTTGACGGGTACTAGAGGAGTTTCAATTCAAAGCTGTATGATCCACGACCGAGCAGGTTAGTTGACGGATTGGTCAATGCGGAACGA
GTGGTAAAGCTCCGCGGCTTATGATCCACGACCGAGCAGGTTAGTTGACGTTCAAAGCTGTAATTTTTAAGGTTCAAACCATGATCCACGACCGAGCAGGTTAGTTGACGGATTGGTCAATGCGGAACGA
GTGGTAAAGCTCCGCGGCTTATGATCCACGACCGAGCAGGTTAGTTGACGTCAAACCTAACAGAGATTGATGTCAGTAACATGATCCACGACCGAGCAGGTTAGTTGACGGATTGGTCAATGCGGAACGA
GTGGTAAAGCTCCGCGGCTTATGATCCACGACCGAGCAGGTTAGTTGACGAGAGATTGATGTCAGTAACCTTGAAAATGGATGATCCACGACCGAGCAGGTTAGTTGACGGATTGGTCAATGCGGAACGA
GTGGTAAAGCTCCGCGGCTTATGATCCACGACCGAGCAGGTTAGTTGACGGGTCCAACCAGTATCAGGGTGTGCTGTGTGATGATCCACGACCGAGCAGGTTAGTTGACGGATTGGTCAATGCGGAACGA
GTGGTAAAGCTCCGCGGCTTATGATCCACGACCGAGCAGGTTAGTTGACGTATCAGGGTGTGCTGTGTGTTCAATAACCTATGATCCACGACCGAGCAGGTTAGTTGACGGATTGGTCAATGCGGAACGA
GTGGTAAAGCTCCGCGGCTTATGATCCACGACCGAGCAGGTTAGTTGACGAATAACCTATTCTTGCTTAACTGAGATCAGATGATCCACGACCGAGCAGGTTAGTTGACGGATTGGTCAATGCGGAACGA
GTGGTAAAGCTCCGCGGCTTATGATCCACGACCGAGCAGGTTAGTTGACGGAGATCAGTGTTCATATGGTTTGTGTGTTGATGATCCACGACCGAGCAGGTTAGTTGACGGATTGGTCAATGCGGAACGA
GTGGTAAAGCTCCGCGGCTTATGATCCACGACCGAGCAGGTTAGTTGACGGTGTGTTGATTGCTGAACCCCAACATTTGGATGATCCACGACCGAGCAGGTTAGTTGACGGATTGGTCAATGCGGAACGA
GTGGTAAAGCTCCGCGGCTTATGATCCACGACCGAGCAGGTTAGTTGACGGCTGAACCCCAACATTTGGTGCATTGGCAGATGATCCACGACCGAGCAGGTTAGTTGACGGATTGGTCAATGCGGAACGA
GTGGTAAAGCTCCGCGGCTTATGATCCACGACCGAGCAGGTTAGTTGACGATTGGCAGGAACACCCTTGGGCACTCCTCAATGATCCACGACCGAGCAGGTTAGTTGACGGATTGGTCAATGCGGAACGA
GTGGTAAAGCTCCGCGGCTTATGATCCACGACCGAGCAGGTTAGTTGACGCACCCTTGGGCACTCCTCAGTCATTGTTAGATGATCCACGACCGAGCAGGTTAGTTGACGGATTGGTCAATGCGGAACGA
GTGGTAAAGCTCCGCGGCTTATGATCCACGACCGAGCAGGTTAGTTGACGACTCCTCAGTCATTGTTAGGAAACGCCACCATGATCCACGACCGAGCAGGTTAGTTGACGGATTGGTCAATGCGGAACGA
GTGGTAAAGCTCCGCGGCTTATGATCCACGACCGAGCAGGTTAGTTGACGACGCCACCTCTCTCTCCTAGGAGGTAAGTTATGATCCACGACCGAGCAGGTTAGTTGACGGATTGGTCAATGCGGAACGA
GTGGTAAAGCTCCGCGGCTTATGATCCACGACCGAGCAGGTTAGTTGACGCTCTCCTAGGAGGTAAGTTTCTCTCCAAGGATGATCCACGACCGAGCAGGTTAGTTGACGGATTGGTCAATGCGGAACGA
GTGGTAAAGCTCCGCGGCTTATGATCCACGACCGAGCAGGTTAGTTGACGCTCCAAGGAGGTAAGTTTCCTGTGCCTGCGATGATCCACGACCGAGCAGGTTAGTTGACGGATTGGTCAATGCGGAACGA
GTGGTAAAGCTCCGCGGCTTATGATCCACGACCGAGCAGGTTAGTTGACGCTTGTTTTGGTTTTGCTTCTGGTGTTGGAGATGATCCACGACCGAGCAGGTTAGTTGACGGATTGGTCAATGCGGAACGA
GTGGTAAAGCTCCGCGGCTTATGATCCACGACCGAGCAGGTTAGTTGACGTGTTGGAGACCCAAAGGTGGGCAACTGTGCATGATCCACGACCGAGCAGGTTAGTTGACGGATTGGTCAATGCGGAACGA
GTGGTAAAGCTCCGCGGCTTATGATCCACGACCGAGCAGGTTAGTTGACGCAAAGGTGGGCAACTGTGCACAGCATGAGCATGATCCACGACCGAGCAGGTTAGTTGACGGATTGGTCAATGCGGAACGA
GTGGTAAAGCTCCGCGGCTTATGATCCACGACCGAGCAGGTTAGTTGACGGCATGAGCCAACACAGGGAAACAGGTCTCTATGATCCACGACCGAGCAGGTTAGTTGACGGATTGGTCAATGCGGAACGA
GTGGTAAAGCTCCGCGGCTTATGATCCACGACCGAGCAGGTTAGTTGACGCACAGGGAAACAGGTCTCTAAAGATACTGTATGATCCACGACCGAGCAGGTTAGTTGACGGATTGGTCAATGCGGAACGA
GTGGTAAAGCTCCGCGGCTTATGATCCACGACCGAGCAGGTTAGTTGACGATTAGGATAATATTTTATGCAGTTCCTGTCATGATCCACGACCGAGCAGGTTAGTTGACGGATTGGTCAATGCGGAACGA
GTGGTAAAGCTCCGCGGCTTATGATCCACGACCGAGCAGGTTAGTTGACGATTTTATGCAGTTCCTGTCCTAGATATCAGATGATCCACGACCGAGCAGGTTAGTTGACGGATTGGTCAATGCGGAACGA
GTGGTAAAGCTCCGCGGCTTATGATCCACGACCGAGCAGGTTAGTTGACGTTCCTGTCCTAGATATCAGACTTATAAAAGATGATCCACGACCGAGCAGGTTAGTTGACGGATTGGTCAATGCGGAACGA
GTGGTAAAGCTCCGCGGCTTATGATCCACGACCGAGCAGGTTAGTTGACGAATGAGGCACTAAAACTGTACTTTCATGCAATGATCCACGACCGAGCAGGTTAGTTGACGGATTGGTCAATGCGGAACGA
GTGGTAAAGCTCCGCGGCTTATGATCCACGACCGAGCAGGTTAGTTGACGAAAACTGTACTTTCATGCATTGGTATGCAAATGATCCACGACCGAGCAGGTTAGTTGACGGATTGGTCAATGCGGAACGA
GTGGTAAAGCTCCGCGGCTTATGATCCACGACCGAGCAGGTTAGTTGACGTCTGTCAGCAGTTGAGGCAAGGGCAGGTGCATGATCCACGACCGAGCAGGTTAGTTGACGGATTGGTCAATGCGGAACGA
GTGGTAAAGCTCCGCGGCTTATGATCCACGACCGAGCAGGTTAGTTGACGTTGAGGCAAGGGCAGGTGCTTGCCCAGTGGATGATCCACGACCGAGCAGGTTAGTTGACGGATTGGTCAATGCGGAACGA
GTGGTAAAGCTCCGCGGCTTATGATCCACGACCGAGCAGGTTAGTTGACGCCATCTTGCCAGCCCAAAAGGTTTTCTTAAATGATCCACGACCGAGCAGGTTAGTTGACGGATTGGTCAATGCGGAACGA
GTGGTAAAGCTCCGCGGCTTATGATCCACGACCGAGCAGGTTAGTTGACGGCCCAAAAGGTTTTCTTAAATCTTAAACAAATGATCCACGACCGAGCAGGTTAGTTGACGGATTGGTCAATGCGGAACGA
GTGGTAAAGCTCCGCGGCTTATGATCCACGACCGAGCAGGTTAGTTGACGACTTAAGCTTAACTGTGAGACCATAACTATATGATCCACGACCGAGCAGGTTAGTTGACGGATTGGTCAATGCGGAACGA
GTGGTAAAGCTCCGCGGCTTATGATCCACGACCGAGCAGGTTAGTTGACGACTGTGAGACCATAACTATCTAGTCTTCAAATGATCCACGACCGAGCAGGTTAGTTGACGGATTGGTCAATGCGGAACGA
GTGGTAAAGCTCCGCGGCTTATGATCCACGACCGAGCAGGTTAGTTGACGTAAACAGAAAATACAGAGCAAGCACCTTTTATGATCCACGACCGAGCAGGTTAGTTGACGGATTGGTCAATGCGGAACGA
GTGGTAAAGCTCCGCGGCTTATGATCCACGACCGAGCAGGTTAGTTGACGTACAGAGCAAGCACCTTTTAAAACTATAGAATGATCCACGACCGAGCAGGTTAGTTGACGGATTGGTCAATGCGGAACGA
GTGGTAAAGCTCCGCGGCTTATGATCCACGACCGAGCAGGTTAGTTGACGCACCTTTTAAAACTATAGAAATGACAGAGAATGATCCACGACCGAGCAGGTTAGTTGACGGATTGGTCAATGCGGAACGA
GTGGTAAAGCTCCGCGGCTTATGATCCACGACCGAGCAGGTTAGTTGACGGACAGAGACAGCTGACCGCCTGAGCAGTCAATGATCCACGACCGAGCAGGTTAGTTGACGGATTGGTCAATGCGGAACGA
GTGGTAAAGCTCCGCGGCTTATGATCCACGACCGAGCAGGTTAGTTGACGCTGACCGCCTGAGCAGTCACCAAGATTTCTATGATCCACGACCGAGCAGGTTAGTTGACGGATTGGTCAATGCGGAACGA
GTGGTAAAGCTCCGCGGCTTATGATCCACGACCGAGCAGGTTAGTTGACGAGATTTCTCCGCAGTGTTGGGGCAACCGTCATGATCCACGACCGAGCAGGTTAGTTGACGGATTGGTCAATGCGGAACGA
GTGGTAAAGCTCCGCGGCTTATGATCCACGACCGAGCAGGTTAGTTGACGCAGTGTTGGGGCAACCGTCTCTTCAGCCTAATGATCCACGACCGAGCAGGTTAGTTGACGGATTGGTCAATGCGGAACGA
GTGGTAAAGCTCCGCGGCTTATGATCCACGACCGAGCAGGTTAGTTGACGGACACATTTTTGTGTGAAGGAGAAGTTACGATGATCCACGACCGAGCAGGTTAGTTGACGGATTGGTCAATGCGGAACGA
GTGGTAAAGCTCCGCGGCTTATGATCCACGACCGAGCAGGTTAGTTGACGGTGTGAAGGAGAAGTTACGAAGGGCTTCTCATGATCCACGACCGAGCAGGTTAGTTGACGGATTGGTCAATGCGGAACGA
GTGGTAAAGCTCCGCGGCTTATGATCCACGACCGAGCAGGTTAGTTGACGGGCTTCTCTGTCTTGTACTGGCAGAATTCAATGATCCACGACCGAGCAGGTTAGTTGACGGATTGGTCAATGCGGAACGA
GTGGTAAAGCTCCGCGGCTTATGATCCACGACCGAGCAGGTTAGTTGACGGTGTCCTACTTGTCCACAGCTTGTACAGCAATGATCCACGACCGAGCAGGTTAGTTGACGGATTGGTCAATGCGGAACGA
GTGGTAAAGCTCCGCGGCTTATGATCCACGACCGAGCAGGTTAGTTGACGCCTGCACAGTCACATTTACACAGAGCCTCAATGATCCACGACCGAGCAGGTTAGTTGACGGATTGGTCAATGCGGAACGA
GTGGTAAAGCTCCGCGGCTTATGATCCACGACCGAGCAGGTTAGTTGACGACATTTACACAGAGCCTCAAGCTTCACTGAATGATCCACGACCGAGCAGGTTAGTTGACGGATTGGTCAATGCGGAACGA
GTGGTAAAGCTCCGCGGCTTATGATCCACGACCGAGCAGGTTAGTTGACGGAGCCTCAAGCTTCACTGATCCTTAACATTATGATCCACGACCGAGCAGGTTAGTTGACGGATTGGTCAATGCGGAACGA
GTGGTAAAGCTCCGCGGCTTATGATCCACGACCGAGCAGGTTAGTTGACGTTAACATTATCCTATGTTGCAGCATAGTCAATGATCCACGACCGAGCAGGTTAGTTGACGGATTGGTCAATGCGGAACGA
GTGGTAAAGCTCCGCGGCTTATGATCCACGACCGAGCAGGTTAGTTGACGCTATGTTGCAGCATAGTCAATTGCATTGTGATGATCCACGACCGAGCAGGTTAGTTGACGGATTGGTCAATGCGGAACGA
GTGGTAAAGCTCCGCGGCTTATGATCCACGACCGAGCAGGTTAGTTGACGGCATTGTGAACCCCAAGGCTGTGAACTGGAATGATCCACGACCGAGCAGGTTAGTTGACGGATTGGTCAATGCGGAACGA
GTGGTAAAGCTCCGCGGCTTATGATCCACGACCGAGCAGGTTAGTTGACGCCCAAGGCTGTGAACTGGAAAAACCTTGTTATGATCCACGACCGAGCAGGTTAGTTGACGGATTGGTCAATGCGGAACGA
GTGGTAAAGCTCCGCGGCTTATGATCCACGACCGAGCAGGTTAGTTGACGACCTTGTTATGATATGGCTCAGCCCTTGCAATGATCCACGACCGAGCAGGTTAGTTGACGGATTGGTCAATGCGGAACGA
GTGGTAAAGCTCCGCGGCTTATGATCCACGACCGAGCAGGTTAGTTGACGATATGGCTCAGCCCTTGCACACACATCTTTATGATCCACGACCGAGCAGGTTAGTTGACGGATTGGTCAATGCGGAACGA
GTGGTAAAGCTCCGCGGCTTATGATCCACGACCGAGCAGGTTAGTTGACGCCAAAGAGCTTTCTGTAAACAGAATTAAAGATGATCCACGACCGAGCAGGTTAGTTGACGGATTGGTCAATGCGGAACGA
GTGGTAAAGCTCCGCGGCTTATGATCCACGACCGAGCAGGTTAGTTGACGAACAGAATTAAAGAAAGTCAATGATAGGTCATGATCCACGACCGAGCAGGTTAGTTGACGGATTGGTCAATGCGGAACGA
GTGGTAAAGCTCCGCGGCTTATGATCCACGACCGAGCAGGTTAGTTGACGGATAGGTCTAGAGGTGGAGAAAGCACCCAGATGATCCACGACCGAGCAGGTTAGTTGACGGATTGGTCAATGCGGAACGA
GTGGTAAAGCTCCGCGGCTTATGATCCACGACCGAGCAGGTTAGTTGACGAGGTGGAGAAAGCACCCAGCTGACCTTCTTATGATCCACGACCGAGCAGGTTAGTTGACGGATTGGTCAATGCGGAACGA
GTGGTAAAGCTCCGCGGCTTATGATCCACGACCGAGCAGGTTAGTTGACGGCACCCAGCTGACCTTCTTACTTCACCCACATGATCCACGACCGAGCAGGTTAGTTGACGGATTGGTCAATGCGGAACGA
GTGGTAAAGCTCCGCGGCTTATGATCCACGACCGAGCAGGTTAGTTGACGTCACCCACATCCTAGAAGAAAAAGGCTCTCATGATCCACGACCGAGCAGGTTAGTTGACGGATTGGTCAATGCGGAACGA
GTGGTAAAGCTCCGCGGCTTATGATCCACGACCGAGCAGGTTAGTTGACGTCTCTCTCTTTCCCCACACTGTCAAATACGATGATCCACGACCGAGCAGGTTAGTTGACGGATTGGTCAATGCGGAACGA
GTGGTAAAGCTCCGCGGCTTATGATCCACGACCGAGCAGGTTAGTTGACGCAAATACGGTTCACCTCAGAGACCCGCCTTATGATCCACGACCGAGCAGGTTAGTTGACGGATTGGTCAATGCGGAACGA
GTGGTAAAGCTCCGCGGCTTATGATCCACGACCGAGCAGGTTAGTTGACGCACCTCAGAGACCCGCCTTTCTCTGTCTTGATGATCCACGACCGAGCAGGTTAGTTGACGGATTGGTCAATGCGGAACGA
GTGGTAAAGCTCCGCGGCTTATGATCCACGACCGAGCAGGTTAGTTGACGCTGTCTTGGGCTTTAATATGTTCACTCCCTATGATCCACGACCGAGCAGGTTAGTTGACGGATTGGTCAATGCGGAACGA
GTGGTAAAGCTCCGCGGCTTATGATCCACGACCGAGCAGGTTAGTTGACGTTTAATATGTTCACTCCCTGTCAAATGGTTATGATCCACGACCGAGCAGGTTAGTTGACGGATTGGTCAATGCGGAACGA
GTGGTAAAGCTCCGCGGCTTATGATCCACGACCGAGCAGGTTAGTTGACGAAATGGTTGCTTGGTCCACCTCTTGACCCAATGATCCACGACCGAGCAGGTTAGTTGACGGATTGGTCAATGCGGAACGA
GTGGTAAAGCTCCGCGGCTTATGATCCACGACCGAGCAGGTTAGTTGACGCAGTTCACAATCTTGGGGTACACAATGTGAATGATCCACGACCGAGCAGGTTAGTTGACGGATTGGTCAATGCGGAACGA
GTGGTAAAGCTCCGCGGCTTATGATCCACGACCGAGCAGGTTAGTTGACGCAATGTGATCAAATATCCTGTAACTTTCCCATGATCCACGACCGAGCAGGTTAGTTGACGGATTGGTCAATGCGGAACGA
GTGGTAAAGCTCCGCGGCTTATGATCCACGACCGAGCAGGTTAGTTGACGAATATCCTGTAACTTTCCCCCTTTTATCTAATGATCCACGACCGAGCAGGTTAGTTGACGGATTGGTCAATGCGGAACGA
GTGGTAAAGCTCCGCGGCTTATGATCCACGACCGAGCAGGTTAGTTGACGACTTTCCCCCTTTTATCTAAATAAAAGACCATGATCCACGACCGAGCAGGTTAGTTGACGGATTGGTCAATGCGGAACGA
GTGGTAAAGCTCCGCGGCTTATGATCCACGACCGAGCAGGTTAGTTGACGAAAGACCCTTTCTCTAACGTCAATAAACTAATGATCCACGACCGAGCAGGTTAGTTGACGGATTGGTCAATGCGGAACGA
GTGGTAAAGCTCCGCGGCTTATGATCCACGACCGAGCAGGTTAGTTGACGCTCTAACGTCAATAAACTATAAACTATCTGATGATCCACGACCGAGCAGGTTAGTTGACGGATTGGTCAATGCGGAACGA
GTGGTAAAGCTCCGCGGCTTATGATCCACGACCGAGCAGGTTAGTTGACGGAATTACATTCATAATGTCCAGTCCTTTTGATGATCCACGACCGAGCAGGTTAGTTGACGGATTGGTCAATGCGGAACGA
GTGGTAAAGCTCCGCGGCTTATGATCCACGACCGAGCAGGTTAGTTGACGATAATGTCCAGTCCTTTTGTACTTGGCAGCATGATCCACGACCGAGCAGGTTAGTTGACGGATTGGTCAATGCGGAACGA
GTGGTAAAGCTCCGCGGCTTATGATCCACGACCGAGCAGGTTAGTTGACGGGAGAAAGTACTCTACTATCCTGTGTTGGTATGATCCACGACCGAGCAGGTTAGTTGACGGATTGGTCAATGCGGAACGA
GTGGTAAAGCTCCGCGGCTTATGATCCACGACCGAGCAGGTTAGTTGACGTCTACTATCCTGTGTTGGTGAGCCTCAAGTATGATCCACGACCGAGCAGGTTAGTTGACGGATTGGTCAATGCGGAACGA
GTGGTAAAGCTCCGCGGCTTATGATCCACGACCGAGCAGGTTAGTTGACGCCTCAAGTTCTGTACCTGAATCACTTTCTAATGATCCACGACCGAGCAGGTTAGTTGACGGATTGGTCAATGCGGAACGA
GTGGTAAAGCTCCGCGGCTTATGATCCACGACCGAGCAGGTTAGTTGACGGTACCTGAATCACTTTCTATCCTAAATTGCATGATCCACGACCGAGCAGGTTAGTTGACGGATTGGTCAATGCGGAACGA
GTGGTAAAGCTCCGCGGCTTATGATCCACGACCGAGCAGGTTAGTTGACGACTTTCTATCCTAAATTGCATTTACTAACCATGATCCACGACCGAGCAGGTTAGTTGACGGATTGGTCAATGCGGAACGA
GTGGTAAAGCTCCGCGGCTTTAGACGCACCACGCTCGACAAGAACAGGACATGAGGAAGATCCGCAGGGGCAGGCGTGCCTAGACGCACCACGCTCGACAAGAACAGGACGATTGGTCAATGCGGAACGA
GTGGTAAAGCTCCGCGGCTTTAGACGCACCACGCTCGACAAGAACAGGACATGAGGAAGATCCGCAGGGGCAGGCGTGCCTAGACGCACCACGCTCGACAAGAACAGGACGATTGGTCAATGCGGAACGA
GTGGTAAAGCTCCGCGGCTTTAGACGCACCACGCTCGACAAGAACAGGACCCGCAGGGGCAGGCGTGCCTTGTACGTTCTTAGACGCACCACGCTCGACAAGAACAGGACGATTGGTCAATGCGGAACGA
GTGGTAAAGCTCCGCGGCTTTAGACGCACCACGCTCGACAAGAACAGGACCCGCAGGGGCAGGCGTGCCTTGTACGTTCTTAGACGCACCACGCTCGACAAGAACAGGACGATTGGTCAATGCGGAACGA
GTGGTAAAGCTCCGCGGCTTTAGACGCACCACGCTCGACAAGAACAGGACTTGGTGACTGAGTGTTTAAGGAACCACAGTTAGACGCACCACGCTCGACAAGAACAGGACGATTGGTCAATGCGGAACGA
GTGGTAAAGCTCCGCGGCTTTAGACGCACCACGCTCGACAAGAACAGGACTTGGTGACTGAGTGTTTAAGGAACCACAGTTAGACGCACCACGCTCGACAAGAACAGGACGATTGGTCAATGCGGAACGA
GTGGTAAAGCTCCGCGGCTTTAGACGCACCACGCTCGACAAGAACAGGACGTGTTTAAGGAACCACAGTGTCTAGATGATTAGACGCACCACGCTCGACAAGAACAGGACGATTGGTCAATGCGGAACGA
GTGGTAAAGCTCCGCGGCTTTAGACGCACCACGCTCGACAAGAACAGGACGTGTTTAAGGAACCACAGTGTCTAGATGATTAGACGCACCACGCTCGACAAGAACAGGACGATTGGTCAATGCGGAACGA
GTGGTAAAGCTCCGCGGCTTTAGACGCACCACGCTCGACAAGAACAGGACACCACAGTGTCTAGATGATATTCTATGGTCTAGACGCACCACGCTCGACAAGAACAGGACGATTGGTCAATGCGGAACGA
GTGGTAAAGCTCCGCGGCTTTAGACGCACCACGCTCGACAAGAACAGGACACCACAGTGTCTAGATGATATTCTATGGTCTAGACGCACCACGCTCGACAAGAACAGGACGATTGGTCAATGCGGAACGA
GTGGTAAAGCTCCGCGGCTTTAGACGCACCACGCTCGACAAGAACAGGACTGATATTCTATGGTCTTTTAAACCAAAAGGTAGACGCACCACGCTCGACAAGAACAGGACGATTGGTCAATGCGGAACGA
GTGGTAAAGCTCCGCGGCTTTAGACGCACCACGCTCGACAAGAACAGGACTGATATTCTATGGTCTTTTAAACCAAAAGGTAGACGCACCACGCTCGACAAGAACAGGACGATTGGTCAATGCGGAACGA
GTGGTAAAGCTCCGCGGCTTTAGACGCACCACGCTCGACAAGAACAGGACTGATATTCTATGGTCTTTTAAACCAAAAGGTAGACGCACCACGCTCGACAAGAACAGGACGATTGGTCAATGCGGAACGA
GTGGTAAAGCTCCGCGGCTTTAGACGCACCACGCTCGACAAGAACAGGACGGTCTTTTAAACCAAAAGGACTACACCAGCTAGACGCACCACGCTCGACAAGAACAGGACGATTGGTCAATGCGGAACGA
GTGGTAAAGCTCCGCGGCTTTAGACGCACCACGCTCGACAAGAACAGGACGGTCTTTTAAACCAAAAGGACTACACCAGCTAGACGCACCACGCTCGACAAGAACAGGACGATTGGTCAATGCGGAACGA
GTGGTAAAGCTCCGCGGCTTTAGACGCACCACGCTCGACAAGAACAGGACCCAAAAGGACTACACCAGCCATACTACATTTAGACGCACCACGCTCGACAAGAACAGGACGATTGGTCAATGCGGAACGA
GTGGTAAAGCTCCGCGGCTTTAGACGCACCACGCTCGACAAGAACAGGACCCAAAAGGACTACACCAGCCATACTACATTTAGACGCACCACGCTCGACAAGAACAGGACGATTGGTCAATGCGGAACGA
GTGGTAAAGCTCCGCGGCTTTAGACGCACCACGCTCGACAAGAACAGGACACACCAGCCATACTACATTATAACCCAGGGTAGACGCACCACGCTCGACAAGAACAGGACGATTGGTCAATGCGGAACGA
GTGGTAAAGCTCCGCGGCTTTAGACGCACCACGCTCGACAAGAACAGGACACACCAGCCATACTACATTATAACCCAGGGTAGACGCACCACGCTCGACAAGAACAGGACGATTGGTCAATGCGGAACGA
GTGGTAAAGCTCCGCGGCTTTAGACGCACCACGCTCGACAAGAACAGGACACTACATTATAACCCAGGGAACTTAGGGTTTAGACGCACCACGCTCGACAAGAACAGGACGATTGGTCAATGCGGAACGA
GTGGTAAAGCTCCGCGGCTTTAGACGCACCACGCTCGACAAGAACAGGACACTACATTATAACCCAGGGAACTTAGGGTTTAGACGCACCACGCTCGACAAGAACAGGACGATTGGTCAATGCGGAACGA
GTGGTAAAGCTCCGCGGCTTTAGACGCACCACGCTCGACAAGAACAGGACACCCAGGGAACTTAGGGTTCAAAGAAAGTTTAGACGCACCACGCTCGACAAGAACAGGACGATTGGTCAATGCGGAACGA
GTGGTAAAGCTCCGCGGCTTTAGACGCACCACGCTCGACAAGAACAGGACACCCAGGGAACTTAGGGTTCAAAGAAAGTTTAGACGCACCACGCTCGACAAGAACAGGACGATTGGTCAATGCGGAACGA
GTGGTAAAGCTCCGCGGCTTTAGACGCACCACGCTCGACAAGAACAGGACTTAGGGTTCAAAGAAAGTTATGCCTGGAGATAGACGCACCACGCTCGACAAGAACAGGACGATTGGTCAATGCGGAACGA
GTGGTAAAGCTCCGCGGCTTTAGACGCACCACGCTCGACAAGAACAGGACTTAGGGTTCAAAGAAAGTTATGCCTGGAGATAGACGCACCACGCTCGACAAGAACAGGACGATTGGTCAATGCGGAACGA
GTGGTAAAGCTCCGCGGCTTTAGACGCACCACGCTCGACAAGAACAGGACTTAGGGTTCAAAGAAAGTTATGCCTGGAGATAGACGCACCACGCTCGACAAGAACAGGACGATTGGTCAATGCGGAACGA
GTGGTAAAGCTCCGCGGCTTTAGACGCACCACGCTCGACAAGAACAGGACAGAAAGTTATGCCTGGAGAACCTGTTCCACTAGACGCACCACGCTCGACAAGAACAGGACGATTGGTCAATGCGGAACGA
GTGGTAAAGCTCCGCGGCTTTAGACGCACCACGCTCGACAAGAACAGGACAGAAAGTTATGCCTGGAGAACCTGTTCCACTAGACGCACCACGCTCGACAAGAACAGGACGATTGGTCAATGCGGAACGA
GTGGTAAAGCTCCGCGGCTTTAGACGCACCACGCTCGACAAGAACAGGACCCTGGAGAACCTGTTCCACCAATTTCCTGTTAGACGCACCACGCTCGACAAGAACAGGACGATTGGTCAATGCGGAACGA
GTGGTAAAGCTCCGCGGCTTTAGACGCACCACGCTCGACAAGAACAGGACCCTGGAGAACCTGTTCCACCAATTTCCTGTTAGACGCACCACGCTCGACAAGAACAGGACGATTGGTCAATGCGGAACGA
GTGGTAAAGCTCCGCGGCTTTAGACGCACCACGCTCGACAAGAACAGGACTGTTCCACCAATTTCCTGTTTCCCTTCCCATAGACGCACCACGCTCGACAAGAACAGGACGATTGGTCAATGCGGAACGA
GTGGTAAAGCTCCGCGGCTTTAGACGCACCACGCTCGACAAGAACAGGACTGTTCCACCAATTTCCTGTTTCCCTTCCCATAGACGCACCACGCTCGACAAGAACAGGACGATTGGTCAATGCGGAACGA
GTGGTAAAGCTCCGCGGCTTTAGACGCACCACGCTCGACAAGAACAGGACTTTCCTGTTTCCCTTCCCAGTGACCTTGAGTAGACGCACCACGCTCGACAAGAACAGGACGATTGGTCAATGCGGAACGA
GTGGTAAAGCTCCGCGGCTTTAGACGCACCACGCTCGACAAGAACAGGACTTTCCTGTTTCCCTTCCCAGTGACCTTGAGTAGACGCACCACGCTCGACAAGAACAGGACGATTGGTCAATGCGGAACGA
GTGGTAAAGCTCCGCGGCTTTAGACGCACCACGCTCGACAAGAACAGGACCCCATGTTGTGGGGATCTCAATACTGGGCATAGACGCACCACGCTCGACAAGAACAGGACGATTGGTCAATGCGGAACGA
GTGGTAAAGCTCCGCGGCTTTAGACGCACCACGCTCGACAAGAACAGGACCCCATGTTGTGGGGATCTCAATACTGGGCATAGACGCACCACGCTCGACAAGAACAGGACGATTGGTCAATGCGGAACGA
GTGGTAAAGCTCCGCGGCTTTAGACGCACCACGCTCGACAAGAACAGGACGGGATCTCAATACTGGGCATGTACTTGAGATAGACGCACCACGCTCGACAAGAACAGGACGATTGGTCAATGCGGAACGA
GTGGTAAAGCTCCGCGGCTTTAGACGCACCACGCTCGACAAGAACAGGACGGGATCTCAATACTGGGCATGTACTTGAGATAGACGCACCACGCTCGACAAGAACAGGACGATTGGTCAATGCGGAACGA
GTGGTAAAGCTCCGCGGCTTTAGACGCACCACGCTCGACAAGAACAGGACGGGATCTCAATACTGGGCATGTACTTGAGATAGACGCACCACGCTCGACAAGAACAGGACGATTGGTCAATGCGGAACGA
GTGGTAAAGCTCCGCGGCTTTAGACGCACCACGCTCGACAAGAACAGGACACTGGGCATGTACTTGAGAAGACTCTGAAGTAGACGCACCACGCTCGACAAGAACAGGACGATTGGTCAATGCGGAACGA
GTGGTAAAGCTCCGCGGCTTTAGACGCACCACGCTCGACAAGAACAGGACACTGGGCATGTACTTGAGAAGACTCTGAAGTAGACGCACCACGCTCGACAAGAACAGGACGATTGGTCAATGCGGAACGA
GTGGTAAAGCTCCGCGGCTTTAGACGCACCACGCTCGACAAGAACAGGACACTTGAGAAGACTCTGAAGACTACCTTTCTTAGACGCACCACGCTCGACAAGAACAGGACGATTGGTCAATGCGGAACGA
GTGGTAAAGCTCCGCGGCTTTAGACGCACCACGCTCGACAAGAACAGGACACTTGAGAAGACTCTGAAGACTACCTTTCTTAGACGCACCACGCTCGACAAGAACAGGACGATTGGTCAATGCGGAACGA
GTGGTAAAGCTCCGCGGCTTTAGACGCACCACGCTCGACAAGAACAGGACCTCTGAAGACTACCTTTCTGTGTTCTGATGTAGACGCACCACGCTCGACAAGAACAGGACGATTGGTCAATGCGGAACGA
GTGGTAAAGCTCCGCGGCTTTAGACGCACCACGCTCGACAAGAACAGGACCTCTGAAGACTACCTTTCTGTGTTCTGATGTAGACGCACCACGCTCGACAAGAACAGGACGATTGGTCAATGCGGAACGA
GTGGTAAAGCTCCGCGGCTTTAGACGCACCACGCTCGACAAGAACAGGACACCTTTCTGTGTTCTGATGCCCACCACTCTTAGACGCACCACGCTCGACAAGAACAGGACGATTGGTCAATGCGGAACGA
GTGGTAAAGCTCCGCGGCTTTAGACGCACCACGCTCGACAAGAACAGGACACCTTTCTGTGTTCTGATGCCCACCACTCTTAGACGCACCACGCTCGACAAGAACAGGACGATTGGTCAATGCGGAACGA
GTGGTAAAGCTCCGCGGCTTTAGACGCACCACGCTCGACAAGAACAGGACTTCTGATGCCCACCACTCTGCCCTGGATCATAGACGCACCACGCTCGACAAGAACAGGACGATTGGTCAATGCGGAACGA
GTGGTAAAGCTCCGCGGCTTTAGACGCACCACGCTCGACAAGAACAGGACTTCTGATGCCCACCACTCTGCCCTGGATCATAGACGCACCACGCTCGACAAGAACAGGACGATTGGTCAATGCGGAACGA
GTGGTAAAGCTCCGCGGCTTTAGACGCACCACGCTCGACAAGAACAGGACTTCTGATGCCCACCACTCTGCCCTGGATCATAGACGCACCACGCTCGACAAGAACAGGACGATTGGTCAATGCGGAACGA
GTGGTAAAGCTCCGCGGCTTTAGACGCACCACGCTCGACAAGAACAGGACACCACTCTGCCCTGGATCATGCATAGAGCATAGACGCACCACGCTCGACAAGAACAGGACGATTGGTCAATGCGGAACGA
GTGGTAAAGCTCCGCGGCTTTAGACGCACCACGCTCGACAAGAACAGGACACCACTCTGCCCTGGATCATGCATAGAGCATAGACGCACCACGCTCGACAAGAACAGGACGATTGGTCAATGCGGAACGA
GTGGTAAAGCTCCGCGGCTTTAGACGCACCACGCTCGACAAGAACAGGACCTGGATCATGCATAGAGCAGAGACACAAGATAGACGCACCACGCTCGACAAGAACAGGACGATTGGTCAATGCGGAACGA
GTGGTAAAGCTCCGCGGCTTTAGACGCACCACGCTCGACAAGAACAGGACCTGGATCATGCATAGAGCAGAGACACAAGATAGACGCACCACGCTCGACAAGAACAGGACGATTGGTCAATGCGGAACGA
GTGGTAAAGCTCCGCGGCTTTAGACGCACCACGCTCGACAAGAACAGGACATAGAGCAGAGACACAAGAAAGAACAGCATTAGACGCACCACGCTCGACAAGAACAGGACGATTGGTCAATGCGGAACGA
GTGGTAAAGCTCCGCGGCTTTAGACGCACCACGCTCGACAAGAACAGGACATAGAGCAGAGACACAAGAAAGAACAGCATTAGACGCACCACGCTCGACAAGAACAGGACGATTGGTCAATGCGGAACGA
GTGGTAAAGCTCCGCGGCTTTAGACGCACCACGCTCGACAAGAACAGGACACACAAGAAAGAACAGCATCAGCTTCTTACTAGACGCACCACGCTCGACAAGAACAGGACGATTGGTCAATGCGGAACGA
GTGGTAAAGCTCCGCGGCTTTAGACGCACCACGCTCGACAAGAACAGGACACACAAGAAAGAACAGCATCAGCTTCTTACTAGACGCACCACGCTCGACAAGAACAGGACGATTGGTCAATGCGGAACGA
GTGGTAAAGCTCCGCGGCTTTAGACGCACCACGCTCGACAAGAACAGGACAACAGCATCAGCTTCTTACCTGGAACGCCATAGACGCACCACGCTCGACAAGAACAGGACGATTGGTCAATGCGGAACGA
GTGGTAAAGCTCCGCGGCTTTAGACGCACCACGCTCGACAAGAACAGGACAACAGCATCAGCTTCTTACCTGGAACGCCATAGACGCACCACGCTCGACAAGAACAGGACGATTGGTCAATGCGGAACGA
GTGGTAAAGCTCCGCGGCTTTAGACGCACCACGCTCGACAAGAACAGGACTGTTGGCAATGATGAGGAAGATCCGCAGGGTAGACGCACCACGCTCGACAAGAACAGGACGATTGGTCAATGCGGAACGA
GTGGTAAAGCTCCGCGGCTTTAGACGCACCACGCTCGACAAGAACAGGACTGTTGGCAATGATGAGGAAGATCCGCAGGGTAGACGCACCACGCTCGACAAGAACAGGACGATTGGTCAATGCGGAACGA
GTGGTAAAGCTCCGCGGCTTTAGACGCACCACGCTCGACAAGAACAGGACTGTTGGCAATGATGAGGAAGATCCGCAGGGTAGACGCACCACGCTCGACAAGAACAGGACGATTGGTCAATGCGGAACGA
GTGGTAAAGCTCCGCGGCTTTAGACGCACCACGCTCGACAAGAACAGGACCAAGGAGGCCTTGGCAGCACCCTCTCAGGCTAGACGCACCACGCTCGACAAGAACAGGACGATTGGTCAATGCGGAACGA
GTGGTAAAGCTCCGCGGCTTTAGACGCACCACGCTCGACAAGAACAGGACCAAGGAGGCCTTGGCAGCACCCTCTCAGGCTAGACGCACCACGCTCGACAAGAACAGGACGATTGGTCAATGCGGAACGA
GTGGTAAAGCTCCGCGGCTTTAGACGCACCACGCTCGACAAGAACAGGACGAGTCTTAGGGACTCTGTCTCCAAGGAGGCTAGACGCACCACGCTCGACAAGAACAGGACGATTGGTCAATGCGGAACGA
GTGGTAAAGCTCCGCGGCTTTAGACGCACCACGCTCGACAAGAACAGGACGAGTCTTAGGGACTCTGTCTCCAAGGAGGCTAGACGCACCACGCTCGACAAGAACAGGACGATTGGTCAATGCGGAACGA
GTGGTAAAGCTCCGCGGCTTTAGACGCACCACGCTCGACAAGAACAGGACCATAATACTTTATAGCCCTGGCTGTCCTGCTAGACGCACCACGCTCGACAAGAACAGGACGATTGGTCAATGCGGAACGA
GTGGTAAAGCTCCGCGGCTTTAGACGCACCACGCTCGACAAGAACAGGACCATAATACTTTATAGCCCTGGCTGTCCTGCTAGACGCACCACGCTCGACAAGAACAGGACGATTGGTCAATGCGGAACGA
GTGGTAAAGCTCCGCGGCTTTAGACGCACCACGCTCGACAAGAACAGGACCCACACCTGGCCAATGTGCTCTTTAAAATTTAGACGCACCACGCTCGACAAGAACAGGACGATTGGTCAATGCGGAACGA
GTGGTAAAGCTCCGCGGCTTTAGACGCACCACGCTCGACAAGAACAGGACCCACACCTGGCCAATGTGCTCTTTAAAATTTAGACGCACCACGCTCGACAAGAACAGGACGATTGGTCAATGCGGAACGA
GTGGTAAAGCTCCGCGGCTTTAGACGCACCACGCTCGACAAGAACAGGACTGCGTTTGTCTCCCCAGTGCTGGGATTACATAGACGCACCACGCTCGACAAGAACAGGACGATTGGTCAATGCGGAACGA
GTGGTAAAGCTCCGCGGCTTTAGACGCACCACGCTCGACAAGAACAGGACTGCGTTTGTCTCCCCAGTGCTGGGATTACATAGACGCACCACGCTCGACAAGAACAGGACGATTGGTCAATGCGGAACGA
GTGGTAAAGCTCCGCGGCTTTAGACGCACCACGCTCGACAAGAACAGGACTTGGTTTAATGAAATCAGTTCAGAGAGAGATAGACGCACCACGCTCGACAAGAACAGGACGATTGGTCAATGCGGAACGA
GTGGTAAAGCTCCGCGGCTTTAGACGCACCACGCTCGACAAGAACAGGACTTGGTTTAATGAAATCAGTTCAGAGAGAGATAGACGCACCACGCTCGACAAGAACAGGACGATTGGTCAATGCGGAACGA
GTGGTAAAGCTCCGCGGCTTTAGACGCACCACGCTCGACAAGAACAGGACTTGGTTTAATGAAATCAGTTCAGAGAGAGATAGACGCACCACGCTCGACAAGAACAGGACGATTGGTCAATGCGGAACGA
GTGGTAAAGCTCCGCGGCTTTAGACGCACCACGCTCGACAAGAACAGGACGAGAGAGAGGAAAGAGCAACACTCCATGACTAGACGCACCACGCTCGACAAGAACAGGACGATTGGTCAATGCGGAACGA
GTGGTAAAGCTCCGCGGCTTTAGACGCACCACGCTCGACAAGAACAGGACGAGAGAGAGGAAAGAGCAACACTCCATGACTAGACGCACCACGCTCGACAAGAACAGGACGATTGGTCAATGCGGAACGA
GTGGTAAAGCTCCGCGGCTTTAGACGCACCACGCTCGACAAGAACAGGACAAGAGCAACACTCCATGACTTTGGACATCCTAGACGCACCACGCTCGACAAGAACAGGACGATTGGTCAATGCGGAACGA
GTGGTAAAGCTCCGCGGCTTTAGACGCACCACGCTCGACAAGAACAGGACAAGAGCAACACTCCATGACTTTGGACATCCTAGACGCACCACGCTCGACAAGAACAGGACGATTGGTCAATGCGGAACGA
GTGGTAAAGCTCCGCGGCTTTAGACGCACCACGCTCGACAAGAACAGGACTCCATGACTTTGGACATCCAAGCAATTAAATAGACGCACCACGCTCGACAAGAACAGGACGATTGGTCAATGCGGAACGA
GTGGTAAAGCTCCGCGGCTTTAGACGCACCACGCTCGACAAGAACAGGACTCCATGACTTTGGACATCCAAGCAATTAAATAGACGCACCACGCTCGACAAGAACAGGACGATTGGTCAATGCGGAACGA
GTGGTAAAGCTCCGCGGCTTTAGACGCACCACGCTCGACAAGAACAGGACGGACATCCAAGCAATTAAAAACTAGGGTTTTAGACGCACCACGCTCGACAAGAACAGGACGATTGGTCAATGCGGAACGA
GTGGTAAAGCTCCGCGGCTTTAGACGCACCACGCTCGACAAGAACAGGACGGACATCCAAGCAATTAAAAACTAGGGTTTTAGACGCACCACGCTCGACAAGAACAGGACGATTGGTCAATGCGGAACGA
GTGGTAAAGCTCCGCGGCTTTAGACGCACCACGCTCGACAAGAACAGGACACTAGGGTTTAAAATGATCTGTTTGTTTTGTAGACGCACCACGCTCGACAAGAACAGGACGATTGGTCAATGCGGAACGA
GTGGTAAAGCTCCGCGGCTTTAGACGCACCACGCTCGACAAGAACAGGACACTAGGGTTTAAAATGATCTGTTTGTTTTGTAGACGCACCACGCTCGACAAGAACAGGACGATTGGTCAATGCGGAACGA
GTGGTAAAGCTCCGCGGCTTTAGACGCACCACGCTCGACAAGAACAGGACGATCTGTTTGTTTTGTTTTATTGAAACAGCTAGACGCACCACGCTCGACAAGAACAGGACGATTGGTCAATGCGGAACGA
GTGGTAAAGCTCCGCGGCTTTAGACGCACCACGCTCGACAAGAACAGGACGATCTGTTTGTTTTGTTTTATTGAAACAGCTAGACGCACCACGCTCGACAAGAACAGGACGATTGGTCAATGCGGAACGA
GTGGTAAAGCTCCGCGGCTTTAGACGCACCACGCTCGACAAGAACAGGACGATCTGTTTGTTTTGTTTTATTGAAACAGCTAGACGCACCACGCTCGACAAGAACAGGACGATTGGTCAATGCGGAACGA
GTGGTAAAGCTCCGCGGCTTTAGACGCACCACGCTCGACAAGAACAGGACTTATTGAAACAGCATAATACTTTATAGCCCTAGACGCACCACGCTCGACAAGAACAGGACGATTGGTCAATGCGGAACGA
GTGGTAAAGCTCCGCGGCTTTAGACGCACCACGCTCGACAAGAACAGGACTTATTGAAACAGCATAATACTTTATAGCCCTAGACGCACCACGCTCGACAAGAACAGGACGATTGGTCAATGCGGAACGA
GTGGTAAAGCTCCGCGGCTTTAGACGCACCACGCTCGACAAGAACAGGACTCTCCTCGCCCCTTCTCCCCGTCCCTCTCCTAGACGCACCACGCTCGACAAGAACAGGACGATTGGTCAATGCGGAACGA
GTGGTAAAGCTCCGCGGCTTTAGACGCACCACGCTCGACAAGAACAGGACTCTCCTCGCCCCTTCTCCCCGTCCCTCTCCTAGACGCACCACGCTCGACAAGAACAGGACGATTGGTCAATGCGGAACGA
GTGGTAAAGCTCCGCGGCTTTAGACGCACCACGCTCGACAAGAACAGGACGCCGGCCTTCTCCTTCTCTCCCTCTCCCCTTAGACGCACCACGCTCGACAAGAACAGGACGATTGGTCAATGCGGAACGA
GTGGTAAAGCTCCGCGGCTTTAGACGCACCACGCTCGACAAGAACAGGACGCCGGCCTTCTCCTTCTCTCCCTCTCCCCTTAGACGCACCACGCTCGACAAGAACAGGACGATTGGTCAATGCGGAACGA
GTGGTAAAGCTCCGCGGCTTTAGACGCACCACGCTCGACAAGAACAGGACGAATAAACTTGTGGCTGGTCAGGGATGCCTTAGACGCACCACGCTCGACAAGAACAGGACGATTGGTCAATGCGGAACGA
GTGGTAAAGCTCCGCGGCTTTAGACGCACCACGCTCGACAAGAACAGGACGAATAAACTTGTGGCTGGTCAGGGATGCCTTAGACGCACCACGCTCGACAAGAACAGGACGATTGGTCAATGCGGAACGA
GTGGTAAAGCTCCGCGGCTTTAGACGCACCACGCTCGACAAGAACAGGACTGGCTGGTCAGGGATGCCTCAGGATGGGTCTAGACGCACCACGCTCGACAAGAACAGGACGATTGGTCAATGCGGAACGA
GTGGTAAAGCTCCGCGGCTTTAGACGCACCACGCTCGACAAGAACAGGACTGGCTGGTCAGGGATGCCTCAGGATGGGTCTAGACGCACCACGCTCGACAAGAACAGGACGATTGGTCAATGCGGAACGA
GTGGTAAAGCTCCGCGGCTTTAGACGCACCACGCTCGACAAGAACAGGACTGGCTGGTCAGGGATGCCTCAGGATGGGTCTAGACGCACCACGCTCGACAAGAACAGGACGATTGGTCAATGCGGAACGA
GTGGTAAAGCTCCGCGGCTTTAGACGCACCACGCTCGACAAGAACAGGACATGGGTCCATAGAGGCACCTCCTTCCCCCATAGACGCACCACGCTCGACAAGAACAGGACGATTGGTCAATGCGGAACGA
GTGGTAAAGCTCCGCGGCTTTAGACGCACCACGCTCGACAAGAACAGGACATGGGTCCATAGAGGCACCTCCTTCCCCCATAGACGCACCACGCTCGACAAGAACAGGACGATTGGTCAATGCGGAACGA
GTGGTAAAGCTCCGCGGCTTTAGACGCACCACGCTCGACAAGAACAGGACGGCTGCTTGCCCCTTCCGCTCTATTTTGCTTAGACGCACCACGCTCGACAAGAACAGGACGATTGGTCAATGCGGAACGA
GTGGTAAAGCTCCGCGGCTTTAGACGCACCACGCTCGACAAGAACAGGACGGCTGCTTGCCCCTTCCGCTCTATTTTGCTTAGACGCACCACGCTCGACAAGAACAGGACGATTGGTCAATGCGGAACGA
GTGGTAAAGCTCCGCGGCTTTAGACGCACCACGCTCGACAAGAACAGGACCCTTCCGCTCTATTTTGCTCTTCTTGCTCCTAGACGCACCACGCTCGACAAGAACAGGACGATTGGTCAATGCGGAACGA
GTGGTAAAGCTCCGCGGCTTTAGACGCACCACGCTCGACAAGAACAGGACCCTTCCGCTCTATTTTGCTCTTCTTGCTCCTAGACGCACCACGCTCGACAAGAACAGGACGATTGGTCAATGCGGAACGA
GTGGTAAAGCTCCGCGGCTTTAGACGCACCACGCTCGACAAGAACAGGACATTTTGCTCTTCTTGCTCCTGCTCTGTCTCTAGACGCACCACGCTCGACAAGAACAGGACGATTGGTCAATGCGGAACGA
GTGGTAAAGCTCCGCGGCTTTAGACGCACCACGCTCGACAAGAACAGGACATTTTGCTCTTCTTGCTCCTGCTCTGTCTCTAGACGCACCACGCTCGACAAGAACAGGACGATTGGTCAATGCGGAACGA
GTGGTAAAGCTCCGCGGCTTTAGACGCACCACGCTCGACAAGAACAGGACCTTGCTCCTGCTCTGTCTCCTCGCCCCTTCTAGACGCACCACGCTCGACAAGAACAGGACGATTGGTCAATGCGGAACGA
GTGGTAAAGCTCCGCGGCTTTAGACGCACCACGCTCGACAAGAACAGGACCTTGCTCCTGCTCTGTCTCCTCGCCCCTTCTAGACGCACCACGCTCGACAAGAACAGGACGATTGGTCAATGCGGAACGA
GTGGTAAAGCTCCGCGGCTTTAGACGCACCACGCTCGACAAGAACAGGACGACGCTCACCGAATAAAGAAACCACTGAATTAGACGCACCACGCTCGACAAGAACAGGACGATTGGTCAATGCGGAACGA
GTGGTAAAGCTCCGCGGCTTTAGACGCACCACGCTCGACAAGAACAGGACGACGCTCACCGAATAAAGAAACCACTGAATTAGACGCACCACGCTCGACAAGAACAGGACGATTGGTCAATGCGGAACGA
GTGGTAAAGCTCCGCGGCTTTAGACGCACCACGCTCGACAAGAACAGGACGACGCTCACCGAATAAAGAAACCACTGAATTAGACGCACCACGCTCGACAAGAACAGGACGATTGGTCAATGCGGAACGA
GTGGTAAAGCTCCGCGGCTTTAGACGCACCACGCTCGACAAGAACAGGACAATAAAGAAACCACTGAATGTTAAAATGCCTAGACGCACCACGCTCGACAAGAACAGGACGATTGGTCAATGCGGAACGA
GTGGTAAAGCTCCGCGGCTTTAGACGCACCACGCTCGACAAGAACAGGACAATAAAGAAACCACTGAATGTTAAAATGCCTAGACGCACCACGCTCGACAAGAACAGGACGATTGGTCAATGCGGAACGA
GTGGTAAAGCTCCGCGGCTTTAGACGCACCACGCTCGACAAGAACAGGACCACTGAATGTTAAAATGCCCATCGTAGACTTAGACGCACCACGCTCGACAAGAACAGGACGATTGGTCAATGCGGAACGA
GTGGTAAAGCTCCGCGGCTTTAGACGCACCACGCTCGACAAGAACAGGACCACTGAATGTTAAAATGCCCATCGTAGACTTAGACGCACCACGCTCGACAAGAACAGGACGATTGGTCAATGCGGAACGA
GTGGTAAAGCTCCGCGGCTTTAGACGCACCACGCTCGACAAGAACAGGACAAAATGCCCATCGTAGACTGCTGACTAACTTAGACGCACCACGCTCGACAAGAACAGGACGATTGGTCAATGCGGAACGA
GTGGTAAAGCTCCGCGGCTTTAGACGCACCACGCTCGACAAGAACAGGACAAAATGCCCATCGTAGACTGCTGACTAACTTAGACGCACCACGCTCGACAAGAACAGGACGATTGGTCAATGCGGAACGA
GTGGTAAAGCTCCGCGGCTTTAGACGCACCACGCTCGACAAGAACAGGACCGTAGACTGCTGACTAACTTACCCATACTTTAGACGCACCACGCTCGACAAGAACAGGACGATTGGTCAATGCGGAACGA
GTGGTAAAGCTCCGCGGCTTTAGACGCACCACGCTCGACAAGAACAGGACCGTAGACTGCTGACTAACTTACCCATACTTTAGACGCACCACGCTCGACAAGAACAGGACGATTGGTCAATGCGGAACGA
GTGGTAAAGCTCCGCGGCTTTAGACGCACCACGCTCGACAAGAACAGGACGACTAACTTACCCATACTTCCCAAGGAAACTAGACGCACCACGCTCGACAAGAACAGGACGATTGGTCAATGCGGAACGA
GTGGTAAAGCTCCGCGGCTTTAGACGCACCACGCTCGACAAGAACAGGACGACTAACTTACCCATACTTCCCAAGGAAACTAGACGCACCACGCTCGACAAGAACAGGACGATTGGTCAATGCGGAACGA
GTGGTAAAGCTCCGCGGCTTTAGACGCACCACGCTCGACAAGAACAGGACCCATACTTCCCAAGGAAACCAGGGCATTCTTAGACGCACCACGCTCGACAAGAACAGGACGATTGGTCAATGCGGAACGA
GTGGTAAAGCTCCGCGGCTTTAGACGCACCACGCTCGACAAGAACAGGACCCATACTTCCCAAGGAAACCAGGGCATTCTTAGACGCACCACGCTCGACAAGAACAGGACGATTGGTCAATGCGGAACGA
GTGGTAAAGCTCCGCGGCTTTAGACGCACCACGCTCGACAAGAACAGGACCCATACTTCCCAAGGAAACCAGGGCATTCTTAGACGCACCACGCTCGACAAGAACAGGACGATTGGTCAATGCGGAACGA
GTGGTAAAGCTCCGCGGCTTTAGACGCACCACGCTCGACAAGAACAGGACGCATTCTGCCGGGGATCGATGTTCTTATCGTAGACGCACCACGCTCGACAAGAACAGGACGATTGGTCAATGCGGAACGA
GTGGTAAAGCTCCGCGGCTTTAGACGCACCACGCTCGACAAGAACAGGACGCATTCTGCCGGGGATCGATGTTCTTATCGTAGACGCACCACGCTCGACAAGAACAGGACGATTGGTCAATGCGGAACGA
GTGGTAAAGCTCCGCGGCTTTAGACGCACCACGCTCGACAAGAACAGGACGGGATCGATGTTCTTATCGTAGGGGCGATATAGACGCACCACGCTCGACAAGAACAGGACGATTGGTCAATGCGGAACGA
GTGGTAAAGCTCCGCGGCTTTAGACGCACCACGCTCGACAAGAACAGGACGGGATCGATGTTCTTATCGTAGGGGCGATATAGACGCACCACGCTCGACAAGAACAGGACGATTGGTCAATGCGGAACGA
GTGGTAAAGCTCCGCGGCTTTAGACGCACCACGCTCGACAAGAACAGGACTCTTATCGTAGGGGCGATACCCGTAGAGGTTAGACGCACCACGCTCGACAAGAACAGGACGATTGGTCAATGCGGAACGA
GTGGTAAAGCTCCGCGGCTTTAGACGCACCACGCTCGACAAGAACAGGACTCTTATCGTAGGGGCGATACCCGTAGAGGTTAGACGCACCACGCTCGACAAGAACAGGACGATTGGTCAATGCGGAACGA
GTGGTAAAGCTCCGCGGCTTTAGACGCACCACGCTCGACAAGAACAGGACGGGCGATACCCGTAGAGGTGGGCGGCACTGTAGACGCACCACGCTCGACAAGAACAGGACGATTGGTCAATGCGGAACGA
GTGGTAAAGCTCCGCGGCTTTAGACGCACCACGCTCGACAAGAACAGGACGGGCGATACCCGTAGAGGTGGGCGGCACTGTAGACGCACCACGCTCGACAAGAACAGGACGATTGGTCAATGCGGAACGA
GTGGTAAAGCTCCGCGGCTTTAGACGCACCACGCTCGACAAGAACAGGACCGGCACTGTTCACCAGCCAAGTGGCGTTGATAGACGCACCACGCTCGACAAGAACAGGACGATTGGTCAATGCGGAACGA
GTGGTAAAGCTCCGCGGCTTTAGACGCACCACGCTCGACAAGAACAGGACCGGCACTGTTCACCAGCCAAGTGGCGTTGATAGACGCACCACGCTCGACAAGAACAGGACGATTGGTCAATGCGGAACGA
GTGGTAAAGCTCCGCGGCTTTAGACGCACCACGCTCGACAAGAACAGGACACCAGCCAAGTGGCGTTGAGCACCACAGCGTAGACGCACCACGCTCGACAAGAACAGGACGATTGGTCAATGCGGAACGA
GTGGTAAAGCTCCGCGGCTTTAGACGCACCACGCTCGACAAGAACAGGACACCAGCCAAGTGGCGTTGAGCACCACAGCGTAGACGCACCACGCTCGACAAGAACAGGACGATTGGTCAATGCGGAACGA
GTGGTAAAGCTCCGCGGCTTTAGACGCACCACGCTCGACAAGAACAGGACACCAGCCAAGTGGCGTTGAGCACCACAGCGTAGACGCACCACGCTCGACAAGAACAGGACGATTGGTCAATGCGGAACGA
GTGGTAAAGCTCCGCGGCTTTAGACGCACCACGCTCGACAAGAACAGGACGGCGTTGAGCACCACAGCGTATCTCAGTAATAGACGCACCACGCTCGACAAGAACAGGACGATTGGTCAATGCGGAACGA
GTGGTAAAGCTCCGCGGCTTTAGACGCACCACGCTCGACAAGAACAGGACGGCGTTGAGCACCACAGCGTATCTCAGTAATAGACGCACCACGCTCGACAAGAACAGGACGATTGGTCAATGCGGAACGA
GTGGTAAAGCTCCGCGGCTTTAGACGCACCACGCTCGACAAGAACAGGACCCACAGCGTATCTCAGTAAAGTGGCAACATTAGACGCACCACGCTCGACAAGAACAGGACGATTGGTCAATGCGGAACGA
GTGGTAAAGCTCCGCGGCTTTAGACGCACCACGCTCGACAAGAACAGGACCCACAGCGTATCTCAGTAAAGTGGCAACATTAGACGCACCACGCTCGACAAGAACAGGACGATTGGTCAATGCGGAACGA
GTGGTAAAGCTCCGCGGCTTTAGACGCACCACGCTCGACAAGAACAGGACCTCAGTAAAGTGGCAACATAAAAACTGTTTTAGACGCACCACGCTCGACAAGAACAGGACGATTGGTCAATGCGGAACGA
GTGGTAAAGCTCCGCGGCTTTAGACGCACCACGCTCGACAAGAACAGGACCTCAGTAAAGTGGCAACATAAAAACTGTTTTAGACGCACCACGCTCGACAAGAACAGGACGATTGGTCAATGCGGAACGA
GTGGTAAAGCTCCGCGGCTTTAGACGCACCACGCTCGACAAGAACAGGACGGCAACATAAAAACTGTTTAGAAAAGTCTCTAGACGCACCACGCTCGACAAGAACAGGACGATTGGTCAATGCGGAACGA
GTGGTAAAGCTCCGCGGCTTTAGACGCACCACGCTCGACAAGAACAGGACGGCAACATAAAAACTGTTTAGAAAAGTCTCTAGACGCACCACGCTCGACAAGAACAGGACGATTGGTCAATGCGGAACGA
GTGGTAAAGCTCCGCGGCTTTAGACGCACCACGCTCGACAAGAACAGGACAACTGTTTAGAAAAGTCTCGCCCCAGCAGTTAGACGCACCACGCTCGACAAGAACAGGACGATTGGTCAATGCGGAACGA
GTGGTAAAGCTCCGCGGCTTTAGACGCACCACGCTCGACAAGAACAGGACAACTGTTTAGAAAAGTCTCGCCCCAGCAGTTAGACGCACCACGCTCGACAAGAACAGGACGATTGGTCAATGCGGAACGA
GTGGTAAAGCTCCGCGGCTTTAGACGCACCACGCTCGACAAGAACAGGACAACTGTTTAGAAAAGTCTCGCCCCAGCAGTTAGACGCACCACGCTCGACAAGAACAGGACGATTGGTCAATGCGGAACGA
GTGGTAAAGCTCCGCGGCTTACTCGTTTAACGGCCGGTTGGTCTACGGATGGGTGCAAGTTCACACCACACCAGGGAGAGACTCGTTTAACGGCCGGTTGGTCTACGGATGATTGGTCAATGCGGAACGA
GTGGTAAAGCTCCGCGGCTTACTCGTTTAACGGCCGGTTGGTCTACGGATCACACCACACCAGGGAGAGGAGCGAGTACTACTCGTTTAACGGCCGGTTGGTCTACGGATGATTGGTCAATGCGGAACGA
GTGGTAAAGCTCCGCGGCTTACTCGTTTAACGGCCGGTTGGTCTACGGATTAGTAGTGCAACCCTTTAATCCCAGCACTTACTCGTTTAACGGCCGGTTGGTCTACGGATGATTGGTCAATGCGGAACGA
GTGGTAAAGCTCCGCGGCTTACTCGTTTAACGGCCGGTTGGTCTACGGATAGAGCACTTGCACAAGGCTGTAAGTTTCATACTCGTTTAACGGCCGGTTGGTCTACGGATGATTGGTCAATGCGGAACGA
GTGGTAAAGCTCCGCGGCTTACTCGTTTAACGGCCGGTTGGTCTACGGATAGGAGGAGTGGGATGAAGGCAAAAGGGAAGACTCGTTTAACGGCCGGTTGGTCTACGGATGATTGGTCAATGCGGAACGA
GTGGTAAAGCTCCGCGGCTTACTCGTTTAACGGCCGGTTGGTCTACGGATGATGAAGGCAAAAGGGAAGAGAGGGCAGAGACTCGTTTAACGGCCGGTTGGTCTACGGATGATTGGTCAATGCGGAACGA
GTGGTAAAGCTCCGCGGCTTACTCGTTTAACGGCCGGTTGGTCTACGGATAAGGGAAGAGAGGGCAGAGGAGAGAGAAAAACTCGTTTAACGGCCGGTTGGTCTACGGATGATTGGTCAATGCGGAACGA
GTGGTAAAGCTCCGCGGCTTACTCGTTTAACGGCCGGTTGGTCTACGGATGGGCAGAGGAGAGAGAAAAGCTGAAGGGAGACTCGTTTAACGGCCGGTTGGTCTACGGATGATTGGTCAATGCGGAACGA
GTGGTAAAGCTCCGCGGCTTACTCGTTTAACGGCCGGTTGGTCTACGGATAGAGAAAAGCTGAAGGGAGAGGAGAGAAGAACTCGTTTAACGGCCGGTTGGTCTACGGATGATTGGTCAATGCGGAACGA
GTGGTAAAGCTCCGCGGCTTACTCGTTTAACGGCCGGTTGGTCTACGGATAGAGAAAAGCTGAAGGGAGAGGAGAGAAGAACTCGTTTAACGGCCGGTTGGTCTACGGATGATTGGTCAATGCGGAACGA
GTGGTAAAGCTCCGCGGCTTACTCGTTTAACGGCCGGTTGGTCTACGGATGAAGGGAGAGGAGAGAAGAAATTGAAGATGACTCGTTTAACGGCCGGTTGGTCTACGGATGATTGGTCAATGCGGAACGA
GTGGTAAAGCTCCGCGGCTTACTCGTTTAACGGCCGGTTGGTCTACGGATAGAGAAGAAATTGAAGATGTGAATGGCAGGACTCGTTTAACGGCCGGTTGGTCTACGGATGATTGGTCAATGCGGAACGA
GTGGTAAAGCTCCGCGGCTTACTCGTTTAACGGCCGGTTGGTCTACGGATTGAAGATGTGAATGGCAGGAATCAGGAGAGACTCGTTTAACGGCCGGTTGGTCTACGGATGATTGGTCAATGCGGAACGA
GTGGTAAAGCTCCGCGGCTTACTCGTTTAACGGCCGGTTGGTCTACGGATATGGCAGGAATCAGGAGAGCAGCAGATGAAACTCGTTTAACGGCCGGTTGGTCTACGGATGATTGGTCAATGCGGAACGA
GTGGTAAAGCTCCGCGGCTTACTCGTTTAACGGCCGGTTGGTCTACGGATCAGGAGAGCAGCAGATGAAGTCAGAGAGGAACTCGTTTAACGGCCGGTTGGTCTACGGATGATTGGTCAATGCGGAACGA
GTGGTAAAGCTCCGCGGCTTACTCGTTTAACGGCCGGTTGGTCTACGGATCAGATGAAGTCAGAGAGGAATGAGAAGGAGACTCGTTTAACGGCCGGTTGGTCTACGGATGATTGGTCAATGCGGAACGA
GTGGTAAAGCTCCGCGGCTTACTCGTTTAACGGCCGGTTGGTCTACGGATAGAGAGGAATGAGAAGGAGCGGAGAAGGAGACTCGTTTAACGGCCGGTTGGTCTACGGATGATTGGTCAATGCGGAACGA
GTGGTAAAGCTCCGCGGCTTACTCGTTTAACGGCCGGTTGGTCTACGGATAGAAGGAGCGGAGAAGGAGTGACAAAGCAAACTCGTTTAACGGCCGGTTGGTCTACGGATGATTGGTCAATGCGGAACGA
GTGGTAAAGCTCCGCGGCTTACTCGTTTAACGGCCGGTTGGTCTACGGATAGAAGGAGCGGAGAAGGAGTGACAAAGCAAACTCGTTTAACGGCCGGTTGGTCTACGGATGATTGGTCAATGCGGAACGA
GTGGTAAAGCTCCGCGGCTTACTCGTTTAACGGCCGGTTGGTCTACGGATAGAAGGAGTGACAAAGCAAGGTGCAGGCCGACTCGTTTAACGGCCGGTTGGTCTACGGATGATTGGTCAATGCGGAACGA
GTGGTAAAGCTCCGCGGCTTACTCGTTTAACGGCCGGTTGGTCTACGGATCAAAGCAAGGTGCAGGCCGCTACCTAAGCCACTCGTTTAACGGCCGGTTGGTCTACGGATGATTGGTCAATGCGGAACGA
GTGGTAAAGCTCCGCGGCTTACTCGTTTAACGGCCGGTTGGTCTACGGATGCAGGCCGCTACCTAAGCCAGCGAAGTCACACTCGTTTAACGGCCGGTTGGTCTACGGATGATTGGTCAATGCGGAACGA
GTGGTAAAGCTCCGCGGCTTACTCGTTTAACGGCCGGTTGGTCTACGGATCCTAAGCCAGCGAAGTCACAAGAGGCTGGAACTCGTTTAACGGCCGGTTGGTCTACGGATGATTGGTCAATGCGGAACGA
GTGGTAAAGCTCCGCGGCTTACTCGTTTAACGGCCGGTTGGTCTACGGATGAAGTCACAAGAGGCTGGAGTTGAGAGCGTACTCGTTTAACGGCCGGTTGGTCTACGGATGATTGGTCAATGCGGAACGA
GTGGTAAAGCTCCGCGGCTTACTCGTTTAACGGCCGGTTGGTCTACGGATAGGCTGGAGTTGAGAGCGTTCACAGTAGCTACTCGTTTAACGGCCGGTTGGTCTACGGATGATTGGTCAATGCGGAACGA
GTGGTAAAGCTCCGCGGCTTACTCGTTTAACGGCCGGTTGGTCTACGGATGAGAGCGTTCACAGTAGCTTCATTCACAAAACTCGTTTAACGGCCGGTTGGTCTACGGATGATTGGTCAATGCGGAACGA
GTGGTAAAGCTCCGCGGCTTACTCGTTTAACGGCCGGTTGGTCTACGGATCAGTAGCTTCATTCACAAAATAAAGCTCACACTCGTTTAACGGCCGGTTGGTCTACGGATGATTGGTCAATGCGGAACGA
GTGGTAAAGCTCCGCGGCTTACTCGTTTAACGGCCGGTTGGTCTACGGATTTCACAAAATAAAGCTCACAGTCCATAGCTACTCGTTTAACGGCCGGTTGGTCTACGGATGATTGGTCAATGCGGAACGA
GTGGTAAAGCTCCGCGGCTTACTCGTTTAACGGCCGGTTGGTCTACGGATTTCACAAAATAAAGCTCACAGTCCATAGCTACTCGTTTAACGGCCGGTTGGTCTACGGATGATTGGTCAATGCGGAACGA
GTGGTAAAGCTCCGCGGCTTACTCGTTTAACGGCCGGTTGGTCTACGGATAAGCTCACAGTCCATAGCTGATTTACTTAAACTCGTTTAACGGCCGGTTGGTCTACGGATGATTGGTCAATGCGGAACGA
GTGGTAAAGCTCCGCGGCTTACTCGTTTAACGGCCGGTTGGTCTACGGATCCATAGCTGATTTACTTAAACATTGGTGAAACTCGTTTAACGGCCGGTTGGTCTACGGATGATTGGTCAATGCGGAACGA
GTGGTAAAGCTCCGCGGCTTACTCGTTTAACGGCCGGTTGGTCTACGGATTTACTTAAACATTGGTGAATGGAAGAGCACACTCGTTTAACGGCCGGTTGGTCTACGGATGATTGGTCAATGCGGAACGA
GTGGTAAAGCTCCGCGGCTTACTCGTTTAACGGCCGGTTGGTCTACGGATTTGGTGAATGGAAGAGCACACATAGTGGAGACTCGTTTAACGGCCGGTTGGTCTACGGATGATTGGTCAATGCGGAACGA
GTGGTAAAGCTCCGCGGCTTACTCGTTTAACGGCCGGTTGGTCTACGGATGGTGGTGGTCCCTGAATATCTTGGTTGGGGACTCGTTTAACGGCCGGTTGGTCTACGGATGATTGGTCAATGCGGAACGA
GTGGTAAAGCTCCGCGGCTTACTCGTTTAACGGCCGGTTGGTCTACGGATCTGAATATCTTGGTTGGGGGTGCAAGTTCAACTCGTTTAACGGCCGGTTGGTCTACGGATGATTGGTCAATGCGGAACGA
GTGGTAAAGCTCCGCGGCTTACTCGTTTAACGGCCGGTTGGTCTACGGATATAAAAATTGCTGGACATTAGTGGTGCATGACTCGTTTAACGGCCGGTTGGTCTACGGATGATTGGTCAATGCGGAACGA
GTGGTAAAGCTCCGCGGCTTACTCGTTTAACGGCCGGTTGGTCTACGGATGGGAGGCAGAGGCAGTCAAATTTGAAGCCAACTCGTTTAACGGCCGGTTGGTCTACGGATGATTGGTCAATGCGGAACGA
GTGGTAAAGCTCCGCGGCTTACTCGTTTAACGGCCGGTTGGTCTACGGATGGGAGGCAGAGGCAGTCAAATTTGAAGCCAACTCGTTTAACGGCCGGTTGGTCTACGGATGATTGGTCAATGCGGAACGA
GTGGTAAAGCTCCGCGGCTTACTCGTTTAACGGCCGGTTGGTCTACGGATACATTTTTAAGTGGCACTGCCTGTAATCCCACTCGTTTAACGGCCGGTTGGTCTACGGATGATTGGTCAATGCGGAACGA
GTGGTAAAGCTCCGCGGCTTACTCGTTTAACGGCCGGTTGGTCTACGGATCTGTAATCCCAGCTCCATGGAGGCTGAACCACTCGTTTAACGGCCGGTTGGTCTACGGATGATTGGTCAATGCGGAACGA
GTGGTAAAGCTCCGCGGCTTACTCGTTTAACGGCCGGTTGGTCTACGGATGAGGCTGAACCAGGAGGACAAGAAAGTTCAACTCGTTTAACGGCCGGTTGGTCTACGGATGATTGGTCAATGCGGAACGA
GTGGTAAAGCTCCGCGGCTTACTCGTTTAACGGCCGGTTGGTCTACGGATGTTCTTGGCCTTTCTGTTCATAGGCAGTCAACTCGTTTAACGGCCGGTTGGTCTACGGATGATTGGTCAATGCGGAACGA
GTGGTAAAGCTCCGCGGCTTACTCGTTTAACGGCCGGTTGGTCTACGGATTTCTGTTCATAGGCAGTCATTGTCAGAGTAACTCGTTTAACGGCCGGTTGGTCTACGGATGATTGGTCAATGCGGAACGA
GTGGTAAAGCTCCGCGGCTTACTCGTTTAACGGCCGGTTGGTCTACGGATGGCAGTCATTGTCAGAGTAGCTGAACCACAACTCGTTTAACGGCCGGTTGGTCTACGGATGATTGGTCAATGCGGAACGA
GTGGTAAAGCTCCGCGGCTTACTCGTTTAACGGCCGGTTGGTCTACGGATGCTGAACCACAGCTTCTAAGTCATTCTAACACTCGTTTAACGGCCGGTTGGTCTACGGATGATTGGTCAATGCGGAACGA
GTGGTAAAGCTCCGCGGCTTACTCGTTTAACGGCCGGTTGGTCTACGGATTTTTCTAAGTTCTTTTATTCTAGAGAACCCACTCGTTTAACGGCCGGTTGGTCTACGGATGATTGGTCAATGCGGAACGA
GTGGTAAAGCTCCGCGGCTTACTCGTTTAACGGCCGGTTGGTCTACGGATTTTTCTAAGTTCTTTTATTCTAGAGAACCCACTCGTTTAACGGCCGGTTGGTCTACGGATGATTGGTCAATGCGGAACGA
GTGGTAAAGCTCCGCGGCTTACTCGTTTAACGGCCGGTTGGTCTACGGATCTTTTATTCTAGAGAACCCTGACTAATAAAACTCGTTTAACGGCCGGTTGGTCTACGGATGATTGGTCAATGCGGAACGA
GTGGTAAAGCTCCGCGGCTTACTCGTTTAACGGCCGGTTGGTCTACGGATACACACACATAAATATTCCTTGTGTAATGCACTCGTTTAACGGCCGGTTGGTCTACGGATGATTGGTCAATGCGGAACGA
GTGGTAAAGCTCCGCGGCTTACTCGTTTAACGGCCGGTTGGTCTACGGATAATATTCCTTGTGTAATGCGATACTCAAAAACTCGTTTAACGGCCGGTTGGTCTACGGATGATTGGTCAATGCGGAACGA
GTGGTAAAGCTCCGCGGCTTACTCGTTTAACGGCCGGTTGGTCTACGGATTGTAATGCGATACTCAAAACATTTTTCTGAACTCGTTTAACGGCCGGTTGGTCTACGGATGATTGGTCAATGCGGAACGA
GTGGTAAAGCTCCGCGGCTTACTCGTTTAACGGCCGGTTGGTCTACGGATAGATGAAAATGTGCTATATTTGTAACACTGACTCGTTTAACGGCCGGTTGGTCTACGGATGATTGGTCAATGCGGAACGA
GTGGTAAAGCTCCGCGGCTTACTCGTTTAACGGCCGGTTGGTCTACGGATATTGCAAGAAATATAAACTGTCACTTCAAGACTCGTTTAACGGCCGGTTGGTCTACGGATGATTGGTCAATGCGGAACGA
GTGGTAAAGCTCCGCGGCTTACTCGTTTAACGGCCGGTTGGTCTACGGATAACTGTCACTTCAAGAAGAATAAAAATTGCACTCGTTTAACGGCCGGTTGGTCTACGGATGATTGGTCAATGCGGAACGA
GTGGTAAAGCTCCGCGGCTTACTCGTTTAACGGCCGGTTGGTCTACGGATGCTGAGATTAAAGACATGTACCACCAAGCCACTCGTTTAACGGCCGGTTGGTCTACGGATGATTGGTCAATGCGGAACGA
GTGGTAAAGCTCCGCGGCTTACTCGTTTAACGGCCGGTTGGTCTACGGATAGAAGCAAGGAGAGCAGTCAGGGGCCTAGCACTCGTTTAACGGCCGGTTGGTCTACGGATGATTGGTCAATGCGGAACGA
GTGGTAAAGCTCCGCGGCTTACTCGTTTAACGGCCGGTTGGTCTACGGATAGAAGCAAGGAGAGCAGTCAGGGGCCTAGCACTCGTTTAACGGCCGGTTGGTCTACGGATGATTGGTCAATGCGGAACGA
GTGGTAAAGCTCCGCGGCTTACTCGTTTAACGGCCGGTTGGTCTACGGATGAGCAGTCAGGGGCCTAGCCAAGGTGGGACACTCGTTTAACGGCCGGTTGGTCTACGGATGATTGGTCAATGCGGAACGA
GTGGTAAAGCTCCGCGGCTTACTCGTTTAACGGCCGGTTGGTCTACGGATGGCCTAGCCAAGGTGGGACTTCATCCAGCCACTCGTTTAACGGCCGGTTGGTCTACGGATGATTGGTCAATGCGGAACGA
GTGGTAAAGCTCCGCGGCTTACTCGTTTAACGGCCGGTTGGTCTACGGATGCCATTAGGGCTCATAGTGGCTTCTGTTGCACTCGTTTAACGGCCGGTTGGTCTACGGATGATTGGTCAATGCGGAACGA
GTGGTAAAGCTCCGCGGCTTACTCGTTTAACGGCCGGTTGGTCTACGGATGCTGCTGCTTCTCAGAGCTTTGATGCAGGAACTCGTTTAACGGCCGGTTGGTCTACGGATGATTGGTCAATGCGGAACGA
GTGGTAAAGCTCCGCGGCTTACTCGTTTAACGGCCGGTTGGTCTACGGATTCAGAGCTTTGATGCAGGAGGGTGGTGCAGACTCGTTTAACGGCCGGTTGGTCTACGGATGATTGGTCAATGCGGAACGA
GTGGTAAAGCTCCGCGGCTTACTCGTTTAACGGCCGGTTGGTCTACGGATATGCAGGAGGGTGGTGCAGGGGAGTGTCCAACTCGTTTAACGGCCGGTTGGTCTACGGATGATTGGTCAATGCGGAACGA
GTGGTAAAGCTCCGCGGCTTACTCGTTTAACGGCCGGTTGGTCTACGGATTGGTGCAGGGGAGTGTCCATCAAATAGGACACTCGTTTAACGGCCGGTTGGTCTACGGATGATTGGTCAATGCGGAACGA
GTGGTAAAGCTCCGCGGCTTACTCGTTTAACGGCCGGTTGGTCTACGGATAGTGTCCATCAAATAGGACCCCTATAATAAACTCGTTTAACGGCCGGTTGGTCTACGGATGATTGGTCAATGCGGAACGA
GTGGTAAAGCTCCGCGGCTTACTCGTTTAACGGCCGGTTGGTCTACGGATAGTGTCCATCAAATAGGACCCCTATAATAAACTCGTTTAACGGCCGGTTGGTCTACGGATGATTGGTCAATGCGGAACGA
GTGGTAAAGCTCCGCGGCTTACTCGTTTAACGGCCGGTTGGTCTACGGATAATAGGACCCCTATAATAAAGATTTCTTGTACTCGTTTAACGGCCGGTTGGTCTACGGATGATTGGTCAATGCGGAACGA
GTGGTAAAGCTCCGCGGCTTACTCGTTTAACGGCCGGTTGGTCTACGGATGAGTTACAGTTACTTGTAAACAAACCTGAAACTCGTTTAACGGCCGGTTGGTCTACGGATGATTGGTCAATGCGGAACGA
GTGGTAAAGCTCCGCGGCTTACTCGTTTAACGGCCGGTTGGTCTACGGATACATATTGCAAGATATAAAAACTGTTGGAGACTCGTTTAACGGCCGGTTGGTCTACGGATGATTGGTCAATGCGGAACGA
GTGGTAAAGCTCCGCGGCTTACTCGTTTAACGGCCGGTTGGTCTACGGATGATATAAAAACTGTTGGAGTCAGCCTGGCAACTCGTTTAACGGCCGGTTGGTCTACGGATGATTGGTCAATGCGGAACGA
GTGGTAAAGCTCCGCGGCTTACTCGTTTAACGGCCGGTTGGTCTACGGATTGTTGGAGTCAGCCTGGCAGCTCAGGTTGGACTCGTTTAACGGCCGGTTGGTCTACGGATGATTGGTCAATGCGGAACGA
GTGGTAAAGCTCCGCGGCTTACTCGTTTAACGGCCGGTTGGTCTACGGATGCCTGGCAGCTCAGGTTGGATACAAAGAGCACTCGTTTAACGGCCGGTTGGTCTACGGATGATTGGTCAATGCGGAACGA
GTGGTAAAGCTCCGCGGCTTACTCGTTTAACGGCCGGTTGGTCTACGGATCAGGTTGGATACAAAGAGCTCACATAACAGACTCGTTTAACGGCCGGTTGGTCTACGGATGATTGGTCAATGCGGAACGA
GTGGTAAAGCTCCGCGGCTTACTCGTTTAACGGCCGGTTGGTCTACGGATCAAAGAGCTCACATAACAGTGCAAGTCTGAACTCGTTTAACGGCCGGTTGGTCTACGGATGATTGGTCAATGCGGAACGA
GTGGTAAAGCTCCGCGGCTTACTCGTTTAACGGCCGGTTGGTCTACGGATCAAAGAGCTCACATAACAGTGCAAGTCTGAACTCGTTTAACGGCCGGTTGGTCTACGGATGATTGGTCAATGCGGAACGA
GTGGTAAAGCTCCGCGGCTTACTCGTTTAACGGCCGGTTGGTCTACGGATCATAACAGTGCAAGTCTGAAAAATTGTTCTACTCGTTTAACGGCCGGTTGGTCTACGGATGATTGGTCAATGCGGAACGA
GTGGTAAAGCTCCGCGGCTTACTCGTTTAACGGCCGGTTGGTCTACGGATAAGTCTGAAAAATTGTTCTCTGATCACCACACTCGTTTAACGGCCGGTTGGTCTACGGATGATTGGTCAATGCGGAACGA
GTGGTAAAGCTCCGCGGCTTACTCGTTTAACGGCCGGTTGGTCTACGGATATTGTTCTCTGATCACCACACAGGCACTGTACTCGTTTAACGGCCGGTTGGTCTACGGATGATTGGTCAATGCGGAACGA
GTGGTAAAGCTCCGCGGCTTACTCGTTTAACGGCCGGTTGGTCTACGGATATCACCACACAGGCACTGTAGCATGTACCAACTCGTTTAACGGCCGGTTGGTCTACGGATGATTGGTCAATGCGGAACGA
GTGGTAAAGCTCCGCGGCTTACTCGTTTAACGGCCGGTTGGTCTACGGATAGCATGTACCATTCTCCTCATATCAGCCACACTCGTTTAACGGCCGGTTGGTCTACGGATGATTGGTCAATGCGGAACGA
GTGGTAAAGCTCCGCGGCTTACTCGTTTAACGGCCGGTTGGTCTACGGATTTCTCCTCATATCAGCCACACAGCTGCGTAACTCGTTTAACGGCCGGTTGGTCTACGGATGATTGGTCAATGCGGAACGA
GTGGTAAAGCTCCGCGGCTTACTCGTTTAACGGCCGGTTGGTCTACGGATTCAGCCACACAGCTGCGTAGCCATGCAGATACTCGTTTAACGGCCGGTTGGTCTACGGATGATTGGTCAATGCGGAACGA
GTGGTAAAGCTCCGCGGCTTACTCGTTTAACGGCCGGTTGGTCTACGGATGCTGCGTAGCCATGCAGATACACACACTGGACTCGTTTAACGGCCGGTTGGTCTACGGATGATTGGTCAATGCGGAACGA
GTGGTAAAGCTCCGCGGCTTACTCGTTTAACGGCCGGTTGGTCTACGGATATGCAGATACACACACTGGGGTGGCTATTCACTCGTTTAACGGCCGGTTGGTCTACGGATGATTGGTCAATGCGGAACGA
GTGGTAAAGCTCCGCGGCTTACTCGTTTAACGGCCGGTTGGTCTACGGATATGCAGATACACACACTGGGGTGGCTATTCACTCGTTTAACGGCCGGTTGGTCTACGGATGATTGGTCAATGCGGAACGA
GTGGTAAAGCTCCGCGGCTTACTCGTTTAACGGCCGGTTGGTCTACGGATCACACTGGGGTGGCTATTCTTATTTTTATGACTCGTTTAACGGCCGGTTGGTCTACGGATGATTGGTCAATGCGGAACGA
GTGGTAAAGCTCCGCGGCTTACTCGTTTAACGGCCGGTTGGTCTACGGATTGTATGTATGTATGTAGTGTGTGTGGAGGTACTCGTTTAACGGCCGGTTGGTCTACGGATGATTGGTCAATGCGGAACGA
GTGGTAAAGCTCCGCGGCTTACTCGTTTAACGGCCGGTTGGTCTACGGATATGTAGTGTGTGTGGAGGTGAACGGTCTCAACTCGTTTAACGGCCGGTTGGTCTACGGATGATTGGTCAATGCGGAACGA
GTGGTAAAGCTCCGCGGCTTACTCGTTTAACGGCCGGTTGGTCTACGGATGTGGAGGTGAACGGTCTCATGACAACTTTTACTCGTTTAACGGCCGGTTGGTCTACGGATGATTGGTCAATGCGGAACGA
GTGGTAAAGCTCCGCGGCTTACTCGTTTAACGGCCGGTTGGTCTACGGATCGGTCTCATGACAACTTTTCTCTGTGTAGCACTCGTTTAACGGCCGGTTGGTCTACGGATGATTGGTCAATGCGGAACGA
GTGGTAAAGCTCCGCGGCTTACTCGTTTAACGGCCGGTTGGTCTACGGATCAACTTTTCTCTGTGTAGCTCTGGTTGTCCACTCGTTTAACGGCCGGTTGGTCTACGGATGATTGGTCAATGCGGAACGA
GTGGTAAAGCTCCGCGGCTTACTCGTTTAACGGCCGGTTGGTCTACGGATAGACCAGGCTGGCCTTGATTCGTCTGTCTGACTCGTTTAACGGCCGGTTGGTCTACGGATGATTGGTCAATGCGGAACGA
GTGGTAAAGCTCCGCGGCTTACTCGTTTAACGGCCGGTTGGTCTACGGATGCCTTGATTCGTCTGTCTGCCTCCCTGTGCACTCGTTTAACGGCCGGTTGGTCTACGGATGATTGGTCAATGCGGAACGA
GTGGTAAAGCTCCGCGGCTTACTCGTTTAACGGCCGGTTGGTCTACGGATGCCTTGATTCGTCTGTCTGCCTCCCTGTGCACTCGTTTAACGGCCGGTTGGTCTACGGATGATTGGTCAATGCGGAACGA
GTGGTAAAGCTCCGCGGCTTACTCGTTTAACGGCCGGTTGGTCTACGGATTCTGTCTGCCTCCCTGTGCTGAGATTAAAGACTCGTTTAACGGCCGGTTGGTCTACGGATGATTGGTCAATGCGGAACGA
GTGGTAAAGCTCCGCGGCTTACTCGTTTAACGGCCGGTTGGTCTACGGATTCCAACCTGTTGCTCACCTGCAGCTCTCCTACTCGTTTAACGGCCGGTTGGTCTACGGATGATTGGTCAATGCGGAACGA
GTGGTAAAGCTCCGCGGCTTACTCGTTTAACGGCCGGTTGGTCTACGGATCTTCCGGTCGTAAGCCAGGCCCAGTGCAGCACTCGTTTAACGGCCGGTTGGTCTACGGATGATTGGTCAATGCGGAACGA
GTGGTAAAGCTCCGCGGCTTACTCGTTTAACGGCCGGTTGGTCTACGGATCAGGCCCAGTGCAGCCATGCAGTCGATGAAACTCGTTTAACGGCCGGTTGGTCTACGGATGATTGGTCAATGCGGAACGA
GTGGTAAAGCTCCGCGGCTTACTCGTTTAACGGCCGGTTGGTCTACGGATAGATTTATTTTATGTATATGCGTACACAGCACTCGTTTAACGGCCGGTTGGTCTACGGATGATTGGTCAATGCGGAACGA
GTGGTAAAGCTCCGCGGCTTACTCGTTTAACGGCCGGTTGGTCTACGGATATGTATATGCGTACACAGCGGCCACACCAGACTCGTTTAACGGCCGGTTGGTCTACGGATGATTGGTCAATGCGGAACGA
GTGGTAAAGCTCCGCGGCTTACTCGTTTAACGGCCGGTTGGTCTACGGATTACACAGCGGCCACACCAGAAGAGTTCATCACTCGTTTAACGGCCGGTTGGTCTACGGATGATTGGTCAATGCGGAACGA
GTGGTAAAGCTCCGCGGCTTACTCGTTTAACGGCCGGTTGGTCTACGGATTCCAGCCCCAGAAAGAACATTTTTAGAACTACTCGTTTAACGGCCGGTTGGTCTACGGATGATTGGTCAATGCGGAACGA
GTGGTAAAGCTCCGCGGCTTACTCGTTTAACGGCCGGTTGGTCTACGGATAGAACATTTTTAGAACTCATTCCTTACAACACTCGTTTAACGGCCGGTTGGTCTACGGATGATTGGTCAATGCGGAACGA
GTGGTAAAGCTCCGCGGCTTACTCGTTTAACGGCCGGTTGGTCTACGGATAGAACATTTTTAGAACTCATTCCTTACAACACTCGTTTAACGGCCGGTTGGTCTACGGATGATTGGTCAATGCGGAACGA
GTGGTAAAGCTCCGCGGCTTACTCGTTTAACGGCCGGTTGGTCTACGGATAGAACTCATTCCTTACAACACCATCTCTGCACTCGTTTAACGGCCGGTTGGTCTACGGATGATTGGTCAATGCGGAACGA
GTGGTAAAGCTCCGCGGCTTACTCGTTTAACGGCCGGTTGGTCTACGGATCTTACAACACCATCTCTGCTTCAGGGTCCTACTCGTTTAACGGCCGGTTGGTCTACGGATGATTGGTCAATGCGGAACGA
GTGGTAAAGCTCCGCGGCTTACTCGTTTAACGGCCGGTTGGTCTACGGATAGGGTCCTCCCTGGCATGGTAGCGCTCCTCACTCGTTTAACGGCCGGTTGGTCTACGGATGATTGGTCAATGCGGAACGA
GTGGTAAAGCTCCGCGGCTTACTCGTTTAACGGCCGGTTGGTCTACGGATTGGCATGGTAGCGCTCCTCCATGATGTCTTACTCGTTTAACGGCCGGTTGGTCTACGGATGATTGGTCAATGCGGAACGA
GTGGTAAAGCTCCGCGGCTTACTCGTTTAACGGCCGGTTGGTCTACGGATCGCTCCTCCATGATGTCTTAATGCAACACCACTCGTTTAACGGCCGGTTGGTCTACGGATGATTGGTCAATGCGGAACGA
GTGGTAAAGCTCCGCGGCTTACTCGTTTAACGGCCGGTTGGTCTACGGATGATGTCTTAATGCAACACCAGCTCAGTGCCACTCGTTTAACGGCCGGTTGGTCTACGGATGATTGGTCAATGCGGAACGA
GTGGTAAAGCTCCGCGGCTTACTCGTTTAACGGCCGGTTGGTCTACGGATGCAACACCAGCTCAGTGCCAAGGAAAGTTTACTCGTTTAACGGCCGGTTGGTCTACGGATGATTGGTCAATGCGGAACGA
GTGGTAAAGCTCCGCGGCTTACTCGTTTAACGGCCGGTTGGTCTACGGATTCAGTGCCAAGGAAAGTTTAGGGTTTTTGGACTCGTTTAACGGCCGGTTGGTCTACGGATGATTGGTCAATGCGGAACGA
GTGGTAAAGCTCCGCGGCTTACTCGTTTAACGGCCGGTTGGTCTACGGATTCAGTGCCAAGGAAAGTTTAGGGTTTTTGGACTCGTTTAACGGCCGGTTGGTCTACGGATGATTGGTCAATGCGGAACGA
GTGGTAAAGCTCCGCGGCTTACTCGTTTAACGGCCGGTTGGTCTACGGATTGTGTGTGTTGTCTTTCCTGTGGCCTGATGACTCGTTTAACGGCCGGTTGGTCTACGGATGATTGGTCAATGCGGAACGA
GTGGTAAAGCTCCGCGGCTTACTCGTTTAACGGCCGGTTGGTCTACGGATTCTTTCCTGTGGCCTGATGGGAATTAACAGACTCGTTTAACGGCCGGTTGGTCTACGGATGATTGGTCAATGCGGAACGA
GTGGTAAAGCTCCGCGGCTTACTCGTTTAACGGCCGGTTGGTCTACGGATGCCTGATGGGAATTAACAGAGAACATCCAGACTCGTTTAACGGCCGGTTGGTCTACGGATGATTGGTCAATGCGGAACGA
GTGGTAAAGCTCCGCGGCTTACTCGTTTAACGGCCGGTTGGTCTACGGATATTAACAGAGAACATCCAGGAAGAGCTGGTACTCGTTTAACGGCCGGTTGGTCTACGGATGATTGGTCAATGCGGAACGA
GTGGTAAAGCTCCGCGGCTTACTCGTTTAACGGCCGGTTGGTCTACGGATACATCCAGGAAGAGCTGGTTGGATTTGGCTACTCGTTTAACGGCCGGTTGGTCTACGGATGATTGGTCAATGCGGAACGA
GTGGTAAAGCTCCGCGGCTTACTCGTTTAACGGCCGGTTGGTCTACGGATGAGCTGGTTGGATTTGGCTTGAGACACCTAACTCGTTTAACGGCCGGTTGGTCTACGGATGATTGGTCAATGCGGAACGA
GTGGTAAAGCTCCGCGGCTTACTCGTTTAACGGCCGGTTGGTCTACGGATATTTGGCTTGAGACACCTACCCTGAAGCTCACTCGTTTAACGGCCGGTTGGTCTACGGATGATTGGTCAATGCGGAACGA
GTGGTAAAGCTCCGCGGCTTACTCGTTTAACGGCCGGTTGGTCTACGGATGACACCTACCCTGAAGCTCAAGAGAGATCAACTCGTTTAACGGCCGGTTGGTCTACGGATGATTGGTCAATGCGGAACGA
GTGGTAAAGCTCCGCGGCTTACTCGTTTAACGGCCGGTTGGTCTACGGATGACACCTACCCTGAAGCTCAAGAGAGATCAACTCGTTTAACGGCCGGTTGGTCTACGGATGATTGGTCAATGCGGAACGA
GTGGTAAAGCTCCGCGGCTTACTCGTTTAACGGCCGGTTGGTCTACGGATTGAAGCTCAAGAGAGATCAAGGAAAGAGTGACTCGTTTAACGGCCGGTTGGTCTACGGATGATTGGTCAATGCGGAACGA
GTGGTAAAGCTCCGCGGCTTACTCGTTTAACGGCCGGTTGGTCTACGGATAGAGATCAAGGAAAGAGTGCTCTTGGTGGGACTCGTTTAACGGCCGGTTGGTCTACGGATGATTGGTCAATGCGGAACGA
GTGGTAAAGCTCCGCGGCTTACTCGTTTAACGGCCGGTTGGTCTACGGATAAAGAGTGCTCTTGGTGGGGTTCTTTAATTACTCGTTTAACGGCCGGTTGGTCTACGGATGATTGGTCAATGCGGAACGA
GTGGTAAAGCTCCGCGGCTTACTCGTTTAACGGCCGGTTGGTCTACGGATTTGGTGGGGTTCTTTAATTTAAAACATTTGACTCGTTTAACGGCCGGTTGGTCTACGGATGATTGGTCAATGCGGAACGA
GTGGTAAAGCTCCGCGGCTTACTCGTTTAACGGCCGGTTGGTCTACGGATCTTTAATTTAAAACATTTGCCGCGTTTTCAACTCGTTTAACGGCCGGTTGGTCTACGGATGATTGGTCAATGCGGAACGA
GTGGTAAAGCTCCGCGGCTTACTCGTTTAACGGCCGGTTGGTCTACGGATAACATTTGCCGCGTTTTCAAAGGTCTATTCACTCGTTTAACGGCCGGTTGGTCTACGGATGATTGGTCAATGCGGAACGA
GTGGTAAAGCTCCGCGGCTTACTCGTTTAACGGCCGGTTGGTCTACGGATCGTTTTCAAAGGTCTATTCCAACCTGTTGCACTCGTTTAACGGCCGGTTGGTCTACGGATGATTGGTCAATGCGGAACGA
GTGGTAAAGCTCCGCGGCTTACTCGTTTAACGGCCGGTTGGTCTACGGATGTGTGTGTGGTGTATATGGGGTACATATACACTCGTTTAACGGCCGGTTGGTCTACGGATGATTGGTCAATGCGGAACGA
GTGGTAAAGCTCCGCGGCTTACTCGTTTAACGGCCGGTTGGTCTACGGATCTTGTTTTTGAGGCAGGGTCTCTCTTGCCCACTCGTTTAACGGCCGGTTGGTCTACGGATGATTGGTCAATGCGGAACGA
GTGGTAAAGCTCCGCGGCTTACTCGTTTAACGGCCGGTTGGTCTACGGATCTTGTTTTTGAGGCAGGGTCTCTCTTGCCCACTCGTTTAACGGCCGGTTGGTCTACGGATGATTGGTCAATGCGGAACGA
GTGGTAAAGCTCCGCGGCTTACTCGTTTAACGGCCGGTTGGTCTACGGATGCTGTGTGCCGGGCTCCATGTCTGCTTGGGACTCGTTTAACGGCCGGTTGGTCTACGGATGATTGGTCAATGCGGAACGA
GTGGTAAAGCTCCGCGGCTTACTCGTTTAACGGCCGGTTGGTCTACGGATCTGCTTGGGAAGCAGCTGGGTCTGATCACAACTCGTTTAACGGCCGGTTGGTCTACGGATGATTGGTCAATGCGGAACGA
GTGGTAAAGCTCCGCGGCTTACTCGTTTAACGGCCGGTTGGTCTACGGATAGTAAATTACACAATCTCAGGGTTCACGGTACTCGTTTAACGGCCGGTTGGTCTACGGATGATTGGTCAATGCGGAACGA
GTGGTAAAGCTCCGCGGCTTACTCGTTTAACGGCCGGTTGGTCTACGGATTTCACGGTGTGATCAAATATCTTGCAACACACTCGTTTAACGGCCGGTTGGTCTACGGATGATTGGTCAATGCGGAACGA
GTGGTAAAGCTCCGCGGCTTACTCGTTTAACGGCCGGTTGGTCTACGGATATCAAATATCTTGCAACACTAATCTATGGGACTCGTTTAACGGCCGGTTGGTCTACGGATGATTGGTCAATGCGGAACGA
GTGGTAAAGCTCCGCGGCTTACTCGTTTAACGGCCGGTTGGTCTACGGATTGCAACACTAATCTATGGGCAAAACTAGTTACTCGTTTAACGGCCGGTTGGTCTACGGATGATTGGTCAATGCGGAACGA
GTGGTAAAGCTCCGCGGCTTACTCGTTTAACGGCCGGTTGGTCTACGGATTCTATGGGCAAAACTAGTTGTTCAGAAAGCACTCGTTTAACGGCCGGTTGGTCTACGGATGATTGGTCAATGCGGAACGA
GTGGTAAAGCTCCGCGGCTTACTCGTTTAACGGCCGGTTGGTCTACGGATAACTAGTTGTTCAGAAAGCAATTCGATGGAACTCGTTTAACGGCCGGTTGGTCTACGGATGATTGGTCAATGCGGAACGA
GTGGTAAAGCTCCGCGGCTTACTCGTTTAACGGCCGGTTGGTCTACGGATAACTAGTTGTTCAGAAAGCAATTCGATGGAACTCGTTTAACGGCCGGTTGGTCTACGGATGATTGGTCAATGCGGAACGA
GTGGTAAAGCTCCGCGGCTTACTCGTTTAACGGCCGGTTGGTCTACGGATCAGAAAGCAATTCGATGGATATATTACATAACTCGTTTAACGGCCGGTTGGTCTACGGATGATTGGTCAATGCGGAACGA
GTGGTAAAGCTCCGCGGCTTACTCGTTTAACGGCCGGTTGGTCTACGGATTCGATGGATATATTACATATAGGAAACAACACTCGTTTAACGGCCGGTTGGTCTACGGATGATTGGTCAATGCGGAACGA
GTGGTAAAGCTCCGCGGCTTACTCGTTTAACGGCCGGTTGGTCTACGGATTTACATATAGGAAACAACAGTAATAGCTTCACTCGTTTAACGGCCGGTTGGTCTACGGATGATTGGTCAATGCGGAACGA
GTGGTAAAGCTCCGCGGCTTACTCGTTTAACGGCCGGTTGGTCTACGGATAAACAACAGTAATAGCTTCCCCAGTAAAGCACTCGTTTAACGGCCGGTTGGTCTACGGATGATTGGTCAATGCGGAACGA
GTGGTAAAGCTCCGCGGCTTACTCGTTTAACGGCCGGTTGGTCTACGGATATAGCTTCCCCAGTAAAGCCTTGGAACTCCACTCGTTTAACGGCCGGTTGGTCTACGGATGATTGGTCAATGCGGAACGA
GTGGTAAAGCTCCGCGGCTTACTCGTTTAACGGCCGGTTGGTCTACGGATAGTAAAGCCTTGGAACTCCACAGCTGTAGCACTCGTTTAACGGCCGGTTGGTCTACGGATGATTGGTCAATGCGGAACGA
GTGGTAAAGCTCCGCGGCTTACTCGTTTAACGGCCGGTTGGTCTACGGATGGAACTCCACAGCTGTAGCGTTTTTAAAAAACTCGTTTAACGGCCGGTTGGTCTACGGATGATTGGTCAATGCGGAACGA
GTGGTAAAGCTCCGCGGCTTACTCGTTTAACGGCCGGTTGGTCTACGGATGCTGTAGCGTTTTTAAAAATTAGTAGCAATACTCGTTTAACGGCCGGTTGGTCTACGGATGATTGGTCAATGCGGAACGA
GTGGTAAAGCTCCGCGGCTTACTCGTTTAACGGCCGGTTGGTCTACGGATGCTGTAGCGTTTTTAAAAATTAGTAGCAATACTCGTTTAACGGCCGGTTGGTCTACGGATGATTGGTCAATGCGGAACGA
GTGGTAAAGCTCCGCGGCTTGGGTACTCGCGTCTGGAACGACGGATTCAGTTCTTAACCATGGAGCTGTCTCTCCAGCCCGGGTACTCGCGTCTGGAACGACGGATTCAGGATTGGTCAATGCGGAACGA
GTGGTAAAGCTCCGCGGCTTGGGTACTCGCGTCTGGAACGACGGATTCAGGGAGCTGTCTCTCCAGCCCCCTTCTAATTTGGGTACTCGCGTCTGGAACGACGGATTCAGGATTGGTCAATGCGGAACGA
GTGGTAAAGCTCCGCGGCTTGGGTACTCGCGTCTGGAACGACGGATTCAGTCTCCATCCGTCCTCCTGGCTCCCTCTCCCGGGTACTCGCGTCTGGAACGACGGATTCAGGATTGGTCAATGCGGAACGA
GTGGTAAAGCTCCGCGGCTTGGGTACTCGCGTCTGGAACGACGGATTCAGCCTCTCTTGTTCCACTCTTGTTCTTTCTCGGGGTACTCGCGTCTGGAACGACGGATTCAGGATTGGTCAATGCGGAACGA
GTGGTAAAGCTCCGCGGCTTGGGTACTCGCGTCTGGAACGACGGATTCAGCCACTCTTGTTCTTTCTCGGTCCCTTTTCTGGGTACTCGCGTCTGGAACGACGGATTCAGGATTGGTCAATGCGGAACGA
GTGGTAAAGCTCCGCGGCTTGGGTACTCGCGTCTGGAACGACGGATTCAGCCACTCTTGTTCTTTCTCGGTCCCTTTTCTGGGTACTCGCGTCTGGAACGACGGATTCAGGATTGGTCAATGCGGAACGA
GTGGTAAAGCTCCGCGGCTTGGGTACTCGCGTCTGGAACGACGGATTCAGTCTCTTCCTTTGGAAGAGCAGCAGTGTTCTGGGTACTCGCGTCTGGAACGACGGATTCAGGATTGGTCAATGCGGAACGA
GTGGTAAAGCTCCGCGGCTTGGGTACTCGCGTCTGGAACGACGGATTCAGGTGAGACCCTGTCTCAAACAATCAACCAAAGGGTACTCGCGTCTGGAACGACGGATTCAGGATTGGTCAATGCGGAACGA
GTGGTAAAGCTCCGCGGCTTGGGTACTCGCGTCTGGAACGACGGATTCAGTCGGACCTTGTGATCATTATCGGAGTCCCTGGGTACTCGCGTCTGGAACGACGGATTCAGGATTGGTCAATGCGGAACGA
GTGGTAAAGCTCCGCGGCTTGGGTACTCGCGTCTGGAACGACGGATTCAGAGTCCCTTGCTCCAAATTCACTGAGCAAAAGGGTACTCGCGTCTGGAACGACGGATTCAGGATTGGTCAATGCGGAACGA
GTGGTAAAGCTCCGCGGCTTGGGTACTCGCGTCTGGAACGACGGATTCAGCCAAATTCACTGAGCAAAATAAGTCTTTGCGGGTACTCGCGTCTGGAACGACGGATTCAGGATTGGTCAATGCGGAACGA
GTGGTAAAGCTCCGCGGCTTGGGTACTCGCGTCTGGAACGACGGATTCAGCCAAATTCACTGAGCAAAATAAGTCTTTGCGGGTACTCGCGTCTGGAACGACGGATTCAGGATTGGTCAATGCGGAACGA
GTGGTAAAGCTCCGCGGCTTGGGTACTCGCGTCTGGAACGACGGATTCAGGAGCAAAATAAGTCTTTGCCTGCATCATAGGGGTACTCGCGTCTGGAACGACGGATTCAGGATTGGTCAATGCGGAACGA
GTGGTAAAGCTCCGCGGCTTGGGTACTCGCGTCTGGAACGACGGATTCAGGTCTTTGCCTGCATCATAGGAAGTTAATATGGGTACTCGCGTCTGGAACGACGGATTCAGGATTGGTCAATGCGGAACGA
GTGGTAAAGCTCCGCGGCTTGGGTACTCGCGTCTGGAACGACGGATTCAGAGGAAGTTAATATAGTCACAAAAATTGGACGGGTACTCGCGTCTGGAACGACGGATTCAGGATTGGTCAATGCGGAACGA
GTGGTAAAGCTCCGCGGCTTGGGTACTCGCGTCTGGAACGACGGATTCAGATAGTCACAAAAATTGGACTCACACTCACTGGGTACTCGCGTCTGGAACGACGGATTCAGGATTGGTCAATGCGGAACGA
GTGGTAAAGCTCCGCGGCTTGGGTACTCGCGTCTGGAACGACGGATTCAGATAGTCACAAAAATTGGACTCACACTCACTGGGTACTCGCGTCTGGAACGACGGATTCAGGATTGGTCAATGCGGAACGA
GTGGTAAAGCTCCGCGGCTTGGGTACTCGCGTCTGGAACGACGGATTCAGAATTGGACTCACACTCACTGTGACATTTACGGGTACTCGCGTCTGGAACGACGGATTCAGGATTGGTCAATGCGGAACGA
GTGGTAAAGCTCCGCGGCTTGGGTACTCGCGTCTGGAACGACGGATTCAGCACTCACTGTGACATTTACCATGTTTTGTAGGGTACTCGCGTCTGGAACGACGGATTCAGGATTGGTCAATGCGGAACGA
GTGGTAAAGCTCCGCGGCTTGGGTACTCGCGTCTGGAACGACGGATTCAGACATTTACCATGTTTTGTAGTAAAGACAGAGGGTACTCGCGTCTGGAACGACGGATTCAGGATTGGTCAATGCGGAACGA
GTGGTAAAGCTCCGCGGCTTGGGTACTCGCGTCTGGAACGACGGATTCAGGTTTTGTAGTAAAGACAGAACCAAAGCACAGGGTACTCGCGTCTGGAACGACGGATTCAGGATTGGTCAATGCGGAACGA
GTGGTAAAGCTCCGCGGCTTGGGTACTCGCGTCTGGAACGACGGATTCAGAAGACAGAACCAAAGCACACTCGAGACCTGGGGTACTCGCGTCTGGAACGACGGATTCAGGATTGGTCAATGCGGAACGA
GTGGTAAAGCTCCGCGGCTTGGGTACTCGCGTCTGGAACGACGGATTCAGAAGACAGAACCAAAGCACACTCGAGACCTGGGGTACTCGCGTCTGGAACGACGGATTCAGGATTGGTCAATGCGGAACGA
GTGGTAAAGCTCCGCGGCTTGGGTACTCGCGTCTGGAACGACGGATTCAGAAAGCACACTCGAGACCTGTTCACTTCATTGGGTACTCGCGTCTGGAACGACGGATTCAGGATTGGTCAATGCGGAACGA
GTGGTAAAGCTCCGCGGCTTGGGTACTCGCGTCTGGAACGACGGATTCAGGAGACCTGTTCACTTCATTGCACACCGACCGGGTACTCGCGTCTGGAACGACGGATTCAGGATTGGTCAATGCGGAACGA
GTGGTAAAGCTCCGCGGCTTGGGTACTCGCGTCTGGAACGACGGATTCAGACTTCATTGCACACCGACCATTTCGCCACAGGGTACTCGCGTCTGGAACGACGGATTCAGGATTGGTCAATGCGGAACGA
GTGGTAAAGCTCCGCGGCTTGGGTACTCGCGTCTGGAACGACGGATTCAGCACCGACCATTTCGCCACAGGGAGACTTCCGGGTACTCGCGTCTGGAACGACGGATTCAGGATTGGTCAATGCGGAACGA
GTGGTAAAGCTCCGCGGCTTGGGTACTCGCGTCTGGAACGACGGATTCAGCACCGACCATTTCGCCACAGGGAGACTTCCGGGTACTCGCGTCTGGAACGACGGATTCAGGATTGGTCAATGCGGAACGA
GTGGTAAAGCTCCGCGGCTTGGGTACTCGCGTCTGGAACGACGGATTCAGTCGCCACAGGGAGACTTCCCAGCAGCCCTTGGGTACTCGCGTCTGGAACGACGGATTCAGGATTGGTCAATGCGGAACGA
GTGGTAAAGCTCCGCGGCTTGGGTACTCGCGTCTGGAACGACGGATTCAGAGACTTCCCAGCAGCCCTTGAGCTGAGAATGGGTACTCGCGTCTGGAACGACGGATTCAGGATTGGTCAATGCGGAACGA
GTGGTAAAGCTCCGCGGCTTGGGTACTCGCGTCTGGAACGACGGATTCAGCAGCCCTTGAGCTGAGAATGTAATAGGGTAGGGTACTCGCGTCTGGAACGACGGATTCAGGATTGGTCAATGCGGAACGA
GTGGTAAAGCTCCGCGGCTTGGGTACTCGCGTCTGGAACGACGGATTCAGCTGAGAATGTAATAGGGTAGACCATTAAAAGGGTACTCGCGTCTGGAACGACGGATTCAGGATTGGTCAATGCGGAACGA
GTGGTAAAGCTCCGCGGCTTGGGTACTCGCGTCTGGAACGACGGATTCAGATAGGGTAGACCATTAAAACTCAGCTGTGGGGGTACTCGCGTCTGGAACGACGGATTCAGGATTGGTCAATGCGGAACGA
GTGGTAAAGCTCCGCGGCTTGGGTACTCGCGTCTGGAACGACGGATTCAGATAGGGTAGACCATTAAAACTCAGCTGTGGGGGTACTCGCGTCTGGAACGACGGATTCAGGATTGGTCAATGCGGAACGA
GTGGTAAAGCTCCGCGGCTTGGGTACTCGCGTCTGGAACGACGGATTCAGCATTAAAACTCAGCTGTGGTTTAATGTTTAGGGTACTCGCGTCTGGAACGACGGATTCAGGATTGGTCAATGCGGAACGA
GTGGTAAAGCTCCGCGGCTTGGGTACTCGCGTCTGGAACGACGGATTCAGTTAAGATAATCTAATAAATCCAAGCACTGGGGGTACTCGCGTCTGGAACGACGGATTCAGGATTGGTCAATGCGGAACGA
GTGGTAAAGCTCCGCGGCTTGGGTACTCGCGTCTGGAACGACGGATTCAGTAATAAATCCAAGCACTGGGGAAATACAGGGGGTACTCGCGTCTGGAACGACGGATTCAGGATTGGTCAATGCGGAACGA
GTGGTAAAGCTCCGCGGCTTGGGTACTCGCGTCTGGAACGACGGATTCAGAGCACTGGGGAAATACAGGCAGTGGATCTCGGGTACTCGCGTCTGGAACGACGGATTCAGGATTGGTCAATGCGGAACGA
GTGGTAAAGCTCCGCGGCTTGGGTACTCGCGTCTGGAACGACGGATTCAGAGCACTGGGGAAATACAGGCAGTGGATCTCGGGTACTCGCGTCTGGAACGACGGATTCAGGATTGGTCAATGCGGAACGA
GTGGTAAAGCTCCGCGGCTTGGGTACTCGCGTCTGGAACGACGGATTCAGAATACAGGCAGTGGATCTCTGCAAGTTCAAGGGTACTCGCGTCTGGAACGACGGATTCAGGATTGGTCAATGCGGAACGA
GTGGTAAAGCTCCGCGGCTTGGGTACTCGCGTCTGGAACGACGGATTCAGGTGCTGTTGCCAACGGTGGGGAGCGGGCTTGGGTACTCGCGTCTGGAACGACGGATTCAGGATTGGTCAATGCGGAACGA
GTGGTAAAGCTCCGCGGCTTGGGTACTCGCGTCTGGAACGACGGATTCAGAACGGTGGGGAGCGGGCTTGGAAGGTGAGTGGGTACTCGCGTCTGGAACGACGGATTCAGGATTGGTCAATGCGGAACGA
GTGGTAAAGCTCCGCGGCTTGGGTACTCGCGTCTGGAACGACGGATTCAGAGGTGAGTGAGGAGAGGGGCCAGTGGTCAGGGGTACTCGCGTCTGGAACGACGGATTCAGGATTGGTCAATGCGGAACGA
GTGGTAAAGCTCCGCGGCTTGGGTACTCGCGTCTGGAACGACGGATTCAGGAGAGGGGCCAGTGGTCAGGTGGTGTAGTGGGGTACTCGCGTCTGGAACGACGGATTCAGGATTGGTCAATGCGGAACGA
GTGGTAAAGCTCCGCGGCTTGGGTACTCGCGTCTGGAACGACGGATTCAGGAGAGGGGCCAGTGGTCAGGTGGTGTAGTGGGGTACTCGCGTCTGGAACGACGGATTCAGGATTGGTCAATGCGGAACGA
GTGGTAAAGCTCCGCGGCTTGGGTACTCGCGTCTGGAACGACGGATTCAGTTGATGAGCAGGTCCTCACGTGGGCCCAGAGGGTACTCGCGTCTGGAACGACGGATTCAGGATTGGTCAATGCGGAACGA
GTGGTAAAGCTCCGCGGCTTGGGTACTCGCGTCTGGAACGACGGATTCAGGTCCTCACGTGGGCCCAGACCTACCAGGAGGGGTACTCGCGTCTGGAACGACGGATTCAGGATTGGTCAATGCGGAACGA
GTGGTAAAGCTCCGCGGCTTGGGTACTCGCGTCTGGAACGACGGATTCAGTAAATAAAAGAATTTCAGTGCTGATTGGTGGGGTACTCGCGTCTGGAACGACGGATTCAGGATTGGTCAATGCGGAACGA
GTGGTAAAGCTCCGCGGCTTGGGTACTCGCGTCTGGAACGACGGATTCAGATTTCAGTGCTGATTGGTGCTCCGCTGTCAGGGTACTCGCGTCTGGAACGACGGATTCAGGATTGGTCAATGCGGAACGA
GTGGTAAAGCTCCGCGGCTTGGGTACTCGCGTCTGGAACGACGGATTCAGATTTCAGTGCTGATTGGTGCTCCGCTGTCAGGGTACTCGCGTCTGGAACGACGGATTCAGGATTGGTCAATGCGGAACGA
GTGGTAAAGCTCCGCGGCTTGGGTACTCGCGTCTGGAACGACGGATTCAGGATTGGTGCTCCGCTGTCAACAGCTGTACAGGGTACTCGCGTCTGGAACGACGGATTCAGGATTGGTCAATGCGGAACGA
GTGGTAAAGCTCCGCGGCTTGGGTACTCGCGTCTGGAACGACGGATTCAGCGCTGTCAACAGCTGTACAAAACACGCTTCGGGTACTCGCGTCTGGAACGACGGATTCAGGATTGGTCAATGCGGAACGA
GTGGTAAAGCTCCGCGGCTTGGGTACTCGCGTCTGGAACGACGGATTCAGGCTGTACAAAACACGCTTCAAGAGGAGAGCGGGTACTCGCGTCTGGAACGACGGATTCAGGATTGGTCAATGCGGAACGA
GTGGTAAAGCTCCGCGGCTTGGGTACTCGCGTCTGGAACGACGGATTCAGCACGCTTCAAGAGGAGAGCCAGATGTGGCAGGGTACTCGCGTCTGGAACGACGGATTCAGGATTGGTCAATGCGGAACGA
GTGGTAAAGCTCCGCGGCTTGGGTACTCGCGTCTGGAACGACGGATTCAGAGGAGAGCCAGATGTGGCACTCACAGATTGGGGTACTCGCGTCTGGAACGACGGATTCAGGATTGGTCAATGCGGAACGA
GTGGTAAAGCTCCGCGGCTTGGGTACTCGCGTCTGGAACGACGGATTCAGAGGAGAGCCAGATGTGGCACTCACAGATTGGGGTACTCGCGTCTGGAACGACGGATTCAGGATTGGTCAATGCGGAACGA
GTGGTAAAGCTCCGCGGCTTGGGTACTCGCGTCTGGAACGACGGATTCAGATGTGGCACTCACAGATTGTATGATTCTGTGGGTACTCGCGTCTGGAACGACGGATTCAGGATTGGTCAATGCGGAACGA
GTGGTAAAGCTCCGCGGCTTGGGTACTCGCGTCTGGAACGACGGATTCAGACAGATTGTATGATTCTGTCCCTGTGAAGTGGGTACTCGCGTCTGGAACGACGGATTCAGGATTGGTCAATGCGGAACGA
GTGGTAAAGCTCCGCGGCTTGGGTACTCGCGTCTGGAACGACGGATTCAGGATTCTGTCCCTGTGAAGTGCGCAGTAAGTGGGTACTCGCGTCTGGAACGACGGATTCAGGATTGGTCAATGCGGAACGA
GTGGTAAAGCTCCGCGGCTTGGGTACTCGCGTCTGGAACGACGGATTCAGTGTGAAGTGCGCAGTAAGTCCAGAGAAAAAGGGTACTCGCGTCTGGAACGACGGATTCAGGATTGGTCAATGCGGAACGA
GTGGTAAAGCTCCGCGGCTTGGGTACTCGCGTCTGGAACGACGGATTCAGCAGTAAGTCCAGAGAAAAAGGAGCGTGCTGGGGTACTCGCGTCTGGAACGACGGATTCAGGATTGGTCAATGCGGAACGA
GTGGTAAAGCTCCGCGGCTTGGGTACTCGCGTCTGGAACGACGGATTCAGCAGTAAGTCCAGAGAAAAAGGAGCGTGCTGGGGTACTCGCGTCTGGAACGACGGATTCAGGATTGGTCAATGCGGAACGA
GTGGTAAAGCTCCGCGGCTTGGGTACTCGCGTCTGGAACGACGGATTCAGGAGAAAAAGGAGCGTGCTGTTGCCAACGGTGGGTACTCGCGTCTGGAACGACGGATTCAGGATTGGTCAATGCGGAACGA
GTGGTAAAGCTCCGCGGCTTGGGTACTCGCGTCTGGAACGACGGATTCAGCCAGGGCCAGGAAGAGCAGGAGTGGGTGGGGGGTACTCGCGTCTGGAACGACGGATTCAGGATTGGTCAATGCGGAACGA
GTGGTAAAGCTCCGCGGCTTGGGTACTCGCGTCTGGAACGACGGATTCAGGATAAAGTCCTTGGGGCTTGAGGGCCTGGTGGGTACTCGCGTCTGGAACGACGGATTCAGGATTGGTCAATGCGGAACGA
GTGGTAAAGCTCCGCGGCTTGGGTACTCGCGTCTGGAACGACGGATTCAGTGGGGCTTGAGGGCCTGGTTCCAAATCTCCGGGTACTCGCGTCTGGAACGACGGATTCAGGATTGGTCAATGCGGAACGA
GTGGTAAAGCTCCGCGGCTTGGGTACTCGCGTCTGGAACGACGGATTCAGTGGGGCTTGAGGGCCTGGTTCCAAATCTCCGGGTACTCGCGTCTGGAACGACGGATTCAGGATTGGTCAATGCGGAACGA
GTGGTAAAGCTCCGCGGCTTGGGTACTCGCGTCTGGAACGACGGATTCAGGATTAATTTTAATTGTCAGGATTGAGAACCGGGTACTCGCGTCTGGAACGACGGATTCAGGATTGGTCAATGCGGAACGA
GTGGTAAAGCTCCGCGGCTTGGGTACTCGCGTCTGGAACGACGGATTCAGATTGTCAGGATTGAGAACCACCAGGGAGATGGGTACTCGCGTCTGGAACGACGGATTCAGGATTGGTCAATGCGGAACGA
GTGGTAAAGCTCCGCGGCTTGGGTACTCGCGTCTGGAACGACGGATTCAGTGAGAACCACCAGGGAGATACACCTTTTTGGGGTACTCGCGTCTGGAACGACGGATTCAGGATTGGTCAATGCGGAACGA
GTGGTAAAGCTCCGCGGCTTGGGTACTCGCGTCTGGAACGACGGATTCAGAGGGAGATACACCTTTTTGAGTGTGTCAGAGGGTACTCGCGTCTGGAACGACGGATTCAGGATTGGTCAATGCGGAACGA
GTGGTAAAGCTCCGCGGCTTGGGTACTCGCGTCTGGAACGACGGATTCAGCCTTTTTGAGTGTGTCAGAATGGGCCAACTGGGTACTCGCGTCTGGAACGACGGATTCAGGATTGGTCAATGCGGAACGA
GTGGTAAAGCTCCGCGGCTTGGGTACTCGCGTCTGGAACGACGGATTCAGCCTTTTTGAGTGTGTCAGAATGGGCCAACTGGGTACTCGCGTCTGGAACGACGGATTCAGGATTGGTCAATGCGGAACGA
GTGGTAAAGCTCCGCGGCTTGGGTACTCGCGTCTGGAACGACGGATTCAGGTGTCAGAATGGGCCAACTGAGAAGGGCGAGGGTACTCGCGTCTGGAACGACGGATTCAGGATTGGTCAATGCGGAACGA
GTGGTAAAGCTCCGCGGCTTGGGTACTCGCGTCTGGAACGACGGATTCAGCACCCTGAATGTGGGTGGCATCTTGACACAGGGTACTCGCGTCTGGAACGACGGATTCAGGATTGGTCAATGCGGAACGA
GTGGTAAAGCTCCGCGGCTTGGGTACTCGCGTCTGGAACGACGGATTCAGTGGGTGGCATCTTGACACAGGCCGGGATCTGGGTACTCGCGTCTGGAACGACGGATTCAGGATTGGTCAATGCGGAACGA
GTGGTAAAGCTCCGCGGCTTGGGTACTCGCGTCTGGAACGACGGATTCAGTTGACACAGGCCGGGATCTGGACTAGATTAGGGTACTCGCGTCTGGAACGACGGATTCAGGATTGGTCAATGCGGAACGA
GTGGTAAAGCTCCGCGGCTTGGGTACTCGCGTCTGGAACGACGGATTCAGTTGACACAGGCCGGGATCTGGACTAGATTAGGGTACTCGCGTCTGGAACGACGGATTCAGGATTGGTCAATGCGGAACGA
GTGGTAAAGCTCCGCGGCTTGGGTACTCGCGTCTGGAACGACGGATTCAGCGGGATCTGGACTAGATTAAGAAAAGGCAAGGGTACTCGCGTCTGGAACGACGGATTCAGGATTGGTCAATGCGGAACGA
GTGGTAAAGCTCCGCGGCTTGGGTACTCGCGTCTGGAACGACGGATTCAGCTAGATTAAGAAAAGGCAAGAGGAGGTCGCGGGTACTCGCGTCTGGAACGACGGATTCAGGATTGGTCAATGCGGAACGA
GTGGTAAAGCTCCGCGGCTTGGGTACTCGCGTCTGGAACGACGGATTCAGAAAGGCAAGAGGAGGTCGCAGGCTGCTGAAGGGTACTCGCGTCTGGAACGACGGATTCAGGATTGGTCAATGCGGAACGA
GTGGTAAAGCTCCGCGGCTTGGGTACTCGCGTCTGGAACGACGGATTCAGGAGGTCGCAGGCTGCTGAACGCTGGCGCTTGGGTACTCGCGTCTGGAACGACGGATTCAGGATTGGTCAATGCGGAACGA
GTGGTAAAGCTCCGCGGCTTGGGTACTCGCGTCTGGAACGACGGATTCAGCTGCTGAACGCTGGCGCTTCCAGACTTCAGGGGTACTCGCGTCTGGAACGACGGATTCAGGATTGGTCAATGCGGAACGA
GTGGTAAAGCTCCGCGGCTTGGGTACTCGCGTCTGGAACGACGGATTCAGCTGCTGAACGCTGGCGCTTCCAGACTTCAGGGGTACTCGCGTCTGGAACGACGGATTCAGGATTGGTCAATGCGGAACGA
GTGGTAAAGCTCCGCGGCTTGGGTACTCGCGTCTGGAACGACGGATTCAGTGGCGCTTCCAGACTTCAGATACGCTATCAGGGTACTCGCGTCTGGAACGACGGATTCAGGATTGGTCAATGCGGAACGA
GTGGTAAAGCTCCGCGGCTTGGGTACTCGCGTCTGGAACGACGGATTCAGGACTTCAGATACGCTATCACCTCATGCTCCGGGTACTCGCGTCTGGAACGACGGATTCAGGATTGGTCAATGCGGAACGA
GTGGTAAAGCTCCGCGGCTTGGGTACTCGCGTCTGGAACGACGGATTCAGCGCTATCACCTCATGCTCCTGCTGACAGAGGGGTACTCGCGTCTGGAACGACGGATTCAGGATTGGTCAATGCGGAACGA
GTGGTAAAGCTCCGCGGCTTGGGTACTCGCGTCTGGAACGACGGATTCAGCTCCTGCTGACAGAGCTGGAGCGCCTCCCTGGGTACTCGCGTCTGGAACGACGGATTCAGGATTGGTCAATGCGGAACGA
GTGGTAAAGCTCCGCGGCTTGGGTACTCGCGTCTGGAACGACGGATTCAGCTCCTGCTGACAGAGCTGGAGCGCCTCCCTGGGTACTCGCGTCTGGAACGACGGATTCAGGATTGGTCAATGCGGAACGA
GTGGTAAAGCTCCGCGGCTTGGGTACTCGCGTCTGGAACGACGGATTCAGAGAGCTGGAGCGCCTCCCTGCCATAGCTTTGGGTACTCGCGTCTGGAACGACGGATTCAGGATTGGTCAATGCGGAACGA
GTGGTAAAGCTCCGCGGCTTGGGTACTCGCGTCTGGAACGACGGATTCAGGCCTCCCTGCCATAGCTTTCTATGCGAGCCGGGTACTCGCGTCTGGAACGACGGATTCAGGATTGGTCAATGCGGAACGA
GTGGTAAAGCTCCGCGGCTTGGGTACTCGCGTCTGGAACGACGGATTCAGATAGCTTTCTATGCGAGCCAAAAGGAAAGCGGGTACTCGCGTCTGGAACGACGGATTCAGGATTGGTCAATGCGGAACGA
GTGGTAAAGCTCCGCGGCTTGGGTACTCGCGTCTGGAACGACGGATTCAGAGGAAAGCTTCCTTCATTGTCTGGTCAGGTGGGTACTCGCGTCTGGAACGACGGATTCAGGATTGGTCAATGCGGAACGA
GTGGTAAAGCTCCGCGGCTTGGGTACTCGCGTCTGGAACGACGGATTCAGCTTCATTGTCTGGTCAGGTGTTTTATTAATGGGTACTCGCGTCTGGAACGACGGATTCAGGATTGGTCAATGCGGAACGA
GTGGTAAAGCTCCGCGGCTTGGGTACTCGCGTCTGGAACGACGGATTCAGCTTCATTGTCTGGTCAGGTGTTTTATTAATGGGTACTCGCGTCTGGAACGACGGATTCAGGATTGGTCAATGCGGAACGA
GTGGTAAAGCTCCGCGGCTTGGGTACTCGCGTCTGGAACGACGGATTCAGGGTCAGGTGTTTTATTAATAGTCGGGAGGAGGGTACTCGCGTCTGGAACGACGGATTCAGGATTGGTCAATGCGGAACGA
GTGGTAAAGCTCCGCGGCTTGGGTACTCGCGTCTGGAACGACGGATTCAGTTATTAATAGTCGGGAGGAGGGGAGAAACGGGGTACTCGCGTCTGGAACGACGGATTCAGGATTGGTCAATGCGGAACGA
GTGGTAAAGCTCCGCGGCTTGGGTACTCGCGTCTGGAACGACGGATTCAGCGGGAGGAGGGGAGAAACGGATATACCTGTGGGTACTCGCGTCTGGAACGACGGATTCAGGATTGGTCAATGCGGAACGA
GTGGTAAAGCTCCGCGGCTTGGGTACTCGCGTCTGGAACGACGGATTCAGGAGAAACGGATATACCTGTTTCTCCAAGGAGGGTACTCGCGTCTGGAACGACGGATTCAGGATTGGTCAATGCGGAACGA
GTGGTAAAGCTCCGCGGCTTGGGTACTCGCGTCTGGAACGACGGATTCAGGAGAAACGGATATACCTGTTTCTCCAAGGAGGGTACTCGCGTCTGGAACGACGGATTCAGGATTGGTCAATGCGGAACGA
GTGGTAAAGCTCCGCGGCTTGGGTACTCGCGTCTGGAACGACGGATTCAGATACCTGTTTCTCCAAGGAATTAGGAAATAGGGTACTCGCGTCTGGAACGACGGATTCAGGATTGGTCAATGCGGAACGA
GTGGTAAAGCTCCGCGGCTTGGGTACTCGCGTCTGGAACGACGGATTCAGTCCAAGGAATTAGGAAATAGACATTGGAAAGGGTACTCGCGTCTGGAACGACGGATTCAGGATTGGTCAATGCGGAACGA
GTGGTAAAGCTCCGCGGCTTGGGTACTCGCGTCTGGAACGACGGATTCAGAGGAAATAGACATTGGAAAAAGAAAATGGAGGGTACTCGCGTCTGGAACGACGGATTCAGGATTGGTCAATGCGGAACGA
GTGGTAAAGCTCCGCGGCTTGGGTACTCGCGTCTGGAACGACGGATTCAGAAAAGAAAATGGATCTATTTACAGTTTGGCGGGTACTCGCGTCTGGAACGACGGATTCAGGATTGGTCAATGCGGAACGA
GTGGTAAAGCTCCGCGGCTTGGGTACTCGCGTCTGGAACGACGGATTCAGGATCTATTTACAGTTTGGCCAAAAGTACGGGGGTACTCGCGTCTGGAACGACGGATTCAGGATTGGTCAATGCGGAACGA
GTGGTAAAGCTCCGCGGCTTGGGTACTCGCGTCTGGAACGACGGATTCAGGATCTATTTACAGTTTGGCCAAAAGTACGGGGGTACTCGCGTCTGGAACGACGGATTCAGGATTGGTCAATGCGGAACGA
GTGGTAAAGCTCCGCGGCTTGGGTACTCGCGTCTGGAACGACGGATTCAGAGTTTGGCCAAAAGTACGGGGATCTCCACTGGGTACTCGCGTCTGGAACGACGGATTCAGGATTGGTCAATGCGGAACGA
GTGGTAAAGCTCCGCGGCTTGGGTACTCGCGTCTGGAACGACGGATTCAGCCTTCCCAGGAGTGGCTGTACATCTTAAAAGGGTACTCGCGTCTGGAACGACGGATTCAGGATTGGTCAATGCGGAACGA
GTGGTAAAGCTCCGCGGCTTGGGTACTCGCGTCTGGAACGACGGATTCAGGTGGCTGTACATCTTAAAATCTGTAGAATGGGGTACTCGCGTCTGGAACGACGGATTCAGGATTGGTCAATGCGGAACGA
GTGGTAAAGCTCCGCGGCTTGGGTACTCGCGTCTGGAACGACGGATTCAGTCTTAAAATCTGTAGAATGGGCAGAGGCAAGGGTACTCGCGTCTGGAACGACGGATTCAGGATTGGTCAATGCGGAACGA
GTGGTAAAGCTCCGCGGCTTGGGTACTCGCGTCTGGAACGACGGATTCAGGTAGAATGGGCAGAGGCAAACATATGCAAAGGGTACTCGCGTCTGGAACGACGGATTCAGGATTGGTCAATGCGGAACGA
GTGGTAAAGCTCCGCGGCTTGGGTACTCGCGTCTGGAACGACGGATTCAGGTAGAATGGGCAGAGGCAAACATATGCAAAGGGTACTCGCGTCTGGAACGACGGATTCAGGATTGGTCAATGCGGAACGA
GTGGTAAAGCTCCGCGGCTTGGGTACTCGCGTCTGGAACGACGGATTCAGAGAGGCAAACATATGCAAATGCAACTGTGAGGGTACTCGCGTCTGGAACGACGGATTCAGGATTGGTCAATGCGGAACGA
GTGGTAAAGCTCCGCGGCTTGGGTACTCGCGTCTGGAACGACGGATTCAGTATGCAAATGCAACTGTGAACCGGGTTAACGGGTACTCGCGTCTGGAACGACGGATTCAGGATTGGTCAATGCGGAACGA
GTGGTAAAGCTCCGCGGCTTGGGTACTCGCGTCTGGAACGACGGATTCAGAACTGTGAACCGGGTTAACTGGAGGAAGGAGGGTACTCGCGTCTGGAACGACGGATTCAGGATTGGTCAATGCGGAACGA
GTGGTAAAGCTCCGCGGCTTGGGTACTCGCGTCTGGAACGACGGATTCAGGGGTTAACTGGAGGAAGGAGACTGTTCCCCGGGTACTCGCGTCTGGAACGACGGATTCAGGATTGGTCAATGCGGAACGA
GTGGTAAAGCTCCGCGGCTTGGGTACTCGCGTCTGGAACGACGGATTCAGGGGTTAACTGGAGGAAGGAGACTGTTCCCCGGGTACTCGCGTCTGGAACGACGGATTCAGGATTGGTCAATGCGGAACGA
GTGGTAAAGCTCCGCGGCTTGGGTACTCGCGTCTGGAACGACGGATTCAGAGGAAGGAGACTGTTCCCCGGGATAAAAAGGGGTACTCGCGTCTGGAACGACGGATTCAGGATTGGTCAATGCGGAACGA
GTGGTAAAGCTCCGCGGCTTGGGTACTCGCGTCTGGAACGACGGATTCAGTGTTCCCCGGGATAAAAAGACAGGCTGTCCGGGTACTCGCGTCTGGAACGACGGATTCAGGATTGGTCAATGCGGAACGA
GTGGTAAAGCTCCGCGGCTTGGGTACTCGCGTCTGGAACGACGGATTCAGATAAAAAGACAGGCTGTCCTGGTCCTGTGAGGGTACTCGCGTCTGGAACGACGGATTCAGGATTGGTCAATGCGGAACGA
GTGGTAAAGCTCCGCGGCTTGGGTACTCGCGTCTGGAACGACGGATTCAGGGCTGTCCTGGTCCTGTGAAGGTTCTATGCGGGTACTCGCGTCTGGAACGACGGATTCAGGATTGGTCAATGCGGAACGA
GTGGTAAAGCTCCGCGGCTTGGGTACTCGCGTCTGGAACGACGGATTCAGGATGGCAACTTCAAGGTGTGGGCTGCACGGGGGTACTCGCGTCTGGAACGACGGATTCAGGATTGGTCAATGCGGAACGA
GTGGTAAAGCTCCGCGGCTTGGGTACTCGCGTCTGGAACGACGGATTCAGGATGGCAACTTCAAGGTGTGGGCTGCACGGGGGTACTCGCGTCTGGAACGACGGATTCAGGATTGGTCAATGCGGAACGA
GTGGTAAAGCTCCGCGGCTTGGGTACTCGCGTCTGGAACGACGGATTCAGCAAGGTGTGGGCTGCACGGGCGGCGCCTTCGGGTACTCGCGTCTGGAACGACGGATTCAGGATTGGTCAATGCGGAACGA
GTGGTAAAGCTCCGCGGCTTGGGTACTCGCGTCTGGAACGACGGATTCAGGATTGGATCGGGCTCCTGCAGAGCCGCAGCGGGTACTCGCGTCTGGAACGACGGATTCAGGATTGGTCAATGCGGAACGA
GTGGTAAAGCTCCGCGGCTTGGGTACTCGCGTCTGGAACGACGGATTCAGAACGAGAAAAGGCTAGGCGGCTTCTCCCAGGGGTACTCGCGTCTGGAACGACGGATTCAGGATTGGTCAATGCGGAACGA
GTGGTAAAGCTCCGCGGCTTGGGTACTCGCGTCTGGAACGACGGATTCAGGCTAGGCGGCTTCTCCCAGCCTGTACCTCGGGGTACTCGCGTCTGGAACGACGGATTCAGGATTGGTCAATGCGGAACGA
GTGGTAAAGCTCCGCGGCTTGGGTACTCGCGTCTGGAACGACGGATTCAGGCTAGGCGGCTTCTCCCAGCCTGTACCTCGGGGTACTCGCGTCTGGAACGACGGATTCAGGATTGGTCAATGCGGAACGA
GTGGTAAAGCTCCGCGGCTTGGGTACTCGCGTCTGGAACGACGGATTCAGAGTGCGCTTAAACACTGATGGTGGGGGTGGGGGTACTCGCGTCTGGAACGACGGATTCAGGATTGGTCAATGCGGAACGA
GTGGTAAAGCTCCGCGGCTTGGGTACTCGCGTCTGGAACGACGGATTCAGACACTGATGGTGGGGGTGGAAAGTGGTTCAGGGTACTCGCGTCTGGAACGACGGATTCAGGATTGGTCAATGCGGAACGA
[truncated: 1,370 more rows]

## Sheet: RNA MERFISH
CCCGCGTTAACCATACACCGACCCTCTAACTTCCATCACAGGCACCTGCAGCCTGCCTGAATTTCAACTGACATTACACCTCATTCTCCCTTCTCCCTCTATCAACTCTAGGTAGCCACACGCTTCGATG
[truncated: 6,575 more rows]
