# Supplementary material for: Multiplexed imaging of nucleome architectures in single cells of mammalian tissue
Source: Nat Commun. 2020 Jun 9;11:2907. doi: 10.1038/s41467-020-16732-5 (PMC7283333; doi:10.1038/s41467-020-16732-5)
Supplement: Supplementary file 8 — Supplementary Data 5 [file 41467_2020_16732_MOESM8_ESM.xlsx]

## Sheet: Sheet1
Chromatin tracing of 50 TADs
Forward PCR primer (with T7 promoter)	GCCGTACGGATAATACGACTCACTATAGGG GCGTCGTTATGGTGCAACGT
Reverse PCR primer	TTGTCGCACGTTCGGTGTCG
Reverse transcription primer	Same as Reverse PCR primer
Chromatin tracing of 19 5-kb regions
Forward PCR primer (with T7 promoter)	GCCGTACGGATAATACGACTCACTATAGGG GTGGTAAAGCTCCGCGGCTT
Reverse PCR primer	TCGTTCCGCATTGACCAATC
Reverse transcription primer	Same as Reverse PCR primer
RNA MERFISH
Forward PCR primer (with T7 promoter)	GCCGTACGGATAATACGACTCACTATAGGG CCCGCGTTAACCATACACCG
Reverse PCR primer	CATCGAAGCGTGTGGCTACC
Reverse transcription primer	Same as Reverse PCR primer
