# Supplementary material for: Multiplexed imaging of nucleome architectures in single cells of mammalian tissue
Source: Nat Commun. 2020 Jun 9;11:2907. doi: 10.1038/s41467-020-16732-5 (PMC7283333; doi:10.1038/s41467-020-16732-5)
Supplement: Supplementary file 11 — Source Data [file 41467_2020_16732_MOESM11_ESM.zip]

Archive with 80 entries (80 files):
- Source Data/Fig1i.txt
- Source Data/Fig1j.txt
- Source Data/Fig1k.txt
- Source Data/Fig2a.xlsx
- Source Data/Fig2b.xlsx
- Source Data/Fig2c.xlsx
- Source Data/Fig2d_Hepatocyte.txt
- Source Data/Fig2d_NonHepatocyte.txt
- Source Data/Fig2f.txt
- Source Data/Fig3a.txt
- Source Data/Fig3b_bottom.txt
- Source Data/Fig3b_middle.txt
- Source Data/Fig3b_top.txt
- Source Data/Fig3c.txt
- Source Data/Fig3e.txt
- Source Data/Fig4a_Ery.txt
- Source Data/Fig4a_Hep.txt
- Source Data/Fig4a_Pro.txt
- Source Data/Fig4b_Ery.txt
- Source Data/Fig4b_Hep.txt
- Source Data/Fig4b_Pro.txt
- Source Data/Fig4c.txt
- Source Data/Fig4d.xlsx
- Source Data/Fig5a.txt
- Source Data/Fig5b.txt
- Source Data/Fig5c.txt
- Source Data/Fig5d.txt
- Source Data/Fig5e.txt
- Source Data/Fig5f.txt
- Source Data/Fig6b.txt
- Source Data/Fig6c.txt
- Source Data/Fig6e.txt
- Source Data/Fig6f.txt
- Source Data/Fig6h.txt
- Source Data/Fig6i.txt
- Source Data/FigS1a.txt
- Source Data/FigS1b.txt
- Source Data/FigS1c.txt
- Source Data/FigS1d.txt
- Source Data/FigS1e.txt
- Source Data/FigS1f.txt
- Source Data/FigS1g.txt
- Source Data/FigS2a.txt
- Source Data/FigS2b.txt
- Source Data/FigS2c.txt
- Source Data/FigS2d.txt
- Source Data/FigS3b_EndothelialCell.txt
- Source Data/FigS3b_Erythroblast.txt
- Source Data/FigS3b_Hepatocyte.txt
- Source Data/FigS3b_Macrophage.txt
- Source Data/FigS3b_Megakaryocyte.txt
- Source Data/FigS3b_Other.txt
- Source Data/FigS4i_EndothelialCell.txt
- Source Data/FigS4i_Erythroblast.txt
- Source Data/FigS4i_Hepatocyte.txt
- Source Data/FigS4i_Macrophage.txt
- Source Data/FigS4i_Megakaryocyte.txt
- Source Data/FigS4i_Other.txt
- Source Data/FigS4i_Proerythroblast.txt
- Source Data/FigS4ii_EndothelialCell.txt
- Source Data/FigS4ii_Erythroblast.txt
- Source Data/FigS4ii_Hepatocyte.txt
- Source Data/FigS4ii_Macrophage.txt
- Source Data/FigS4ii_Megakaryocyte.txt
- Source Data/FigS4ii_Other.txt
- Source Data/FigS4ii_Proerythroblast.txt
- Source Data/FigS5_EndothelialCell.txt
- Source Data/FigS5_Macrophage.txt
- Source Data/FigS5_Megakaryocyte.txt
- Source Data/FigS5_Other.txt
- Source Data/FigS6_EndothelialCell.txt
- Source Data/FigS6_Macrophage.txt
- Source Data/FigS6_Megakaryocyte.txt
- Source Data/FigS6_Other.txt
- Source Data/FigS7_EndothelialCell.xlsx
- Source Data/FigS7_Erythroblast.xlsx
- Source Data/FigS7_Hepatocyte.xlsx
- Source Data/FigS7_Macrophage.xlsx
- Source Data/FigS7_Megakaryocyte.xlsx
- Source Data/FigS7_Other.xlsx
