# Supplementary material for: Multiplexed imaging of nucleome architectures in single cells of mammalian tissue
Source: Nat Commun. 2020 Jun 9;11:2907. doi: 10.1038/s41467-020-16732-5 (PMC7283333; doi:10.1038/s41467-020-16732-5)
Supplement: Supplementary file 11 — Source Data [file 41467_2020_16732_MOESM11_ESM.zip › Source Data/Fig1j.txt]

   9.8277953e-01   1.3924843e+00
   1.1051585e+00   2.4335664e+00
   1.3718142e+00   7.1633466e+00
   1.3657449e+00   7.5426009e+00
   1.2397858e+00   3.6000000e+00
   1.2731914e+00   5.9705882e+00
   1.3149365e+00   4.3364486e+00
   1.4321236e+00   7.5916230e+00
   1.5214621e+00   1.4577540e+01
   1.5190542e+00   1.0130137e+01
   1.4133154e+00   6.3699422e+00
   1.4006222e+00   6.4444444e+00
   1.5114317e+00   1.0875000e+01
   1.5967182e+00   2.1607843e+01
   1.5218470e+00   1.2700730e+01
   1.5158755e+00   1.3096774e+01
   1.5332541e+00   2.3562500e+01
   1.4684147e+00   1.0492462e+01
   1.3908621e+00   7.6991150e+00
   1.4623461e+00   1.0653061e+01
   1.5307827e+00   1.9480916e+01
   1.4707942e+00   1.0099502e+01
   1.5570619e+00   1.8642857e+01
   1.5913654e+00   2.5876923e+01
   1.4770992e+00   9.6666667e+00
   1.5439366e+00   1.5560976e+01
   1.6644743e+00   5.8000000e+01
   1.5767510e+00   1.6916667e+01
   1.6579283e+00   2.8033333e+01
   1.5069950e+00   1.1204545e+01
   1.4941427e+00   9.5529412e+00
   1.5781616e+00   1.6447761e+01
   1.6991615e+00   3.7355932e+01
   1.5425114e+00   1.0168831e+01
   1.6061314e+00   1.9530612e+01
   1.5518780e+00   1.1600000e+01
   1.6013575e+00   1.7400000e+01
   1.5681083e+00   1.2731707e+01
   1.5946618e+00   7.2500000e+00
   1.6001905e+00   8.1882353e+00
   1.6102218e+00   1.1098765e+01
   1.8010629e+00   1.1200000e+02
   1.8490853e+00   9.5767442e+01
   1.7140683e+00   1.5535714e+01
   1.8242660e+00   5.0926829e+01
   1.7499207e+00   2.2307692e+01
   1.7753151e+00   3.6113208e+01
   1.8426574e+00   7.6000000e+01
   1.8937709e+00   3.3833333e+01
   9.8277953e-01   1.3924843e+00
   1.0092923e+00   1.7468354e+00
   1.4108182e+00   1.0641791e+01
   1.4185363e+00   7.9404762e+00
   1.2370787e+00   3.0895522e+00
   1.3015894e+00   8.4736842e+00
   1.3612741e+00   7.3600000e+00
   1.5207856e+00   1.1979167e+01
   1.6315422e+00   3.1794118e+01
   1.6303260e+00   2.3938776e+01
   1.5149416e+00   1.3656250e+01
   1.4823894e+00   1.5333333e+01
   1.6170451e+00   2.5090909e+01
   1.7029576e+00   5.4625000e+01
   1.6216883e+00   2.5555556e+01
   1.6166107e+00   2.4769231e+01
   1.6220511e+00   7.4750000e+01
   1.5551062e+00   2.3000000e+01
   1.4294877e+00   1.1896552e+01
   1.5276613e+00   2.7600000e+01
   1.5972520e+00   4.0480000e+01
   1.5329813e+00   1.9397590e+01
   1.6318970e+00   2.5875000e+01
   1.6731108e+00   5.5583333e+01
   1.5018210e+00   1.3000000e+01
   1.6088738e+00   3.1625000e+01
   1.7476028e+00   1.5333333e+02
   1.6322102e+00   4.6000000e+01
   1.7234983e+00   6.0636364e+01
   1.5397954e+00   1.8619048e+01
   1.4829044e+00   8.4736842e+00
   1.6138508e+00   3.0137931e+01
   1.7560269e+00   6.2428571e+01
   1.5503650e+00   1.2673469e+01
   1.6218618e+00   4.2166667e+01
   1.5276458e+00   7.3928571e+00
   1.6266191e+00   1.8400000e+01
   1.5078287e+00   1.6560000e+01
   1.5161667e+00   7.3181818e+00
   1.5116351e+00   6.7317073e+00
   1.5675891e+00   1.2963636e+01
   1.8354346e+00   3.2200000e+02
   1.8941619e+00   5.4433333e+02
   1.6762825e+00   1.5000000e+01
   1.8241057e+00   4.6000000e+01
   1.7040108e+00   4.4230769e+01
   1.7585195e+00   3.6142857e+01
   1.8275285e+00   7.2833333e+01
   1.8617691e+00   3.4151515e+01
   1.1051585e+00   2.4335664e+00
   1.0092923e+00   1.7468354e+00
   9.8648943e-01   8.9423077e-01
   1.0947900e+00   2.6564885e+00
   1.0514244e+00   1.6119403e+00
   1.0932590e+00   2.8000000e+00
   1.1377734e+00   2.4615385e+00
   1.2551933e+00   5.2631579e+00
   1.3513508e+00   1.1750000e+01
   1.3670821e+00   1.1547170e+01
   1.2892651e+00   6.3333333e+00
   1.3017749e+00   4.8000000e+00
   1.3724486e+00   1.1076923e+01
   1.4523764e+00   2.1714286e+01
   1.3825351e+00   1.4400000e+01
   1.3770017e+00   1.2000000e+01
   1.3914808e+00   1.7333333e+01
   1.3420066e+00   8.1509434e+00
   1.3090250e+00   4.8648649e+00
   1.3490125e+00   9.8181818e+00
   1.3980131e+00   1.5085714e+01
   1.3805135e+00   6.0869565e+00
   1.4409030e+00   2.1600000e+01
   1.4859791e+00   2.0470588e+01
   1.4129780e+00   7.4285714e+00
   1.4559657e+00   1.2000000e+01
   1.5524045e+00   4.8000000e+01
   1.4861148e+00   9.8823529e+00
   1.5410992e+00   2.1750000e+01
   1.4255611e+00   8.8695652e+00
   1.4629379e+00   6.2222222e+00
   1.4896681e+00   1.3818182e+01
   1.5932329e+00   2.6823529e+01
   1.4947494e+00   8.7567568e+00
   1.5234868e+00   1.6500000e+01
   1.5209941e+00   9.8181818e+00
   1.5373817e+00   1.8000000e+01
   1.5540757e+00   1.0285714e+01
   1.5858879e+00   1.2000000e+01
   1.6042507e+00   6.5454545e+00
   1.5849223e+00   9.3000000e+00
   1.7053117e+00   2.2400000e+02
   1.7600211e+00   1.7040000e+02
   1.6863888e+00   1.6363636e+01
   1.7671502e+00   2.8800000e+01
   1.7397416e+00   2.0000000e+01
   1.7541566e+00   1.9800000e+01
   1.7971359e+00   3.5076923e+01
   1.8598191e+00   2.3520000e+01
   1.3718142e+00   7.1633466e+00
   1.4108182e+00   1.0641791e+01
   9.8648943e-01   8.9423077e-01
   7.9376638e-01   1.4090909e+00
   1.1134267e+00   2.5363636e+00
   1.0960541e+00   3.8070175e+00
   1.1180613e+00   3.7575758e+00
   1.1090806e+00   3.9948454e+00
   1.1310373e+00   5.9713115e+00
   1.1871078e+00   5.6263345e+00
   1.2326810e+00   5.6634615e+00
   1.3027809e+00   7.7500000e+00
   1.2217437e+00   6.5647059e+00
   1.2585501e+00   7.9060403e+00
   1.2473998e+00   6.5957447e+00
   1.2436276e+00   6.8888889e+00
   1.2475778e+00   5.1666667e+00
   1.2563264e+00   6.5647059e+00
   1.3607987e+00   1.0568182e+01
   1.3130563e+00   7.5405405e+00
   1.3062881e+00   6.3738318e+00
   1.3658412e+00   7.5347222e+00
   1.3708162e+00   1.2130435e+01
   1.4135192e+00   1.0215909e+01
   1.4964550e+00   9.5952381e+00
   1.4302015e+00   9.4722222e+00
   1.4239058e+00   1.4090909e+01
   1.4728022e+00   1.0585366e+01
   1.4405404e+00   1.0963415e+01
   1.4654137e+00   1.0979167e+01
   1.5985216e+00   2.8933333e+01
   1.4838218e+00   1.3386364e+01
   1.5053881e+00   1.9311475e+01
   1.5788727e+00   2.0925000e+01
   1.5560937e+00   1.3285714e+01
   1.6383931e+00   1.9928571e+01
   1.5397105e+00   2.0666667e+01
   1.7267906e+00   3.2823529e+01
   1.7653781e+00   1.0850000e+02
   1.7986108e+00   5.3142857e+01
   1.7257651e+00   3.4321429e+01
   1.6339469e+00   1.6377358e+01
   1.6913434e+00   3.1898551e+01
   1.8042834e+00   5.1666667e+01
   1.7918865e+00   3.4875000e+01
   1.8564361e+00   5.1666667e+01
   1.8466458e+00   4.6500000e+01
   1.8527739e+00   6.2000000e+01
   1.9316866e+00   6.6043478e+01
   1.3657449e+00   7.5426009e+00
   1.4185363e+00   7.9404762e+00
   1.0947900e+00   2.6564885e+00
   7.9376638e-01   1.4090909e+00
   9.2966010e-01   7.8143713e-01
   9.2698514e-01   2.1827957e+00
   9.9490883e-01   1.9495798e+00
   1.0359772e+00   3.5024155e+00
   1.1015827e+00   5.7754237e+00
   1.1737481e+00   7.1796117e+00
   1.2181560e+00   6.7195122e+00
   1.2911972e+00   8.2857143e+00
   1.2217321e+00   8.3520000e+00
   1.2617325e+00   1.1723404e+01
   1.2436832e+00   8.3653846e+00
   1.2394003e+00   9.2272727e+00
   1.2416074e+00   7.2500000e+00
   1.2547753e+00   8.3520000e+00
   1.3335082e+00   1.0609756e+01
   1.2988608e+00   9.8490566e+00
   1.2912633e+00   1.0545455e+01
   1.3420185e+00   9.1031390e+00
   1.3531244e+00   7.4571429e+00
   1.3938665e+00   1.5017857e+01
   1.4671432e+00   8.7674419e+00
   1.4135808e+00   1.0813559e+01
   1.4114127e+00   2.6363636e+01
   1.4405569e+00   9.9024390e+00
   1.4218480e+00   1.0782051e+01
   1.4337840e+00   1.6433333e+01
   1.5633392e+00   1.6916667e+01
   1.4544501e+00   1.3119048e+01
   1.4874487e+00   2.4488889e+01
   1.5391177e+00   1.7795455e+01
   1.5276217e+00   1.5688525e+01
   1.6064146e+00   1.3050000e+01
   1.5113496e+00   1.7400000e+01
   1.6885535e+00   2.7473684e+01
   1.7286507e+00   2.2555556e+01
   1.7591024e+00   5.8000000e+01
   1.6874487e+00   2.5685714e+01
   1.6126536e+00   2.5375000e+01
   1.6698822e+00   4.2020408e+01
   1.7680692e+00   2.7187500e+01
   1.7671057e+00   4.0153846e+01
   1.8260438e+00   6.5909091e+01
   1.8176764e+00   5.9812500e+01
   1.8204589e+00   5.8000000e+01
   1.9011682e+00   3.9472222e+01
   1.2397858e+00   3.6000000e+00
   1.2370787e+00   3.0895522e+00
   1.0514244e+00   1.6119403e+00
   1.1134267e+00   2.5363636e+00
   9.2966010e-01   7.8143713e-01
   6.4098447e-01   2.7631579e-01
   8.2470595e-01   5.3333333e-01
   1.0912476e+00   1.8750000e+00
   1.2479870e+00   4.8620690e+00
   1.3158861e+00   7.7796610e+00
   1.2641072e+00   3.9767442e+00
   1.2794710e+00   2.6666667e+00
   1.3486140e+00   9.5294118e+00
   1.4271550e+00   1.8000000e+01
   1.3580215e+00   1.0000000e+01
   1.3522142e+00   9.6923077e+00
   1.3603435e+00   1.6714286e+01
   1.3164798e+00   5.4915254e+00
   1.2712724e+00   5.0000000e+00
   1.3209985e+00   5.4000000e+00
   1.3711859e+00   9.2093023e+00
   1.3423218e+00   4.2000000e+00
   1.4089595e+00   1.3500000e+01
   1.4537557e+00   1.3050000e+01
   1.3740459e+00   4.6800000e+00
   1.4225228e+00   6.6000000e+00
   1.5158768e+00   6.0000000e+01
   1.4365215e+00   7.4117647e+00
   1.4998589e+00   2.0076923e+01
   1.3806252e+00   6.3750000e+00
   1.4286996e+00   4.5000000e+00
   1.4478013e+00   1.3153846e+01
   1.5543758e+00   2.1375000e+01
   1.4588774e+00   9.7200000e+00
   1.4987432e+00   1.1880000e+01
   1.4922631e+00   5.4000000e+00
   1.5014895e+00   1.2000000e+01
   1.5353339e+00   7.3636364e+00
   1.5777845e+00   1.5750000e+01
   1.5928930e+00   9.0000000e+00
   1.5565864e+00   8.7187500e+00
   1.6643757e+00   8.4000000e+01
   1.7194246e+00   1.2780000e+02
   1.6367359e+00   7.9411765e+00
   1.7311118e+00   2.3142857e+01
   1.6988966e+00   1.6071429e+01
   1.7245431e+00   2.4750000e+01
   1.7616523e+00   4.2750000e+01
   1.8232958e+00   3.6750000e+01
   1.2731914e+00   5.9705882e+00
   1.3015894e+00   8.4736842e+00
   1.0932590e+00   2.8000000e+00
   1.0960541e+00   3.8070175e+00
   9.2698514e-01   2.1827957e+00
   6.4098447e-01   2.7631579e-01
   6.5979653e-01   3.4567901e-01
   9.8244388e-01   1.7500000e+00
   1.1733970e+00   7.8333333e+00
   1.2552585e+00   5.9500000e+00
   1.2171830e+00   4.0303030e+00
   1.2638765e+00   5.0909091e+00
   1.2947783e+00   7.4117647e+00
   1.3779114e+00   1.6625000e+01
   1.3120592e+00   7.5000000e+00
   1.3022530e+00   8.1666667e+00
   1.3182692e+00   1.8200000e+01
   1.2782909e+00   5.7272727e+00
   1.2735812e+00   7.0000000e+00
   1.2827769e+00   9.6923077e+00
   1.3317490e+00   9.3333333e+00
   1.3215856e+00   5.6976744e+00
   1.3753848e+00   1.2600000e+01
   1.4251471e+00   1.2687500e+01
   1.3831671e+00   7.0000000e+00
   1.3968305e+00   9.0588235e+00
   1.4735778e+00   2.0000000e+01
   1.4259120e+00   7.5384615e+00
   1.4694852e+00   1.5615385e+01
   1.3813819e+00   7.9333333e+00
   1.4434975e+00   7.5384615e+00
   1.4189926e+00   7.8235294e+00
   1.5164979e+00   3.3250000e+01
   1.4445893e+00   1.1117647e+01
   1.4754384e+00   8.5555556e+00
   1.4976072e+00   4.5000000e+00
   1.4785022e+00   1.4000000e+01
   1.5529829e+00   9.0000000e+00
   1.5887950e+00   1.6333333e+01
   1.6147545e+00   2.1000000e+01
   1.5603051e+00   1.3562500e+01
   1.6393339e+00   6.5333333e+01
   1.6995590e+00   4.1416667e+01
   1.6600018e+00   2.6250000e+01
   1.7232632e+00   3.1500000e+01
   1.7084790e+00   1.7500000e+01
   1.7183248e+00   2.5666667e+01
   1.7550658e+00   3.3250000e+01
   1.8269306e+00   2.1437500e+01
   1.3149365e+00   4.3364486e+00
   1.3612741e+00   7.3600000e+00
   1.1377734e+00   2.4615385e+00
   1.1180613e+00   3.7575758e+00
   9.9490883e-01   1.9495798e+00
   8.2470595e-01   5.3333333e-01
   6.5979653e-01   3.4567901e-01
   8.8131382e-01   7.0175439e-01
   1.1347180e+00   4.3720930e+00
   1.2248810e+00   4.3404255e+00
   1.2040333e+00   2.8679245e+00
   1.2546432e+00   5.3333333e+00
   1.2794031e+00   5.2363636e+00
   1.3625144e+00   1.5200000e+01
   1.3058183e+00   5.7142857e+00
   1.2977213e+00   9.3333333e+00
   1.3118454e+00   8.6666667e+00
   1.2739201e+00   3.8400000e+00
   1.2886983e+00   3.4285714e+00
   1.2891972e+00   4.6451613e+00
   1.3203831e+00   8.1860465e+00
   1.3240242e+00   5.2830189e+00
   1.3695460e+00   3.6000000e+01
   1.4118354e+00   5.8000000e+00
   1.3981670e+00   4.0000000e+00
   1.3963108e+00   6.0689655e+00
   1.4696450e+00   2.6666667e+01
   1.4236766e+00   5.3333333e+00
   1.4636260e+00   8.0000000e+00
   1.3866318e+00   5.2307692e+00
   1.4605147e+00   9.3333333e+00
   1.4267048e+00   7.2380952e+00
   1.5135826e+00   1.5200000e+01
   1.4606586e+00   6.3529412e+00
   1.4904935e+00   8.0000000e+00
   1.5231766e+00   6.5454545e+00
   1.4798887e+00   1.2000000e+01
   1.5952225e+00   1.6000000e+01
   1.6329556e+00   9.3333333e+00
   1.6545340e+00   1.2000000e+01
   1.5971526e+00   1.1272727e+01
   1.6427081e+00   4.4800000e+01
   1.6993570e+00   2.5818182e+01
   1.6871688e+00   3.0000000e+01
   1.7478555e+00   2.0571429e+01
   1.7421553e+00   2.8571429e+01
   1.7442481e+00   1.2000000e+01
   1.7752879e+00   2.3384615e+01
   1.8529563e+00   2.8000000e+01
   1.4321236e+00   7.5916230e+00
   1.5207856e+00   1.1979167e+01
   1.2551933e+00   5.2631579e+00
   1.1090806e+00   3.9948454e+00
   1.0359772e+00   3.5024155e+00
   1.0912476e+00   1.8750000e+00
   9.8244388e-01   1.7500000e+00
   8.8131382e-01   7.0175439e-01
   9.4776493e-01   1.1809045e+00
   1.1025040e+00   2.4193548e+00
   1.1729363e+00   3.2312925e+00
   1.2599569e+00   4.3478261e+00
   1.2058582e+00   3.8135593e+00
   1.2609505e+00   4.3181818e+00
   1.2365932e+00   3.7500000e+00
   1.2425244e+00   4.1176471e+00
   1.2472731e+00   3.3854167e+00
   1.2526329e+00   3.9130435e+00
   1.3412623e+00   5.8593750e+00
   1.2996560e+00   6.1643836e+00
   1.2920820e+00   4.0590406e+00
   1.3369782e+00   5.0724638e+00
   1.3340811e+00   4.2452830e+00
   1.3724246e+00   5.4104478e+00
   1.4452054e+00   6.3725490e+00
   1.3913100e+00   5.0000000e+00
   1.3961840e+00   1.0638298e+01
   1.4137995e+00   5.0724638e+00
   1.4077142e+00   5.3308824e+00
   1.4178536e+00   7.4561404e+00
   1.5551499e+00   1.3461538e+01
   1.4385834e+00   6.0897436e+00
   1.4755233e+00   1.4179104e+01
   1.5409349e+00   1.5000000e+01
   1.5186786e+00   8.3333333e+00
   1.6156962e+00   1.2500000e+01
   1.5064407e+00   2.0000000e+01
   1.7076272e+00   2.2500000e+01
   1.7460226e+00   4.3750000e+01
   1.7813435e+00   3.7500000e+01
   1.6913356e+00   2.2794118e+01
   1.6132408e+00   1.5217391e+01
   1.6656271e+00   1.7750000e+01
   1.7627433e+00   2.5000000e+01
   1.7651520e+00   3.0000000e+01
   1.8291199e+00   2.7173913e+01
   1.8078868e+00   2.3571429e+01
   1.8095402e+00   3.0645161e+01
   1.8974134e+00   2.8488372e+01
   1.5214621e+00   1.4577540e+01
   1.6315422e+00   3.1794118e+01
   1.3513508e+00   1.1750000e+01
   1.1310373e+00   5.9713115e+00
   1.1015827e+00   5.7754237e+00
   1.2479870e+00   4.8620690e+00
   1.1733970e+00   7.8333333e+00
   1.1347180e+00   4.3720930e+00
   9.4776493e-01   1.1809045e+00
   9.7513326e-01   1.8214286e+00
   1.1455783e+00   3.8000000e+00
   1.2483834e+00   5.3714286e+00
   1.1408329e+00   3.8896552e+00
   1.1745497e+00   3.8408602e+00
   1.1960127e+00   4.6688742e+00
   1.2087612e+00   5.4380165e+00
   1.2194775e+00   4.1849315e+00
   1.2580511e+00   6.5581395e+00
   1.3890724e+00   1.3301887e+01
   1.3301943e+00   8.3762376e+00
   1.2960601e+00   5.0810811e+00
   1.3586141e+00   7.0449679e+00
   1.3347236e+00   5.2222222e+00
   1.3677871e+00   7.0989583e+00
   1.4785302e+00   1.0355932e+01
   1.3951764e+00   8.4754098e+00
   1.3575440e+00   8.7037037e+00
   1.4258188e+00   8.8918919e+00
   1.3720537e+00   6.2522936e+00
   1.4450275e+00   1.1750000e+01
   1.6044984e+00   5.0615385e+01
   1.4485510e+00   9.9222222e+00
   1.4442683e+00   1.2666667e+01
   1.5869602e+00   2.1508475e+01
   1.5444522e+00   1.2925000e+01
   1.6662508e+00   1.7625000e+01
   1.5485284e+00   2.3500000e+01
   1.7642784e+00   6.5076923e+01
   1.8138192e+00   3.6555556e+01
   1.8443561e+00   6.2666667e+01
   1.7399442e+00   6.6227273e+01
   1.5721377e+00   1.1543860e+01
   1.6193244e+00   1.3846473e+01
   1.7991665e+00   5.0357143e+01
   1.7653581e+00   2.6030769e+01
   1.8657566e+00   9.0384615e+01
   1.8331544e+00   3.8775000e+01
   1.8269205e+00   4.5794872e+01
   1.9104911e+00   4.9000000e+01
   1.5190542e+00   1.0130137e+01
   1.6303260e+00   2.3938776e+01
   1.3670821e+00   1.1547170e+01
   1.1871078e+00   5.6263345e+00
   1.1737481e+00   7.1796117e+00
   1.3158861e+00   7.7796610e+00
   1.2552585e+00   5.9500000e+00
   1.2248810e+00   4.3404255e+00
   1.1025040e+00   2.4193548e+00
   9.7513326e-01   1.8214286e+00
   1.0225166e+00   1.0385852e+00
   1.1729014e+00   3.5478261e+00
   1.0837611e+00   2.2472460e+00
   1.1593558e+00   3.0810811e+00
   1.1834135e+00   3.2553191e+00
   1.2028692e+00   3.6615385e+00
   1.2158170e+00   3.0837209e+00
   1.2523595e+00   3.8898305e+00
   1.3829127e+00   7.5742574e+00
   1.3258315e+00   5.2159091e+00
   1.2982524e+00   4.2419660e+00
   1.3573422e+00   5.1366906e+00
   1.3339055e+00   4.5000000e+00
   1.3678498e+00   5.4175824e+00
   1.4773605e+00   7.2857143e+00
   1.3913621e+00   5.6381910e+00
   1.3618544e+00   8.5714286e+00
   1.4216882e+00   7.0693069e+00
   1.3712157e+00   4.8651316e+00
   1.4323758e+00   6.4701493e+00
   1.5996512e+00   1.8789474e+01
   1.4446651e+00   6.2718447e+00
   1.4458376e+00   9.6417910e+00
   1.5583957e+00   1.2518182e+01
   1.5267439e+00   8.5000000e+00
   1.6501372e+00   2.0863636e+01
   1.5157514e+00   1.7485714e+01
   1.7510495e+00   3.4000000e+01
   1.7967937e+00   4.4625000e+01
   1.8311429e+00   3.8250000e+01
   1.7240083e+00   2.8745455e+01
   1.5750545e+00   9.8482759e+00
   1.6208119e+00   1.2840426e+01
   1.7784768e+00   4.7812500e+01
   1.7523073e+00   2.1103448e+01
   1.8382816e+00   3.5416667e+01
   1.8124315e+00   2.8050000e+01
   1.8161701e+00   2.1775281e+01
   1.8936496e+00   3.2454545e+01
   1.4133154e+00   6.3699422e+00
   1.5149416e+00   1.3656250e+01
   1.2892651e+00   6.3333333e+00
   1.2326810e+00   5.6634615e+00
   1.2181560e+00   6.7195122e+00
   1.2641072e+00   3.9767442e+00
   1.2171830e+00   4.0303030e+00
   1.2040333e+00   2.8679245e+00
   1.1729363e+00   3.2312925e+00
   1.1455783e+00   3.8000000e+00
   1.0225166e+00   1.0385852e+00
   8.7018078e-01   7.2727273e-01
   9.8924795e-01   1.3307393e+00
   1.1752851e+00   3.5566502e+00
   1.1690452e+00   3.0481283e+00
   1.1958430e+00   4.2222222e+00
   1.2215821e+00   4.7500000e+00
   1.2209342e+00   3.5811518e+00
   1.3003190e+00   4.1304348e+00
   1.2740875e+00   4.2222222e+00
   1.2966776e+00   4.6966292e+00
   1.3200880e+00   4.1562500e+00
   1.3220851e+00   3.8863636e+00
   1.3611996e+00   5.9247312e+00
   1.3820489e+00   4.6603774e+00
   1.3505205e+00   5.5733333e+00
   1.3881554e+00   1.1515152e+01
   1.3859048e+00   6.3333333e+00
   1.3895058e+00   6.4069767e+00
   1.3645482e+00   6.3333333e+00
   1.4855841e+00   7.3888889e+00
   1.3949989e+00   5.0489510e+00
   1.4437100e+00   1.5361702e+01
   1.4758144e+00   9.6792453e+00
   1.4673179e+00   6.6000000e+00
   1.5496814e+00   1.2214286e+01
   1.4824058e+00   1.2000000e+01
   1.6335423e+00   1.2214286e+01
   1.6775457e+00   1.2090909e+01
   1.7085157e+00   2.8500000e+01
   1.6169952e+00   1.4365854e+01
   1.5679440e+00   1.2975610e+01
   1.6201472e+00   1.9000000e+01
   1.6834557e+00   1.6764706e+01
   1.7054264e+00   2.1375000e+01
   1.7460293e+00   2.0652174e+01
   1.7380190e+00   1.9593750e+01
   1.7483633e+00   2.1235294e+01
   1.8230497e+00   2.4500000e+01
   1.4006222e+00   6.4444444e+00
   1.4823894e+00   1.5333333e+01
   1.3017749e+00   4.8000000e+00
   1.3027809e+00   7.7500000e+00
   1.2911972e+00   8.2857143e+00
   1.2794710e+00   2.6666667e+00
   1.2638765e+00   5.0909091e+00
   1.2546432e+00   5.3333333e+00
   1.2599569e+00   4.3478261e+00
   1.2483834e+00   5.3714286e+00
   1.1729014e+00   3.5478261e+00
   8.7018078e-01   7.2727273e-01
   9.6546936e-01   5.7142857e-01
   1.2147908e+00   4.4705882e+00
   1.2037766e+00   4.3636364e+00
   1.2345071e+00   6.2222222e+00
   1.2677206e+00   7.4285714e+00
   1.2510457e+00   5.7600000e+00
   1.2889585e+00   3.8709677e+00
   1.3161843e+00   6.2608696e+00
   1.3397911e+00   8.8000000e+00
   1.3371602e+00   5.2336449e+00
   1.3628880e+00   1.2000000e+01
   1.3980908e+00   1.0545455e+01
   1.3816425e+00   2.6666667e+00
   1.3824467e+00   8.0000000e+00
   1.4395984e+00   2.2857143e+01
   1.3991654e+00   5.3333333e+00
   1.4336694e+00   1.1600000e+01
   1.3611146e+00   6.1818182e+00
   1.4671176e+00   8.6153846e+00
   1.4217811e+00   7.4146341e+00
   1.4888983e+00   1.3217391e+01
   1.4819381e+00   7.7142857e+00
   1.4863283e+00   9.1034483e+00
   1.5499571e+00   7.2000000e+00
   1.5031567e+00   1.2000000e+01
   1.6172082e+00   8.4705882e+00
   1.6670596e+00   1.8666667e+01
   1.6914089e+00   2.4000000e+01
   1.6084927e+00   1.7714286e+01
   1.6102082e+00   2.8000000e+01
   1.6618352e+00   3.5500000e+01
   1.6702878e+00   1.3333333e+01
   1.7181819e+00   2.6181818e+01
   1.7406372e+00   2.5000000e+01
   1.7471356e+00   2.2000000e+01
   1.7643027e+00   4.3428571e+01
   1.8287298e+00   1.9600000e+01
   1.5114317e+00   1.0875000e+01
   1.6170451e+00   2.5090909e+01
   1.3724486e+00   1.1076923e+01
   1.2217437e+00   6.5647059e+00
   1.2217321e+00   8.3520000e+00
   1.3486140e+00   9.5294118e+00
   1.2947783e+00   7.4117647e+00
   1.2794031e+00   5.2363636e+00
   1.2058582e+00   3.8135593e+00
   1.1408329e+00   3.8896552e+00
   1.0837611e+00   2.2472460e+00
   9.8924795e-01   1.3307393e+00
   9.6546936e-01   5.7142857e-01
   9.7389869e-01   1.0891720e+00
   1.0651712e+00   2.1686747e+00
   1.1058266e+00   2.7391304e+00
   1.1314113e+00   2.4375000e+00
   1.1775804e+00   3.1380145e+00
   1.3262746e+00   6.7500000e+00
   1.2690732e+00   4.5000000e+00
   1.2599770e+00   3.8540146e+00
   1.3231910e+00   4.7279550e+00
   1.2978635e+00   4.7647059e+00
   1.3395973e+00   5.4093264e+00
   1.4434145e+00   5.1428571e+00
   1.3638017e+00   5.1096774e+00
   1.3362212e+00   7.9120879e+00
   1.3882045e+00   5.3617021e+00
   1.3487088e+00   5.0679612e+00
   1.3944778e+00   6.5106383e+00
   1.5470683e+00   1.2000000e+01
   1.3847225e+00   5.1235955e+00
   1.3872521e+00   7.6424581e+00
   1.5176617e+00   9.5294118e+00
   1.4682693e+00   9.0000000e+00
   1.6069154e+00   1.1571429e+01
   1.4718271e+00   1.0536585e+01
   1.7004238e+00   2.2344828e+01
   1.7477692e+00   1.9384615e+01
   1.7844537e+00   4.3200000e+01
   1.6699175e+00   2.1461538e+01
   1.5272467e+00   9.0403587e+00
   1.5697025e+00   1.2229665e+01
   1.7249687e+00   2.3478261e+01
   1.6854971e+00   1.7052632e+01
   1.7877601e+00   2.5714286e+01
   1.7553295e+00   2.2846154e+01
   1.7442159e+00   2.4872727e+01
   1.8310899e+00   2.8918033e+01
   1.5967182e+00   2.1607843e+01
   1.7029576e+00   5.4625000e+01
   1.4523764e+00   2.1714286e+01
   1.2585501e+00   7.9060403e+00
   1.2617325e+00   1.1723404e+01
   1.4271550e+00   1.8000000e+01
   1.3779114e+00   1.6625000e+01
   1.3625144e+00   1.5200000e+01
   1.2609505e+00   4.3181818e+00
   1.1745497e+00   3.8408602e+00
   1.1593558e+00   3.0810811e+00
   1.1752851e+00   3.5566502e+00
   1.2147908e+00   4.4705882e+00
   9.7389869e-01   1.0891720e+00
   9.7564107e-01   1.0805687e+00
   1.0659931e+00   2.0383142e+00
   1.1077202e+00   1.6577181e+00
   1.2034558e+00   4.7500000e+00
   1.3862016e+00   9.1935484e+00
   1.3129428e+00   6.0000000e+00
   1.2778939e+00   3.6190476e+00
   1.3866084e+00   6.0454545e+00
   1.3345071e+00   5.0294118e+00
   1.3587213e+00   5.8930481e+00
   1.4984527e+00   1.2666667e+01
   1.4028985e+00   7.2695652e+00
   1.3372929e+00   6.8468468e+00
   1.4252101e+00   7.8235294e+00
   1.3454502e+00   4.8333333e+00
   1.4424145e+00   1.3458333e+01
   1.6080813e+00   2.9555556e+01
   1.4198773e+00   8.1123596e+00
   1.3780615e+00   8.2514286e+00
   1.5651860e+00   1.9358491e+01
   1.5149222e+00   9.3582090e+00
   1.6503451e+00   2.2800000e+01
   1.4936798e+00   1.6888889e+01
   1.7582868e+00   4.5600000e+01
   1.8017132e+00   8.8666667e+01
   1.8419319e+00   6.5142857e+01
   1.7213547e+00   4.9083333e+01
   1.5145169e+00   6.1325648e+00
   1.5542620e+00   7.5786517e+00
   1.7727731e+00   4.3846154e+01
   1.7206359e+00   1.9000000e+01
   1.8390373e+00   5.0000000e+01
   1.7989169e+00   2.7260870e+01
   1.7859429e+00   2.2920635e+01
   1.8609358e+00   3.5132075e+01
   1.5218470e+00   1.2700730e+01
   1.6216883e+00   2.5555556e+01
   1.3825351e+00   1.4400000e+01
   1.2473998e+00   6.5957447e+00
   1.2436832e+00   8.3653846e+00
   1.3580215e+00   1.0000000e+01
   1.3120592e+00   7.5000000e+00
   1.3058183e+00   5.7142857e+00
   1.2365932e+00   3.7500000e+00
   1.1960127e+00   4.6688742e+00
   1.1834135e+00   3.2553191e+00
   1.1690452e+00   3.0481283e+00
   1.2037766e+00   4.3636364e+00
   1.0651712e+00   2.1686747e+00
   9.7564107e-01   1.0805687e+00
   8.3174275e-01   7.8799250e-01
   9.6298264e-01   1.1607143e+00
   1.0702623e+00   2.5352113e+00
   1.2591642e+00   3.9473684e+00
   1.2221648e+00   3.6241611e+00
   1.2356989e+00   3.2917706e+00
   1.3176174e+00   4.6052632e+00
   1.3018956e+00   4.2857143e+00
   1.3341494e+00   5.2095808e+00
   1.4335928e+00   6.0000000e+00
   1.3543969e+00   5.4098361e+00
   1.3339282e+00   9.2307692e+00
   1.3806388e+00   5.9154930e+00
   1.3424605e+00   5.1176471e+00
   1.3813113e+00   6.1445783e+00
   1.5352983e+00   1.8260870e+01
   1.3859992e+00   5.7575758e+00
   1.3913629e+00   9.9130435e+00
   1.5033600e+00   1.2461538e+01
   1.4578785e+00   6.6442953e+00
   1.5760127e+00   9.0000000e+00
   1.4700477e+00   1.1612903e+01
   1.6748128e+00   2.8421053e+01
   1.7239264e+00   2.1000000e+01
   1.7615733e+00   3.2727273e+01
   1.6495684e+00   1.7222222e+01
   1.5069601e+00   9.5454545e+00
   1.5555744e+00   1.1576087e+01
   1.7061489e+00   2.2500000e+01
   1.6829472e+00   1.6615385e+01
   1.7607864e+00   2.2058824e+01
   1.7314569e+00   2.1521739e+01
   1.7305337e+00   1.6521739e+01
   1.8055394e+00   2.2615385e+01
   1.5158755e+00   1.3096774e+01
   1.6166107e+00   2.4769231e+01
   1.3770017e+00   1.2000000e+01
   1.2436276e+00   6.8888889e+00
   1.2394003e+00   9.2272727e+00
   1.3522142e+00   9.6923077e+00
   1.3022530e+00   8.1666667e+00
   1.2977213e+00   9.3333333e+00
   1.2425244e+00   4.1176471e+00
   1.2087612e+00   5.4380165e+00
   1.2028692e+00   3.6615385e+00
   1.1958430e+00   4.2222222e+00
   1.2345071e+00   6.2222222e+00
   1.1058266e+00   2.7391304e+00
   1.0659931e+00   2.0383142e+00
   8.3174275e-01   7.8799250e-01
   7.9913146e-01   4.2424242e-01
   9.7827651e-01   1.5750000e+00
   1.2042292e+00   4.0384615e+00
   1.1741593e+00   3.4520548e+00
   1.2052940e+00   2.6212766e+00
   1.2924870e+00   4.4343891e+00
   1.2839496e+00   3.8181818e+00
   1.3279091e+00   4.4130435e+00
   1.4241532e+00   1.0111111e+01
   1.3422474e+00   6.8444444e+00
   1.3201180e+00   7.1794872e+00
   1.3737194e+00   5.4444444e+00
   1.3326825e+00   4.5617978e+00
   1.3702165e+00   6.2631579e+00
   1.5154743e+00   3.2666667e+01
   1.3646770e+00   5.9111111e+00
   1.3700206e+00   7.6000000e+00
   1.4814773e+00   9.4500000e+00
   1.4377096e+00   6.5070423e+00
   1.5598230e+00   2.1000000e+01
   1.4409623e+00   1.4000000e+01
   1.6546448e+00   2.2909091e+01
   1.7014896e+00   1.9600000e+01
   1.7394360e+00   2.8000000e+01
   1.6274235e+00   1.9727273e+01
   1.4925963e+00   8.0824742e+00
   1.5418467e+00   8.7192982e+00
   1.6859009e+00   5.2500000e+01
   1.6529126e+00   1.1720930e+01
   1.7365275e+00   1.8421053e+01
   1.7068217e+00   2.7176471e+01
   1.7048269e+00   1.5200000e+01
   1.7878020e+00   2.8583333e+01
   1.5332541e+00   2.3562500e+01
   1.6220511e+00   7.4750000e+01
   1.3914808e+00   1.7333333e+01
   1.2475778e+00   5.1666667e+00
   1.2416074e+00   7.2500000e+00
   1.3603435e+00   1.6714286e+01
   1.3182692e+00   1.8200000e+01
   1.3118454e+00   8.6666667e+00
   1.2472731e+00   3.3854167e+00
   1.2194775e+00   4.1849315e+00
   1.2158170e+00   3.0837209e+00
   1.2215821e+00   4.7500000e+00
   1.2677206e+00   7.4285714e+00
   1.1314113e+00   2.4375000e+00
   1.1077202e+00   1.6577181e+00
   9.6298264e-01   1.1607143e+00
   7.9913146e-01   4.2424242e-01
   8.6149681e-01   6.7144907e-01
   1.1719375e+00   4.1489362e+00
   1.1405304e+00   3.1200000e+00
   1.1771340e+00   2.1832061e+00
   1.2824802e+00   4.3750000e+00
   1.2732115e+00   3.3428571e+00
   1.3140493e+00   4.5421687e+00
   1.4250701e+00   1.0562500e+01
   1.3415904e+00   5.0175439e+00
   1.3116443e+00   5.0000000e+00
   1.3722921e+00   5.5151515e+00
   1.3226914e+00   3.4272727e+00
   1.3666134e+00   4.3333333e+00
   1.5215206e+00   3.6400000e+01
   1.3613297e+00   5.4888889e+00
   1.3545490e+00   6.8611111e+00
   1.4740825e+00   1.1700000e+01
   1.4344976e+00   6.6000000e+00
   1.5545610e+00   1.0636364e+01
   1.4253833e+00   8.2105263e+00
   1.6492042e+00   3.9000000e+01
   1.6945800e+00   3.0333333e+01
   1.7301178e+00   5.2000000e+01
   1.6226039e+00   3.1000000e+01
   1.4738911e+00   5.0206897e+00
   1.5283001e+00   5.9548387e+00
   1.6857878e+00   3.9000000e+01
   1.6342981e+00   9.9574468e+00
   1.7266745e+00   2.3214286e+01
   1.6962566e+00   1.7160000e+01
   1.6909890e+00   1.0081633e+01
   1.7790760e+00   2.1965517e+01
   1.4684147e+00   1.0492462e+01
   1.5551062e+00   2.3000000e+01
   1.3420066e+00   8.1509434e+00
   1.2563264e+00   6.5647059e+00
   1.2547753e+00   8.3520000e+00
   1.3164798e+00   5.4915254e+00
   1.2782909e+00   5.7272727e+00
   1.2739201e+00   3.8400000e+00
   1.2526329e+00   3.9130435e+00
   1.2580511e+00   6.5581395e+00
   1.2523595e+00   3.8898305e+00
   1.2209342e+00   3.5811518e+00
   1.2510457e+00   5.7600000e+00
   1.1775804e+00   3.1380145e+00
   1.2034558e+00   4.7500000e+00
   1.0702623e+00   2.5352113e+00
   9.7827651e-01   1.5750000e+00
   8.6149681e-01   6.7144907e-01
   1.0084120e+00   9.0452261e-01
   1.0184131e+00   1.3670886e+00
   1.1422562e+00   2.3397341e+00
   1.2252050e+00   3.3689840e+00
   1.2589585e+00   3.7241379e+00
   1.3009428e+00   4.7454545e+00
   1.3714113e+00   5.0869565e+00
   1.3168895e+00   4.3756906e+00
   1.3296235e+00   7.4226804e+00
   1.3464494e+00   4.8932039e+00
   1.3323263e+00   5.1176471e+00
   1.3264108e+00   4.3404255e+00
   1.4522951e+00   8.1290323e+00
   1.3256361e+00   4.4129032e+00
   1.3652133e+00   8.6037736e+00
   1.4110314e+00   6.1132075e+00
   1.3853979e+00   4.9707113e+00
   1.4921726e+00   7.5348837e+00
   1.3931946e+00   8.1509434e+00
   1.5635913e+00   1.2461538e+01
   1.6099052e+00   1.4000000e+01
   1.6481630e+00   1.8000000e+01
   1.5467303e+00   1.2263736e+01
   1.4705056e+00   1.0723404e+01
   1.5303653e+00   1.3312500e+01
   1.6105577e+00   1.9285714e+01
   1.6002738e+00   1.0983051e+01
   1.6586309e+00   1.3235294e+01
   1.6377964e+00   1.0330435e+01
   1.6542675e+00   1.0687500e+01
   1.7307789e+00   1.6485981e+01
   1.3908621e+00   7.6991150e+00
   1.4294877e+00   1.1896552e+01
   1.3090250e+00   4.8648649e+00
   1.3607987e+00   1.0568182e+01
   1.3335082e+00   1.0609756e+01
   1.2712724e+00   5.0000000e+00
   1.2735812e+00   7.0000000e+00
   1.2886983e+00   3.4285714e+00
   1.3412623e+00   5.8593750e+00
   1.3890724e+00   1.3301887e+01
   1.3829127e+00   7.5742574e+00
   1.3003190e+00   4.1304348e+00
   1.2889585e+00   3.8709677e+00
   1.3262746e+00   6.7500000e+00
   1.3862016e+00   9.1935484e+00
   1.2591642e+00   3.9473684e+00
   1.2042292e+00   4.0384615e+00
   1.1719375e+00   4.1489362e+00
   1.0084120e+00   9.0452261e-01
   8.4781360e-01   5.6842105e-01
   1.1572716e+00   3.0000000e+00
   1.2093978e+00   3.5117057e+00
   1.3110486e+00   7.5000000e+00
   1.3617709e+00   6.6923077e+00
   1.3134912e+00   3.6111111e+00
   1.3424914e+00   4.9253731e+00
   1.4172320e+00   2.3076923e+01
   1.3627609e+00   5.6756757e+00
   1.4097416e+00   6.9047619e+00
   1.2983362e+00   4.5535714e+00
   1.3597336e+00   3.3333333e+00
   1.3585117e+00   5.2777778e+00
   1.4484684e+00   1.0961538e+01
   1.3590193e+00   4.4021739e+00
   1.3882832e+00   5.8928571e+00
   1.4073665e+00   3.6486486e+00
   1.3862339e+00   5.4545455e+00
   1.4511289e+00   6.1363636e+00
   1.5022513e+00   8.7500000e+00
   1.5222895e+00   1.8000000e+01
   1.4537647e+00   6.7391304e+00
   1.5321272e+00   2.3333333e+01
   1.5881180e+00   2.7307692e+01
   1.5244556e+00   1.3235294e+01
   1.5866213e+00   1.3170732e+01
   1.5700179e+00   7.6530612e+00
   1.5806429e+00   1.3378378e+01
   1.6290873e+00   1.9000000e+01
   1.6786986e+00   1.3363636e+01
   1.4623461e+00   1.0653061e+01
   1.5276613e+00   2.7600000e+01
   1.3490125e+00   9.8181818e+00
   1.3130563e+00   7.5405405e+00
   1.2988608e+00   9.8490566e+00
   1.3209985e+00   5.4000000e+00
   1.2827769e+00   9.6923077e+00
   1.2891972e+00   4.6451613e+00
   1.2996560e+00   6.1643836e+00
   1.3301943e+00   8.3762376e+00
   1.3258315e+00   5.2159091e+00
   1.2740875e+00   4.2222222e+00
   1.3161843e+00   6.2608696e+00
   1.2690732e+00   4.5000000e+00
   1.3129428e+00   6.0000000e+00
   1.2221648e+00   3.6241611e+00
   1.1741593e+00   3.4520548e+00
   1.1405304e+00   3.1200000e+00
   1.0184131e+00   1.3670886e+00
   8.4781360e-01   5.6842105e-01
   1.0072808e+00   1.1715976e+00
   1.1538690e+00   2.9439252e+00
   1.2330775e+00   3.5217391e+00
   1.2940431e+00   6.6923077e+00
   1.3301058e+00   4.4150943e+00
   1.2986920e+00   4.9500000e+00
   1.3451566e+00   1.2857143e+01
   1.3340340e+00   4.8461538e+00
   1.3486129e+00   5.6739130e+00
   1.3001494e+00   5.0163934e+00
   1.4109855e+00   1.2000000e+01
   1.3190462e+00   4.9927007e+00
   1.3597024e+00   9.7714286e+00
   1.3604007e+00   5.7176471e+00
   1.3533934e+00   4.9090909e+00
   1.4193100e+00   6.4800000e+00
   1.3566921e+00   7.4482759e+00
   1.4940852e+00   1.2000000e+01
   1.5385875e+00   1.5750000e+01
   1.5778584e+00   2.1600000e+01
   1.4800827e+00   1.0333333e+01
   1.4706115e+00   1.1454545e+01
   1.5298967e+00   1.4359551e+01
   1.5594681e+00   1.0800000e+01
   1.5627454e+00   1.0285714e+01
   1.5988446e+00   9.3750000e+00
   1.5773650e+00   9.4285714e+00
   1.6050861e+00   1.0523077e+01
   1.6782184e+00   1.6961538e+01
   1.5307827e+00   1.9480916e+01
   1.5972520e+00   4.0480000e+01
   1.3980131e+00   1.5085714e+01
   1.3062881e+00   6.3738318e+00
   1.2912633e+00   1.0545455e+01
   1.3711859e+00   9.2093023e+00
   1.3317490e+00   9.3333333e+00
   1.3203831e+00   8.1860465e+00
   1.2920820e+00   4.0590406e+00
   1.2960601e+00   5.0810811e+00
   1.2982524e+00   4.2419660e+00
   1.2966776e+00   4.6966292e+00
   1.3397911e+00   8.8000000e+00
   1.2599770e+00   3.8540146e+00
   1.2778939e+00   3.6190476e+00
   1.2356989e+00   3.2917706e+00
   1.2052940e+00   2.6212766e+00
   1.1771340e+00   2.1832061e+00
   1.1422562e+00   2.3397341e+00
   1.1572716e+00   3.0000000e+00
   1.0072808e+00   1.1715976e+00
   1.1030032e+00   1.4850530e+00
   1.1760888e+00   2.2628571e+00
   1.2508390e+00   3.3315927e+00
   1.3582514e+00   5.8367347e+00
   1.2868340e+00   4.0843882e+00
   1.2829343e+00   5.9060403e+00
   1.3299746e+00   4.5629630e+00
   1.3104230e+00   4.0766773e+00
   1.3246714e+00   5.9365079e+00
   1.4738069e+00   1.2833333e+01
   1.3374369e+00   4.6315789e+00
   1.3517994e+00   6.4307692e+00
   1.4277151e+00   9.9000000e+00
   1.3856778e+00   5.6498054e+00
   1.4851291e+00   1.4666667e+01
   1.3929649e+00   8.1230769e+00
   1.5632480e+00   2.0842105e+01
   1.6101771e+00   1.8117647e+01
   1.6442793e+00   2.4000000e+01
   1.5326943e+00   1.9211268e+01
   1.4361895e+00   4.9577465e+00
   1.4987812e+00   6.3625255e+00
   1.6032179e+00   2.6400000e+01
   1.5628828e+00   7.9597990e+00
   1.6403689e+00   1.6417910e+01
   1.6059597e+00   1.1255814e+01
   1.6162439e+00   8.1165049e+00
   1.6986588e+00   1.8747826e+01
   1.4707942e+00   1.0099502e+01
   1.5329813e+00   1.9397590e+01
   1.3805135e+00   6.0869565e+00
   1.3658412e+00   7.5347222e+00
   1.3420185e+00   9.1031390e+00
   1.3423218e+00   4.2000000e+00
   1.3215856e+00   5.6976744e+00
   1.3240242e+00   5.2830189e+00
   1.3369782e+00   5.0724638e+00
   1.3586141e+00   7.0449679e+00
   1.3573422e+00   5.1366906e+00
   1.3200880e+00   4.1562500e+00
   1.3371602e+00   5.2336449e+00
   1.3231910e+00   4.7279550e+00
   1.3866084e+00   6.0454545e+00
   1.3176174e+00   4.6052632e+00
   1.2924870e+00   4.4343891e+00
   1.2824802e+00   4.3750000e+00
   1.2252050e+00   3.3689840e+00
   1.2093978e+00   3.5117057e+00
   1.1538690e+00   2.9439252e+00
   1.1030032e+00   1.4850530e+00
   1.0049269e+00   9.7523220e-01
   1.1433142e+00   2.6816380e+00
   1.2313641e+00   2.5000000e+00
   1.2096709e+00   3.1111111e+00
   1.2909810e+00   7.0707071e+00
   1.2936913e+00   4.1350211e+00
   1.3250483e+00   5.0372208e+00
   1.2794270e+00   4.0614334e+00
   1.3812069e+00   5.1578947e+00
   1.3052851e+00   4.2424242e+00
   1.3757801e+00   8.8079470e+00
   1.3539469e+00   5.6586826e+00
   1.3388849e+00   4.8326360e+00
   1.3937706e+00   5.0806452e+00
   1.3483349e+00   6.3157895e+00
   1.4449768e+00   8.5714286e+00
   1.4875230e+00   6.9014085e+00
   1.5239573e+00   1.1351351e+01
   1.4181714e+00   7.8339350e+00
   1.4191222e+00   7.9837067e+00
   1.4856083e+00   9.7450980e+00
   1.4999654e+00   8.4000000e+00
   1.5144080e+00   8.5423729e+00
   1.5407001e+00   9.6153846e+00
   1.5205649e+00   8.9534884e+00
   1.5447159e+00   9.4326241e+00
   1.6104338e+00   1.1993007e+01
   1.5570619e+00   1.8642857e+01
   1.6318970e+00   2.5875000e+01
   1.4409030e+00   2.1600000e+01
   1.3708162e+00   1.2130435e+01
   1.3531244e+00   7.4571429e+00
   1.4089595e+00   1.3500000e+01
   1.3753848e+00   1.2600000e+01
   1.3695460e+00   3.6000000e+01
   1.3340811e+00   4.2452830e+00
   1.3347236e+00   5.2222222e+00
   1.3339055e+00   4.5000000e+00
   1.3220851e+00   3.8863636e+00
   1.3628880e+00   1.2000000e+01
   1.2978635e+00   4.7647059e+00
   1.3345071e+00   5.0294118e+00
   1.3018956e+00   4.2857143e+00
   1.2839496e+00   3.8181818e+00
   1.2732115e+00   3.3428571e+00
   1.2589585e+00   3.7241379e+00
   1.3110486e+00   7.5000000e+00
   1.2330775e+00   3.5217391e+00
   1.1760888e+00   2.2628571e+00
   1.0049269e+00   9.7523220e-01
   9.1338542e-01   7.5000000e-01
   1.1679672e+00   2.1666667e+00
   1.1170124e+00   2.3294118e+00
   1.1705624e+00   3.4615385e+00
   1.2455404e+00   2.8636364e+00
   1.2517062e+00   3.4800000e+00
   1.2686730e+00   4.7812500e+00
   1.4245172e+00   1.5750000e+01
   1.3073462e+00   4.5000000e+00
   1.3315963e+00   8.3414634e+00
   1.3913814e+00   1.0125000e+01
   1.3463780e+00   5.5000000e+00
   1.4456974e+00   9.0000000e+00
   1.3421404e+00   6.0000000e+00
   1.5111912e+00   1.2461538e+01
   1.5544373e+00   6.3000000e+01
   1.5957091e+00   1.3500000e+01
   1.4757900e+00   1.3950000e+01
   1.3727484e+00   4.9900990e+00
   1.4100512e+00   5.8623853e+00
   1.5322034e+00   1.0384615e+01
   1.4800747e+00   6.6122449e+00
   1.5675392e+00   1.5000000e+01
   1.5282591e+00   6.4565217e+00
   1.5322579e+00   7.2765957e+00
   1.6126291e+00   1.1918919e+01
   1.5913654e+00   2.5876923e+01
   1.6731108e+00   5.5583333e+01
   1.4859791e+00   2.0470588e+01
   1.4135192e+00   1.0215909e+01
   1.3938665e+00   1.5017857e+01
   1.4537557e+00   1.3050000e+01
   1.4251471e+00   1.2687500e+01
   1.4118354e+00   5.8000000e+00
   1.3724246e+00   5.4104478e+00
   1.3677871e+00   7.0989583e+00
   1.3678498e+00   5.4175824e+00
   1.3611996e+00   5.9247312e+00
   1.3980908e+00   1.0545455e+01
   1.3395973e+00   5.4093264e+00
   1.3587213e+00   5.8930481e+00
   1.3341494e+00   5.2095808e+00
   1.3279091e+00   4.4130435e+00
   1.3140493e+00   4.5421687e+00
   1.3009428e+00   4.7454545e+00
   1.3617709e+00   6.6923077e+00
   1.2940431e+00   6.6923077e+00
   1.2508390e+00   3.3315927e+00
   1.1433142e+00   2.6816380e+00
   9.1338542e-01   7.5000000e-01
   1.1043200e+00   1.1153846e+00
   1.0545185e+00   1.6317136e+00
   1.1492458e+00   3.4730539e+00
   1.2423613e+00   3.4406780e+00
   1.2489341e+00   3.5635593e+00
   1.2842295e+00   5.3010753e+00
   1.4465403e+00   8.6382979e+00
   1.3293252e+00   5.5656566e+00
   1.3506460e+00   8.7460317e+00
   1.4268872e+00   8.5108696e+00
   1.3747193e+00   5.5000000e+00
   1.4847395e+00   1.0440000e+01
   1.3815970e+00   9.1578947e+00
   1.5543756e+00   1.4914286e+01
   1.5914683e+00   1.2687500e+01
   1.6287169e+00   2.6769231e+01
   1.5166927e+00   1.5500000e+01
   1.3870262e+00   5.4680135e+00
   1.4199143e+00   6.6850649e+00
   1.5474894e+00   2.1750000e+01
   1.5010091e+00   5.9318182e+00
   1.5853572e+00   1.3425926e+01
   1.5566244e+00   1.0290323e+01
   1.5440692e+00   9.0327869e+00
   1.6283712e+00   1.2042373e+01
   1.4770992e+00   9.6666667e+00
   1.5018210e+00   1.3000000e+01
   1.4129780e+00   7.4285714e+00
   1.4964550e+00   9.5952381e+00
   1.4671432e+00   8.7674419e+00
   1.3740459e+00   4.6800000e+00
   1.3831671e+00   7.0000000e+00
   1.3981670e+00   4.0000000e+00
   1.4452054e+00   6.3725490e+00
   1.4785302e+00   1.0355932e+01
   1.4773605e+00   7.2857143e+00
   1.3820489e+00   4.6603774e+00
   1.3816425e+00   2.6666667e+00
   1.4434145e+00   5.1428571e+00
   1.4984527e+00   1.2666667e+01
   1.4335928e+00   6.0000000e+00
   1.4241532e+00   1.0111111e+01
   1.4250701e+00   1.0562500e+01
   1.3714113e+00   5.0869565e+00
   1.3134912e+00   3.6111111e+00
   1.3301058e+00   4.4150943e+00
   1.3582514e+00   5.8367347e+00
   1.2313641e+00   2.5000000e+00
   1.1679672e+00   2.1666667e+00
   1.1043200e+00   1.1153846e+00
   8.8343401e-01   3.1053203e-01
   1.2034549e+00   3.7681159e+00
   1.1933735e+00   1.5826087e+00
   1.3249301e+00   4.7721519e+00
   1.2048274e+00   2.6309524e+00
   1.2950952e+00   3.2500000e+00
   1.3383946e+00   3.9520000e+00
   1.4314401e+00   1.0977778e+01
   1.3529402e+00   3.6947368e+00
   1.3829151e+00   5.3625000e+00
   1.3927059e+00   2.5434783e+00
   1.3864370e+00   5.0322581e+00
   1.4162252e+00   5.5714286e+00
   1.4634650e+00   7.5833333e+00
   1.4865374e+00   7.0909091e+00
   1.4019530e+00   5.2337662e+00
   1.4707818e+00   1.0111111e+01
   1.5040815e+00   1.4200000e+01
   1.4287498e+00   3.3620690e+00
   1.4922910e+00   7.0909091e+00
   1.4786352e+00   5.4166667e+00
   1.4922495e+00   6.4029851e+00
   1.5385044e+00   8.3728814e+00
   1.5920527e+00   7.9625000e+00
   1.5439366e+00   1.5560976e+01
   1.6088738e+00   3.1625000e+01
   1.4559657e+00   1.2000000e+01
   1.4302015e+00   9.4722222e+00
   1.4135808e+00   1.0813559e+01
   1.4225228e+00   6.6000000e+00
   1.3968305e+00   9.0588235e+00
   1.3963108e+00   6.0689655e+00
   1.3913100e+00   5.0000000e+00
   1.3951764e+00   8.4754098e+00
   1.3913621e+00   5.6381910e+00
   1.3505205e+00   5.5733333e+00
   1.3824467e+00   8.0000000e+00
   1.3638017e+00   5.1096774e+00
   1.4028985e+00   7.2695652e+00
   1.3543969e+00   5.4098361e+00
   1.3422474e+00   6.8444444e+00
   1.3415904e+00   5.0175439e+00
   1.3168895e+00   4.3756906e+00
   1.3424914e+00   4.9253731e+00
   1.2986920e+00   4.9500000e+00
   1.2868340e+00   4.0843882e+00
   1.2096709e+00   3.1111111e+00
   1.1170124e+00   2.3294118e+00
   1.0545185e+00   1.6317136e+00
   8.8343401e-01   3.1053203e-01
   9.6847237e-01   1.1891892e+00
   1.0856413e+00   1.4666667e+00
   1.1832113e+00   2.7033898e+00
   1.1685389e+00   2.8549618e+00
   1.3415509e+00   4.8888889e+00
   1.2709161e+00   3.4833333e+00
   1.3236089e+00   8.1165049e+00
   1.3534296e+00   4.4661654e+00
   1.3501527e+00   4.7450980e+00
   1.4317912e+00   6.3870968e+00
   1.3166346e+00   7.5428571e+00
   1.4821093e+00   9.9000000e+00
   1.5289918e+00   5.7037037e+00
   1.5592253e+00   1.1000000e+01
   1.4377013e+00   8.5250000e+00
   1.3732137e+00   6.4842105e+00
   1.4089774e+00   7.0044843e+00
   1.4675560e+00   7.6744186e+00
   1.4546348e+00   5.9104478e+00
   1.5019892e+00   5.8510638e+00
   1.4907444e+00   6.9142857e+00
   1.4951445e+00   6.8524590e+00
   1.5795244e+00   9.7117117e+00
   1.6644743e+00   5.8000000e+01
   1.7476028e+00   1.5333333e+02
   1.5524045e+00   4.8000000e+01
   1.4239058e+00   1.4090909e+01
   1.4114127e+00   2.6363636e+01
   1.5158768e+00   6.0000000e+01
   1.4735778e+00   2.0000000e+01
   1.4696450e+00   2.6666667e+01
   1.3961840e+00   1.0638298e+01
   1.3575440e+00   8.7037037e+00
   1.3618544e+00   8.5714286e+00
   1.3881554e+00   1.1515152e+01
   1.4395984e+00   2.2857143e+01
   1.3362212e+00   7.9120879e+00
   1.3372929e+00   6.8468468e+00
   1.3339282e+00   9.2307692e+00
   1.3201180e+00   7.1794872e+00
   1.3116443e+00   5.0000000e+00
   1.3296235e+00   7.4226804e+00
   1.4172320e+00   2.3076923e+01
   1.3451566e+00   1.2857143e+01
   1.2829343e+00   5.9060403e+00
   1.2909810e+00   7.0707071e+00
   1.1705624e+00   3.4615385e+00
   1.1492458e+00   3.4730539e+00
   1.2034549e+00   3.7681159e+00
   9.6847237e-01   1.1891892e+00
   1.0302243e+00   1.2844037e+00
   1.0652066e+00   2.3015873e+00
   1.2151941e+00   5.2307692e+00
   1.4252744e+00   1.7500000e+01
   1.2876259e+00   6.4957265e+00
   1.2670126e+00   8.7356322e+00
   1.4358769e+00   1.1739130e+01
   1.3922169e+00   1.2452830e+01
   1.5272666e+00   2.5714286e+01
   1.3619510e+00   1.8461538e+01
   1.6090916e+00   3.2727273e+01
   1.6460427e+00   3.5000000e+01
   1.6810800e+00   6.0000000e+01
   1.5344952e+00   4.4285714e+01
   1.3110154e+00   5.0909091e+00
   1.3377786e+00   6.1739130e+00
   1.5511442e+00   3.7500000e+01
   1.4413901e+00   8.8888889e+00
   1.5874568e+00   2.6315789e+01
   1.5364698e+00   1.6097561e+01
   1.5011407e+00   1.2666667e+01
   1.6011059e+00   1.8490566e+01
   1.5767510e+00   1.6916667e+01
   1.6322102e+00   4.6000000e+01
   1.4861148e+00   9.8823529e+00
   1.4728022e+00   1.0585366e+01
   1.4405569e+00   9.9024390e+00
   1.4365215e+00   7.4117647e+00
   1.4259120e+00   7.5384615e+00
   1.4236766e+00   5.3333333e+00
   1.4137995e+00   5.0724638e+00
   1.4258188e+00   8.8918919e+00
   1.4216882e+00   7.0693069e+00
   1.3859048e+00   6.3333333e+00
   1.3991654e+00   5.3333333e+00
   1.3882045e+00   5.3617021e+00
   1.4252101e+00   7.8235294e+00
   1.3806388e+00   5.9154930e+00
   1.3737194e+00   5.4444444e+00
   1.3722921e+00   5.5151515e+00
   1.3464494e+00   4.8932039e+00
   1.3627609e+00   5.6756757e+00
   1.3340340e+00   4.8461538e+00
   1.3299746e+00   4.5629630e+00
   1.2936913e+00   4.1350211e+00
   1.2455404e+00   2.8636364e+00
   1.2423613e+00   3.4406780e+00
   1.1933735e+00   1.5826087e+00
   1.0856413e+00   1.4666667e+00
   1.0302243e+00   1.2844037e+00
   1.0211718e+00   8.7878788e-01
   1.0612312e+00   1.6301370e+00
   1.2271621e+00   4.6666667e+00
   1.2378715e+00   3.2048193e+00
   1.3213991e+00   6.6500000e+00
   1.3560506e+00   5.3239437e+00
   1.3675841e+00   6.0789474e+00
   1.4481059e+00   7.0000000e+00
   1.3454433e+00   6.4615385e+00
   1.4943042e+00   1.4000000e+01
   1.5383059e+00   1.4000000e+01
   1.5661164e+00   1.5272727e+01
   1.4499375e+00   1.0333333e+01
   1.3891463e+00   6.0775194e+00
   1.4125043e+00   8.2833333e+00
   1.4584479e+00   8.0769231e+00
   1.4461766e+00   6.2222222e+00
   1.5013980e+00   7.6086957e+00
   1.4869162e+00   7.4516129e+00
   1.4828876e+00   8.4444444e+00
   1.5663493e+00   1.1627119e+01
   1.6579283e+00   2.8033333e+01
   1.7234983e+00   6.0636364e+01
   1.5410992e+00   2.1750000e+01
   1.4405404e+00   1.0963415e+01
   1.4218480e+00   1.0782051e+01
   1.4998589e+00   2.0076923e+01
   1.4694852e+00   1.5615385e+01
   1.4636260e+00   8.0000000e+00
   1.4077142e+00   5.3308824e+00
   1.3720537e+00   6.2522936e+00
   1.3712157e+00   4.8651316e+00
   1.3895058e+00   6.4069767e+00
   1.4336694e+00   1.1600000e+01
   1.3487088e+00   5.0679612e+00
   1.3454502e+00   4.8333333e+00
   1.3424605e+00   5.1176471e+00
   1.3326825e+00   4.5617978e+00
   1.3226914e+00   3.4272727e+00
   1.3323263e+00   5.1176471e+00
   1.4097416e+00   6.9047619e+00
   1.3486129e+00   5.6739130e+00
   1.3104230e+00   4.0766773e+00
   1.3250483e+00   5.0372208e+00
   1.2517062e+00   3.4800000e+00
   1.2489341e+00   3.5635593e+00
   1.3249301e+00   4.7721519e+00
   1.1832113e+00   2.7033898e+00
   1.0652066e+00   2.3015873e+00
   1.0211718e+00   8.7878788e-01
   1.0151039e+00   8.9963504e-01
   1.2911487e+00   3.6909091e+00
   1.1964452e+00   2.6113744e+00
   1.2266011e+00   5.1018519e+00
   1.4014121e+00   9.5487805e+00
   1.3723979e+00   5.1451613e+00
   1.5038445e+00   1.3050000e+01
   1.3431842e+00   1.5130435e+01
   1.5803686e+00   1.1600000e+01
   1.6148615e+00   3.3833333e+01
   1.6534650e+00   2.6769231e+01
   1.5057926e+00   1.6053571e+01
   1.3178598e+00   4.1534527e+00
   1.3274847e+00   4.5054705e+00
   1.5174355e+00   1.2428571e+01
   1.4173068e+00   5.4659686e+00
   1.5532346e+00   1.0984848e+01
   1.5115439e+00   8.8611111e+00
   1.4863740e+00   6.4069767e+00
   1.5728893e+00   1.2801802e+01
   1.5069950e+00   1.1204545e+01
   1.5397954e+00   1.8619048e+01
   1.4255611e+00   8.8695652e+00
   1.4654137e+00   1.0979167e+01
   1.4337840e+00   1.6433333e+01
   1.3806252e+00   6.3750000e+00
   1.3813819e+00   7.9333333e+00
   1.3866318e+00   5.2307692e+00
   1.4178536e+00   7.4561404e+00
   1.4450275e+00   1.1750000e+01
   1.4323758e+00   6.4701493e+00
   1.3645482e+00   6.3333333e+00
   1.3611146e+00   6.1818182e+00
   1.3944778e+00   6.5106383e+00
   1.4424145e+00   1.3458333e+01
   1.3813113e+00   6.1445783e+00
   1.3702165e+00   6.2631579e+00
   1.3666134e+00   4.3333333e+00
   1.3264108e+00   4.3404255e+00
   1.2983362e+00   4.5535714e+00
   1.3001494e+00   5.0163934e+00
   1.3246714e+00   5.9365079e+00
   1.2794270e+00   4.0614334e+00
   1.2686730e+00   4.7812500e+00
   1.2842295e+00   5.3010753e+00
   1.2048274e+00   2.6309524e+00
   1.1685389e+00   2.8549618e+00
   1.2151941e+00   5.2307692e+00
   1.0612312e+00   1.6301370e+00
   1.0151039e+00   8.9963504e-01
   9.3193297e-01   5.3846154e-01
   1.1140999e+00   1.5911330e+00
   1.2782210e+00   5.4745763e+00
   1.2631594e+00   3.8898305e+00
   1.3113346e+00   4.7948718e+00
   1.3616287e+00   4.3714286e+00
   1.2721267e+00   4.5333333e+00
   1.3992008e+00   9.0000000e+00
   1.4396029e+00   6.2631579e+00
   1.4686280e+00   1.0200000e+01
   1.3612824e+00   7.4225352e+00
   1.3843938e+00   8.0000000e+00
   1.4012918e+00   8.2108844e+00
   1.3693837e+00   4.6363636e+00
   1.4034167e+00   4.8571429e+00
   1.4162817e+00   6.5384615e+00
   1.4159457e+00   4.6750000e+00
   1.4433046e+00   7.6000000e+00
   1.5004942e+00   6.7723577e+00
   1.4941427e+00   9.5529412e+00
   1.4829044e+00   8.4736842e+00
   1.4629379e+00   6.2222222e+00
   1.5985216e+00   2.8933333e+01
   1.5633392e+00   1.6916667e+01
   1.4286996e+00   4.5000000e+00
   1.4434975e+00   7.5384615e+00
   1.4605147e+00   9.3333333e+00
   1.5551499e+00   1.3461538e+01
   1.6044984e+00   5.0615385e+01
   1.5996512e+00   1.8789474e+01
   1.4855841e+00   7.3888889e+00
   1.4671176e+00   8.6153846e+00
   1.5470683e+00   1.2000000e+01
   1.6080813e+00   2.9555556e+01
   1.5352983e+00   1.8260870e+01
   1.5154743e+00   3.2666667e+01
   1.5215206e+00   3.6400000e+01
   1.4522951e+00   8.1290323e+00
   1.3597336e+00   3.3333333e+00
   1.4109855e+00   1.2000000e+01
   1.4738069e+00   1.2833333e+01
   1.3812069e+00   5.1578947e+00
   1.4245172e+00   1.5750000e+01
   1.4465403e+00   8.6382979e+00
   1.2950952e+00   3.2500000e+00
   1.3415509e+00   4.8888889e+00
   1.4252744e+00   1.7500000e+01
   1.2271621e+00   4.6666667e+00
   1.2911487e+00   3.6909091e+00
   9.3193297e-01   5.3846154e-01
   1.1420709e+00   1.4456522e+00
   1.3891453e+00   7.0933333e+00
   1.2569228e+00   3.1764706e+00
   1.3632063e+00   7.3333333e+00
   1.3329888e+00   4.2000000e+00
   1.3528955e+00   4.9411765e+00
   1.3333180e+00   4.6666667e+00
   1.3613842e+00   4.0833333e+00
   1.3822149e+00   5.0909091e+00
   1.3322519e+00   3.5573770e+00
   1.5072527e+00   2.6133333e+01
   1.5377781e+00   2.2590909e+01
   1.3488083e+00   3.7500000e+00
   1.4674947e+00   8.8421053e+00
   1.3816153e+00   4.8611111e+00
   1.4168068e+00   5.7750000e+00
   1.4879253e+00   1.5200000e+01
   1.5143059e+00   8.4691358e+00
   1.5781616e+00   1.6447761e+01
   1.6138508e+00   3.0137931e+01
   1.4896681e+00   1.3818182e+01
   1.4838218e+00   1.3386364e+01
   1.4544501e+00   1.3119048e+01
   1.4478013e+00   1.3153846e+01
   1.4189926e+00   7.8235294e+00
   1.4267048e+00   7.2380952e+00
   1.4385834e+00   6.0897436e+00
   1.4485510e+00   9.9222222e+00
   1.4446651e+00   6.2718447e+00
   1.3949989e+00   5.0489510e+00
   1.4217811e+00   7.4146341e+00
   1.3847225e+00   5.1235955e+00
   1.4198773e+00   8.1123596e+00
   1.3859992e+00   5.7575758e+00
   1.3646770e+00   5.9111111e+00
   1.3613297e+00   5.4888889e+00
   1.3256361e+00   4.4129032e+00
   1.3585117e+00   5.2777778e+00
   1.3190462e+00   4.9927007e+00
   1.3374369e+00   4.6315789e+00
   1.3052851e+00   4.2424242e+00
   1.3073462e+00   4.5000000e+00
   1.3293252e+00   5.5656566e+00
   1.3383946e+00   3.9520000e+00
   1.2709161e+00   3.4833333e+00
   1.2876259e+00   6.4957265e+00
   1.2378715e+00   3.2048193e+00
   1.1964452e+00   2.6113744e+00
   1.1140999e+00   1.5911330e+00
   1.1420709e+00   1.4456522e+00
   1.0531104e+00   2.0453258e+00
   1.1883446e+00   2.7287234e+00
   1.2463135e+00   3.3891892e+00
   1.3575558e+00   4.8169014e+00
   1.2005687e+00   4.6530612e+00
   1.4262088e+00   7.4347826e+00
   1.4576907e+00   7.6000000e+00
   1.4997798e+00   9.9130435e+00
   1.3934082e+00   6.8092486e+00
   1.3370348e+00   5.2803970e+00
   1.3618148e+00   6.2890443e+00
   1.3991722e+00   5.6435644e+00
   1.3678623e+00   4.5000000e+00
   1.4184716e+00   5.2777778e+00
   1.3962959e+00   4.5934066e+00
   1.3984075e+00   5.1756272e+00
   1.4920329e+00   7.2170543e+00
   1.6991615e+00   3.7355932e+01
   1.7560269e+00   6.2428571e+01
   1.5932329e+00   2.6823529e+01
   1.5053881e+00   1.9311475e+01
   1.4874487e+00   2.4488889e+01
   1.5543758e+00   2.1375000e+01
   1.5164979e+00   3.3250000e+01
   1.5135826e+00   1.5200000e+01
   1.4755233e+00   1.4179104e+01
   1.4442683e+00   1.2666667e+01
   1.4458376e+00   9.6417910e+00
   1.4437100e+00   1.5361702e+01
   1.4888983e+00   1.3217391e+01
   1.3872521e+00   7.6424581e+00
   1.3780615e+00   8.2514286e+00
   1.3913629e+00   9.9130435e+00
   1.3700206e+00   7.6000000e+00
   1.3545490e+00   6.8611111e+00
   1.3652133e+00   8.6037736e+00
   1.4484684e+00   1.0961538e+01
   1.3597024e+00   9.7714286e+00
   1.3517994e+00   6.4307692e+00
   1.3757801e+00   8.8079470e+00
   1.3315963e+00   8.3414634e+00
   1.3506460e+00   8.7460317e+00
   1.4314401e+00   1.0977778e+01
   1.3236089e+00   8.1165049e+00
   1.2670126e+00   8.7356322e+00
   1.3213991e+00   6.6500000e+00
   1.2266011e+00   5.1018519e+00
   1.2782210e+00   5.4745763e+00
   1.3891453e+00   7.0933333e+00
   1.0531104e+00   2.0453258e+00
   1.1657055e+00   1.6442308e+00
   1.2436767e+00   4.5600000e+00
   1.4378418e+00   6.5769231e+00
   9.3203652e-01   7.8620690e+00
   1.5335051e+00   1.2436364e+01
   1.5786179e+00   1.0640000e+01
   1.6236612e+00   1.3818182e+01
   1.4867455e+00   1.5298701e+01
   1.2937401e+00   4.6872247e+00
   1.3048332e+00   5.5286885e+00
   1.4848677e+00   1.0000000e+01
   1.3776700e+00   7.4754098e+00
   1.5112887e+00   7.7235772e+00
   1.4520198e+00   9.6461538e+00
   1.4227717e+00   7.4051282e+00
   1.5178622e+00   1.1216867e+01
   1.5425114e+00   1.0168831e+01
   1.5503650e+00   1.2673469e+01
   1.4947494e+00   8.7567568e+00
   1.5788727e+00   2.0925000e+01
   1.5391177e+00   1.7795455e+01
   1.4588774e+00   9.7200000e+00
   1.4445893e+00   1.1117647e+01
   1.4606586e+00   6.3529412e+00
   1.5409349e+00   1.5000000e+01
   1.5869602e+00   2.1508475e+01
   1.5583957e+00   1.2518182e+01
   1.4758144e+00   9.6792453e+00
   1.4819381e+00   7.7142857e+00
   1.5176617e+00   9.5294118e+00
   1.5651860e+00   1.9358491e+01
   1.5033600e+00   1.2461538e+01
   1.4814773e+00   9.4500000e+00
   1.4740825e+00   1.1700000e+01
   1.4110314e+00   6.1132075e+00
   1.3590193e+00   4.4021739e+00
   1.3604007e+00   5.7176471e+00
   1.4277151e+00   9.9000000e+00
   1.3539469e+00   5.6586826e+00
   1.3913814e+00   1.0125000e+01
   1.4268872e+00   8.5108696e+00
   1.3529402e+00   3.6947368e+00
   1.3534296e+00   4.4661654e+00
   1.4358769e+00   1.1739130e+01
   1.3560506e+00   5.3239437e+00
   1.4014121e+00   9.5487805e+00
   1.2631594e+00   3.8898305e+00
   1.2569228e+00   3.1764706e+00
   1.1883446e+00   2.7287234e+00
   1.1657055e+00   1.6442308e+00
   1.0798246e+00   1.4800664e+00
   1.2094857e+00   2.1891892e+00
   1.0685435e+00   2.8173913e+00
   1.2706341e+00   3.2617450e+00
   1.3156400e+00   4.3953488e+00
   1.3559804e+00   4.4383562e+00
   1.2937281e+00   3.9481132e+00
   1.4305748e+00   1.1812500e+01
   1.4534740e+00   1.3500000e+01
   1.3563379e+00   4.1326531e+00
   1.3931945e+00   6.3947368e+00
   1.3533149e+00   4.0178571e+00
   1.3512746e+00   4.6406250e+00
   1.4059108e+00   6.7947020e+00
   1.4568752e+00   6.3000000e+00
   1.6061314e+00   1.9530612e+01
   1.6218618e+00   4.2166667e+01
   1.5234868e+00   1.6500000e+01
   1.5560937e+00   1.3285714e+01
   1.5276217e+00   1.5688525e+01
   1.4987432e+00   1.1880000e+01
   1.4754384e+00   8.5555556e+00
   1.4904935e+00   8.0000000e+00
   1.5186786e+00   8.3333333e+00
   1.5444522e+00   1.2925000e+01
   1.5267439e+00   8.5000000e+00
   1.4673179e+00   6.6000000e+00
   1.4863283e+00   9.1034483e+00
   1.4682693e+00   9.0000000e+00
   1.5149222e+00   9.3582090e+00
   1.4578785e+00   6.6442953e+00
   1.4377096e+00   6.5070423e+00
   1.4344976e+00   6.6000000e+00
   1.3853979e+00   4.9707113e+00
   1.3882832e+00   5.8928571e+00
   1.3533934e+00   4.9090909e+00
   1.3856778e+00   5.6498054e+00
   1.3388849e+00   4.8326360e+00
   1.3463780e+00   5.5000000e+00
   1.3747193e+00   5.5000000e+00
   1.3829151e+00   5.3625000e+00
   1.3501527e+00   4.7450980e+00
   1.3922169e+00   1.2452830e+01
   1.3675841e+00   6.0789474e+00
   1.3723979e+00   5.1451613e+00
   1.3113346e+00   4.7948718e+00
   1.3632063e+00   7.3333333e+00
   1.2463135e+00   3.3891892e+00
   1.2436767e+00   4.5600000e+00
   1.0798246e+00   1.4800664e+00
   1.1220804e+00   1.7267442e+00
   1.0571218e+00   2.0952381e+00
   1.2728962e+00   3.3370787e+00
   1.3369648e+00   4.7142857e+00
   1.3899650e+00   6.2857143e+00
   1.3205748e+00   5.6519337e+00
   1.3609450e+00   5.0630137e+00
   1.3997259e+00   6.7521614e+00
   1.4045357e+00   6.1111111e+00
   1.3715552e+00   4.9090909e+00
   1.4015286e+00   4.3421053e+00
   1.3579453e+00   4.7973568e+00
   1.3755049e+00   4.7142857e+00
   1.4478251e+00   6.3411765e+00
   1.5518780e+00   1.1600000e+01
   1.5276458e+00   7.3928571e+00
   1.5209941e+00   9.8181818e+00
   1.6383931e+00   1.9928571e+01
   1.6064146e+00   1.3050000e+01
   1.4922631e+00   5.4000000e+00
   1.4976072e+00   4.5000000e+00
   1.5231766e+00   6.5454545e+00
   1.6156962e+00   1.2500000e+01
   1.6662508e+00   1.7625000e+01
   1.6501372e+00   2.0863636e+01
   1.5496814e+00   1.2214286e+01
   1.5499571e+00   7.2000000e+00
   1.6069154e+00   1.1571429e+01
   1.6503451e+00   2.2800000e+01
   1.5760127e+00   9.0000000e+00
   1.5598230e+00   2.1000000e+01
   1.5545610e+00   1.0636364e+01
   1.4921726e+00   7.5348837e+00
   1.4073665e+00   3.6486486e+00
   1.4193100e+00   6.4800000e+00
   1.4851291e+00   1.4666667e+01
   1.3937706e+00   5.0806452e+00
   1.4456974e+00   9.0000000e+00
   1.4847395e+00   1.0440000e+01
   1.3927059e+00   2.5434783e+00
   1.4317912e+00   6.3870968e+00
   1.5272666e+00   2.5714286e+01
   1.4481059e+00   7.0000000e+00
   1.5038445e+00   1.3050000e+01
   1.3616287e+00   4.3714286e+00
   1.3329888e+00   4.2000000e+00
   1.3575558e+00   4.8169014e+00
   1.4378418e+00   6.5769231e+00
   1.2094857e+00   2.1891892e+00
   1.1220804e+00   1.7267442e+00
   1.1070494e+00   4.1538462e-01
   1.0085226e+00   9.5294118e-01
   1.1095836e+00   1.3695652e+00
   1.1659150e+00   1.7704918e+00
   1.1853141e+00   2.3250000e+00
   1.4664550e+00   8.0000000e+00
   1.5168441e+00   1.5975000e+01
   1.3687324e+00   3.6486486e+00
   1.4347898e+00   5.4915254e+00
   1.3696004e+00   3.3582090e+00
   1.3693104e+00   4.8688525e+00
   1.4336325e+00   9.0000000e+00
   1.4780073e+00   6.5820896e+00
   1.6013575e+00   1.7400000e+01
   1.6266191e+00   1.8400000e+01
   1.5373817e+00   1.8000000e+01
   1.5397105e+00   2.0666667e+01
   1.5113496e+00   1.7400000e+01
   1.5014895e+00   1.2000000e+01
   1.4785022e+00   1.4000000e+01
   1.4798887e+00   1.2000000e+01
   1.5064407e+00   2.0000000e+01
   1.5485284e+00   2.3500000e+01
   1.5157514e+00   1.7485714e+01
   1.4824058e+00   1.2000000e+01
   1.5031567e+00   1.2000000e+01
   1.4718271e+00   1.0536585e+01
   1.4936798e+00   1.6888889e+01
   1.4700477e+00   1.1612903e+01
   1.4409623e+00   1.4000000e+01
   1.4253833e+00   8.2105263e+00
   1.3931946e+00   8.1509434e+00
   1.3862339e+00   5.4545455e+00
   1.3566921e+00   7.4482759e+00
   1.3929649e+00   8.1230769e+00
   1.3483349e+00   6.3157895e+00
   1.3421404e+00   6.0000000e+00
   1.3815970e+00   9.1578947e+00
   1.3864370e+00   5.0322581e+00
   1.3166346e+00   7.5428571e+00
   1.3619510e+00   1.8461538e+01
   1.3454433e+00   6.4615385e+00
   1.3431842e+00   1.5130435e+01
   1.2721267e+00   4.5333333e+00
   1.3528955e+00   4.9411765e+00
   1.2005687e+00   4.6530612e+00
   9.3203652e-01   7.8620690e+00
   1.0685435e+00   2.8173913e+00
   1.0571218e+00   2.0952381e+00
   1.1070494e+00   4.1538462e-01
   1.1968831e+00   5.9833795e-01
   1.2747389e+00   1.2352941e+00
   1.3392074e+00   2.4827586e+00
   1.2951234e+00   2.8181818e+00
   1.3598904e+00   7.1489362e+00
   1.4008689e+00   1.0923077e+01
   1.4113748e+00   7.8260870e+00
   1.3921985e+00   7.7142857e+00
   1.4268982e+00   5.5555556e+00
   1.3826688e+00   3.9600000e+00
   1.4078186e+00   6.3333333e+00
   1.4649116e+00   5.6538462e+00
   1.5681083e+00   1.2731707e+01
   1.5078287e+00   1.6560000e+01
   1.5540757e+00   1.0285714e+01
   1.7267906e+00   3.2823529e+01
   1.6885535e+00   2.7473684e+01
   1.5353339e+00   7.3636364e+00
   1.5529829e+00   9.0000000e+00
   1.5952225e+00   1.6000000e+01
   1.7076272e+00   2.2500000e+01
   1.7642784e+00   6.5076923e+01
   1.7510495e+00   3.4000000e+01
   1.6335423e+00   1.2214286e+01
   1.6172082e+00   8.4705882e+00
   1.7004238e+00   2.2344828e+01
   1.7582868e+00   4.5600000e+01
   1.6748128e+00   2.8421053e+01
   1.6546448e+00   2.2909091e+01
   1.6492042e+00   3.9000000e+01
   1.5635913e+00   1.2461538e+01
   1.4511289e+00   6.1363636e+00
   1.4940852e+00   1.2000000e+01
   1.5632480e+00   2.0842105e+01
   1.4449768e+00   8.5714286e+00
   1.5111912e+00   1.2461538e+01
   1.5543756e+00   1.4914286e+01
   1.4162252e+00   5.5714286e+00
   1.4821093e+00   9.9000000e+00
   1.6090916e+00   3.2727273e+01
   1.4943042e+00   1.4000000e+01
   1.5803686e+00   1.1600000e+01
   1.3992008e+00   9.0000000e+00
   1.3333180e+00   4.6666667e+00
   1.4262088e+00   7.4347826e+00
   1.5335051e+00   1.2436364e+01
   1.2706341e+00   3.2617450e+00
   1.2728962e+00   3.3370787e+00
   1.0085226e+00   9.5294118e-01
   1.1968831e+00   5.9833795e-01
   7.7328076e-01   2.7391304e-01
   9.0028051e-01   7.8545455e-01
   1.0604227e+00   1.5457064e+00
   1.5068818e+00   1.0838710e+01
   1.5733198e+00   1.4200000e+01
   1.3398938e+00   4.9090909e+00
   1.4537398e+00   8.1000000e+00
   1.3282181e+00   5.1136364e+00
   1.3608852e+00   5.7115385e+00
   1.4506013e+00   1.1793103e+01
   1.4646969e+00   7.4117647e+00
   1.5946618e+00   7.2500000e+00
   1.5161667e+00   7.3181818e+00
   1.5858879e+00   1.2000000e+01
   1.7653781e+00   1.0850000e+02
   1.7286507e+00   2.2555556e+01
   1.5777845e+00   1.5750000e+01
   1.5887950e+00   1.6333333e+01
   1.6329556e+00   9.3333333e+00
   1.7460226e+00   4.3750000e+01
   1.8138192e+00   3.6555556e+01
   1.7967937e+00   4.4625000e+01
   1.6775457e+00   1.2090909e+01
   1.6670596e+00   1.8666667e+01
   1.7477692e+00   1.9384615e+01
   1.8017132e+00   8.8666667e+01
   1.7239264e+00   2.1000000e+01
   1.7014896e+00   1.9600000e+01
   1.6945800e+00   3.0333333e+01
   1.6099052e+00   1.4000000e+01
   1.5022513e+00   8.7500000e+00
   1.5385875e+00   1.5750000e+01
   1.6101771e+00   1.8117647e+01
   1.4875230e+00   6.9014085e+00
   1.5544373e+00   6.3000000e+01
   1.5914683e+00   1.2687500e+01
   1.4634650e+00   7.5833333e+00
   1.5289918e+00   5.7037037e+00
   1.6460427e+00   3.5000000e+01
   1.5383059e+00   1.4000000e+01
   1.6148615e+00   3.3833333e+01
   1.4396029e+00   6.2631579e+00
   1.3613842e+00   4.0833333e+00
   1.4576907e+00   7.6000000e+00
   1.5786179e+00   1.0640000e+01
   1.3156400e+00   4.3953488e+00
   1.3369648e+00   4.7142857e+00
   1.1095836e+00   1.3695652e+00
   1.2747389e+00   1.2352941e+00
   7.7328076e-01   2.7391304e-01
   7.1970895e-01   1.8181818e-01
   1.0140652e+00   1.0585366e+00
   1.5237011e+00   7.3962264e+00
   1.6044251e+00   1.6566667e+01
   1.3592860e+00   5.2500000e+00
   1.4779016e+00   8.6896552e+00
   1.3487624e+00   4.7297297e+00
   1.3906941e+00   6.6000000e+00
   1.4788102e+00   1.3300000e+01
   1.4864715e+00   7.1458333e+00
   1.6001905e+00   8.1882353e+00
   1.5116351e+00   6.7317073e+00
   1.6042507e+00   6.5454545e+00
   1.7986108e+00   5.3142857e+01
   1.7591024e+00   5.8000000e+01
   1.5928930e+00   9.0000000e+00
   1.6147545e+00   2.1000000e+01
   1.6545340e+00   1.2000000e+01
   1.7813435e+00   3.7500000e+01
   1.8443561e+00   6.2666667e+01
   1.8311429e+00   3.8250000e+01
   1.7085157e+00   2.8500000e+01
   1.6914089e+00   2.4000000e+01
   1.7844537e+00   4.3200000e+01
   1.8419319e+00   6.5142857e+01
   1.7615733e+00   3.2727273e+01
   1.7394360e+00   2.8000000e+01
   1.7301178e+00   5.2000000e+01
   1.6481630e+00   1.8000000e+01
   1.5222895e+00   1.8000000e+01
   1.5778584e+00   2.1600000e+01
   1.6442793e+00   2.4000000e+01
   1.5239573e+00   1.1351351e+01
   1.5957091e+00   1.3500000e+01
   1.6287169e+00   2.6769231e+01
   1.4865374e+00   7.0909091e+00
   1.5592253e+00   1.1000000e+01
   1.6810800e+00   6.0000000e+01
   1.5661164e+00   1.5272727e+01
   1.6534650e+00   2.6769231e+01
   1.4686280e+00   1.0200000e+01
   1.3822149e+00   5.0909091e+00
   1.4997798e+00   9.9130435e+00
   1.6236612e+00   1.3818182e+01
   1.3559804e+00   4.4383562e+00
   1.3899650e+00   6.2857143e+00
   1.1659150e+00   1.7704918e+00
   1.3392074e+00   2.4827586e+00
   9.0028051e-01   7.8545455e-01
   7.1970895e-01   1.8181818e-01
   9.3399095e-01   6.0685155e-01
   1.5247039e+00   8.6153846e+00
   1.6144950e+00   1.6384615e+01
   1.3520163e+00   4.0909091e+00
   1.4837384e+00   1.0800000e+01
   1.3477538e+00   4.6875000e+00
   1.3907861e+00   6.3870968e+00
   1.4837439e+00   1.2666667e+01
   1.4846315e+00   9.8000000e+00
   1.6102218e+00   1.1098765e+01
   1.5675891e+00   1.2963636e+01
   1.5849223e+00   9.3000000e+00
   1.7257651e+00   3.4321429e+01
   1.6874487e+00   2.5685714e+01
   1.5565864e+00   8.7187500e+00
   1.5603051e+00   1.3562500e+01
   1.5971526e+00   1.1272727e+01
   1.6913356e+00   2.2794118e+01
   1.7399442e+00   6.6227273e+01
   1.7240083e+00   2.8745455e+01
   1.6169952e+00   1.4365854e+01
   1.6084927e+00   1.7714286e+01
   1.6699175e+00   2.1461538e+01
   1.7213547e+00   4.9083333e+01
   1.6495684e+00   1.7222222e+01
   1.6274235e+00   1.9727273e+01
   1.6226039e+00   3.1000000e+01
   1.5467303e+00   1.2263736e+01
   1.4537647e+00   6.7391304e+00
   1.4800827e+00   1.0333333e+01
   1.5326943e+00   1.9211268e+01
   1.4181714e+00   7.8339350e+00
   1.4757900e+00   1.3950000e+01
   1.5166927e+00   1.5500000e+01
   1.4019530e+00   5.2337662e+00
   1.4377013e+00   8.5250000e+00
   1.5344952e+00   4.4285714e+01
   1.4499375e+00   1.0333333e+01
   1.5057926e+00   1.6053571e+01
   1.3612824e+00   7.4225352e+00
   1.3322519e+00   3.5573770e+00
   1.3934082e+00   6.8092486e+00
   1.4867455e+00   1.5298701e+01
   1.2937281e+00   3.9481132e+00
   1.3205748e+00   5.6519337e+00
   1.1853141e+00   2.3250000e+00
   1.2951234e+00   2.8181818e+00
   1.0604227e+00   1.5457064e+00
   1.0140652e+00   1.0585366e+00
   9.3399095e-01   6.0685155e-01
   1.2845148e+00   4.4060914e+00
   1.4146962e+00   1.3420732e+01
   1.2427738e+00   3.2746479e+00
   1.3330055e+00   6.2696629e+00
   1.2610334e+00   3.4444444e+00
   1.2748268e+00   4.1084337e+00
   1.3583316e+00   9.9830508e+00
   1.3718234e+00   6.1497976e+00
   1.8010629e+00   1.1200000e+02
   1.8354346e+00   3.2200000e+02
   1.7053117e+00   2.2400000e+02
   1.6339469e+00   1.6377358e+01
   1.6126536e+00   2.5375000e+01
   1.6643757e+00   8.4000000e+01
   1.6393339e+00   6.5333333e+01
   1.6427081e+00   4.4800000e+01
   1.6132408e+00   1.5217391e+01
   1.5721377e+00   1.1543860e+01
   1.5750545e+00   9.8482759e+00
   1.5679440e+00   1.2975610e+01
   1.6102082e+00   2.8000000e+01
   1.5272467e+00   9.0403587e+00
   1.5145169e+00   6.1325648e+00
   1.5069601e+00   9.5454545e+00
   1.4925963e+00   8.0824742e+00
   1.4738911e+00   5.0206897e+00
   1.4705056e+00   1.0723404e+01
   1.5321272e+00   2.3333333e+01
   1.4706115e+00   1.1454545e+01
   1.4361895e+00   4.9577465e+00
   1.4191222e+00   7.9837067e+00
   1.3727484e+00   4.9900990e+00
   1.3870262e+00   5.4680135e+00
   1.4707818e+00   1.0111111e+01
   1.3732137e+00   6.4842105e+00
   1.3110154e+00   5.0909091e+00
   1.3891463e+00   6.0775194e+00
   1.3178598e+00   4.1534527e+00
   1.3843938e+00   8.0000000e+00
   1.5072527e+00   2.6133333e+01
   1.3370348e+00   5.2803970e+00
   1.2937401e+00   4.6872247e+00
   1.4305748e+00   1.1812500e+01
   1.3609450e+00   5.0630137e+00
   1.4664550e+00   8.0000000e+00
   1.3598904e+00   7.1489362e+00
   1.5068818e+00   1.0838710e+01
   1.5237011e+00   7.3962264e+00
   1.5247039e+00   8.6153846e+00
   1.2845148e+00   4.4060914e+00
   1.0738160e+00   1.4019746e+00
   1.3693734e+00   9.6551724e+00
   1.2375268e+00   3.1748031e+00
   1.4234422e+00   7.6923077e+00
   1.3526086e+00   5.7213622e+00
   1.3140523e+00   3.9045872e+00
   1.3962208e+00   6.5645933e+00
   1.8490853e+00   9.5767442e+01
   1.8941619e+00   5.4433333e+02
   1.7600211e+00   1.7040000e+02
   1.6913434e+00   3.1898551e+01
   1.6698822e+00   4.2020408e+01
   1.7194246e+00   1.2780000e+02
   1.6995590e+00   4.1416667e+01
   1.6993570e+00   2.5818182e+01
   1.6656271e+00   1.7750000e+01
   1.6193244e+00   1.3846473e+01
   1.6208119e+00   1.2840426e+01
   1.6201472e+00   1.9000000e+01
   1.6618352e+00   3.5500000e+01
   1.5697025e+00   1.2229665e+01
   1.5542620e+00   7.5786517e+00
   1.5555744e+00   1.1576087e+01
   1.5418467e+00   8.7192982e+00
   1.5283001e+00   5.9548387e+00
   1.5303653e+00   1.3312500e+01
   1.5881180e+00   2.7307692e+01
   1.5298967e+00   1.4359551e+01
   1.4987812e+00   6.3625255e+00
   1.4856083e+00   9.7450980e+00
   1.4100512e+00   5.8623853e+00
   1.4199143e+00   6.6850649e+00
   1.5040815e+00   1.4200000e+01
   1.4089774e+00   7.0044843e+00
   1.3377786e+00   6.1739130e+00
   1.4125043e+00   8.2833333e+00
   1.3274847e+00   4.5054705e+00
   1.4012918e+00   8.2108844e+00
   1.5377781e+00   2.2590909e+01
   1.3618148e+00   6.2890443e+00
   1.3048332e+00   5.5286885e+00
   1.4534740e+00   1.3500000e+01
   1.3997259e+00   6.7521614e+00
   1.5168441e+00   1.5975000e+01
   1.4008689e+00   1.0923077e+01
   1.5733198e+00   1.4200000e+01
   1.6044251e+00   1.6566667e+01
   1.6144950e+00   1.6384615e+01
   1.4146962e+00   1.3420732e+01
   1.0738160e+00   1.4019746e+00
   1.2575009e+00   1.9795539e+00
   1.1389839e+00   2.2072539e+00
   1.3870660e+00   5.9563758e+00
   1.3090691e+00   5.3738532e+00
   1.2778792e+00   3.4993515e+00
   1.3551737e+00   5.2872340e+00
   1.7140683e+00   1.5535714e+01
   1.6762825e+00   1.5000000e+01
   1.6863888e+00   1.6363636e+01
   1.8042834e+00   5.1666667e+01
   1.7680692e+00   2.7187500e+01
   1.6367359e+00   7.9411765e+00
   1.6600018e+00   2.6250000e+01
   1.6871688e+00   3.0000000e+01
   1.7627433e+00   2.5000000e+01
   1.7991665e+00   5.0357143e+01
   1.7784768e+00   4.7812500e+01
   1.6834557e+00   1.6764706e+01
   1.6702878e+00   1.3333333e+01
   1.7249687e+00   2.3478261e+01
   1.7727731e+00   4.3846154e+01
   1.7061489e+00   2.2500000e+01
   1.6859009e+00   5.2500000e+01
   1.6857878e+00   3.9000000e+01
   1.6105577e+00   1.9285714e+01
   1.5244556e+00   1.3235294e+01
   1.5594681e+00   1.0800000e+01
   1.6032179e+00   2.6400000e+01
   1.4999654e+00   8.4000000e+00
   1.5322034e+00   1.0384615e+01
   1.5474894e+00   2.1750000e+01
   1.4287498e+00   3.3620690e+00
   1.4675560e+00   7.6744186e+00
   1.5511442e+00   3.7500000e+01
   1.4584479e+00   8.0769231e+00
   1.5174355e+00   1.2428571e+01
   1.3693837e+00   4.6363636e+00
   1.3488083e+00   3.7500000e+00
   1.3991722e+00   5.6435644e+00
   1.4848677e+00   1.0000000e+01
   1.3563379e+00   4.1326531e+00
   1.4045357e+00   6.1111111e+00
   1.3687324e+00   3.6486486e+00
   1.4113748e+00   7.8260870e+00
   1.3398938e+00   4.9090909e+00
   1.3592860e+00   5.2500000e+00
   1.3520163e+00   4.0909091e+00
   1.2427738e+00   3.2746479e+00
   1.3693734e+00   9.6551724e+00
   1.2575009e+00   1.9795539e+00
   1.0948120e+00   1.0037175e+00
   1.1208567e+00   1.9035533e+00
   1.1842319e+00   2.8448276e+00
   1.2727480e+00   4.4881890e+00
   1.2870719e+00   3.5000000e+00
   1.8242660e+00   5.0926829e+01
   1.8241057e+00   4.6000000e+01
   1.7671502e+00   2.8800000e+01
   1.7918865e+00   3.4875000e+01
   1.7671057e+00   4.0153846e+01
   1.7311118e+00   2.3142857e+01
   1.7232632e+00   3.1500000e+01
   1.7478555e+00   2.0571429e+01
   1.7651520e+00   3.0000000e+01
   1.7653581e+00   2.6030769e+01
   1.7523073e+00   2.1103448e+01
   1.7054264e+00   2.1375000e+01
   1.7181819e+00   2.6181818e+01
   1.6854971e+00   1.7052632e+01
   1.7206359e+00   1.9000000e+01
   1.6829472e+00   1.6615385e+01
   1.6529126e+00   1.1720930e+01
   1.6342981e+00   9.9574468e+00
   1.6002738e+00   1.0983051e+01
   1.5866213e+00   1.3170732e+01
   1.5627454e+00   1.0285714e+01
   1.5628828e+00   7.9597990e+00
   1.5144080e+00   8.5423729e+00
   1.4800747e+00   6.6122449e+00
   1.5010091e+00   5.9318182e+00
   1.4922910e+00   7.0909091e+00
   1.4546348e+00   5.9104478e+00
   1.4413901e+00   8.8888889e+00
   1.4461766e+00   6.2222222e+00
   1.4173068e+00   5.4659686e+00
   1.4034167e+00   4.8571429e+00
   1.4674947e+00   8.8421053e+00
   1.3678623e+00   4.5000000e+00
   1.3776700e+00   7.4754098e+00
   1.3931945e+00   6.3947368e+00
   1.3715552e+00   4.9090909e+00
   1.4347898e+00   5.4915254e+00
   1.3921985e+00   7.7142857e+00
   1.4537398e+00   8.1000000e+00
   1.4779016e+00   8.6896552e+00
   1.4837384e+00   1.0800000e+01
   1.3330055e+00   6.2696629e+00
   1.2375268e+00   3.1748031e+00
   1.1389839e+00   2.2072539e+00
   1.0948120e+00   1.0037175e+00
   1.0712028e+00   9.5238095e-01
   1.0828130e+00   1.8054711e+00
   1.1176627e+00   1.8947368e+00
   1.1996103e+00   2.6606335e+00
   1.7499207e+00   2.2307692e+01
   1.7040108e+00   4.4230769e+01
   1.7397416e+00   2.0000000e+01
   1.8564361e+00   5.1666667e+01
   1.8260438e+00   6.5909091e+01
   1.6988966e+00   1.6071429e+01
   1.7084790e+00   1.7500000e+01
   1.7421553e+00   2.8571429e+01
   1.8291199e+00   2.7173913e+01
   1.8657566e+00   9.0384615e+01
   1.8382816e+00   3.5416667e+01
   1.7460293e+00   2.0652174e+01
   1.7406372e+00   2.5000000e+01
   1.7877601e+00   2.5714286e+01
   1.8390373e+00   5.0000000e+01
   1.7607864e+00   2.2058824e+01
   1.7365275e+00   1.8421053e+01
   1.7266745e+00   2.3214286e+01
   1.6586309e+00   1.3235294e+01
   1.5700179e+00   7.6530612e+00
   1.5988446e+00   9.3750000e+00
   1.6403689e+00   1.6417910e+01
   1.5407001e+00   9.6153846e+00
   1.5675392e+00   1.5000000e+01
   1.5853572e+00   1.3425926e+01
   1.4786352e+00   5.4166667e+00
   1.5019892e+00   5.8510638e+00
   1.5874568e+00   2.6315789e+01
   1.5013980e+00   7.6086957e+00
   1.5532346e+00   1.0984848e+01
   1.4162817e+00   6.5384615e+00
   1.3816153e+00   4.8611111e+00
   1.4184716e+00   5.2777778e+00
   1.5112887e+00   7.7235772e+00
   1.3533149e+00   4.0178571e+00
   1.4015286e+00   4.3421053e+00
   1.3696004e+00   3.3582090e+00
   1.4268982e+00   5.5555556e+00
   1.3282181e+00   5.1136364e+00
   1.3487624e+00   4.7297297e+00
   1.3477538e+00   4.6875000e+00
   1.2610334e+00   3.4444444e+00
   1.4234422e+00   7.6923077e+00
   1.3870660e+00   5.9563758e+00
   1.1208567e+00   1.9035533e+00
   1.0712028e+00   9.5238095e-01
   9.2139761e-01   6.5789474e-01
   1.1279615e+00   1.8700787e+00
   1.1883832e+00   2.3512476e+00
   1.7753151e+00   3.6113208e+01
   1.7585195e+00   3.6142857e+01
   1.7541566e+00   1.9800000e+01
   1.8466458e+00   4.6500000e+01
   1.8176764e+00   5.9812500e+01
   1.7245431e+00   2.4750000e+01
   1.7183248e+00   2.5666667e+01
   1.7442481e+00   1.2000000e+01
   1.8078868e+00   2.3571429e+01
   1.8331544e+00   3.8775000e+01
   1.8124315e+00   2.8050000e+01
   1.7380190e+00   1.9593750e+01
   1.7471356e+00   2.2000000e+01
   1.7553295e+00   2.2846154e+01
   1.7989169e+00   2.7260870e+01
   1.7314569e+00   2.1521739e+01
   1.7068217e+00   2.7176471e+01
   1.6962566e+00   1.7160000e+01
   1.6377964e+00   1.0330435e+01
   1.5806429e+00   1.3378378e+01
   1.5773650e+00   9.4285714e+00
   1.6059597e+00   1.1255814e+01
   1.5205649e+00   8.9534884e+00
   1.5282591e+00   6.4565217e+00
   1.5566244e+00   1.0290323e+01
   1.4922495e+00   6.4029851e+00
   1.4907444e+00   6.9142857e+00
   1.5364698e+00   1.6097561e+01
   1.4869162e+00   7.4516129e+00
   1.5115439e+00   8.8611111e+00
   1.4159457e+00   4.6750000e+00
   1.4168068e+00   5.7750000e+00
   1.3962959e+00   4.5934066e+00
   1.4520198e+00   9.6461538e+00
   1.3512746e+00   4.6406250e+00
   1.3579453e+00   4.7973568e+00
   1.3693104e+00   4.8688525e+00
   1.3826688e+00   3.9600000e+00
   1.3608852e+00   5.7115385e+00
   1.3906941e+00   6.6000000e+00
   1.3907861e+00   6.3870968e+00
   1.2748268e+00   4.1084337e+00
   1.3526086e+00   5.7213622e+00
   1.3090691e+00   5.3738532e+00
   1.1842319e+00   2.8448276e+00
   1.0828130e+00   1.8054711e+00
   9.2139761e-01   6.5789474e-01
   9.5410648e-01   9.3932584e-01
   1.0923906e+00   1.9295943e+00
   1.8426574e+00   7.6000000e+01
   1.8275285e+00   7.2833333e+01
   1.7971359e+00   3.5076923e+01
   1.8527739e+00   6.2000000e+01
   1.8204589e+00   5.8000000e+01
   1.7616523e+00   4.2750000e+01
   1.7550658e+00   3.3250000e+01
   1.7752879e+00   2.3384615e+01
   1.8095402e+00   3.0645161e+01
   1.8269205e+00   4.5794872e+01
   1.8161701e+00   2.1775281e+01
   1.7483633e+00   2.1235294e+01
   1.7643027e+00   4.3428571e+01
   1.7442159e+00   2.4872727e+01
   1.7859429e+00   2.2920635e+01
   1.7305337e+00   1.6521739e+01
   1.7048269e+00   1.5200000e+01
   1.6909890e+00   1.0081633e+01
   1.6542675e+00   1.0687500e+01
   1.6290873e+00   1.9000000e+01
   1.6050861e+00   1.0523077e+01
   1.6162439e+00   8.1165049e+00
   1.5447159e+00   9.4326241e+00
   1.5322579e+00   7.2765957e+00
   1.5440692e+00   9.0327869e+00
   1.5385044e+00   8.3728814e+00
   1.4951445e+00   6.8524590e+00
   1.5011407e+00   1.2666667e+01
   1.4828876e+00   8.4444444e+00
   1.4863740e+00   6.4069767e+00
   1.4433046e+00   7.6000000e+00
   1.4879253e+00   1.5200000e+01
   1.3984075e+00   5.1756272e+00
   1.4227717e+00   7.4051282e+00
   1.4059108e+00   6.7947020e+00
   1.3755049e+00   4.7142857e+00
   1.4336325e+00   9.0000000e+00
   1.4078186e+00   6.3333333e+00
   1.4506013e+00   1.1793103e+01
   1.4788102e+00   1.3300000e+01
   1.4837439e+00   1.2666667e+01
   1.3583316e+00   9.9830508e+00
   1.3140523e+00   3.9045872e+00
   1.2778792e+00   3.4993515e+00
   1.2727480e+00   4.4881890e+00
   1.1176627e+00   1.8947368e+00
   1.1279615e+00   1.8700787e+00
   9.5410648e-01   9.3932584e-01
   1.0167942e+00   1.1409314e+00
   1.8937709e+00   3.3833333e+01
   1.8617691e+00   3.4151515e+01
   1.8598191e+00   2.3520000e+01
   1.9316866e+00   6.6043478e+01
   1.9011682e+00   3.9472222e+01
   1.8232958e+00   3.6750000e+01
   1.8269306e+00   2.1437500e+01
   1.8529563e+00   2.8000000e+01
   1.8974134e+00   2.8488372e+01
   1.9104911e+00   4.9000000e+01
   1.8936496e+00   3.2454545e+01
   1.8230497e+00   2.4500000e+01
   1.8287298e+00   1.9600000e+01
   1.8310899e+00   2.8918033e+01
   1.8609358e+00   3.5132075e+01
   1.8055394e+00   2.2615385e+01
   1.7878020e+00   2.8583333e+01
   1.7790760e+00   2.1965517e+01
   1.7307789e+00   1.6485981e+01
   1.6786986e+00   1.3363636e+01
   1.6782184e+00   1.6961538e+01
   1.6986588e+00   1.8747826e+01
   1.6104338e+00   1.1993007e+01
   1.6126291e+00   1.1918919e+01
   1.6283712e+00   1.2042373e+01
   1.5920527e+00   7.9625000e+00
   1.5795244e+00   9.7117117e+00
   1.6011059e+00   1.8490566e+01
   1.5663493e+00   1.1627119e+01
   1.5728893e+00   1.2801802e+01
   1.5004942e+00   6.7723577e+00
   1.5143059e+00   8.4691358e+00
   1.4920329e+00   7.2170543e+00
   1.5178622e+00   1.1216867e+01
   1.4568752e+00   6.3000000e+00
   1.4478251e+00   6.3411765e+00
   1.4780073e+00   6.5820896e+00
   1.4649116e+00   5.6538462e+00
   1.4646969e+00   7.4117647e+00
   1.4864715e+00   7.1458333e+00
   1.4846315e+00   9.8000000e+00
   1.3718234e+00   6.1497976e+00
   1.3962208e+00   6.5645933e+00
   1.3551737e+00   5.2872340e+00
   1.2870719e+00   3.5000000e+00
   1.1996103e+00   2.6606335e+00
   1.1883832e+00   2.3512476e+00
   1.0923906e+00   1.9295943e+00
   1.0167942e+00   1.1409314e+00
