# Supplementary material for: Multiplexed imaging of nucleome architectures in single cells of mammalian tissue
Source: Nat Commun. 2020 Jun 9;11:2907. doi: 10.1038/s41467-020-16732-5 (PMC7283333; doi:10.1038/s41467-020-16732-5)
Supplement: Supplementary file 11 — Source Data [file 41467_2020_16732_MOESM11_ESM.zip › Source Data/Fig1k.txt]

   6.4838900e+00   4.2120000e+03
   3.2470100e+00   6.1580000e+03
   1.8014800e+00   4.0030000e+03
   8.0483900e-01   4.0170000e+03
   9.4727000e-01   5.8860000e+03
   3.7000700e+00   4.3000000e+03
   4.9218600e+00   4.6860000e+03
   3.4148500e+00   4.4970000e+03
   4.9413500e+00   3.8730000e+03
   1.6168200e+00   5.7320000e+03
   7.4234900e+01   2.7855000e+04
   3.8322600e+01   1.3709000e+04
   6.5108900e+00   5.9900000e+03
   2.3849900e+01   1.3788000e+04
   1.3644000e+01   6.8280000e+03
   5.3573900e+00   4.3850000e+03
   4.5405100e+00   8.3090000e+03
   3.6814200e+01   2.1874000e+04
   1.4881800e+01   4.3220000e+03
   1.0052900e+01   6.2360000e+03
   3.4540400e+01   8.7970000e+03
   2.3968000e+00   4.8070000e+03
   6.2983100e+00   5.6990000e+03
   8.3306300e+00   5.7860000e+03
   3.4006200e+00   4.6140000e+03
   1.8713400e+00   3.9230000e+03
   1.0267600e+00   3.1890000e+03
   4.4469800e+00   4.0170000e+03
   3.4779400e+00   5.1280000e+03
   9.1706100e-01   5.5870000e+03
   1.1355100e+00   2.4020000e+03
   4.1241500e+00   6.7630000e+03
   6.5770500e-01   3.5900000e+03
   5.6251500e+00   5.3820000e+03
   3.9105300e-01   4.0910000e+03
   8.1764800e+01   3.2554000e+04
   3.1640900e+01   2.7149000e+04
   6.7920900e+01   4.1544000e+04
   2.6920400e+01   1.6801000e+04
   1.5567900e+01   8.3690000e+03
   1.4002000e+01   8.6440000e+03
   1.6844400e+01   1.4443000e+04
   2.8546300e+01   2.2219000e+04
   1.2879900e+01   6.1870000e+03
   2.6793700e+01   1.1557000e+04
   3.7055900e+00   4.8060000e+03
   5.8779300e+01   1.8661000e+04
   1.1835800e+02   5.1871000e+04
   3.6603600e+01   1.7543000e+04
   7.8664900e+01   2.6862000e+04
   4.7431700e+01   3.3298000e+04
   3.3584300e+01   1.2969000e+04
   4.5595700e+01   9.5460000e+03
   8.1116600e+00   4.9690000e+03
   2.2313500e+00   5.5480000e+03
   4.2760100e+00   4.7790000e+03
   1.8475500e+01   1.0982000e+04
   7.4583900e+00   4.9790000e+03
   1.4320500e+01   8.1600000e+03
   2.0210000e+01   1.1096000e+04
   8.1144500e+00   4.1700000e+03
   1.3365900e+01   6.5750000e+03
   9.9973700e+00   6.7430000e+03
   1.1038100e+01   7.4750000e+03
   1.5025000e+01   4.8070000e+03
   9.4867200e+00   4.0740000e+03
   5.8131800e+01   1.6326000e+04
   1.1925000e+01   8.6430000e+03
   4.0222100e+01   3.7377000e+04
   4.1433600e+01   3.1648000e+04
   1.9638800e+00   9.9220000e+03
   4.5141800e+00   5.9790000e+03
   8.2707100e+00   3.6980000e+03
   5.2935400e+00   8.1910000e+03
   1.3046800e+01   9.7630000e+03
   1.8447300e+00   4.5200000e+03
   2.6954400e+01   7.3190000e+03
   2.2999000e+01   6.8000000e+03
   3.7829800e+00   3.0070000e+03
   4.6449200e+00   4.2140000e+03
   2.7344200e+00   2.1090000e+03
   6.2178700e+00   5.2910000e+03
   1.2604900e+00   2.1770000e+03
   6.1671800e+00   9.3090000e+03
   2.8014100e+00   3.1360000e+03
   5.1638300e+00   5.1170000e+03
   4.9815700e+00   3.1380000e+03
   9.8438700e-01   1.7280000e+03
   1.7327600e+01   1.0352000e+04
   4.7337300e+00   4.4890000e+03
   1.5667500e+01   1.0262000e+04
   2.8082600e+00   3.2520000e+03
   2.5512500e+00   3.8770000e+03
   1.6547000e+00   6.7910000e+03
   8.4441400e+00   6.2300000e+03
   2.5358100e+01   7.8930000e+03
   2.2004000e+00   4.5840000e+03
   7.3277600e+00   4.9580000e+03
   2.6460700e+01   1.2331000e+04
   1.9206400e+01   8.8890000e+03
   2.8410700e+00   5.3710000e+03
   1.6562900e+00   2.8430000e+03
   1.6445200e+00   2.3280000e+03
   5.4190900e+00   3.4330000e+03
   4.1266600e+00   4.9720000e+03
   1.9874200e+00   3.3470000e+03
   1.3717200e+01   7.7610000e+03
   2.1369400e+00   3.8190000e+03
   2.7166400e+00   3.1820000e+03
   3.0254200e+01   9.8060000e+03
   2.4278600e+00   6.1490000e+03
   2.1909700e+00   5.6050000e+03
   2.0958800e+00   3.7300000e+03
   1.1475900e+02   5.8308000e+04
   2.1308500e+01   9.5680000e+03
   8.4089800e+00   6.4710000e+03
   5.2530900e+00   4.5210000e+03
   6.9958200e+00   9.8210000e+03
   7.2764500e+00   5.5190000e+03
   5.2729200e+00   3.1820000e+03
   2.4176600e+00   3.1880000e+03
   1.7896300e+01   1.0143000e+04
   1.1804700e+01   7.5500000e+03
   7.9934500e+00   4.1320000e+03
   8.9159700e+00   6.3340000e+03
   3.5614100e+00   4.5640000e+03
   6.6810400e+00   6.1130000e+03
   4.4014700e+00   5.8890000e+03
   6.1845300e+00   4.4310000e+03
   3.4593100e+00   4.9310000e+03
   2.4263500e+00   5.2740000e+03
   4.3687700e+00   4.5310000e+03
   7.9075600e+00   3.6860000e+03
   2.1385800e+00   2.8800000e+03
   6.1013400e+00   4.1550000e+03
   1.2209000e+00   3.3660000e+03
   6.8060500e+01   5.8709000e+04
