# Supplementary material for: Multiplexed imaging of nucleome architectures in single cells of mammalian tissue
Source: Nat Commun. 2020 Jun 9;11:2907. doi: 10.1038/s41467-020-16732-5 (PMC7283333; doi:10.1038/s41467-020-16732-5)
Supplement: Supplementary file 11 — Source Data [file 41467_2020_16732_MOESM11_ESM.zip › Source Data/Fig2a.xlsx]

## Sheet: Sheet1
t-SNE1	t-SNE2	Cell type
49.726	20.1694	Unknown
11.4793	-3.66715	Proerythroblast
18.8015	67.9955	Hepatocyte
-59.9342	29.8185	Other
12.4335	61.8071	Hepatocyte
-58.1721	-3.76582	Macrophage
-20.1671	20.4787	Unknown
-26.4134	-11.0618	Macrophage
28.1645	-2.74677	Proerythroblast
36.1625	-49.0131	Unknown
3.25589	30.0926	Hepatocyte
-11.5908	-11.8187	Proerythroblast
19.8818	6.90543	Proerythroblast
3.28426	2.74047	Proerythroblast
35.3389	56.0793	Hepatocyte
32.7684	-54.102	Unknown
-13.061	64.3294	Unknown
-12.3628	31.9849	Hepatocyte
-39.9799	-74.8968	Megakaryocyte
10.6684	70.4295	Hepatocyte
3.37603	6.10782	Proerythroblast
-50.7083	26.9958	Other
-4.07144	71.1063	Hepatocyte
2.14687	63.9081	Hepatocyte
-2.00964	7.63847	Proerythroblast
-42.6188	-36.7137	Unknown
3.87007	61.1202	Hepatocyte
-59.0592	21.886	Other
7.9741	-14.2564	Proerythroblast
5.55898	60.4745	Hepatocyte
-17.6336	3.57802	Hepatocyte
53.3671	15.5057	Unknown
15.4226	57.3257	Hepatocyte
13.3261	26.072	Hepatocyte
-2.20448	26.336	Proerythroblast
11.553	-35.901	Erythroblast
5.06501	73.0493	Hepatocyte
-30.9404	-12.5651	Macrophage
24.4646	-5.83285	Proerythroblast
28.8532	-46.1063	Unknown
-37.5845	-35.2417	Erythroblast
-17.8873	36.5316	Hepatocyte
-10.3214	56.8234	Hepatocyte
48.4234	49.1394	Hepatocyte
-43.8743	-40.0772	Erythroblast
5.92138	3.84426	Proerythroblast
18.556	70.9002	Hepatocyte
21.8618	-45.4001	Unknown
24.4895	55.0434	Hepatocyte
33.4704	-0.315694	Proerythroblast
-6.08104	-12.5912	Unknown
-69.4769	-12.2672	Endothelial Cell
-41.2284	-28.7233	Erythroblast
-5.42633	45.8871	Hepatocyte
-1.06169	24.9335	Unknown
-22.1622	-54.4945	Erythroblast
46.8745	-26.9878	Unknown
23.92	-52.481	Unknown
-42.5291	-39.0654	Erythroblast
45.8296	-0.623413	Unknown
31.737	-51.1435	Unknown
-5.05787	-6.39788	Proerythroblast
7.3598	78.2371	Hepatocyte
-59.3255	23.5397	Other
-9.04165	59.2383	Hepatocyte
-22.9467	-52.1621	Erythroblast
22.8042	70.8654	Hepatocyte
-56.4222	18.5117	Other
24.428	-3.77613	Proerythroblast
42.1981	9.72561	Unknown
-13.6544	-33.6224	Erythroblast
34.0933	24.6463	Unknown
28.0196	-5.17625	Proerythroblast
17.9099	-46.8812	Erythroblast
-32.7745	1.05832	Macrophage
-15.1019	41.5213	Hepatocyte
32.5941	54.5556	Hepatocyte
34.7891	50.5395	Hepatocyte
22.2602	67.3182	Hepatocyte
32.5365	5.85515	Erythroblast
20.2884	74.9103	Hepatocyte
25.9383	65.3807	Hepatocyte
-4.10786	44.5328	Hepatocyte
3.11405	-60.7468	Unknown
-5.47434	54.6771	Hepatocyte
35.3314	40.664	Unknown
21.9082	-37.3945	Unknown
8.0191	2.1767	Proerythroblast
13.9144	56.2249	Hepatocyte
10.4321	67.8084	Hepatocyte
1.93041	72.5383	Hepatocyte
17.995	41.9107	Hepatocyte
26.169	-49.6299	Unknown
-63.3924	-6.221	Endothelial Cell
-4.52106	-3.51681	Proerythroblast
44.0088	-2.68358	Unknown
32.133	60.0711	Hepatocyte
20.6174	61.8799	Hepatocyte
14.1742	-57.8454	Unknown
-20.9833	-2.10452	Proerythroblast
28.2174	60.0014	Hepatocyte
31.5683	4.72345	Proerythroblast
-35.9834	-83.9686	Megakaryocyte
31.131	61.5879	Hepatocyte
23.2388	54.3801	Hepatocyte
7.48562	75.6615	Hepatocyte
27.311	57.7055	Hepatocyte
37.5595	16.5551	Unknown
-60.8473	28.9695	Other
42.7458	20.3461	Unknown
-12.6194	54.4445	Hepatocyte
-11.9751	-7.18945	Proerythroblast
16.9813	-29.0658	Unknown
4.05296	72.5821	Hepatocyte
-69.2418	-12.1758	Endothelial Cell
8.57223	3.8461	Proerythroblast
-41.8277	-40.4955	Erythroblast
3.59917	7.48769	Proerythroblast
1.82061	-23.4273	Erythroblast
0.862487	-47.9879	Erythroblast
-30.0046	25.9208	Unknown
54.0625	-8.71261	Hepatocyte
43.3955	-41.4922	Unknown
12.0797	5.98125	Proerythroblast
-33.923	-31.1372	Erythroblast
-58.2625	-9.88781	Endothelial Cell
-6.27301	69.1962	Hepatocyte
33.8165	59.0531	Hepatocyte
18.6697	59.44	Hepatocyte
9.06806	80.0981	Hepatocyte
-9.80265	-49.7198	Erythroblast
23.4002	41.565	Hepatocyte
-33.2652	40.9725	Hepatocyte
-21.4071	21.0163	Unknown
-60.0215	22.7511	Other
45.0219	22.9977	Unknown
-58.6722	22.3767	Other
19.4703	3.07184	Proerythroblast
-68.6244	-11.4405	Endothelial Cell
-58.636	18.2889	Other
21.4156	23.792	Hepatocyte
19.9857	0.826218	Proerythroblast
48.5654	43.0359	Unknown
-28.7299	-13.44	Macrophage
21.402	0.233303	Proerythroblast
-6.998	25.7711	Unknown
22.2197	-12.8739	Proerythroblast
-1.24356	48.5031	Hepatocyte
-22.0714	-55.1884	Erythroblast
-4.04426	-59.9737	Proerythroblast
-16.6419	-26.9752	Erythroblast
4.3477	67.752	Hepatocyte
-23.6818	2.42553	Macrophage
28.1704	-13.3114	Proerythroblast
-65.8233	-10.4796	Endothelial Cell
23.1688	-1.97272	Proerythroblast
33.7556	-54.3787	Unknown
24.975	-8.1047	Proerythroblast
48.8268	-7.78188	Hepatocyte
27.4445	-42.6289	Unknown
-40.1896	-15.7439	Erythroblast
-10.3761	-60.8308	Erythroblast
-44.7141	-9.27983	Macrophage
52.3492	24.6995	Other
30.7003	-31.2396	Unknown
-5.29988	-55.7364	Erythroblast
18.9943	5.23499	Proerythroblast
8.12467	12.462	Proerythroblast
18.0607	1.21971	Hepatocyte
18.5812	3.87448	Proerythroblast
12.8323	35.444	Hepatocyte
35.4679	-55.0208	Unknown
-66.2314	-3.52495	Endothelial Cell
26.7511	-49.4125	Unknown
6.46811	7.92481	Proerythroblast
-7.94039	34.5266	Hepatocyte
-55.159	-40.3604	Erythroblast
-35.1883	-7.42418	Macrophage
5.00172	5.82854	Proerythroblast
3.76651	-61.3307	Unknown
2.76607	72.7719	Hepatocyte
40.0721	17.5331	Unknown
-33.8094	-16.3745	Macrophage
-29.4505	-9.651	Macrophage
-24.6365	21.0848	Unknown
4.36654	71.1631	Hepatocyte
4.7868	-1.56949	Proerythroblast
11.8585	52.5475	Hepatocyte
-33.1825	23.2434	Unknown
23.3382	-10.1853	Proerythroblast
7.15735	41.2773	Hepatocyte
18.8239	3.52389	Proerythroblast
-14.4859	2.61766	Proerythroblast
36.982	-61.6981	Unknown
41.6059	-61.082	Unknown
-5.08024	72.8626	Hepatocyte
-6.80136	-18.2905	Erythroblast
23.1384	-49.6367	Unknown
-58.7182	29.1714	Other
29.1316	52.6528	Hepatocyte
-61.1749	35.1888	Hepatocyte
44.5872	-1.04715	Unknown
12.1666	-46.9088	Macrophage
-29.7474	22.3339	Unknown
-38.9813	-20.8992	Macrophage
-31.2549	-57.0745	Erythroblast
34.3834	20.2418	Erythroblast
27.0528	-5.80657	Proerythroblast
-10.8891	-28.691	Hepatocyte
48.4212	-36.6632	Unknown
20.7831	2.43817	Proerythroblast
-42.4983	-26.6619	Erythroblast
-1.62876	55.1607	Hepatocyte
-29.1666	23.6025	Unknown
24.4826	-49.3217	Unknown
9.14917	50.5307	Hepatocyte
-13.5772	16.98	Unknown
-8.77718	0.601041	Proerythroblast
2.65052	73.973	Hepatocyte
-54.773	35.3243	Hepatocyte
23.8803	-48.7768	Unknown
-45.9965	20.4489	Other
49.7555	11.7492	Unknown
14.8404	-59.4302	Unknown
-36.093	31.803	Endothelial Cell
28.5285	67.8809	Hepatocyte
-33.625	26.9162	Unknown
38.0136	-59.8988	Unknown
46.0566	6.84181	Unknown
54.0364	11.9327	Unknown
40.2696	-25.5694	Unknown
-33.0219	-31.2605	Erythroblast
37.1174	47.9302	Hepatocyte
-43.6864	43.6617	Unknown
13.0188	26.3237	Macrophage
49.3104	21.827	Unknown
11.8619	30.4856	Hepatocyte
38.5271	36.3988	Unknown
10.5895	75.7074	Hepatocyte
43.3138	20.7741	Unknown
20.2347	2.62312	Proerythroblast
49.7262	12.2034	Unknown
25.0357	-3.845	Proerythroblast
-31.4768	-8.62145	Macrophage
29.0072	-13.8659	Proerythroblast
-32.9439	3.59286	Macrophage
-30.2874	-7.44806	Macrophage
-28.2017	-40.7333	Erythroblast
0.56443	44.4876	Hepatocyte
-12.0326	-30.569	Erythroblast
22.891	-38.9297	Unknown
16.2406	51.0704	Hepatocyte
15.9614	-60.6603	Macrophage
31.3626	-32.6932	Unknown
28.2124	1.90625	Proerythroblast
-61.0738	29.4637	Other
34.3607	57.0533	Hepatocyte
-1.53834	-0.760584	Proerythroblast
44.7451	-19.4491	Unknown
16.2713	-63.0511	Unknown
0.470127	-2.25541	Proerythroblast
-31.7923	-4.64061	Macrophage
25.333	-47.1221	Unknown
-21.2627	2.87671	Proerythroblast
-17.4571	66.5802	Hepatocyte
31.2013	-10.696	Proerythroblast
30.6775	-49.3077	Unknown
46.2723	22.3227	Unknown
29.0031	4.81758	Hepatocyte
22.5674	-0.796831	Proerythroblast
-19.6103	56.1389	Hepatocyte
45.9502	-7.94746	Macrophage
24.5701	62.797	Hepatocyte
4.38635	7.4133	Proerythroblast
10.4776	81.5463	Hepatocyte
-12.2834	-56.208	Erythroblast
22.474	-26.6763	Unknown
-60.1603	19.6216	Other
38.6529	4.01176	Unknown
5.84926	66.0944	Hepatocyte
19.8963	6.66154	Proerythroblast
41.2748	44.5422	Hepatocyte
15.1852	39.8896	Hepatocyte
-12.5857	42.2225	Hepatocyte
-2.84497	69.2186	Hepatocyte
-22.4987	35.8936	Unknown
-21.6907	59.6126	Hepatocyte
23.7762	46.6091	Hepatocyte
-1.01552	73.5887	Hepatocyte
-46.1011	-42.0613	Erythroblast
5.0482	2.82651	Proerythroblast
-1.8838	50.5808	Hepatocyte
-7.31899	57.0484	Hepatocyte
-3.04842	73.7432	Hepatocyte
-40.6885	-41.0289	Erythroblast
-62.8551	4.14268	Endothelial Cell
35.1658	-47.3571	Unknown
9.40771	-15.6061	Proerythroblast
-1.43607	74.4502	Hepatocyte
50.0053	15.1467	Unknown
-59.7891	-3.63484	Endothelial Cell
27.655	66.122	Hepatocyte
-1.33505	72.6815	Hepatocyte
11.3328	-58.7259	Unknown
7.0508	-64.2389	Unknown
-65.583	-12.762	Endothelial Cell
40.8489	-17.5437	Erythroblast
-11.3765	-12.1805	Proerythroblast
24.1498	70.3644	Hepatocyte
27.1307	-4.20485	Proerythroblast
-12.6561	44.5296	Hepatocyte
-60.8796	-8.66746	Endothelial Cell
35.1016	56.0614	Hepatocyte
31.6522	45.6976	Unknown
0.65971	43.3411	Hepatocyte
31.6904	-16.5675	Proerythroblast
-2.29972	10.1205	Proerythroblast
36.4022	57.7773	Hepatocyte
-61.0069	-5.34296	Endothelial Cell
-46.5021	-40.6959	Erythroblast
-17.8896	43.9545	Hepatocyte
31.7736	-31.2838	Proerythroblast
33.0017	64.6325	Hepatocyte
-30.8323	26.738	Unknown
17.1071	74.4297	Hepatocyte
37.0276	-50.0575	Unknown
5.73036	76.4733	Hepatocyte
20.7403	67.9346	Hepatocyte
44.7896	38.8424	Hepatocyte
39.1492	-62.7897	Proerythroblast
13.3678	-14.4667	Erythroblast
19.9711	69.332	Hepatocyte
29.4269	-11.4847	Proerythroblast
-2.11281	73.3699	Hepatocyte
-43.8942	-10.9593	Macrophage
22.8515	53.5475	Hepatocyte
23.0539	-27.9134	Erythroblast
52.1485	14.4128	Unknown
-21.5688	59.627	Hepatocyte
35.1462	54.4944	Hepatocyte
26.1949	-15.2273	Proerythroblast
-9.15886	14.5333	Proerythroblast
4.56525	73.1058	Hepatocyte
15.0866	66.0506	Hepatocyte
32.7223	-54.5998	Unknown
2.95535	69.8559	Hepatocyte
-6.85497	72.3716	Hepatocyte
26.254	-12.5892	Proerythroblast
-11.2003	-25.5338	Other
5.1662	59.078	Hepatocyte
24.5259	73.8353	Hepatocyte
16.9419	70.7564	Hepatocyte
0.537733	-2.03398	Proerythroblast
37.0864	-56.8302	Endothelial Cell
-1.83906	56.122	Hepatocyte
21.6533	17.3729	Hepatocyte
-11.742	-24.471	Erythroblast
31.9392	24.5595	Unknown
-43.9664	12.6302	Unknown
-1.42885	73.5089	Hepatocyte
-1.52416	73.4608	Hepatocyte
25.191	-62.3914	Unknown
-60.4475	0.23655	Endothelial Cell
6.986	-55.5027	Erythroblast
-66.0595	-14.3536	Endothelial Cell
-14.9898	-30.8399	Erythroblast
43.0098	58.0163	Hepatocyte
24.9607	58.4765	Hepatocyte
35.3091	-46.9209	Unknown
1.83337	72.1392	Hepatocyte
33.4116	-22.4776	Proerythroblast
21.3678	-13.5167	Endothelial Cell
26.3531	68.0805	Hepatocyte
-37.0996	-64.7578	Proerythroblast
-50.5453	8.38817	Unknown
28.0917	1.86071	Proerythroblast
10.4178	83.1985	Hepatocyte
12.5701	65.2923	Hepatocyte
22.7589	10.8676	Proerythroblast
31.3565	-11.8811	Proerythroblast
-7.8785	-40.9299	Erythroblast
34.526	-48.2827	Unknown
-58.7079	32.1659	Other
34.1314	56.4571	Hepatocyte
0.742604	18.0079	Proerythroblast
22.1227	-1.64499	Proerythroblast
47.3807	-38.7584	Proerythroblast
-32.5654	-70.8999	Macrophage
-5.46801	-39.5434	Erythroblast
32.0102	49.7986	Hepatocyte
-41.9306	-46.8264	Erythroblast
-2.00412	72.5712	Hepatocyte
1.90801	69.0733	Hepatocyte
-62.5847	14.186	Proerythroblast
-17.9577	-54.2324	Unknown
-10.6858	43.377	Hepatocyte
39.804	-21.7767	Unknown
-4.11973	57.7045	Hepatocyte
1.767	12.4945	Proerythroblast
-30.8434	23.2265	Unknown
-14.4445	-7.02371	Hepatocyte
16.3218	69.8939	Hepatocyte
-0.760429	72.9759	Hepatocyte
0.796682	18.0097	Proerythroblast
44.5154	-30.8033	Unknown
33.9051	-13.3835	Proerythroblast
-7.79874	56.6568	Hepatocyte
31.5108	-29.7146	Unknown
17.2494	-2.68449	Proerythroblast
-43.7514	-19.7819	Unknown
40.7645	42.7733	Proerythroblast
30.0701	61.1908	Hepatocyte
17.9213	8.92745	Proerythroblast
22.3997	52.8765	Hepatocyte
22.6136	48.2025	Hepatocyte
-9.43096	39.9955	Hepatocyte
43.6683	52.3632	Unknown
-2.04685	69.7916	Hepatocyte
-30.2143	27.7759	Unknown
14.8712	27.7559	Other
35.1034	55.8949	Hepatocyte
30.5796	40.0205	Hepatocyte
33.1846	58.2576	Hepatocyte
-1.85105	81.6751	Hepatocyte
-7.76878	57.9332	Hepatocyte
-6.77709	76.4572	Hepatocyte
-37.601	1.80047	Macrophage
50.105	6.56038	Proerythroblast
33.5886	56.1471	Hepatocyte
0.52477	9.5034	Proerythroblast
30.9704	-13.4152	Proerythroblast
19.0785	1.45565	Proerythroblast
24.0077	-0.243815	Proerythroblast
-4.14898	57.8802	Unknown
26.1802	21.5193	Unknown
-5.40687	-60.0102	Erythroblast
37.4806	49.4266	Hepatocyte
-2.25505	-6.24932	Proerythroblast
-8.76911	41.7335	Hepatocyte
-56.6111	30.1459	Other
15.1514	12.2884	Proerythroblast
16.1273	63.1898	Hepatocyte
-4.65171	-23.5605	Erythroblast
21.8556	53.5652	Hepatocyte
-2.31907	-6.81291	Proerythroblast
13.6672	-58.4184	Erythroblast
45.5285	59.9138	Unknown
-3.81227	17.7816	Proerythroblast
-9.90078	49.4733	Hepatocyte
-60.8775	30.1154	Other
-1.71334	72.676	Hepatocyte
12.4195	67.4865	Hepatocyte
20.2573	-15.043	Proerythroblast
24.7476	45.7636	Hepatocyte
13.9845	5.25394	Proerythroblast
29.3212	10.691	Proerythroblast
32.7369	-65.8428	Unknown
25.466	52.1755	Hepatocyte
-37.8804	-43.9246	Erythroblast
24.7484	36.5538	Hepatocyte
18.9477	-51.1089	Unknown
15.694	72.3609	Hepatocyte
9.38177	80.3311	Hepatocyte
28.6516	61.4955	Hepatocyte
41.2245	37.8989	Unknown
22.5117	72.8534	Hepatocyte
-6.1036	42.7581	Hepatocyte
-36.3309	-14.0338	Macrophage
30.9674	60.5775	Hepatocyte
29.9536	-12.2125	Proerythroblast
-67.2678	-1.42068	Endothelial Cell
25.6359	14.0344	Proerythroblast
6.96209	4.44663	Proerythroblast
21.511	54.5377	Hepatocyte
34.3375	56.2401	Hepatocyte
26.498	45.5814	Hepatocyte
49.7752	28.6976	Unknown
25.4558	65.2827	Hepatocyte
26.3271	-61.8502	Unknown
12.1314	48.9649	Hepatocyte
3.7002	5.69825	Proerythroblast
8.26209	-47.1003	Macrophage
-5.13356	78.0795	Hepatocyte
-8.26908	44.6724	Hepatocyte
23.6655	56.2959	Hepatocyte
23.4436	65.5352	Hepatocyte
16.9387	-30.4671	Erythroblast
25.9238	57.3433	Hepatocyte
-3.43683	71.5882	Hepatocyte
39.9055	31.8877	Unknown
23.1562	65.5479	Hepatocyte
-56.5812	-20.9418	Endothelial Cell
24.2492	-4.21093	Proerythroblast
-54.8497	35.186	Other
35.252	55.1212	Hepatocyte
-64.7558	-3.60174	Endothelial Cell
0.629652	68.0601	Hepatocyte
34.9276	28.8398	Unknown
-60.9441	30.2248	Other
-44.0671	-10.841	Macrophage
25.79	-14.0182	Proerythroblast
23.8345	46.5	Hepatocyte
16.1102	66.5451	Hepatocyte
-2.45999	-24.9152	Erythroblast
5.9568	67.7008	Hepatocyte
17.243	71.5655	Hepatocyte
-20.3209	10.7147	Proerythroblast
-38.899	-34.2347	Erythroblast
-11.2899	-25.7208	Erythroblast
29.5359	50.3409	Hepatocyte
-3.38656	-4.88331	Proerythroblast
27.976	44.7151	Hepatocyte
-35.9598	-44.4604	Erythroblast
18.4587	10.715	Proerythroblast
26.4889	43.1665	Hepatocyte
21.3327	65.0034	Hepatocyte
28.8676	60.8887	Hepatocyte
34.7849	48.8785	Hepatocyte
16.9461	57.2485	Hepatocyte
29.6724	-53.8045	Unknown
52.7575	20.1025	Unknown
-47.6798	-16.5258	Unknown
-11.2921	14.9823	Proerythroblast
-16.6131	-8.09255	Proerythroblast
-8.52583	6.8845	Proerythroblast
-38.6353	-53.8611	Erythroblast
-14.321	69.0441	Proerythroblast
28.2439	61.461	Hepatocyte
17.418	-13.826	Proerythroblast
-14.5553	75.2458	Hepatocyte
8.89548	64.7536	Hepatocyte
-60.524	-11.6639	Endothelial Cell
1.54845	-41.3351	Erythroblast
25.5049	45.1188	Hepatocyte
-31.9259	-9.78818	Macrophage
-8.69662	-30.3198	Erythroblast
24.9131	15.7793	Proerythroblast
8.90891	-23.758	Unknown
-2.9262	47.4316	Hepatocyte
10.7831	-42.988	Erythroblast
23.6714	-3.99783	Proerythroblast
-1.86717	-63.6677	Unknown
-4.19323	6.98829	Proerythroblast
-43.0277	-38.0737	Erythroblast
-16.0654	-36.7764	Erythroblast
16.2246	-63.2501	Unknown
10.1758	-53.5586	Erythroblast
14.7055	69.606	Hepatocyte
-4.74076	64.2264	Hepatocyte
28.3728	62.6589	Hepatocyte
2.20548	-25.4649	Erythroblast
-21.5974	44.0657	Hepatocyte
35.5152	46.544	Hepatocyte
-0.795459	44.4403	Hepatocyte
25.8253	56.6203	Hepatocyte
18.0559	2.99575	Proerythroblast
27.9767	51.8287	Hepatocyte
-1.28634	-27.2184	Erythroblast
20.0559	54.1824	Hepatocyte
-15.6446	41.2997	Proerythroblast
2.66695	-11.6151	Unknown
12.7784	-27.8061	Erythroblast
20.2716	35.0602	Hepatocyte
30.8782	-36.1728	Unknown
31.8831	55.0524	Hepatocyte
11.229	73.3561	Unknown
12.3375	-10.0421	Proerythroblast
6.87001	71.9631	Hepatocyte
33.1263	60.0176	Hepatocyte
-59.1048	-13.331	Endothelial Cell
-62.4048	-15.1955	Endothelial Cell
-30.4962	31.1819	Unknown
30.5856	-17.3341	Proerythroblast
38.4633	-54.2107	Unknown
7.09606	-17.5429	Proerythroblast
10.0463	41.4702	Hepatocyte
30.385	17.129	Unknown
-25.8869	14.9002	Unknown
-33.1891	33.4345	Unknown
33.248	-46.4643	Unknown
17.0145	16.4967	Endothelial Cell
49.9406	-41.9825	Macrophage
10.9251	75.4639	Hepatocyte
7.55932	-1.40776	Proerythroblast
-3.11203	-21.0841	Erythroblast
12.1665	68.1912	Hepatocyte
40.7885	16.563	Unknown
-1.06536	46.2162	Hepatocyte
2.67583	-25.0392	Erythroblast
3.48237	46.1375	Hepatocyte
0.414629	31.5917	Hepatocyte
29.9809	-7.70527	Other
2.13557	-65.9891	Erythroblast
19.1511	31.2542	Hepatocyte
-1.35532	10.1644	Proerythroblast
1.17585	72.1509	Hepatocyte
-16.5327	46.9393	Hepatocyte
20.765	-7.64338	Proerythroblast
34.4204	54.0625	Hepatocyte
15.8303	-38.1347	Erythroblast
-20.9497	-65.1952	Erythroblast
12.794	64.4363	Hepatocyte
34.5113	-34.0089	Unknown
-18.9125	29.2537	Unknown
22.8577	2.59688	Proerythroblast
26.8258	-23.3054	Erythroblast
44.9152	20.6305	Unknown
2.53495	-33.4638	Erythroblast
17.0821	-41.4943	Erythroblast
38.2218	-27.7789	Unknown
-1.38298	72.0421	Hepatocyte
-13.2959	35.4223	Hepatocyte
-57.6807	19.5735	Other
-1.44715	-16.1972	Erythroblast
33.648	-0.417738	Proerythroblast
36.056	6.33306	Erythroblast
1.15048	25.5847	Hepatocyte
-62.335	27.121	Other
53.3655	17.0689	Proerythroblast
5.74148	50.2999	Hepatocyte
-57.8188	19.9962	Other
10.9672	-47.098	Erythroblast
30.5222	52.869	Hepatocyte
2.61036	33.8154	Hepatocyte
-0.337842	14.7394	Proerythroblast
20.6331	51.8102	Hepatocyte
-3.63034	-28.3582	Erythroblast
43.3495	-0.114552	Unknown
-13.051	37.1685	Hepatocyte
-57.4406	19.297	Other
2.12791	65.7377	Hepatocyte
-21.3853	-36.2586	Erythroblast
-23.2527	16.5037	Unknown
-64.1806	15.4018	Other
-2.86333	20.6944	Proerythroblast
-60.3922	19.2152	Other
-61.4274	28.3186	Other
-1.45037	-29.4558	Erythroblast
-59.856	21.6608	Other
-31.0946	-8.84875	Macrophage
21.7576	56.0352	Hepatocyte
0.439527	-40.7602	Erythroblast
-39.2372	-78.2104	Megakaryocyte
-9.5547	-8.03659	Proerythroblast
39.7248	28.8666	Unknown
10.2975	4.52042	Proerythroblast
-59.0046	22.7626	Other
11.5876	68.7304	Hepatocyte
10.1071	44.4806	Hepatocyte
30.3727	-33.1685	Unknown
35.0171	67.0998	Hepatocyte
-38.1645	-78.3427	Megakaryocyte
-28.1951	-14.0481	Macrophage
35.5176	-56.6588	Unknown
-60.974	13.2836	Other
40.8898	32.6592	Unknown
-60.591	19.2716	Other
-8.531	56.1947	Hepatocyte
22.094	38.4806	Hepatocyte
-5.8082	7.83018	Proerythroblast
-20.8224	36.9171	Proerythroblast
4.01826	-32.0582	Erythroblast
-38.7141	-76.9926	Megakaryocyte
30.5645	55.272	Hepatocyte
24.2536	-14.1016	Proerythroblast
-2.51993	-26.3174	Erythroblast
22.1177	64.2665	Hepatocyte
-9.21192	67.1807	Unknown
-57.563	10.3405	Other
48.4656	-45.1566	Endothelial Cell
0.437124	68.9773	Hepatocyte
25.4723	67.4875	Hepatocyte
10.104	78.5433	Hepatocyte
38.1575	47.6524	Hepatocyte
20.4314	-56.5298	Unknown
33.9274	72.5836	Hepatocyte
-64.1882	15.2493	Other
-59.5446	10.0949	Other
-56.7622	-8.82846	Endothelial Cell
-19.1251	-41.2821	Erythroblast
24.816	20.3795	Hepatocyte
-2.18156	72.4729	Hepatocyte
-5.36911	22.4756	Unknown
3.10377	66.6396	Hepatocyte
-4.10348	-19.1876	Erythroblast
-11.5595	34.6766	Hepatocyte
-57.9953	0.0669475	Endothelial Cell
20.2387	67.0063	Hepatocyte
31.5257	-4.14011	Proerythroblast
33.8477	67.6142	Hepatocyte
-20.755	-59.3437	Erythroblast
31.9994	53.6963	Hepatocyte
5.99997	68.0441	Hepatocyte
11.161	-41.9568	Erythroblast
17.6933	-56.2999	Unknown
-32.5426	-50.249	Erythroblast
-12.6729	-42.7081	Proerythroblast
-1.3584	-46.8701	Erythroblast
31.69	-45.4309	Unknown
-0.413244	73.1853	Hepatocyte
-0.0636828	43.555	Hepatocyte
35.9234	37.1525	Hepatocyte
27.9402	55.0902	Hepatocyte
-8.86743	-1.4504	Proerythroblast
-50.9364	26.1233	Other
10.1094	1.53437	Proerythroblast
2.79554	-11.828	Unknown
-8.70126	-55.2445	Erythroblast
28.3896	55.8559	Hepatocyte
-25.7068	-34.9083	Erythroblast
-60.7256	17.3905	Other
-10.9684	-36.7572	Erythroblast
-32.8804	19.1612	Unknown
-7.80372	54.8971	Hepatocyte
25.5313	60.1361	Hepatocyte
-5.27137	-27.7956	Erythroblast
-32.1613	-0.659423	Macrophage
-52.8638	25.9162	Other
42.4251	34.2005	Unknown
45.5697	36.3876	Proerythroblast
37.3124	58.6178	Hepatocyte
22.3575	-46.3743	Unknown
42.6623	-19.8844	Unknown
2.83228	75.1919	Hepatocyte
-42.466	-34.2327	Unknown
4.66537	52.6788	Hepatocyte
-29.9434	-33.389	Erythroblast
24.1815	-20.3031	Proerythroblast
-14.2146	-62.4963	Unknown
14.9816	67.1372	Hepatocyte
-7.37199	-11.5465	Proerythroblast
-1.67332	45.0839	Hepatocyte
14.4041	69.9101	Hepatocyte
-36.3873	-2.3799	Macrophage
-2.20892	61.6659	Hepatocyte
14.5363	52.7843	Hepatocyte
26.5442	-52.4253	Unknown
52.4063	13.6032	Unknown
13.678	-23.0772	Macrophage
-9.99618	49.8862	Hepatocyte
7.31373	50.6815	Hepatocyte
-31.5093	-31.8687	Erythroblast
33.7854	31.7096	Hepatocyte
-52.8243	27.2975	Other
5.27546	-39.066	Erythroblast
36.6977	13.8317	Erythroblast
40.0687	12.3128	Unknown
7.60315	-25.4355	Erythroblast
31.6574	59.2261	Hepatocyte
9.81148	-38.2086	Erythroblast
-25.2363	58.1736	Hepatocyte
10.2725	56.1018	Hepatocyte
13.6033	-35.9816	Erythroblast
-2.63583	58.2854	Hepatocyte
-32.0063	-0.764582	Macrophage
0.85835	55.2589	Hepatocyte
-52.9427	23.9834	Other
21.5584	53.4266	Hepatocyte
-64.0103	31.2165	Other
-20.3761	25.6958	Unknown
1.31887	-4.30471	Proerythroblast
0.52758	23.1251	Hepatocyte
42.4704	-16.4312	Unknown
-16.6983	51.2814	Hepatocyte
49.7971	15.3138	Unknown
-9.17788	26.9364	Hepatocyte
46.9737	21.8435	Unknown
35.6091	62.9919	Hepatocyte
-57.4889	-16.6468	Endothelial Cell
22.99	74.7465	Hepatocyte
-49.7518	-33.8303	Erythroblast
-12.4301	47.1813	Hepatocyte
34.785	56.1152	Hepatocyte
-13.5661	-30.1203	Erythroblast
-29.964	-30.6262	Erythroblast
-38.4306	-23.4661	Macrophage
37.7187	-17.1373	Unknown
-24.4028	-10.9524	Macrophage
-29.8967	-29.8293	Erythroblast
21.5948	60.1035	Hepatocyte
12.7865	54.0041	Hepatocyte
-8.50137	-11.9239	Proerythroblast
30.6434	31.3177	Hepatocyte
-27.3794	51.7014	Hepatocyte
-2.42012	-58.4224	Erythroblast
-41.7839	-80.1069	Megakaryocyte
27.0024	60.9863	Hepatocyte
-29.6537	57.9229	Hepatocyte
-51.4961	20.3926	Other
18.6255	48.664	Hepatocyte
16.0416	72.8221	Proerythroblast
-27.9355	54.1501	Hepatocyte
17.8753	-14.6459	Erythroblast
-6.90401	50.3103	Hepatocyte
4.76962	14.9905	Proerythroblast
-18.9934	44.7166	Hepatocyte
2.75605	-23.6953	Erythroblast
21.2579	33.3831	Hepatocyte
31.3393	-37.433	Unknown
9.09663	47.7732	Hepatocyte
23.0313	17.0218	Proerythroblast
11.9887	-30.6908	Erythroblast
-22.334	-57.9695	Erythroblast
-17.2186	-26.754	Erythroblast
6.36509	47.9501	Hepatocyte
21.3528	46.0053	Hepatocyte
-38.6691	-46.6198	Erythroblast
26.19	-4.47267	Proerythroblast
7.36862	-15.6377	Proerythroblast
28.7313	-3.36846	Proerythroblast
14.8222	40.7854	Hepatocyte
-47.9837	-30.2286	Erythroblast
19.6683	60.8935	Hepatocyte
-0.49144	78.032	Hepatocyte
28.978	-12.6173	Proerythroblast
37.6825	33.0594	Unknown
-29.2772	0.114027	Macrophage
13.3351	36.3555	Hepatocyte
14.0392	36.443	Hepatocyte
-10.0283	43.1431	Hepatocyte
20.5246	68.6165	Hepatocyte
-54.5166	23.3328	Other
46.2029	10.7495	Unknown
38.8477	49.787	Hepatocyte
47.9103	11.9774	Unknown
-20.9785	1.96142	Proerythroblast
-1.88114	-53.6177	Macrophage
3.21482	7.00246	Proerythroblast
28.5568	-3.4983	Proerythroblast
26.1043	-16.4155	Proerythroblast
31.92	-42.8322	Unknown
50.2253	11.807	Unknown
-54.3703	-20.8864	Erythroblast
-14.8512	11.3311	Erythroblast
28.0516	42.7925	Hepatocyte
16.6428	72.2693	Hepatocyte
16.4392	-64.8839	Other
35.4395	-42.6704	Unknown
-25.1032	-46.8008	Erythroblast
2.08531	-49.4426	Erythroblast
0.627376	-4.57869	Proerythroblast
-28.9324	-44.7053	Erythroblast
31.8407	55.4431	Hepatocyte
26.2245	-54.7881	Unknown
-10.141	37.5703	Hepatocyte
-40.1763	-46.1412	Erythroblast
34.4618	-45.9147	Unknown
34.7884	-9.47407	Proerythroblast
23.5473	-34.2396	Unknown
-25.4409	28.9082	Unknown
39.1766	-17.6184	Erythroblast
-30.8115	-1.66312	Macrophage
-20.7197	-47.9123	Unknown
-2.5349	34.6505	Hepatocyte
-11.2648	43.1735	Hepatocyte
11.318	4.41928	Proerythroblast
34.5146	-26.6591	Unknown
23.3652	67.1336	Hepatocyte
1.70372	34.2863	Hepatocyte
42.4077	19.7166	Unknown
23.3364	66.1108	Hepatocyte
22.2802	38.4065	Unknown
40.1627	48.4402	Proerythroblast
16.6647	66.9017	Hepatocyte
29.5532	-45.7943	Unknown
-30.7499	-1.00773	Macrophage
-31.9386	0.670725	Macrophage
-4.7316	35.5785	Hepatocyte
13.6617	67.8901	Hepatocyte
-5.77157	-55.4511	Erythroblast
15.5981	-26.7061	Other
34.5491	52.897	Hepatocyte
22.2049	-6.61189	Proerythroblast
23.5141	67.6306	Hepatocyte
26.5508	42.2021	Hepatocyte
-2.47114	-14.7086	Erythroblast
-26.2353	20.977	Unknown
-8.58522	43.269	Hepatocyte
17.2414	72.6681	Hepatocyte
2.71829	5.80886	Proerythroblast
6.30355	-59.8171	Unknown
28.5292	56.6056	Hepatocyte
-51.1663	5.07917	Unknown
49.9726	9.17208	Unknown
-7.16831	-17.9209	Erythroblast
-2.12506	40.1329	Hepatocyte
48.8242	19.5632	Unknown
38.7978	-23.4384	Hepatocyte
37.8704	56.5296	Hepatocyte
31.8045	37.6472	Proerythroblast
40.3613	18.2363	Unknown
26.6992	38.8368	Unknown
11.5425	46.8206	Hepatocyte
-4.67244	-62.0497	Erythroblast
16.7846	62.062	Hepatocyte
25.4298	3.59056	Proerythroblast
10.4386	56.5892	Hepatocyte
-7.13016	81.4533	Unknown
-5.45915	10.827	Proerythroblast
46.975	7.95337	Unknown
-8.44014	38.4317	Hepatocyte
-38.71	-77.7291	Megakaryocyte
-8.92103	42.942	Hepatocyte
44.5185	20.4561	Unknown
-27.6893	-60.6108	Erythroblast
29.8683	59.3825	Hepatocyte
-19.7337	-52.3909	Erythroblast
-6.38531	51.789	Hepatocyte
27.0501	45.5026	Hepatocyte
-27.4409	-60.5837	Erythroblast
22.7704	-45.2268	Unknown
-2.85676	60.3654	Hepatocyte
25.7366	19.3576	Hepatocyte
27.3737	60.3195	Hepatocyte
4.28193	53.596	Hepatocyte
-44.3119	-72.4851	Megakaryocyte
-31.4732	-10.2561	Macrophage
22.8625	48.5952	Hepatocyte
-41.1754	-78.5641	Megakaryocyte
-2.03772	57.1992	Hepatocyte
-19.3778	39.8424	Hepatocyte
-5.13765	-48.2045	Erythroblast
0.43966	-22.1289	Erythroblast
-31.2235	-10.211	Macrophage
-55.1024	21.8141	Other
47.0597	8.22079	Unknown
2.95025	71.2812	Hepatocyte
-5.69717	-50.4961	Erythroblast
-1.59349	72.0796	Hepatocyte
29.2717	59.9403	Hepatocyte
25.3134	8.13119	Proerythroblast
-65.5957	-2.74357	Endothelial Cell
12.3202	48.5777	Hepatocyte
-25.0479	-39.773	Erythroblast
29.3961	40.4759	Proerythroblast
25.5123	69.1951	Unknown
-2.21833	71.324	Hepatocyte
37.196	-11.5654	Erythroblast
-12.8033	-50.9718	Erythroblast
-16.7242	-61.2367	Erythroblast
-1.89319	54.9734	Hepatocyte
-56.1552	22.0075	Other
25.1263	61.8449	Hepatocyte
-42.9236	-46.5597	Erythroblast
-39.544	-22.6851	Macrophage
37.9746	45.9614	Hepatocyte
25.1888	4.84423	Proerythroblast
50.7817	19.2754	Unknown
4.59957	-12.8214	Unknown
18.727	56.4138	Hepatocyte
27.4359	49.7387	Hepatocyte
29.7769	48.55	Hepatocyte
-28.0006	-35.0622	Erythroblast
13.3677	63.9829	Hepatocyte
-0.758218	52.2199	Hepatocyte
33.8507	38.7477	Proerythroblast
2.2358	50.9678	Hepatocyte
-38.1215	-41.3313	Erythroblast
17.4309	50.1758	Hepatocyte
-20.5977	-24.9858	Erythroblast
-29.7389	-54.5392	Erythroblast
17.2667	18.6765	Hepatocyte
3.52475	-21.9236	Erythroblast
34.0715	31.731	Hepatocyte
43.5625	52.5004	Hepatocyte
43.6136	40.7791	Proerythroblast
37.2767	31.5725	Unknown
6.52386	52.1159	Hepatocyte
25.2772	55.0934	Hepatocyte
29.2034	-32.9421	Unknown
-62.4829	-4.4246	Endothelial Cell
7.969	-44.3656	Erythroblast
-12.3051	-32.5387	Erythroblast
-53.517	-30.191	Erythroblast
18.0366	-4.54054	Proerythroblast
21.1618	1.22755	Proerythroblast
-2.06509	63.2658	Hepatocyte
-12.9317	61.4477	Hepatocyte
-4.15645	54.9229	Hepatocyte
-65.6272	-15.8402	Endothelial Cell
-18.1211	-46.7114	Erythroblast
13.2946	6.78318	Proerythroblast
-62.1226	-0.582021	Endothelial Cell
7.89296	55.6897	Hepatocyte
-12.8319	-56.5899	Erythroblast
-66.6768	-10.0622	Endothelial Cell
-4.45243	12.3271	Proerythroblast
19.3903	63.394	Hepatocyte
0.710746	66.0345	Hepatocyte
9.41561	7.44304	Proerythroblast
1.15164	38.3542	Hepatocyte
5.57698	-4.86514	Proerythroblast
-12.6662	66.3172	Proerythroblast
-36.5884	-44.8269	Erythroblast
22.6785	13.2603	Proerythroblast
29.0086	-67.2124	Endothelial Cell
21.5503	54.5043	Hepatocyte
27.8519	55.1404	Hepatocyte
-17.9551	-34.1321	Erythroblast
26.7041	2.3571	Proerythroblast
-35.1154	1.89749	Macrophage
-7.05004	-23.1207	Erythroblast
26.6805	19.7024	Proerythroblast
11.0944	40.4524	Hepatocyte
4.11152	15.0931	Proerythroblast
2.52776	57.6913	Hepatocyte
18.3359	66.2025	Hepatocyte
5.91203	60.4254	Hepatocyte
4.21749	52.6504	Hepatocyte
22.0042	63.523	Hepatocyte
-18.5155	-44.6067	Erythroblast
39.8709	35.7934	Unknown
20.6418	-7.80262	Proerythroblast
-16.6088	42.4356	Hepatocyte
31.6768	49.37	Hepatocyte
43.9291	-48.8559	Unknown
20.6481	67.1286	Hepatocyte
-8.10134	46.1106	Hepatocyte
27.4354	18.9514	Unknown
13.5489	20.0311	Proerythroblast
-61.377	31.1558	Other
-11.408	32.2107	Hepatocyte
27.9191	-15.7457	Proerythroblast
-61.6717	-8.14467	Endothelial Cell
17.4146	50.7994	Hepatocyte
33.951	-13.387	Proerythroblast
-7.69212	42.8815	Hepatocyte
34.6066	-54.7234	Unknown
-0.298883	10.8842	Proerythroblast
20.2942	52.938	Hepatocyte
-3.99337	49.1346	Hepatocyte
-53.3066	-9.60447	Endothelial Cell
31.7658	31.9412	Unknown
32.3872	48.5693	Unknown
-9.82014	-55.1506	Erythroblast
-7.95454	-47.5332	Erythroblast
-0.633907	-24.6788	Erythroblast
-57.3071	24.6699	Other
-3.88427	53.1983	Hepatocyte
6.44523	-23.0162	Erythroblast
-58.436	32.7115	Unknown
-10.4912	-11.8203	Proerythroblast
3.59065	-36.7634	Erythroblast
38.4688	42.2906	Hepatocyte
-56.715	24.1291	Other
-22.7737	11.1349	Erythroblast
9.175	43.9761	Hepatocyte
1.76777	-18.4276	Erythroblast
22.2904	6.59954	Proerythroblast
14.1078	69.3826	Hepatocyte
20.3349	-27.0745	Erythroblast
2.71508	62.0951	Hepatocyte
-23.9171	-51.5896	Erythroblast
-41.1306	12.3267	Unknown
13.3488	45.0479	Macrophage
4.15782	16.0526	Proerythroblast
26.0574	58.8148	Hepatocyte
13.6873	70.0267	Hepatocyte
-30.7112	50.296	Hepatocyte
-34.2556	-42.8131	Erythroblast
24.0251	73.2233	Hepatocyte
-5.53575	-3.13356	Proerythroblast
-60.5408	19.9229	Other
42.8176	-38.4616	Unknown
24.8157	-13.6742	Proerythroblast
17.1782	-56.5389	Unknown
37.4978	-22.833	Unknown
3.75526	8.87719	Proerythroblast
-27.8529	-31.469	Erythroblast
28.6216	-26.33	Erythroblast
-53.3607	24.2407	Other
29.5527	23.5229	Macrophage
32.9136	-35.3182	Unknown
49.1233	-12.2934	Unknown
-3.61349	-26.145	Erythroblast
30.0908	53.6918	Hepatocyte
-21.4029	42.1805	Hepatocyte
6.40928	13.7989	Proerythroblast
20.7739	72.7752	Hepatocyte
-58.5383	31.7875	Other
42.5365	40.5492	Proerythroblast
3.79924	55.3781	Hepatocyte
31.0635	57.1834	Hepatocyte
-4.46766	53.5345	Hepatocyte
21.2299	-42.3212	Unknown
-1.14843	71.8677	Hepatocyte
-30.5509	-45.7502	Erythroblast
15.3787	69.7844	Hepatocyte
25.636	-48.9798	Unknown
30.1962	35.2643	Hepatocyte
39.1558	46.2963	Hepatocyte
14.846	75.0836	Proerythroblast
-28.7301	-13.44	Macrophage
32.7681	44.1995	Hepatocyte
-19.7338	-24.3933	Erythroblast
21.3213	53.9125	Hepatocyte
-0.578959	10.2173	Proerythroblast
-9.65623	1.90804	Unknown
15.2363	-16.9297	Erythroblast
19.6167	67.9136	Hepatocyte
13.5823	64.4	Hepatocyte
34.0715	18.626	Unknown
18.5743	34.6573	Hepatocyte
2.34355	-54.27	Erythroblast
39.7146	40.6094	Hepatocyte
14.3704	62.6016	Hepatocyte
-10.3676	32.4931	Hepatocyte
17.9291	52.7001	Hepatocyte
11.6425	-27.876	Other
18.3526	-14.6276	Erythroblast
-17.9589	14.0851	Unknown
-13.2465	-59.4118	Erythroblast
9.45548	13.6519	Proerythroblast
28.7197	50.6183	Hepatocyte
11.1927	67.8784	Hepatocyte
5.43646	8.58597	Proerythroblast
26.6915	-8.69952	Proerythroblast
32.3689	43.176	Hepatocyte
40.8313	11.8938	Unknown
51.3801	5.65192	Unknown
-3.60949	8.67956	Proerythroblast
-2.19422	55.5013	Hepatocyte
12.1901	-38.3155	Erythroblast
20.0275	64.6133	Hepatocyte
-27.0201	-12.4546	Macrophage
17.1785	23.0802	Unknown
28.3303	69.9678	Hepatocyte
5.04147	4.05762	Proerythroblast
37.8538	44.2877	Hepatocyte
22.8236	-11.7733	Proerythroblast
37.7788	46.0386	Hepatocyte
19.269	21.4158	Proerythroblast
3.67039	58.6879	Hepatocyte
25.0577	18.3167	Proerythroblast
-61.5483	7.89781	Other
12.7493	21.566	Hepatocyte
-3.82513	9.92001	Proerythroblast
-26.9103	1.16579	Macrophage
22.211	49.5678	Hepatocyte
-8.97283	-33.155	Erythroblast
-10.96	-28.4996	Erythroblast
-5.41565	37.0283	Hepatocyte
23.2708	3.21209	Proerythroblast
34.1373	56.0613	Hepatocyte
-3.07436	-56.5285	Erythroblast
35.1935	57.3088	Hepatocyte
16.1368	-34.222	Erythroblast
-49.5876	-3.71821	Endothelial Cell
39.5506	34.0231	Unknown
-1.31524	15.1552	Proerythroblast
-14.0883	32.7309	Unknown
49.0076	20.5248	Unknown
21.7902	52.4212	Hepatocyte
-17.9937	-50.6609	Erythroblast
3.96131	-39.1621	Erythroblast
-11.6281	36.6761	Hepatocyte
34.0984	55.9891	Hepatocyte
32.6491	-12.1255	Proerythroblast
-0.500556	-4.75666	Proerythroblast
-26.9384	60.4367	Hepatocyte
0.710654	21.426	Proerythroblast
24.3265	38.4569	Hepatocyte
-11.5274	43.2499	Hepatocyte
-4.15547	-1.94288	Proerythroblast
27.524	-61.6598	Unknown
44.1657	-41.0418	Unknown
22.6546	58.4302	Hepatocyte
5.92694	8.22699	Proerythroblast
23.7939	-1.71685	Proerythroblast
-7.85185	-61.3916	Erythroblast
-8.81444	-54.8183	Erythroblast
0.43166	19.9761	Proerythroblast
-1.98584	70.7966	Hepatocyte
-3.57397	-31.2965	Erythroblast
11.0764	3.5049	Proerythroblast
9.93226	60.1008	Hepatocyte
29.979	59.5711	Hepatocyte
41.0833	-21.5603	Unknown
-36.2933	-77.9036	Megakaryocyte
-39.7608	-80.3205	Megakaryocyte
4.80866	43.925	Hepatocyte
-3.71404	-30.2759	Erythroblast
12.1858	63.158	Hepatocyte
-41.397	-79.0149	Megakaryocyte
39.455	-38.3576	Unknown
4.797	73.0947	Hepatocyte
40.7966	36.3657	Unknown
-1.36165	55.4308	Hepatocyte
19.2869	67.1167	Hepatocyte
-38.0076	-79.9785	Megakaryocyte
21.7032	-38.8908	Unknown
-41.7826	-79.5436	Megakaryocyte
39.6104	37.6553	Unknown
32.5536	-53.6386	Unknown
-7.39419	-51.207	Erythroblast
42.7768	24.1334	Unknown
-32.2127	-9.62931	Macrophage
23.9828	-25.3282	Erythroblast
-39.2498	-77.8814	Megakaryocyte
7.94564	52.8659	Hepatocyte
-4.55995	75.3519	Hepatocyte
-17.7119	-31.206	Erythroblast
-43.0265	-10.7247	Macrophage
-42.3314	-79.5499	Hepatocyte
-32.0135	-0.188138	Macrophage
37.6677	26.8947	Unknown
4.84137	53.1486	Hepatocyte
14.3127	-7.83149	Proerythroblast
-37.679	11.8217	Unknown
27.5949	-58.6491	Unknown
-14.9322	12.3195	Erythroblast
-39.2795	-77.7002	Megakaryocyte
-7.04118	39.4439	Hepatocyte
14.7564	55.4422	Hepatocyte
27.6377	-17.3175	Proerythroblast
14.724	-36.5258	Erythroblast
-32.3958	3.73152	Macrophage
-57.5115	-16.5865	Endothelial Cell
-60.0356	-1.35775	Endothelial Cell
12.3376	-13.4316	Erythroblast
30.5822	62.3076	Hepatocyte
-8.34267	-62.297	Erythroblast
-7.69754	58.5105	Hepatocyte
35.108	55.553	Hepatocyte
-39.1628	-76.9684	Megakaryocyte
-64.5591	-2.17529	Endothelial Cell
-62.875	4.20577	Other
-3.88925	77.1524	Hepatocyte
50.2333	10.4445	Unknown
12.7264	65.0472	Hepatocyte
0.607187	50.1145	Hepatocyte
-63.7109	-14.6418	Endothelial Cell
-44.4275	7.14046	Endothelial Cell
47.8008	5.02604	Unknown
-50.2977	-20.6006	Other
3.72272	-41.351	Erythroblast
-29.5461	-14.3353	Macrophage
30.4098	-24.3119	Erythroblast
23.3525	-45.8265	Unknown
0.218126	62.7477	Hepatocyte
-65.7651	-16.5409	Endothelial Cell
13.6639	62.1314	Hepatocyte
24.8005	-57.9492	Unknown
31.2066	28.8884	Unknown
22.0867	68.2793	Hepatocyte
8.02342	54.1734	Hepatocyte
30.4727	-38.6216	Unknown
2.82197	56.0593	Hepatocyte
-30.0912	28.7023	Unknown
34.7677	14.3711	Erythroblast
13.0483	-33.8663	Erythroblast
-16.034	33.8837	Unknown
-18.7185	33.1453	Unknown
26.1602	-16.7061	Proerythroblast
-31.3197	-0.385178	Macrophage
-15.8202	18.7952	Unknown
49.1273	9.6252	Unknown
40.018	53.2655	Hepatocyte
27.0523	-35.8402	Unknown
21.9271	50.1767	Hepatocyte
-18.6982	-27.2254	Erythroblast
5.94715	45.241	Hepatocyte
20.5821	61.7708	Hepatocyte
-2.37057	53.7325	Hepatocyte
-10.1886	74.6813	Hepatocyte
28.7765	43.4655	Hepatocyte
31.9483	-32.7941	Unknown
38.8792	-33.6396	Unknown
41.4965	10.9139	Unknown
39.5024	29.5327	Unknown
24.2947	59.2523	Hepatocyte
20.9759	62.8615	Hepatocyte
41.3728	18.7994	Unknown
-7.22617	-21.5672	Erythroblast
-7.90958	71.3735	Hepatocyte
4.24856	5.22143	Proerythroblast
-2.11844	49.7306	Hepatocyte
-13.8539	-51.695	Unknown
27.0032	46.5622	Hepatocyte
9.16505	-2.7987	Proerythroblast
22.9391	66.5578	Hepatocyte
26.4814	63.5491	Hepatocyte
19.1239	45.7313	Hepatocyte
14.2359	68.2005	Hepatocyte
-36.5571	-78.3443	Megakaryocyte
18.4928	69.6035	Hepatocyte
-13.8053	-53.4544	Unknown
33.1621	67.5432	Hepatocyte
27.6398	-31.3071	Erythroblast
12.6153	67.608	Hepatocyte
35.2241	10.3504	Unknown
-29.6721	27.3676	Unknown
16.609	20.3451	Proerythroblast
-12.7992	-29.37	Erythroblast
0.304817	75.5128	Hepatocyte
-19.6864	-24.4839	Erythroblast
27.5563	57.3135	Hepatocyte
16.0186	-40.5832	Erythroblast
-30.0819	-46.1645	Erythroblast
34.1626	22.619	Unknown
9.63341	76.8621	Hepatocyte
28.5336	-44.1926	Unknown
-60.7204	15.7957	Other
46.5165	17.1143	Unknown
-7.18544	-7.55666	Proerythroblast
-38.8474	-12.9977	Macrophage
29.9327	60.4958	Hepatocyte
16.2998	51.4296	Hepatocyte
9.15259	-61.9456	Unknown
40.2517	48.166	Proerythroblast
-18.2214	-30.1617	Other
13.7936	57.0362	Hepatocyte
35.3834	54.1742	Hepatocyte
40.1749	-53.7233	Unknown
-42.3416	-75.6998	Megakaryocyte
-2.45703	-43.3203	Macrophage
20.2148	-1.15307	Proerythroblast
41.6512	35.1676	Unknown
-43.3843	-22.8974	Macrophage
11.3483	-15.1762	Proerythroblast
-50.1747	3.23342	Unknown
23.734	48.6956	Hepatocyte
7.3103	43.2672	Hepatocyte
19.4273	64.7361	Hepatocyte
-51.2777	8.33049	Unknown
-0.148784	48.7912	Hepatocyte
21.9716	-0.807607	Proerythroblast
21.9385	-39.0736	Unknown
1.24739	48.9094	Hepatocyte
25.0129	74.2173	Hepatocyte
12.7675	18.8232	Hepatocyte
21.1205	64.6311	Hepatocyte
-27.1938	31.2923	Unknown
27.9536	47.3866	Hepatocyte
29.1702	57.467	Hepatocyte
5.17132	72.381	Hepatocyte
7.6939	79.5419	Hepatocyte
-2.30789	0.898729	Proerythroblast
-4.93699	-14.4839	Unknown
-52.0687	29.4654	Other
20.032	65.1605	Hepatocyte
29.3207	63.2492	Hepatocyte
-9.41927	-50.0914	Erythroblast
6.45779	-15.2519	Proerythroblast
18.5275	66.1747	Hepatocyte
22.7718	49.0361	Hepatocyte
-64.8891	-1.97094	Endothelial Cell
-23.7977	38.0547	Hepatocyte
13.5675	70.4025	Proerythroblast
1.19363	39.9769	Hepatocyte
0.619882	71.0702	Hepatocyte
23.1952	49.8152	Hepatocyte
5.48478	77.3747	Hepatocyte
-4.84136	78.2013	Hepatocyte
15.4699	68.9467	Hepatocyte
36.4469	56.4483	Hepatocyte
13.4228	63.8605	Hepatocyte
13.9863	29.8897	Hepatocyte
13.9375	-32.2208	Erythroblast
47.1041	39.3675	Unknown
34.6745	-14.5317	Proerythroblast
34.8869	55.5903	Hepatocyte
-39.0611	-71.1057	Megakaryocyte
1.56401	71.6108	Hepatocyte
-7.15699	2.63972	Endothelial Cell
46.8135	12.1393	Unknown
27.5691	39.6641	Unknown
7.32358	43.1939	Hepatocyte
-32.4779	-75.203	Other
-17.6566	1.21002	Proerythroblast
13.5168	72.7026	Unknown
27.2226	50.3164	Hepatocyte
44.1289	-37.826	Unknown
1.75283	-35.1503	Erythroblast
32.905	58.9673	Hepatocyte
28.344	41.8266	Unknown
22.9741	48.5949	Hepatocyte
-36.0955	-50.6292	Erythroblast
-42.9295	-22.9173	Macrophage
22.2421	38.2376	Unknown
48.5635	-39.6247	Unknown
37.9736	-23.1791	Unknown
4.06782	-36.4564	Erythroblast
19.3137	22.6475	Proerythroblast
12.2644	66.5824	Hepatocyte
-29.3211	-8.7028	Macrophage
-69.8074	-7.87967	Endothelial Cell
-59.3931	29.8597	Other
45.1406	-37.4265	Unknown
21.2986	70.3967	Hepatocyte
28.067	-20.3846	Unknown
1.07519	68.4146	Hepatocyte
13.9206	72.3845	Hepatocyte
34.2226	-19.6659	Proerythroblast
-5.16178	61.5279	Hepatocyte
30.6744	46.0267	Hepatocyte
-5.86937	48.9385	Hepatocyte
-49.3752	25.2417	Other
34.4416	48.3851	Hepatocyte
29.4851	58.6252	Hepatocyte
40.2507	35.5497	Hepatocyte
26.1685	21.5078	Unknown
18.33	45.1493	Hepatocyte
-2.19272	53.7526	Hepatocyte
22.7969	48.7223	Hepatocyte
-42.8351	-26.5926	Erythroblast
-7.84834	-24.1793	Erythroblast
-10.1203	64.7564	Hepatocyte
38.1495	47.9853	Hepatocyte
36.7257	17.5635	Unknown
13.8407	13.2378	Proerythroblast
42.7227	-37.9052	Unknown
18.7591	-34.8999	Erythroblast
34.0459	24.5941	Unknown
-19.6633	13.4273	Unknown
23.9595	-1.39939	Proerythroblast
-4.25029	8.28992	Proerythroblast
-21.4066	15.3504	Unknown
-0.855989	45.2846	Hepatocyte
-48.1154	-22.8441	Other
12.6795	68.3141	Hepatocyte
17.5118	-14.3651	Erythroblast
-1.77916	-5.54856	Proerythroblast
-6.68396	-24.9875	Erythroblast
-63.4912	18.2769	Other
21.028	66.8906	Hepatocyte
19.8547	66.745	Hepatocyte
-4.04785	-18.9932	Erythroblast
40.3268	18.0315	Unknown
-42.2952	-15.5266	Macrophage
33.8978	10.8329	Unknown
18.3597	56.0547	Hepatocyte
44.566	9.87929	Unknown
0.609394	-18.3334	Erythroblast
1.3855	50.1885	Hepatocyte
-30.3488	-5.67115	Macrophage
49.7912	21.0046	Unknown
41.3361	55.9061	Hepatocyte
39.0089	12.6265	Unknown
-50.8348	6.80668	Unknown
37.9415	44.6592	Hepatocyte
43.2718	37.688	Unknown
-7.27374	10.1542	Proerythroblast
-7.40639	55.5147	Hepatocyte
43.1515	17.0237	Unknown
34.5688	60.2563	Hepatocyte
45.6316	47.1318	Proerythroblast
2.06312	-60.6831	Erythroblast
22.4291	66.1805	Hepatocyte
-6.69803	-28.711	Erythroblast
24.1643	55.4211	Hepatocyte
28.5132	56.7173	Hepatocyte
49.0613	21.2319	Unknown
-9.05714	67.0857	Unknown
-50.164	28.9522	Other
29.7627	57.5499	Hepatocyte
9.74759	49.5534	Hepatocyte
-60.2315	-18.4234	Endothelial Cell
-0.127141	73.5624	Hepatocyte
-3.71402	-30.2759	Erythroblast
18.5632	58.6344	Hepatocyte
19.8894	-55.1605	Unknown
-0.790724	55.8318	Hepatocyte
19.0934	64.302	Hepatocyte
-0.55356	49.7455	Hepatocyte
13.5825	64.3747	Hepatocyte
-51.8582	29.1969	Other
28.3748	60.8067	Hepatocyte
52.9674	8.9325	Unknown
44.0044	43.5643	Hepatocyte
30.9198	-49.9884	Unknown
18.9216	63.3843	Hepatocyte
35.1562	53.4625	Hepatocyte
28.1788	8.28712	Proerythroblast
1.46886	59.4898	Hepatocyte
4.77499	-35.1688	Erythroblast
39.9801	-46.0148	Unknown
6.45682	51.1186	Hepatocyte
-21.1365	-19.9708	Proerythroblast
9.67781	-31.76	Erythroblast
27.9301	42.9509	Hepatocyte
6.05701	16.8679	Proerythroblast
1.6688	-9.03603	Proerythroblast
29.4874	60.6408	Hepatocyte
18.289	53.7422	Hepatocyte
4.86253	-39.4538	Erythroblast
15.6945	3.06322	Proerythroblast
-28.8036	5.66464	Hepatocyte
-17.6921	5.68188	Macrophage
11.6981	-26.5092	Erythroblast
15.3955	-58.4542	Unknown
19.8148	64.319	Hepatocyte
38.4661	51.7047	Hepatocyte
23.145	60.0538	Hepatocyte
-54.9275	-19.7793	Endothelial Cell
32.6996	36.1502	Unknown
21.1202	67.3118	Hepatocyte
-56.4865	-10.2753	Endothelial Cell
3.73579	22.1467	Proerythroblast
-30.7072	-51.2605	Erythroblast
48.149	11.8263	Unknown
38.9034	-35.2364	Unknown
-32.6578	-2.2527	Macrophage
2.74523	-42.2955	Erythroblast
25.5867	57.576	Hepatocyte
21.4971	-18.8951	Erythroblast
-37.1233	-41.1581	Erythroblast
-38.4575	-44.9688	Erythroblast
16.1217	71.5222	Hepatocyte
19.1366	-32.8767	Erythroblast
-1.20023	73.4939	Hepatocyte
37.2023	15.0761	Erythroblast
29.0267	59.4494	Hepatocyte
-20.3166	-14.8546	Other
50.2124	19.1372	Unknown
25.4093	67.0843	Hepatocyte
23.6759	-14.0976	Proerythroblast
12.3084	71.9293	Hepatocyte
21.9288	14.6331	Proerythroblast
-35.5634	-76.0393	Megakaryocyte
-35.7762	-76.1898	Megakaryocyte
19.831	8.20001	Proerythroblast
35.4163	10.3135	Unknown
-26.7515	-33.4072	Erythroblast
-62.4981	19.9844	Other
-33.558	-82.8211	Megakaryocyte
-5.71013	3.99052	Proerythroblast
3.39526	-34.0616	Erythroblast
18.8925	-36.7561	Unknown
20.1361	-47.5253	Unknown
-59.8903	29.1903	Other
36.1312	56.1246	Hepatocyte
28.991	-30.0729	Unknown
-21.2481	43.5156	Hepatocyte
4.00512	47.3924	Hepatocyte
-11.0713	-47.7386	Erythroblast
-37.3042	-48.4507	Erythroblast
-6.99885	66.7529	Hepatocyte
10.1244	-4.77014	Proerythroblast
-34.5174	-20.0763	Macrophage
5.66959	4.60534	Proerythroblast
24.058	66.0073	Hepatocyte
37.3644	63.9122	Hepatocyte
17.6114	6.65108	Proerythroblast
-39.4342	-34.1803	Erythroblast
-10.4712	8.26506	Proerythroblast
-5.64366	-2.98757	Proerythroblast
22.2835	60.8678	Hepatocyte
-60.9605	30.3644	Other
41.9985	-30.5787	Macrophage
32.4957	17.2791	Unknown
23.3138	19.6873	Proerythroblast
-68.0533	-2.78377	Proerythroblast
-48.9705	4.27594	Unknown
39.6005	53.7267	Hepatocyte
-17.1592	45.8004	Hepatocyte
39.6382	-8.94842	Proerythroblast
16.6929	60.838	Hepatocyte
-4.49865	5.71633	Proerythroblast
-58.72	-1.7991	Endothelial Cell
-68.8496	-15.918	Endothelial Cell
6.61523	2.83776	Proerythroblast
57.7375	0.0857384	Unknown
-9.77547	48.534	Hepatocyte
3.96195	5.41393	Proerythroblast
17.6881	32.7111	Hepatocyte
20.5141	-35.6404	Unknown
-47.8185	2.87098	Unknown
-67.283	-1.31339	Endothelial Cell
46.5324	17.2844	Unknown
-30.8565	12.0148	Unknown
-1.92749	50.7018	Hepatocyte
-38.9796	-71.9945	Megakaryocyte
-0.293572	-36.0932	Erythroblast
-5.85202	63.6014	Hepatocyte
-57.5373	-12.7644	Endothelial Cell
-51.4816	34.5362	Other
-14.44	42.5138	Hepatocyte
38.8568	18.8315	Unknown
35.9491	-50.3754	Unknown
-22.3072	44.6861	Hepatocyte
27.1892	16.153	Proerythroblast
-19.2082	53.0418	Hepatocyte
35.8736	-8.77167	Unknown
-2.52563	-9.7491	Proerythroblast
20.4027	-3.41099	Proerythroblast
17.0008	2.00564	Proerythroblast
-4.03968	3.9337	Proerythroblast
-63.5218	-10.8833	Endothelial Cell
-44.8282	38.6964	Other
40.6537	56.8311	Hepatocyte
-35.9039	-82.2645	Megakaryocyte
-34.4035	-32.5834	Erythroblast
-42.1513	6.14535	Endothelial Cell
-4.34348	5.79584	Proerythroblast
47.4	18.3838	Unknown
-29.2717	-45.1024	Erythroblast
-21.3065	-33.2353	Erythroblast
3.51527	-25.7311	Erythroblast
-64.3204	-7.36489	Endothelial Cell
-32.8767	-71.5183	Endothelial Cell
20.8731	71.5455	Hepatocyte
54.7708	-1.62596	Unknown
-52.0611	6.6217	Unknown
48.4573	49.1529	Endothelial Cell
22.8446	52.5869	Hepatocyte
-11.2029	-27.9553	Erythroblast
28.6987	51.7905	Hepatocyte
-60.0543	-5.86637	Proerythroblast
2.54532	29.9066	Hepatocyte
-2.6233	59.9507	Hepatocyte
-5.53335	14.4297	Other
-6.41879	45.2313	Hepatocyte
-13.5781	-4.52799	Proerythroblast
15.0712	14.8309	Proerythroblast
21.4742	63.9213	Hepatocyte
4.47194	-44.7786	Erythroblast
43.4026	41.2213	Proerythroblast
-10.1588	-19.4642	Erythroblast
38.6374	46.653	Hepatocyte
-3.10918	73.6124	Hepatocyte
15.2527	72.6174	Unknown
-6.3589	12.7045	Proerythroblast
38.1719	-24.0204	Unknown
32.441	-36.6665	Unknown
19.8716	72.7469	Hepatocyte
-42.2114	19.8345	Unknown
-48.7856	-21.308	Other
-6.26311	64.9626	Hepatocyte
5.4972	-16.2797	Proerythroblast
-69.8526	-14.7438	Endothelial Cell
0.204569	-18.1562	Proerythroblast
-28.0164	50.0752	Hepatocyte
35.0276	-44.3464	Unknown
3.35634	-44.8861	Other
-17.4383	66.6648	Proerythroblast
26.9769	-11.0571	Proerythroblast
6.75247	-15.8936	Proerythroblast
8.75179	7.36397	Proerythroblast
8.36114	-2.45343	Proerythroblast
-31.7277	-52.9482	Erythroblast
14.5947	7.81097	Proerythroblast
-11.4952	40.025	Hepatocyte
34.1099	-48.47	Unknown
-9.9614	-17.458	Erythroblast
-3.97819	13.1171	Proerythroblast
12.9175	-8.95999	Proerythroblast
18.7716	6.01926	Proerythroblast
-3.54417	16.5505	Proerythroblast
22.1665	-32.143	Erythroblast
-10.0574	21.5957	Unknown
19.0729	68.5619	Hepatocyte
-2.78285	-4.00304	Proerythroblast
28.8323	-34.1946	Unknown
31.6729	-17.5498	Proerythroblast
-60.2945	21.6258	Other
-50.8948	-9.97004	Proerythroblast
-33.6602	-43.0915	Erythroblast
8.76392	61.1656	Hepatocyte
-0.579051	29.0083	Hepatocyte
-42.0226	19.889	Unknown
2.45443	80.1396	Hepatocyte
27.6521	-8.47735	Proerythroblast
-43.3356	-41.2227	Erythroblast
-62.0903	-12.0374	Endothelial Cell
-16.2741	1.13153	Proerythroblast
10.4923	-22.2427	Macrophage
-5.67941	-35.855	Erythroblast
-0.163806	-67.9581	Erythroblast
25.9415	-31.2347	Erythroblast
28.0468	-47.4363	Unknown
-66.3165	-10.2739	Endothelial Cell
15.9285	65.9098	Hepatocyte
-58.2248	-14.9152	Endothelial Cell
-36.8965	-78.3315	Megakaryocyte
-6.1934	-44.4012	Erythroblast
17.8955	22.4878	Erythroblast
26.1602	-16.7061	Proerythroblast
-18.2794	-6.87478	Unknown
16.9959	39.9458	Hepatocyte
-30.2302	-29.2581	Erythroblast
56.3552	8.59834	Unknown
-0.268028	69.2764	Hepatocyte
7.06332	-40.8194	Erythroblast
3.72828	68.2584	Hepatocyte
16.4148	22.9872	Proerythroblast
15.353	-42.0168	Erythroblast
29.4544	-50.4526	Unknown
-35.5496	-78.4139	Megakaryocyte
-6.85925	-73.7697	Macrophage
22.5389	-16.4904	Proerythroblast
-36.0208	-79.7395	Megakaryocyte
28.5906	-31.2211	Unknown
-6.25384	51.421	Hepatocyte
19.2464	-3.23925	Proerythroblast
-34.0064	0.420692	Macrophage
-40.8655	-0.112788	Endothelial Cell
12.889	-8.92335	Proerythroblast
36.2169	12.1885	Erythroblast
-12.1445	41.4577	Hepatocyte
11.5429	48.8077	Hepatocyte
-37.8433	-81.1458	Megakaryocyte
29.4193	58.5266	Hepatocyte
-33.9855	-82.9024	Megakaryocyte
42.7423	-50.7174	Unknown
1.20905	-0.536954	Proerythroblast
21.0195	-50.6348	Erythroblast
-1.82057	55.6355	Hepatocyte
-6.25657	49.9432	Hepatocyte
-0.502918	72.3239	Hepatocyte
26.5233	49.4974	Hepatocyte
27.7539	6.55332	Hepatocyte
-2.40196	71.5649	Hepatocyte
-2.79576	73.1144	Hepatocyte
27.589	32.5208	Unknown
-10.2109	21.4723	Unknown
-56.8032	-26.663	Unknown
18.4887	71.2215	Hepatocyte
-1.86273	48.5114	Hepatocyte
-63.8717	-13.795	Endothelial Cell
5.77834	-6.75906	Proerythroblast
-27.127	36.3033	Unknown
44.5265	-22.2934	Unknown
-33.2409	-77.1017	Megakaryocyte
-17.9272	-31.2175	Erythroblast
-13.7418	-48.0957	Erythroblast
-10.4553	40.5656	Hepatocyte
4.98182	15.5796	Proerythroblast
16.9751	52.8105	Hepatocyte
-29.4935	12.5583	Unknown
-65.5276	-11.0442	Endothelial Cell
1.76541	56.0195	Hepatocyte
-38.8404	-45.3513	Erythroblast
-25.5147	26.3958	Unknown
46.0642	33.3176	Unknown
50.0144	17.4787	Unknown
-33.2549	-72.0096	Megakaryocyte
0.070004	60.3868	Hepatocyte
17.4685	74.108	Hepatocyte
-1.37812	-33.0144	Erythroblast
-0.0824945	17.3826	Megakaryocyte
-33.8629	-82.5377	Megakaryocyte
-21.8421	61.2131	Hepatocyte
-38.9848	-31.907	Erythroblast
-34.6471	-5.91787	Macrophage
12.0941	2.94941	Proerythroblast
32.8372	-45.4261	Unknown
-24.1186	28.5732	Unknown
-8.65306	72.5403	Hepatocyte
33.653	14.5071	Unknown
37.0375	48.3652	Hepatocyte
-2.96283	53.2629	Hepatocyte
-26.4441	-59.6091	Erythroblast
-3.23183	32.0318	Hepatocyte
2.39331	67.6601	Unknown
28.6607	2.978	Proerythroblast
-34.9923	-80.5634	Megakaryocyte
-38.8411	-5.33009	Other
-36.0196	-81.6607	Megakaryocyte
12.393	40.9665	Hepatocyte
-10.9747	49.1933	Hepatocyte
21.0876	60.9559	Hepatocyte
-37.3487	-78.0472	Megakaryocyte
57.7232	0.0817056	Erythroblast
27.9883	54.162	Hepatocyte
-40.2019	-78.1862	Megakaryocyte
12.2137	-48.3409	Erythroblast
3.79786	51.7753	Hepatocyte
-12.7599	-38.4384	Erythroblast
-6.24774	11.0638	Proerythroblast
-0.0216049	58.5152	Hepatocyte
5.75332	-20.0145	Unknown
-35.4727	-80.8637	Megakaryocyte
-30.3923	-4.69816	Macrophage
27.1577	-53.0897	Unknown
45.1748	-49.1596	Unknown
-37.4679	-77.7751	Megakaryocyte
17.375	64.451	Hepatocyte
-5.0747	-45.4855	Unknown
18.9763	-11.7717	Proerythroblast
-14.9182	-58.5391	Erythroblast
32.4344	56.0797	Hepatocyte
-22.4395	-13.2538	Macrophage
-40.4552	-81.3278	Megakaryocyte
-35.353	-80.553	Megakaryocyte
-39.3419	-74.6659	Megakaryocyte
-22.9931	-53.9846	Erythroblast
19.6077	36.1406	Hepatocyte
-2.88092	52.4384	Hepatocyte
3.35453	-27.4838	Erythroblast
-2.33677	61.7277	Hepatocyte
-15.4492	-62.653	Erythroblast
-8.25006	50.7788	Hepatocyte
37.4473	-40.252	Unknown
47.1901	-36.5449	Unknown
29.8541	60.4992	Hepatocyte
-6.68187	18.9004	Unknown
-13.2449	11.1984	Erythroblast
46.7518	-20.8768	Unknown
13.6168	70.505	Hepatocyte
-4.55018	38.6946	Hepatocyte
44.683	-34.9122	Unknown
45.7456	-36.5558	Unknown
18.8981	-36.7803	Unknown
-0.615835	73.7819	Hepatocyte
17.0601	31.2516	Hepatocyte
-14.6627	-32.424	Erythroblast
-12.3774	35.4254	Hepatocyte
-18.7535	11.1899	Unknown
-3.46867	56.3466	Hepatocyte
23.9662	-10.5774	Proerythroblast
-46.5822	-46.3693	Erythroblast
31.6768	5.22892	Hepatocyte
3.30084	5.43034	Proerythroblast
-5.39137	47.9937	Hepatocyte
15.211	-28.2708	Erythroblast
42.5809	12.071	Unknown
13.6564	19.53	Hepatocyte
21.6995	-38.8444	Erythroblast
22.8832	58.8009	Hepatocyte
-19.16	57.156	Hepatocyte
-37.4108	-1.03603	Macrophage
-6.13159	-73.1621	Macrophage
44.731	31.4019	Erythroblast
3.14126	13.3494	Proerythroblast
-0.615592	70.345	Hepatocyte
-13.0442	-27.0786	Erythroblast
20.4036	65.5331	Hepatocyte
5.67447	-37.4544	Erythroblast
12.4199	-4.40426	Proerythroblast
11.1409	-39.6213	Erythroblast
-26.9844	-42.1237	Erythroblast
24.4368	5.68662	Proerythroblast
-11.7318	33.1257	Hepatocyte
-52.6345	25.2641	Other
-19.6058	-11.4656	Macrophage
11.7705	63.9338	Hepatocyte
-2.80601	-26.1308	Erythroblast
-21.1085	13.6624	Unknown
-61.2716	-6.20733	Endothelial Cell
-2.66382	-32.0384	Erythroblast
-13.7402	40.3145	Hepatocyte
-4.06642	-29.9225	Erythroblast
-16.6398	17.6843	Unknown
12.9631	-50.8159	Macrophage
24.1703	14.7953	Unknown
27.1231	50.4474	Hepatocyte
30.6218	48.4141	Hepatocyte
10.132	-17.2927	Erythroblast
12.0421	-1.645	Proerythroblast
7.20227	35.5926	Hepatocyte
25.6009	-26.9778	Erythroblast
-52.5781	22.2932	Other
1.58932	52.7561	Hepatocyte
-5.76917	-57.3034	Erythroblast
20.7555	-3.77294	Proerythroblast
-11.9394	46.9568	Hepatocyte
-18.2565	-48.5448	Erythroblast
-2.52457	-18.5783	Erythroblast
20.3648	-30.0663	Macrophage
-15.2459	11.2433	Erythroblast
18.6848	66.7577	Hepatocyte
-9.18422	-23.0869	Erythroblast
37.7628	-38.9111	Unknown
-38.4361	-36.8181	Erythroblast
17.0276	-41.4882	Erythroblast
10.4016	-4.8144	Proerythroblast
-5.71635	52.1559	Hepatocyte
47.7639	-36.1983	Unknown
13.4205	63.6318	Hepatocyte
1.72755	66.9506	Hepatocyte
23.1059	36.5153	Unknown
-4.85709	-8.37111	Proerythroblast
44.2864	27.6424	Erythroblast
-9.59902	23.6316	Macrophage
13.5227	67.0169	Hepatocyte
-2.40979	76.5754	Hepatocyte
-31.0805	-39.8361	Erythroblast
-20.9345	-41.3949	Erythroblast
-59.8996	30.0111	Other
24.3628	-24.3487	Erythroblast
32.5014	-20.4229	Proerythroblast
35.9058	-24.1107	Unknown
48.4587	8.56685	Unknown
4.55672	-2.86929	Proerythroblast
17.4776	9.12221	Proerythroblast
19.3671	-6.4988	Proerythroblast
15.5287	-31.3851	Erythroblast
-49.651	-22.6115	Other
-22.9047	14.0879	Unknown
43.3676	-49.5824	Unknown
-32.411	-11.4754	Macrophage
9.87049	-39.6536	Erythroblast
42.4831	16.5594	Unknown
-27.5623	19.085	Unknown
-30.3911	-3.08292	Macrophage
33.8974	13.9023	Erythroblast
-30.1105	-0.569295	Macrophage
-4.10231	73.0576	Hepatocyte
28.2253	-35.9392	Unknown
27.2085	37.1903	Hepatocyte
25.4499	-11.5055	Proerythroblast
39.3764	-61.5507	Unknown
-22.3017	16.4068	Unknown
-6.93005	-18.3485	Erythroblast
25.7014	-35.7091	Unknown
-2.98	-29.7161	Erythroblast
16.6603	-20.8937	Proerythroblast
-17.8861	-9.40461	Proerythroblast
-9.60643	24.9504	Macrophage
23.2507	31.4686	Unknown
41.4916	9.40085	Unknown
21.0819	60.5346	Hepatocyte
-2.82842	47.419	Hepatocyte
-10.0213	37.8152	Hepatocyte
41.1376	-21.6491	Unknown
33.6575	-23.8855	Erythroblast
-32.3158	23.4509	Unknown
-0.605803	53.7283	Hepatocyte
5.70932	32.3683	Hepatocyte
17.4919	37.2597	Hepatocyte
-28.1676	13.3798	Unknown
28.1381	72.551	Hepatocyte
17.9038	30.8242	Hepatocyte
19.8376	34.274	Hepatocyte
21.7099	36.4902	Hepatocyte
46.4785	29.8815	Unknown
14.6735	67.3564	Hepatocyte
-1.44526	45.928	Hepatocyte
1.82298	-46.1106	Erythroblast
0.564041	-21.4193	Erythroblast
-5.51058	-53.9779	Erythroblast
26.5928	48.8378	Hepatocyte
26.0206	24.4154	Erythroblast
11.4588	-0.51739	Proerythroblast
7.30381	-1.39265	Proerythroblast
-30.4784	23.3968	Unknown
-14.9623	28.9804	Unknown
56.0842	8.37758	Erythroblast
0.037711	10.5102	Proerythroblast
41.5041	55.9722	Hepatocyte
1.01676	-22.2162	Erythroblast
-27.9783	-54.4867	Erythroblast
5.54306	64.9539	Hepatocyte
1.87642	-27.1457	Erythroblast
-9.82863	11.0119	Proerythroblast
4.74355	-16.3555	Proerythroblast
-3.14427	28.4573	Hepatocyte
-11.6906	-21.3249	Erythroblast
29.1203	16.8867	Hepatocyte
35.188	55.8819	Hepatocyte
11.2285	-34.6816	Erythroblast
-11.0744	28.5202	Hepatocyte
3.92404	65.7177	Hepatocyte
43.6743	-7.96608	Hepatocyte
-66.0597	-6.83462	Endothelial Cell
22.9015	69.7256	Hepatocyte
-5.96386	59.9735	Hepatocyte
22.4146	43.0575	Hepatocyte
4.68774	40.3921	Hepatocyte
22.3888	75.2135	Hepatocyte
-1.8113	-50.9125	Erythroblast
0.325486	-10.8947	Unknown
-49.8836	27.1789	Other
-14.389	-33.7641	Erythroblast
17.7221	22.3234	Proerythroblast
-2.11271	-60.7922	Erythroblast
8.43552	51.464	Hepatocyte
-31.7726	0.15485	Macrophage
-11.117	42.946	Hepatocyte
-32.2315	-5.43455	Macrophage
-2.71405	-2.26638	Proerythroblast
-5.97674	-53.0146	Erythroblast
6.70786	-7.73453	Proerythroblast
10.589	17.9012	Proerythroblast
-12.3588	-18.5325	Erythroblast
32.6729	14.48	Hepatocyte
-26.4492	-7.99022	Macrophage
3.26578	3.84642	Proerythroblast
16.4689	33.8115	Hepatocyte
4.91997	6.56374	Proerythroblast
-36.1767	10.2306	Unknown
-11.8226	-41.2818	Erythroblast
-1.5363	-15.8576	Erythroblast
-32.8411	-5.97102	Macrophage
-12.0932	-46.3293	Unknown
-61.6358	29.8843	Other
18.5508	30.015	Hepatocyte
-0.290452	-11.5777	Proerythroblast
-5.15427	-27.4485	Erythroblast
-6.63103	-38.0956	Erythroblast
-7.4505	28.0382	Other
16.7865	30.0686	Hepatocyte
-38.7695	-12.73	Macrophage
-0.271754	-56.3561	Erythroblast
-14.3915	44.5279	Hepatocyte
17.4436	31.6273	Hepatocyte
28.8529	-48.4064	Unknown
32.6743	-39.555	Unknown
[truncated: 14,804 more rows]
