# Supplementary material for: Multiplexed imaging of nucleome architectures in single cells of mammalian tissue
Source: Nat Commun. 2020 Jun 9;11:2907. doi: 10.1038/s41467-020-16732-5 (PMC7283333; doi:10.1038/s41467-020-16732-5)
Supplement: Supplementary file 11 — Source Data [file 41467_2020_16732_MOESM11_ESM.zip › Source Data/Fig2b.xlsx]

## Sheet: Sheet1
To calculate the values in this matrix, RNA copy numbers for different genes in each cell were first normalized to total RNA copy number in that cell. Next these normalized single-cell RNA profiles were averaged in each cell type, and in the whole population. The averaged profile in each cell type was then divided by the averaged profile in the whole population, and undergoes a log2 transformatio…
	Gene1	Gene2	Gene3	Gene4	Gene5	Gene6	Gene7	Gene8	Gene9	Gene10	Gene11	Gene12	Gene13	Gene14	Gene15	Gene16	Gene17	Gene18	Gene19	Gene20	Gene21	Gene22	Gene23	Gene24	Gene25	Gene26	Gene27	Gene28	Gene29	Gene30	Gene31	Gene32	Gene33	Gene34	Gene35	Gene36	Gene37	Gene38	Gene39	Gene40	Gene41	Gene42	Gene43	Gene44	Gene45	Gene46	Gene47	Gene48	Gene49
Hepatocyte	1.27022	1.2024	0.254959	0.977359	0.717236	1.19488	0.959979	1.08451	1.1093	0.720781	0.631201	0.811001	-0.7441	-0.226807	0.350429	-0.771339	-0.990024	-0.658819	0.559284	-0.458944	-0.979194	-1.04922	-0.97594	-1.60634	-1.31517	-1.67516	-0.872007	-0.59552	-0.598992	-0.653739	-0.897574	-0.462696	-0.0682754	-0.0960592	-0.453757	-0.0668642	-0.222441	-0.551636	-0.320076	-0.143633	-0.365209	-0.390123	-0.211715	-0.262453	-0.0683912	-0.51012	-0.505158	-0.508935	-0.912575
Macrophage	-1.97931	-1.46566	-0.254751	-1.04553	-0.376244	-2.36477	-1.11082	-1.34852	-1.56878	-0.915192	-0.488217	-0.516057	2.11622	1.64189	2.18493	1.91254	1.25228	2.20027	-0.387124	-0.553686	-0.480154	-0.357908	-0.23599	-0.514451	-0.702236	-0.387441	-0.513383	-0.23846	-0.646107	-0.418885	-0.842748	-0.418396	-0.111127	-0.397863	0.371138	-0.187646	0.70701	0.72391	0.0944121	-0.0287611	-0.127323	-0.0205492	-0.539675	-0.0687579	-0.374612	-0.16388	-0.360048	-0.15083	-0.753935
Megakaryocyte	-1.74093	-1.65027	-0.748577	-1.62462	-1.09936	-1.90105	-1.38567	-1.8827	-0.565498	-1.29707	-0.290913	-0.83936	-1.04017	-1.29517	-1.48818	-0.758706	-1.02306	-1.40477	0.439584	3.49093	4.19432	4.49858	4.00157	-1.62924	-2.01773	-2.42801	-1.16657	-0.642607	-1.1484	-1.34809	-1.11695	-0.262576	-0.444894	-0.346419	-0.0910011	-0.899375	-0.0106085	-0.730548	-0.833413	-0.527585	-0.898368	-0.513518	-0.10682	-0.462138	-0.525431	-0.548443	-0.264513	0.246277	-0.693308
Erythroblast	-1.40641	-1.15241	-0.10145	-0.434795	-0.428877	-1.65066	-0.565007	-0.97223	-1.05751	-0.617425	-0.2743	-0.578554	0.060341	-0.0347347	-0.868195	0.162461	-0.645682	-0.03223	-0.375455	-0.156206	-0.29533	-0.494878	-0.186975	1.38049	1.28119	0.442754	-0.347061	-0.0247741	-0.396915	-0.235777	0.116397	-0.248363	-0.149259	-0.232068	-0.0139833	-0.0555414	-0.0424398	0.241812	0.018425	-0.330296	-0.0296459	0.164319	0.144211	0.155544	0.0725204	0.207762	-0.225858	-0.00627614	-0.77608
Proerythroblast	-1.08559	-0.998609	-0.235319	-0.806351	-0.515977	-1.1628	-0.67121	-0.870089	-0.923094	-0.546907	-0.361549	-0.507609	-0.611637	-0.682455	-0.796498	-0.473475	-0.955893	-0.0677627	-0.565174	-0.389322	-0.730084	-0.825623	-0.698111	-1.7348	-0.839061	-1.06585	1.14711	0.917596	1.39325	1.28868	1.36928	-0.290875	-0.209915	-0.254497	-0.305576	-0.459327	-0.620251	-0.353893	-0.120523	-0.36124	-0.352952	-0.30632	-0.175151	-0.132699	-0.452806	-0.366483	-0.612489	-0.0540426	-0.908523
Endothelial Cell	-1.82933	-1.28347	-0.576278	-0.928555	-0.193171	-2.04551	-1.42505	-1.72292	-1.29164	-0.939598	-0.615302	-0.479599	0.453109	0.56262	-0.269376	0.046285	3.57654	-1.05732	-0.561187	-0.271897	0.782896	-0.377391	0.28548	-1.29374	-1.50233	-1.47827	-1.36541	-0.296922	0.216897	-0.518125	-1.32069	2.82544	1.65466	2.65019	2.18662	0.430577	-1.13513	-0.0642478	-0.305172	-0.793157	-0.414386	-0.260204	-0.213941	-0.123477	-0.176057	0.212559	0.0276768	-0.675182	-0.634815
Other	-1.70631	-1.17224	-0.708068	-0.85122	-0.63185	-1.88309	-1.20002	-1.01688	-1.39309	-0.855072	-0.463406	-0.180368	-0.44075	-0.593503	-0.960475	-0.247472	-0.819367	-0.955392	-0.576503	-0.353381	-0.592915	-0.985135	-0.876433	-1.52611	-1.49359	-1.65478	-1.36609	-0.590005	-0.414552	-1.35479	-1.58493	-0.091686	-0.203825	-0.353168	-0.0911871	-0.281589	1.88947	1.62032	1.85574	2.33435	0.772321	1.63561	1.56537	0.691719	1.38096	1.6992	2.72104	1.89412	3.55435
Unknown	-0.29768	-0.368842	0.190192	-0.4274	-0.162694	0.108908	-0.237812	-0.151218	-0.171952	0.18617	-0.208052	-0.275708	-0.245045	-0.0732381	-0.54897	-0.151666	-1.01005	-0.383881	0.058603	-0.132696	-0.557555	-0.63171	-0.233797	-0.141212	-0.222205	1.12307	0.324907	-0.0622715	-0.554543	-0.227509	-0.481729	-0.255987	0.0164041	-0.510881	-0.161503	0.428618	-0.188974	-0.262003	-0.221973	-0.223494	0.509482	-0.0510596	-0.173879	0.108521	0.00619817	-0.0301848	-0.28387	-0.0467216	-0.7297
[truncated: 6 more columns]
