# Supplementary material for: Multiplexed imaging of nucleome architectures in single cells of mammalian tissue
Source: Nat Commun. 2020 Jun 9;11:2907. doi: 10.1038/s41467-020-16732-5 (PMC7283333; doi:10.1038/s41467-020-16732-5)
Supplement: Supplementary file 11 — Source Data [file 41467_2020_16732_MOESM11_ESM.zip › Source Data/Fig2c.xlsx]

## Sheet: Sheet1
Other	Endothelial Cell	Hepatocyte	Macrophage	Megakaryocyte	Erythroblast	Proerythroblast
0.719962	0.383622	2.71873	0.422949	1.2101	0.285556	1.12098
To caculate the fold enrichment of Scd2 expression for each cell type, the mean Scd2 copy number from cells of the same type was divided by the mean Scd2 copy number from cells of all the other cell types.
