# Supplementary material for: Multiplexed imaging of nucleome architectures in single cells of mammalian tissue
Source: Nat Commun. 2020 Jun 9;11:2907. doi: 10.1038/s41467-020-16732-5 (PMC7283333; doi:10.1038/s41467-020-16732-5)
Supplement: Supplementary file 11 — Source Data [file 41467_2020_16732_MOESM11_ESM.zip › Source Data/Fig2d_Hepatocyte.txt]

   0.0000000e+00   2.0161168e-01   2.4569513e-01   2.5388936e-01   2.7127865e-01   2.9189397e-01   2.9733036e-01   3.1114639e-01   3.1028945e-01   3.1076971e-01   3.6139953e-01   3.5387332e-01   3.5692597e-01   3.6921455e-01   3.8375703e-01   3.8939382e-01   3.7753485e-01   3.8550950e-01   3.6807752e-01
   2.0161168e-01   0.0000000e+00   1.8451041e-01   2.4143088e-01   2.7649670e-01   2.8393327e-01   2.8518220e-01   3.1238332e-01   3.1375081e-01   3.0959559e-01   3.4119647e-01   3.4777244e-01   3.4032229e-01   3.5407693e-01   3.7286127e-01   3.7209812e-01   3.7855715e-01   3.9109763e-01   3.5441712e-01
   2.4569513e-01   1.8451041e-01   0.0000000e+00   1.9669663e-01   2.3248835e-01   2.7158732e-01   2.6346862e-01   2.8785332e-01   2.8936341e-01   2.9824443e-01   3.1820490e-01   3.3717688e-01   3.4447507e-01   3.4561292e-01   3.7175043e-01   3.6650302e-01   3.7327722e-01   3.7724830e-01   3.6114693e-01
   2.5388936e-01   2.4143088e-01   1.9669663e-01   0.0000000e+00   2.0808249e-01   2.5388096e-01   2.6731877e-01   2.9554990e-01   2.8866576e-01   3.0427482e-01   3.2913621e-01   3.4274492e-01   3.4921596e-01   3.5182055e-01   3.7365271e-01   3.7334257e-01   3.6876560e-01   3.7402204e-01   3.4046199e-01
   2.7127865e-01   2.7649670e-01   2.3248835e-01   2.0808249e-01   0.0000000e+00   2.3939826e-01   2.6520373e-01   2.9274788e-01   2.7661017e-01   2.8607063e-01   3.2109977e-01   3.2350805e-01   3.3198991e-01   3.4544795e-01   3.6538845e-01   3.7790255e-01   3.7342970e-01   3.7044196e-01   3.4290196e-01
   2.9189397e-01   2.8393327e-01   2.7158732e-01   2.5388096e-01   2.3939826e-01   0.0000000e+00   2.0233912e-01   2.3243490e-01   2.5018531e-01   2.7340706e-01   3.1243449e-01   3.2117049e-01   3.2394115e-01   3.1831585e-01   3.5617256e-01   3.4515642e-01   3.4802230e-01   3.5155003e-01   3.3859802e-01
   2.9733036e-01   2.8518220e-01   2.6346862e-01   2.6731877e-01   2.6520373e-01   2.0233912e-01   0.0000000e+00   1.8860032e-01   2.5099599e-01   2.6818334e-01   2.9693286e-01   3.1485572e-01   3.1684468e-01   3.2878747e-01   3.5631918e-01   3.4459569e-01   3.5814432e-01   3.5016381e-01   3.3706337e-01
   3.1114639e-01   3.1238332e-01   2.8785332e-01   2.9554990e-01   2.9274788e-01   2.3243490e-01   1.8860032e-01   0.0000000e+00   2.1089976e-01   2.4245114e-01   3.0302461e-01   3.0225524e-01   3.0085625e-01   3.0047047e-01   3.2236870e-01   3.2664999e-01   3.2612631e-01   3.4700189e-01   3.3227280e-01
   3.1028945e-01   3.1375081e-01   2.8936341e-01   2.8866576e-01   2.7661017e-01   2.5018531e-01   2.5099599e-01   2.1089976e-01   0.0000000e+00   1.9660919e-01   2.7032746e-01   2.8897050e-01   2.8417617e-01   2.8921475e-01   3.2188081e-01   3.0650723e-01   3.1027268e-01   3.1976380e-01   2.9367635e-01
   3.1076971e-01   3.0959559e-01   2.9824443e-01   3.0427482e-01   2.8607063e-01   2.7340706e-01   2.6818334e-01   2.4245114e-01   1.9660919e-01   0.0000000e+00   2.2316680e-01   2.5219838e-01   2.5418519e-01   2.6683293e-01   2.9357837e-01   3.0181142e-01   2.9058360e-01   2.9023225e-01   2.8166701e-01
   3.6139953e-01   3.4119647e-01   3.1820490e-01   3.2913621e-01   3.2109977e-01   3.1243449e-01   2.9693286e-01   3.0302461e-01   2.7032746e-01   2.2316680e-01   0.0000000e+00   2.1754243e-01   2.5763895e-01   2.6821687e-01   2.8819485e-01   3.1132145e-01   3.1313968e-01   2.9824425e-01   2.9539396e-01
   3.5387332e-01   3.4777244e-01   3.3717688e-01   3.4274492e-01   3.2350805e-01   3.2117049e-01   3.1485572e-01   3.0225524e-01   2.8897050e-01   2.5219838e-01   2.1754243e-01   0.0000000e+00   1.9653144e-01   2.5330553e-01   2.9618443e-01   3.0545387e-01   3.0889739e-01   3.0415352e-01   3.0042896e-01
   3.5692597e-01   3.4032229e-01   3.4447507e-01   3.4921596e-01   3.3198991e-01   3.2394115e-01   3.1684468e-01   3.0085625e-01   2.8417617e-01   2.5418519e-01   2.5763895e-01   1.9653144e-01   0.0000000e+00   2.0000264e-01   2.6468761e-01   2.7096809e-01   2.9195450e-01   3.0154625e-01   2.9446504e-01
   3.6921455e-01   3.5407693e-01   3.4561292e-01   3.5182055e-01   3.4544795e-01   3.1831585e-01   3.2878747e-01   3.0047047e-01   2.8921475e-01   2.6683293e-01   2.6821687e-01   2.5330553e-01   2.0000264e-01   0.0000000e+00   2.1935341e-01   2.5897844e-01   2.7266323e-01   2.9769685e-01   2.9500641e-01
   3.8375703e-01   3.7286127e-01   3.7175043e-01   3.7365271e-01   3.6538845e-01   3.5617256e-01   3.5631918e-01   3.2236870e-01   3.2188081e-01   2.9357837e-01   2.8819485e-01   2.9618443e-01   2.6468761e-01   2.1935341e-01   0.0000000e+00   2.3763857e-01   2.5390491e-01   2.9579680e-01   2.8686515e-01
   3.8939382e-01   3.7209812e-01   3.6650302e-01   3.7334257e-01   3.7790255e-01   3.4515642e-01   3.4459569e-01   3.2664999e-01   3.0650723e-01   3.0181142e-01   3.1132145e-01   3.0545387e-01   2.7096809e-01   2.5897844e-01   2.3763857e-01   0.0000000e+00   2.5001867e-01   2.6465392e-01   2.5301387e-01
   3.7753485e-01   3.7855715e-01   3.7327722e-01   3.6876560e-01   3.7342970e-01   3.4802230e-01   3.5814432e-01   3.2612631e-01   3.1027268e-01   2.9058360e-01   3.1313968e-01   3.0889739e-01   2.9195450e-01   2.7266323e-01   2.5390491e-01   2.5001867e-01   0.0000000e+00   2.5969060e-01   2.3895821e-01
   3.8550950e-01   3.9109763e-01   3.7724830e-01   3.7402204e-01   3.7044196e-01   3.5155003e-01   3.5016381e-01   3.4700189e-01   3.1976380e-01   2.9023225e-01   2.9824425e-01   3.0415352e-01   3.0154625e-01   2.9769685e-01   2.9579680e-01   2.6465392e-01   2.5969060e-01   0.0000000e+00   1.9521346e-01
   3.6807752e-01   3.5441712e-01   3.6114693e-01   3.4046199e-01   3.4290196e-01   3.3859802e-01   3.3706337e-01   3.3227280e-01   2.9367635e-01   2.8166701e-01   2.9539396e-01   3.0042896e-01   2.9446504e-01   2.9500641e-01   2.8686515e-01   2.5301387e-01   2.3895821e-01   1.9521346e-01   0.0000000e+00
