# Supplementary material for: Multiplexed imaging of nucleome architectures in single cells of mammalian tissue
Source: Nat Commun. 2020 Jun 9;11:2907. doi: 10.1038/s41467-020-16732-5 (PMC7283333; doi:10.1038/s41467-020-16732-5)
Supplement: Supplementary file 11 — Source Data [file 41467_2020_16732_MOESM11_ESM.zip › Source Data/Fig2d_NonHepatocyte.txt]

   0.0000000e+00   2.0550634e-01   2.3996010e-01   2.6861815e-01   2.8188159e-01   2.9606199e-01   3.1289413e-01   3.2906544e-01   3.1376912e-01   3.2023423e-01   3.5357201e-01   3.4869136e-01   3.5561014e-01   3.7285989e-01   3.8299993e-01   3.7320832e-01   3.8541216e-01   3.8149912e-01   3.8047928e-01
   2.0550634e-01   0.0000000e+00   1.9967237e-01   2.5562948e-01   2.6860269e-01   2.9407817e-01   3.0403352e-01   3.2527135e-01   3.1869498e-01   3.2347393e-01   3.6661811e-01   3.5137918e-01   3.6118966e-01   3.5633028e-01   3.7785002e-01   3.7215731e-01   3.8362613e-01   3.7867096e-01   3.7237107e-01
   2.3996010e-01   1.9967237e-01   0.0000000e+00   2.0486625e-01   2.4704892e-01   2.7607723e-01   2.8488280e-01   3.1425519e-01   2.9750693e-01   3.1156744e-01   3.3832461e-01   3.4757540e-01   3.4826066e-01   3.5606949e-01   3.6424604e-01   3.5367799e-01   3.6779903e-01   3.6444434e-01   3.6385524e-01
   2.6861815e-01   2.5562948e-01   2.0486625e-01   0.0000000e+00   1.9862247e-01   2.6888598e-01   2.7820101e-01   3.0117831e-01   2.9207471e-01   3.1022269e-01   3.4644165e-01   3.4443251e-01   3.5176353e-01   3.5699505e-01   3.7271784e-01   3.4713779e-01   3.7290678e-01   3.6999660e-01   3.6218575e-01
   2.8188159e-01   2.6860269e-01   2.4704892e-01   1.9862247e-01   0.0000000e+00   2.5477387e-01   2.6439782e-01   2.9751176e-01   2.8051324e-01   2.9743200e-01   3.2480605e-01   3.2198223e-01   3.3800860e-01   3.4603079e-01   3.6833451e-01   3.5394718e-01   3.7345498e-01   3.5772517e-01   3.5363385e-01
   2.9606199e-01   2.9407817e-01   2.7607723e-01   2.6888598e-01   2.5477387e-01   0.0000000e+00   2.0679998e-01   2.6759630e-01   2.7050108e-01   2.8865286e-01   3.2569538e-01   3.1647701e-01   3.3236919e-01   3.3422559e-01   3.5587874e-01   3.4163026e-01   3.6150098e-01   3.4548560e-01   3.5096971e-01
   3.1289413e-01   3.0403352e-01   2.8488280e-01   2.7820101e-01   2.6439782e-01   2.0679998e-01   0.0000000e+00   2.1776114e-01   2.6011479e-01   2.8058132e-01   3.1402407e-01   3.1024114e-01   3.2129514e-01   3.3072921e-01   3.4860844e-01   3.3811655e-01   3.5739209e-01   3.3944922e-01   3.4192900e-01
   3.2906544e-01   3.2527135e-01   3.1425519e-01   3.0117831e-01   2.9751176e-01   2.6759630e-01   2.1776114e-01   0.0000000e+00   2.2148327e-01   2.6895098e-01   3.0317811e-01   3.1396669e-01   3.3069082e-01   3.2429764e-01   3.5215347e-01   3.3909280e-01   3.5086434e-01   3.4445323e-01   3.4212644e-01
   3.1376912e-01   3.1869498e-01   2.9750693e-01   2.9207471e-01   2.8051324e-01   2.7050108e-01   2.6011479e-01   2.2148327e-01   0.0000000e+00   2.1560249e-01   2.7282858e-01   2.8194482e-01   2.9068452e-01   2.9855967e-01   3.2238593e-01   3.1570003e-01   3.3103272e-01   3.1337380e-01   3.1740890e-01
   3.2023423e-01   3.2347393e-01   3.1156744e-01   3.1022269e-01   2.9743200e-01   2.8865286e-01   2.8058132e-01   2.6895098e-01   2.1560249e-01   0.0000000e+00   2.2581677e-01   2.6273552e-01   2.7491934e-01   2.7692532e-01   2.9875515e-01   2.9271096e-01   3.0688188e-01   2.9355524e-01   2.9838287e-01
   3.5357201e-01   3.6661811e-01   3.3832461e-01   3.4644165e-01   3.2480605e-01   3.2569538e-01   3.1402407e-01   3.0317811e-01   2.7282858e-01   2.2581677e-01   0.0000000e+00   2.2755505e-01   2.5903237e-01   2.7065061e-01   3.0161846e-01   3.0337198e-01   3.1800649e-01   3.0203180e-01   2.9881764e-01
   3.4869136e-01   3.5137918e-01   3.4757540e-01   3.4443251e-01   3.2198223e-01   3.1647701e-01   3.1024114e-01   3.1396669e-01   2.8194482e-01   2.6273552e-01   2.2755505e-01   0.0000000e+00   2.0930799e-01   2.6267889e-01   2.9478819e-01   2.9413138e-01   3.1559466e-01   2.8818143e-01   3.1473952e-01
   3.5561014e-01   3.6118966e-01   3.4826066e-01   3.5176353e-01   3.3800860e-01   3.3236919e-01   3.2129514e-01   3.3069082e-01   2.9068452e-01   2.7491934e-01   2.5903237e-01   2.0930799e-01   0.0000000e+00   2.1848284e-01   2.8419682e-01   2.8420193e-01   2.9938974e-01   2.9459318e-01   3.0036070e-01
   3.7285989e-01   3.5633028e-01   3.5606949e-01   3.5699505e-01   3.4603079e-01   3.3422559e-01   3.3072921e-01   3.2429764e-01   2.9855967e-01   2.7692532e-01   2.7065061e-01   2.6267889e-01   2.1848284e-01   0.0000000e+00   2.2693476e-01   2.5536725e-01   2.8588832e-01   2.8732063e-01   2.9342535e-01
   3.8299993e-01   3.7785002e-01   3.6424604e-01   3.7271784e-01   3.6833451e-01   3.5587874e-01   3.4860844e-01   3.5215347e-01   3.2238593e-01   2.9875515e-01   3.0161846e-01   2.9478819e-01   2.8419682e-01   2.2693476e-01   0.0000000e+00   2.2932200e-01   2.8475424e-01   2.9520362e-01   2.9919247e-01
   3.7320832e-01   3.7215731e-01   3.5367799e-01   3.4713779e-01   3.5394718e-01   3.4163026e-01   3.3811655e-01   3.3909280e-01   3.1570003e-01   2.9271096e-01   3.0337198e-01   2.9413138e-01   2.8420193e-01   2.5536725e-01   2.2932200e-01   0.0000000e+00   2.4065971e-01   2.6508307e-01   2.9348677e-01
   3.8541216e-01   3.8362613e-01   3.6779903e-01   3.7290678e-01   3.7345498e-01   3.6150098e-01   3.5739209e-01   3.5086434e-01   3.3103272e-01   3.0688188e-01   3.1800649e-01   3.1559466e-01   2.9938974e-01   2.8588832e-01   2.8475424e-01   2.4065971e-01   0.0000000e+00   2.5564345e-01   2.8349673e-01
   3.8149912e-01   3.7867096e-01   3.6444434e-01   3.6999660e-01   3.5772517e-01   3.4548560e-01   3.3944922e-01   3.4445323e-01   3.1337380e-01   2.9355524e-01   3.0203180e-01   2.8818143e-01   2.9459318e-01   2.8732063e-01   2.9520362e-01   2.6508307e-01   2.5564345e-01   0.0000000e+00   1.8286663e-01
   3.8047928e-01   3.7237107e-01   3.6385524e-01   3.6218575e-01   3.5363385e-01   3.5096971e-01   3.4192900e-01   3.4212644e-01   3.1740890e-01   2.9838287e-01   2.9881764e-01   3.1473952e-01   3.0036070e-01   2.9342535e-01   2.9919247e-01   2.9348677e-01   2.8349673e-01   1.8286663e-01   0.0000000e+00
