# Supplementary material for: Multiplexed imaging of nucleome architectures in single cells of mammalian tissue
Source: Nat Commun. 2020 Jun 9;11:2907. doi: 10.1038/s41467-020-16732-5 (PMC7283333; doi:10.1038/s41467-020-16732-5)
Supplement: Supplementary file 11 — Source Data [file 41467_2020_16732_MOESM11_ESM.zip › Source Data/Fig2f.txt]

   1.0000000e+00   2.0000000e+00   3.0000000e+00   4.0000000e+00   5.0000000e+00   6.0000000e+00   7.0000000e+00   8.0000000e+00   9.0000000e+00   1.0000000e+01   1.1000000e+01   1.2000000e+01   1.3000000e+01   1.4000000e+01   1.5000000e+01   1.6000000e+01   1.7000000e+01   1.8000000e+01   1.9000000e+01
   8.7275455e-03   3.7488247e-02  -2.0539740e-02   3.1048845e-03  -1.7277545e-02   2.3083282e-02  -1.3532998e-02  -3.6093090e-02   5.0473907e-03   1.0770113e-02   2.0739017e-02  -3.1957355e-02   3.6626279e-03   4.1402201e-03   6.5787081e-02   1.0446880e-01   8.4656085e-02  -3.5186670e-02   0.0000000e+00
