# Supplementary material for: Multiplexed imaging of nucleome architectures in single cells of mammalian tissue
Source: Nat Commun. 2020 Jun 9;11:2907. doi: 10.1038/s41467-020-16732-5 (PMC7283333; doi:10.1038/s41467-020-16732-5)
Supplement: Supplementary file 11 — Source Data [file 41467_2020_16732_MOESM11_ESM.zip › Source Data/Fig3a.txt]

   0.0000000e+00   1.0110451e+00   1.1340692e+00   1.3977500e+00   1.3868517e+00   1.2617899e+00   1.2856119e+00   1.3257360e+00   1.4459415e+00   1.5701083e+00   1.5548672e+00   1.4449647e+00   1.4423429e+00   1.5449591e+00   1.6279007e+00   1.5589902e+00   1.5618574e+00   1.5789044e+00   1.5208997e+00   1.4551815e+00   1.5066533e+00   1.5511462e+00   1.4992980e+00   1.5747337e+00   1.6232662e+00   1.5063856e+00   1.5669862e+00   1.6803676e+00   1.5900316e+00   1.6856951e+00   1.5294439e+00   1.5009259e+00   1.5808510e+00   1.7055718e+00   1.5555810e+00   1.6296961e+00   1.5705464e+00   1.6126557e+00   1.6026998e+00   1.6142552e+00   1.6200724e+00   1.6169236e+00   1.8224862e+00   1.8689938e+00   1.7001892e+00   1.8116040e+00   1.7411401e+00   1.7682845e+00   1.8193593e+00   1.8725453e+00
   1.0110451e+00   0.0000000e+00   1.0126039e+00   1.4115364e+00   1.4196888e+00   1.2358388e+00   1.2912611e+00   1.3434507e+00   1.5052903e+00   1.6627949e+00   1.6631937e+00   1.5257149e+00   1.5152737e+00   1.6323858e+00   1.7184548e+00   1.6408718e+00   1.6445886e+00   1.6459410e+00   1.5888762e+00   1.4850156e+00   1.5538977e+00   1.6059684e+00   1.5587056e+00   1.6453959e+00   1.6982591e+00   1.5373222e+00   1.6472678e+00   1.7767459e+00   1.6702770e+00   1.7539806e+00   1.5590492e+00   1.5098031e+00   1.6108993e+00   1.7555391e+00   1.5666693e+00   1.6270972e+00   1.5258053e+00   1.6430086e+00   1.5121707e+00   1.5282256e+00   1.5148041e+00   1.5951815e+00   1.8675348e+00   1.9261045e+00   1.6854313e+00   1.8208470e+00   1.6989501e+00   1.7448344e+00   1.8141682e+00   1.8590011e+00
   1.1340692e+00   1.0126039e+00   0.0000000e+00   9.9112535e-01   1.1077877e+00   1.0473437e+00   1.0973549e+00   1.1338110e+00   1.2663997e+00   1.3975854e+00   1.4084562e+00   1.3101753e+00   1.3551918e+00   1.4172446e+00   1.4934684e+00   1.4335216e+00   1.4198914e+00   1.4533430e+00   1.4015922e+00   1.3763532e+00   1.4184899e+00   1.4449321e+00   1.4388685e+00   1.4795638e+00   1.5350480e+00   1.4577686e+00   1.5044510e+00   1.5923971e+00   1.5228059e+00   1.5885245e+00   1.4582707e+00   1.4935922e+00   1.5201106e+00   1.6195502e+00   1.5245200e+00   1.5552212e+00   1.5500295e+00   1.5652985e+00   1.6009862e+00   1.6195031e+00   1.6339807e+00   1.6095543e+00   1.7386670e+00   1.7803736e+00   1.6826196e+00   1.7629987e+00   1.7389195e+00   1.7505033e+00   1.7920897e+00   1.8307949e+00
   1.3977500e+00   1.4115364e+00   9.9112535e-01   0.0000000e+00   8.1238939e-01   1.1211617e+00   1.1415144e+00   1.1531673e+00   1.1332177e+00   1.1650564e+00   1.2291820e+00   1.2541226e+00   1.3268203e+00   1.2797404e+00   1.3034338e+00   1.2969336e+00   1.2977381e+00   1.3160875e+00   1.3348143e+00   1.4186688e+00   1.4001357e+00   1.3901253e+00   1.4374978e+00   1.4334763e+00   1.4649413e+00   1.5303259e+00   1.4803636e+00   1.4706502e+00   1.5081374e+00   1.4833169e+00   1.4890925e+00   1.6238337e+00   1.5354234e+00   1.5541103e+00   1.6219588e+00   1.5918326e+00   1.6929001e+00   1.5862854e+00   1.7769786e+00   1.8115352e+00   1.8235855e+00   1.7441332e+00   1.6656621e+00   1.6873626e+00   1.7718134e+00   1.7824763e+00   1.8465237e+00   1.8486483e+00   1.8586809e+00   1.8988625e+00
   1.3868517e+00   1.4196888e+00   1.1077877e+00   8.1238939e-01   0.0000000e+00   9.3059335e-01   9.7011078e-01   1.0396055e+00   1.0520646e+00   1.1334995e+00   1.2026633e+00   1.2468332e+00   1.3047479e+00   1.2663733e+00   1.2970416e+00   1.2800694e+00   1.2826545e+00   1.2994472e+00   1.3136506e+00   1.3719053e+00   1.3698351e+00   1.3657701e+00   1.3999979e+00   1.4051040e+00   1.4370396e+00   1.5004096e+00   1.4612020e+00   1.4517057e+00   1.4760563e+00   1.4680058e+00   1.4633279e+00   1.5981383e+00   1.5016505e+00   1.5324021e+00   1.5890427e+00   1.5732979e+00   1.6659352e+00   1.5725679e+00   1.7430012e+00   1.7699050e+00   1.7847817e+00   1.7072275e+00   1.6271653e+00   1.6656338e+00   1.7485290e+00   1.7738192e+00   1.8275939e+00   1.8458561e+00   1.8322625e+00   1.8719642e+00
   1.2617899e+00   1.2358388e+00   1.0473437e+00   1.1211617e+00   9.3059335e-01   0.0000000e+00   6.5290256e-01   8.3838897e-01   1.0754832e+00   1.2824611e+00   1.3499744e+00   1.2843841e+00   1.3163937e+00   1.3778366e+00   1.4628241e+00   1.3939947e+00   1.3989098e+00   1.4172598e+00   1.3704906e+00   1.3300117e+00   1.3785911e+00   1.4336436e+00   1.4002111e+00   1.4499863e+00   1.5076496e+00   1.4287373e+00   1.4706415e+00   1.5537006e+00   1.4702397e+00   1.5387873e+00   1.4202692e+00   1.4639177e+00   1.4822079e+00   1.5746551e+00   1.4943613e+00   1.5427100e+00   1.5572219e+00   1.5506547e+00   1.5876647e+00   1.6274773e+00   1.6303875e+00   1.5909067e+00   1.6844463e+00   1.7316594e+00   1.6147099e+00   1.7309507e+00   1.7004397e+00   1.7238728e+00   1.7577179e+00   1.7974621e+00
   1.2856119e+00   1.2912611e+00   1.0973549e+00   1.1415144e+00   9.7011078e-01   6.5290256e-01   0.0000000e+00   6.8893844e-01   9.9435849e-01   1.2373109e+00   1.3172303e+00   1.2591204e+00   1.3165058e+00   1.3514018e+00   1.4436789e+00   1.3717305e+00   1.3658747e+00   1.3893488e+00   1.3550994e+00   1.3504661e+00   1.3475802e+00   1.3998607e+00   1.4026025e+00   1.4372710e+00   1.4896365e+00   1.4215849e+00   1.4543584e+00   1.5196536e+00   1.4679218e+00   1.5217369e+00   1.4064511e+00   1.4643998e+00   1.4447531e+00   1.5351084e+00   1.4711432e+00   1.5137230e+00   1.5375928e+00   1.5346773e+00   1.5881978e+00   1.6277525e+00   1.6360862e+00   1.5725711e+00   1.6685530e+00   1.7240309e+00   1.6312044e+00   1.7178698e+00   1.6973126e+00   1.7029130e+00   1.7527310e+00   1.7943809e+00
   1.3257360e+00   1.3434507e+00   1.1338110e+00   1.1531673e+00   1.0396055e+00   8.3838897e-01   6.8893844e-01   0.0000000e+00   8.9000111e-01   1.1865828e+00   1.2635213e+00   1.2303628e+00   1.2878859e+00   1.3273489e+00   1.4096110e+00   1.3502187e+00   1.3512085e+00   1.3803093e+00   1.3305971e+00   1.3372312e+00   1.3458486e+00   1.3813481e+00   1.3880289e+00   1.4176734e+00   1.4666393e+00   1.4425198e+00   1.4445864e+00   1.5092223e+00   1.4528013e+00   1.5121450e+00   1.4260104e+00   1.4829098e+00   1.4557360e+00   1.5269382e+00   1.4803119e+00   1.5186978e+00   1.5572339e+00   1.5335179e+00   1.6244042e+00   1.6669731e+00   1.6597406e+00   1.6054119e+00   1.6492150e+00   1.6963022e+00   1.6468740e+00   1.7316692e+00   1.7238093e+00   1.7238526e+00   1.7639287e+00   1.8076465e+00
   1.4459415e+00   1.5052903e+00   1.2663997e+00   1.1332177e+00   1.0520646e+00   1.0754832e+00   9.9435849e-01   8.9000111e-01   0.0000000e+00   9.9094756e-01   1.1370988e+00   1.1686597e+00   1.2575388e+00   1.2388595e+00   1.2916598e+00   1.2816526e+00   1.2979030e+00   1.3046692e+00   1.3036629e+00   1.3722144e+00   1.3572955e+00   1.3424365e+00   1.4063185e+00   1.3846546e+00   1.4227641e+00   1.4766257e+00   1.4398451e+00   1.4242055e+00   1.4314126e+00   1.4403569e+00   1.4334367e+00   1.5643908e+00   1.4753371e+00   1.4998386e+00   1.5705950e+00   1.5605531e+00   1.6565818e+00   1.5533777e+00   1.7538842e+00   1.7837001e+00   1.7916132e+00   1.6956076e+00   1.6150526e+00   1.6584654e+00   1.7188034e+00   1.7443827e+00   1.8161070e+00   1.8003899e+00   1.8071212e+00   1.8498754e+00
   1.5701083e+00   1.6627949e+00   1.3975854e+00   1.1650564e+00   1.1334995e+00   1.2824611e+00   1.2373109e+00   1.1865828e+00   9.9094756e-01   0.0000000e+00   9.7635365e-01   1.1508426e+00   1.2370710e+00   1.1592816e+00   1.1689572e+00   1.2270983e+00   1.2493264e+00   1.2746072e+00   1.3141090e+00   1.4269586e+00   1.4122891e+00   1.3680962e+00   1.4481051e+00   1.4153524e+00   1.4330648e+00   1.5099360e+00   1.4451936e+00   1.4032526e+00   1.4610360e+00   1.4019018e+00   1.4678276e+00   1.6358338e+00   1.5027952e+00   1.5000001e+00   1.6490860e+00   1.5928307e+00   1.7324964e+00   1.5978186e+00   1.8309890e+00   1.8680202e+00   1.8794196e+00   1.7654099e+00   1.5472338e+00   1.5790157e+00   1.7610883e+00   1.7666766e+00   1.8783018e+00   1.8526496e+00   1.8546760e+00   1.8751427e+00
   1.5548672e+00   1.6631937e+00   1.4084562e+00   1.2291820e+00   1.2026633e+00   1.3499744e+00   1.3172303e+00   1.2635213e+00   1.1370988e+00   9.7635365e-01   0.0000000e+00   9.9362283e-01   1.1417569e+00   1.0976590e+00   1.1496501e+00   1.1888371e+00   1.2161345e+00   1.2432570e+00   1.2996579e+00   1.4053463e+00   1.3991536e+00   1.3374175e+00   1.4244173e+00   1.3811479e+00   1.4026379e+00   1.4971551e+00   1.4334610e+00   1.3954808e+00   1.4548149e+00   1.4021540e+00   1.4489870e+00   1.6311481e+00   1.4978459e+00   1.4888121e+00   1.6170618e+00   1.5796457e+00   1.7217433e+00   1.5428004e+00   1.8039193e+00   1.8480696e+00   1.8617716e+00   1.7510792e+00   1.5573187e+00   1.5882757e+00   1.7362967e+00   1.7418306e+00   1.8402273e+00   1.8270775e+00   1.8299043e+00   1.8461564e+00
   1.4449647e+00   1.5257149e+00   1.3101753e+00   1.2541226e+00   1.2468332e+00   1.2843841e+00   1.2591204e+00   1.2303628e+00   1.1686597e+00   1.1508426e+00   9.9362283e-01   0.0000000e+00   8.6676176e-01   9.7995117e-01   1.1593011e+00   1.1580531e+00   1.1963678e+00   1.2260119e+00   1.2397673e+00   1.3088777e+00   1.3055612e+00   1.3242933e+00   1.3598670e+00   1.3464451e+00   1.3760718e+00   1.3900645e+00   1.3749403e+00   1.4001234e+00   1.4052067e+00   1.4115792e+00   1.3743460e+00   1.4985990e+00   1.4478733e+00   1.4735702e+00   1.5227965e+00   1.5041363e+00   1.6105250e+00   1.4996488e+00   1.6862408e+00   1.7175703e+00   1.7300857e+00   1.6298687e+00   1.5500430e+00   1.5891348e+00   1.6310439e+00   1.6933503e+00   1.7362625e+00   1.7432113e+00   1.7526836e+00   1.7679525e+00
   1.4423429e+00   1.5152737e+00   1.3551918e+00   1.3268203e+00   1.3047479e+00   1.3163937e+00   1.3165058e+00   1.2878859e+00   1.2575388e+00   1.2370710e+00   1.1417569e+00   8.6676176e-01   0.0000000e+00   9.0572317e-01   1.1835853e+00   1.1648382e+00   1.2092607e+00   1.2513882e+00   1.2464299e+00   1.2906773e+00   1.3402535e+00   1.3526828e+00   1.3657331e+00   1.3716496e+00   1.3983351e+00   1.3906085e+00   1.3868612e+00   1.4117013e+00   1.4147181e+00   1.4286501e+00   1.3730579e+00   1.4796786e+00   1.4504669e+00   1.4955142e+00   1.5187739e+00   1.4993412e+00   1.6028721e+00   1.5130905e+00   1.6722722e+00   1.7010031e+00   1.7122962e+00   1.6177781e+00   1.5866069e+00   1.6171488e+00   1.6157868e+00   1.6803585e+00   1.7183358e+00   1.7416406e+00   1.7622861e+00   1.7732425e+00
   1.5449591e+00   1.6323858e+00   1.4172446e+00   1.2797404e+00   1.2663733e+00   1.3778366e+00   1.3514018e+00   1.3273489e+00   1.2388595e+00   1.1592816e+00   1.0976590e+00   9.7995117e-01   9.0572317e-01   0.0000000e+00   9.8232584e-01   1.0680410e+00   1.1088141e+00   1.1501839e+00   1.2045958e+00   1.3237640e+00   1.3114636e+00   1.3070454e+00   1.3765838e+00   1.3453560e+00   1.3734254e+00   1.4564252e+00   1.4003806e+00   1.3627319e+00   1.4246100e+00   1.3933370e+00   1.4103942e+00   1.5750242e+00   1.4502264e+00   1.4525032e+00   1.5729472e+00   1.5217504e+00   1.6799472e+00   1.5141855e+00   1.7694361e+00   1.7894387e+00   1.8168028e+00   1.6940796e+00   1.5421356e+00   1.5513427e+00   1.6744379e+00   1.6816222e+00   1.7881802e+00   1.7738421e+00   1.7676038e+00   1.8054801e+00
   1.6279007e+00   1.7184548e+00   1.4934684e+00   1.3034338e+00   1.2970416e+00   1.4628241e+00   1.4436789e+00   1.4096110e+00   1.2916598e+00   1.1689572e+00   1.1496501e+00   1.1593011e+00   1.1835853e+00   9.8232584e-01   0.0000000e+00   9.7375044e-01   1.0780858e+00   1.1374266e+00   1.2380888e+00   1.3939083e+00   1.3661903e+00   1.3311966e+00   1.4294150e+00   1.3880931e+00   1.3923286e+00   1.5165976e+00   1.4295701e+00   1.3526522e+00   1.4483387e+00   1.3626101e+00   1.4527139e+00   1.6420150e+00   1.4873457e+00   1.4655672e+00   1.6226247e+00   1.5632223e+00   1.7222540e+00   1.5397630e+00   1.8055115e+00   1.8481363e+00   1.8906183e+00   1.7500170e+00   1.5270630e+00   1.5233212e+00   1.7373112e+00   1.7356312e+00   1.8631931e+00   1.8329669e+00   1.8318618e+00   1.8633744e+00
   1.5589902e+00   1.6408718e+00   1.4335216e+00   1.2969336e+00   1.2800694e+00   1.3939947e+00   1.3717305e+00   1.3502187e+00   1.2816526e+00   1.2270983e+00   1.1888371e+00   1.1580531e+00   1.1648382e+00   1.0680410e+00   9.7375044e-01   0.0000000e+00   8.3892083e-01   9.6643884e-01   1.0859415e+00   1.2499874e+00   1.2698627e+00   1.2527986e+00   1.3762004e+00   1.3401570e+00   1.3524056e+00   1.4472416e+00   1.3767664e+00   1.3390151e+00   1.4049642e+00   1.3710561e+00   1.3834112e+00   1.5562877e+00   1.4409828e+00   1.4494859e+00   1.5544227e+00   1.4969701e+00   1.6467387e+00   1.4902319e+00   1.7427834e+00   1.7671519e+00   1.7990692e+00   1.6772176e+00   1.5178020e+00   1.5455973e+00   1.6708967e+00   1.6930157e+00   1.7666997e+00   1.7666620e+00   1.7584138e+00   1.7819406e+00
   1.5618574e+00   1.6445886e+00   1.4198914e+00   1.2977381e+00   1.2826545e+00   1.3989098e+00   1.3658747e+00   1.3512085e+00   1.2979030e+00   1.2493264e+00   1.2161345e+00   1.1963678e+00   1.2092607e+00   1.1088141e+00   1.0780858e+00   8.3892083e-01   0.0000000e+00   7.8646262e-01   9.7721682e-01   1.1958591e+00   1.2291274e+00   1.2326644e+00   1.3473689e+00   1.3175361e+00   1.3412459e+00   1.4297144e+00   1.3840274e+00   1.3365272e+00   1.4057509e+00   1.3584897e+00   1.3753311e+00   1.5341809e+00   1.4381143e+00   1.4355928e+00   1.5371198e+00   1.4827254e+00   1.6460745e+00   1.4658740e+00   1.7124440e+00   1.7522732e+00   1.7861350e+00   1.6567563e+00   1.5009675e+00   1.5380043e+00   1.6614979e+00   1.6643378e+00   1.7468427e+00   1.7495566e+00   1.7368625e+00   1.7604558e+00
   1.5789044e+00   1.6459410e+00   1.4533430e+00   1.3160875e+00   1.2994472e+00   1.4172598e+00   1.3893488e+00   1.3803093e+00   1.3046692e+00   1.2746072e+00   1.2432570e+00   1.2260119e+00   1.2513882e+00   1.1501839e+00   1.1374266e+00   9.6643884e-01   7.8646262e-01   0.0000000e+00   8.6064644e-01   1.1576196e+00   1.1796371e+00   1.2068736e+00   1.3314809e+00   1.3110475e+00   1.3361147e+00   1.4381523e+00   1.3676845e+00   1.3215934e+00   1.3966936e+00   1.3578343e+00   1.3706951e+00   1.5510147e+00   1.4302945e+00   1.4196543e+00   1.5312422e+00   1.4782143e+00   1.6401058e+00   1.4904619e+00   1.6962427e+00   1.7319221e+00   1.7685251e+00   1.6420182e+00   1.4851796e+00   1.5343778e+00   1.6498925e+00   1.6542205e+00   1.7409758e+00   1.7382001e+00   1.7269045e+00   1.7600179e+00
   1.5208997e+00   1.5888762e+00   1.4015922e+00   1.3348143e+00   1.3136506e+00   1.3704906e+00   1.3550994e+00   1.3305971e+00   1.3036629e+00   1.3141090e+00   1.2996579e+00   1.2397673e+00   1.2464299e+00   1.2045958e+00   1.2380888e+00   1.0859415e+00   9.7721682e-01   8.6064644e-01   0.0000000e+00   9.8879485e-01   1.0613069e+00   1.1584748e+00   1.2555911e+00   1.2801464e+00   1.3059157e+00   1.3720329e+00   1.3516229e+00   1.3481943e+00   1.3725891e+00   1.3736123e+00   1.3316911e+00   1.4737695e+00   1.3859840e+00   1.4093134e+00   1.4664448e+00   1.4222814e+00   1.5794814e+00   1.4566534e+00   1.6176432e+00   1.6546540e+00   1.6930303e+00   1.5716781e+00   1.4859716e+00   1.5458889e+00   1.5847408e+00   1.6206071e+00   1.6775666e+00   1.6727093e+00   1.6785624e+00   1.7117188e+00
   1.4551815e+00   1.4850156e+00   1.3763532e+00   1.4186688e+00   1.3719053e+00   1.3300117e+00   1.3504661e+00   1.3372312e+00   1.3722144e+00   1.4269586e+00   1.4053463e+00   1.3088777e+00   1.2906773e+00   1.3237640e+00   1.3939083e+00   1.2499874e+00   1.1958591e+00   1.1576196e+00   9.8879485e-01   0.0000000e+00   8.5723727e-01   1.1266013e+00   1.2288955e+00   1.3147523e+00   1.3536974e+00   1.3274587e+00   1.3613854e+00   1.4034920e+00   1.3776235e+00   1.4282275e+00   1.2980093e+00   1.3889314e+00   1.3955975e+00   1.4687124e+00   1.4141309e+00   1.4237286e+00   1.4933031e+00   1.4462948e+00   1.5285335e+00   1.5637327e+00   1.5945234e+00   1.5033217e+00   1.5540459e+00   1.6048219e+00   1.5372882e+00   1.5961774e+00   1.5985127e+00   1.5998222e+00   1.6508352e+00   1.6646744e+00
   1.5066533e+00   1.5538977e+00   1.4184899e+00   1.4001357e+00   1.3698351e+00   1.3785911e+00   1.3475802e+00   1.3458486e+00   1.3572955e+00   1.4122891e+00   1.3991536e+00   1.3055612e+00   1.3402535e+00   1.3114636e+00   1.3661903e+00   1.2698627e+00   1.2291274e+00   1.1796371e+00   1.0613069e+00   8.5723727e-01   0.0000000e+00   9.9494222e-01   1.1614301e+00   1.2529741e+00   1.3123286e+00   1.3414975e+00   1.3186788e+00   1.3632420e+00   1.3476735e+00   1.3924298e+00   1.3103738e+00   1.4176962e+00   1.3676184e+00   1.3965743e+00   1.4154568e+00   1.3933917e+00   1.4803627e+00   1.3998625e+00   1.5381074e+00   1.5819743e+00   1.6069747e+00   1.4984267e+00   1.5103609e+00   1.5733808e+00   1.5537943e+00   1.5836752e+00   1.6055018e+00   1.5959333e+00   1.6378335e+00   1.6607988e+00
   1.5511462e+00   1.6059684e+00   1.4449321e+00   1.3901253e+00   1.3657701e+00   1.4336436e+00   1.3998607e+00   1.3813481e+00   1.3424365e+00   1.3680962e+00   1.3374175e+00   1.3242933e+00   1.3526828e+00   1.3070454e+00   1.3311966e+00   1.2527986e+00   1.2326644e+00   1.2068736e+00   1.1584748e+00   1.1266013e+00   9.9494222e-01   0.0000000e+00   1.0789062e+00   1.1778007e+00   1.2551245e+00   1.3610466e+00   1.3127985e+00   1.2964434e+00   1.3617054e+00   1.3382894e+00   1.3097480e+00   1.4814526e+00   1.3862680e+00   1.4042473e+00   1.4850344e+00   1.4017214e+00   1.5409251e+00   1.4413854e+00   1.6084923e+00   1.6440801e+00   1.6706988e+00   1.5501981e+00   1.4717280e+00   1.5299479e+00   1.6056852e+00   1.5796048e+00   1.6579144e+00   1.6165411e+00   1.6564572e+00   1.6804495e+00
   1.4992980e+00   1.5587056e+00   1.4388685e+00   1.4374978e+00   1.3999979e+00   1.4002111e+00   1.4026025e+00   1.3880289e+00   1.4063185e+00   1.4481051e+00   1.4244173e+00   1.3598670e+00   1.3657331e+00   1.3765838e+00   1.4294150e+00   1.3762004e+00   1.3473689e+00   1.3314809e+00   1.2555911e+00   1.2288955e+00   1.1614301e+00   1.0789062e+00   0.0000000e+00   1.0357853e+00   1.1803600e+00   1.2554826e+00   1.2406904e+00   1.3240613e+00   1.3304313e+00   1.3745522e+00   1.3051100e+00   1.4150452e+00   1.3513132e+00   1.4313962e+00   1.4093213e+00   1.3902145e+00   1.4609080e+00   1.4202078e+00   1.4941777e+00   1.5373191e+00   1.5678302e+00   1.4640875e+00   1.4949020e+00   1.5392860e+00   1.5153597e+00   1.5575962e+00   1.5798929e+00   1.5638980e+00   1.5842944e+00   1.6015393e+00
   1.5747337e+00   1.6453959e+00   1.4795638e+00   1.4334763e+00   1.4051040e+00   1.4499863e+00   1.4372710e+00   1.4176734e+00   1.3846546e+00   1.4153524e+00   1.3811479e+00   1.3464451e+00   1.3716496e+00   1.3453560e+00   1.3880931e+00   1.3401570e+00   1.3175361e+00   1.3110475e+00   1.2801464e+00   1.3147523e+00   1.2529741e+00   1.1778007e+00   1.0357853e+00   0.0000000e+00   9.0236007e-01   1.1328178e+00   1.1270179e+00   1.1867912e+00   1.2513570e+00   1.2763347e+00   1.2578684e+00   1.4365468e+00   1.3579236e+00   1.4043135e+00   1.4533538e+00   1.4022518e+00   1.5096716e+00   1.3893303e+00   1.5589942e+00   1.6029866e+00   1.6392566e+00   1.5194355e+00   1.4317880e+00   1.4502132e+00   1.5192648e+00   1.5101483e+00   1.5874580e+00   1.5616246e+00   1.5707886e+00   1.6079075e+00
   1.6232662e+00   1.6982591e+00   1.5350480e+00   1.4649413e+00   1.4370396e+00   1.5076496e+00   1.4896365e+00   1.4666393e+00   1.4227641e+00   1.4330648e+00   1.4026379e+00   1.3760718e+00   1.3983351e+00   1.3734254e+00   1.3923286e+00   1.3524056e+00   1.3412459e+00   1.3361147e+00   1.3059157e+00   1.3536974e+00   1.3123286e+00   1.2551245e+00   1.1803600e+00   9.0236007e-01   0.0000000e+00   1.0798525e+00   1.0503397e+00   1.1305590e+00   1.2338645e+00   1.2414829e+00   1.2681711e+00   1.4464306e+00   1.3674116e+00   1.4230129e+00   1.4870870e+00   1.4237269e+00   1.5541463e+00   1.4193289e+00   1.6147065e+00   1.6353262e+00   1.6641942e+00   1.5508612e+00   1.4029371e+00   1.4369110e+00   1.5430196e+00   1.5399140e+00   1.6203493e+00   1.6062449e+00   1.6016181e+00   1.6178859e+00
   1.5063856e+00   1.5373222e+00   1.4577686e+00   1.5303259e+00   1.5004096e+00   1.4287373e+00   1.4215849e+00   1.4425198e+00   1.4766257e+00   1.5099360e+00   1.4971551e+00   1.3900645e+00   1.3906085e+00   1.4564252e+00   1.5165976e+00   1.4472416e+00   1.4297144e+00   1.4381523e+00   1.3720329e+00   1.3274587e+00   1.3414975e+00   1.3610466e+00   1.2554826e+00   1.1328178e+00   1.0798525e+00   0.0000000e+00   8.9256967e-01   1.1770008e+00   1.1831761e+00   1.3289957e+00   1.1827994e+00   1.3012179e+00   1.3591826e+00   1.4587206e+00   1.3935339e+00   1.4146444e+00   1.4674784e+00   1.4261320e+00   1.4728185e+00   1.5263159e+00   1.5376668e+00   1.4428340e+00   1.4892029e+00   1.5299948e+00   1.4386373e+00   1.5108985e+00   1.5083271e+00   1.5168547e+00   1.5646377e+00   1.5839008e+00
   1.5669862e+00   1.6472678e+00   1.5044510e+00   1.4803636e+00   1.4612020e+00   1.4706415e+00   1.4543584e+00   1.4445864e+00   1.4398451e+00   1.4451936e+00   1.4334610e+00   1.3749403e+00   1.3868612e+00   1.4003806e+00   1.4295701e+00   1.3767664e+00   1.3840274e+00   1.3676845e+00   1.3516229e+00   1.3613854e+00   1.3186788e+00   1.3127985e+00   1.2406904e+00   1.1270179e+00   1.0503397e+00   8.9256967e-01   0.0000000e+00   9.5385986e-01   1.0691796e+00   1.1751837e+00   1.1354700e+00   1.3420448e+00   1.3017564e+00   1.3765748e+00   1.3969941e+00   1.3934185e+00   1.5011135e+00   1.3554886e+00   1.5475334e+00   1.5892977e+00   1.6072150e+00   1.4803334e+00   1.4099779e+00   1.4475931e+00   1.4712163e+00   1.5001326e+00   1.5386765e+00   1.5471396e+00   1.5446613e+00   1.5808030e+00
   1.6803676e+00   1.7767459e+00   1.5923971e+00   1.4706502e+00   1.4517057e+00   1.5537006e+00   1.5196536e+00   1.5092223e+00   1.4242055e+00   1.4032526e+00   1.3954808e+00   1.4001234e+00   1.4117013e+00   1.3627319e+00   1.3526522e+00   1.3390151e+00   1.3365272e+00   1.3215934e+00   1.3481943e+00   1.4034920e+00   1.3632420e+00   1.2964434e+00   1.3240613e+00   1.1867912e+00   1.1305590e+00   1.1770008e+00   9.5385986e-01   0.0000000e+00   1.0069246e+00   1.0470293e+00   1.1648447e+00   1.4149324e+00   1.3227435e+00   1.3198933e+00   1.4678320e+00   1.4303179e+00   1.5883347e+00   1.3879177e+00   1.6557654e+00   1.6956921e+00   1.7137163e+00   1.5493584e+00   1.3423226e+00   1.3644426e+00   1.5564783e+00   1.4891280e+00   1.6117480e+00   1.5770271e+00   1.5570328e+00   1.5953999e+00
   1.5900316e+00   1.6702770e+00   1.5228059e+00   1.5081374e+00   1.4760563e+00   1.4702397e+00   1.4679218e+00   1.4528013e+00   1.4314126e+00   1.4610360e+00   1.4548149e+00   1.4052067e+00   1.4147181e+00   1.4246100e+00   1.4483387e+00   1.4049642e+00   1.4057509e+00   1.3966936e+00   1.3725891e+00   1.3776235e+00   1.3476735e+00   1.3617054e+00   1.3304313e+00   1.2513570e+00   1.2338645e+00   1.1831761e+00   1.0691796e+00   1.0069246e+00   0.0000000e+00   1.0244037e+00   1.0187606e+00   1.2161808e+00   1.2503336e+00   1.3485409e+00   1.3986336e+00   1.4041639e+00   1.5107055e+00   1.3388240e+00   1.5474914e+00   1.5977896e+00   1.6040541e+00   1.4826674e+00   1.4030379e+00   1.4519426e+00   1.4640032e+00   1.4918480e+00   1.5353944e+00   1.5251770e+00   1.5232111e+00   1.5654876e+00
   1.6856951e+00   1.7539806e+00   1.5885245e+00   1.4833169e+00   1.4680058e+00   1.5387873e+00   1.5217369e+00   1.5121450e+00   1.4403569e+00   1.4019018e+00   1.4021540e+00   1.4115792e+00   1.4286501e+00   1.3933370e+00   1.3626101e+00   1.3710561e+00   1.3584897e+00   1.3578343e+00   1.3736123e+00   1.4282275e+00   1.3924298e+00   1.3382894e+00   1.3745522e+00   1.2763347e+00   1.2414829e+00   1.3289957e+00   1.1751837e+00   1.0470293e+00   1.0244037e+00   0.0000000e+00   9.7035942e-01   1.2989900e+00   1.2444206e+00   1.2658277e+00   1.4515441e+00   1.4166471e+00   1.5726720e+00   1.3475038e+00   1.6386548e+00   1.6574927e+00   1.6979960e+00   1.5282820e+00   1.3430751e+00   1.3596526e+00   1.5214165e+00   1.4816184e+00   1.5751504e+00   1.5759650e+00   1.5579953e+00   1.5753551e+00
   1.5294439e+00   1.5590492e+00   1.4582707e+00   1.4890925e+00   1.4633279e+00   1.4202692e+00   1.4064511e+00   1.4260104e+00   1.4334367e+00   1.4678276e+00   1.4489870e+00   1.3743460e+00   1.3730579e+00   1.4103942e+00   1.4527139e+00   1.3834112e+00   1.3753311e+00   1.3706951e+00   1.3316911e+00   1.2980093e+00   1.3103738e+00   1.3097480e+00   1.3051100e+00   1.2578684e+00   1.2681711e+00   1.1827994e+00   1.1354700e+00   1.1648447e+00   1.0187606e+00   9.7035942e-01   0.0000000e+00   9.5911350e-01   1.1225891e+00   1.2720871e+00   1.2808300e+00   1.3272416e+00   1.4194557e+00   1.2565973e+00   1.4420784e+00   1.4720904e+00   1.4983254e+00   1.3888290e+00   1.3860639e+00   1.4315272e+00   1.3821100e+00   1.4375784e+00   1.4527069e+00   1.4650560e+00   1.4914221e+00   1.5111769e+00
   1.5009259e+00   1.5098031e+00   1.4935922e+00   1.6238337e+00   1.5981383e+00   1.4639177e+00   1.4643998e+00   1.4829098e+00   1.5643908e+00   1.6358338e+00   1.6311481e+00   1.4985990e+00   1.4796786e+00   1.5750242e+00   1.6420150e+00   1.5562877e+00   1.5341809e+00   1.5510147e+00   1.4737695e+00   1.3889314e+00   1.4176962e+00   1.4814526e+00   1.4150452e+00   1.4365468e+00   1.4464306e+00   1.3012179e+00   1.3420448e+00   1.4149324e+00   1.2161808e+00   1.2989900e+00   9.5911350e-01   0.0000000e+00   1.1205500e+00   1.3726646e+00   1.2676457e+00   1.3964311e+00   1.3819427e+00   1.3440983e+00   1.3727841e+00   1.4036298e+00   1.4170128e+00   1.3780718e+00   1.5593247e+00   1.5988162e+00   1.3918259e+00   1.5255935e+00   1.4327521e+00   1.4560166e+00   1.5321152e+00   1.5364183e+00
   1.5808510e+00   1.6108993e+00   1.5201106e+00   1.5354234e+00   1.5016505e+00   1.4822079e+00   1.4447531e+00   1.4557360e+00   1.4753371e+00   1.5027952e+00   1.4978459e+00   1.4478733e+00   1.4504669e+00   1.4502264e+00   1.4873457e+00   1.4409828e+00   1.4381143e+00   1.4302945e+00   1.3859840e+00   1.3955975e+00   1.3676184e+00   1.3862680e+00   1.3513132e+00   1.3579236e+00   1.3674116e+00   1.3591826e+00   1.3017564e+00   1.3227435e+00   1.2503336e+00   1.2444206e+00   1.1225891e+00   1.1205500e+00   0.0000000e+00   1.0493922e+00   1.1847327e+00   1.2713462e+00   1.4102538e+00   1.1692009e+00   1.4481682e+00   1.4651729e+00   1.5023031e+00   1.4191481e+00   1.4117775e+00   1.4571068e+00   1.4377141e+00   1.4282200e+00   1.4411009e+00   1.4470381e+00   1.4637795e+00   1.5185662e+00
   1.7055718e+00   1.7555391e+00   1.6195502e+00   1.5541103e+00   1.5324021e+00   1.5746551e+00   1.5351084e+00   1.5269382e+00   1.4998386e+00   1.5000001e+00   1.4888121e+00   1.4735702e+00   1.4955142e+00   1.4525032e+00   1.4655672e+00   1.4494859e+00   1.4355928e+00   1.4196543e+00   1.4093134e+00   1.4687124e+00   1.3965743e+00   1.4042473e+00   1.4313962e+00   1.4043135e+00   1.4230129e+00   1.4587206e+00   1.3765748e+00   1.3198933e+00   1.3485409e+00   1.2658277e+00   1.2720871e+00   1.3726646e+00   1.0493922e+00   0.0000000e+00   1.1743825e+00   1.2824604e+00   1.4853656e+00   8.6797464e-01   1.5746104e+00   1.6023140e+00   1.6357667e+00   1.5099225e+00   1.3760247e+00   1.4070689e+00   1.5115492e+00   1.4525633e+00   1.5443644e+00   1.5097602e+00   1.5042508e+00   1.5532390e+00
   1.5555810e+00   1.5666693e+00   1.5245200e+00   1.6219588e+00   1.5890427e+00   1.4943613e+00   1.4711432e+00   1.4803119e+00   1.5705950e+00   1.6490860e+00   1.6170618e+00   1.5227965e+00   1.5187739e+00   1.5729472e+00   1.6226247e+00   1.5544227e+00   1.5371198e+00   1.5312422e+00   1.4664448e+00   1.4141309e+00   1.4154568e+00   1.4850344e+00   1.4093213e+00   1.4533538e+00   1.4870870e+00   1.3935339e+00   1.3969941e+00   1.4678320e+00   1.3986336e+00   1.4515441e+00   1.2808300e+00   1.2676457e+00   1.1847327e+00   1.1743825e+00   0.0000000e+00   1.1162764e+00   1.2682402e+00   1.0646467e+00   1.3159968e+00   1.3536672e+00   1.3895395e+00   1.3465031e+00   1.5126568e+00   1.5495619e+00   1.4238879e+00   1.4522223e+00   1.3934641e+00   1.4027996e+00   1.4616734e+00   1.4923133e+00
   1.6296961e+00   1.6270972e+00   1.5552212e+00   1.5918326e+00   1.5732979e+00   1.5427100e+00   1.5137230e+00   1.5186978e+00   1.5605531e+00   1.5928307e+00   1.5796457e+00   1.5041363e+00   1.4993412e+00   1.5217504e+00   1.5632223e+00   1.4969701e+00   1.4827254e+00   1.4782143e+00   1.4222814e+00   1.4237286e+00   1.3933917e+00   1.4017214e+00   1.3902145e+00   1.4022518e+00   1.4237269e+00   1.4146444e+00   1.3934185e+00   1.4303179e+00   1.4041639e+00   1.4166471e+00   1.3272416e+00   1.3964311e+00   1.2713462e+00   1.2824604e+00   1.1162764e+00   0.0000000e+00   1.1510931e+00   1.0868354e+00   1.2943437e+00   1.3630256e+00   1.3987463e+00   1.3529063e+00   1.4168593e+00   1.4810036e+00   1.4515609e+00   1.4104764e+00   1.4421152e+00   1.4212809e+00   1.4430286e+00   1.4677367e+00
   1.5705464e+00   1.5258053e+00   1.5500295e+00   1.6929001e+00   1.6659352e+00   1.5572219e+00   1.5375928e+00   1.5572339e+00   1.6565818e+00   1.7324964e+00   1.7217433e+00   1.6105250e+00   1.6028721e+00   1.6799472e+00   1.7222540e+00   1.6467387e+00   1.6460745e+00   1.6401058e+00   1.5794814e+00   1.4933031e+00   1.4803627e+00   1.5409251e+00   1.4609080e+00   1.5096716e+00   1.5541463e+00   1.4674784e+00   1.5011135e+00   1.5883347e+00   1.5107055e+00   1.5726720e+00   1.4194557e+00   1.3819427e+00   1.4102538e+00   1.4853656e+00   1.2682402e+00   1.1510931e+00   0.0000000e+00   1.1226033e+00   9.9942768e-01   1.1064546e+00   1.1529184e+00   1.2321479e+00   1.5653037e+00   1.6026296e+00   1.4328986e+00   1.4737343e+00   1.4120191e+00   1.4199917e+00   1.4920462e+00   1.5387311e+00
   1.6126557e+00   1.6430086e+00   1.5652985e+00   1.5862854e+00   1.5725679e+00   1.5506547e+00   1.5346773e+00   1.5335179e+00   1.5533777e+00   1.5978186e+00   1.5428004e+00   1.4996488e+00   1.5130905e+00   1.5141855e+00   1.5397630e+00   1.4902319e+00   1.4658740e+00   1.4904619e+00   1.4566534e+00   1.4462948e+00   1.3998625e+00   1.4413854e+00   1.4202078e+00   1.3893303e+00   1.4193289e+00   1.4261320e+00   1.3554886e+00   1.3879177e+00   1.3388240e+00   1.3475038e+00   1.2565973e+00   1.3440983e+00   1.1692009e+00   8.6797464e-01   1.0646467e+00   1.0868354e+00   1.1226033e+00   0.0000000e+00   1.2425795e+00   1.3156958e+00   1.3742503e+00   1.3376579e+00   1.4400433e+00   1.4994521e+00   1.4531987e+00   1.4580982e+00   1.4537004e+00   1.4479855e+00   1.4875307e+00   1.5134471e+00
   1.6026998e+00   1.5121707e+00   1.6009862e+00   1.7769786e+00   1.7430012e+00   1.5876647e+00   1.5881978e+00   1.6244042e+00   1.7538842e+00   1.8309890e+00   1.8039193e+00   1.6862408e+00   1.6722722e+00   1.7694361e+00   1.8055115e+00   1.7427834e+00   1.7124440e+00   1.6962427e+00   1.6176432e+00   1.5285335e+00   1.5381074e+00   1.6084923e+00   1.4941777e+00   1.5589942e+00   1.6147065e+00   1.4728185e+00   1.5475334e+00   1.6557654e+00   1.5474914e+00   1.6386548e+00   1.4420784e+00   1.3727841e+00   1.4481682e+00   1.5746104e+00   1.3159968e+00   1.2943437e+00   9.9942768e-01   1.2425795e+00   0.0000000e+00   7.8635606e-01   9.1373530e-01   1.1210895e+00   1.5806680e+00   1.6606915e+00   1.4190339e+00   1.4863496e+00   1.3699880e+00   1.3980168e+00   1.4841910e+00   1.5056810e+00
   1.6142552e+00   1.5282256e+00   1.6195031e+00   1.8115352e+00   1.7699050e+00   1.6274773e+00   1.6277525e+00   1.6669731e+00   1.7837001e+00   1.8680202e+00   1.8480696e+00   1.7175703e+00   1.7010031e+00   1.7894387e+00   1.8481363e+00   1.7671519e+00   1.7522732e+00   1.7319221e+00   1.6546540e+00   1.5637327e+00   1.5819743e+00   1.6440801e+00   1.5373191e+00   1.6029866e+00   1.6353262e+00   1.5263159e+00   1.5892977e+00   1.6956921e+00   1.5977896e+00   1.6574927e+00   1.4720904e+00   1.4036298e+00   1.4651729e+00   1.6023140e+00   1.3536672e+00   1.3630256e+00   1.1064546e+00   1.3156958e+00   7.8635606e-01   0.0000000e+00   7.5504976e-01   1.0942863e+00   1.5904546e+00   1.6819460e+00   1.4399668e+00   1.5090334e+00   1.3988514e+00   1.4337316e+00   1.5157544e+00   1.5329967e+00
   1.6200724e+00   1.5148041e+00   1.6339807e+00   1.8235855e+00   1.7847817e+00   1.6303875e+00   1.6360862e+00   1.6597406e+00   1.7916132e+00   1.8794196e+00   1.8617716e+00   1.7300857e+00   1.7122962e+00   1.8168028e+00   1.8906183e+00   1.7990692e+00   1.7861350e+00   1.7685251e+00   1.6930303e+00   1.5945234e+00   1.6069747e+00   1.6706988e+00   1.5678302e+00   1.6392566e+00   1.6641942e+00   1.5376668e+00   1.6072150e+00   1.7137163e+00   1.6040541e+00   1.6979960e+00   1.4983254e+00   1.4170128e+00   1.5023031e+00   1.6357667e+00   1.3895395e+00   1.3987463e+00   1.1529184e+00   1.3742503e+00   9.1373530e-01   7.5504976e-01   0.0000000e+00   1.0010893e+00   1.5827985e+00   1.6934508e+00   1.4217526e+00   1.5179656e+00   1.3952002e+00   1.4282286e+00   1.5044974e+00   1.5284980e+00
   1.6169236e+00   1.5951815e+00   1.6095543e+00   1.7441332e+00   1.7072275e+00   1.5909067e+00   1.5725711e+00   1.6054119e+00   1.6956076e+00   1.7654099e+00   1.7510792e+00   1.6298687e+00   1.6177781e+00   1.6940796e+00   1.7500170e+00   1.6772176e+00   1.6567563e+00   1.6420182e+00   1.5716781e+00   1.5033217e+00   1.4984267e+00   1.5501981e+00   1.4640875e+00   1.5194355e+00   1.5508612e+00   1.4428340e+00   1.4803334e+00   1.5493584e+00   1.4826674e+00   1.5282820e+00   1.3888290e+00   1.3780718e+00   1.4191481e+00   1.5099225e+00   1.3465031e+00   1.3529063e+00   1.2321479e+00   1.3376579e+00   1.1210895e+00   1.0942863e+00   1.0010893e+00   0.0000000e+00   1.3074713e+00   1.4610193e+00   1.2800523e+00   1.3574487e+00   1.3080478e+00   1.3261604e+00   1.4075808e+00   1.4121871e+00
   1.8224862e+00   1.8675348e+00   1.7386670e+00   1.6656621e+00   1.6271653e+00   1.6844463e+00   1.6685530e+00   1.6492150e+00   1.6150526e+00   1.5472338e+00   1.5573187e+00   1.5500430e+00   1.5866069e+00   1.5421356e+00   1.5270630e+00   1.5178020e+00   1.5009675e+00   1.4851796e+00   1.4859716e+00   1.5540459e+00   1.5103609e+00   1.4717280e+00   1.4949020e+00   1.4317880e+00   1.4029371e+00   1.4892029e+00   1.4099779e+00   1.3423226e+00   1.4030379e+00   1.3430751e+00   1.3860639e+00   1.5593247e+00   1.4117775e+00   1.3760247e+00   1.5126568e+00   1.4168593e+00   1.5653037e+00   1.4400433e+00   1.5806680e+00   1.5904546e+00   1.5827985e+00   1.3074713e+00   0.0000000e+00   1.0989216e+00   1.3516823e+00   1.2968044e+00   1.4756754e+00   1.4390238e+00   1.4232841e+00   1.4574896e+00
   1.8689938e+00   1.9261045e+00   1.7803736e+00   1.6873626e+00   1.6656338e+00   1.7316594e+00   1.7240309e+00   1.6963022e+00   1.6584654e+00   1.5790157e+00   1.5882757e+00   1.5891348e+00   1.6171488e+00   1.5513427e+00   1.5233212e+00   1.5455973e+00   1.5380043e+00   1.5343778e+00   1.5458889e+00   1.6048219e+00   1.5733808e+00   1.5299479e+00   1.5392860e+00   1.4502132e+00   1.4369110e+00   1.5299948e+00   1.4475931e+00   1.3644426e+00   1.4519426e+00   1.3596526e+00   1.4315272e+00   1.5988162e+00   1.4571068e+00   1.4070689e+00   1.5495619e+00   1.4810036e+00   1.6026296e+00   1.4994521e+00   1.6606915e+00   1.6819460e+00   1.6934508e+00   1.4610193e+00   1.0989216e+00   0.0000000e+00   1.2425527e+00   1.2111609e+00   1.4476449e+00   1.4084636e+00   1.4054011e+00   1.4390785e+00
   1.7001892e+00   1.6854313e+00   1.6826196e+00   1.7718134e+00   1.7485290e+00   1.6147099e+00   1.6312044e+00   1.6468740e+00   1.7188034e+00   1.7610883e+00   1.7362967e+00   1.6310439e+00   1.6157868e+00   1.6744379e+00   1.7373112e+00   1.6708967e+00   1.6614979e+00   1.6498925e+00   1.5847408e+00   1.5372882e+00   1.5537943e+00   1.6056852e+00   1.5153597e+00   1.5192648e+00   1.5430196e+00   1.4386373e+00   1.4712163e+00   1.5564783e+00   1.4640032e+00   1.5214165e+00   1.3821100e+00   1.3918259e+00   1.4377141e+00   1.5115492e+00   1.4238879e+00   1.4515609e+00   1.4328986e+00   1.4531987e+00   1.4190339e+00   1.4399668e+00   1.4217526e+00   1.2800523e+00   1.3516823e+00   1.2425527e+00   0.0000000e+00   1.1110413e+00   1.1779443e+00   1.2348540e+00   1.3271006e+00   1.3472838e+00
   1.8116040e+00   1.8208470e+00   1.7629987e+00   1.7824763e+00   1.7738192e+00   1.7309507e+00   1.7178698e+00   1.7316692e+00   1.7443827e+00   1.7666766e+00   1.7418306e+00   1.6933503e+00   1.6803585e+00   1.6816222e+00   1.7356312e+00   1.6930157e+00   1.6643378e+00   1.6542205e+00   1.6206071e+00   1.5961774e+00   1.5836752e+00   1.5796048e+00   1.5575962e+00   1.5101483e+00   1.5399140e+00   1.5108985e+00   1.5001326e+00   1.4891280e+00   1.4918480e+00   1.4816184e+00   1.4375784e+00   1.5255935e+00   1.4282200e+00   1.4525633e+00   1.4522223e+00   1.4104764e+00   1.4737343e+00   1.4580982e+00   1.4863496e+00   1.5090334e+00   1.5179656e+00   1.3574487e+00   1.2968044e+00   1.2111609e+00   1.1110413e+00   0.0000000e+00   1.0511804e+00   1.1008573e+00   1.1870498e+00   1.2344942e+00
   1.7411401e+00   1.6989501e+00   1.7389195e+00   1.8465237e+00   1.8275939e+00   1.7004397e+00   1.6973126e+00   1.7238093e+00   1.8161070e+00   1.8783018e+00   1.8402273e+00   1.7362625e+00   1.7183358e+00   1.7881802e+00   1.8631931e+00   1.7666997e+00   1.7468427e+00   1.7409758e+00   1.6775666e+00   1.5985127e+00   1.6055018e+00   1.6579144e+00   1.5798929e+00   1.5874580e+00   1.6203493e+00   1.5083271e+00   1.5386765e+00   1.6117480e+00   1.5353944e+00   1.5751504e+00   1.4527069e+00   1.4327521e+00   1.4411009e+00   1.5443644e+00   1.3934641e+00   1.4421152e+00   1.4120191e+00   1.4537004e+00   1.3699880e+00   1.3988514e+00   1.3952002e+00   1.3080478e+00   1.4756754e+00   1.4476449e+00   1.1779443e+00   1.0511804e+00   0.0000000e+00   9.2661858e-01   1.1666868e+00   1.2485999e+00
   1.7682845e+00   1.7448344e+00   1.7505033e+00   1.8486483e+00   1.8458561e+00   1.7238728e+00   1.7029130e+00   1.7238526e+00   1.8003899e+00   1.8526496e+00   1.8270775e+00   1.7432113e+00   1.7416406e+00   1.7738421e+00   1.8329669e+00   1.7666620e+00   1.7495566e+00   1.7382001e+00   1.6727093e+00   1.5998222e+00   1.5959333e+00   1.6165411e+00   1.5638980e+00   1.5616246e+00   1.6062449e+00   1.5168547e+00   1.5471396e+00   1.5770271e+00   1.5251770e+00   1.5759650e+00   1.4650560e+00   1.4560166e+00   1.4470381e+00   1.5097602e+00   1.4027996e+00   1.4212809e+00   1.4199917e+00   1.4479855e+00   1.3980168e+00   1.4337316e+00   1.4282286e+00   1.3261604e+00   1.4390238e+00   1.4084636e+00   1.2348540e+00   1.1008573e+00   9.2661858e-01   0.0000000e+00   9.6481277e-01   1.1442675e+00
   1.8193593e+00   1.8141682e+00   1.7920897e+00   1.8586809e+00   1.8322625e+00   1.7577179e+00   1.7527310e+00   1.7639287e+00   1.8071212e+00   1.8546760e+00   1.8299043e+00   1.7526836e+00   1.7622861e+00   1.7676038e+00   1.8318618e+00   1.7584138e+00   1.7368625e+00   1.7269045e+00   1.6785624e+00   1.6508352e+00   1.6378335e+00   1.6564572e+00   1.5842944e+00   1.5707886e+00   1.6016181e+00   1.5646377e+00   1.5446613e+00   1.5570328e+00   1.5232111e+00   1.5579953e+00   1.4914221e+00   1.5321152e+00   1.4637795e+00   1.5042508e+00   1.4616734e+00   1.4430286e+00   1.4920462e+00   1.4875307e+00   1.4841910e+00   1.5157544e+00   1.5044974e+00   1.4075808e+00   1.4232841e+00   1.4054011e+00   1.3271006e+00   1.1870498e+00   1.1666868e+00   9.6481277e-01   0.0000000e+00   1.0365698e+00
   1.8725453e+00   1.8590011e+00   1.8307949e+00   1.8988625e+00   1.8719642e+00   1.7974621e+00   1.7943809e+00   1.8076465e+00   1.8498754e+00   1.8751427e+00   1.8461564e+00   1.7679525e+00   1.7732425e+00   1.8054801e+00   1.8633744e+00   1.7819406e+00   1.7604558e+00   1.7600179e+00   1.7117188e+00   1.6646744e+00   1.6607988e+00   1.6804495e+00   1.6015393e+00   1.6079075e+00   1.6178859e+00   1.5839008e+00   1.5808030e+00   1.5953999e+00   1.5654876e+00   1.5753551e+00   1.5111769e+00   1.5364183e+00   1.5185662e+00   1.5532390e+00   1.4923133e+00   1.4677367e+00   1.5387311e+00   1.5134471e+00   1.5056810e+00   1.5329967e+00   1.5284980e+00   1.4121871e+00   1.4574896e+00   1.4390785e+00   1.3472838e+00   1.2344942e+00   1.2485999e+00   1.1442675e+00   1.0365698e+00   0.0000000e+00
