# Supplementary material for: Multiplexed imaging of nucleome architectures in single cells of mammalian tissue
Source: Nat Commun. 2020 Jun 9;11:2907. doi: 10.1038/s41467-020-16732-5 (PMC7283333; doi:10.1038/s41467-020-16732-5)
Supplement: Supplementary file 11 — Source Data [file 41467_2020_16732_MOESM11_ESM.zip › Source Data/Fig3b_bottom.txt]

   1.2997185e-01
   1.8921714e-01
   4.2118739e-02
  -1.6005197e-01
  -1.5949981e-01
   7.3418050e-02
   5.0526869e-03
  -1.0054963e-02
  -1.4838386e-01
  -1.8504188e-01
  -1.8540987e-01
  -1.3463165e-01
  -1.3994537e-05
  -1.9444767e-01
  -2.0818817e-01
  -1.8710877e-01
  -1.8609775e-01
  -1.9291348e-01
  -1.5302515e-01
   6.7270407e-02
  -9.2687347e-02
  -1.9244915e-01
  -8.2904505e-02
  -1.8756089e-01
  -1.7665800e-01
   4.6911147e-02
  -1.2160587e-01
  -2.0294332e-01
  -1.1742039e-01
  -1.8628952e-01
  -2.6242096e-02
   1.1104545e-01
  -1.3439603e-01
  -1.9089042e-01
  -7.1459731e-03
  -9.5465140e-02
   7.8333614e-02
  -1.2562377e-01
   1.5790873e-01
   1.7291261e-01
   1.8335729e-01
   1.6281780e-01
  -1.7132332e-01
  -1.6783001e-01
   1.4089042e-01
  -1.0152237e-01
   1.5886527e-01
   9.5254990e-02
  -1.7453020e-02
   5.3211025e-02
