# Supplementary material for: Multiplexed imaging of nucleome architectures in single cells of mammalian tissue
Source: Nat Commun. 2020 Jun 9;11:2907. doi: 10.1038/s41467-020-16732-5 (PMC7283333; doi:10.1038/s41467-020-16732-5)
Supplement: Supplementary file 11 — Source Data [file 41467_2020_16732_MOESM11_ESM.zip › Source Data/Fig3b_middle.txt]

   1.8905134e-01
   2.1577221e-01
   1.6017422e-01
  -1.6747195e-01
  -1.4763435e-01
   1.2247223e-01
   9.8996900e-02
   9.9884727e-03
  -1.2743230e-01
  -1.8691438e-01
  -1.6241039e-01
   1.7687445e-02
   9.0362460e-02
  -1.9910875e-01
  -2.2389707e-01
  -1.0668783e-01
  -1.6114704e-01
  -1.2908324e-01
  -8.2187458e-02
   1.0462359e-01
   2.1771407e-02
  -1.6762484e-01
   4.5727801e-02
  -7.2285174e-02
  -2.3054218e-02
   1.1066115e-01
  -5.7726404e-02
  -2.0989674e-01
  -6.1097665e-02
  -1.7611978e-01
   8.6151607e-03
   1.3175122e-01
  -1.3591568e-01
  -2.0408624e-01
   8.5631547e-02
   5.4590767e-02
   1.3175867e-01
  -1.4552101e-01
   2.1221508e-01
   2.2661106e-01
   2.2850003e-01
   1.7855710e-01
  -2.0891748e-01
  -2.0660961e-01
   1.1991098e-01
  -1.4745745e-01
   6.4093326e-02
   3.6016928e-02
  -5.8781142e-02
  -2.7794689e-02
