# Supplementary material for: Multiplexed imaging of nucleome architectures in single cells of mammalian tissue
Source: Nat Commun. 2020 Jun 9;11:2907. doi: 10.1038/s41467-020-16732-5 (PMC7283333; doi:10.1038/s41467-020-16732-5)
Supplement: Supplementary file 11 — Source Data [file 41467_2020_16732_MOESM11_ESM.zip › Source Data/Fig3c.txt]

   1.1170930e+00   3.0445828e-02
   1.1346390e+00   3.0445828e-02
   1.1017747e+00   3.0445828e-02
   1.2018349e+00   3.0445828e-02
   1.1680384e+00   3.0445828e-02
   1.1361086e+00   3.0445828e-02
   1.0875721e+00   4.2952871e-02
   1.0591924e+00   4.2952871e-02
   1.0741462e+00   4.2952871e-02
   1.1531590e+00   8.0942261e-02
   1.0183742e+00   8.0942261e-02
   1.2892361e+00   8.0942261e-02
   1.0595546e+00   8.0942261e-02
   1.4353599e+00   8.0942261e-02
   1.0449735e+00   8.0942261e-02
   1.1337719e+00   2.1862776e-02
   1.0083333e+00   2.1862776e-02
   1.1931607e+00   7.0289152e-02
   1.0609350e+00   7.0289152e-02
   1.5092593e+00   7.0289152e-02
   1.1975196e+00   7.0289152e-02
   1.1499118e+00   7.0289152e-02
   1.0613199e+00   7.0289152e-02
   1.0408981e+00   4.3257054e-02
   1.0378433e+00   4.3257054e-02
   1.0961790e+00   1.2507043e-02
   1.0322856e+00   5.0496433e-02
   1.3342557e+00   5.0496433e-02
   1.2288636e+00   5.0496433e-02
   1.2550245e+00   8.5830519e-03
   1.9398170e+00   8.5830519e-03
   1.2129630e+00   8.5830519e-03
   1.2463473e+00   8.5830519e-03
   1.9113356e+00   8.5830519e-03
   1.1956479e+00   8.5830519e-03
   1.0680943e+00   3.9843324e-02
   1.5619620e+00   3.9843324e-02
   1.0869007e+00   3.9843324e-02
   1.0740844e+00   1.2811226e-02
   1.0603059e+00   3.7989390e-02
   1.0622730e+00   3.7989390e-02
   1.2171879e+00   3.7989390e-02
   1.1020740e+00   3.7989390e-02
   1.5167641e+00   3.7989390e-02
   1.0091682e+00   3.7989390e-02
   1.2218584e+00   2.1090095e-02
   1.6389824e+00   2.1090095e-02
   1.0584427e+00   2.1090095e-02
   1.5485406e+00   2.1090095e-02
   1.1304383e+00   2.1090095e-02
   1.0970866e+00   2.7336281e-02
   1.1066685e+00   2.7336281e-02
   1.4249151e+00   2.7336281e-02
   1.2455755e+00   2.7336281e-02
   1.2151273e+00   2.7336281e-02
   1.1660895e+00   3.0418324e-04
   1.2955437e+00   5.9079485e-02
   1.7410468e+00   5.9079485e-02
   1.1371212e+00   5.9079485e-02
   1.1664821e+00   5.9079485e-02
   2.3487707e+00   5.9079485e-02
   1.0997369e+00   5.9079485e-02
   1.4565120e+00   1.0653109e-02
   1.2482347e+00   1.0653109e-02
   1.0649536e+00   1.0653109e-02
   1.1078501e+00   3.7685206e-02
   1.3998684e+00   3.7685206e-02
   1.2422261e+00   3.7685206e-02
   1.2142955e+00   3.7685206e-02
   2.4790097e+00   3.7685206e-02
   1.4187094e+00   3.7685206e-02
   1.4293831e+00   3.7685206e-02
   1.3404845e+00   4.8426376e-02
   1.8138102e+00   4.8426376e-02
   1.3311842e+00   4.8426376e-02
   1.3183702e+00   4.8426376e-02
   1.8816739e+00   4.8426376e-02
   1.1169398e+00   4.8426376e-02
   1.1694215e+00   2.1394278e-02
   1.2437217e+00   2.1394278e-02
   1.1462800e+00   2.7032097e-02
   1.4583730e+00   2.7032097e-02
   1.4542265e+00   2.7032097e-02
   1.3724094e+00   2.7032097e-02
   1.9860124e+00   2.7032097e-02
   1.3321795e+00   2.7032097e-02
   1.4517426e+00   2.7032097e-02
   1.3080973e+00   3.0430471e-02
   1.1583929e+00   2.9518059e-02
   1.3466605e+00   3.1341859e-02
   1.1329588e+00   4.7867854e-03
   1.2932309e+00   2.8884270e-02
   1.1292345e+00   9.1241216e-04
   1.0294803e+00   9.1138753e-04
   1.1545851e+00   2.5643686e-02
   1.0114955e+00   1.5462010e-03
   1.6065267e+00   3.5158424e-03
   1.1625247e+00   1.8237997e-03
   1.0224493e+00   2.4731274e-02
   1.4226688e+00   2.6034302e-03
   1.1886226e+00   2.6555074e-02
   1.0413148e+00   2.4575886e-03
   1.6538877e+00   4.4272299e-03
   1.1414633e+00   2.4097485e-02
   1.5882687e+00   1.9696414e-03
   2.0413279e+00   2.0011585e-02
   1.0305148e+00   1.1850666e-01
   1.2054815e+00   1.1850666e-01
   1.1760518e+00   1.1850666e-01
   1.0978682e+00   4.5117785e-04
   1.2587344e+00   1.1940646e-01
   1.4745329e+00   1.1940646e-01
   1.1368925e+00   3.9673117e-02
   1.0468097e+00   9.8495074e-02
   1.6354809e+00   9.8495074e-02
   1.8218416e+00   1.9560407e-02
   6.6914675e+00   1.9560407e-02
   1.7077294e+00   9.9394874e-02
   1.1418260e+00   5.8821956e-02
   1.4385538e+00   5.8821956e-02
   1.3033758e+00   5.8821956e-02
   1.6702383e+00   5.9233524e-02
   2.9577768e+00   5.9233524e-02
   1.0717917e+00   5.9721757e-02
   1.5021028e+00   5.9721757e-02
   1.6341717e+00   5.9721757e-02
   1.1829276e+00   4.9151300e-03
   1.2232938e+00   4.9151300e-03
   1.0064197e+00   4.9151300e-03
   1.9071215e+00   1.1805548e-01
   1.0980202e+00   1.1805548e-01
   3.8550946e+00   1.1805548e-01
   1.0441757e+00   8.9980033e-04
   1.2537993e+00   8.9980033e-04
   1.3506975e+00   6.3737087e-02
   1.7597739e+00   6.3737087e-02
   1.3117431e+00   6.3737087e-02
   1.7901475e+00   1.1895528e-01
   1.1465260e+00   1.1895528e-01
   4.8335151e+00   1.1895528e-01
   1.4119532e+00   5.4318394e-02
   2.9389098e+00   5.4318394e-02
   1.2678519e+00   6.4636887e-02
   1.8375131e+00   6.4636887e-02
   1.6446626e+00   6.4636887e-02
   1.2044807e+00   1.1756719e-02
   1.0145475e+00   7.1375379e-03
   1.5569782e+00   2.3843041e-03
   1.2577515e+00   3.0944519e-02
   1.2220028e+00   1.8894257e-02
   1.1093506e+00   2.1561005e-02
   1.8753502e+00   1.4141023e-02
   1.2008380e+00   2.4464830e-02
   1.5149374e+00   4.2701238e-02
   1.2397167e+00   2.3806981e-02
   1.0824694e+00   2.9038246e-03
   1.3656074e+00   2.1140233e-02
   1.2615668e+00   1.8236408e-02
   1.3393133e+00   2.4575327e-02
   1.5846774e+00   2.4575327e-02
   1.3382232e+00   2.4575327e-02
   1.2015246e+00   2.4419619e-03
   1.4129701e+00   2.4419619e-03
   1.3101966e+00   7.9240430e-04
   1.4912328e+00   7.9240430e-04
   1.6246998e+00   1.1073056e-02
   1.3049009e+00   1.1073056e-02
   1.0828337e+00   3.9579767e-03
   1.5793053e+00   3.3369655e-02
   1.5170789e+00   3.3369655e-02
   1.6092178e+00   2.7017289e-02
   2.2391019e+00   2.7017289e-02
   1.3784019e+00   2.3782923e-02
   1.2094959e+00   2.3782923e-02
   2.1759820e+00   3.5648383e-02
   2.0678469e+00   3.5648383e-02
   1.4502535e+00   2.8533304e-02
   1.0172038e+00   2.8533304e-02
   2.1151845e+00   5.7944982e-02
   2.4040807e+00   5.7944982e-02
   1.1674518e+00   3.2343662e-03
   1.8512686e+00   3.2343662e-03
   1.3521986e+00   8.6310938e-03
   1.3144178e+00   3.0927693e-02
   1.0736808e+00   3.0927693e-02
   1.0320377e+00   3.0927693e-02
   1.5786267e+00   1.1865460e-02
   1.7096766e+00   1.1865460e-02
   1.0521267e+00   4.7503810e-03
   1.5345195e+00   3.4162059e-02
   1.9876716e+00   3.4162059e-02
   1.5004150e+00   7.1150790e-03
   2.0328739e+00   7.1150790e-03
   1.1626009e+00   2.2296599e-02
   1.1511628e+00   2.2296599e-02
   1.4584930e+00   2.9411678e-02
   2.3634210e+00   2.9411678e-02
   1.0821577e+00   2.9411678e-02
   1.0974427e+00   4.0905894e-02
   1.1093991e+00   3.9497761e-02
   1.5756444e+00   3.5236322e-02
   2.7367311e+00   3.5236322e-02
   1.1224059e+00   3.1349475e-02
   1.4739803e+00   3.1349475e-02
   1.0801897e+00   8.0403655e-02
   1.1207796e+00   2.4764841e-02
   1.2055215e+00   2.4764841e-02
   1.2910747e+00   1.7470413e-02
   1.5282966e+00   1.7470413e-02
   1.4038097e+00   3.8868467e-03
   1.8566945e+00   3.8868467e-03
   1.4058468e+00   1.0471481e-02
   2.2701637e+00   1.0471481e-02
   1.2204130e+00   1.7765909e-02
   1.7907068e+00   1.7765909e-02
   1.0014511e+00   6.5846342e-03
   1.2226910e+00   6.5846342e-03
   1.1047644e+00   1.7538781e-01
   1.3193632e+00   1.7538781e-01
   1.0494491e+00   1.5527603e-01
   1.1083224e+00   1.5527603e-01
   1.3611659e+00   1.6005894e-02
   1.7095764e+00   1.6005894e-02
   1.2300469e+00   2.5057566e-02
   1.4421180e+00   2.5057566e-02
   1.2424717e+00   4.6009128e-02
   1.7908407e+00   4.6009128e-02
   1.0527089e+00   2.0111781e-02
   1.1904147e+00   2.0111781e-02
   1.4386768e+00   3.8057292e-02
   1.9660577e+00   3.8057292e-02
   1.0475348e+00   3.0003234e-02
   1.0569445e+00   2.2051399e-02
   1.1500262e+00   2.2051399e-02
   1.0101010e+00   2.0951562e-02
   1.2418129e+00   2.0951562e-02
   1.1684588e+00   4.9457845e-03
   1.2114417e+00   4.9457845e-03
   1.1696113e+00   1.2999727e-02
   1.3633127e+00   1.2999727e-02
   1.1802614e+00   2.5897347e-02
   1.5043839e+00   2.5897347e-02
   1.3666426e+00   1.7945511e-02
   1.6515738e+00   1.7945511e-02
   1.3174437e+00   1.0287799e-02
   1.1816309e+00   1.7667779e-02
   1.5052854e+00   1.5795282e-02
   1.3456984e+00   3.1924261e-02
   1.8657244e+00   4.0386263e-02
   1.6882290e+00   6.6096516e-03
   1.4315510e+00   6.6096516e-03
   1.4951235e+00   1.3989632e-02
   1.3010711e+00   1.3989632e-02
   1.2839750e+00   1.3989632e-02
   1.1569244e+00   1.2117135e-02
   1.2350168e+00   1.2117135e-02
   1.6356622e+00   1.2117135e-02
   1.2560260e+00   2.8246114e-02
   1.1591553e+00   2.8246114e-02
   1.4622529e+00   2.8246114e-02
   1.4502436e+00   3.6708116e-02
   1.3008607e+00   3.6708116e-02
   2.0273197e+00   3.6708116e-02
   1.3702716e+00   7.3799802e-03
   1.3007041e+00   5.5074835e-03
   1.1425804e+00   5.5074835e-03
   1.2208076e+00   2.1636463e-02
   1.0214466e+00   2.1636463e-02
   1.3700500e+00   3.0098464e-02
   1.4161701e+00   3.0098464e-02
   1.2923259e+00   1.8724966e-03
   1.0534845e+00   1.8724966e-03
   1.1388484e+00   1.4256483e-02
   1.5789401e+00   2.2718484e-02
   1.0856595e+00   1.6128979e-02
   1.2535336e+00   2.4590981e-02
   1.0533142e+00   2.4590981e-02
   1.2394489e+00   2.4590981e-02
   1.1546286e+00   8.4620012e-03
   1.1222489e+00   8.4620012e-03
   1.3864358e+00   8.4620012e-03
   1.0011758e+00   2.1052992e-02
   1.1850395e+00   2.0122146e-02
   1.6783217e+00   1.3849118e-02
   1.3503669e+00   7.6098634e-03
   1.0879378e+00   1.1902636e-02
   1.6802950e+00   3.4902109e-02
   1.3519547e+00   2.8662855e-02
   1.2877353e+00   1.0971791e-02
   1.9888775e+00   3.3971264e-02
   1.0292899e+00   2.2234362e-02
   1.6002382e+00   2.7732009e-02
   1.5444770e+00   2.2999473e-02
   1.2426764e+00   1.6760219e-02
   1.9322812e+00   1.1736901e-02
   1.2428634e+00   6.2392542e-03
   1.5547012e+00   5.4976470e-03
   1.0845316e+00   1.3026345e-01
   1.1423135e+00   1.1299261e-01
   5.8755981e+00   3.9326484e-02
   1.4074074e+00   1.1265144e-01
   1.2693579e+00   6.6752339e-02
   6.3722717e+00   1.6958993e-01
   5.8132329e+00   1.7796886e-01
   6.7117753e+00   1.5231909e-01
   8.2693603e+00   1.5197792e-01
   7.4582368e+00   1.0607882e-01
   1.1087554e+00   4.5899100e-02
   2.7310586e+00   1.3935897e-02
   3.7357804e+00   5.4878950e-03
   2.8969674e+00   1.1038607e-02
   2.6388237e+00   2.1401586e-02
   3.9696970e+00   6.7687977e-02
   1.1250642e+00   8.8868936e-02
   1.5389610e+00   8.0420935e-02
   1.1934106e+00   8.5971647e-02
   1.0870679e+00   9.6334626e-02
   5.9644804e+00   2.8022820e-02
   1.4487434e+00   1.5015360e-02
   1.2650327e+00   1.0112165e-02
   1.5407022e+00   1.9440842e-02
   1.2241349e+00   2.6511515e-02
   8.6410016e+00   4.3038180e-02
   7.5452627e+00   3.8134985e-02
   6.9285667e+00   1.3184269e-02
   9.1894879e+00   4.7463662e-02
   7.3013286e+00   5.4534335e-02
   1.1452221e+00   4.9031949e-03
   1.2471557e+00   2.9853912e-02
   1.0634749e+00   4.4254822e-03
   1.0890077e+00   2.4950717e-02
   1.2179149e+00   9.3286770e-03
   1.3263187e+00   3.4279394e-02
   1.0538007e+00   4.1350066e-02
   1.1916829e+00   2.3959310e-02
   1.3829616e+00   2.3959310e-02
   1.0695055e+00   4.3154769e-02
   1.1089927e+00   4.3154769e-02
   1.0240741e+00   3.6736775e-02
   1.6012795e+00   3.6736775e-02
   1.4415584e+00   3.4100916e-02
   6.4242424e+00   3.4100916e-02
   1.5206261e+00   4.8787914e-02
   1.0251572e+00   4.8787914e-02
   1.1578626e+00   1.2777465e-02
   1.8715451e+00   1.2777465e-02
   1.7178806e+00   5.8060225e-02
   1.0826446e+00   5.8060225e-02
   3.1169473e+00   5.8060225e-02
   1.0995433e+00   2.4828604e-02
   2.1129195e+00   2.4828604e-02
   1.8937742e+00   3.3784188e-02
   1.0443634e+00   6.4179933e-03
   1.5417546e+00   7.7255684e-02
   3.0146322e+00   7.7255684e-02
   1.3711777e+00   5.6331456e-03
   2.1846309e+00   5.6331456e-03
   1.9580479e+00   1.4588729e-02
   1.4762626e+00   7.0837691e-02
   1.2535537e+00   7.0837691e-02
   5.8335075e+00   7.0837691e-02
   1.1289706e+00   1.2051139e-02
   1.0118774e+00   2.1006723e-02
   1.2825093e+00   8.2888830e-02
   1.1904146e+00   8.2888830e-02
   6.5858586e+00   8.2888830e-02
   1.2541622e+00   9.1844414e-02
   5.9027942e+00   9.1844414e-02
   6.1241152e+00   8.7889106e-02
   5.1823695e+00   9.5028925e-02
   3.6931687e+00   1.7315669e-01
   7.4382582e+00   1.7009916e-01
   5.1088228e+00   1.7685440e-01
   9.0803143e+00   2.9191168e-02
   1.3633303e+00   2.9191168e-02
   1.2145850e+00   8.2210051e-02
   2.0384823e+00   7.8127767e-02
   7.6839742e+00   3.6330987e-02
   1.4353006e+00   7.5070233e-02
   2.0562581e+00   7.5070233e-02
   1.9201559e+00   8.1825480e-02
   5.4759147e+00   1.1445875e-01
   1.2332415e+00   1.1445875e-01
   1.3833169e+00   3.6977129e-03
   1.1028813e+01   1.1140122e-01
   1.2439955e+00   1.1140122e-01
   7.5749255e+00   1.1815647e-01
   1.1616564e+00   1.1815647e-01
   1.3284832e+00   1.0473131e-01
   1.1416122e+00   1.0473131e-01
   1.3147704e+00   1.0473131e-01
   1.1808740e+00   1.0473131e-01
   1.3232323e+00   1.0473131e-01
   1.1032180e+00   9.3337367e-02
   1.3299663e+00   9.3337367e-02
   1.3067242e+00   9.3337367e-02
   1.2332016e+00   3.5294939e-02
   6.2621015e+00   3.5294939e-02
   1.3992095e+00   3.5294939e-02
   1.0285322e+00   8.4543545e-02
   1.4373898e+00   8.4543545e-02
   1.3383311e+00   8.4543545e-02
   1.1024729e+00   9.8622492e-02
   1.3754850e+00   7.9811903e-02
   1.4662460e+00   7.9811903e-02
   1.3397749e+00   7.9811903e-02
   1.2169578e+00   7.9811903e-02
   1.3656990e+00   7.9811903e-02
   1.2041893e+00   1.1393939e-02
   1.1839998e+00   1.1393939e-02
   1.3599854e+00   1.1393939e-02
   1.5778289e+00   1.1393939e-02
   1.6382876e+00   1.4002625e-01
   4.4308234e+00   1.4002625e-01
   1.0378293e+00   1.4002625e-01
   1.1804375e+00   1.4002625e-01
   1.6522901e+00   1.4002625e-01
   1.2916301e+00   2.0187762e-02
   1.3288134e+00   2.0187762e-02
   1.3731959e+00   2.0187762e-02
   1.4514966e+00   2.0187762e-02
   1.2050031e+00   6.1088151e-03
   1.4693490e+00   6.1088151e-03
   1.2561768e+00   6.1088151e-03
   2.1712891e+00   6.1088151e-03
   1.2050031e+00   6.1088151e-03
   1.7992219e+00   6.1088151e-03
   1.1422499e+00   6.8417964e-02
   1.7081613e+00   6.8417964e-02
   1.3466536e+00   6.8417964e-02
   1.1910618e+00   6.0214342e-02
   4.6670523e+00   6.0214342e-02
   1.3577218e+00   6.0214342e-02
   1.0649218e+00   5.9624142e-02
   1.8461321e+00   5.9624142e-02
   1.3792263e+00   5.9624142e-02
   1.1414784e+00   7.3703088e-02
   1.1672290e+00   7.3703088e-02
   1.0099209e+00   7.3703088e-02
   1.3604901e+00   1.2863231e-01
   3.7422501e+00   1.2863231e-01
   1.2090603e+00   1.2863231e-01
   1.8283809e+00   1.2863231e-01
   1.0726139e+00   8.7938222e-03
   1.1223088e+00   8.7938222e-03
   1.0097137e+00   8.7938222e-03
   1.2683876e+00   1.1983848e-01
   3.3344210e+00   1.1983848e-01
   1.3067180e+00   1.1983848e-01
   1.8726056e+00   1.1983848e-01
   1.3595713e+00   1.3391743e-01
   3.0155011e+00   1.3391743e-01
   1.3711916e+00   1.3391743e-01
   1.0718895e+00   1.4078946e-02
   1.2635031e+00   1.8929026e-01
   1.1191605e+00   1.8929026e-01
   1.3181906e+00   1.7396633e-01
   1.2276786e+00   1.1008686e-01
   1.0337392e+00   1.7854665e-01
   1.8784306e+00   1.7854665e-01
   1.7318154e+00   5.4270599e-03
   1.4400730e+00   5.4270599e-03
   1.3070060e+00   1.5323929e-02
   1.0291807e+00   7.9203397e-02
   1.2420741e+00   7.9203397e-02
   1.2222648e+00   1.0743611e-02
   1.2943986e+00   7.7852467e-03
   1.1702049e+00   7.7852467e-03
   1.4629630e+00   6.3879467e-02
   1.0693313e+00   4.5803184e-03
   1.4250068e+00   4.5803184e-03
   1.0097399e+00   7.5386827e-03
   2.0847322e+00   6.8459785e-02
   1.0614158e+00   7.1418150e-02
   1.0019629e+00   8.6415485e-02
   1.2742237e+00   1.1376733e-02
   1.1548209e+00   1.1376733e-02
   1.5097895e+00   4.1805999e-02
   1.1688219e+00   6.1142196e-02
   1.8029347e+00   8.4701611e-03
   2.1504418e+00   8.4701611e-03
   1.6708388e+00   1.6196201e-02
   1.0613242e+00   1.6196201e-02
   1.0838652e+00   5.3182732e-02
   1.0415309e+00   3.3973050e-03
   1.7172575e+00   1.4722728e-02
   1.4111302e+00   1.4722728e-02
   1.8045195e+00   1.4722728e-02
   1.3203868e+00   1.4333170e-02
   1.8928919e+00   1.4333170e-02
   1.5331695e+00   3.5038936e-02
   1.0976849e+00   3.5038936e-02
   1.3762238e+00   3.5038936e-02
   1.4825668e+00   8.3333990e-03
   2.6808872e+00   8.3333990e-03
   1.4923628e+00   1.8120033e-02
   1.4697357e+00   1.8120033e-02
   1.4820104e+00   1.8120033e-02
   1.3752236e+00   1.7730475e-02
   1.5545886e+00   1.7730475e-02
   1.3323833e+00   3.8436241e-02
   1.1432727e+00   3.8436241e-02
   1.1302609e+00   3.8436241e-02
   1.5441391e+00   1.1730704e-02
   2.2017510e+00   1.1730704e-02
   1.7444546e+00   3.8955762e-04
   1.0687249e+00   3.8955762e-04
   2.2488200e+00   6.3893291e-03
   1.3294235e+00   1.8629847e-02
   1.1671637e+00   1.8629847e-02
   1.5574512e+00   2.0705765e-02
   1.2891249e+00   5.9997714e-03
   1.2243230e+00   1.8240290e-02
   2.0077492e+00   2.6705537e-02
   1.1869109e+00   3.8946055e-02
   1.7339986e+00   1.2240518e-02
   1.1467037e+00   7.2067536e-03
   1.1496753e+00   3.4461479e-02
   1.2870503e+00   3.4461479e-02
   1.0442770e+00   3.4461479e-02
   1.5544147e+00   3.4461479e-02
   1.2231330e+00   1.6356496e-02
   1.1098340e+00   1.6356496e-02
   1.2717260e+00   1.6356496e-02
   1.6597741e+00   1.6356496e-02
   2.4605263e+00   1.7876140e-02
   1.8906250e+00   1.7876140e-02
   1.0967262e+00   1.7876140e-02
   1.6105324e+00   1.7876140e-02
   1.5829763e+00   1.6026958e-02
   1.0568818e+00   1.6026958e-02
   1.3184334e+00   1.6026958e-02
   1.7718914e+00   1.6026958e-02
   1.4793973e+00   1.6259751e-02
   1.3036013e+00   1.6259751e-02
   1.0206498e+00   2.7254725e-02
   1.9793095e+00   2.7254725e-02
   1.7432778e+00   2.7254725e-02
   1.2076489e+00   2.7254725e-02
   1.3555505e+00   2.7254725e-02
   1.3027007e+00   2.7254725e-02
   1.0996857e+00   2.3563250e-02
   1.0465546e+00   2.3563250e-02
   1.7898755e+00   2.5082894e-02
   1.0981632e+00   2.5082894e-02
   1.0155057e+00   2.5082894e-02
   1.1515140e+00   2.3233712e-02
   1.1400745e+00   2.3233712e-02
   1.1172491e+00   2.3233712e-02
   1.0761669e+00   2.3466505e-02
   1.2759486e+00   5.0817975e-02
   1.3280342e+00   5.0817975e-02
   1.1167216e+00   5.0817975e-02
   1.3633474e+00   5.0817975e-02
   1.8268360e+00   5.2337619e-02
   2.1736048e+00   5.2337619e-02
   1.4115417e+00   5.2337619e-02
   1.0047232e+00   5.2337619e-02
   1.3229000e+00   5.2337619e-02
   1.1752925e+00   5.0488437e-02
   1.2150709e+00   5.0488437e-02
   1.0349662e+00   5.0488437e-02
   1.3768096e+00   5.0488437e-02
   1.0159907e+00   5.0488437e-02
   1.4554412e+00   5.0488437e-02
   1.0983895e+00   5.0721230e-02
   1.4987182e+00   5.0721230e-02
   2.0116589e+00   1.5196437e-03
   1.7035206e+00   1.5196437e-03
   1.5216998e+00   1.5196437e-03
   1.0501022e+00   3.2953795e-04
   1.0991455e+00   3.2953795e-04
   1.4669161e+00   9.6744894e-05
   1.7734359e+00   9.6744894e-05
   1.1598099e+00   9.6744894e-05
   2.0596323e+00   9.6744894e-05
   1.5543671e+00   1.8491817e-03
   1.7888708e+00   1.8491817e-03
   1.3638530e+00   1.8491817e-03
   1.6631951e+00   1.6163886e-03
   1.4503092e+00   1.6163886e-03
   2.2322060e+00   1.6163886e-03
   1.2687622e+00   1.6163886e-03
   1.0434901e+00   1.6163886e-03
   1.9985277e+00   1.6163886e-03
   1.2334410e+00   2.3279305e-04
   1.1909091e+00   1.0003547e-01
   1.6514519e+00   1.0003547e-01
   1.2881855e+00   1.0003547e-01
   1.0747773e+00   1.0003547e-01
   1.2768031e+00   1.0003547e-01
   1.1213569e+00   5.9562517e-02
   1.0122458e+00   5.9562517e-02
   1.3103060e+00   1.1318807e-01
   1.1179245e+00   1.1318807e-01
   1.4189273e+00   1.1318807e-01
   1.1652670e+00   1.1318807e-01
   1.3315092e+00   9.0009539e-02
   1.0273109e+00   9.0009539e-02
   1.8565649e+00   9.0009539e-02
   1.0839765e+00   9.0009539e-02
   1.0020971e+00   8.9709044e-02
   1.1765018e+00   4.0472958e-02
   1.8134840e+00   4.0472958e-02
   1.8775580e+00   4.0472958e-02
   1.4186346e+00   4.0472958e-02
   1.3786326e+00   4.0472958e-02
   1.4315964e+00   1.3152598e-02
   3.7031117e+00   7.9624922e-02
   1.5076829e+00   7.9624922e-02
   2.7955612e+00   7.9624922e-02
   2.5028580e+00   7.9624922e-02
   2.2333035e+00   7.9624922e-02
   1.8262154e+00   7.9624922e-02
   1.1592489e+00   1.0025935e-02
   1.1883887e+00   1.0025935e-02
   1.3394683e+00   1.0025935e-02
   1.3465181e+00   1.0025935e-02
   1.2643181e+00   1.0326431e-02
   1.6632437e+00   1.0326431e-02
   1.5621296e+00   1.0326431e-02
   1.7656513e+00   1.0326431e-02
   1.4545630e+00   1.0326431e-02
   1.1685003e+00   5.3625556e-02
   1.1044002e+00   5.3625556e-02
   1.5581452e+00   5.3625556e-02
   1.6984017e+00   5.3625556e-02
   1.1926850e+00   5.3625556e-02
   1.0301996e+00   5.3625556e-02
   4.5368934e+00   3.9151964e-02
   1.2814964e+00   3.9151964e-02
   1.5415418e+00   3.9151964e-02
   1.3330390e+00   3.9151964e-02
   1.5742627e+00   3.9151964e-02
   1.3246570e+00   3.9151964e-02
   1.1874089e+00   3.0447023e-02
   1.0148828e+00   3.0447023e-02
   2.0387216e+00   3.0447023e-02
   1.5799190e+00   3.0447023e-02
   1.0591027e+00   3.0447023e-02
   1.0238500e+00   3.0447023e-02
   1.0903297e+00   3.0146527e-02
   1.2019220e+00   3.0146527e-02
   5.3013614e+00   9.2777520e-02
   1.4152849e+00   9.2777520e-02
   2.4019459e+00   9.2777520e-02
   2.2640357e+00   9.2777520e-02
   1.8775995e+00   9.2777520e-02
   1.3646611e+00   9.2777520e-02
   1.0882047e+00   2.3178533e-02
   1.0749929e+00   2.3178533e-02
   1.1261278e+00   2.3178533e-02
   1.0062017e+00   2.3178533e-02
   1.3075639e+00   2.3479029e-02
   1.1868347e+00   2.3479029e-02
   1.4290588e+00   2.3479029e-02
   1.4130715e+00   2.3479029e-02
   1.4844315e+00   2.3479029e-02
   1.0869395e+00   2.3479029e-02
   5.3871477e+00   6.9598986e-02
   1.3005687e+00   6.9598986e-02
   3.1427745e+00   6.9598986e-02
   2.1060937e+00   6.9598986e-02
   1.6673060e+00   6.9598986e-02
   1.3562501e+00   6.9598986e-02
   4.0543804e+00   6.9298491e-02
   1.1924870e+00   6.9298491e-02
   1.6807887e+00   6.9298491e-02
   1.6022089e+00   6.9298491e-02
   1.2648610e+00   6.9298491e-02
   1.2555079e+00   6.9298491e-02
   1.3287228e+00   3.0049581e-04
   1.0906355e+00   3.0049581e-04
   1.8698213e+00   3.0049581e-04
   1.3144938e+00   3.0049581e-04
   1.3181733e+00   3.0049581e-04
   1.0802402e+00   3.0049581e-04
   1.8564355e+00   4.1232541e-02
   1.3127305e+00   4.1232541e-02
   1.6546510e+00   9.9197223e-02
   2.0173314e+00   1.1427242e-01
   1.0866692e+00   7.3039876e-02
   3.9303855e+00   5.1689937e-02
   2.4977157e+00   5.1689937e-02
   4.7918806e+00   6.6765130e-02
   2.1189038e+00   6.6765130e-02
   1.5827260e+00   2.5180992e-02
   1.3407795e+00   2.5180992e-02
   2.7301950e+00   5.3425059e-02
   1.3954622e+00   5.3425059e-02
   1.2191884e+00   1.5075193e-02
   2.4833014e+00   2.6508946e-02
   1.8628833e+00   2.6508946e-02
   3.3286222e+00   6.8500252e-02
   1.1838217e+00   6.8500252e-02
   1.0994216e+00   2.6916113e-02
   3.0276123e+00   4.1584139e-02
   1.5803522e+00   4.1584139e-02
   1.5192667e+00   3.6064924e-02
   1.2597737e+00   4.4200766e-02
   1.2247268e+00   6.4098001e-02
   1.4208333e+00   6.4098001e-02
   1.4158806e+00   3.3547671e-02
   1.5466789e+00   3.3547671e-02
   1.5621451e+00   2.7082645e-02
   1.1823646e+00   8.1358424e-03
   1.5424227e+00   2.8033077e-02
   1.0845005e+00   3.5218488e-02
   1.2953283e+00   3.5218488e-02
   1.4147567e+00   5.5115722e-02
   1.4609336e+00   5.5115722e-02
   1.6355702e+00   2.4565392e-02
   1.5903309e+00   2.4565392e-02
   1.3045238e+00   1.9897235e-02
   1.1278481e+00   1.9897235e-02
   1.9498349e+00   1.8818131e-02
   2.1630742e+00   1.8818131e-02
   1.3523840e+00   6.2024174e-03
   1.0494601e+00   2.5113928e-02
   1.4882937e+00   3.1522614e-03
   1.1233343e+00   1.2658761e-03
   1.3248893e+00   1.8863853e-03
   1.0948001e+00   1.9276722e-02
   1.7377313e+00   2.5866014e-02
   1.0642515e+00   3.1411749e-02
   1.1621758e+00   6.2919184e-03
   1.6369884e+00   3.8850819e-02
   1.1297472e+00   1.8426945e-02
   1.0561462e+00   5.0203343e-02
   1.7510673e+00   7.0744203e-03
   1.1692596e+00   1.0215544e-02
   1.9024684e+00   4.5142737e-02
   1.8493831e+00   5.7277764e-02
   1.2349091e+00   6.0418888e-02
   1.5458015e+00   1.4510882e-02
   1.2403430e+00   3.4274464e-03
   2.0224044e+00   3.4274464e-03
   1.6168452e+00   1.8675765e-02
   1.4337662e+00   3.4415065e-02
   1.1328671e+00   3.4415065e-02
   1.0269939e+00   3.3832840e-02
   1.1690656e+00   3.3832840e-02
   1.4320040e+00   1.9697111e-02
   1.2622995e+00   1.9697111e-02
   1.2422820e+00   1.1083435e-02
   1.1525272e+00   4.1648829e-03
   1.0459591e+00   4.1648829e-03
   1.7267713e+00   1.9904183e-02
   1.2368707e+00   1.9321959e-02
   1.7246489e+00   5.1862287e-03
   1.1559433e+00   3.0987618e-02
   1.0769252e+00   3.0987618e-02
   1.1545226e+00   1.6269664e-02
   1.1567312e+00   1.6269664e-02
   1.4982478e+00   1.5739300e-02
   1.7299715e+00   1.5739300e-02
   1.0731814e+00   1.5157076e-02
   1.1802089e+00   1.5157076e-02
   1.4964063e+00   1.0213458e-03
   1.8581717e+00   1.0213458e-03
   1.3960806e+00   5.8222413e-04
   1.4658181e+00   5.8222413e-04
   1.0012306e+00   1.4717954e-02
   1.5364198e+00   7.3152595e-03
   1.1642470e+00   2.9886962e-02
   5.5574614e+00   2.3796255e-02
   1.0816721e+00   3.1743414e-02
   1.3726442e+00   5.2090953e-02
   3.9918740e+00   3.1111515e-02
   1.5290685e+00   3.1111515e-02
   1.4600204e+00   8.7951701e-02
   1.4744143e+00   3.9058673e-02
   1.0401433e+00   7.4662655e-02
   3.7152307e+00   5.3683217e-02
   1.1586764e+00   5.3683217e-02
   1.1063541e+00   1.1052340e-01
   1.1172613e+00   6.1630376e-02
   1.0636555e+00   3.5860748e-02
   1.0334787e+00   1.4200879e-02
   1.1600483e+00   6.4592890e-02
   1.4068785e+00   6.4592890e-02
   1.0039942e+00   3.9430687e-03
   1.4965758e+00   5.9746376e-02
   1.5210500e+00   1.2724044e-01
   1.4407100e+00   1.2724044e-01
   1.1224694e+00   5.0392011e-02
   1.6039156e+00   5.0392011e-02
   1.0376066e+00   1.8143948e-02
   1.7061752e+00   4.5545497e-02
   1.4717768e+00   1.1303956e-01
   1.6424852e+00   1.1303956e-01
   1.1646817e+00   6.8535959e-02
   1.0412127e+00   6.8535959e-02
   1.1658212e+00   4.8465147e-03
   1.3111954e+00   6.2647553e-02
   1.0240472e+00   6.2647553e-02
   1.1075965e+00   6.3689444e-02
   1.5271253e+00   1.3118351e-01
   1.0662510e+00   1.3118351e-01
   1.5286194e+00   6.7494068e-02
   1.4401903e+00   6.5356918e-03
   1.1117021e+00   1.0237904e-01
   1.4283177e+00   1.8616633e-02
   1.2207551e+00   1.6005591e-02
   1.2644210e+00   1.5777275e-02
   1.5371509e+00   1.6344897e-03
   1.2662417e+00   9.3137456e-02
   1.2539975e+00   2.7858216e-02
   1.0717670e+00   2.5247174e-02
   1.6010626e+00   1.0891473e-01
   1.9464045e+00   9.4771945e-02
   1.5878639e+00   1.2099567e-01
   1.3571160e+00   1.1838463e-01
   1.1700281e+00   2.6110426e-03
   1.2812249e+00   5.3835749e-03
   1.4766506e+00   5.3835749e-03
   1.4096597e+00   5.3835749e-03
   1.3130171e+00   3.7255493e-03
   1.1128575e+00   3.7255493e-03
   1.1939655e+00   3.7255493e-03
   1.2532341e+00   3.7255493e-03
   1.1640510e+00   3.7255493e-03
   1.4289406e+00   5.1753106e-02
   1.0846105e+00   5.1753106e-02
   1.0964052e+00   1.1099117e-01
   1.1785714e+00   1.1099117e-01
   1.4781250e+00   1.1099117e-01
   1.4271420e+00   2.8972816e-02
   1.0922549e+00   2.8972816e-02
   1.4821468e+00   2.8972816e-02
   1.1317894e+00   6.7703093e-04
   1.6822703e+00   9.1091243e-03
   1.6433016e+00   9.1091243e-03
   1.7666336e+00   9.1091243e-03
   1.0922638e+00   9.1091243e-03
   1.5176845e+00   4.6369531e-02
   1.0200585e+00   4.6369531e-02
   1.1565659e+00   1.0560759e-01
   1.0485687e+00   1.0560759e-01
   1.5254573e+00   2.3589241e-02
   1.5795584e+00   2.3589241e-02
   2.0279320e+00   4.7065440e-03
   1.7859943e+00   4.7065440e-03
   1.2455141e+00   4.7065440e-03
   1.0131342e+00   4.7065440e-03
   1.1266790e+00   5.5478655e-02
   1.5902072e+00   5.5478655e-02
   1.3592708e+00   5.5478655e-02
   1.1141729e+00   5.5478655e-02
   1.4395988e+00   1.1471672e-01
   1.3115820e+00   1.1471672e-01
   1.8524367e+00   1.1471672e-01
   1.2894152e+00   3.2698365e-02
   1.5882056e+00   3.2698365e-02
   1.3688511e+00   3.2698365e-02
   1.7252944e+00   3.2698365e-02
   1.4183971e+00   4.4025802e-03
   1.0781037e+00   4.4025802e-03
   1.2777364e+00   5.9238062e-02
   1.3628165e+00   5.9238062e-02
   1.0012603e+00   2.2780290e-02
   1.3581816e+00   5.1076075e-02
   1.7282896e+00   5.1076075e-02
   1.1290145e+00   5.1076075e-02
   1.0334561e+00   5.1076075e-02
   1.1164742e+00   8.2018352e-02
   1.3532784e+00   8.2018352e-02
   1.7353980e+00   1.1031414e-01
   1.4254705e+00   1.1031414e-01
   1.3060071e+00   1.1031414e-01
   1.5543557e+00   2.8295785e-02
   1.7261142e+00   2.8295785e-02
   1.1347968e+00   2.8295785e-02
   1.6003047e+00   2.8295785e-02
   1.2129630e+00   1.0346680e-02
   2.9060247e+00   2.4957255e-02
   1.0690586e+00   3.5406312e-02
   1.4267304e+00   1.6343778e-02
   3.5249003e+00   3.5303934e-02
   1.7305711e+00   2.6690457e-02
   2.3567579e+00   1.0049278e-01
   2.1912364e+00   1.4182090e-01
   3.1067108e+00   6.0363567e-02
   2.0368422e+00   8.6134769e-03
   1.1570646e+00   9.1879300e-02
   1.0758008e+00   1.3320742e-01
   1.5252585e+00   5.1750090e-02
   1.2622704e+00   4.7364188e-02
   1.2787827e+00   4.7364188e-02
   1.4632569e+00   4.7364188e-02
   1.0801713e+00   4.7364188e-02
   1.1832915e+00   3.8586025e-02
   2.0403077e+00   3.8586025e-02
   1.0100794e+00   3.8586025e-02
   1.4959410e+00   3.8586025e-02
   1.2263589e+00   3.6383530e-03
   1.0698409e+00   3.6383530e-03
   1.1236559e+00   7.7367361e-02
   1.1724502e+00   6.0601409e-02
   1.2357927e+00   6.0601409e-02
   1.2482332e+00   7.8793995e-02
   1.3431719e+00   7.8793995e-02
   2.2288326e+00   7.8793995e-02
   1.4936338e+00   8.5950212e-02
   2.6091102e+00   8.5950212e-02
   1.4780057e+00   8.5950212e-02
   1.6158725e+00   8.5950212e-02
   1.0380776e+00   5.1002541e-02
   1.5682465e+00   5.1002541e-02
   1.3160538e+00   5.1002541e-02
   1.1556114e+00   5.1002541e-02
   1.4799491e+00   1.0796560e-01
   1.2709374e+00   1.0796560e-01
   1.8082822e+00   1.0796560e-01
   1.0742011e+00   1.0796560e-01
   1.5756078e+00   1.2615818e-01
   1.7176249e+00   1.2615818e-01
   1.3764466e+00   1.2615818e-01
   2.4075210e+00   1.2615818e-01
   1.4388460e+00   3.4947672e-02
   1.6637118e+00   3.4947672e-02
   1.1230587e+00   3.4947672e-02
   1.3982836e+00   3.4947672e-02
   1.4131020e+00   1.1595339e-01
   1.1349817e+00   1.1595339e-01
   1.0099286e+00   1.1595339e-01
   1.2234609e+00   2.2015384e-02
   1.0548823e+00   4.0207970e-02
   1.4899202e+00   4.0207970e-02
   1.0106166e+00   8.1005714e-02
   1.4256633e+00   5.6963056e-02
   1.3740184e+00   5.6963056e-02
   1.5178132e+00   7.5155642e-02
   1.0952519e+00   7.5155642e-02
   1.0458893e+00   7.5155642e-02
   2.0833309e+00   7.5155642e-02
   1.3886058e+00   1.3796877e-01
   1.0569930e+00   1.5616136e-01
   1.5047130e+00   1.5616136e-01
   1.0646365e+00   1.8192586e-02
   1.3514631e+00   1.8192586e-02
   2.2412201e+00   1.8192586e-02
   1.0349196e+00  -3.0445828e-02
   1.0031495e+00  -3.0445828e-02
   1.0431068e+00  -4.2952871e-02
   1.0401295e+00  -4.2952871e-02
   1.5932436e+00  -4.2952871e-02
   1.0567134e+00  -4.2952871e-02
   1.0757195e+00  -4.2952871e-02
   1.6202532e+00  -8.0942261e-02
   1.0659467e+00  -8.0942261e-02
   1.1234735e+00  -2.1862776e-02
   1.7096336e+00  -2.1862776e-02
   1.1009174e+00  -2.1862776e-02
   1.0370370e+00  -2.1862776e-02
   1.6363636e+00  -2.1862776e-02
   1.0524064e+00  -2.1862776e-02
   2.3599182e+00  -7.0289152e-02
   1.1351838e+00  -7.0289152e-02
   1.3746110e+00  -4.3257054e-02
   1.1460434e+00  -4.3257054e-02
   1.3663133e+00  -4.3257054e-02
   1.7270998e+00  -4.3257054e-02
   1.5122687e+00  -4.3257054e-02
   1.3678653e+00  -4.3257054e-02
   1.0271439e+00  -1.2507043e-02
   1.1835496e+00  -1.2507043e-02
   1.1459884e+00  -1.2507043e-02
   1.9148156e+00  -1.2507043e-02
   1.2342819e+00  -1.2507043e-02
   1.0723422e+00  -1.2507043e-02
   1.0576852e+00  -1.2507043e-02
   1.1141671e+00  -5.0496433e-02
   1.0398470e+00  -5.0496433e-02
   1.9472767e+00  -5.0496433e-02
   1.0626000e+00  -5.0496433e-02
   1.0872127e+00  -5.0496433e-02
   1.1733628e+00  -8.5830519e-03
   1.0115091e+00  -8.5830519e-03
   1.0694708e+00  -3.9843324e-02
   2.8362320e+00  -3.9843324e-02
   1.0157635e+00  -3.9843324e-02
   1.1316198e+00  -3.9843324e-02
   1.0704676e+00  -3.9843324e-02
   1.0732011e+00  -1.2811226e-02
   1.5596873e+00  -1.2811226e-02
   1.2626816e+00  -1.2811226e-02
   1.6420830e+00  -1.2811226e-02
   2.0173189e+00  -1.2811226e-02
   1.5075207e+00  -1.2811226e-02
   1.5540435e+00  -1.2811226e-02
   1.0169526e+00  -3.7989390e-02
   1.0279171e+00  -3.7989390e-02
   1.0704117e+00  -2.1090095e-02
   1.5363420e+00  -2.1090095e-02
   1.0846839e+00  -2.1090095e-02
   1.4812037e+00  -2.7336281e-02
   1.0552786e+00  -2.7336281e-02
   1.0120853e+00  -2.7336281e-02
   1.0448401e+00  -3.0418324e-04
   1.3178047e+00  -3.0418324e-04
   1.0205706e+00  -3.0418324e-04
   1.1018276e+00  -3.0418324e-04
   1.6344069e+00  -3.0418324e-04
   1.4058206e+00  -3.0418324e-04
   1.4692873e+00  -3.0418324e-04
   1.5623870e+00  -5.9079485e-02
   1.0748296e+00  -5.9079485e-02
   1.0346888e+00  -1.0653109e-02
   1.0417929e+00  -1.0653109e-02
   1.1706616e+00  -1.0653109e-02
   1.1302104e+00  -1.0653109e-02
   1.0156428e+00  -1.0653109e-02
   1.1858577e+00  -3.7685206e-02
   2.2756354e+00  -4.8426376e-02
   1.1446437e+00  -4.8426376e-02
   1.0924307e+00  -2.1394278e-02
   1.0409894e+00  -2.1394278e-02
   1.3175164e+00  -2.1394278e-02
   1.0554499e+00  -2.1394278e-02
   1.5248709e+00  -2.1394278e-02
   1.2997501e+00  -2.1394278e-02
   1.7272160e+00  -2.7032097e-02
   1.2281401e+00  -2.6914629e-02
   1.1164009e+00  -6.3378887e-04
   1.3914321e+00  -2.2127844e-02
   1.0158124e+00  -2.0011585e-02
   1.3567035e+00  -2.0011585e-02
   1.1080151e+00  -5.9684702e-02
   1.1933437e+00  -5.9684702e-02
   1.1082639e+00  -5.9684702e-02
   1.8506494e+00  -4.5117785e-04
   3.2779974e+00  -4.5117785e-04
   1.0337971e+00  -1.1940646e-01
   1.3107017e+00  -5.4769572e-02
   1.4598099e+00  -5.4769572e-02
   1.1153787e+00  -5.4769572e-02
   1.0907674e+00  -3.9673117e-02
   2.2623301e+00  -3.9673117e-02
   1.7357466e+00  -9.8495074e-02
   1.4894816e+00  -1.9560407e-02
   1.0177047e+00  -9.9394874e-02
   1.3843895e+00  -9.9394874e-02
   1.2902989e+00  -3.4757987e-02
   1.0759978e+00  -3.4757987e-02
   2.2768537e+00  -3.4757987e-02
   1.3101341e+00  -5.9233524e-02
   1.0653432e+00  -8.9980033e-04
   1.6026789e+00  -5.4318394e-02
   1.0857530e+00  -9.8042866e-03
   1.0030335e+00  -1.2708111e-02
   1.1015479e+00  -2.6667487e-03
   1.5346529e+00  -4.7532338e-03
   1.0176250e+00  -5.5705733e-03
   1.6904938e+00  -7.4199825e-03
   1.5617013e+00  -1.0323807e-02
   1.2379061e+00  -2.8560215e-02
   2.0162959e+00  -2.4419619e-03
   1.0291856e+00  -7.9240430e-04
   2.2490310e+00  -1.1073056e-02
   1.5578761e+00  -3.9579767e-03
   2.1142155e+00  -3.9579767e-03
   1.9537037e+00  -3.3369655e-02
   1.5066962e+00  -2.7017289e-02
   1.1143379e+00  -2.3782923e-02
   1.6806098e+00  -3.5648383e-02
   1.5798676e+00  -2.8533304e-02
   1.4599237e+00  -5.7944982e-02
   1.3521000e+00  -3.2343662e-03
   1.0828180e+00  -8.6310938e-03
   1.1154271e+00  -8.6310938e-03
   1.1096114e+00  -1.5160148e-03
   2.2012324e+00  -1.5160148e-03
   1.0485641e+00  -1.5160148e-03
   1.5081690e+00  -1.1865460e-02
   1.1890400e+00  -4.7503810e-03
   1.4177635e+00  -4.7503810e-03
   1.3101266e+00  -3.4162059e-02
   1.0637662e+00  -7.1150790e-03
   1.0287434e+00  -2.2296599e-02
   1.0270410e+00  -4.0905894e-02
   1.6182514e+00  -5.6695722e-03
   2.4937349e+00  -5.6695722e-03
   1.1527569e+00  -9.5564189e-03
   1.3431046e+00  -9.5564189e-03
   1.1875000e+00  -3.9497761e-02
   1.1510866e+00  -1.6141053e-02
   1.0984824e+00  -1.6141053e-02
   1.3259867e+00  -2.3435482e-02
   1.3925981e+00  -2.3435482e-02
   1.0820611e+00  -8.0403655e-02
   1.4586738e+00  -4.5167333e-02
   2.9613102e+00  -4.5167333e-02
   1.0390823e+00  -4.9054180e-02
   1.5949367e+00  -4.9054180e-02
   1.1502743e+00  -1.3879063e-02
   1.0368501e+00  -1.3879063e-02
   1.0375767e+00  -5.5638814e-02
   1.3044479e+00  -5.5638814e-02
   1.1952297e+00  -6.2933242e-02
   1.6537102e+00  -6.2933242e-02
   1.1519435e+00  -7.2944285e-03
   1.2677473e+00  -7.2944285e-03
   1.2320870e+00  -1.5938191e-01
   1.2957587e+00  -1.5938191e-01
   1.1134021e+00  -1.5033024e-01
   1.0930409e+00  -1.5033024e-01
   1.1246485e+00  -1.2937868e-01
   1.3573523e+00  -1.2937868e-01
   1.3022476e+00  -1.3733051e-01
   1.4901565e+00  -1.3733051e-01
   1.1065967e+00  -9.0516720e-03
   1.1854622e+00  -9.0516720e-03
   1.0955307e+00  -3.0003234e-02
   1.2930126e+00  -4.1058875e-03
   1.4361184e+00  -4.1058875e-03
   1.1579152e+00  -7.9518356e-03
   1.0978406e+00  -7.9518356e-03
   2.2535924e+00  -3.6781470e-03
   1.5675214e+00  -3.6781470e-03
   1.0866127e+00  -3.6781470e-03
   1.3348855e+00  -1.0287799e-02
   1.6508936e+00  -1.0287799e-02
   1.5072952e+00  -1.7667779e-02
   1.2047930e+00  -1.7667779e-02
   1.9479167e+00  -1.5795282e-02
   1.2692308e+00  -1.5795282e-02
   1.7942243e+00  -3.1924261e-02
   1.3522963e+00  -3.1924261e-02
   1.5539406e+00  -4.0386263e-02
   1.2049878e+00  -4.0386263e-02
   1.0531873e+00  -6.6096516e-03
   1.1291569e+00  -7.3799802e-03
   1.1149368e+00  -7.3799802e-03
   1.4592388e+00  -5.5074835e-03
   1.3441035e+00  -2.1636463e-02
   1.1641003e+00  -3.0098464e-02
   1.2739050e+00  -1.8724966e-03
   1.1903603e+00  -1.4256483e-02
   1.1224304e+00  -1.4256483e-02
   1.0309464e+00  -2.2718484e-02
   1.0001617e+00  -2.2718484e-02
   1.0654456e+00  -1.6128979e-02
   1.1185905e+00  -1.6128979e-02
   1.0866602e+00  -9.1503555e-03
   1.1513176e+00  -2.1122164e-03
   1.1836478e+00  -9.3084575e-04
   1.1499655e+00  -2.3165208e-02
   1.2510910e+00  -1.1262572e-02
   1.0107281e+00  -1.3864237e-01
   1.0961666e+00  -8.3789251e-03
   1.0532783e+00  -1.7270838e-02
   1.2977099e+00  -1.7612008e-02
   1.1704204e+00  -6.3511108e-02
   1.1545685e+00  -2.5649763e-02
   1.4225063e+00  -2.5990933e-02
   1.2829757e+00  -7.1890033e-02
   1.2320675e+00  -3.4116995e-04
   1.1112167e+00  -4.6240270e-02
   9.6363169e+00  -7.2450628e-03
   2.4274691e+00  -7.4933040e-02
   3.5284182e+00  -2.1180959e-02
   2.5794655e+00  -1.2732958e-02
   3.3263463e+00  -1.8283670e-02
   3.6517472e+00  -2.8646649e-02
   1.3678873e+00  -8.4480016e-03
   1.0607489e+00  -2.8972897e-03
   1.0349531e+00  -7.4656895e-03
   1.2895486e+00  -5.5507120e-03
   1.4156991e+00  -1.5913691e-02
   1.0978253e+00  -1.0362979e-02
   1.1616379e+00  -1.4838551e-02
   1.1834835e+00  -1.1496155e-02
   1.0334095e+00  -1.6399350e-02
   1.2586049e+00  -7.0706727e-03
   2.0610687e+00  -2.3959310e-02
   2.1310203e+00  -4.3154769e-02
   1.1012658e+00  -3.6736775e-02
   1.2773920e+00  -3.4100916e-02
   1.1240140e+00  -4.8787914e-02
   1.1494195e+00  -5.7743498e-02
   1.2746205e+00  -5.7743498e-02
   1.0883392e+00  -5.7743498e-02
   1.1142373e+00  -1.9195459e-02
   1.2470430e+00  -1.9195459e-02
   1.0339395e+00  -1.9195459e-02
   1.1636687e+00  -1.2777465e-02
   1.3394683e+00  -2.4828604e-02
   1.3697436e+00  -3.3784188e-02
   1.7627512e+00  -3.3784188e-02
   1.4439045e+00  -6.4179933e-03
   1.9350644e+00  -6.4179933e-03
   1.1518489e+00  -7.7255684e-02
   1.2021392e+00  -5.6331456e-03
   1.2293104e+00  -1.4588729e-02
   1.4135448e+00  -1.4588729e-02
   1.1510736e+00  -1.2051139e-02
   1.0530396e+00  -1.2051139e-02
   1.1770907e+00  -2.1006723e-02
   2.0410237e+00  -2.1006723e-02
   1.6281900e+00  -9.1844414e-02
   1.0226024e+00  -8.9555839e-03
   1.9382212e+00  -8.9555839e-03
   1.1157188e+00  -8.9555839e-03
   1.0669062e+00  -8.7889106e-02
   2.4042859e+00  -9.5028925e-02
   1.1794490e+00  -1.7315669e-01
   1.4827145e+00  -5.8697938e-02
   1.4545455e+00  -5.8697938e-02
   1.1692530e+00  -1.7009916e-01
   1.2521305e+00  -1.7685440e-01
   1.1817211e+00  -7.1398185e-03
   2.2535121e+00  -7.1398185e-03
   1.6582278e+00  -8.5267585e-02
   1.1054852e+00  -8.5267585e-02
   1.0959286e+00  -8.2210051e-02
   1.1987332e+00  -8.8965298e-02
   1.1736089e+00  -8.8965298e-02
   1.4032312e+00  -7.8127767e-02
   1.6529465e+00  -3.6330987e-02
   1.0143960e+00  -8.1825480e-02
   2.0140586e+00  -3.0575344e-03
   1.0087201e+00  -3.0575344e-03
   1.0616233e+00  -3.6977129e-03
   1.4559632e+00  -6.7552474e-03
   1.0708808e+00  -6.7552474e-03
   1.4133043e+00  -1.0473131e-01
   1.0353801e+00  -2.4919404e-02
   1.3417680e+00  -2.4919404e-02
   1.2843643e+00  -2.4919404e-02
   1.0190182e+00  -2.4919404e-02
   1.0305569e+00  -2.4919404e-02
   1.0320931e+00  -2.4919404e-02
   1.6733520e+00  -9.3337367e-02
   1.0343901e+00  -9.3337367e-02
   1.1924051e+00  -9.3337367e-02
   1.1000000e+00  -3.5294939e-02
   1.1137993e+00  -3.5294939e-02
   1.3306452e+00  -3.5294939e-02
   1.8780177e+00  -8.4543545e-02
   1.0444378e+00  -8.4543545e-02
   1.0969325e+00  -8.4543545e-02
   2.0766371e+00  -9.8622492e-02
   1.1003534e+00  -9.8622492e-02
   1.6514588e+00  -9.8622492e-02
   1.0204332e+00  -9.8622492e-02
   1.3597173e+00  -9.8622492e-02
   1.0533149e+00  -7.9811903e-02
   1.1649896e+00  -1.1393939e-02
   1.1065738e+00  -1.1393939e-02
   1.0056021e+00  -1.4002625e-01
   1.2590876e+00  -2.0187762e-02
   1.1333395e+00  -2.0187762e-02
   1.2471246e+00  -6.8417964e-02
   1.0150850e+00  -6.8417964e-02
   1.1553270e+00  -6.8417964e-02
   1.4128007e+00  -6.0214342e-02
   1.1349817e+00  -6.0214342e-02
   1.3733497e+00  -6.0214342e-02
   1.3996590e+00  -5.9624142e-02
   1.0249452e+00  -5.9624142e-02
   1.0628232e+00  -5.9624142e-02
   1.5476872e+00  -7.3703088e-02
   1.6206372e+00  -7.3703088e-02
   1.3174366e+00  -7.3703088e-02
   1.1521029e+00  -1.2863231e-01
   1.5866680e+00  -1.2863231e-01
   1.0807715e+00  -8.7938222e-03
   1.0241879e+00  -8.7938222e-03
   1.0870359e+00  -8.7938222e-03
   1.0006758e+00  -5.2851242e-03
   1.2410044e+00  -5.2851242e-03
   1.4634329e+00  -5.2851242e-03
   1.5965532e+00  -5.2851242e-03
   1.3334248e+00  -5.2851242e-03
   1.1403149e+00  -5.2851242e-03
   1.1632941e+00  -1.1983848e-01
   1.4596279e+00  -1.1983848e-01
   1.2103887e+00  -1.3391743e-01
   1.8393936e+00  -1.3391743e-01
   1.8093013e+00  -1.3391743e-01
   1.1057602e+00  -1.4078946e-02
   1.5816367e+00  -1.4078946e-02
   1.5811940e+00  -1.4078946e-02
   1.3656776e+00  -1.4078946e-02
   1.2395633e+00  -1.4078946e-02
   1.3706460e+00  -1.8386320e-01
   1.2867440e+00  -1.8386320e-01
   1.0344304e+00  -1.7396633e-01
   1.1098266e+00  -1.1008686e-01
   1.0244523e+00  -1.8150501e-01
   1.0456096e+00  -1.8150501e-01
   1.1778387e+00  -1.5323929e-02
   1.6784282e+00  -1.0743611e-02
   1.3250249e+00  -9.8968696e-03
   1.6961738e+00  -9.8968696e-03
   1.6827127e+00  -7.3776337e-02
   1.1594100e+00  -7.3776337e-02
   1.4168905e+00  -5.3165512e-03
   2.4170593e+00  -5.3165512e-03
   1.3379305e+00  -2.3581869e-03
   1.2306161e+00  -2.3581869e-03
   1.2699480e+00  -6.3879467e-02
   1.3783127e+00  -7.5386827e-03
   1.1876096e+00  -6.8459785e-02
   1.2576981e+00  -7.1418150e-02
   1.0590165e+00  -2.9583644e-03
   1.9641050e+00  -2.9583644e-03
   1.5068317e+00  -4.4609487e-02
   1.0992366e+00  -4.4609487e-02
   1.0002245e+00  -4.4609487e-02
   2.3243226e+00  -9.7281521e-02
   1.4352887e+00  -9.7281521e-02
   2.9125502e+00  -9.7281521e-02
   2.1540262e+00  -8.9555482e-02
   1.4261603e+00  -8.9555482e-02
   1.4374535e+00  -8.9555482e-02
   1.0817418e+00  -3.3232754e-02
   1.4006734e+00  -3.3232754e-02
   1.1550802e+00  -3.3232754e-02
   1.4049080e+00  -8.6415485e-02
   1.1619451e+00  -8.6415485e-02
   1.2891885e+00  -1.0575168e-01
   1.4793875e+00  -1.0575168e-01
   1.3543962e+00  -1.0575168e-01
   1.5425230e+00  -5.2672035e-02
   1.3057141e+00  -5.2672035e-02
   2.9118964e+00  -5.2672035e-02
   1.4295068e+00  -4.4945995e-02
   1.2974098e+00  -4.4945995e-02
   1.4371308e+00  -4.4945995e-02
   1.3929680e+00  -1.1376733e-02
   1.2780760e+00  -4.1805999e-02
   1.1616843e+00  -4.1805999e-02
   1.3458317e+00  -6.1142196e-02
   1.3540922e+00  -6.1142196e-02
   1.0790596e+00  -7.7260397e-03
   1.0064007e+00  -7.7260397e-03
   2.0261875e+00  -7.7260397e-03
   2.1486852e+00  -6.4048768e-02
   1.0247134e+00  -6.4048768e-02
   2.5215134e+00  -6.4048768e-02
   2.3288850e+00  -1.0866036e-02
   1.0216247e+00  -1.0866036e-02
   2.5066159e+00  -1.0866036e-02
   1.0307247e+00  -8.4701611e-03
   1.9912572e+00  -5.6322728e-02
   1.0181962e+00  -5.6322728e-02
   1.2444620e+00  -5.6322728e-02
   2.1582543e+00  -3.1399962e-03
   1.0151272e+00  -3.1399962e-03
   1.2371096e+00  -3.1399962e-03
   1.0373220e+00  -1.6196201e-02
   1.0030232e+00  -5.3182732e-02
   1.0059433e+00  -5.3182732e-02
   1.1917710e+00  -7.2518929e-02
   1.0561973e+00  -7.2518929e-02
   1.1725559e+00  -7.2518929e-02
   1.2917190e+00  -1.9336197e-02
   1.0530138e+00  -1.9336197e-02
   1.1656283e+00  -1.9336197e-02
   1.1506970e+00  -3.3973050e-03
   1.2176160e+00  -3.3973050e-03
   1.0158376e+00  -1.4333170e-02
   1.3095415e+00  -8.3333990e-03
   1.2917309e+00  -3.9071192e-03
   2.1696552e+00  -3.9071192e-03
   1.5460723e+00  -3.9071192e-03
   1.1689213e+00  -1.7730475e-02
   1.5068856e+00  -1.1730704e-02
   1.1225638e+00  -5.0981415e-04
   2.2597629e+00  -5.0981415e-04
   1.2697536e+00  -5.0981415e-04
   1.0489728e+00  -3.8955762e-04
   1.1200702e+00  -2.0316208e-02
   1.2855512e+00  -2.0316208e-02
   1.3112108e+00  -2.0316208e-02
   1.0506236e+00  -6.3893291e-03
   1.4856515e+00  -6.3893291e-03
   1.5375301e+00  -1.8629847e-02
   1.2028833e+00  -2.0705765e-02
   1.3754245e+00  -2.0705765e-02
   1.1228276e+00  -5.9997714e-03
   1.4162918e+00  -5.9997714e-03
   1.3121888e+00  -1.8240290e-02
   1.6431966e+00  -1.8240290e-02
   1.3506305e+00  -2.6705537e-02
   1.9480024e+00  -2.6705537e-02
   1.9765737e+00  -3.8946055e-02
   1.1234164e+00  -3.8946055e-02
   1.6915753e+00  -1.2240518e-02
   1.4634452e+00  -1.2240518e-02
   1.3746914e+00  -7.2067536e-03
   1.7216249e+00  -7.2067536e-03
   1.3544753e+00  -7.2067536e-03
   1.1564450e+00  -7.2067536e-03
   1.5859412e+00  -7.2067536e-03
   1.3468786e+00  -3.4461479e-02
   1.2174256e+00  -3.4461479e-02
   1.3874929e+00  -1.6356496e-02
   1.3919448e+00  -1.6356496e-02
   1.0991114e+00  -1.7876140e-02
   1.5471074e+00  -1.7876140e-02
   1.2435674e+00  -1.6026958e-02
   1.5299498e+00  -1.6026958e-02
   2.0353357e+00  -1.6259751e-02
   1.3945110e+00  -1.6259751e-02
   1.6143913e+00  -1.6259751e-02
   1.2409112e+00  -1.6259751e-02
   1.1239100e+00  -2.3563250e-02
   1.5512454e+00  -2.3563250e-02
   1.8793249e+00  -2.3563250e-02
   1.2138661e+00  -2.3563250e-02
   1.2350168e+00  -2.5082894e-02
   1.2710619e+00  -2.5082894e-02
   1.3491781e+00  -2.5082894e-02
   1.6289663e+00  -2.3233712e-02
   1.6843814e+00  -2.3233712e-02
   1.3342155e+00  -2.3233712e-02
   1.3206682e+00  -2.3466505e-02
   2.7568119e+00  -2.3466505e-02
   1.6126753e+00  -2.3466505e-02
   1.4078539e+00  -2.3466505e-02
   1.9680122e+00  -2.3466505e-02
   1.1011711e+00  -5.0817975e-02
   1.0780410e+00  -5.0817975e-02
   1.0525095e+00  -5.2337619e-02
   1.5813957e+00  -5.0721230e-02
   1.3353842e+00  -5.0721230e-02
   1.0385846e+00  -5.0721230e-02
   1.5107171e+00  -5.0721230e-02
   1.3977685e+00  -1.5196437e-03
   1.1114719e+00  -1.5196437e-03
   1.0305748e+00  -1.5196437e-03
   1.2941980e+00  -3.2953795e-04
   1.1157360e+00  -3.2953795e-04
   1.0367276e+00  -3.2953795e-04
   1.0675497e+00  -3.2953795e-04
   1.2095147e+00  -9.6744894e-05
   1.1745913e+00  -9.6744894e-05
   1.4491052e+00  -1.8491817e-03
   1.0112145e+00  -1.8491817e-03
   1.1001898e+00  -1.8491817e-03
   1.0700143e+00  -2.3279305e-04
   1.6366910e+00  -2.3279305e-04
   1.8385699e+00  -2.3279305e-04
   1.0551923e+00  -2.3279305e-04
   2.1987598e+00  -2.3279305e-04
   1.0925665e+00  -1.0003547e-01
   1.0981149e+00  -5.9562517e-02
   1.4575214e+00  -5.9562517e-02
   1.3199335e+00  -5.9562517e-02
   1.0797535e+00  -5.9562517e-02
   1.1066908e+00  -1.1318807e-01
   1.0481013e+00  -1.1318807e-01
   4.0458959e+00  -2.0410553e-02
   1.2659933e+00  -2.0410553e-02
   1.6927900e+00  -2.0410553e-02
   1.9429330e+00  -2.0410553e-02
   2.0779221e+00  -2.0410553e-02
   1.4303030e+00  -2.0410553e-02
   1.2462752e+00  -9.0009539e-02
   1.0546012e+00  -9.0009539e-02
   1.0616411e+00  -8.9709044e-02
   1.0071402e+00  -8.9709044e-02
   1.2126589e+00  -8.9709044e-02
   1.6428067e+00  -8.9709044e-02
   1.1392226e+00  -8.9709044e-02
   1.2251570e+00  -4.0472958e-02
   1.0652858e+00  -1.3152598e-02
   1.1638735e+00  -1.3152598e-02
   1.1054852e+00  -1.3152598e-02
   1.1894461e+00  -1.3152598e-02
   1.3382190e+00  -1.3152598e-02
   1.4547624e+00  -1.0025935e-02
   1.1242016e+00  -1.0025935e-02
   1.0948577e+00  -1.0326431e-02
   1.1190103e+00  -3.0146527e-02
   1.0746418e+00  -3.0146527e-02
   1.2446132e+00  -3.0146527e-02
   1.0550766e+00  -3.0146527e-02
   1.0161819e+00  -2.3178533e-02
   1.3084285e+00  -2.3178533e-02
   2.3753562e+00  -4.7507286e-02
   2.7180205e+00  -4.7507286e-02
   1.0882025e+00  -9.9197223e-02
   1.6500126e+00  -4.5772165e-02
   1.5185455e+00  -4.5772165e-02
   1.2827485e+00  -1.1427242e-01
   1.5008007e+00  -7.2688278e-02
   2.0271943e+00  -7.2688278e-02
   4.4096956e+00  -6.2747453e-03
   3.5680284e+00  -6.2747453e-03
   1.1219499e+00  -5.7964682e-02
   1.4285166e+00  -5.7964682e-02
   3.0631421e+00  -4.5396237e-03
   1.9934409e+00  -4.5396237e-03
   1.6839030e+00  -7.3039876e-02
   2.7861397e+00  -3.1455737e-02
   2.6611598e+00  -3.1455737e-02
   1.4395988e+00  -1.7351217e-03
   1.7898842e+00  -1.7351217e-03
   1.1787773e+00  -1.5075193e-02
   1.3349580e+00  -2.6916113e-02
   1.2594015e+00  -3.6064924e-02
   1.1551611e+00  -8.9822787e-03
   1.0282230e+00  -8.9822787e-03
   1.0651549e+00  -4.4200766e-02
   1.5920571e+00  -4.5279870e-02
   1.5223983e+00  -4.5279870e-02
   1.0902388e+00  -2.7082645e-02
   1.2059839e+00  -8.1358424e-03
   1.0692786e+00  -2.8033077e-02
   1.7831622e+00  -2.5172533e-03
   1.0180430e+00  -2.5172533e-03
   1.2641378e+00  -9.2149461e-03
   2.3129291e+00  -9.2149461e-03
   1.3782122e+00  -3.6297591e-02
   1.4806109e+00  -3.6297591e-02
   1.5081322e+00  -1.0653096e-02
   1.2277435e+00  -1.0653096e-02
   1.4946718e+00  -1.0791037e-03
   1.9178772e+00  -1.0791037e-03
   1.1560788e+00  -3.0550330e-02
   1.0885717e+00  -3.0550330e-02
   2.2541627e+00  -1.1732199e-02
   2.3546613e+00  -1.1732199e-02
   1.1055236e+00  -1.9826902e-02
   1.1697768e+00  -3.5394831e-02
   1.2886473e+00  -1.8911511e-02
   1.7409715e+00  -3.2242569e-02
   1.3140505e+00  -3.4128955e-02
   1.4950924e+00  -1.3624484e-02
   1.5819875e+00  -2.9192413e-02
   2.3544620e+00  -2.6040152e-02
   1.7771008e+00  -2.7926537e-02
   1.0581202e+00  -1.5567929e-02
   1.4246301e+00  -3.8738413e-02
   1.5747936e+00  -1.2415668e-02
   1.1886227e+00  -1.4302053e-02
   1.5074298e+00  -5.4306342e-02
   2.2434983e+00  -5.1154080e-02
   1.6933477e+00  -5.3040466e-02
   1.0615416e+00  -1.2984804e-02
   1.6453511e+00  -2.4337329e-02
   1.4071735e+00  -3.4552873e-02
   1.5499639e+00  -1.1352525e-02
   1.3255943e+00  -2.1568069e-02
   1.8013305e+00  -5.0606064e-03
   1.0287043e+00  -1.2135027e-02
   1.5405736e+00  -1.5276151e-02
   1.4975864e+00  -3.1411241e-03
   1.2043604e+00  -1.4510882e-02
   1.0073049e+00  -1.4510882e-02
   1.2513568e+00  -3.4274464e-03
   1.0449735e+00  -1.8675765e-02
   2.0101781e+00  -1.8675765e-02
   1.1619718e+00  -3.4415065e-02
   1.7032393e+00  -3.3832840e-02
   1.0818043e+00  -1.9697111e-02
   1.4938200e+00  -1.1083435e-02
   1.3083209e+00  -1.1083435e-02
   1.9956005e+00  -4.1648829e-03
   1.3645038e+00  -1.9904183e-02
   1.1535453e+00  -1.9904183e-02
   1.3222539e+00  -1.9321959e-02
   1.6908876e+00  -1.9321959e-02
   1.2245917e+00  -5.1862287e-03
   1.0739591e+00  -5.1862287e-03
   1.2961257e+00  -1.5248318e-02
   1.2508337e+00  -1.5248318e-02
   1.6063989e+00  -1.5248318e-02
   1.7852089e+00  -3.0987618e-02
   1.2077414e+00  -3.0405394e-02
   1.7299324e+00  -3.0405394e-02
   1.3611141e+00  -3.0405394e-02
   1.6021589e+00  -1.6269664e-02
   1.4272152e+00  -1.5739300e-02
   1.3830235e+00  -1.5157076e-02
   1.2808728e+00  -1.0213458e-03
   1.0319530e+00  -5.8222413e-04
   1.1142521e+00  -1.4717954e-02
   1.0741054e+00  -1.4717954e-02
   1.3943647e+00  -1.4135730e-02
   1.0797508e+00  -1.4135730e-02
   1.5744431e+00  -1.4135730e-02
   1.3921936e+00  -7.3152595e-03
   1.4958590e+00  -2.9886962e-02
   1.1129718e+00  -4.4775694e-02
   1.1193139e+00  -4.4775694e-02
   1.0048077e+00  -2.3796255e-02
   1.3041969e+00  -8.0636441e-02
   1.0523276e+00  -8.0636441e-02
   1.0420543e+00  -3.1743414e-02
   1.0744620e+00  -2.2571702e-02
   1.3196683e+00  -2.2571702e-02
   1.5494722e+00  -5.2090953e-02
   1.8156945e+00  -8.7951701e-02
   1.2870754e+00  -3.9058673e-02
   1.6648490e+00  -7.4662655e-02
   1.9508947e+00  -1.1052340e-01
   1.3829136e+00  -6.1630376e-02
   6.1852980e+00  -2.0979438e-02
   1.1139584e+00  -2.0979438e-02
   1.1718148e+00  -3.5860748e-02
   1.2038706e+00  -1.3032280e-02
   1.0741417e+00  -1.3032280e-02
   7.2480237e+00  -5.6840186e-02
   1.0472925e+00  -5.6840186e-02
   5.1378429e+00  -7.9471588e-03
   1.0370684e+00  -7.9471588e-03
   1.4107134e+00  -4.8893027e-02
   1.0098587e+00  -4.8893027e-02
   1.1400526e+00  -1.4200879e-02
   1.3511922e+00  -3.9430687e-03
   2.1974026e+00  -4.9878149e-02
   1.7251586e+00  -4.9878149e-02
   1.0049764e+00  -5.9746376e-02
   1.5404302e+00  -1.8143948e-02
   2.1262195e+00  -6.4079028e-02
   1.9667715e+00  -6.4079028e-02
   1.0386218e+00  -4.5545497e-02
   1.8942338e+00  -1.1447104e-01
   1.2262313e+00  -1.1447104e-01
   1.0637562e+00  -4.8465147e-03
   2.2061794e+00  -4.5935080e-02
   1.2767677e+00  -4.5935080e-02
   1.0009783e+00  -6.3689444e-02
   2.2083378e+00  -1.0962452e-01
   1.1527372e+00  -1.0962452e-01
   1.4446617e+00  -1.7711859e-01
   1.1974364e+00  -1.7711859e-01
   1.0387766e+00  -6.7494068e-02
   1.1390117e+00  -9.2415831e-03
   1.7508328e+00  -7.6070935e-03
   1.2156954e+00  -1.4142785e-02
   1.0083123e+00  -1.2080941e-02
   1.1797537e+00  -9.4698989e-03
   1.2258006e+00  -2.6223727e-02
   1.4342212e+00  -2.3612684e-02
   1.9250807e+00  -5.3835749e-03
   1.0657233e+00  -5.3835749e-03
   1.1653870e+00  -5.1753106e-02
   1.2684327e+00  -5.1753106e-02
   1.0447669e+00  -5.1753106e-02
   1.6644799e+00  -1.1099117e-01
   1.2594235e+00  -1.1099117e-01
   1.0183043e+00  -2.8972816e-02
   1.2619695e+00  -2.8972816e-02
   1.5828072e+00  -6.7703093e-04
   1.2094902e+00  -6.7703093e-04
   1.4320790e+00  -6.7703093e-04
   1.0797208e+00  -6.7703093e-04
   1.6123419e+00  -9.1091243e-03
   1.4931229e+00  -4.6369531e-02
   1.0333884e+00  -4.6369531e-02
   1.2996921e+00  -4.6369531e-02
   1.1685688e+00  -1.0560759e-01
   1.2529156e+00  -1.0560759e-01
   1.1817547e+00  -1.0560759e-01
   1.3046769e+00  -2.3589241e-02
   1.0346907e+00  -2.3589241e-02
   1.2905958e+00  -2.3589241e-02
   1.3442559e+00  -4.7065440e-03
   1.0623697e+00  -5.5478655e-02
   1.3940770e+00  -1.1471672e-01
   1.0819316e+00  -1.1471672e-01
   1.0569564e+00  -3.2698365e-02
   1.2054734e+00  -4.4025802e-03
   1.0868329e+00  -4.4025802e-03
   1.1994308e+00  -4.4025802e-03
   1.2124344e+00  -5.9238062e-02
   1.3122334e+00  -5.9238062e-02
   1.2054588e+00  -5.9238062e-02
   1.1444388e+00  -2.2780290e-02
   1.0051215e+00  -2.2780290e-02
   1.0070481e+00  -2.2780290e-02
   1.5484979e+00  -2.2780290e-02
   1.0434985e+00  -5.1076075e-02
   1.2109083e+00  -8.2018352e-02
   1.3189541e+00  -8.2018352e-02
   1.8666505e+00  -8.2018352e-02
   1.1622822e+00  -1.1031414e-01
   1.1664345e+00  -1.1031414e-01
   1.0361953e+00  -2.8295785e-02
   1.2330603e+00  -7.5535522e-02
   1.3262032e+00  -1.1686364e-01
   1.4956565e+00  -6.5188843e-02
   1.6086354e+00  -1.0651696e-01
   1.1346084e+00  -2.5059632e-02
   1.0755380e+00  -4.1328122e-02
   1.3182138e+00  -4.0129210e-02
   1.4177890e+00  -8.1457332e-02
   1.2159692e+00  -3.6383530e-03
   1.1118519e+00  -3.6383530e-03
   1.5000000e+00  -7.7367361e-02
   1.4438503e+00  -7.7367361e-02
   1.4812344e+00  -7.7367361e-02
   1.0061728e+00  -6.0601409e-02
   1.0055578e+00  -6.0601409e-02
   1.0630684e+00  -7.8793995e-02
   1.8934056e+00  -3.0003173e-02
   1.8463707e+00  -3.0003173e-02
   1.3022286e+00  -3.0003173e-02
   1.5999868e+00  -3.0003173e-02
   1.2676505e+00  -1.1595339e-01
   1.0092467e+00  -2.2015384e-02
   2.0529022e+00  -2.2015384e-02
   1.5042551e+00  -2.2015384e-02
   1.5190221e+00  -4.0207970e-02
   1.0737835e+00  -4.0207970e-02
   1.8239538e+00  -8.1005714e-02
   1.1773472e+00  -8.1005714e-02
   1.3845370e+00  -8.1005714e-02
   1.2339290e+00  -5.6963056e-02
   1.0757869e+00  -5.6963056e-02
   1.2793721e+00  -1.3796877e-01
   1.4527629e+00  -1.3796877e-01
   1.4894668e+00  -1.3796877e-01
   1.2016985e+00  -1.5616136e-01
   1.0749557e+00  -1.5616136e-01
   1.3137322e+00  -1.8192586e-02
