# Supplementary material for: Multiplexed imaging of nucleome architectures in single cells of mammalian tissue
Source: Nat Commun. 2020 Jun 9;11:2907. doi: 10.1038/s41467-020-16732-5 (PMC7283333; doi:10.1038/s41467-020-16732-5)
Supplement: Supplementary file 11 — Source Data [file 41467_2020_16732_MOESM11_ESM.zip › Source Data/Fig3e.txt]

   5.1804396e-01   2.7802072e-01
   4.7339283e-01   2.8188133e-01
   4.1542925e-01   6.7557494e-01
   8.2139346e-01   3.5920036e-01
   6.6823376e-01   3.0375046e-01
   7.4153936e-01   3.1406767e-01
   7.1821993e-01   3.3998637e-01
   7.5447168e-01   4.2088003e-01
   1.0000000e+00   5.9952726e-01
   6.8561867e-01   3.4346394e-01
   5.1778322e-01   2.7849654e-01
   8.4345738e-01   3.3232111e-01
   6.2082252e-01   4.1673987e-01
   5.5611526e-01   3.1000882e-01
   4.4975437e-01   3.0530717e-01
   7.8781132e-01   3.0031399e-01
   5.9532630e-01   1.3645767e-01
   4.6572529e-01   3.4465177e-01
   6.4358167e-01   3.5576980e-01
   5.3219150e-01   1.3919403e-01
   8.3611195e-01   4.8866568e-01
   7.9694879e-01   4.8236458e-01
   4.8802496e-01   2.0255663e-01
   6.7934828e-01   3.1086779e-01
   4.9228464e-01   3.3191631e-01
   6.5748385e-01   4.6457439e-01
   6.9728854e-01   2.8621875e-01
   4.6162389e-01   4.8932910e-01
   8.5784016e-01   3.8788176e-01
   5.1837544e-01   2.6636648e-01
   4.0241636e-01   3.3041635e-01
   4.4091056e-01   3.2119977e-01
   5.1279942e-01   1.5200105e-01
   9.1083717e-01   4.7181876e-01
   1.7084525e-01   3.4213495e-01
   7.4245165e-01   2.4193186e-01
   3.4569077e-01   4.9536494e-01
   7.5625157e-01   4.0356021e-01
   8.2220105e-01   2.3666337e-01
   3.7008410e-01   5.2193537e-01
   5.3317525e-01   4.6335381e-01
   3.2263383e-01   2.2067865e-01
   6.6625428e-01   7.0277655e-01
   6.8546743e-01   4.3504767e-01
   3.3837709e-01   2.9056723e-01
   7.1663839e-01   3.2500252e-01
   6.7908252e-01   1.8845156e-01
   5.3250656e-01   2.8491924e-01
   4.2668211e-01   2.3473033e-01
   6.5547601e-01   1.6854073e-01
   7.0716418e-01   2.6964641e-01
   7.3464889e-01   2.5496828e-01
   7.2412176e-01   3.4623435e-01
   5.7583519e-01   3.1359461e-01
   6.7066910e-01   3.8515261e-01
   6.6387736e-01   2.3317268e-01
   6.4406482e-01   3.4590316e-01
   8.8544530e-01   4.0820818e-01
   5.2226322e-01   2.5257272e-01
   4.9481534e-01   3.3718525e-01
   5.4228052e-01   1.9610264e-01
   2.3981570e-01   3.0571471e-01
   4.6747095e-01   3.7630346e-01
   4.0463655e-01   2.7770885e-01
   5.3950254e-01   3.9845815e-01
   5.0127849e-01   2.8472124e-01
   3.6576531e-01   3.1213177e-01
   8.4457831e-01   5.4942857e-01
   6.4403040e-01   2.6783689e-01
   6.0084322e-01   3.2276791e-01
   5.4439562e-01   4.1983016e-01
   4.3940548e-01   1.2872010e-01
   4.8603937e-01   3.3763150e-01
   4.4792068e-01   2.6326152e-01
   3.8221779e-01   4.1128410e-01
   7.0038513e-01   1.9360450e-01
   6.1613774e-01   3.1761524e-01
   8.8339494e-01   4.0178354e-01
   4.9973027e-01   3.8859655e-01
   9.9149078e-01   3.2211105e-01
   5.8879070e-01   4.2586234e-01
   3.6046059e-01   5.7931069e-01
   7.5545404e-01   3.6773633e-01
   9.4087736e-01   5.9203289e-01
   6.0623198e-01   3.0692949e-01
   6.1140523e-01   3.2178518e-01
   6.9027192e-01   3.8176511e-01
   4.0249175e-01   2.5318165e-01
   7.2090831e-01   3.6358236e-01
   9.8259323e-01   4.9086496e-01
   3.3349311e-01   3.7907710e-01
   7.8046912e-01   2.5019186e-01
   3.2438070e-01   2.3565631e-01
   9.9778332e-01   4.4466596e-01
   5.9257179e-01   1.9560935e-01
   5.4017446e-01   3.9059053e-01
   5.5687197e-01   4.3796981e-01
   8.9056061e-01   3.8891747e-01
   7.5289916e-01   6.8728795e-01
   6.3226926e-01   4.0022698e-01
   5.3425380e-01   3.4216288e-01
   7.1753614e-01   2.8299033e-01
   5.0688058e-01   3.9069500e-01
   6.1576108e-01   2.9059910e-01
   5.6207315e-01   4.7462209e-01
   4.7252993e-01   3.9401580e-01
   6.8933589e-01   3.2924610e-01
   5.8324642e-01   1.8869831e-01
   6.6751043e-01   2.8968932e-01
   7.7613245e-01   2.0371918e-01
   7.0463494e-01   3.6057649e-01
   7.2018136e-01   3.8299230e-01
   4.3898902e-01   2.4721009e-01
   6.5344269e-01   4.8007581e-01
   9.4652820e-01   3.4999608e-01
   6.0162298e-01   4.6076105e-01
   7.6148787e-01   2.3796516e-01
   5.9552719e-01   2.7665480e-01
   2.9544653e-01   1.0010428e-02
   5.7328516e-01   3.0693989e-01
   5.0126277e-01   3.1121927e-01
   9.9623546e-01   3.9576760e-01
   7.1504276e-01   3.5090703e-01
   9.0869914e-01   1.0391866e-01
   5.5524330e-01   3.7469712e-01
   6.3597620e-01   2.8906806e-01
   5.6182215e-01   3.4042264e-01
   7.1005039e-01   3.4287277e-01
   7.9900124e-01   3.1347675e-01
   5.6133964e-01   1.8850704e-01
   9.4788492e-01   3.8301623e-01
   4.9517527e-01   4.0836205e-01
   4.7641920e-01   4.2555071e-01
   7.8983588e-01   2.8410821e-01
   5.2970327e-01   2.7179720e-01
   6.0531371e-01   2.8316176e-01
   5.3321325e-01   2.4798715e-01
   6.3653979e-01   4.5237618e-01
   8.1374730e-01   2.5925655e-01
   6.2101406e-01   4.4240776e-01
   5.7850091e-01   3.1280148e-01
   7.6731727e-01   2.7812681e-01
   9.0390551e-01   4.8603320e-01
   6.6220050e-01   4.5299483e-01
   5.6080071e-01   3.7459531e-01
   4.3225987e-01   3.0351976e-01
   7.5301274e-01   2.4085863e-01
   5.2495714e-01   3.3416233e-01
   6.7236333e-01   2.5896778e-01
   4.8491149e-01   2.8621810e-01
   5.3143527e-01   5.7795826e-01
   4.7622002e-01   4.1790610e-01
   8.9470535e-01   3.0598287e-01
   2.4368235e-01   3.7000753e-01
   6.2884799e-01   3.5964033e-01
   4.4289271e-01   2.7443812e-01
   4.1353469e-01   2.1709195e-01
   5.1343540e-01   3.3702874e-01
   5.1865839e-01   4.3059755e-01
   3.9938376e-01   3.2320327e-01
   6.8490447e-01   4.6745185e-01
   4.9006333e-01   4.1633501e-01
   7.3736476e-01   3.7324917e-01
   6.0610514e-01   2.8988162e-01
   5.9106874e-01   3.1035149e-01
   6.3678731e-01   2.8602447e-01
   9.6451513e-01   4.5287290e-01
   7.5376870e-01   5.5264668e-01
   1.0000000e+00   4.0667158e-01
   7.1775308e-01   2.9162845e-01
   3.3043605e-01   2.3896516e-01
   6.0330087e-01   1.5073287e-01
   5.0535325e-01   2.8047918e-01
   2.2333496e-01   4.6471824e-01
   4.6191997e-01   3.6399996e-01
   6.8507260e-01   3.9245415e-01
   7.5927628e-01   3.3452813e-01
   5.4053593e-01   3.2573269e-01
   4.4873687e-01   4.4639741e-01
   6.3891102e-01   3.3047378e-01
   8.0417672e-01   3.1455684e-01
   7.1747046e-01   4.1700253e-01
   7.4792152e-01   3.2984455e-01
   8.1289225e-01   1.9430506e-02
   5.6855467e-01   5.2945699e-01
   3.8028945e-01   4.0142071e-01
   5.4466153e-01   2.5157653e-01
   6.1610763e-01   4.0879525e-01
   8.5542234e-01   3.0471427e-01
   8.6248723e-01   3.1168745e-01
   3.6016624e-01   2.6024220e-01
   8.4799202e-01   3.5460176e-01
   4.8532567e-01   2.5897833e-01
   5.1676168e-01   2.8157639e-01
   5.6263574e-01   2.8119234e-01
   9.0007346e-01   3.2260029e-01
   5.9874140e-01   3.4597205e-01
   6.2216955e-01   2.2941531e-01
   7.7810010e-01   3.1474589e-01
   5.3076712e-01   2.9849582e-01
   7.8201718e-01   3.2247874e-01
   9.5366580e-01   3.8600303e-01
   5.5111392e-01   3.4745291e-01
   4.2117554e-01   4.0216736e-01
   7.7553982e-01   2.8925856e-01
   6.4572141e-01   4.4700110e-01
   6.7258945e-01   4.3841048e-01
   4.8069590e-01   4.3940654e-01
   3.4430380e-01   3.2903651e-01
   4.8864128e-01   2.2060320e-01
   7.0664727e-01   2.9421530e-01
   6.0311859e-01   2.6059435e-01
   7.5655478e-01   2.8133833e-01
   5.4971737e-01   2.7808373e-01
   6.2119038e-01   4.3446732e-01
   5.1285166e-01   4.2521969e-01
   8.6704790e-01   2.5424820e-01
   8.5243608e-01   4.6708317e-01
   8.4023244e-01   3.1641201e-01
   8.5199153e-01   3.3220882e-01
   3.2282177e-01   7.2724663e-02
   5.7192683e-01   2.4670672e-01
   5.3734886e-01   2.3373032e-01
   5.1961052e-01   4.8118918e-01
   6.3282958e-01   3.5935554e-01
   5.1274920e-01   1.9334411e-01
   5.3358209e-01   4.9193141e-01
   6.6559398e-01   4.8801653e-01
   5.8041228e-01   5.0265618e-01
   5.5367378e-01   2.4239537e-01
   3.7449931e-01   2.2014096e-01
   7.3496839e-01   4.2126753e-01
   5.6262827e-01   3.3798054e-01
   5.4949179e-01   2.9316726e-01
   3.9395436e-01   7.8782097e-02
   4.0761120e-01   1.2003778e-01
   5.1297912e-01   3.7960637e-01
   5.6508983e-01   2.5314267e-01
   6.5005674e-01   2.3028874e-01
   7.4776622e-01   2.5620803e-01
   5.3533131e-01   3.0458651e-01
   7.4880169e-01   3.3987575e-01
   5.3975360e-01   4.2844656e-01
   8.8051402e-01   5.2419659e-01
   6.0715844e-01   2.4272530e-01
   7.6161561e-01   3.2491537e-01
   5.4103128e-01   3.0914018e-01
   3.2528258e-01   3.2298639e-01
   8.3190863e-01   3.0123335e-01
   6.5336566e-01   2.2599863e-01
   7.5097210e-01   3.4987851e-01
   6.4661086e-01   4.7600169e-01
   7.0688931e-01   1.9816020e-01
   7.0019199e-01   1.6114668e-01
   7.7033281e-01   3.5650165e-01
   8.0473891e-01   4.5737772e-01
   4.6168723e-01   2.5342079e-01
   3.4670457e-01   2.9986269e-01
   5.3723065e-01   2.5001581e-01
   5.5445007e-01   3.8689481e-01
   5.6795743e-01   2.4846657e-01
   4.7741306e-01   2.5815824e-01
   8.4593541e-01   3.0851354e-01
   7.2327172e-01   3.8768160e-01
   4.5738427e-01   2.9078477e-01
   5.3190262e-01   3.0496594e-01
   6.6058366e-01   3.2461477e-01
   7.9905869e-01   2.8096086e-01
   4.2798660e-01   2.4743340e-01
   7.3799539e-01   1.9985074e-01
   4.2176279e-01   3.9678420e-01
   7.3058125e-01   2.9990532e-01
   8.5793748e-01   3.8939526e-01
   7.0559199e-01   3.5255151e-01
   8.5004270e-01   3.7865677e-01
   5.1469483e-01   3.9803880e-01
   5.2722217e-01   2.9041522e-01
   7.9359519e-01   4.0345261e-01
   8.9647635e-01   4.4095728e-01
   2.3721910e-01   3.1739057e-01
   7.8363745e-01   4.7735693e-01
   3.5616641e-01   2.9266942e-01
   6.0905600e-01   3.0188730e-01
   5.9313272e-01   3.0563497e-01
   6.8114190e-01   2.0128869e-01
   4.8877650e-01   3.0494747e-01
   4.2152871e-01   3.1096402e-01
   6.0825742e-02   4.8691812e-01
   6.7264957e-01   4.2681306e-01
   4.9697414e-01   3.1297998e-01
   5.5948138e-01   3.2189825e-01
   8.0574711e-01   4.2460578e-01
   3.2644403e-01   5.4618794e-01
   5.5980929e-01   2.1300423e-01
   6.5580451e-01   2.7523782e-01
   7.1773024e-01   5.6463442e-01
   7.4529048e-01   5.5114970e-01
   6.4253143e-01   2.7118978e-01
   4.8959450e-01   2.3329109e-01
   4.0944682e-01   3.7623396e-01
   5.6769619e-01   2.3671146e-01
   6.4421201e-01   3.6794784e-01
   3.4511647e-01   2.4506897e-01
   4.2235084e-01   1.4649152e-01
   8.8364791e-01   2.8429256e-01
   7.7940864e-01   3.4674872e-01
   2.0159516e-01   5.4143189e-01
   5.1768978e-01   2.9036483e-01
   5.8830227e-01   3.4740684e-01
   7.5541734e-01   4.0309614e-01
   8.3581449e-01   3.0598907e-01
   4.7710343e-01   4.2553185e-01
   7.4642560e-01   2.4244113e-01
   4.6833425e-01   3.3003811e-01
   5.8128256e-01   3.3254209e-01
   5.6021097e-01   3.8531575e-01
   6.1459651e-01   2.5736564e-01
   6.7748031e-01   2.3468166e-01
   6.9762146e-01   3.8070484e-01
   7.9513036e-01   2.2318751e-01
   5.4123172e-01   3.1777022e-01
   6.7019260e-01   4.4239423e-01
   8.4754709e-01   3.7305303e-01
   5.2035481e-01   4.3231588e-01
   3.6264550e-01   1.3065774e-01
   4.4096902e-01   3.1105034e-01
   5.7732356e-01   3.1324310e-01
   4.9479964e-01   3.1144610e-01
   7.3731759e-01   3.1146199e-01
   4.6435713e-01   6.2147383e-01
   8.1745344e-01   2.9943967e-01
   4.2090717e-01   2.1323587e-01
   3.9488851e-01   4.3864684e-01
   6.4554895e-01   3.0313234e-01
   7.3193788e-01   3.6213248e-01
   7.7106052e-01   4.7308075e-01
   4.5070493e-01   5.1142750e-01
   6.9002712e-01   3.5717459e-01
   5.2129486e-01   3.5491530e-01
   3.3416621e-01   1.8827402e-01
   6.8566792e-01   4.0719795e-01
   5.6476608e-01   4.7735531e-01
   3.8753595e-01   4.6014433e-01
   3.1032554e-01   3.1337914e-01
   6.4006007e-01   2.7069574e-01
   5.8064694e-01   3.1370437e-01
   3.0124764e-01   3.3492135e-01
   7.5826069e-01   2.9956669e-01
   4.8871251e-01   5.3038719e-01
   6.9753526e-01   3.5847498e-01
   4.9723486e-01   2.6124443e-01
   5.7845882e-01   2.8241543e-01
   9.4363150e-01   3.2652249e-01
   3.6583529e-01   3.9121665e-01
   5.1967247e-01   2.6977654e-01
   9.1028179e-01   3.7077580e-01
   5.8373150e-01   4.0968679e-01
   2.4729876e-01   2.4913400e-01
   7.4774464e-01   3.3478025e-01
   7.8411648e-01   4.5089192e-01
   6.1636978e-01   4.5571052e-01
   9.0288893e-01   3.5179301e-01
   6.1712349e-01   2.2947593e-01
   6.3400654e-01   8.9120491e-02
   3.5695506e-01   2.7923935e-01
   8.2422632e-01   4.1586627e-01
   7.2862401e-01   4.4375676e-01
   6.8164648e-01   5.0083788e-01
   8.0507769e-01   3.1397279e-01
   4.7767417e-01   2.5125333e-01
   4.7774513e-01   1.8932953e-01
   9.0675131e-01   1.3183550e-01
   6.4778201e-01   3.5992715e-01
   5.4507190e-01   3.1849797e-01
   5.5291228e-01   3.8147122e-01
   7.0643522e-01   2.9880840e-01
   7.5015416e-01   3.8884710e-01
   7.9168624e-01   3.9418172e-01
   7.2326044e-01   2.3293684e-01
   5.6826994e-01   2.3968526e-01
   7.0258249e-01   3.3015837e-01
   5.8101808e-01   4.1562076e-01
   3.6682239e-01   5.6351598e-01
   7.0249104e-01   5.2365230e-01
   2.8107686e-01   2.6379574e-01
   5.4887467e-01   2.6500558e-01
   6.1075346e-01   3.2995739e-01
   4.5043565e-01   4.0062809e-01
   5.7092116e-01   4.2282635e-01
   3.3200265e-01   3.6756408e-01
   7.8079132e-01   3.4439819e-01
   5.5625109e-01   2.9682517e-01
   5.5863350e-01   3.3411273e-01
   7.4211651e-01   3.2751053e-01
   8.5565541e-01   3.4098792e-01
   3.4869793e-01   3.1404493e-01
   3.4431920e-01   2.5201617e-01
   3.3487696e-01   4.1739578e-01
   6.1531781e-01   1.8590218e-01
   3.9324066e-01   3.6216227e-01
   5.3381696e-01   1.7578315e-01
   8.0754120e-01   3.7976243e-01
   5.8437824e-01   5.7828922e-01
   4.8034628e-01   3.8109633e-01
   5.0368702e-01   1.6770102e-01
   5.6508946e-01   1.7730242e-01
   5.8222785e-01   4.5391892e-01
   6.4818822e-01   2.6031761e-01
   8.9490657e-01   2.7439825e-01
   3.6392652e-01   4.6571578e-01
   8.9292823e-01   2.8430695e-01
   3.5803540e-01   1.5393017e-01
   3.4813890e-01   2.6377384e-01
   7.5659601e-01   2.4270786e-01
   5.4925559e-01   2.7010573e-01
   5.3313969e-01   1.7604753e-01
   5.4441549e-01   3.8696380e-01
   5.4955380e-01   4.8428893e-01
   6.8714600e-01   4.0232139e-01
   9.9871927e-01   3.5364826e-01
   7.8603591e-01   4.5811701e-01
   3.8234379e-01   3.3463081e-01
   5.0482669e-01   3.0775449e-01
   6.6871917e-01   3.4975989e-01
   6.3402263e-01   3.7621955e-01
   8.9180207e-01   4.1882629e-01
   8.3631733e-01   2.0804229e-01
   6.1467343e-01   5.7306386e-01
   8.7228031e-01   2.8199960e-01
   3.4997610e-01   5.8409403e-02
   8.1094783e-01   2.7939658e-01
   4.5663905e-01   2.6067171e-01
   4.5806074e-01   3.6679321e-01
   1.0000000e+00   4.7577037e-01
   6.2897609e-01   3.4541215e-01
   6.0333493e-01   3.5738362e-01
   8.3034703e-01   5.4911580e-01
   3.5245863e-01   2.6537801e-01
   3.2411499e-01   4.0607629e-01
   5.6288949e-01   1.3350317e-01
   6.1931753e-01   3.0506118e-01
   2.1100754e-01   4.0958071e-01
   5.2912773e-01   2.3494260e-01
   3.3678737e-01   2.6799951e-01
   7.5940189e-01   3.9958747e-01
   1.0000000e+00   6.1755672e-01
   5.2063067e-01   3.2387660e-01
   4.7104479e-01   3.1413019e-01
   5.7987150e-01   3.0160489e-01
   9.2331293e-01   5.8301624e-01
   8.8181496e-01   2.1426350e-01
   7.1730412e-01   2.0139980e-01
   7.0973491e-01   3.9560267e-01
   5.7757463e-02   5.8717702e-01
   7.0318879e-01   5.2561753e-01
   6.8238230e-01   8.5348232e-01
   3.5283565e-01   4.1649085e-01
   6.1473254e-01   4.1375934e-01
   6.0607021e-01   4.6187770e-01
   7.1387790e-01   2.8821511e-01
   2.6994236e-01   4.0253402e-01
   7.9759862e-01   2.2797427e-01
   6.4927366e-01   3.9363175e-01
   4.2327829e-01   4.7635597e-01
   7.0189108e-01   4.4764765e-01
   9.2533544e-01   4.4800096e-01
   3.4851234e-01   3.0784117e-01
   7.7688266e-01   6.6287276e-01
   6.1739335e-01   2.7568786e-01
   5.2057086e-01   3.6799813e-01
   6.2538777e-01   2.5860689e-01
   6.6674322e-01   4.5376761e-01
   8.9209891e-01   4.1208857e-01
   3.1695585e-01   4.4728535e-01
   4.0968384e-01   3.1292145e-01
   7.4643990e-01   3.1425550e-01
   9.9339686e-01   3.7640694e-01
   5.3090981e-01   2.6933645e-01
   4.2454765e-01   3.3713900e-01
   6.5984289e-01   4.2890938e-01
   6.0989697e-01   3.9099842e-01
   4.7776743e-01   4.3008054e-01
   1.6255668e-01   1.9010367e-01
   4.2886700e-01   3.0678274e-01
   5.7072166e-01   3.5677493e-01
   4.6836972e-01   3.2085630e-01
   6.8209866e-01   3.0699263e-01
   8.8782440e-01   3.6255204e-01
   1.0000000e+00   4.6421038e-01
   5.5120927e-01   2.0643893e-01
   6.2745474e-01   2.3356441e-01
   9.7013738e-01   4.3614392e-01
   4.6345976e-01   3.3908054e-01
   6.9944544e-01   1.3387735e-01
   8.1051707e-01   3.9273830e-01
   8.5804621e-01   2.3398268e-01
   5.3193021e-01   2.8281490e-01
   8.2930518e-01   2.5338626e-01
   4.0196412e-01   4.3601941e-01
   5.1011933e-01   2.7020403e-01
   5.2289014e-01   4.9361974e-01
   5.8168770e-01   3.4196991e-01
   9.6880504e-01   2.3800175e-01
   7.5884727e-01   2.4136213e-01
   4.9285477e-01   2.1241245e-01
   9.9013309e-01   3.4760333e-01
   4.2559274e-01   2.0871302e-01
   5.0127314e-01   2.4988315e-01
   3.6667091e-01   2.5100146e-01
   7.3302431e-01   3.9946197e-01
   6.7517143e-01   1.4424244e-01
   6.5076642e-01   5.4108624e-01
   3.2067375e-01   4.1418606e-01
   6.9524592e-01   4.5905344e-01
   6.9650712e-01   4.2595340e-01
   6.4909577e-01   3.2264817e-01
   4.9875450e-01   3.0699367e-01
   4.5161513e-01   2.6770269e-01
   7.1519976e-01   3.5459922e-01
   4.0217085e-01   3.5848228e-01
   7.9099262e-01   3.0691164e-01
   4.2899708e-01   2.8871180e-01
   2.1084522e-01   1.4615219e-01
   5.2255453e-01   4.3691305e-01
   4.6111953e-01   3.5478293e-01
   9.4098574e-01   4.9695362e-01
   8.9135477e-01   3.3852284e-01
   5.8413670e-01   2.8702638e-01
   5.9277134e-01   3.5923149e-01
   4.0098391e-01   3.3683511e-01
   4.4592935e-01   1.9158610e-01
   3.7136395e-01   1.6492191e-01
   1.0000000e+00   4.9287681e-01
   5.6609258e-01   4.6006826e-01
   6.8795757e-01   3.4551170e-01
   4.3399662e-01   3.1192824e-01
   3.4504316e-01   5.0915272e-01
   7.2314474e-01   5.4566536e-01
   5.7436336e-01   4.4960772e-01
   4.6430399e-01   1.4968528e-01
   9.8676415e-01   6.6991051e-01
   8.1287766e-01   2.1822914e-01
   3.8726849e-01   3.1040830e-01
   4.8218879e-01   3.6650807e-01
   8.0772988e-01   3.8854009e-01
   5.3332341e-01   3.7140426e-01
   3.5213097e-01   2.6990435e-01
   7.6107621e-01   2.4589881e-01
   8.2330202e-01   3.5609203e-01
   5.3680104e-01   1.8651512e-01
   5.4515757e-01   3.6880953e-01
   4.0099991e-01   5.2086426e-01
   7.0196669e-01   2.5970258e-01
   7.6945218e-01   4.4078944e-01
   6.7897383e-01   3.4640256e-01
   6.4784852e-01   4.4120770e-01
   7.5679728e-01   2.2650228e-01
   4.5510958e-01   2.5172290e-01
   5.8559152e-01   3.1126763e-01
   6.0432534e-01   1.9116530e-01
   6.3311636e-01   2.6198949e-01
   3.4188929e-01   3.3360475e-01
   6.1563929e-01   3.9147823e-01
   6.6407325e-01   2.3655404e-01
   3.3790948e-01   2.5871539e-01
   9.1198879e-01   2.9688177e-01
   5.8140268e-01   2.2992046e-01
   5.7625865e-01   2.8602156e-01
   6.4558812e-01   2.1265516e-01
   5.7928317e-01   2.0602096e-01
   4.6127897e-01   3.6401111e-01
   8.0315265e-01   3.4787943e-01
   4.0068477e-01   3.8531131e-01
   8.0190515e-01   4.9116924e-01
   6.1000055e-01   2.6113814e-01
   7.7386359e-01   3.9766477e-01
   8.0088914e-01   8.9888054e-01
   7.2224725e-01   4.2292077e-01
   5.0237107e-01   4.7871604e-01
   5.0114872e-01   3.5635120e-01
   9.4556255e-01   3.4145930e-01
   6.9580404e-01   2.7409202e-01
   4.7745327e-01   3.5289464e-01
   7.1345303e-01   3.2500383e-01
   7.2247749e-01   3.9738304e-01
   4.2313127e-01   2.7019215e-01
   7.5770797e-01   3.3451688e-01
   6.1866162e-01   4.8874161e-01
   6.8260886e-01   4.3742475e-01
   3.8518991e-01   3.3188327e-01
   2.4222940e-01   4.4778746e-01
   4.2803824e-01   4.1264813e-01
   7.3821045e-01   2.6389086e-01
   4.5160098e-01   3.8124262e-01
   5.3892064e-01   2.6198238e-01
   7.8182499e-01   2.9291921e-01
   3.6626642e-01   3.5147200e-01
   3.8307848e-01   2.2177418e-01
   8.2768871e-01   2.4235367e-01
   5.5668430e-01   2.8023503e-01
   7.8976797e-01   3.3872789e-01
   3.3803511e-01   2.7552479e-01
   2.7238782e-01   2.9305394e-01
   3.6520215e-01   2.8034885e-01
   5.9795220e-01   2.1842588e-01
   5.2563130e-01   2.7542974e-01
   3.8045639e-01   2.7376205e-01
   6.9796896e-01   4.4840587e-01
   3.6515480e-01   4.3309701e-01
   6.4435597e-01   2.8431192e-01
   4.5465170e-01   2.5053463e-01
   4.3359504e-01   2.8519966e-01
   5.7093781e-01   4.9629712e-01
   5.7456456e-01   2.9668191e-01
   5.1252049e-01   2.7092806e-01
   7.1803390e-01   4.8840397e-01
   5.3772421e-01   4.2764425e-01
   5.6730767e-01   3.0068084e-01
   6.5357854e-01   3.1820585e-01
   6.6250234e-01   2.9702164e-01
   6.3403027e-01   3.2805450e-01
   6.5596306e-01   3.2950503e-01
   6.8234364e-01   7.5317320e-02
   5.0054970e-01   1.4943626e-01
   6.2053824e-01   2.0499844e-01
   3.3299149e-01   3.6799336e-01
   5.9513247e-01   5.1100379e-01
   9.1956956e-01   3.0483195e-01
   7.2119854e-01   5.5131364e-01
   9.3838463e-01   4.6032467e-01
   5.3905051e-01   3.3947122e-01
   5.6795854e-01   2.3827019e-01
   6.9425759e-01   3.7920737e-01
   8.2792453e-01   3.9016331e-01
   6.0274998e-01   3.2593548e-01
   6.0056616e-01   3.5827444e-01
   6.3083460e-01   2.1225732e-01
   8.9109367e-01   3.1628553e-01
   4.7525243e-01   2.4071777e-01
   4.6332418e-01   4.3426885e-01
   5.4981170e-01   2.3039885e-01
   3.2045043e-01   3.4044733e-01
   3.2451133e-01   3.0966170e-01
   8.6119105e-01   1.4450636e-01
   4.9291231e-01   4.4778264e-01
   5.2975987e-01   3.7628181e-01
   6.1666190e-01   3.2380469e-01
   6.7980785e-01   3.1898250e-01
   3.0282380e-01   2.0306796e-01
   7.4229699e-01   3.9472332e-01
   4.6573275e-01   1.5445388e-01
   5.0728418e-01   3.8017003e-01
   6.3450234e-01   3.2032522e-01
   6.2686352e-01   3.0609970e-01
   4.7869990e-01   1.3351856e-01
   4.5767252e-01   5.1145995e-01
   6.7240916e-01   4.8615048e-01
   5.0128865e-01   3.2064027e-01
   5.3835988e-01   2.8101830e-01
   7.5575143e-01   3.5053973e-01
   3.0154349e-01   1.9450156e-01
   5.1219484e-01   2.6602457e-01
   4.7877142e-01   1.6054826e-01
   6.8489453e-01   1.5499839e-01
   5.9420853e-01   2.5748773e-01
   6.0470812e-01   5.7890023e-01
   7.5195807e-01   3.4667251e-01
   4.9087756e-01   3.3066058e-01
   4.1635102e-01   3.6991899e-01
   3.7454766e-01   4.0497702e-01
   9.9926439e-01   6.8019082e-01
   3.8193246e-01   4.1653893e-01
   4.1192138e-01   2.8628946e-01
   3.1497225e-01   4.0510654e-01
   5.0421558e-01   4.3869057e-01
   6.4953953e-01   3.8823781e-01
   4.8343515e-01   2.5392844e-01
   7.9593948e-01   4.5513298e-01
   5.4202717e-01   4.1613947e-01
   6.1843463e-01   2.7063686e-01
   3.6284932e-01   3.0825154e-01
   6.8412585e-01   1.8266146e-01
   3.5368082e-01   1.7167268e-01
   5.2587817e-01   2.1395850e-01
   5.8663459e-01   4.3919428e-01
   6.0330703e-01   3.6228902e-01
   4.8019263e-01   2.5920241e-01
   9.3777008e-01   3.5207229e-01
   5.2249547e-01   3.1028813e-01
   5.6002947e-01   3.4600446e-01
   6.8389706e-01   3.9288550e-01
   6.7268345e-01   4.0347372e-01
   5.7494082e-01   2.1290797e-01
   6.0739841e-01   3.2738101e-01
   8.3557599e-01   5.3436487e-01
   6.7692714e-01   4.0661712e-01
   7.6181822e-01   4.7641361e-01
   6.6091345e-01   3.9371390e-01
   5.5956672e-01   2.6822699e-01
   8.5246174e-01   1.8198097e-01
   4.6772515e-01   5.0548306e-01
   4.5908140e-01   3.4324913e-01
   6.5173580e-01   3.4473735e-01
   6.7175683e-01   1.6872815e-01
   5.0832797e-01   5.0704311e-01
   4.5805056e-01   2.4915469e-01
   6.2482452e-01   4.0959277e-01
   8.3796197e-01   4.4211827e-01
   6.9338561e-01   3.2570466e-01
   9.1346216e-01   2.9890047e-01
   5.3050276e-01   2.0001629e-01
   9.8992214e-01   3.5409286e-01
   4.1360001e-01   3.5329076e-01
   6.5459276e-01   1.9696327e-01
   9.3432954e-01   2.0883708e-01
   6.2990949e-01   2.4707015e-01
   7.0188373e-01   3.2658374e-01
   6.0668289e-01   2.7332650e-01
   7.6083116e-01   2.9657579e-01
   4.3445033e-01   5.2015231e-01
   3.0340554e-01   4.0050992e-01
   7.1736863e-01   2.9260824e-01
   5.6319578e-01   5.9095305e-01
   8.1836972e-01   3.3143522e-01
   3.8629942e-01   3.2727058e-01
   4.5891760e-01   3.9371128e-01
   5.0715341e-01   2.1627822e-01
   3.7146164e-01   2.9661250e-01
   4.8600004e-01   3.2545093e-01
   3.8665127e-01   2.4441787e-01
   7.5701045e-01   3.1360843e-01
   5.0411667e-01   3.8292038e-01
   6.7672930e-01   3.3618247e-01
   4.5381187e-01   1.8985301e-01
   7.2467494e-01   3.7086346e-01
   6.3621730e-01   4.4444283e-01
   6.8111144e-01   1.6469339e-01
   3.7475847e-01   3.6521726e-01
   6.5803174e-01   3.0679531e-01
   6.8774934e-01   2.8384198e-01
   3.1772454e-01   2.9014644e-01
   5.7556648e-01   2.5747625e-01
   6.6103437e-01   5.2504170e-01
   5.3217453e-01   3.6835595e-01
   5.2612685e-01   2.6538997e-01
   5.4652760e-01   3.9922501e-01
   7.3697659e-01   4.9702374e-01
   1.0000000e+00   3.6534320e-01
   5.6748210e-01   3.6651488e-01
   4.6389091e-01   1.4504584e-01
   7.2669450e-01   6.8448867e-01
   3.3090271e-01   3.7083329e-01
   9.9545460e-01   8.4514209e-01
   5.6229042e-01   2.5415897e-01
   5.0742407e-01   2.2153898e-01
   8.2728393e-01   6.0870203e-01
   3.4951369e-01   3.7086490e-01
   5.9933774e-01   4.5590535e-01
   9.0934198e-01   2.5351822e-01
   5.7097225e-01   2.1242199e-01
   5.3246994e-01   4.2640456e-01
   6.7427080e-01   2.1115490e-01
   7.5768152e-01   2.1176915e-01
   7.5410022e-01   2.0232886e-01
   5.7814714e-01   4.2651560e-01
   3.6891187e-01   3.9919637e-01
   4.7825924e-01   3.3225432e-01
   6.9668483e-01   3.3597938e-01
   4.3551988e-01   4.6675978e-01
   2.3472330e-01   4.4588595e-01
   4.8498919e-01   4.4089192e-01
   5.8529703e-01   3.2401525e-01
   3.8997714e-01   2.9520884e-01
   4.8712440e-01   3.6720022e-01
   9.1759748e-01   2.2068265e-01
   4.2007459e-01   2.7676292e-01
   4.9257412e-01   2.6384266e-01
   6.6968842e-01   3.9596958e-01
   6.5489911e-01   5.0922652e-01
   5.0522652e-01   1.9702117e-01
   5.8448512e-01   3.3161922e-01
   5.6631893e-01   3.9770733e-01
   4.0775466e-01   3.8326059e-01
   4.9773435e-01   3.2545930e-01
   7.4448938e-01   4.6167966e-01
   5.6120901e-01   3.2758701e-01
   9.2624500e-01   3.0892390e-01
   6.8770422e-01   2.7664713e-01
   6.8166900e-01   3.3632135e-01
   6.1448852e-01   5.4155029e-01
   6.7258861e-01   3.4854774e-01
   5.3181162e-01   2.4484365e-01
   4.7022393e-01   2.1548871e-01
   4.4840107e-01   1.6292988e-01
   7.8178833e-01   5.7250331e-01
   6.8581019e-01   3.1385261e-01
   5.0103989e-01   4.0509209e-01
   9.1161822e-01   2.7739710e-01
   7.2840404e-01   2.7164260e-01
   5.1517402e-01   3.7331717e-01
   8.3488427e-01   2.2183756e-01
   7.8816665e-01   2.2369772e-01
   6.6806339e-01   6.2829963e-01
   5.3260482e-01   4.2732116e-01
   4.7738646e-01   2.2689884e-01
   6.0241528e-01   4.0290385e-01
   6.3603991e-01   1.9667303e-01
   1.0000000e+00   6.4108408e-01
   7.9773140e-01   3.5967516e-01
   5.1604421e-01   4.4435632e-01
   6.7861435e-01   2.7389940e-01
   4.4767862e-01   2.8878838e-01
   4.8974031e-01   3.9820418e-01
   6.4072500e-01   2.5678678e-01
   5.9394774e-01   3.4732366e-01
   4.1028732e-01   1.6691696e-01
   3.5204711e-01   2.8386016e-01
   2.6135989e-01   2.4487329e-01
   6.8420698e-01   2.8999310e-01
   7.1648765e-01   3.8605978e-01
   6.5873050e-01   5.6221564e-01
   7.7068379e-01   4.9354916e-01
   5.5258226e-01   3.4751748e-01
   6.5282406e-01   4.5906872e-01
   6.3496787e-01   2.8258891e-01
   3.9326419e-01   2.2184096e-01
   7.3752126e-01   4.8636398e-01
   6.3701532e-01   2.0492949e-01
   5.8065641e-01   2.3306547e-01
   3.9420020e-01   2.9699833e-01
   3.7856817e-01   5.7662804e-01
   4.8407370e-01   2.6757801e-01
   5.1553693e-01   3.1506787e-01
   3.3282840e-01   2.2628052e-01
   5.9814505e-01   3.6737401e-01
   6.8386439e-01   4.2217602e-01
   5.4119585e-01   5.0303941e-01
   8.1009224e-01   3.8514697e-01
   4.4131408e-01   4.3641342e-01
   4.6182096e-01   2.1717330e-01
   6.6955801e-01   1.7096122e-02
   3.6410155e-01   2.4676580e-01
   7.7490369e-01   3.3570535e-01
   6.7814067e-01   2.6243282e-01
   4.6469643e-01   4.2599490e-01
   4.3483004e-01   4.8565305e-01
   6.1098041e-01   4.0059189e-01
   7.4879014e-01   3.2011727e-01
   5.2441930e-01   3.8336615e-01
   8.9261109e-01   2.7594100e-01
   4.4548583e-01   7.7373928e-01
   4.9974049e-01   4.2968498e-01
   6.5609250e-01   6.0879652e-01
   5.5058421e-01   3.2271610e-01
   6.3088255e-01   1.6171993e-01
   4.8920424e-01   3.5209201e-01
   5.0595742e-01   1.5717091e-01
   7.9186938e-01   3.2078374e-01
   7.6176146e-01   3.6235355e-01
   5.7980449e-01   2.7561417e-01
   3.8702884e-01   5.6241455e-01
   6.7223733e-01   4.1024195e-01
   7.0447012e-01   6.1367460e-01
   8.9471127e-01   2.6932115e-01
   7.4642294e-01   3.7766423e-01
   8.6235888e-01   3.2037015e-01
   6.4460928e-01   3.9292936e-01
   8.6248283e-01   3.9732849e-01
   9.0773406e-01   3.4705897e-01
   9.8466549e-01   3.1610422e-01
   6.5616255e-01   2.6410491e-01
   4.8951679e-01   4.7825900e-01
   5.8022663e-01   2.9817420e-01
   6.1214331e-01   4.5154584e-01
   8.2177085e-01   9.6060923e-02
   5.7705005e-01   3.5913564e-01
   5.6516482e-01   4.2907845e-01
   6.0773129e-01   2.5479915e-01
   6.9022613e-01   3.5945332e-01
   5.9692342e-01   2.4050154e-01
   5.1274836e-01   4.2317441e-01
   5.4436782e-01   2.7319252e-01
   3.4651360e-01   3.9453357e-01
   7.2493024e-01   4.8842079e-01
   4.5499980e-01   3.4578783e-01
   4.6599196e-01   4.3135681e-01
   9.5149931e-01   6.5245049e-01
   6.4519332e-01   3.2256288e-01
   6.6462818e-01   4.0592697e-01
   6.9928879e-01   3.4460123e-01
   2.8536751e-01   2.8811050e-01
   4.3868946e-01   2.5607430e-01
   4.6354940e-01   3.6829644e-01
   4.1018531e-01   3.9667781e-01
   5.5039857e-01   1.6714387e-01
   7.6835972e-01   4.2235705e-01
   6.5224874e-01   4.6062814e-01
   8.8530876e-01   5.8766257e-01
   6.7904578e-01   4.4878748e-01
   3.2511199e-01   3.1071159e-01
   5.7080144e-01   5.1476861e-01
   6.0339884e-01   4.7777190e-01
   4.2044118e-01   2.8417058e-01
   8.2571940e-01   7.3172694e-01
   6.6485060e-01   5.0285041e-01
   5.1321593e-01   2.4883840e-01
   4.8974656e-01   2.9907635e-01
   3.2862183e-01   3.8827527e-01
   6.9686532e-01   3.4940148e-01
   7.0977048e-01   2.8006585e-01
   6.2727441e-01   2.5763297e-01
   5.1201084e-01   3.3695074e-01
   5.9171893e-01   3.0450313e-01
   7.0413852e-01   3.7164744e-01
   4.8434525e-01   6.5403292e-01
   9.6012704e-01   3.0619480e-01
   4.7901661e-01   5.6981553e-01
   3.7038453e-01   3.3169331e-01
   6.0516635e-01   4.9759450e-01
   5.9106166e-01   1.9304279e-01
   4.8233510e-01   2.5000346e-01
   5.7781255e-01   3.2626084e-01
   5.4298616e-01   4.0129701e-01
   4.7419448e-01   3.8971658e-01
   8.4850708e-01   4.1623483e-01
   4.8239857e-01   3.1341940e-01
   7.5109650e-01   5.1662553e-01
   3.2633639e-01   3.0484372e-01
   7.1597008e-01   6.0188088e-01
   1.0000000e+00   6.3403202e-01
   7.8480307e-01   4.8928864e-01
   5.8798125e-01   2.6035842e-01
   5.1820298e-01   4.4043234e-01
   4.3150767e-01   4.0569404e-01
   4.1544970e-01   3.5708250e-01
   4.1001924e-01   3.2745738e-01
   8.3734779e-01   5.1373633e-01
   2.7451875e-01   3.3782858e-01
   6.6886845e-01   1.8365740e-01
   6.1287122e-01   3.1808298e-01
   6.2928397e-01   3.0043328e-01
   5.9553632e-01   3.1616503e-01
   7.4079249e-01   4.1774868e-01
   4.2242454e-01   4.0544256e-01
   6.9438337e-01   3.2310438e-01
   5.7202167e-01   2.3687700e-01
   4.2702624e-01   4.4782517e-01
   6.0680522e-01   3.8462093e-01
   7.5490006e-01   2.6306130e-01
   4.1007053e-01   3.0401557e-01
   8.2704364e-01   3.0859765e-01
   5.2401142e-01   3.3266837e-01
   5.7439146e-01   4.7835533e-01
   4.6388923e-01   5.8273971e-01
   4.6277452e-01   2.2195052e-01
   5.3791126e-01   3.3158380e-01
   6.5558974e-01   3.9802678e-01
   3.6863078e-01   3.6637642e-01
   5.5436300e-01   2.4993117e-01
   5.9581069e-01   2.7549167e-01
   4.4535425e-01   3.3085843e-01
   5.8909714e-01   6.7136827e-02
   2.6911359e-01   2.4621534e-01
   9.6353032e-01   9.9975504e-01
   7.7224123e-01   4.2044235e-01
   3.7399686e-01   4.3761093e-01
   9.9973413e-01   2.9670894e-01
   6.9415679e-01   3.3746013e-01
   6.3222286e-01   5.2535006e-01
   9.3482832e-01   3.4354505e-01
   6.5329294e-01   2.7335904e-01
   9.4680651e-01   6.0070533e-01
   6.2510684e-01   3.3488543e-01
   4.7789019e-01   3.3515486e-01
   4.1420863e-01   4.0914097e-01
   5.4522498e-01   4.1009567e-01
   6.1208344e-01   3.1847806e-01
   7.1586799e-01   5.3073865e-01
   9.5926556e-01   2.2274670e-01
   9.5772071e-01   2.8063467e-01
   3.7440979e-01   3.1637566e-01
   2.7546205e-01   2.2152218e-01
   5.3808726e-01   2.7530512e-01
   5.2977978e-01   1.8099422e-01
   5.3788897e-01   1.9582484e-01
   3.5087807e-01   3.8654351e-01
   5.7194746e-01   3.5411679e-01
   8.0283723e-01   4.9122106e-01
   5.5742551e-01   2.2097166e-01
   6.9026350e-01   3.2136386e-01
   7.6191347e-01   3.1936770e-01
   5.1449457e-01   2.2543421e-01
   3.6319254e-01   2.8366602e-01
   4.1984593e-01   4.1822762e-01
   5.5907917e-01   3.2501069e-01
   4.0702449e-01   4.1416330e-01
   4.4669292e-01   1.8097281e-01
   7.4443402e-01   4.3093243e-01
   4.9088432e-01   3.7243832e-01
   5.8456640e-01   1.9791102e-01
   3.9649787e-01   2.3568970e-01
   4.9067011e-01   3.3576997e-01
   5.4823818e-01   4.1199010e-01
   4.4296126e-01   3.0398004e-01
   8.2746397e-01   2.5480038e-01
   3.4755481e-01   2.0986738e-01
   9.2413842e-01   4.5878036e-01
   6.0105749e-01   4.3366627e-01
   5.3495863e-01   2.9008799e-01
   5.7609053e-01   2.2702837e-01
   6.0267493e-01   3.1253967e-01
   5.7011215e-01   2.2724264e-01
   3.8807001e-01   2.6874141e-01
   4.9016715e-01   3.4254243e-01
   4.7202133e-01   2.0590454e-01
   5.3764832e-01   3.9580226e-01
   3.2982814e-01   3.6684548e-01
   8.2817382e-01   3.1015799e-01
   7.7985060e-01   4.6094195e-01
   6.6487393e-01   3.6615347e-01
   4.4720816e-01   2.1847250e-01
   8.0873280e-01   3.3943280e-01
   6.2754655e-01   1.2885122e-01
   2.9598126e-01   2.2365636e-01
   5.2768120e-01   3.0262480e-01
   2.8186326e-01   4.3138854e-01
   4.7701522e-01   3.6882283e-01
   9.7891120e-01   3.0696668e-01
   5.6218166e-01   3.0945838e-01
   9.1891742e-01   4.7794018e-01
   3.2919555e-01   1.8136515e-01
   4.5482835e-01   3.5984048e-01
   8.6492869e-01   4.6630278e-01
   3.8940312e-01   3.3372716e-01
   8.3813749e-01   5.1309996e-01
   7.3473612e-01   2.7695092e-01
   5.3840897e-01   3.7993475e-01
   3.0405814e-01   6.0111518e-01
   3.9125251e-01   2.4237081e-01
   5.8438429e-01   5.3778904e-01
   6.7827815e-01   3.6651851e-01
   8.0605786e-01   3.3028076e-01
   7.9716657e-01   3.2882592e-01
   4.0996917e-01   2.9762115e-01
   6.1561326e-01   3.9374088e-01
   1.0000000e+00   3.7837956e-01
   5.0705797e-01   9.7782051e-02
   4.1159141e-01   5.2763992e-01
   9.8593682e-01   5.3030807e-01
   4.1368982e-01   2.8406316e-01
   4.0393380e-01   2.4900855e-01
   6.1225081e-01   4.1306133e-01
   6.7912953e-01   3.0736664e-01
   6.6289914e-01   3.1617548e-01
   5.1489190e-01   2.7671844e-01
   5.2673612e-01   4.5578422e-01
   4.2281454e-01   4.8351594e-01
   4.5804836e-01   2.0077863e-01
   5.8720589e-01   4.8211132e-01
   6.5136882e-01   6.7697331e-01
   8.3709794e-01   3.6224493e-01
   6.0670942e-01   3.0491070e-01
   6.5167126e-01   3.5609252e-01
   5.7682607e-01   5.8977477e-01
   6.6371284e-01   5.4877589e-01
   8.0291641e-01   2.6854607e-01
   3.0031059e-01   2.7878286e-01
   5.1395555e-01   3.0138161e-01
   2.8582124e-01   2.4143695e-01
   5.6871968e-01   2.7414283e-01
   4.7370823e-01   2.3205383e-01
   7.0478084e-01   1.2776919e-01
   4.1197663e-01   2.9437081e-01
   5.1681594e-01   2.0989598e-01
   3.8594076e-01   3.1783116e-01
   4.9577057e-01   3.2680396e-01
   3.7073713e-01   4.0998510e-01
   6.1806456e-01   1.9124553e-01
   6.4226707e-01   3.0840851e-01
   5.6593996e-01   2.9785728e-01
   2.9425922e-01   4.0887534e-01
   6.9692466e-01   3.6655666e-01
   5.9936584e-01   4.1737810e-01
   6.0006619e-01   2.7762444e-01
   9.4364041e-01   5.5706815e-01
   5.2321931e-01   1.9540932e-01
   4.4113426e-01   2.6654569e-01
   4.7945737e-01   3.6136427e-01
   4.3865446e-01   3.4953632e-01
   3.9411335e-01   2.8315650e-01
   6.4274754e-01   2.4221745e-01
   6.7971937e-01   6.5310237e-01
   4.2356704e-01   1.6405199e-01
   5.5255538e-01   2.8824679e-01
   4.3314904e-01   2.0218806e-01
   5.0173268e-01   2.5361810e-01
   6.4030027e-01   5.9117802e-01
   3.7865610e-01   3.6644869e-01
   4.8116226e-01   3.9532896e-01
   5.9614523e-01   4.9367128e-01
   9.3406067e-01   4.0204359e-01
   5.7466172e-01   2.7008381e-01
   6.7383566e-01   2.0441719e-01
   7.1972545e-01   4.1594087e-01
   7.5036591e-01   3.7020433e-01
   6.9608868e-01   3.5705662e-01
   8.8080002e-01   2.7150513e-01
   9.1184421e-01   4.1363015e-01
   9.2614219e-01   3.3189344e-01
   5.5216801e-01   4.3792615e-01
   4.8777768e-01   2.5027929e-01
   7.8362045e-01   4.4591001e-01
   6.2244419e-01   2.3063520e-01
   8.4207478e-01   6.2631596e-01
   7.4924918e-01   4.4592327e-01
   7.8794467e-01   3.4102814e-01
   8.0217158e-01   3.2876509e-01
   5.7412070e-01   2.8212365e-01
   2.8503670e-01   2.1599755e-01
   9.7029370e-01   2.7330517e-01
   6.1055522e-01   2.2450769e-01
   5.2448623e-01   3.7380597e-01
   4.7307809e-01   2.1498216e-01
   5.7914813e-01   3.4145147e-01
   4.7243565e-01   3.5802571e-01
   2.9374922e-01   2.4902658e-01
   9.4856946e-01   1.5478179e-02
   5.5059776e-01   4.8565492e-01
   7.2482377e-01   3.3808865e-01
   6.1503444e-01   3.8675613e-01
   6.8003981e-01   4.9422917e-01
   6.6784127e-01   2.5751068e-01
   4.2773233e-01   2.4289452e-01
   3.9418923e-01   3.2573694e-01
   6.0023793e-01   4.1223329e-01
   6.0579550e-01   2.9119561e-01
   5.4199150e-01   4.0695272e-01
   3.6168561e-01   2.2440030e-01
   5.7888224e-01   2.8729724e-01
   5.3709792e-01   2.9554748e-01
   3.4677563e-01   3.4518201e-01
   8.0872254e-01   6.5493805e-01
   5.2046927e-01   2.2501088e-01
   6.3811705e-01   4.2073265e-01
   9.0464877e-01   7.4384460e-01
   4.0784381e-01   3.0590016e-01
   5.8418449e-01   2.6529573e-01
   5.1371621e-01   2.7101663e-01
   5.1647239e-01   4.3649944e-01
   4.9134237e-01   3.5706048e-01
   1.9491401e-01   3.9637776e-01
   5.9637534e-01   3.2788976e-01
   5.1953206e-01   3.8678744e-01
   5.2591901e-01   4.0341994e-01
   5.0792117e-01   3.4638067e-01
   6.0425334e-01   7.9528454e-01
   7.2873836e-01   4.5577642e-01
   3.0070728e-01   2.5177431e-01
   6.2196123e-01   4.3168177e-01
   3.3961775e-01   1.4599792e-01
   6.9313476e-01   3.3161407e-01
   9.2881872e-01   7.5611852e-01
   1.0000000e+00   5.7198544e-01
   3.7439688e-01   4.0952706e-01
   5.9500939e-01   4.8678620e-01
   4.0739655e-01   3.3491532e-01
   4.4155390e-01   2.3712905e-01
   6.1783085e-01   4.9958927e-01
   7.4552534e-01   2.5510901e-01
   8.8852609e-01   5.3360381e-01
   7.0631771e-01   3.4438616e-01
   6.2754670e-01   5.8053934e-01
   4.9839696e-01   3.1002239e-01
   5.6986411e-01   4.1860087e-01
   7.2589708e-01   2.1219635e-01
   5.7709286e-01   3.1091042e-01
   4.1889726e-01   2.9666945e-01
   5.5346097e-01   4.6384882e-01
   7.7005587e-01   3.8279942e-01
   3.4683758e-01   3.1828447e-01
   6.8584222e-01   4.6686638e-01
   6.7240698e-01   5.0606505e-01
   6.9775226e-01   4.4992029e-01
   4.1794652e-01   2.5234435e-01
   8.5383371e-01   4.5216115e-01
   5.6664766e-01   3.2940691e-01
   4.7207498e-01   3.9709464e-01
   6.2855928e-01   3.0321822e-01
   5.4307073e-01   3.8656338e-01
   5.0549264e-01   2.1992420e-01
   5.6241079e-01   2.1198825e-01
   3.3792864e-01   1.9560036e-01
   7.0789186e-01   3.3832908e-01
   3.4006361e-01   9.1378650e-02
   7.4969190e-01   4.3340852e-01
   7.8447656e-01   3.9191387e-01
   5.3244932e-01   4.3662541e-01
   4.9699024e-01   4.8065029e-01
   4.7493696e-01   4.7283968e-01
   6.6419199e-01   2.8496631e-01
   9.8145960e-01   5.7254440e-01
   7.1269594e-01   3.2357598e-01
   5.3592934e-01   3.4942920e-01
   4.6774630e-01   2.9941804e-01
   5.8189703e-01   5.5615538e-01
   4.2591578e-01   3.6781903e-01
   4.8961490e-01   3.5888933e-01
   5.9062527e-01   4.0960317e-01
   2.8167560e-01   2.8726103e-01
   3.8431489e-01   4.0884384e-01
   9.2495202e-01   4.9164426e-01
   5.8090894e-01   9.2567973e-02
   8.6379761e-01   4.1942187e-01
   5.4462570e-01   3.8310903e-01
   4.4558690e-01   2.3755717e-01
   3.5916987e-01   3.9692017e-01
   6.4927866e-01   3.3680161e-01
   4.8112423e-01   5.0489385e-01
   5.0225307e-01   2.6649210e-01
   3.9581912e-01   4.3763833e-01
   3.3890898e-01   3.5915273e-01
   5.4509844e-01   3.1419424e-01
   4.8563736e-01   4.7692667e-01
   6.9950966e-01   3.0396960e-01
   5.3403629e-01   2.7098374e-01
   4.2807061e-01   2.0671469e-01
   7.9915419e-01   1.9803542e-01
   4.4979753e-01   3.0735660e-01
   3.7076004e-01   4.8482203e-01
   3.7129987e-01   2.4365408e-01
   3.8873620e-01   2.7364086e-01
   7.2840644e-01   2.4492558e-01
   6.9157507e-01   3.6471008e-01
   4.1189610e-01   2.3563155e-01
   2.2467209e-01   2.1982389e-01
   9.4467036e-01   4.1036611e-01
   4.7877253e-01   1.9928136e-01
   4.3128536e-01   4.6651654e-01
   7.1735479e-01   3.6734032e-01
   3.5713321e-01   4.7350195e-01
   7.0609406e-01   3.4015528e-01
   2.0918541e-01   1.7403235e-01
   3.7429671e-01   1.7208847e-01
   6.2672115e-01   4.5576831e-01
   5.8716559e-01   3.5921664e-01
   6.9428128e-01   6.2082911e-01
   3.1751114e-01   2.1068414e-01
   4.4897001e-01   3.0403495e-01
   4.2515582e-01   3.8089192e-01
   6.9807323e-01   3.2267421e-01
   8.2783678e-01   3.8219754e-01
   5.2351388e-01   3.6845135e-01
   5.5009038e-01   6.2997605e-01
   4.8835238e-01   5.6813809e-01
   5.6717155e-01   2.2186581e-01
   4.4737483e-01   3.3284861e-01
   5.3429371e-01   4.4502755e-01
   2.9610973e-01   3.1755821e-01
   7.9685736e-01   2.9960625e-01
   4.4180451e-01   2.9547685e-01
   8.9977168e-01   3.1619207e-01
   6.2444644e-01   7.9189149e-02
   8.4824101e-01   4.8530404e-01
   3.7882616e-01   2.2625284e-01
   3.3852416e-01   2.6341691e-01
   5.7370140e-01   3.5952998e-01
   4.7068462e-01   2.7285828e-01
   6.9221312e-01   2.3875081e-01
   5.3540035e-01   4.2306524e-01
   4.3599730e-01   4.0212203e-01
   3.8432659e-01   3.8191711e-01
   6.6421651e-01   4.4308187e-01
   4.2953983e-01   2.6347266e-01
   4.2595901e-01   2.8467437e-01
   5.5068004e-01   1.6895755e-01
   6.1908342e-01   3.9185597e-01
   4.4665969e-01   3.4666503e-01
   4.7931895e-01   4.4364988e-01
   7.4284715e-01   6.0626934e-01
   3.7174474e-01   4.4199293e-01
   4.2471435e-01   3.2925229e-01
   6.8573662e-01   3.6834166e-01
   6.0085397e-01   1.9488868e-01
   6.0622477e-01   8.8803311e-01
   9.4686954e-01   3.6266117e-01
   4.7716264e-01   2.6910355e-01
   4.2335798e-01   2.8939899e-01
   7.3832505e-01   3.8556461e-01
   3.5015509e-01   1.5329531e-01
   6.1495480e-01   2.4829174e-01
   3.9448946e-01   3.1566232e-01
   5.3936677e-01   3.5102971e-01
   4.4053386e-01   2.4133857e-01
   2.9812563e-01   2.4588058e-01
   5.9406742e-01   9.1268703e-02
   8.2339036e-01   2.3695824e-01
   4.0749141e-01   2.3538651e-01
   9.9045310e-01   3.2055078e-01
   6.3772663e-01   3.6839411e-01
   8.5846295e-01   4.6357284e-01
   7.5137292e-01   6.4834028e-01
   5.9899623e-01   3.0464436e-01
   6.5536200e-01   3.6235861e-01
   7.3821702e-01   6.4110051e-01
   2.4302826e-01   1.2030102e-01
   4.8610643e-01   2.5318655e-01
   4.4914429e-01   3.8048977e-01
   2.7738585e-01   2.1174659e-01
   7.5374505e-01   4.3275067e-01
   5.5695066e-01   4.1132497e-01
   8.3902206e-01   2.5533260e-01
   4.1196157e-01   2.6206720e-01
   9.5171708e-01   4.9637327e-01
   4.8134034e-01   2.8732980e-01
   4.7472473e-01   2.7491377e-01
   3.5261879e-01   4.8426045e-01
   4.2840399e-01   3.7446827e-01
   7.1795056e-01   4.9056319e-01
   7.4502093e-01   2.8735626e-01
   6.3266471e-01   4.2428225e-01
   6.1348067e-01   3.9155602e-01
   7.1835527e-01   2.9178469e-01
   8.0181079e-01   4.0221341e-01
   3.6873373e-01   2.7098399e-01
   8.1310927e-01   3.6871386e-01
   7.3121301e-01   3.1628205e-01
   2.3224894e-01   3.4829118e-01
   3.2865969e-01   2.2550519e-01
   5.3399237e-01   2.0949916e-01
   4.7003348e-01   4.7542881e-01
   7.8597872e-01   2.6579142e-01
   6.1748628e-01   4.4392009e-01
   4.6882182e-01   4.4341961e-01
   8.1605884e-01   4.8231212e-01
   5.8015845e-01   3.1937624e-01
   6.6406777e-01   3.1447656e-01
   4.1620561e-01   2.9773628e-01
   6.5143855e-01   3.9184291e-01
   6.0664078e-01   9.4440098e-01
   6.4852335e-01   3.4812439e-01
   3.9040052e-01   2.3199450e-01
   4.6854222e-01   5.9553730e-01
   8.1299408e-01   1.4868402e-01
   7.5578988e-01   2.5645580e-01
   8.2547734e-01   2.3188549e-01
   4.1317059e-01   4.1451361e-01
   4.4598253e-01   2.4268971e-01
   5.9195775e-01   4.1626309e-01
   5.4273247e-01   2.6677211e-01
   6.5312220e-01   4.9822834e-01
   4.3535898e-01   2.4781046e-01
   3.8022198e-01   3.7404490e-01
   7.2038572e-01   4.5223611e-01
   4.4045808e-01   5.8044262e-01
   3.4623973e-01   1.5762216e-01
   3.9072456e-01   3.0623395e-01
   7.2390090e-01   6.2354773e-01
   7.0806973e-01   3.9162907e-01
   1.0000000e+00   4.3294247e-01
   4.7607426e-01   3.6129877e-01
   6.9219851e-01   3.2687974e-01
   6.3429493e-01   2.5819665e-01
   3.7032596e-01   1.7515690e-01
   6.5875096e-01   3.9603607e-01
   8.9975701e-01   4.1344280e-01
   4.6724799e-01   2.9542502e-01
   3.8615246e-01   3.3781828e-01
   5.0753650e-01   3.8833131e-01
   5.9862645e-01   3.7845521e-01
   9.7360909e-01   6.7133617e-01
   4.9385922e-01   3.3477724e-01
   6.3851174e-01   1.1765642e-01
   7.3585802e-01   3.7760934e-01
   4.6975272e-01   2.6545301e-01
   3.2659092e-01   4.1232197e-01
   4.9566398e-01   3.4039021e-01
   5.9673186e-01   3.5472084e-01
   7.5799782e-01   4.8218387e-01
   2.5422049e-01   1.6973414e-01
   5.2043335e-01   3.6632541e-01
   4.5104884e-01   3.5965713e-01
   7.0508470e-01   2.4047853e-01
   4.5802670e-01   4.5041043e-01
   6.3043820e-01   5.4843040e-01
   4.4240644e-01   2.7346530e-01
   8.5637312e-01   2.1387741e-01
   3.8918736e-01   3.4112548e-01
   2.8721239e-01   3.7856684e-01
   7.7507228e-01   5.3892151e-01
   7.8974618e-01   3.6191138e-01
   7.4921750e-01   2.8556872e-01
   3.3879998e-01   3.4651241e-01
   4.9731365e-01   2.9284480e-01
   8.7568728e-01   3.3014369e-01
   2.9130609e-01   2.8418841e-01
   6.1060314e-01   4.5202231e-01
   8.0926375e-01   2.5405352e-01
   7.1092474e-01   2.9453185e-01
   7.7321704e-01   3.4674401e-01
   4.0433042e-01   3.1249255e-01
   7.1778933e-01   3.5444567e-01
   5.2677322e-01   2.6301558e-01
   4.8856394e-01   2.9189570e-01
   5.5458038e-01   5.9250236e-01
   3.7950543e-01   4.0509159e-01
   5.0303445e-01   2.7183617e-01
   8.9249266e-01   3.1584908e-01
   5.4090659e-01   2.7851668e-01
   6.0836735e-01   3.8111712e-01
   2.1679356e-01   4.5194434e-01
   5.3027699e-01   3.5322147e-01
   5.2152326e-01   2.3299297e-01
   3.4236869e-01   3.9893754e-01
   8.5335854e-01   3.9425253e-01
   5.5304228e-01   1.6172538e-01
   3.4934660e-01   3.5931181e-01
   4.8893644e-01   3.5451799e-01
   3.6164166e-01   4.6514845e-01
   4.3379468e-01   2.4537219e-01
   6.4266986e-01   3.4385920e-01
   6.5607972e-01   3.7749513e-01
   4.7751251e-01   4.6311924e-01
   7.5640116e-01   3.9713414e-01
   8.6347277e-01   3.2788316e-01
   6.5924873e-01   4.7007085e-01
   3.4786982e-01   2.5335841e-01
   9.2637033e-01   4.9028585e-01
   5.6508494e-01   3.0437647e-01
   5.1802334e-01   3.5708439e-01
   8.5542148e-01   3.7500994e-01
   4.2205901e-01   3.1250580e-01
   4.8196979e-01   1.9932598e-01
   8.4504601e-01   4.5081459e-01
   4.7496356e-01   2.8441759e-01
   7.5454522e-01   4.8857379e-01
   6.0312019e-01   4.8626706e-01
   3.6703915e-01   2.8505540e-01
   5.8345462e-01   4.1117193e-01
   3.3964974e-01   2.2355151e-01
   5.0274319e-01   2.2233790e-01
   3.9983482e-01   4.2527603e-01
   4.0822001e-01   3.0848491e-01
   6.4619034e-01   6.6153422e-01
   8.5641185e-01   4.9196331e-01
   3.0701690e-01   4.8975710e-01
   3.6248888e-01   3.3448786e-01
   6.3974752e-01   2.9912837e-01
   6.4679411e-01   3.9856729e-01
   9.5545264e-01   2.7421392e-01
   6.0433753e-01   2.8252089e-01
   4.8948391e-01   5.7506644e-01
   5.3335551e-01   2.7280493e-01
   4.4407180e-01   2.5786891e-01
   7.7516053e-01   4.6384747e-01
   5.0096794e-01   3.0889858e-01
   6.6748201e-01   3.9103755e-01
   9.3892543e-01   5.6179899e-01
   8.7317615e-01   3.3274182e-01
   7.3750404e-01   4.5332186e-01
   8.4030288e-01   3.7101838e-01
   7.4677644e-01   5.2297450e-01
   9.5483297e-01   3.7575358e-01
   5.0943549e-01   4.1255394e-01
   9.3135064e-01   7.9014906e-01
   5.3847904e-01   3.0738276e-01
   3.3440866e-01   2.8734132e-01
   7.0621845e-01   4.2189544e-01
   4.7230939e-01   6.4875390e-01
   9.6530738e-01   6.0506593e-01
   5.4949975e-01   4.6557386e-01
   2.1075268e-01   3.4581740e-01
   9.4360083e-01   4.1144416e-01
   1.0000000e+00   2.5452263e-01
   7.4732331e-01   2.5272823e-01
   5.4856828e-01   5.0859868e-01
   5.2649765e-01   4.2044762e-01
   6.3725686e-01   4.6713056e-01
   6.8548899e-01   4.1790635e-01
   6.7105620e-01   4.1694577e-01
   8.1842106e-01   3.3649979e-01
   4.0211193e-01   4.3389059e-01
   5.4063518e-01   4.0131294e-01
   9.8392442e-01   3.6507816e-01
   4.2300713e-01   3.5521874e-01
   5.5214230e-01   4.1319796e-01
   6.3316837e-01   2.5357548e-01
   7.2536531e-01   2.8995418e-01
   3.6414795e-01   1.1803351e-01
   5.7117632e-01   4.5197293e-01
   7.2661090e-01   4.1632982e-01
   9.3032006e-01   3.2731964e-01
   4.8963303e-01   3.1728843e-01
   4.5479834e-01   3.1065281e-01
   4.4078304e-01   3.2599823e-01
   5.1263200e-01   3.4111742e-01
   4.0222908e-01   2.1782630e-01
   7.7621112e-01   3.0728621e-01
   5.8964159e-01   3.6012690e-01
   6.4677557e-01   3.8390055e-01
   5.1036026e-01   2.5191743e-01
   5.0059994e-01   3.2030083e-01
   7.8770965e-01   5.0866406e-01
   7.1795166e-01   4.0661809e-01
   4.2296496e-01   2.4286247e-01
   4.5117842e-01   5.1704177e-01
   6.2956690e-01   2.4827534e-01
   7.2111481e-01   2.3376778e-01
   3.9323304e-01   2.6567478e-01
   6.6195314e-01   2.7688098e-01
   4.6224092e-01   3.6934564e-01
   6.1571207e-01   2.5446679e-01
   9.9780738e-01   5.5268481e-01
   5.9931822e-01   5.8083297e-01
   4.1468015e-01   3.9576984e-01
   1.7401874e-01   2.0029833e-01
   6.3055360e-01   2.7013607e-01
   6.6110638e-01   3.3275836e-01
   5.8752107e-01   3.3958772e-01
   8.5528896e-01   2.7148645e-01
   5.3479198e-01   2.3975509e-01
   8.2211986e-01   3.7075515e-01
   4.7479709e-01   2.8501136e-01
   9.1795594e-01   3.8312220e-01
   7.1161639e-01   3.7247560e-01
   3.7728104e-01   4.2888467e-01
   9.3503931e-01   2.0779903e-01
   5.7275807e-01   2.2564864e-01
   6.3679059e-01   5.0366551e-01
   7.9384312e-01   2.6082014e-01
   3.9077425e-01   1.1841838e-01
   5.9525241e-01   2.9277354e-01
   3.8103796e-01   1.8712645e-01
   6.1571531e-01   2.9293939e-01
   8.3639815e-01   7.8363425e-01
   7.0262717e-01   2.5483974e-01
   2.8890600e-01   2.2920203e-01
   2.6513514e-01   2.7462273e-01
   8.2779856e-01   3.8274136e-01
   4.5612859e-01   4.3202597e-01
   7.7720298e-01   3.6192887e-01
   6.0847605e-01   2.7330345e-01
   7.0267952e-01   3.9540275e-01
   7.1331219e-01   4.4298080e-01
   7.5872813e-01   2.6589467e-01
   6.5830861e-01   7.0716511e-01
   6.4835364e-01   3.8169440e-01
   4.2287015e-01   3.6977735e-01
   7.2249616e-01   3.4419973e-01
   9.5422023e-01   9.9861245e-01
   3.9655499e-01   3.7967994e-01
   3.8859468e-01   3.7609400e-01
   8.0722228e-01   6.2417356e-01
   7.7305222e-01   4.9383352e-01
   3.9445153e-01   4.5056009e-01
   6.2492928e-01   2.9476095e-01
   3.5822240e-01   3.7462594e-01
   6.0449518e-01   3.1527771e-01
   6.6912897e-01   2.3263711e-01
   3.9731107e-01   3.5059755e-01
   8.1300278e-01   2.5449698e-01
   4.7750229e-01   3.0717149e-01
   4.4236634e-01   4.1732251e-01
   7.2022420e-01   3.3110415e-01
   5.9108085e-01   2.7625075e-01
   7.0354841e-01   3.4627594e-01
   6.4268798e-01   3.6954397e-01
   7.0989128e-01   3.6763442e-01
   7.4836787e-01   2.7875970e-01
   9.1484960e-01   3.1198711e-01
   7.6028923e-01   6.0446768e-01
   9.3339132e-01   2.0376914e-01
   6.1448389e-01   4.2551741e-01
   6.6210330e-01   3.1503928e-01
   5.3289460e-01   3.1014868e-01
   6.8710768e-01   3.6350838e-01
   4.7159852e-01   4.5621864e-01
   6.5864405e-01   4.6920061e-01
   7.2969850e-01   7.0458879e-01
   2.5776222e-01   2.3928727e-01
   5.3190902e-01   2.0871318e-01
   6.4198210e-01   6.1823150e-01
   4.3630703e-01   2.2532178e-01
   7.9192032e-01   2.6769504e-01
   9.5191755e-01   5.8746410e-01
   5.1792574e-01   3.6606455e-01
   6.4637511e-01   2.7201730e-01
   4.3315765e-01   3.8244627e-01
   4.4257483e-01   3.1237560e-01
   4.7223773e-01   2.8602347e-01
   4.8774777e-01   2.6333394e-01
   9.8549495e-01   6.3452099e-01
   8.2178676e-01   7.1594359e-01
   8.0891563e-01   3.5832453e-01
   2.8752932e-01   3.3096213e-01
   5.9929292e-01   5.1097779e-01
   4.1152963e-01   2.4446816e-01
   7.2460045e-01   4.7317899e-01
   3.1917999e-01   4.2834456e-01
   2.7886419e-01   2.6410374e-01
   7.1328261e-01   2.1088896e-01
   3.5528187e-01   3.4594307e-01
   5.6230612e-01   3.2138613e-01
   7.1800080e-01   3.3579520e-01
   7.3346163e-01   4.9414786e-01
   7.5007943e-01   3.6638398e-01
   6.6318834e-01   4.2370760e-01
   3.8914037e-01   4.6454599e-01
   3.0973713e-01   2.7162305e-01
   6.4184475e-01   4.0180889e-01
   2.8550233e-01   1.9382954e-01
   3.5304874e-01   4.3232274e-01
   8.7600311e-01   2.6453201e-01
   5.0460680e-01   3.7668250e-01
   4.9667072e-01   3.8849791e-01
   5.2171229e-01   2.8387586e-01
   7.5226055e-01   2.9071388e-01
   4.1812104e-01   4.0158398e-01
   2.9461816e-01   4.3008647e-01
   3.8909464e-01   2.0372151e-01
   9.9820203e-01   6.8213088e-01
   6.1510928e-01   4.7546090e-01
   4.2453087e-01   4.0089768e-01
   7.0337442e-01   2.7962770e-01
   7.5312060e-01   2.5561621e-01
   7.1407780e-01   3.1152273e-01
   9.4990237e-01   4.1168952e-01
   5.9014974e-01   3.3567918e-01
   5.2345831e-01   3.3267700e-01
   5.5589231e-01   2.6737553e-01
   2.3018699e-01   3.2013517e-01
   4.7737897e-01   2.6002333e-01
   5.4476509e-01   3.6831278e-01
   5.4563036e-01   3.3856844e-01
   6.4680017e-01   3.7128875e-01
   8.4883829e-01   2.7596518e-01
   5.6292551e-01   4.2152635e-01
   6.0037478e-01   2.7432528e-01
   6.6646716e-01   3.8952459e-01
   4.7224058e-01   4.0643327e-01
   8.3442734e-01   4.8551497e-01
   3.1942984e-01   2.9663428e-01
   5.6618807e-01   3.7765174e-01
   3.8179561e-01   3.6691516e-01
   4.7883723e-01   5.6109526e-01
   9.9999920e-01   4.7378948e-01
   6.7558021e-01   5.0316045e-01
   8.8792073e-01   4.1816852e-01
   8.1834521e-01   1.4646532e-01
   4.6134854e-01   4.3234945e-01
   3.7981070e-01   2.2534183e-01
   7.5475918e-01   5.3869137e-01
   4.1918611e-01   2.9076571e-01
   7.4105568e-01   2.7794176e-01
   4.4027156e-01   2.5300431e-01
   7.2412888e-01   3.6343217e-01
   6.9159055e-01   2.4831661e-01
   6.5800036e-01   4.5850417e-01
   4.0829707e-01   2.7995183e-01
   4.5393168e-01   3.4550024e-01
   6.3001390e-01   4.9977522e-01
   2.7198306e-01   2.9849192e-01
   8.3562791e-01   3.7405419e-01
   6.8516258e-01   5.1105463e-01
   3.3810125e-01   3.1192043e-01
   4.4591634e-01   2.8570833e-01
   3.4535532e-01   4.0819121e-01
   5.1804555e-01   2.5309041e-01
   8.3176073e-01   3.7970357e-01
   3.6666831e-01   3.0499432e-01
   6.6956421e-01   2.0125077e-01
   2.9784106e-01   4.2230974e-01
   7.0060173e-01   2.2598402e-01
   4.6358661e-01   2.3792939e-01
   4.4986049e-01   2.7461355e-01
   6.2295923e-01   3.3448877e-01
   5.1168413e-01   4.0133507e-01
   6.5555170e-01   2.9316507e-01
   2.3613885e-01   2.7965658e-01
   7.3517217e-01   4.0782436e-01
   5.5778176e-01   3.5646507e-01
   8.0080101e-01   2.9149257e-01
   7.2968951e-01   4.6140901e-01
   7.6872153e-01   2.7836697e-01
   7.3049906e-01   4.3361564e-01
   4.5716036e-01   3.6233172e-01
   5.0937463e-01   4.0758129e-01
   9.7147471e-01   7.4742230e-01
   6.1320793e-01   2.2159550e-01
   6.2222102e-01   4.6300356e-01
   6.8029652e-01   2.8827148e-01
   5.3504491e-01   3.9794544e-01
   6.9746224e-01   4.9956375e-01
   6.6231398e-01   3.3233165e-01
   5.7146424e-01   2.5880617e-01
   7.9235943e-01   1.3284261e-01
   3.5824208e-01   3.3746251e-01
   7.4705558e-01   4.3411029e-01
   5.2192107e-01   4.5845058e-01
   3.8912018e-01   3.2975476e-01
   4.5070140e-01   5.1898049e-01
   8.2548300e-01   3.8906954e-01
   7.3117916e-01   3.6513289e-01
   7.2226195e-01   2.0770126e-01
   4.8526549e-01   4.8819042e-01
   4.9870535e-01   2.6494710e-01
   6.3992166e-01   6.4435485e-01
   4.2413362e-01   4.0314684e-01
   6.3334363e-01   5.9737442e-01
   4.9670469e-01   4.6809271e-01
   2.2512851e-01   3.5948329e-01
   4.6088835e-01   5.8738173e-01
   5.4204009e-01   4.6637918e-01
   9.5231283e-01   6.9671536e-01
   2.6829604e-01   3.9424309e-01
   4.4302900e-01   2.5847799e-01
   3.7028862e-01   3.9481105e-01
   6.8618916e-01   4.1845561e-01
   7.4305512e-01   3.4849997e-01
   5.9251248e-01   2.3860024e-01
   8.3187069e-01   4.6625970e-01
   4.8278530e-01   5.3238814e-01
   7.0538565e-01   4.0752470e-01
   3.5586073e-01   2.9553655e-01
   4.9679115e-01   3.3590091e-01
   6.0387718e-01   5.4088657e-01
   4.4982525e-01   2.2626968e-01
   5.2826149e-01   4.2539369e-01
   8.0186059e-01   2.4990368e-01
   4.9271365e-01   2.7500249e-01
   3.6525185e-01   1.6411589e-01
   6.4717495e-01   3.1500321e-01
   4.5659167e-01   2.1128159e-01
   5.1046065e-01   3.6483382e-01
   5.1671908e-01   2.8309527e-01
   7.2398991e-01   2.4370340e-01
   6.4472481e-01   6.0844529e-01
   4.1584532e-01   3.3981108e-01
   5.4838289e-01   3.1912306e-01
   7.7430409e-01   2.4989165e-01
   3.7471366e-01   2.6401202e-01
   5.5079920e-01   1.3532823e-01
   6.1808482e-01   2.9356955e-01
   3.9622281e-01   3.0252620e-01
   3.2208830e-01   2.9695546e-01
   6.9275505e-01   3.7418650e-01
   4.2482933e-01   2.3524125e-01
   3.8220769e-01   4.4024131e-01
   7.1886558e-01   4.7593015e-01
   3.9214886e-01   2.9257114e-01
   6.6632090e-01   3.6649069e-01
   5.7995744e-01   2.3707914e-01
   4.1597004e-01   2.3409201e-01
   6.7502238e-01   3.1931697e-01
   8.0825137e-01   4.0886146e-01
   5.3628774e-01   2.4384490e-01
   4.9239916e-01   3.7022898e-01
   8.1584800e-01   3.3847125e-01
   8.7863125e-01   4.5076917e-01
   5.4908003e-01   3.3004534e-01
   5.9769765e-01   3.5551100e-01
   6.3421630e-01   2.3565501e-01
   3.4410042e-01   2.7012813e-01
   8.6597427e-01   3.5441579e-01
   5.8070778e-01   4.2567247e-01
   7.1461687e-01   5.4189013e-01
   5.4159683e-01   4.6978633e-01
   5.2541418e-01   2.6582693e-01
   8.5441691e-01   3.7218325e-01
   5.2553341e-01   4.0295235e-01
   5.9051229e-01   3.2713280e-01
   5.3253008e-01   2.6528715e-01
   6.9903199e-01   3.9112253e-01
   4.7694680e-01   2.3008789e-01
   4.0039913e-01   4.8105376e-01
   7.9094584e-01   5.5683103e-01
   8.6823872e-01   3.5435815e-01
   6.8503333e-01   4.3645455e-01
   3.3014001e-01   3.1410896e-01
   3.9257471e-01   3.2742305e-01
   9.1979968e-01   4.8617778e-01
   4.7642385e-01   4.4339912e-01
   4.6084962e-01   5.2845991e-01
   8.5110349e-01   3.9759723e-01
   5.6519197e-01   3.1113692e-01
   4.7243359e-01   2.9921202e-01
   5.2937950e-01   2.6726300e-01
   5.1867592e-01   2.1470913e-01
   4.1087700e-01   3.8026585e-01
   4.2892952e-01   3.5159117e-01
   7.1799925e-01   2.5228049e-01
   4.1061138e-01   3.8807758e-01
   7.8094791e-01   1.9552005e-01
   5.9035202e-01   3.6642541e-01
   4.9128956e-01   2.5887049e-01
   5.4238203e-01   3.3716435e-01
   5.5913044e-01   5.5805135e-01
   4.2257304e-01   3.8451696e-01
   5.2595955e-01   1.4005023e-01
   4.7602198e-01   2.9281509e-01
   5.6859795e-01   3.4492693e-01
   5.4224319e-01   3.4758247e-01
   4.7974677e-01   1.9041338e-01
   6.0525882e-01   3.8703486e-01
   5.5760018e-01   3.5805581e-01
   5.9813697e-01   3.1900842e-01
   6.1967284e-01   3.2455838e-01
   6.9836903e-01   2.9542120e-01
   5.1877011e-01   3.3061926e-01
   7.8834408e-01   3.2254423e-01
   3.4801916e-01   5.1617711e-01
   5.6840250e-01   4.4089071e-01
   5.4770496e-01   3.3567450e-01
   7.0654500e-01   5.6698583e-01
   5.8772657e-01   4.6220741e-01
   3.7288616e-01   2.9614533e-01
   4.4552725e-01   4.1940570e-01
   3.3271373e-01   2.6412694e-01
   7.5549750e-01   5.6303615e-01
   5.6404076e-01   1.7591635e-01
   4.7253765e-01   2.9837836e-01
   4.1525458e-01   1.8075100e-01
   8.1633252e-01   3.9690480e-01
   5.6971902e-01   2.9070851e-01
   7.1899980e-01   2.7683310e-01
   5.3924548e-01   3.0429297e-01
   9.6662428e-01   4.7232652e-01
   5.9030238e-01   3.9027257e-01
   4.3339671e-01   3.1858509e-01
   8.0878505e-01   6.0828110e-01
   4.5174343e-01   2.8377394e-01
   5.9327497e-01   3.1977877e-01
   3.3066030e-01   2.7021209e-01
   5.9662385e-01   2.4586610e-01
   5.7927602e-01   3.7872435e-01
   5.8867333e-01   6.8458017e-01
   3.5110546e-01   3.4204034e-01
   3.2446421e-01   2.4572721e-01
   7.1356645e-01   3.7677058e-01
   4.5498441e-01   4.2899401e-01
   5.4409730e-01   2.7693396e-01
   5.8042246e-01   4.6400063e-01
   6.2240053e-01   3.0028626e-01
   7.6392488e-01   3.7826924e-01
   9.0795901e-01   5.1939629e-01
   4.8252668e-01   2.7813525e-01
   5.2098976e-01   6.8525184e-01
   9.7005994e-01   6.8171192e-01
   3.0647604e-01   2.9427892e-01
   5.6361569e-01   2.1647505e-01
   3.2860884e-01   4.2177082e-01
   3.1169897e-01   2.2936725e-01
   4.4373122e-01   4.0276497e-01
   6.5212243e-01   3.3924313e-01
   6.0449758e-01   3.7369746e-01
   4.6556567e-01   3.2234868e-01
   4.8522727e-01   4.6081079e-01
   4.0286322e-01   3.7532095e-01
   5.9350141e-01   3.4883751e-01
   4.5526123e-01   2.7420758e-01
   6.5945795e-01   3.8341078e-01
   9.2454851e-01   3.5493977e-01
   3.5522119e-01   2.2292871e-01
   5.0324854e-01   3.1015564e-01
   4.0120958e-01   3.2752745e-01
   8.1191339e-01   4.1680802e-01
   8.6668270e-01   5.7514345e-01
   4.5782141e-01   2.9251729e-01
   5.8034255e-01   5.5112722e-01
   5.4750660e-01   2.2386174e-01
   6.7459017e-01   2.4654965e-01
   9.3546239e-01   4.5870904e-01
   9.1523465e-01   5.0015021e-01
   8.9734901e-01   4.8491021e-01
   5.8271439e-01   4.3412168e-01
   4.4746730e-01   2.5616266e-01
   2.8312989e-01   2.1604747e-01
   6.8710619e-01   3.0297867e-01
   6.3444635e-01   4.3698448e-01
   5.7792231e-01   2.3294428e-01
   6.4244605e-01   3.1618402e-01
   5.0602389e-01   5.9648504e-01
   6.0182444e-01   3.3300357e-01
   3.7772953e-01   3.3106968e-01
   5.1330393e-01   2.3136216e-01
   2.8849129e-01   2.9123118e-01
   5.6732885e-01   3.0466035e-01
   5.5611228e-01   3.8011654e-01
   6.3373618e-01   2.3983605e-01
   4.1680564e-01   3.5809965e-01
   8.7299404e-01   4.5832794e-01
   4.9322151e-01   5.0137198e-01
   4.2516669e-01   1.7269501e-01
   4.0963111e-01   4.2396623e-01
   5.0216477e-01   7.8443312e-01
   5.5563931e-01   2.4880002e-01
   5.1378937e-01   3.2595973e-01
   8.2997826e-01   3.3560519e-01
   4.7638407e-01   2.9214271e-01
   5.6446383e-01   3.2417852e-01
   5.8845937e-01   2.3948178e-01
   4.1184605e-01   3.9331513e-01
   5.7160205e-01   2.7063184e-01
   7.7218545e-01   5.2072128e-01
   5.5367723e-01   2.4723991e-01
   6.1271106e-01   2.5331046e-01
   6.0790578e-01   3.0528411e-01
   4.8406734e-01   5.6593314e-01
   6.1786390e-01   2.6669910e-01
   4.3942440e-01   3.2011980e-01
   4.7599646e-01   2.4705124e-01
   3.3903385e-01   1.2826012e-01
   5.3920157e-01   3.7790494e-01
   5.9946932e-01   3.2962844e-01
   6.1064158e-01   2.3023220e-01
   4.8742146e-01   3.7488510e-01
   7.1995643e-01   3.2860075e-01
   5.8663771e-01   3.4398963e-01
   9.7792506e-01   7.1687895e-01
   7.5631797e-01   2.8730433e-01
   6.6324729e-01   4.3932565e-01
   9.5787507e-01   4.2795573e-01
   5.6831391e-01   2.1304539e-01
   5.2351985e-01   2.5774539e-01
   6.4237686e-01   3.2011088e-01
   6.1490763e-01   3.0234523e-01
   6.1369981e-01   2.5921439e-01
   5.6067237e-01   4.4029774e-01
   5.8899765e-01   3.5548141e-01
   1.9851225e-01   2.0623230e-01
   6.3087621e-01   2.7585228e-01
   9.5585689e-01   2.0009480e-01
   6.0608503e-01   2.9764608e-01
   6.1186576e-01   3.9988849e-01
   9.0999362e-01   3.2586741e-01
   9.9745244e-01   2.4708848e-01
   5.6290714e-01   2.4708736e-01
   5.8177793e-01   3.4917322e-01
   7.5063007e-01   2.6815618e-01
   4.2209215e-01   4.2492424e-01
   5.5389645e-01   4.8860011e-01
   4.2689295e-01   2.2151349e-01
   8.7651094e-01   4.0236928e-01
   6.2044087e-01   4.4431838e-01
   3.9694955e-01   4.3125864e-01
   6.3451288e-01   3.9214049e-01
   1.0000000e+00   7.0584251e-01
   3.2508701e-01   3.5604277e-01
   6.0285801e-01   3.0527586e-01
   4.1297402e-01   3.0227818e-01
   6.6956180e-01   3.3153956e-01
   9.1168822e-01   5.1371138e-01
   3.4696108e-01   4.4133183e-01
   4.5412130e-01   3.0192889e-01
   4.7517469e-01   3.6942679e-01
   4.9476343e-01   4.8966288e-01
   6.2238624e-01   4.5819308e-01
   6.2217634e-01   3.7587882e-01
   4.8566805e-01   2.9096173e-01
   2.1731919e-01   2.7731110e-01
   6.8078554e-01   3.0957295e-01
   3.1817783e-01   3.7837476e-01
   6.2951492e-01   3.3973702e-01
   5.9832959e-01   2.4231165e-01
   5.3481796e-01   2.6074176e-01
   7.3599579e-01   3.9829759e-01
   7.0426534e-01   4.6853804e-01
   5.5864911e-01   3.2886906e-01
   6.7120388e-01   2.8176937e-01
   6.4503564e-01   3.2527650e-01
   3.7816407e-01   2.0821793e-01
   1.0000000e+00   3.7669703e-01
   4.8267215e-01   3.2693955e-01
   8.3207591e-01   4.0206692e-01
   3.6579033e-01   4.0284907e-01
   5.0947711e-01   5.2661518e-01
   7.6784492e-01   3.4725936e-01
   3.2992053e-01   2.4697955e-01
   4.8414202e-01   3.5647102e-01
   3.3145011e-01   2.5871582e-01
   4.9070535e-01   7.2670634e-01
   4.7945496e-01   2.5098131e-01
   5.2786203e-01   2.2272850e-01
   9.7494782e-01   4.5239091e-01
   5.7269327e-01   1.8195771e-01
   4.3291513e-01   3.3655076e-01
   3.7297738e-01   5.7842775e-01
   5.2322652e-01   2.4241115e-01
   4.6346811e-01   5.9906189e-01
   3.0993876e-01   1.9223081e-01
   5.3198199e-01   4.6503865e-01
   5.2386905e-01   2.0460315e-01
   5.2250957e-01   5.8626970e-01
   3.9411188e-01   2.5214105e-01
   4.7694499e-01   2.7122903e-01
   5.3845834e-01   6.0737217e-01
   6.2313636e-01   2.4645625e-01
   5.5653643e-01   2.8395404e-01
   6.4752338e-01   4.2671982e-01
   5.6557752e-01   2.6283983e-01
   4.3810981e-01   1.9584384e-01
   3.8768360e-01   2.8233785e-01
   6.2612250e-01   2.9439239e-01
   7.4028282e-01   3.1661736e-01
   5.8778098e-01   4.0841592e-01
   8.4730326e-01   4.5251025e-01
   3.9943886e-01   4.1264455e-01
   4.8294395e-01   4.2148415e-01
   1.9726308e-01   4.0799427e-01
   5.7321230e-01   2.5054318e-01
   9.2875222e-01   2.0804248e-01
   4.3490919e-01   5.6739387e-01
   9.4912609e-01   4.8643802e-01
   8.7246915e-01   4.2457302e-01
   7.3628327e-01   7.0967394e-02
   5.0687690e-01   2.6613062e-01
   6.0603012e-01   2.1416643e-01
   6.7312929e-01   5.3495687e-01
   5.8179195e-01   2.0269777e-01
   3.9617327e-01   3.7386996e-01
   7.8901234e-01   3.1169130e-01
   5.1448107e-01   4.3763240e-01
   5.1006127e-01   3.1367029e-01
   5.6368190e-01   4.1395686e-01
   5.2416067e-01   3.8199113e-01
   4.5051488e-01   4.3551864e-01
   6.5509467e-01   5.5255433e-01
   5.0997885e-01   4.0274063e-01
   7.2996088e-01   2.1035163e-01
   9.4743434e-01   5.5937682e-01
   4.1632298e-01   3.6609108e-01
   8.4120649e-01   2.5155685e-01
   3.4145281e-01   3.0777148e-01
   7.6318761e-01   4.3232149e-01
   5.1470967e-01   4.0727696e-01
   7.0733017e-01   3.6915649e-01
   4.7079381e-01   2.9088495e-01
   4.8712052e-01   6.0637117e-01
   5.4749586e-01   3.9907989e-01
   2.9495697e-01   3.1046818e-01
   4.7701366e-01   2.4174310e-01
   7.1848578e-01   4.7791602e-01
   8.3950052e-01   3.3225763e-01
   8.1030340e-01   6.5120793e-01
   4.4674866e-01   2.0327074e-01
   7.5760780e-01   4.7810442e-01
   6.4175131e-01   2.4463912e-01
   6.0217145e-01   4.3304651e-01
   8.0618450e-01   5.5429990e-01
   6.5329502e-01   4.0226151e-01
   5.8826161e-01   4.2264934e-01
   7.2407407e-01   2.5937913e-01
   6.7522649e-01   2.6757410e-01
   2.9543392e-01   2.9491698e-01
   5.6499650e-01   4.0121655e-01
   4.4359984e-01   2.9230441e-01
   4.1694511e-01   2.7760471e-01
   6.0598539e-01   2.8087344e-01
   9.8924232e-01   5.8470922e-01
   9.8267451e-01   3.3303827e-01
   4.5855068e-01   5.3289933e-01
   5.7347361e-01   2.6373560e-01
   5.7535789e-01   3.4304696e-01
   8.5013131e-01   5.0835656e-01
   6.5383485e-01   3.8990355e-01
   5.8175777e-01   3.2316318e-01
   5.3812888e-01   5.2621667e-01
   5.0146342e-01   2.4664276e-01
   7.3116436e-01   3.7490981e-01
   5.9886478e-01   2.5027317e-01
   6.5735724e-01   4.2700019e-01
   6.9027587e-01   5.0027683e-01
   5.3522713e-01   3.7938963e-01
   6.1653407e-01   3.5485177e-01
   4.8261558e-01   2.6839969e-01
   4.1896497e-01   4.7682508e-01
   8.0391290e-01   2.7913675e-01
   5.5294424e-01   2.6749531e-01
   5.0785117e-01   1.2838764e-01
   2.6908666e-01   2.2688357e-01
   5.4117810e-01   4.8808195e-01
   7.0225746e-01   3.6507122e-01
   9.8608391e-01   2.8764472e-01
   6.4948661e-01   2.6382665e-01
   7.9141238e-01   3.0382214e-01
   6.0330998e-01   3.5731779e-01
   3.9300713e-01   1.3360208e-01
   4.3607680e-01   4.9785012e-01
   6.8714287e-01   4.2666790e-01
   6.8348979e-01   4.4423440e-01
   6.9686416e-01   3.4890304e-01
   6.0925808e-01   3.8243989e-01
   5.9038833e-01   3.1513756e-01
   3.0990934e-01   3.7609937e-01
   7.2207765e-01   2.3649059e-01
   4.1374765e-01   6.5815101e-02
   6.9241702e-01   4.2156899e-01
   8.5024809e-01   3.5058645e-01
   5.4221010e-01   3.8810001e-01
   6.1163652e-01   3.4047374e-01
   4.6240398e-01   4.5478508e-01
   8.9024136e-01   3.7224018e-01
   6.4743574e-01   3.5867702e-01
   4.9829748e-01   3.3610920e-01
   7.9678796e-01   3.2416999e-01
   7.8272540e-01   3.6796956e-01
   2.3448771e-01   2.6511778e-01
   9.4150434e-01   4.8635132e-01
   5.6237501e-01   3.9389412e-01
   5.0109076e-01   2.9845387e-01
   6.7122214e-01   4.6759892e-01
   5.1169147e-01   2.9908890e-01
   4.9162579e-01   3.9177123e-01
   2.8205562e-01   2.4586108e-01
   3.6083286e-01   2.6679885e-01
   7.4030391e-01   2.5182938e-01
   2.6938290e-01   2.1596568e-01
   3.2282039e-01   4.0532021e-01
   6.0369866e-01   6.8222164e-01
   5.0500964e-01   2.6440067e-01
   7.3194076e-01   4.6378946e-01
   7.3701196e-01   2.3413589e-01
   5.4724939e-01   3.8963472e-01
   5.7442567e-01   3.4208832e-01
   8.6609510e-01   6.6221197e-01
   6.2636118e-01   3.9900173e-01
   6.6326912e-01   3.1577350e-01
   4.1841192e-01   3.9812247e-01
   8.9703810e-01   2.7001221e-01
   6.1538097e-01   6.6506291e-01
   8.0464474e-01   2.6278006e-01
   1.6356403e-01   3.0157426e-01
   3.8025880e-01   3.6253039e-01
   6.9935340e-01   3.4151296e-01
   5.5602603e-01   3.4274620e-01
   8.2932401e-01   4.1033393e-01
   7.3353347e-01   5.0136649e-01
   6.9653757e-01   3.8691222e-01
   7.2810598e-01   1.8502835e-01
   7.3044952e-01   2.5625974e-01
   5.1878753e-01   3.0595113e-01
   8.7533443e-01   5.6958645e-01
   5.8460430e-01   5.3938825e-01
   5.9820654e-01   2.1493382e-01
   8.3037754e-01   7.3399421e-01
   6.8628340e-01   3.2806404e-01
   9.0954839e-01   6.1193236e-01
   8.0670251e-01   3.1146059e-01
   4.8718588e-01   5.5465944e-01
   8.4432967e-01   2.9393096e-01
   7.7846856e-01   2.3881303e-01
   6.3268523e-01   3.6193470e-01
   3.4927763e-01   1.8065050e-01
   4.8688028e-01   3.1498440e-01
   5.1461560e-01   3.8479438e-01
   3.4265498e-01   3.5326559e-01
   8.5850612e-01   3.7282452e-01
   9.1747365e-01   4.2564984e-01
   9.0634657e-01   3.8718517e-01
   4.4365909e-01   3.4376115e-01
   3.4087811e-01   3.0545587e-01
   8.2731292e-01   4.1446997e-01
   5.4709857e-01   3.3140727e-01
   4.9620516e-01   1.8726576e-01
   3.6416953e-01   3.4281806e-01
   6.8895634e-01   2.1144569e-01
   4.3684718e-01   4.0550479e-01
   6.3543168e-01   1.5628919e-01
   6.4162853e-01   4.0923299e-01
   7.6037516e-01   1.3852331e-01
   4.8623082e-01   2.1155855e-01
   7.5455339e-01   3.9845738e-01
   2.9591293e-01   3.8791531e-01
   5.1803514e-01   3.4805477e-01
   5.7915946e-01   4.3617080e-01
   4.4556050e-01   2.2707050e-01
   6.8863680e-01   1.8082572e-01
   8.6752419e-01   3.7760371e-01
   6.5191241e-01   3.5677307e-01
   6.6184150e-01   4.2041231e-01
   8.8297973e-01   4.0312710e-01
   4.4937576e-01   4.1678544e-01
   3.4759746e-01   4.0382063e-01
   6.5637434e-01   5.6244753e-01
   6.7261850e-01   4.1881835e-01
   4.5979691e-01   2.1311717e-01
   6.1499630e-01   4.8744810e-01
   5.2092299e-01   3.5822006e-01
   5.7770858e-01   3.6879495e-01
   4.1866203e-01   3.4247296e-01
   6.2130892e-01   4.6778793e-01
   9.6133654e-01   2.4561400e-01
   3.8642152e-01   1.8303845e-01
   2.4468878e-01   4.8055102e-01
   3.4805787e-01   2.2363169e-01
   2.4477351e-01   2.6707862e-01
   4.2744679e-01   3.6580598e-01
   9.8705165e-01   5.1962122e-01
   6.3999596e-01   2.9618741e-01
   4.8719432e-01   2.8758871e-01
   3.1135737e-01   1.9093411e-01
   3.6097952e-01   3.3401615e-01
   5.3685755e-01   3.7388822e-01
   5.0553949e-01   4.4631748e-01
   5.8482600e-01   1.9830806e-01
   6.7792753e-01   4.3341028e-01
   5.7076341e-01   2.4526346e-01
   4.6198072e-01   1.6022979e-01
   6.1253256e-01   2.8765351e-01
   9.1015332e-01   5.6416494e-01
   7.1183595e-01   3.7397952e-01
   6.0910534e-01   5.0776250e-01
   8.8706935e-01   2.7697891e-01
   5.9720003e-01   2.6676532e-01
   6.3739935e-01   3.4685308e-01
   5.2941355e-01   3.9245265e-01
   7.5880624e-01   3.5177627e-01
   5.1129888e-01   4.0433717e-01
   6.4865096e-01   4.7653473e-01
   7.6964496e-01   3.2993746e-01
   5.7143837e-01   2.4840150e-01
   2.5396319e-01   2.0145811e-01
   9.6348005e-01   2.4053150e-01
   6.9021079e-01   4.8387503e-01
   6.0091606e-01   3.8492969e-01
   5.6340863e-01   3.5529462e-01
   7.9995322e-01   3.2437547e-01
   4.2166187e-01   3.5755758e-01
   4.8704825e-01   2.1021798e-01
   7.2534245e-01   2.1473557e-01
   7.3360386e-01   2.4036098e-01
   8.4589382e-01   2.5310503e-01
   7.1698447e-01   2.5796707e-01
   8.6425252e-01   3.7749330e-01
   5.8000220e-01   2.1617881e-01
   7.7776829e-01   2.6919481e-01
   8.2119122e-01   2.2984953e-01
   4.6715488e-01   3.0334890e-01
   9.5807954e-01   3.1194485e-01
   6.0466324e-01   5.0689507e-01
   2.8231144e-01   3.0042527e-01
   9.2505553e-01   2.5471791e-01
   9.1133771e-01   3.7477489e-01
   3.9735127e-01   3.2127064e-01
   7.4671703e-01   3.2238188e-01
   7.1126456e-01   7.5677624e-01
   5.2967802e-01   3.2474489e-01
   7.5900965e-01   3.8025330e-01
   7.0955275e-01   2.7045424e-01
   8.6157009e-01   3.3343009e-01
   3.2135266e-01   3.2286500e-01
   5.8230151e-01   3.6146683e-01
   8.3881357e-01   3.7911122e-01
   9.7730111e-01   4.8805018e-01
   8.4899891e-01   2.5749021e-01
   4.7928711e-01   2.2870841e-01
   5.8554044e-01   2.2402947e-01
   7.1699709e-01   3.4442170e-01
   3.2278398e-01   2.1142755e-01
   6.6263929e-01   3.1402789e-01
   7.2356487e-01   3.0218945e-01
   7.7851252e-01   3.2864957e-01
   5.2723962e-01   3.2097177e-01
   6.7168076e-01   4.0973489e-01
   4.2769308e-01   2.5611477e-01
   6.6611899e-01   3.2176506e-01
   6.3052878e-01   2.4770730e-01
   4.3195052e-01   3.3463236e-01
   7.8820230e-01   2.9488134e-01
   6.5143447e-01   6.3322942e-01
   6.4933726e-01   3.7854020e-01
   5.5686824e-01   2.6137638e-01
   3.6847512e-01   2.6688234e-01
   5.0858570e-01   3.6017749e-01
   6.0354706e-01   2.8344025e-01
   7.5373946e-01   4.8602761e-01
   5.3579829e-01   1.7940153e-01
   7.0605361e-01   4.7563422e-01
   5.3476269e-01   2.4708424e-01
   7.2569886e-01   3.2882072e-01
   4.7650907e-01   2.6675729e-01
   4.3467766e-01   2.8601632e-01
   3.0263907e-01   2.4318217e-01
   4.6382621e-01   4.7702567e-01
   6.1144931e-01   3.1627742e-01
   4.0825454e-01   1.6985867e-01
   4.7132951e-01   2.7834014e-01
   5.6775878e-01   2.3615644e-01
   2.2984472e-01   3.4842384e-01
   5.0904274e-01   3.1426320e-01
   3.2536351e-01   2.8465453e-01
   4.4129714e-01   3.1556817e-01
   7.2197052e-01   2.9126206e-01
   6.6780686e-01   3.9828931e-01
   3.6920721e-01   4.4861901e-01
   8.4948273e-01   7.1533868e-01
   5.2387320e-01   3.7691721e-01
   4.3467486e-01   4.2191120e-01
   4.9536589e-01   2.9620300e-01
   6.0360813e-01   2.1174060e-01
   5.3002194e-01   3.9934997e-01
   9.1587752e-01   3.8056162e-01
   8.2516787e-01   3.0923464e-01
   9.5615218e-01   8.8407724e-01
   2.8307756e-01   3.8719735e-01
   7.9544428e-01   2.3859445e-01
   5.0770623e-01   2.9527725e-01
   5.4328934e-01   4.0696258e-01
   4.9883984e-01   2.6815235e-01
   7.6025964e-01   1.9906345e-01
   5.2395193e-01   2.9499846e-01
   7.9139583e-01   2.2440079e-01
   1.0000000e+00   8.6210226e-01
   8.3652805e-01   2.4615346e-01
   3.4066445e-01   3.3960547e-01
   6.3981399e-01   4.0112610e-01
   6.5856737e-01   4.2424490e-01
   5.8851361e-01   2.9921814e-01
   8.1432462e-01   1.7959244e-01
   4.0935630e-01   2.2698733e-01
   7.4427344e-01   2.5427863e-01
   8.2982202e-01   3.4477370e-01
   8.1700579e-01   4.9722553e-01
   7.4851912e-01   3.9312472e-01
   2.3231624e-01   2.8509554e-01
   5.3199761e-01   4.9753463e-01
   4.8093961e-01   4.6691258e-01
   7.4282995e-01   2.6161182e-01
   4.3035228e-01   3.6110373e-01
   3.9843763e-01   3.6453179e-01
   6.4940713e-01   3.3605369e-01
   6.7899463e-01   6.6433763e-01
   3.5071061e-01   3.1241704e-01
   5.5183473e-01   2.5532992e-01
   6.2771889e-01   3.3794092e-01
   6.2405290e-01   2.3179958e-01
   5.0678886e-01   3.1528762e-01
   5.2719435e-01   3.3765981e-01
   5.4314183e-01   5.8544281e-01
   7.2297722e-01   5.0693440e-01
   4.2121176e-01   2.0461857e-01
   4.3756679e-01   2.3985758e-01
   3.5245180e-01   2.9238024e-01
   6.4816107e-01   1.0150470e-01
   4.1762210e-01   2.9521745e-01
   7.2243960e-01   2.7671265e-01
   9.8288589e-01   3.1642753e-01
   7.3328618e-01   3.1324037e-01
   5.6515283e-01   2.7090760e-01
   4.3290161e-01   5.2070970e-01
   5.8093774e-01   3.8463192e-01
   8.1295146e-01   3.7516510e-01
   3.4739732e-01   3.6147398e-01
   5.1317451e-01   4.0928172e-01
   3.9370228e-01   1.7177548e-01
   7.2195144e-01   2.3478507e-01
   6.9672962e-01   2.9178661e-01
   3.5619828e-01   3.0926393e-01
   7.6333905e-01   1.7645816e-01
   7.5773087e-01   1.9092288e-01
   9.3146780e-01   3.7143588e-01
   3.9611909e-01   3.3917292e-01
   6.2353566e-01   2.1673075e-01
   3.2417923e-01   3.3227237e-01
   8.7986926e-01   4.0209826e-01
   7.4189593e-01   2.3663165e-01
   5.6053291e-01   2.2049252e-01
   5.2543135e-01   4.1038986e-01
   3.8165788e-01   1.6807570e-01
   8.7747538e-01   4.6414824e-01
   3.5130997e-01   2.9679251e-01
   3.0408281e-01   3.8555164e-01
   8.0783750e-01   4.4975833e-01
   4.5419784e-01   3.1134799e-01
   5.5625645e-01   3.8203428e-01
   6.8925264e-01   4.5692794e-01
   6.8404481e-01   4.8115009e-01
   7.2476854e-01   4.1574328e-01
   7.9921212e-01   3.0133675e-01
   5.2120383e-01   3.1539427e-01
   7.9487336e-01   3.9766449e-01
   3.1079437e-01   3.8456662e-01
   5.1206047e-01   4.3493125e-01
   5.3268491e-01   3.0167488e-01
   6.0712529e-01   3.9074326e-01
   7.3460443e-01   2.8885838e-01
   9.0295351e-01   3.1997792e-01
   8.5468479e-01   6.3739456e-02
   7.3300572e-01   2.5507425e-01
   4.8116241e-01   2.6456943e-01
   4.3268464e-01   4.1609837e-01
   6.2096918e-01   2.3064281e-01
   6.4486880e-01   2.9859286e-01
   5.9817150e-01   3.3778455e-01
   3.9481151e-01   1.8855558e-01
   7.1175320e-01   2.1091813e-01
   5.8055750e-01   3.6830867e-01
   5.4663037e-01   4.4114022e-01
   7.7221420e-01   3.4336739e-01
   5.1517203e-01   1.3503230e-01
   8.1817222e-01   3.6376498e-01
   8.5807899e-01   2.6889958e-01
   8.8464914e-01   5.3922366e-01
   6.0643733e-01   4.6182148e-01
   8.1585365e-01   4.9827995e-01
   3.5647165e-01   1.5686917e-01
   5.9922670e-01   2.7178918e-01
   6.0407993e-01   4.3763872e-01
   3.9486465e-01   3.6237511e-01
   7.5596625e-01   3.4720649e-01
   4.8729000e-01   2.7464303e-01
   5.7986908e-01   2.5822284e-01
   6.9284933e-01   2.0060090e-01
   5.9035243e-01   4.3752445e-01
   3.0424338e-01   3.5195416e-01
   3.3896738e-01   2.3235859e-01
   5.7095476e-01   3.7585902e-01
   4.1153474e-01   2.6537526e-01
   6.7283324e-01   4.1571101e-01
   7.6169739e-01   4.2806738e-01
   6.3919191e-01   5.6234430e-01
   7.8311335e-01   4.3615446e-01
   7.8513297e-01   1.7520708e-01
   7.8153925e-01   4.7995520e-01
   8.1812010e-01   3.4080634e-01
   4.6156738e-01   4.7492164e-01
   4.5993793e-01   3.3281135e-01
   7.6486672e-01   7.5218277e-01
   9.8260407e-01   3.6625796e-01
   8.1136199e-01   3.4812039e-01
   7.4574960e-01   2.0358556e-01
   6.4057186e-01   2.2909933e-01
   3.4659771e-01   1.9261903e-01
   9.8289247e-01   3.3687291e-01
   4.5577633e-01   2.3511338e-01
   5.7121212e-01   3.0964598e-01
   7.6631820e-01   3.4238596e-01
   9.5446694e-01   5.0030502e-01
   8.3789880e-01   2.3150653e-01
   7.6532775e-01   2.6930848e-01
   8.6183390e-01   3.2210986e-01
   6.1506643e-01   4.9715109e-01
   6.6814047e-01   4.4286861e-01
   5.0122287e-01   2.3677206e-01
   6.2008956e-01   1.8721768e-01
   2.9944230e-01   2.6676997e-01
   4.3869762e-01   2.7974960e-01
   7.9932694e-01   1.2595806e-01
   5.4647243e-01   2.4813598e-01
   7.0849590e-01   2.1236194e-01
   8.8120251e-01   5.6816085e-01
   5.2535999e-01   2.3754083e-01
   7.2575418e-01   3.1956136e-01
   4.5025837e-01   2.5641058e-01
   5.7421004e-01   2.9044771e-01
   6.8641258e-01   4.4631857e-01
   9.6335879e-01   4.0209766e-01
   4.0059545e-01   3.7182743e-01
   3.6189663e-01   3.0107092e-01
   5.3566957e-01   3.5033759e-01
   6.7578356e-01   4.1481455e-01
   9.2965962e-01   4.8186960e-01
   8.8195877e-01   5.0600578e-01
   5.9712267e-01   4.5242623e-01
   4.7184500e-01   3.7299959e-01
   9.2685008e-01   3.7786814e-01
   5.9496684e-01   3.6618692e-01
   4.5327553e-01   4.3980249e-01
   4.9154824e-01   3.2889219e-01
   3.6097201e-01   2.1073160e-01
   6.2866303e-01   3.0142819e-01
   4.4188739e-01   2.6247247e-01
   2.7366284e-01   2.3856093e-01
   4.8847465e-01   3.1289738e-01
   4.6733682e-01   2.9075956e-01
   5.5366260e-01   2.5697370e-01
   1.0000000e+00   4.7803500e-01
   3.4000519e-01   3.1352758e-01
   5.0405274e-01   3.2675884e-01
   4.6395947e-01   2.2887139e-01
   4.7612091e-01   3.4205108e-01
   6.8210086e-01   2.3216511e-01
   6.5030569e-01   2.9151994e-01
   8.0239103e-01   4.5345121e-01
   4.5717169e-01   3.5606858e-01
   6.8920159e-01   2.4054746e-01
   4.8131572e-01   3.5632091e-01
   8.3348509e-01   2.8860398e-01
   3.8181735e-01   6.4220761e-01
   7.9564363e-01   3.0480078e-01
   6.0831914e-01   2.4589840e-01
   5.0795567e-01   3.6469091e-01
   4.5467780e-01   4.2596639e-01
   4.7363616e-01   2.7274764e-01
   6.1738438e-01   4.6308132e-01
   5.8696822e-01   2.1051598e-01
   6.3388392e-01   2.5473269e-01
   9.6436706e-01   2.9166036e-01
   7.8625457e-01   2.9255580e-01
   9.9997571e-01   5.8319130e-01
   8.4520932e-01   4.1582937e-01
   4.0553770e-01   4.2850656e-01
   2.7776746e-01   4.3775205e-01
   5.1486191e-01   3.1829104e-01
   5.9220682e-01   2.7135406e-01
   4.9108388e-01   2.2812373e-01
   6.5642353e-01   5.3213545e-01
   4.3295012e-01   4.2621690e-01
   4.0883945e-01   4.2025029e-01
   8.8822244e-01   3.0229992e-01
   4.9366414e-01   3.0332103e-01
   7.7487360e-01   2.9400564e-01
   3.0099321e-01   4.0393152e-01
   9.1249241e-01   3.3896776e-01
   8.2344249e-01   6.5234191e-01
   4.7168853e-01   3.9729537e-01
   6.3339535e-01   4.7003554e-01
   6.2653035e-01   3.6686180e-01
   4.2373258e-01   4.5447162e-01
   6.6858623e-01   3.9015509e-01
   1.0000000e+00   3.6007717e-01
   7.1959211e-01   3.1854807e-01
   3.3957101e-01   2.8687965e-01
   5.1020611e-01   3.6729201e-01
   4.8492213e-01   2.7220000e-01
   8.6666080e-01   3.1420308e-01
   8.6992142e-01   4.5517269e-01
   5.4706945e-01   6.0065963e-01
   5.3909860e-01   4.0341184e-01
   5.3095262e-01   6.3956521e-01
   6.8249044e-01   5.5221435e-01
   4.2627805e-01   6.4708599e-01
   6.3361099e-01   2.5297630e-01
   7.9063836e-01   3.7126543e-01
   5.6144592e-01   3.1200010e-01
   6.4000229e-01   8.1391188e-01
   8.5379281e-01   3.0099064e-01
   6.8179772e-01   5.7129200e-01
   6.4605360e-01   3.6613142e-01
   7.2691777e-01   2.6551519e-01
   5.8730370e-01   3.7509205e-01
   3.5627435e-01   3.6584944e-01
   5.3950259e-01   2.8609114e-01
   5.2930964e-01   2.6765488e-01
   5.3310458e-01   2.5826973e-01
   9.2519657e-01   6.5998454e-01
   6.4461584e-01   3.1175650e-01
   5.9285493e-01   2.8330114e-01
   6.9522942e-01   3.7473642e-01
   5.2779315e-01   2.2259137e-01
   4.8763915e-01   5.4424427e-01
   5.2354017e-01   3.1923111e-01
   8.7302303e-01   6.5691772e-01
   3.4788454e-01   2.8715447e-01
   5.8566011e-01   2.8847724e-01
   7.8705143e-01   2.2011195e-01
   5.6104606e-01   2.6926637e-01
   4.2000147e-01   2.1755908e-01
   7.0833210e-01   4.1715544e-01
   6.4729708e-01   3.6252849e-01
   5.9585412e-01   2.4456040e-01
   5.7491123e-01   3.6440520e-01
   4.4784491e-01   2.7196637e-01
   4.6569530e-01   4.6043937e-01
   9.5193097e-01   4.6391055e-01
   2.8440269e-01   2.0206239e-01
   7.6196653e-01   3.4290415e-01
   7.0613441e-01   2.2586217e-01
   6.6971324e-01   5.1670190e-01
   4.8412147e-01   4.4047389e-01
   4.0166129e-01   3.7658151e-01
   5.4136057e-01   5.3375895e-01
   2.5828607e-01   8.2485809e-02
   5.9121511e-01   2.2981061e-01
   5.3404381e-01   3.0155187e-01
   4.9590943e-01   3.8979604e-01
   6.0602745e-01   3.9757837e-01
   5.1917877e-01   1.8323045e-01
   2.6032613e-01   4.5807268e-01
   6.3436541e-01   3.0309816e-01
   6.4793834e-01   7.9603833e-01
   3.5079340e-01   3.9413206e-01
   3.8019022e-01   4.2810246e-01
   7.3282157e-01   3.1168693e-01
   2.2543444e-01   5.2040444e-01
   5.9246106e-01   2.4043945e-01
   5.6057922e-01   4.4721739e-01
   4.5349274e-01   3.9190482e-01
   4.5795842e-01   2.9686655e-01
   5.8253332e-01   3.2340592e-01
   5.8572941e-01   3.0035930e-01
   5.4554503e-01   3.8237175e-01
   5.8607104e-01   4.8792914e-01
   7.4677965e-01   4.5037903e-01
   6.1930229e-01   4.2603085e-01
   6.3695040e-01   3.1655129e-01
   5.2249890e-01   2.8192498e-01
   8.2344629e-01   4.4242623e-01
   4.2450009e-01   2.7332820e-01
   6.7155072e-01   6.2909489e-01
   4.3568786e-01   4.0614059e-01
   5.6233294e-01   4.4165265e-01
   6.1649033e-01   2.4314743e-01
   3.9779745e-01   2.8759498e-01
   4.0252671e-01   1.8619465e-01
   6.9639054e-01   2.8224137e-01
   2.5421883e-01   4.6067013e-01
   4.1651379e-01   2.2114393e-01
   6.9357580e-01   2.3913690e-01
   7.2654293e-01   3.1306123e-01
   3.2325813e-01   3.8269862e-01
   7.1135897e-01   2.1481375e-01
   2.7373861e-01   2.4170693e-01
   5.8496951e-01   2.4465931e-01
   3.6988223e-01   4.6248789e-01
   9.9312906e-01   4.1527270e-01
   9.6890875e-01   4.5400425e-01
   7.2061693e-01   3.3196628e-01
   6.2358636e-01   2.5943199e-01
   3.3845666e-01   4.2592640e-01
   6.2150961e-01   3.4233204e-01
   7.1190655e-01   4.2399723e-01
   7.6568272e-01   6.8452085e-01
   8.3772833e-01   3.7299776e-01
   5.7885942e-01   2.3013164e-01
   9.7969677e-01   5.1730623e-01
   6.7207002e-01   2.6605350e-01
   5.0239023e-01   1.1664889e-01
   8.1926030e-01   5.3038176e-01
   5.7786027e-01   3.4175857e-01
   6.3324019e-01   3.3422379e-01
   9.6056798e-01   6.9697773e-01
   6.0405122e-01   4.9236335e-01
   4.2645866e-01   4.0387732e-01
   4.9537105e-01   3.4966266e-01
   4.4999199e-01   2.0165706e-01
   1.7746682e-01   2.8948789e-01
   4.5478445e-01   3.8000468e-01
   4.5560192e-01   2.5566976e-01
   5.5483921e-01   5.8041300e-01
   2.6843355e-01   3.5139973e-01
   7.6495890e-01   5.0540944e-01
   6.5133778e-01   3.2382244e-01
   3.9211776e-01   1.5510328e-01
   4.5749290e-01   4.6368361e-01
   7.2174524e-01   4.1587509e-01
   8.3121376e-01   3.1407319e-01
   5.8202234e-01   2.9058091e-01
   3.5596639e-01   3.8902136e-01
   9.4147793e-01   2.0007222e-01
   4.5297706e-01   3.0259807e-01
   1.0000000e+00   4.4808390e-01
   3.9675551e-01   2.0683577e-01
   9.3107640e-01   4.2700835e-01
   9.1404755e-01   4.1647850e-01
   5.5757266e-01   5.0006582e-01
   1.0000000e+00   6.4886787e-01
   5.5186181e-01   2.2989125e-01
   7.4582679e-01   2.7348850e-01
   9.0773564e-01   3.3774073e-01
   8.1408349e-01   2.6513525e-01
   4.6895089e-01   3.3838024e-01
   1.0000000e+00   4.0362615e-01
   5.9331529e-01   2.9289742e-01
   4.2250926e-01   3.9962349e-01
   5.6771787e-01   3.7619670e-01
   6.8794951e-01   2.7701932e-01
   9.9284599e-01   3.0314058e-02
   5.4117227e-01   2.8045478e-01
   8.2115886e-01   2.2988585e-01
   5.9567102e-01   3.2768231e-01
   8.0536391e-01   2.9297889e-01
   7.8055443e-01   3.7923703e-01
   8.2620438e-01   3.4230266e-01
   6.9462996e-01   2.7767888e-01
   7.0827296e-01   3.2243136e-01
   9.8921334e-01   5.1473376e-01
   7.1058167e-01   2.7276716e-01
   5.0972411e-01   2.6398542e-01
   2.6005364e-01   3.5295626e-01
   2.3806144e-01   3.0610089e-01
   6.5463836e-01   3.0044246e-01
   4.5123181e-01   3.3298649e-01
   6.7799309e-01   2.8078720e-01
   6.3936705e-01   4.6441553e-01
   8.2183577e-01   3.5062123e-01
   6.2550114e-01   4.0523387e-01
   5.5834890e-01   3.7783383e-01
   6.6891899e-01   3.9477026e-01
   5.6050935e-01   2.9756078e-01
   8.8616035e-01   2.3152047e-01
   5.2888447e-01   2.8846485e-01
   7.0458599e-01   2.1112931e-01
   5.8159167e-01   1.8334224e-01
   9.6522089e-01   3.2050565e-01
   8.4797304e-01   5.1762820e-01
   8.3703623e-01   4.2985400e-01
   3.6847567e-01   3.1746588e-01
   5.9405177e-01   2.9658755e-01
   4.4631438e-01   3.8201510e-01
   8.0972666e-01   2.4827276e-01
   7.9497298e-01   4.5854054e-01
   7.2128378e-01   4.6677674e-01
   4.5360382e-01   5.5894318e-01
   6.3477522e-01   2.8577475e-01
   9.2240247e-01   4.1061095e-01
   7.7469531e-01   7.1096113e-01
   7.4738412e-01   6.6708726e-01
   6.4808111e-01   4.2600098e-01
   8.8128460e-01   4.2264212e-01
   8.8176887e-01   3.1298148e-01
   4.9721598e-01   4.3519557e-01
   3.7377132e-01   3.5254654e-01
   5.1615616e-01   5.2210503e-01
   6.2103848e-01   2.9983835e-01
   8.3285156e-01   2.7941582e-01
   4.0651698e-01   2.0842084e-01
   7.0341588e-01   2.8504594e-01
   6.0491561e-01   2.0976314e-01
   8.1602192e-01   1.1207127e-01
   4.1280286e-01   2.2637502e-01
   8.0137213e-01   3.3761473e-01
   3.1657927e-01   4.9843572e-01
   8.8739118e-01   4.0769691e-01
   7.6285293e-01   5.1588176e-01
   7.3233533e-01   3.0158407e-01
   5.7959764e-01   3.3099921e-01
   7.1512983e-01   2.0215803e-01
   7.7404192e-01   1.6756983e-01
   9.4746596e-01   7.4809194e-01
   4.9245054e-01   4.5727086e-01
   9.7765118e-01   5.9985083e-01
   5.7076020e-01   3.9429947e-01
   8.9057522e-01   3.3253989e-01
   5.9653883e-01   2.5250688e-01
   4.6923814e-01   3.2004012e-01
   8.2938794e-01   4.8214155e-01
   7.4814853e-01   3.3374214e-01
   7.7957577e-01   3.3164880e-01
   5.5614384e-01   3.1670310e-01
   3.4631244e-01   3.4469752e-01
   5.7806606e-01   4.0248141e-01
   7.7039043e-01   5.2974970e-01
   5.1524162e-01   2.8060227e-01
   9.3504363e-01   4.3117622e-01
   9.0671050e-01   2.6382678e-01
   6.8999401e-01   2.7057308e-01
   6.9670949e-01   2.1349199e-01
   5.5488423e-01   2.9219289e-01
   6.2036799e-01   2.8337712e-01
   7.3105307e-01   4.6647529e-01
   4.8766787e-01   1.9261914e-01
   5.5302182e-01   2.8787243e-01
   4.2349282e-01   4.4938223e-01
   8.2019829e-01   3.5261771e-01
   7.5914404e-01   3.3000071e-01
   7.8800404e-01   2.8423003e-01
   7.6771906e-01   3.5601036e-01
   4.5494155e-01   2.7529683e-01
   5.5568602e-01   2.7965317e-01
   4.5901734e-01   1.6062245e-01
   6.6309618e-01   3.7309365e-01
   6.1201058e-01   3.8410074e-01
   5.6614399e-01   3.7474776e-01
   6.5630619e-01   3.7782341e-01
   3.3768749e-01   4.6579299e-01
   5.5931227e-01   3.3550676e-01
   6.6310016e-01   2.4824833e-01
   7.5577141e-01   3.4789319e-01
   6.1791130e-01   3.0799213e-01
   5.0200707e-01   2.9071081e-01
   3.1745706e-01   3.5340780e-01
   6.9372923e-01   2.7649275e-01
   5.9877261e-01   4.3393135e-01
   4.1899409e-01   1.8594946e-01
   5.6826752e-01   2.7039234e-01
   6.7006563e-01   4.6145593e-01
   4.4663400e-01   3.3024778e-01
   3.2303032e-01   3.2979428e-01
   7.9796882e-01   2.6475011e-01
   6.5464127e-01   3.2620197e-01
   6.2153451e-01   3.4712550e-01
   6.8605549e-01   2.2820612e-01
   6.9188695e-01   3.6434436e-01
   5.2714176e-01   4.4348300e-01
   8.0683297e-01   5.2897232e-01
   6.4106294e-01   3.5175517e-01
   5.0938824e-01   5.2001851e-01
   9.0959817e-01   6.0992249e-01
   6.7660187e-01   1.8757502e-01
   7.8986176e-01   4.0614883e-01
   5.4224961e-01   3.2770685e-01
   5.1996428e-01   3.7536944e-01
   5.3064226e-01   3.6413088e-01
   8.2088138e-01   3.2670776e-01
   6.0181662e-01   1.5856408e-01
   5.5891601e-01   4.2186172e-01
   6.2149059e-01   4.1146604e-01
   5.6201577e-01   2.8642314e-01
   6.9476657e-01   4.1604512e-01
   7.7682192e-01   3.1131800e-01
   7.9158285e-01   4.4198263e-01
   6.4060086e-01   4.2240393e-01
   7.5667759e-01   3.2848392e-01
   6.8120963e-01   2.0715249e-01
   9.1788485e-01   3.8163214e-01
   7.3621558e-01   3.8378508e-01
   5.4741236e-01   3.2165048e-01
   7.0619275e-01   5.4875401e-01
   7.8627340e-01   4.3400883e-01
   5.3116382e-01   2.5407662e-01
   4.5328982e-01   4.1724919e-01
   8.7156339e-01   2.5460730e-01
   6.9598350e-01   3.8615001e-01
   3.3728347e-01   3.6649941e-01
   9.7946287e-01   3.2978646e-01
   7.1948985e-01   3.0793675e-01
   5.5765459e-01   3.9954066e-01
   4.9619898e-01   5.2366009e-01
   6.4123346e-01   3.2943629e-01
   9.6806069e-01   5.6682914e-01
   6.8158903e-01   3.6573537e-01
   7.8418479e-01   5.1004234e-01
   2.5795857e-01   2.9210049e-01
   4.0866661e-01   3.8851510e-01
   6.1519120e-01   1.6458487e-01
   6.2482725e-01   3.3366969e-01
   7.1331692e-01   5.3795759e-01
   2.8867820e-01   2.6491775e-01
   9.6096064e-01   5.3467541e-01
   4.0284868e-01   2.4962604e-01
   1.8600248e-01   5.7306782e-01
   8.9434818e-01   4.3800821e-01
   4.8495182e-01   3.2001356e-01
   6.8227458e-01   2.4770606e-01
   3.8102026e-01   6.2719314e-01
   6.2329028e-01   3.6297656e-01
   7.8201943e-01   3.3620348e-01
   6.9582205e-01   6.9338771e-01
   6.3257322e-01   4.0458511e-01
   6.0437417e-01   2.3217553e-01
   4.6259450e-01   3.5677511e-01
   6.2836703e-01   5.5752320e-01
   4.2953990e-01   4.0035828e-01
   3.6058176e-01   3.7431167e-01
   8.4136327e-01   3.2292201e-01
   4.7138335e-01   2.1095650e-01
   7.8560162e-01   3.5783355e-01
   7.1588854e-01   2.8165334e-01
   4.1181576e-01   4.3903635e-01
   4.3775579e-01   6.2977392e-01
   8.4308248e-01   3.0131820e-01
   3.4891632e-01   3.0440140e-01
   4.3585702e-01   2.4200262e-01
   5.9692824e-01   2.5386319e-01
   5.3351371e-01   2.9136882e-01
   4.7898141e-01   3.1277778e-01
   5.3360478e-01   2.8538269e-01
   8.3977806e-01   5.1503797e-01
   5.3594940e-01   3.4767586e-01
   4.9057538e-01   2.4214875e-01
   3.2318304e-01   4.5735622e-01
   7.9773634e-01   2.8951768e-01
   4.2602442e-01   2.4818234e-01
   4.2820423e-01   3.4660273e-01
   3.6444586e-01   6.8415782e-02
   4.2232452e-01   3.5079410e-01
   9.7086151e-01   3.1286183e-01
   5.1900979e-01   2.7128019e-01
   4.3150244e-01   3.2838740e-01
   5.7599051e-01   3.1577117e-01
   6.6615031e-01   2.1761551e-01
   6.6566865e-01   3.3343296e-01
   7.7870343e-01   3.6485958e-01
   5.5418972e-01   1.2635307e-01
   5.3579092e-01   2.9411499e-01
   8.3278218e-01   3.1556907e-01
   4.8044092e-01   2.9896402e-01
   6.2018867e-01   3.8832080e-01
   9.3928609e-01   2.4583473e-01
   4.5355133e-01   3.7614027e-01
   5.2537721e-01   2.7095259e-01
   8.0734517e-01   3.9849559e-01
   8.4639822e-01   3.1988320e-01
   7.6306256e-01   4.2851611e-01
   5.8388533e-01   3.2970592e-01
   6.0424833e-01   2.3889407e-01
   4.5223244e-01   3.7294787e-01
   4.1518966e-01   2.7755505e-01
   5.0616550e-01   2.7389915e-01
   9.6780694e-01   3.7996631e-01
   6.3509318e-01   3.4430335e-01
   9.6423883e-01   5.3545773e-01
   4.4610545e-01   3.0383949e-01
   5.3335799e-01   2.8245809e-01
   5.1029895e-01   3.0342044e-01
   7.2856762e-01   2.4725763e-01
   8.3605415e-01   5.9862692e-01
   9.4112625e-01   3.0539666e-01
   6.6431046e-01   2.4135295e-01
   5.0895348e-01   3.5028644e-01
   6.6874139e-01   2.5840183e-01
   6.4513669e-01   5.1489126e-01
   7.0646682e-01   3.5968863e-01
   5.3614409e-01   1.4573911e-01
   3.3528473e-01   2.6468205e-01
   4.7983099e-01   2.9436887e-01
   7.1929211e-01   4.3398607e-01
   4.3153768e-01   4.2981645e-01
   6.4583162e-01   4.2538035e-01
   5.2097371e-01   3.1471538e-01
   7.5990794e-01   4.3992735e-01
   5.1166511e-01   2.7951651e-01
   7.3257643e-01   4.2203763e-01
   5.9215994e-01   2.6996578e-01
   5.5857781e-01   3.0354559e-01
   8.1562741e-01   3.3212430e-01
   7.1568337e-01   3.5682844e-01
   4.9161085e-01   3.7612235e-01
   6.8199776e-01   3.0986409e-01
   9.0173118e-01   9.0345120e-01
   6.2328846e-01   2.9611501e-01
   3.0497858e-01   5.5397473e-01
   3.3236330e-01   2.3437336e-01
   3.7416791e-01   3.8594431e-01
   7.0530621e-01   3.3870618e-01
   8.2967535e-01   4.4091234e-01
   4.6820167e-01   2.7279966e-01
   5.3053021e-01   2.5221148e-01
   6.0244597e-01   3.1012531e-01
   4.5637302e-01   4.4894691e-01
   6.1909510e-01   6.6219390e-01
   8.1693336e-01   3.0159934e-01
   5.5254552e-01   2.2123845e-01
   1.0000000e+00   8.0123386e-01
   4.1989465e-01   2.9048639e-01
   5.5808356e-01   2.8966716e-01
   5.8750145e-01   4.9540764e-01
   4.0358798e-01   3.9964693e-01
   5.8017591e-01   3.5662039e-01
   8.3156567e-01   2.5472867e-01
   4.6167920e-01   2.6281618e-01
   3.1315930e-01   3.3117895e-01
   5.9933834e-01   2.2809483e-01
   6.7300512e-01   2.6715126e-01
   7.0846157e-01   3.4432681e-01
   4.7351123e-01   3.5474954e-01
   5.7310771e-01   3.9545180e-01
   8.1992418e-01   4.0122341e-01
   5.4315736e-01   3.4311331e-01
   3.2626344e-01   5.1054028e-01
   5.3874741e-01   3.8741709e-01
   4.4363777e-01   2.5879622e-01
   5.0843204e-01   5.2295828e-01
   6.3214553e-01   3.5864782e-01
   6.1241989e-01   2.2714831e-01
   5.3387669e-01   4.0868811e-01
   7.8253077e-01   2.2826888e-01
   4.8430082e-01   1.7650537e-01
   6.9859067e-01   2.9330073e-01
   6.1336180e-01   5.3741978e-01
   4.3779123e-01   3.4861569e-01
   6.3175364e-01   3.2614363e-01
   5.0178441e-01   3.9524816e-01
   4.8702545e-01   2.2070992e-01
   9.0069975e-01   4.2916667e-01
   3.8555695e-01   2.7410719e-01
   5.2963375e-01   3.6133988e-01
   3.8750438e-01   2.5659627e-01
   3.0743737e-01   3.4081648e-01
   4.3020552e-01   4.1757873e-01
   8.6994218e-01   2.9378277e-01
   6.3105384e-01   1.9483919e-01
   6.1872584e-01   3.6685517e-01
   4.3542062e-01   3.1221720e-01
   4.6515542e-01   4.2698007e-01
   5.0660185e-01   1.7985633e-01
   3.7895089e-01   4.3931129e-01
   3.0373549e-01   2.6427802e-01
   4.8883872e-01   3.1525395e-01
   6.2073693e-01   3.2695960e-01
   3.6338524e-01   4.8980704e-01
   4.2180736e-01   2.8875826e-01
   4.3651514e-01   2.6335971e-01
   7.4770805e-01   3.8166903e-01
   6.8915123e-01   3.6663360e-01
   4.0956581e-01   3.1383939e-01
   4.7475315e-01   3.2145256e-01
   6.7914386e-01   4.0163234e-01
   9.3661418e-01   3.6087698e-01
   6.3881090e-01   3.4833873e-01
   6.2389564e-01   4.2238393e-01
   5.8705130e-01   3.2423641e-01
   9.9398407e-01   4.3274059e-01
   6.1785717e-01   3.2358468e-01
   7.4330255e-01   2.9769015e-01
   1.9569653e-01   2.6604239e-01
   6.3707239e-01   3.1645078e-01
   7.0803847e-01   3.1585541e-01
   7.3919265e-01   2.9403948e-01
   6.0632213e-01   2.7995790e-01
   3.3988105e-01   3.1914265e-01
   7.1690805e-01   3.3816847e-01
   6.4724301e-01   3.5610745e-01
   5.0951830e-01   3.0534394e-01
   3.3715599e-01   2.3693663e-01
   6.2903453e-01   2.8556521e-01
   6.9669877e-01   3.0280255e-01
   6.4007690e-01   2.8468912e-01
   4.6841896e-01   3.1668493e-01
   7.1969321e-01   2.9313343e-01
   8.1071736e-01   3.8454205e-01
   5.4073319e-01   3.4539466e-01
   5.6030559e-01   2.0007321e-01
   5.7485290e-01   3.7908665e-01
   2.8290652e-01   3.9359040e-01
   9.9981651e-01   3.4880274e-01
   3.9403266e-01   5.1102947e-01
   2.7977805e-01   2.6741218e-01
   9.9945855e-01   5.3349548e-01
   8.4615393e-01   2.0447534e-01
   7.0736570e-01   2.8386652e-01
   3.7748167e-01   2.2008562e-01
   8.9696339e-01   3.1705129e-01
   7.0415508e-01   3.3987527e-01
   8.0432740e-01   2.2740535e-01
   6.6314218e-01   3.8177411e-01
   4.7687975e-01   3.9726507e-01
   4.1907216e-01   2.1530415e-01
   5.5321299e-01   3.3339613e-01
   8.1040140e-01   3.8660626e-01
   4.1942115e-01   3.4864577e-01
   8.0301551e-01   5.2633845e-01
   3.4489892e-01   4.3333854e-01
   4.9266396e-01   4.2984328e-01
   5.2153953e-01   2.3143023e-01
   7.6646932e-01   2.5088101e-01
   7.6642097e-01   3.9096035e-01
   4.0455514e-01   2.8795158e-01
   6.3652827e-01   2.1070357e-01
   5.8830583e-01   4.1035578e-01
   5.3114288e-01   3.2926511e-01
   4.9930090e-01   2.8654788e-01
   5.4382680e-01   3.0717458e-01
   6.9678362e-01   2.2827060e-01
   8.0826921e-01   4.4318255e-01
   1.0000000e+00   7.4101363e-01
   7.6914369e-01   3.5381200e-01
   8.8249141e-01   2.1152830e-01
   5.2246847e-01   3.6586167e-01
   5.5154348e-01   4.0261181e-01
   7.4350747e-01   5.2372548e-01
   3.8747806e-01   3.2612912e-01
   8.1152344e-01   2.6087828e-01
   4.2691708e-01   3.0994420e-01
   4.5395656e-01   2.9594296e-01
   4.8264481e-01   3.3826930e-01
   4.9792853e-01   2.4922137e-01
   7.5534199e-01   3.4561560e-01
   5.8434623e-01   3.2530309e-01
   4.0663740e-01   3.8860531e-01
   4.6664599e-01   2.5760086e-01
   6.4013524e-01   3.5602926e-01
   6.9574342e-01   3.0577291e-01
   9.0280857e-01   2.9346057e-01
   9.4893953e-01   3.2051678e-01
   9.8777144e-01   4.4831239e-01
   6.8519993e-01   4.5445455e-01
   5.9374587e-01   3.5374252e-01
   8.1352640e-01   4.2688664e-01
   6.0598304e-01   3.6036995e-01
   3.0849384e-01   3.6997265e-01
   6.7265984e-01   3.7856283e-01
   6.8041631e-01   3.1993097e-01
   4.1947965e-01   2.4205974e-01
   4.2344078e-01   3.3614594e-01
   9.2629029e-01   3.4314083e-01
   4.5805023e-01   5.5243740e-01
   5.6686574e-01   2.9548057e-01
   5.3143009e-01   3.2212806e-01
   5.6777760e-01   2.1414507e-01
   3.7950817e-01   4.6123875e-01
   6.2684524e-01   3.2640954e-01
   3.1470869e-01   3.5447059e-01
   3.9512939e-01   5.8244743e-01
   3.9075237e-01   2.2590863e-01
   6.8992130e-01   1.5749833e-02
   5.8683333e-01   3.0241688e-01
   6.8632901e-01   5.2470038e-01
   6.9301435e-01   4.2157508e-01
   6.1931583e-01   4.5844425e-01
   3.4980153e-01   4.3211023e-01
   2.9363806e-01   2.6733166e-01
   7.5487070e-01   4.7806224e-01
   6.8213037e-01   6.1364671e-01
   4.9872607e-01   3.5305242e-01
   7.6556597e-01   3.8644810e-01
   4.9694946e-01   3.6249084e-01
   1.9415550e-02   3.4018733e-01
   8.6231954e-01   3.7963204e-01
   5.0739901e-01   2.5165610e-01
   5.8086750e-01   3.5696604e-01
   6.1217302e-01   3.6819439e-01
   6.3477580e-01   2.2373129e-01
   1.0000000e+00   4.1127645e-01
   6.0136006e-01   1.6513476e-01
   4.3456804e-01   3.5279568e-01
   4.9704099e-01   2.9664353e-01
   8.7231115e-01   2.4434186e-01
   2.6337128e-02   3.9272992e-01
   4.6521216e-01   2.8771589e-01
   8.8477134e-01   5.2296643e-01
   4.9484741e-01   2.2388192e-01
   8.8084542e-01   3.5703807e-01
   8.9525869e-01   5.8640642e-01
   6.2657002e-01   2.1043846e-01
   5.5091338e-01   3.4539111e-01
   6.6778002e-01   3.1621862e-01
   6.4007729e-01   1.5918579e-01
   4.9084454e-01   2.6811920e-01
   6.2630566e-01   3.3367414e-01
   8.0894219e-01   2.6892862e-01
   7.6746229e-01   6.4301325e-01
   7.7810334e-01   3.5070765e-01
   5.7748839e-01   3.1488051e-01
   3.3077031e-01   2.5985522e-01
   2.7728373e-01   2.8295157e-01
   7.7362457e-01   3.5872228e-01
   5.7685069e-01   2.7359029e-01
   3.6643384e-01   3.2710100e-01
   4.2150312e-01   6.1050480e-01
   3.1053911e-01   3.6695602e-01
   3.6788900e-01   2.3127538e-01
   4.3772770e-01   2.6229975e-01
   3.6063024e-01   4.3350900e-01
   8.8410353e-01   2.5983156e-01
   3.4204295e-01   3.2169080e-01
   6.2006001e-01   3.2504268e-01
   5.2196951e-01   3.8806229e-01
   6.9498064e-01   4.4941787e-01
   5.1114782e-01   2.5985181e-01
   4.3468727e-01   3.3747918e-01
   7.6835734e-01   3.0089384e-01
   7.1813128e-01   3.3969544e-01
   3.9038252e-01   4.6233758e-01
   6.3244294e-01   2.4447040e-01
   8.0072316e-01   3.8531459e-01
   8.7099920e-01   5.5778546e-01
   7.4656457e-01   3.5085805e-01
   3.7950274e-01   2.9312026e-01
   8.2231290e-01   8.7916656e-01
   7.1933619e-01   3.9700985e-01
   4.4930329e-01   3.8101400e-01
   5.5706003e-01   3.1390206e-01
   8.5259369e-01   2.6192994e-01
   5.9789182e-01   3.0602995e-01
   7.8803158e-01   2.5512216e-01
   3.9336172e-01   5.1268111e-01
   9.2220303e-01   4.1497547e-01
   6.2210887e-01   2.2290978e-01
   6.7908344e-01   4.8384898e-01
   8.8797983e-01   3.2753875e-01
   3.5253201e-01   3.2251952e-01
   5.4928205e-01   2.6552180e-01
   8.7268524e-01   2.7603156e-01
   8.5282129e-01   3.8555096e-01
   9.2513778e-01   3.3543986e-01
   7.2564377e-01   1.9110442e-01
   5.0620907e-01   5.0528344e-01
   4.3357689e-01   2.5881465e-01
   9.1339188e-01   4.3007294e-01
   5.2739503e-01   3.1096537e-01
   6.4098146e-01   2.6798311e-01
   9.9634773e-01   1.0000000e+00
   1.0000000e+00   5.8216125e-01
   6.6732147e-01   1.2789491e-01
   4.8945781e-01   3.1267957e-01
   8.0576093e-01   5.1812883e-01
   5.6038211e-01   3.1511409e-01
   6.5884371e-01   3.4078234e-01
   4.0110068e-01   2.4020029e-01
   5.6201601e-01   3.4527047e-01
   5.1986697e-01   3.0058307e-01
   4.9059025e-01   4.0224936e-01
   5.5851736e-01   3.2028698e-01
   8.1644099e-01   4.6290846e-01
   4.2258777e-01   2.0683141e-01
   9.9913591e-01   1.2177948e-01
   6.1698974e-01   1.9944213e-01
   5.4913929e-01   4.9621075e-01
   8.8320401e-01   3.9035539e-01
   6.6524050e-01   2.9995803e-01
   7.0390716e-01   5.5238241e-01
   6.7934776e-01   2.6631140e-01
   8.4615377e-01   4.1559889e-01
   6.2536540e-01   2.8350095e-01
   5.9178733e-01   1.9814175e-01
   6.7909413e-01   2.9493171e-01
   7.7391532e-01   4.6935021e-01
   5.2082201e-01   4.7649368e-01
   4.7148111e-01   2.4252348e-01
   7.2380630e-01   5.4224056e-01
   7.7348293e-01   5.0806082e-01
   7.3278778e-01   3.8358370e-01
   5.7697866e-01   2.8045140e-01
   7.5460484e-01   4.5413320e-01
   3.9885460e-01   4.7868358e-01
   8.5679518e-01   4.4451889e-01
   3.4778082e-01   3.6937029e-01
   7.5974035e-01   3.6491387e-01
   6.0020090e-01   3.8669323e-01
   4.5232663e-01   2.5590080e-01
   9.3316467e-01   3.8426486e-01
   8.0535703e-01   3.8137708e-01
   4.2453152e-01   4.1177216e-01
   6.6789616e-01   1.1247852e-01
   4.9868225e-01   2.3713794e-01
   5.6119735e-01   4.8694616e-01
   3.8875528e-01   4.4406672e-01
   5.5862778e-01   5.0851229e-01
   9.9668780e-01   5.0749929e-01
   5.3962242e-01   3.5510628e-01
   1.0000000e+00   6.4599752e-01
   2.3668355e-01   3.5163639e-01
   9.9397812e-01   2.8680710e-01
   6.9219386e-01   4.9010697e-01
   8.6845127e-01   4.6833012e-01
   5.5063389e-01   2.7224983e-01
   5.7419335e-01   4.3314304e-01
   4.8675272e-01   3.1193771e-01
   4.8872437e-01   5.2918328e-01
   4.9345150e-01   3.0222499e-01
   4.2050087e-01   1.7933493e-01
   6.0238133e-01   3.6616190e-01
   4.6627829e-01   3.0826560e-01
   5.1336067e-01   4.3916979e-01
   4.3315998e-01   2.6252127e-01
   8.5787284e-01   3.0846344e-01
   6.2621349e-01   3.8888045e-01
   8.2036234e-01   4.0029883e-01
   4.0214344e-01   2.8369506e-01
   7.2978661e-01   3.8786449e-01
   4.6453534e-01   2.6824754e-01
   5.0103709e-01   3.1075985e-01
   6.5201685e-01   3.0967237e-01
   4.2364956e-01   2.7934237e-01
   2.6123925e-01   2.1331286e-01
   8.6787114e-01   3.2288451e-01
   4.0675850e-01   3.3439764e-01
   6.3244253e-01   9.3918834e-02
   5.7602181e-01   2.7864459e-01
   6.9942621e-01   6.0832767e-01
   8.1256062e-01   2.9420964e-01
   5.4054729e-01   2.8904330e-01
   5.1427466e-01   8.9835891e-01
   6.9596108e-01   4.3596747e-01
   6.4953904e-01   4.2192151e-01
   4.1481167e-01   4.5657437e-01
   1.0000000e+00   8.7098794e-01
   6.6406170e-01   3.1372999e-01
   8.7365809e-01   3.6798759e-01
   7.3144777e-01   7.0337923e-01
   6.4103334e-01   2.3010290e-01
   5.7044210e-01   2.9030812e-01
   7.6682186e-01   1.6447526e-01
   8.1877350e-01   4.3768907e-01
   5.0169777e-01   3.0845980e-01
   5.5278153e-01   4.2504313e-01
   5.7788462e-01   4.3720899e-01
   5.1995938e-01   2.6690399e-01
   7.7170184e-01   3.0238325e-01
   6.2056662e-01   6.0943491e-01
   6.5393985e-01   3.7734584e-01
   7.4126849e-01   3.0091066e-01
   5.7199444e-01   4.4007782e-01
   4.3571462e-01   3.3526607e-01
   9.9097108e-01   3.5291134e-01
   7.5520042e-01   3.0658285e-01
   8.6683817e-01   4.1052733e-01
   4.4808800e-01   3.2017381e-01
   3.2538168e-01   2.6147029e-01
   6.0507897e-01   3.3889308e-01
   5.2603424e-01   6.3328911e-01
   6.4565414e-01   1.7932226e-01
   6.2361434e-01   4.6400542e-01
   7.7674236e-01   4.6432547e-01
   2.9699511e-01   4.3746105e-01
   3.8790684e-01   2.1468021e-01
   6.8365040e-01   2.5962448e-01
   2.7383723e-01   1.9748107e-01
   6.6656281e-01   2.9395716e-01
   4.9047583e-01   5.1237073e-01
   4.2680933e-01   2.8571219e-01
   4.0471518e-01   3.3511678e-01
   4.2022754e-01   3.3876203e-01
   6.9690211e-01   2.7614845e-01
   9.1323373e-01   2.8877055e-01
   8.2788982e-01   4.2302963e-01
   4.9438279e-01   4.5037856e-01
   8.9517923e-01   1.6421231e-01
   5.6135426e-01   6.2237427e-01
   8.7863778e-01   2.8744566e-01
   8.5226864e-01   3.3775186e-01
   7.6591096e-01   3.5095489e-01
   5.2952573e-01   3.4858806e-01
   3.5466246e-01   4.8041478e-01
   5.4181913e-01   2.8551339e-01
   8.8551982e-01   2.8299094e-01
   4.7054006e-01   3.1724990e-01
   8.4159657e-01   2.1329433e-01
   4.3471933e-01   3.1831434e-01
   5.6438328e-01   2.6129392e-01
   5.0808748e-01   3.9396731e-01
   6.4187110e-01   1.9700070e-01
   9.0510938e-01   7.2377981e-01
   2.9662373e-01   3.3996683e-01
   4.5016910e-01   2.5491701e-01
   5.5601214e-01   2.5179670e-01
   7.0718739e-01   4.4714522e-01
   4.1717772e-01   2.5930729e-01
   6.6665028e-01   2.9722703e-01
   5.4519685e-01   3.8848047e-01
   6.6580753e-01   3.4796475e-01
   5.4832428e-01   2.9867829e-01
   6.3897795e-01   4.1409024e-01
   7.5474710e-01   4.6049254e-01
   4.4444884e-01   2.3193444e-01
   6.7184756e-01   3.6717384e-01
   8.2747363e-01   3.1205851e-01
   6.8612551e-01   2.7281508e-01
   5.7996995e-01   4.6271052e-01
   6.9181786e-01   4.0809246e-01
   9.5146081e-02   2.5255901e-01
   8.8067613e-01   3.2098506e-01
   6.9558202e-01   2.7417439e-01
   6.3550450e-01   4.3597970e-01
   6.2017541e-01   3.0681132e-01
   4.5978522e-01   2.4268279e-01
   3.4146305e-01   4.6137509e-01
   3.7005035e-01   3.3719015e-01
   3.8934985e-01   3.5554302e-01
   7.1958006e-01   3.0517427e-01
   4.1400178e-01   2.8125236e-01
   5.5555145e-01   2.8145963e-01
   6.8122677e-01   3.0291970e-01
   6.4346677e-01   3.6436057e-01
   8.3297987e-01   2.6233398e-01
   4.7864717e-01   4.0576159e-01
   4.9927063e-01   2.7220279e-01
   4.8382744e-01   3.0078729e-01
   8.8544315e-01   2.5350397e-01
   6.9760996e-01   2.5284103e-01
   4.2713388e-01   2.5608761e-01
   7.5872298e-01   3.7355623e-01
   3.9441630e-01   4.5542570e-01
   3.2945667e-01   2.4051022e-01
   6.4501867e-01   3.6939473e-01
   5.2327218e-01   2.9720776e-01
   6.6864975e-01   1.3683744e-01
   3.7268514e-01   3.2769837e-01
   9.9974410e-01   9.3760615e-01
   8.5434903e-01   2.8929598e-01
   8.3129116e-01   3.1138702e-01
   4.4274002e-01   1.9400284e-01
   7.8037333e-01   3.4169652e-01
   7.8982168e-01   4.2096814e-01
   5.3733128e-01   2.4353074e-01
   5.3700186e-01   2.9571049e-01
   6.6231923e-01   2.3396977e-01
   6.3617320e-01   3.8094743e-01
   7.0507999e-01   3.0313270e-01
   3.1355808e-01   3.7982731e-01
   6.9313903e-01   4.0825263e-01
   2.5293850e-01   3.3551490e-01
   3.5208113e-01   2.8075771e-01
   3.1940259e-01   2.8008353e-01
   7.7248053e-01   3.3141036e-01
   6.4795072e-01   2.9010944e-01
   5.9144448e-01   2.4957218e-01
   4.9066318e-01   3.4553662e-01
   4.5293893e-01   2.3088756e-01
   3.4451609e-01   2.8614378e-01
   7.4795068e-01   2.1419988e-01
   4.3647571e-01   3.9906287e-01
   7.2730268e-01   3.1180991e-01
   5.9193571e-01   4.6803986e-01
   3.8663126e-01   2.6291887e-01
   7.1348330e-01   3.6967042e-01
   6.0467751e-01   2.1728705e-01
   5.9464939e-01   3.0038828e-01
   8.6828096e-01   2.4715980e-01
   8.9994686e-01   4.6060608e-01
   4.0717122e-01   2.4601687e-01
   3.7324889e-01   2.7796294e-01
   2.3973481e-01   3.3238421e-01
   1.0000000e+00   6.2097327e-01
   6.7043879e-01   3.4375988e-01
   4.4609759e-01   3.1194345e-01
   5.2294583e-01   4.8570088e-01
   3.2476134e-01   3.1709299e-01
   4.7210263e-01   3.7436584e-01
   6.6071714e-01   2.6892217e-01
   5.6941422e-01   5.2378647e-01
   4.8453751e-01   2.8458009e-01
   7.6026312e-01   2.2131676e-01
   7.5337572e-01   3.6428047e-01
   4.0237758e-01   4.0696352e-01
   4.8244948e-01   3.0279356e-01
   5.0714418e-01   2.9392807e-01
   7.6860896e-01   5.3592764e-01
   8.6425901e-01   3.1579009e-01
   7.5260856e-01   3.6582137e-01
   5.7098831e-01   2.5600106e-01
   6.5052894e-01   3.5705887e-01
   8.6503591e-01   2.7549986e-01
   4.4904326e-01   5.6048377e-01
   3.2737746e-01   8.4486011e-01
   3.6485172e-01   2.7266177e-01
   5.4069483e-01   3.0305164e-01
   4.8322396e-01   2.2873145e-01
   6.9923459e-01   3.9166020e-01
   4.0781116e-01   2.8640052e-01
   7.4504405e-01   2.0033065e-01
   4.6864734e-01   3.2517641e-01
   6.7073789e-01   6.3083306e-01
   2.7989231e-01   6.6435018e-01
   4.1839684e-01   7.2986298e-01
   6.6379056e-01   3.5598187e-01
   3.8653954e-01   2.8787415e-01
   9.0327630e-01   4.4776944e-01
   5.9392973e-01   2.7969336e-01
   4.5612018e-01   3.1008937e-01
   7.4046996e-01   2.7617610e-01
   3.4417193e-01   2.4492798e-01
   6.0478728e-01   2.9611701e-01
   5.5814064e-01   5.4073569e-01
   5.4089336e-01   2.8100798e-01
   5.5907306e-01   3.9596235e-01
   7.2545967e-01   2.0846631e-01
   6.6514879e-01   3.1322912e-01
   6.4403425e-01   2.3797481e-01
   6.3086276e-01   1.4756385e-01
   4.1355363e-01   3.4756381e-01
   3.7175910e-01   3.7059915e-01
   4.7356509e-01   2.7167700e-01
   6.3107221e-01   2.7743105e-01
   9.0572825e-01   5.6923631e-01
   5.8602896e-01   3.0567938e-01
   6.3400895e-01   3.5856287e-01
   4.0713982e-01   2.6399500e-01
   5.9934668e-01   2.3721077e-01
   8.6483186e-01   2.2585950e-01
   6.5084079e-01   2.4785524e-01
   5.8862830e-01   3.6382081e-01
   4.4940718e-01   2.7026208e-01
   3.4123450e-01   2.9970414e-01
   5.5554553e-01   5.1832548e-01
   9.8891245e-01   6.2206554e-01
   5.2796380e-01   6.4624085e-01
   4.3913438e-01   5.2777221e-01
   7.2090566e-01   3.3896617e-01
   5.4444231e-01   3.3485087e-01
   5.9232382e-01   2.3408112e-01
   3.4344945e-01   2.9082797e-01
   4.1299075e-01   1.6740589e-01
   6.8601976e-01   2.9063571e-01
   5.2842545e-01   1.4661287e-01
   6.7725641e-01   2.6449346e-01
   5.6247184e-01   4.2862652e-01
   6.4481177e-01   3.5876041e-01
   4.1353155e-01   4.4134931e-01
   3.9020463e-01   2.3882182e-01
   3.7078421e-01   3.5396608e-01
   3.6220346e-01   2.1070688e-01
   8.2150906e-01   3.7315504e-01
   4.5438327e-01   3.6966117e-01
   3.6863339e-01   3.0164237e-01
   5.4445988e-01   4.8369458e-01
   8.3393391e-01   1.6737970e-01
   9.9631213e-01   4.6854216e-01
   5.4145851e-01   2.9956573e-01
   5.0222270e-01   3.3863009e-01
   1.0000000e+00   2.8468611e-01
   9.3334768e-01   2.4655786e-01
   3.7313571e-01   4.3681398e-01
   8.5536909e-01   2.9122852e-01
   4.7020285e-01   2.0875149e-01
   3.8649595e-01   1.9608739e-01
   8.9003230e-01   5.4009355e-01
   6.9065287e-01   3.3582478e-01
   5.5895016e-01   3.9227267e-01
   2.6455174e-01   1.9493610e-01
   6.6062787e-01   3.0027964e-01
   5.5168671e-01   2.7386118e-01
   9.5193554e-01   4.7046967e-01
   5.5763974e-01   1.8593552e-01
   8.7587898e-01   3.7271025e-01
   7.5645471e-01   3.6807774e-01
   6.0378905e-01   3.7835260e-01
   3.5846190e-01   4.9154793e-01
   5.9739641e-01   1.9411309e-01
   6.7311397e-01   3.0678331e-01
   2.3034275e-01   2.6180431e-01
   4.6441954e-01   3.1247058e-01
   8.1350531e-01   3.0158353e-01
   4.0871249e-01   3.3384458e-01
   7.7587362e-01   6.2989776e-01
   8.3409331e-01   4.4092121e-01
   3.7640934e-01   3.1044320e-01
   4.6215992e-01   3.1980116e-01
   5.4511601e-01   2.4505572e-01
   5.7926442e-01   3.8021149e-01
   4.6750519e-01   3.4570240e-01
   3.7432532e-01   2.6238665e-01
   2.2120556e-01   2.1446894e-01
   6.9386023e-01   2.3712117e-01
   6.7623725e-01   3.1644233e-01
   4.7248335e-01   3.5389480e-01
   4.7218432e-01   2.0308196e-01
   7.1180680e-01   3.4081632e-01
   3.9560559e-01   3.2707346e-01
   6.8913848e-01   4.4163295e-01
   6.4545563e-01   3.6075880e-01
   4.6894574e-01   2.4120137e-01
   5.9154160e-01   8.2602813e-01
   5.9048221e-01   3.2800236e-01
   6.4951380e-01   2.9179852e-01
   9.9943317e-01   7.2476103e-01
   6.3986234e-01   2.2926761e-01
   4.4768341e-01   3.1467566e-01
   4.4392934e-01   2.5555649e-01
   6.6635992e-01   3.9615461e-01
   4.9333626e-01   3.0178859e-01
   5.5743185e-01   5.7821816e-01
   6.3044865e-01   3.8611648e-01
   7.0328330e-01   4.8504190e-01
   6.2415312e-01   2.4217891e-01
   9.1039558e-01   4.3688188e-01
   6.6485783e-01   2.4563208e-01
   6.7639240e-01   3.6889970e-01
   6.5920837e-01   3.3756762e-01
   5.2489114e-01   6.0462221e-01
   8.8983164e-01   3.2547570e-01
   3.2818018e-01   4.4992430e-01
   2.9337254e-01   4.4880340e-01
   3.9378138e-01   5.8684209e-01
   3.8157249e-01   3.0783905e-01
   2.5001413e-01   2.6371540e-01
   6.2203988e-01   4.1979475e-01
   7.5866550e-01   2.7227981e-01
   5.4416987e-01   1.9939517e-01
   6.1869967e-01   5.7566184e-01
   4.3668755e-01   4.0350709e-01
   3.9543450e-01   2.7427249e-01
   9.7148108e-01   4.3481624e-01
   4.5298140e-01   2.4043059e-01
   3.8862690e-02   5.6966232e-01
   5.9739356e-01   2.5083724e-01
   6.4925329e-01   2.0759751e-01
   5.6206714e-01   3.4099907e-01
   5.6420744e-01   3.0361670e-01
   5.8326703e-01   4.6100604e-01
   4.9539286e-01   3.1789731e-01
   7.7357854e-01   4.9563048e-01
   3.4626212e-01   2.4145672e-01
   4.7145164e-01   3.3257799e-01
   3.0752673e-01   1.8367107e-01
   4.5469930e-01   3.3375720e-01
   5.1702587e-01   4.7155757e-01
   5.6080048e-01   2.6814177e-01
   7.3417804e-01   3.2473384e-01
   4.2434896e-01   3.2599872e-01
   8.4398238e-01   3.5682163e-01
   3.5231476e-01   3.1611832e-01
   8.2763202e-01   1.7517155e-01
   7.2003993e-01   2.8961834e-01
   8.0340390e-01   7.2095053e-01
   9.3569110e-01   5.4858686e-01
   7.2477716e-01   3.1087350e-01
   4.3018284e-01   2.5651874e-01
   9.0413701e-01   2.5631424e-01
   6.9447870e-01   5.1724996e-01
   6.9048297e-01   2.0864578e-01
   9.1387463e-01   5.3979967e-01
   6.0974740e-01   2.4935718e-01
   9.6164446e-01   4.2393505e-02
   6.3170766e-01   2.1668358e-01
   7.9588582e-01   4.2946268e-01
   5.9532015e-01   4.1288263e-01
   7.1298462e-01   2.5231621e-01
   9.0505806e-01   3.4947232e-01
   7.9130750e-01   3.2073875e-01
   5.2282495e-01   3.3546500e-01
   3.0604543e-01   2.2020482e-01
   5.0040851e-01   2.3480514e-01
   6.0823824e-01   3.1877758e-01
   9.3871134e-01   3.2410530e-01
   3.7975481e-01   2.9294771e-01
   5.5889475e-01   3.9739921e-01
   5.9817097e-01   3.4333032e-01
   9.4767361e-01   3.4831750e-01
   6.0900450e-01   2.9880273e-01
   9.1215841e-01   3.1428705e-01
   3.4638920e-01   3.8983466e-01
   3.8897498e-01   3.8468637e-01
   4.8530087e-01   2.5904023e-01
   7.6406079e-01   3.7967162e-01
   6.2653531e-01   4.1963006e-01
   5.3735467e-01   3.1234650e-01
   4.1347674e-01   3.5983418e-01
   6.0631808e-01   2.4934875e-01
   6.7775166e-01   3.0980193e-01
   4.5348057e-01   2.7880543e-01
   3.4426591e-01   2.5663468e-01
   3.6365268e-01   3.0387730e-01
   6.6219001e-01   1.6184207e-01
   5.4951427e-01   4.9600388e-01
   6.2951815e-01   3.5956796e-01
   5.2920187e-01   3.1712327e-01
   3.2224454e-01   4.5510307e-01
   6.6268177e-01   2.7842698e-01
   5.1261140e-01   2.8132865e-01
   8.1380587e-01   2.9023168e-01
   9.1601679e-01   5.4493336e-01
   9.1179190e-01   3.1814110e-01
   7.3161821e-01   3.5353779e-01
   6.6278255e-01   4.9417225e-01
   6.9167113e-01   2.6115079e-01
   6.9039042e-01   3.5796274e-01
   1.0000000e+00   3.1744913e-01
   7.9778786e-01   2.2973772e-01
   4.3084891e-01   9.9506514e-02
   1.0000000e+00   2.4981166e-01
   7.4571057e-01   2.7866249e-01
   3.3005304e-01   3.8973145e-01
   5.7173586e-01   4.7301422e-01
   5.1928021e-01   2.8515093e-01
   7.2509555e-01   2.4072799e-01
   5.8154906e-01   5.1724421e-01
   1.2986416e-01   1.6852627e-01
   7.7840558e-01   5.2185078e-01
   6.2913242e-01   3.1043953e-01
   7.1310812e-01   5.2898966e-01
   5.2975677e-01   3.3983449e-01
   5.3440508e-01   1.4959373e-01
   5.6885695e-01   4.4698344e-01
   3.6931492e-01   2.0809994e-01
   5.6561066e-01   1.2054837e-01
   4.6422426e-01   5.3379567e-01
   6.7245419e-01   3.6237209e-01
   5.5050412e-01   2.3519065e-01
   6.5459223e-01   3.1366401e-01
   4.3701568e-01   2.5218514e-01
   6.9393013e-01   4.1734535e-01
   4.8682916e-01   4.5706858e-01
   7.2192462e-01   4.7802740e-01
   7.9509332e-01   2.6014144e-01
   6.4733398e-01   2.5937825e-01
   3.4262485e-01   2.8314307e-01
   4.3865826e-01   4.2548715e-01
   8.2866974e-01   3.3406207e-01
   3.3248807e-01   2.4051285e-01
   3.5248698e-01   2.9911723e-01
   3.7118207e-01   3.7911087e-01
   4.4660544e-01   2.0761874e-01
   3.8116333e-01   1.8310974e-01
   7.5354260e-01   4.0988933e-01
   5.4753636e-01   2.9922144e-01
   5.6476656e-01   3.1162847e-01
   6.8314467e-01   1.6589663e-01
   5.9076545e-01   2.8414048e-01
   3.5770625e-01   6.0774237e-01
   6.4226991e-01   2.9977372e-01
   4.8984944e-01   2.0978490e-01
   4.7408409e-01   3.1167978e-01
   4.3777204e-01   4.7720947e-01
   8.4327122e-01   3.9241316e-01
   3.9576117e-01   2.3471359e-01
   4.9919963e-01   1.9598315e-01
   3.9896748e-01   2.4397106e-01
   4.3202928e-01   2.0693370e-01
   6.4179810e-01   5.3878812e-01
   6.4629083e-01   3.7429692e-01
   4.7635914e-01   2.7786452e-01
   6.8957539e-01   2.0678749e-01
   4.5092888e-01   2.8392483e-01
   6.4946703e-01   5.7488357e-01
   6.1709661e-01   3.1145909e-01
   7.9713125e-01   5.4850209e-01
   6.4776733e-01   4.0716506e-01
   5.9872254e-01   3.9510100e-01
   9.9784315e-01   6.3761819e-01
   7.6243414e-01   3.2199247e-01
   6.2089850e-01   4.2424544e-01
   5.5838212e-01   3.3449381e-01
   6.4660394e-01   4.4714547e-01
   7.6174948e-01   2.5490060e-01
   8.9844144e-02   4.4128836e-01
   7.0160516e-01   4.1431991e-01
   7.8497533e-01   4.4086325e-01
   3.6385774e-01   3.5601603e-01
   5.4752895e-01   3.1256715e-01
   3.9592796e-01   4.8230748e-01
   7.8722471e-01   7.4531399e-01
   3.0447702e-01   2.5316186e-01
   8.2148287e-01   2.6308543e-01
   6.5421351e-01   3.1667061e-01
   5.5089612e-01   2.8866138e-01
   7.1290301e-01   1.3200885e-01
   5.7075969e-01   3.2744027e-01
   2.6573374e-01   2.4377596e-01
   7.9409532e-01   2.4923096e-01
   5.5462779e-01   1.6875251e-01
   6.1023113e-01   2.0177972e-01
   5.2869643e-01   3.8808479e-01
   7.6332188e-01   2.9220699e-01
   7.2892578e-01   2.4342588e-01
   8.6393312e-01   3.2976161e-01
   5.0809958e-01   2.8709788e-01
   5.1017256e-01   2.8695644e-01
   6.1104040e-01   3.2848652e-01
   4.3391052e-01   2.6575928e-01
   5.9845057e-01   2.7442711e-01
   6.1871014e-01   3.0800629e-01
   5.8484499e-01   2.7665892e-01
   6.2662862e-01   3.6955386e-01
   3.1457552e-01   1.2159391e-01
   7.0578438e-01   6.0067561e-01
   5.4942767e-01   2.5448681e-01
   4.8929484e-01   3.8777113e-01
   7.8636430e-01   9.5820556e-01
   7.0416081e-01   5.2776868e-01
   7.8129596e-01   4.7315954e-01
   6.7984566e-01   1.9089604e-01
   3.2148536e-01   2.3998082e-01
   4.9695923e-01   2.3179488e-01
   7.3374528e-01   1.9798385e-01
   5.5887310e-01   4.2919744e-01
   5.1403026e-01   3.2058156e-01
   5.3242805e-01   3.3517289e-01
   6.4019183e-01   3.9116064e-01
   5.7171921e-01   3.1184845e-01
   3.8476268e-01   2.6269091e-01
   5.2235356e-01   1.6891512e-01
   5.7958500e-01   7.2492664e-01
   4.8666007e-01   3.1111980e-01
   7.6446672e-01   3.2554088e-01
   7.5631842e-01   3.7677812e-01
   5.9297987e-01   2.4977811e-01
   4.0574765e-01   2.8291677e-01
   6.6869769e-01   2.8045850e-01
   8.7489419e-01   3.3288997e-01
   7.2908866e-01   3.0650410e-01
   5.8059771e-01   3.0564182e-01
   6.8767496e-01   4.0401604e-01
   4.7661342e-01   4.5957404e-01
   6.9355809e-01   2.6347245e-01
   5.3788845e-01   3.4536214e-01
   3.2999567e-01   3.2172664e-01
   5.7193685e-01   2.2478349e-01
   2.8663299e-01   3.3212850e-01
   4.8801327e-01   3.5056462e-01
   8.3538126e-01   2.7088267e-01
   6.4794384e-01   3.4527409e-01
   3.7008303e-01   3.9323111e-01
   7.8554145e-01   4.5277842e-01
   8.5979576e-01   2.5888186e-01
   4.5722529e-01   4.9616919e-01
   9.0299542e-01   2.8300316e-01
   6.3360833e-01   2.5710345e-01
   6.4771543e-01   2.7488197e-01
   6.4860772e-01   3.0173336e-01
   3.5224869e-01   2.6613672e-01
   5.6008214e-01   3.5854737e-01
   9.2334609e-01   2.9239565e-01
   4.6186130e-01   2.9699365e-01
   7.0956103e-01   5.0124682e-01
   8.3440542e-01   2.5532069e-01
   2.9238055e-01   3.6975940e-01
   7.7010135e-01   3.3354134e-01
   5.7816294e-01   3.8060611e-01
   5.6529626e-01   3.6322443e-01
   6.2698022e-01   2.6968818e-01
   6.2918504e-01   4.3964710e-01
   4.6500570e-01   3.4737915e-01
   5.3614711e-01   3.3726543e-01
   1.0000000e+00   4.5392751e-01
   6.2456534e-01   3.6982233e-01
   4.0984337e-01   3.9294518e-01
   7.3404863e-01   2.9336869e-01
   2.9584687e-01   1.9280173e-01
   3.9341765e-01   3.5235263e-01
   8.0913338e-01   6.3889723e-01
   7.1072252e-01   2.1774484e-01
   4.4676534e-01   2.0090637e-01
   9.0468668e-01   3.7637676e-01
   6.8911095e-01   3.0540521e-01
   4.7003727e-01   4.1157593e-01
   4.9646741e-01   2.5721525e-01
   7.1527458e-01   3.1330755e-01
   5.8224820e-01   2.5824217e-01
   8.0534105e-01   4.4813628e-01
   3.4966037e-01   2.9478200e-01
   7.9064904e-01   2.5908433e-01
   5.7321459e-01   2.8979451e-01
   5.0779139e-01   2.0195279e-01
   3.9852782e-01   3.0932393e-01
   8.7443839e-01   3.7137038e-01
   5.4048865e-01   3.7828635e-01
   7.1689986e-01   5.6896325e-01
   5.7301505e-01   5.6565133e-01
   5.5304177e-01   2.5979302e-01
   4.7935958e-01   1.5815929e-01
   4.7843374e-01   3.6136083e-01
   6.8373956e-01   2.3743128e-01
   5.3911267e-01   2.6248842e-01
   4.5835297e-01   3.7638818e-01
   3.6773949e-01   4.1438820e-01
   8.1152341e-01   5.2029100e-01
   4.6517793e-01   2.5178909e-01
   6.9902300e-01   4.1159124e-01
   5.0199869e-01   3.4391415e-01
   6.9292646e-01   3.7575149e-01
   8.1556038e-01   4.2508069e-01
   2.8700975e-01   5.0689509e-01
   9.3957272e-01   4.4877658e-01
   3.6349710e-01   3.8381895e-01
   5.4540541e-01   4.6872775e-01
   5.8540266e-01   4.0884154e-01
   7.5499914e-01   3.7856947e-01
   4.0823779e-01   6.7469482e-01
   6.6671409e-01   1.1475597e-01
   8.0452251e-01   8.3352726e-02
   4.8836359e-01   3.4056859e-01
   4.3612854e-01   3.0360061e-01
   7.7091792e-01   7.2517895e-01
   6.0661980e-01   2.9379491e-01
   7.2223974e-01   3.8313417e-01
   6.6606159e-01   4.4305197e-01
   4.7065638e-01   3.0961170e-01
   4.6357083e-01   2.5540410e-01
   5.7322651e-01   4.5321419e-01
   5.5298243e-01   5.0295057e-01
   6.7727770e-01   2.5381638e-01
   4.2135805e-01   3.0956694e-01
   6.3037808e-01   3.0099651e-01
   7.1555017e-01   2.5954059e-01
   7.7943059e-01   2.6110936e-01
   4.7785922e-01   2.4742968e-01
   4.6107368e-01   4.7663581e-01
   7.1264319e-01   3.3631740e-01
   6.0040755e-01   3.2403118e-01
   8.3380815e-01   6.9042625e-01
   7.7707127e-01   1.8954197e-01
   4.5014269e-01   1.3193639e-01
   7.1274919e-01   4.6836672e-01
   7.0345812e-01   2.9211426e-01
   3.9404409e-01   4.6004850e-01
   2.8482199e-01   3.6262035e-01
   3.3509021e-01   3.0733869e-01
   5.2061744e-01   4.7145755e-01
   7.6699518e-01   2.7043143e-01
   7.0313692e-01   9.9288893e-01
   7.0937704e-01   2.3725567e-01
   7.0332110e-01   4.1594751e-01
   7.5075042e-01   3.2433055e-01
   4.7474933e-01   3.9696299e-01
   6.7303826e-01   5.9493652e-01
   4.0303177e-01   6.0099336e-01
   5.6044647e-01   4.3072085e-01
   3.1410030e-01   2.2681417e-01
   8.2599540e-01   3.8941014e-01
   3.7831790e-01   3.2351824e-01
   4.6921900e-01   3.4002936e-01
   5.2379141e-01   2.8857859e-01
   8.3302473e-01   4.3252852e-01
   3.3374868e-01   3.0560365e-01
   6.1781088e-01   2.8776410e-01
   5.0853018e-01   2.5668530e-01
   8.2897627e-01   3.7712602e-01
   4.6365603e-01   2.1940082e-01
   8.3071103e-01   5.1872037e-01
   6.4321523e-01   3.3484122e-01
   3.0613784e-01   2.4174655e-01
   4.5924058e-01   2.3850502e-01
   5.2919167e-01   1.7921150e-01
   3.1088434e-01   3.2075376e-01
   5.4255912e-01   2.3023722e-01
   3.3704400e-01   3.1617714e-01
   3.2981154e-01   2.2922580e-01
   5.6824727e-01   2.9578382e-01
   5.7811248e-01   3.4250026e-01
   6.8145342e-01   7.3061755e-02
   7.6217646e-01   4.2260104e-01
   5.7504501e-01   2.4658670e-01
   8.8222967e-01   3.8527808e-01
   9.1820382e-01   4.3312030e-01
   2.7713924e-01   2.3035165e-01
   7.2080499e-01   2.3629890e-01
   9.6766673e-01   1.5197371e-01
   4.6716821e-01   1.7497289e-01
   6.6795865e-01   3.0211339e-01
   4.3879305e-01   2.9001610e-01
   3.6577166e-01   2.9065167e-01
   7.1114072e-01   4.7038061e-01
   2.9185171e-01   2.5911067e-01
   5.0453084e-01   3.3099795e-01
   9.7008154e-01   4.7176998e-01
   9.1757619e-01   5.7650319e-01
   8.4723764e-01   3.2236676e-01
   7.7425971e-01   4.2990808e-01
   3.8363415e-01   6.7595948e-01
   7.4673468e-01   3.8203428e-01
   4.2135988e-01   3.9962756e-01
   8.7570080e-01   3.1438837e-01
   4.6316249e-01   2.4645760e-01
   8.3357532e-01   3.2308381e-01
   4.1968404e-01   6.0823624e-01
   8.6018276e-01   4.1617730e-01
   9.0180605e-01   4.2376436e-01
   8.8079656e-01   4.6453443e-01
   7.0340110e-01   3.1275638e-01
   6.4401246e-01   4.5226329e-01
   8.5148069e-01   4.8442132e-01
   7.4649330e-01   4.6589500e-01
   6.4103287e-01   3.0598727e-01
   3.4941767e-01   2.5159015e-01
   5.5746930e-01   3.2521199e-01
   7.6283269e-01   5.6246604e-01
   8.9394769e-01   3.2220450e-01
   7.5984415e-01   4.0841164e-01
   4.9499485e-01   1.2507077e-01
   3.8716369e-01   1.3538339e-01
   7.6992132e-01   2.6859845e-01
   6.9386400e-01   5.0591833e-01
   6.2514706e-01   8.5052964e-01
   4.4464070e-01   2.4221462e-01
   3.1099817e-01   5.6959129e-01
   5.2990291e-01   3.3878321e-01
   3.9658637e-01   5.2472478e-01
   3.7684805e-01   3.1188137e-01
   6.0003305e-01   3.0694152e-01
   8.4314249e-01   5.5526697e-01
   3.2256583e-01   2.4302500e-01
   9.3375501e-01   4.1669217e-01
   6.0114243e-01   3.3336910e-01
   4.4986208e-01   4.1402694e-01
   7.5097903e-01   3.9155709e-01
   6.7368292e-01   3.6444210e-01
   5.0334443e-01   4.0092791e-01
   4.0376368e-01   2.8720845e-01
   6.7351119e-01   3.3380572e-01
   3.5107423e-01   3.3835486e-01
   4.6268356e-01   2.9396994e-01
   4.8237878e-01   3.2872714e-01
   1.7891371e-01   2.2018171e-01
   2.6811019e-01   1.5151740e-01
   6.2474262e-01   3.0096602e-01
   7.1580199e-01   2.2795888e-01
   6.3412300e-01   2.4109896e-01
   6.5497587e-01   4.9995180e-01
   6.2680610e-01   3.7150880e-01
   8.7396700e-01   3.9137034e-01
   7.8963942e-01   4.3815938e-01
   4.1575925e-01   3.1880499e-01
   2.4640364e-01   2.3255363e-01
   8.9754913e-01   4.4338692e-01
   9.0117669e-01   3.1531050e-01
   3.0907072e-01   3.7003016e-01
   6.7105810e-01   4.2790833e-01
   5.7980656e-01   2.6958309e-01
   4.5010008e-01   2.8876625e-01
   6.6907141e-01   2.6711160e-01
   6.6617708e-01   2.9331527e-01
   5.0348238e-01   3.6535752e-01
   4.8319859e-01   3.9596104e-01
   5.1831239e-01   2.2997560e-01
   5.1631298e-01   2.7474843e-01
   5.5145944e-01   2.5748461e-01
   8.7288677e-01   2.9433232e-01
   6.5957749e-01   4.8019856e-01
   5.3813591e-01   2.8629291e-01
   7.2073078e-01   2.4858849e-01
   3.3945301e-01   2.6658998e-01
   4.7383033e-01   3.2512088e-01
   4.8659365e-01   2.3552085e-01
   7.1800020e-01   3.0887967e-01
   6.8379593e-01   2.6174617e-01
   4.7099153e-01   3.8972747e-01
   6.6708231e-01   9.8527439e-02
   4.3654839e-01   3.7116481e-01
   6.8220306e-01   4.8235417e-01
   7.6669855e-01   5.5167388e-01
   5.2041801e-01   3.5865955e-01
   6.9554947e-01   3.0842062e-01
   8.5168769e-01   3.2798000e-01
   4.1504005e-01   4.4465147e-01
   7.6799847e-01   3.6899768e-01
   7.9179141e-01   3.8170985e-01
   7.0130264e-01   3.8140981e-01
   1.0000000e+00   3.1256365e-01
   8.2753936e-01   4.1409661e-01
   7.2155764e-01   2.4171647e-01
   5.3878359e-01   2.6277406e-01
   6.1966297e-01   2.4289245e-01
   8.0139013e-01   5.3807748e-01
   5.8688022e-01   3.7678635e-01
   7.2826049e-01   2.9406976e-01
   9.9765264e-01   3.5356244e-01
   4.4918904e-01   3.4676365e-01
   4.2473626e-01   3.3313601e-01
   3.7074005e-01   1.9433379e-01
   5.2974472e-01   5.3338244e-01
   6.2226282e-01   4.4696443e-01
   6.7015422e-01   1.8537581e-01
   7.5652702e-01   7.3997295e-01
   7.5158127e-01   2.6305950e-01
   6.6543011e-01   4.1683742e-01
   4.1484791e-01   4.4211572e-01
   7.9098953e-01   4.4138232e-01
   6.9075757e-01   3.6710796e-01
   4.0148441e-01   4.2267931e-01
   6.2161075e-01   2.9838515e-01
   7.9001634e-01   4.7156689e-01
   7.4941128e-01   3.6884126e-01
   6.1053443e-01   4.1067070e-01
   7.2889070e-01   2.6041153e-01
   7.3841274e-01   2.5738509e-01
   5.0300107e-01   2.7161619e-01
   5.8764013e-01   1.6774598e-01
   1.7766405e-01   3.2143697e-01
   4.2495087e-01   4.0360321e-01
   5.0760705e-01   2.7001759e-01
   1.0000000e+00   8.1630059e-01
   6.4487093e-01   3.1867922e-01
   6.4355328e-01   4.5942328e-01
   5.7975285e-01   3.6610205e-01
   7.5387987e-01   4.9695618e-01
   6.7982666e-01   4.1197748e-01
   4.8387208e-01   3.4484295e-01
   1.8196526e-01   2.8387818e-01
   2.9941352e-01   2.5707330e-01
   9.1944534e-01   8.2686314e-01
   6.8296765e-01   2.7355694e-01
   6.2989503e-01   5.3937168e-01
   4.6719280e-01   4.4703887e-01
   6.2942093e-01   3.1611551e-01
   8.0222125e-01   6.5908840e-01
   5.2196269e-01   3.6589063e-01
   8.3107728e-01   3.4421501e-01
   3.4780509e-01   3.5803852e-01
   5.0390171e-01   4.4731336e-01
   1.0000000e+00   6.6816245e-01
   9.0977927e-01   4.0154919e-01
   8.0805586e-01   6.5166097e-01
   4.7846849e-01   3.2924594e-01
   4.0538352e-01   4.9076085e-01
   5.5360686e-01   2.7787040e-01
   5.9473480e-01   4.5197371e-01
   9.0800462e-01   5.2604074e-01
   4.9916935e-01   3.5104757e-01
   6.6139167e-01   1.0987165e-01
   6.2071474e-01   1.1799555e-01
   8.6567128e-01   3.2982384e-01
   6.8014222e-01   2.3904217e-01
   5.0122098e-01   2.5134830e-01
   7.0543064e-01   4.8806257e-01
   4.9724292e-01   4.5011840e-01
   3.8635629e-01   3.9066657e-01
   7.8833003e-01   6.0750565e-01
   5.8999606e-01   6.6069793e-02
   5.5229618e-01   4.1418710e-01
   7.2243187e-01   3.8693149e-01
   3.6042760e-01   3.5738420e-01
   5.7670597e-01   2.8176561e-01
   5.8064768e-01   3.8743750e-01
   6.7128944e-01   3.0876466e-01
   6.6793078e-01   1.4869161e-01
   5.3438684e-01   7.0533604e-01
   7.4648471e-01   2.0817695e-01
   4.8218475e-01   3.1480237e-01
   4.1092828e-01   3.4231696e-01
   9.0973149e-01   3.7412844e-01
   9.5199221e-01   1.9737197e-01
   5.8537934e-01   4.7576713e-01
   5.7815579e-01   1.6053083e-01
   4.0802186e-01   3.1154989e-01
   6.2095640e-01   4.0274531e-01
   3.6582140e-01   2.3499671e-01
   9.0633725e-01   4.1012614e-01
   6.9650659e-01   3.5978878e-01
   3.5264222e-01   2.4288713e-01
   3.9167164e-01   2.7400036e-01
   5.5341833e-01   3.1160974e-01
   5.8865377e-01   4.4400297e-01
   4.8362776e-01   3.4676717e-01
   8.0284853e-01   3.4981150e-01
   7.4611041e-01   3.7318428e-01
   5.9795819e-01   3.9043259e-01
   3.9143127e-01   2.8401139e-01
   3.2795531e-01   2.5633835e-01
   7.4634707e-01   4.2645712e-01
   5.9514597e-01   4.0302289e-01
   6.8436773e-01   2.3079469e-01
   8.8060169e-01   4.8675761e-01
   4.9630528e-01   4.2398097e-01
   4.8857441e-01   3.5841118e-01
   6.0249012e-01   3.7264270e-01
   6.5185826e-01   2.3906086e-01
   4.8676452e-01   2.5231837e-01
   4.8918013e-01   9.8819372e-02
   5.0464885e-01   2.4509896e-01
   6.9704485e-01   3.3617158e-01
   9.6879485e-01   2.4747562e-01
   6.8156524e-01   1.5617340e-01
   4.4562274e-01   3.1907349e-01
   3.7629371e-01   2.1845429e-01
   8.1314223e-01   4.5635713e-01
   6.1256175e-01   2.3647673e-01
   7.7059542e-01   3.0414953e-01
   7.7660206e-01   3.7701373e-01
   5.5053429e-01   2.4598684e-01
   5.5026917e-01   2.9988480e-01
   9.1172640e-01   4.4942310e-01
   4.2664041e-01   1.3378427e-01
   5.8195200e-01   2.2022912e-01
   6.3420204e-01   4.5335153e-01
   6.1604861e-01   2.9359245e-01
   8.3802424e-01   2.6698025e-01
   4.7149195e-01   3.8251872e-01
   5.7715078e-01   2.9941687e-01
   7.5356473e-01   1.9491413e-01
   6.1786752e-01   3.6784653e-01
   7.3716815e-01   4.7052476e-01
   3.4966866e-01   2.2942820e-01
   6.1776641e-01   2.6495361e-01
   3.0775913e-01   4.1527502e-01
   4.0788148e-01   2.9909096e-01
   7.4631972e-01   3.5296209e-01
   3.3002209e-01   2.5582159e-01
   8.4187533e-01   3.6070885e-01
   5.6685392e-01   3.5036571e-01
   9.4787319e-01   3.8084784e-01
   5.6312086e-01   4.5661453e-01
   6.8605708e-01   3.7055928e-01
   6.7602256e-01   2.4953475e-01
   1.0000000e+00   7.5993741e-01
   3.7702288e-01   2.8121303e-01
   4.2201352e-01   2.6145824e-01
   7.2061439e-01   3.1285543e-01
   3.7668798e-01   1.3784902e-01
   4.5174918e-01   2.3146120e-01
   4.0392910e-01   2.5374883e-01
   4.1339161e-01   1.7219640e-01
   5.7013446e-01   3.4330487e-01
   4.3289815e-01   2.3742069e-01
   9.4787551e-01   1.0462221e-01
   5.3472756e-01   2.2663956e-01
   4.8190778e-01   4.8421005e-01
   7.6420357e-01   3.0780662e-01
   3.7174444e-01   3.9350178e-01
   4.6109206e-01   2.6685852e-01
   8.5001557e-01   2.8116917e-01
   5.7056164e-01   2.6867879e-01
   8.3244510e-01   2.2388025e-01
   3.6231033e-01   2.8051696e-01
   7.0489664e-01   3.5740304e-01
   7.7232849e-01   6.1282869e-01
   3.5160221e-01   3.2344665e-01
   4.1715971e-01   4.3551690e-01
   4.6851356e-01   3.6286285e-01
   5.5156601e-01   3.1110340e-01
   6.3431612e-01   4.3938538e-01
   7.3746649e-01   3.4217090e-01
   5.9265711e-01   4.2394246e-01
   3.5359756e-01   3.8137076e-01
   4.8215144e-01   4.2590077e-01
   4.3025744e-01   3.4450377e-01
   6.3300930e-01   4.8818707e-01
   3.4488527e-01   1.1260552e-01
   5.6750233e-01   3.9033819e-01
   9.1725582e-01   3.7937709e-01
   8.5126443e-01   6.8679399e-01
   5.1566635e-01   3.7481473e-01
   5.0938072e-01   6.1272614e-01
   7.8563599e-01   4.1799114e-01
   5.9531119e-01   4.0013631e-01
   4.4490754e-01   2.1415819e-01
   7.6934403e-01   4.3722953e-01
   5.1959871e-01   1.7486537e-01
   3.4200947e-01   1.8822941e-01
   3.1316141e-01   2.4192589e-01
   2.8134347e-01   2.2059819e-01
   6.4242394e-01   3.3533359e-01
   6.2421829e-01   3.7100627e-01
   3.5894478e-01   4.3121929e-01
   6.8159131e-01   8.3678312e-01
   8.7752741e-01   2.5813641e-01
   6.6267355e-01   2.9883948e-01
   5.8261172e-01   3.9657754e-01
   5.5434375e-01   3.1910465e-01
   3.6651086e-01   2.3490983e-01
   4.8217026e-01   3.1131682e-01
   4.4266720e-01   3.1121997e-01
   4.8867116e-01   2.0695387e-01
   8.8523537e-01   3.5548590e-01
   3.7095167e-01   4.9506990e-01
   6.8744906e-01   7.1503643e-01
   5.9363260e-01   4.3682669e-01
   8.7126491e-01   4.7840113e-01
   5.2546290e-01   3.2138135e-01
   4.6515245e-01   1.8370466e-01
   5.7727164e-01   1.5206782e-01
   4.0614429e-01   3.2069137e-01
   6.4822357e-01   7.7664207e-02
   6.3647822e-01   3.8284545e-01
   6.8139835e-01   4.1336077e-01
   8.9277334e-01   1.2789436e-01
   4.8200317e-01   3.6658126e-01
   9.2807830e-01   4.4541424e-01
   7.9147792e-01   3.5036934e-01
   5.8925038e-01   4.9425043e-01
   9.4614013e-01   4.4179750e-01
   4.5147131e-01   3.4863986e-01
   4.4103615e-01   1.4383808e-01
   9.4726587e-01   3.5454579e-01
   7.9667792e-01   3.1631089e-01
   2.4664794e-01   4.2984356e-01
   9.2056262e-01   4.7712913e-01
   9.9113197e-01   2.2987398e-01
   4.7164581e-01   2.3910755e-01
   7.8356489e-01   2.7859281e-01
   6.1894816e-01   4.1308912e-01
   9.4589542e-01   3.3674011e-01
   6.6847179e-01   3.0734527e-01
   9.4126826e-01   3.8837547e-01
   7.0556223e-01   3.9282092e-01
   5.0684321e-01   2.4546574e-01
   4.8963041e-01   5.8200995e-01
   4.7274670e-01   3.5819890e-01
   9.7611805e-01   1.7689748e-01
   7.6069748e-01   3.0868497e-01
   5.3139143e-01   2.5765365e-01
   8.5786149e-01   2.6841217e-01
   7.3273804e-01   3.5090235e-01
   5.1568448e-01   4.7077096e-01
   4.8999590e-01   3.1305098e-01
   6.0599334e-01   5.3280175e-01
   7.0754681e-01   5.3177335e-01
   6.2739431e-01   2.7474003e-01
   8.8986730e-01   4.8444943e-01
   3.1818620e-01   3.0397696e-01
   4.0834283e-01   4.7973945e-01
   9.2607478e-01   4.7288282e-01
   6.5110205e-01   4.8422337e-01
   7.0466981e-01   3.6258951e-01
   8.1147100e-01   2.5306577e-01
   3.1478243e-01   3.7775066e-01
   6.8457469e-01   1.2361173e-01
   5.2005424e-01   3.3741802e-01
   7.4217407e-01   4.3951648e-01
   9.4771916e-01   2.4124099e-01
   4.9646822e-01   3.0525358e-01
   4.5273418e-01   3.7849101e-01
   5.6568083e-01   5.2938705e-01
   4.9686633e-01   3.8017567e-01
   4.0915104e-01   2.9096435e-01
   5.9331187e-01   5.0078625e-01
   5.8390585e-01   4.1782566e-01
   6.2264770e-01   4.9707747e-01
   9.8676799e-01   4.3519542e-01
   4.6534367e-01   3.3445477e-01
   7.6166315e-01   3.6068845e-01
   5.8172311e-01   4.2465468e-01
   5.9029927e-01   2.4956587e-01
   7.4892558e-01   3.9308651e-01
   5.4376311e-01   4.5659217e-01
   5.0802784e-01   2.4845766e-01
   5.8845681e-01   3.0576971e-01
   8.2187056e-01   3.8008329e-01
   9.3499587e-01   6.9719993e-01
   5.3105608e-01   1.2795206e-01
   5.1246445e-01   3.3734653e-01
   4.6769897e-01   3.9195155e-01
   1.0000000e+00   6.9611870e-01
   4.5770753e-01   5.2153795e-01
   7.6777475e-01   3.3322145e-01
   7.6013212e-01   3.5347007e-01
   4.3039501e-01   3.0858469e-01
   9.9593272e-01   3.7907714e-01
   7.5578016e-01   3.9844696e-01
   7.3262334e-01   7.1273033e-01
   7.8206894e-01   2.5590262e-01
   3.8501587e-01   4.5079571e-01
   5.8893141e-01   5.0183016e-01
   1.6249554e-01   4.4202220e-01
   4.2239583e-01   5.6419638e-01
   6.6727597e-01   2.9458587e-01
   3.9333163e-01   1.6463374e-01
   5.7534740e-01   3.4261208e-01
   6.3538512e-01   6.1262098e-01
   4.8616237e-01   4.8661152e-01
   7.2830838e-01   4.4833273e-01
   5.6399535e-01   3.0178067e-01
   5.2182516e-01   2.5333500e-01
   5.9416637e-01   2.2407167e-01
   3.5703865e-01   1.5949947e-01
   5.6904487e-01   2.8392813e-01
   6.5872294e-01   2.6173438e-01
   4.3206641e-01   4.5825292e-01
   9.9553445e-01   5.0953765e-01
   6.0367270e-01   2.8248565e-01
   4.6627263e-01   4.7139683e-01
   4.6413574e-01   3.7243207e-01
   5.8675133e-01   3.3735474e-01
   5.1613606e-01   2.7814005e-01
   8.2651424e-01   2.5332285e-01
   4.8795818e-01   2.6931446e-01
   6.9925836e-01   3.0207802e-01
   6.1128009e-01   2.4412674e-01
   6.1204217e-01   6.3097568e-01
   7.7606887e-01   1.4811461e-01
   4.8074652e-01   4.0204721e-01
   3.5923353e-01   3.8002431e-01
   4.4722865e-01   3.9680592e-01
   4.7982688e-01   3.6570762e-01
   7.3907805e-01   4.2705953e-01
   8.1194529e-01   3.4540938e-01
   3.6997380e-01   3.1347199e-01
   6.0385615e-01   3.9652952e-01
   2.5941869e-01   3.3394772e-01
   7.4350268e-01   2.1951540e-01
   7.6680154e-01   1.7756918e-01
   4.9785773e-01   3.5825173e-01
   8.3547780e-01   2.2799446e-01
   6.4564762e-01   4.7912738e-01
   4.4916864e-01   4.2341702e-01
   4.3031099e-01   5.4769752e-01
   9.6857329e-01   2.2394963e-01
   3.5483399e-01   2.6021309e-01
   9.0724076e-01   2.6418132e-01
   3.4335384e-01   3.4899713e-01
   4.4764944e-01   2.3006752e-01
   7.2806976e-01   3.2134609e-01
   5.7251928e-01   2.0869519e-01
   5.8443195e-01   3.5301562e-01
   4.8233583e-01   3.2523051e-01
   9.9078695e-01   1.8033956e-01
   4.3282377e-01   3.2104903e-01
   7.4432741e-01   4.1887179e-01
   3.6618155e-01   3.9813127e-01
   6.8470069e-01   4.0332871e-01
   4.1745827e-01   1.7756891e-01
   4.9919206e-01   2.6064477e-01
   8.9191209e-01   5.3097757e-01
   3.9649870e-01   3.7096991e-01
   6.5417048e-01   4.0316381e-01
   6.3840462e-01   2.5941791e-01
   8.4207741e-01   2.8255298e-01
   8.2082882e-01   3.0486718e-01
   8.1390926e-01   3.1194176e-01
   3.0466550e-01   2.6871567e-01
   5.6804424e-01   2.7013749e-01
   9.4333219e-01   3.8203659e-01
   5.0000904e-01   3.3689890e-01
   4.7140908e-01   2.8144992e-01
   6.6554601e-01   2.0142488e-01
   9.8392384e-01   7.0068301e-01
   3.7274059e-01   3.8667196e-01
   4.0172551e-01   2.0530636e-01
   7.0773644e-01   5.5905891e-01
   6.7632716e-01   2.5134547e-01
   3.7251908e-01   2.7057563e-01
   6.0004249e-01   3.7358920e-01
   5.5663717e-01   5.3519202e-01
   5.7114319e-01   3.6528122e-01
   6.0997472e-01   2.5779107e-01
   3.6603003e-01   3.5511818e-01
   7.5006632e-01   1.9164967e-01
   8.8973102e-01   5.6852552e-01
   5.1948620e-01   4.7425048e-01
   4.6688257e-01   4.1213699e-01
   9.7499530e-01   2.4987011e-01
   8.3583434e-01   4.2664591e-01
   7.1648734e-01   2.2796228e-01
   3.3432261e-01   7.3750951e-01
   5.5058392e-01   2.7886209e-01
   6.0928824e-01   3.4632644e-01
   4.2547145e-01   2.9644367e-01
   7.5532771e-01   8.0463028e-03
   6.2334334e-01   3.4646755e-01
   7.4712220e-01   5.0428388e-01
   7.6517772e-01   1.5882768e-01
   5.6378293e-01   1.3245384e-01
   8.5433485e-01   2.9319197e-01
   8.4873197e-01   3.4710504e-01
   7.2254646e-01   4.1577375e-01
   6.6583196e-01   3.6641071e-01
   1.5430003e-01   3.2467232e-01
   7.4032929e-01   3.7579722e-01
   6.1690627e-01   2.4514526e-01
   7.6959066e-01   3.7270556e-01
   4.6769992e-01   2.6955809e-01
   3.7086980e-01   5.1219989e-01
   9.2605792e-01   2.4379109e-01
   1.0000000e+00   4.9126452e-01
   7.9465730e-01   6.7208562e-01
   4.1606323e-01   3.1587244e-01
   8.5439131e-01   6.3136375e-01
   5.3879897e-01   3.2810468e-01
   4.0606903e-01   2.0545499e-01
   6.4813691e-01   2.2781385e-01
   5.2723031e-01   2.0010120e-01
   8.1853674e-01   5.2942715e-01
   5.1577114e-01   4.8405587e-01
   5.1177854e-01   3.5949854e-01
   7.9093829e-01   4.5827481e-01
   6.5124934e-01   1.0866097e-01
   3.6807710e-01   3.1520152e-01
   8.0552793e-01   2.2473910e-01
   9.9479393e-01   4.4544968e-01
   3.6176644e-01   3.0127945e-01
   9.5833690e-01   3.8100678e-01
   7.0632105e-01   4.2793958e-01
   4.4881893e-01   5.4197576e-01
   4.1239969e-01   2.9481663e-01
   8.1087014e-01   4.6972155e-01
   6.3361762e-01   5.4192195e-01
   5.3089558e-01   5.1896490e-01
   6.8053868e-01   4.0078362e-01
   8.4631529e-01   3.3143872e-01
   4.5860734e-01   4.6595508e-01
   7.2885735e-01   2.0992538e-01
   6.6450277e-01   2.9190078e-01
   5.8638537e-01   3.6168983e-01
   4.6008320e-01   2.2120989e-01
   3.4442935e-01   3.2691997e-01
   7.7567305e-01   4.0621794e-01
   6.7647509e-01   3.5999147e-01
   3.8949810e-01   3.7846224e-01
   9.9981872e-01   4.1367546e-01
   5.9754725e-01   4.4123268e-01
   4.4077148e-01   2.0908494e-01
   6.1817232e-01   4.1303192e-01
   6.1017276e-01   3.3954773e-01
   8.7534160e-01   4.3977343e-01
   9.4328144e-01   5.0502358e-01
   4.9946958e-01   3.0699047e-01
   2.5738620e-01   2.0060205e-01
   5.9955109e-01   2.4825714e-01
   1.8829158e-01   3.7985097e-01
   4.4924245e-01   2.5501353e-01
   6.7537582e-01   1.4567536e-01
   4.4668206e-01   3.9074833e-01
   8.6357142e-01   4.2106259e-01
   6.8771334e-01   4.1428001e-01
   7.0045975e-01   2.8162093e-01
   8.8431547e-01   2.9426374e-01
   4.7751931e-01   3.5531502e-01
   3.7353686e-01   4.4037871e-01
   6.0611060e-01   2.3178402e-01
   9.3114263e-01   2.5324948e-01
   7.4239771e-01   2.9822488e-01
   6.8375414e-01   4.3318712e-01
   6.9605398e-01   4.1839068e-01
   4.5828918e-01   2.9513362e-01
   7.9968223e-01   2.1555184e-01
   5.1266881e-01   4.0609034e-01
   4.5266007e-01   3.0836809e-01
   7.8820351e-01   3.1751507e-01
   4.7413328e-01   4.4498414e-01
   6.9952027e-01   2.9767631e-01
   8.6241848e-01   3.1558923e-01
   3.9603074e-01   3.1173747e-01
   4.3292695e-01   4.0688846e-01
   4.6969743e-01   2.8191279e-01
   6.6316626e-01   7.8398992e-01
   4.2352408e-01   3.4729337e-01
   4.7540261e-01   4.8391795e-01
   5.2798276e-01   2.1621859e-01
   4.9393867e-01   3.2900093e-01
   5.9385665e-01   5.8608268e-01
   8.5525987e-01   2.8806069e-01
   4.6134721e-01   3.2249712e-01
   6.4846689e-01   6.8154090e-01
   6.4871457e-01   4.1538216e-01
   6.5260151e-01   2.1197950e-01
   4.9372675e-01   2.3019328e-01
   2.7519794e-01   3.4977906e-01
   5.7518506e-01   2.1743123e-01
   2.8869984e-01   3.1277472e-01
   7.6516230e-01   2.3070492e-01
   6.4095078e-01   2.7418268e-01
   8.8537376e-01   3.5816231e-01
   5.1728340e-01   6.0200014e-01
   6.3313946e-01   4.6986707e-01
   7.9358689e-01   3.2852232e-01
   3.5997080e-01   2.4740976e-01
   8.3187503e-01   2.5723877e-01
   4.7975355e-01   6.2182844e-01
   5.1517160e-01   5.5589685e-01
   6.9211245e-01   2.7382260e-01
   4.5079986e-01   2.6803990e-01
   8.0177667e-01   2.1432378e-01
   4.3139376e-01   2.8820148e-01
   7.7514660e-01   4.2711349e-01
   6.6765331e-01   2.7610714e-01
   2.9162332e-01   1.1853872e-01
   4.3420947e-01   2.9980643e-01
   5.4776522e-01   4.6083011e-01
   3.0831207e-01   2.2598685e-01
   5.0182645e-01   6.5001734e-01
   5.6397294e-01   1.2873444e-01
   7.3102053e-01   2.0189229e-01
   8.4427892e-01   3.4327236e-01
   8.0874628e-01   2.9110037e-01
   4.0468151e-01   3.4628800e-01
   5.6910947e-01   3.1118722e-01
   5.3598721e-01   4.1297783e-01
   3.7192328e-01   3.7277871e-01
   8.2026447e-01   2.3212713e-01
   6.3762572e-01   3.6686653e-01
   6.8473064e-01   3.5952663e-01
   4.6231390e-01   3.5960179e-01
   5.6065729e-01   3.8242340e-01
   7.7970184e-01   2.9931441e-01
   7.9250219e-01   4.0027821e-01
   5.6434597e-01   2.5519537e-01
   6.6713594e-01   4.1152122e-01
   7.2523150e-01   3.5108692e-01
   9.3305735e-01   3.9769972e-01
   5.6553565e-01   2.2690111e-01
   3.8013036e-01   3.9300475e-01
   8.4491818e-01   2.7469075e-01
   4.8441331e-01   2.4031594e-01
   6.7658820e-01   3.6426253e-01
   7.3851569e-01   6.1199722e-01
   4.8793871e-01   3.9323793e-01
   1.0000000e+00   4.8598429e-01
   3.1957164e-01   3.9609835e-01
   4.7386839e-01   3.1090722e-01
   4.8796910e-01   2.2046583e-01
   3.3730123e-01   4.6136266e-01
   7.8824367e-01   2.3939081e-01
   6.0143252e-01   3.3514971e-01
   5.7427306e-01   2.9668570e-01
   7.1642568e-01   1.9248275e-01
   4.8301954e-01   5.3191124e-01
   5.5724096e-01   2.9246658e-01
   2.6544618e-02   5.3416266e-01
   2.6126309e-01   1.8828961e-01
   4.5304115e-01   1.6318755e-01
   2.6848729e-01   3.5142454e-01
   5.5144197e-01   3.9282204e-01
   6.0965293e-01   3.2741561e-01
   7.9572107e-01   2.2748946e-01
   4.4199934e-01   1.2027313e-01
   8.6605295e-01   3.6424748e-01
   5.0196039e-01   3.8708965e-01
   3.0460593e-01   3.8992779e-01
   8.9065481e-01   5.8932710e-02
   5.2242214e-01   2.8310964e-01
   5.3724637e-01   4.0891256e-01
   6.5271865e-01   2.6726755e-01
   4.6929124e-01   4.3265654e-01
   6.4927324e-01   4.2617059e-01
   7.0501105e-01   1.3460368e-01
   8.7119812e-01   3.9884199e-01
   6.6450142e-01   3.3715398e-01
   6.5810535e-01   2.1053935e-01
   4.8343596e-01   4.1976946e-01
   5.4154285e-01   4.2914370e-01
   6.2114107e-01   1.6054031e-01
   3.3280558e-01   2.6409021e-01
   3.8218335e-01   3.2282379e-01
   4.9470487e-01   3.7508529e-01
   3.8325794e-01   3.9692378e-01
   6.6944484e-01   5.1423833e-01
   5.9756580e-01   1.8062221e-01
   6.3595298e-01   2.4393231e-01
   8.6398893e-01   3.5719092e-01
   8.2719749e-01   2.9611698e-01
   4.6994126e-01   4.4283088e-01
   6.4682742e-01   4.4429296e-01
   4.7557374e-01   2.6297475e-01
   5.0241653e-01   2.9183518e-01
   8.6304836e-01   3.2461635e-01
   6.9348668e-01   4.7255101e-01
   3.8444122e-01   3.9309357e-01
   9.4987243e-01   1.4515921e-01
   8.0731465e-01   2.8942306e-01
   8.2261023e-01   3.0190450e-01
   9.6793392e-01   9.2446801e-01
   9.5064347e-01   3.1015841e-01
   5.4724994e-01   3.3844814e-01
   5.1824383e-01   3.3137033e-01
   5.8393355e-01   3.8369484e-01
   6.3613919e-01   2.8404238e-01
   6.2886052e-01   1.9880386e-01
   8.9061924e-01   3.8024931e-01
   3.1202493e-01   2.3140467e-01
   4.5462731e-01   3.0661472e-01
   7.8237582e-01   4.3437919e-01
   4.3305994e-01   2.8518578e-01
   2.3933499e-01   3.2424871e-01
   9.4567811e-01   2.2769394e-01
   3.5206162e-01   3.2436600e-01
   7.1103197e-01   5.6079749e-01
   5.4692382e-01   2.1468003e-01
   5.1872864e-01   8.5013585e-02
   3.8386031e-01   3.9909819e-01
   4.9721548e-01   2.2026767e-01
   4.3886968e-01   6.1744113e-01
   5.8537131e-01   3.5044591e-01
   8.8175272e-01   2.3408109e-01
   7.9620304e-01   4.1926985e-01
   5.7384742e-01   4.3292753e-01
   6.1673584e-01   2.5975550e-01
   4.8104862e-01   5.0737430e-01
   8.6980699e-01   5.7936573e-01
   4.8469310e-01   3.4319243e-01
   3.9654869e-01   4.1456690e-01
   4.2548060e-01   2.4133423e-01
   5.0278369e-01   4.4901568e-01
   4.2682165e-01   5.5272984e-01
   4.4396895e-01   2.7914622e-01
   4.1149008e-01   2.2946949e-01
   3.2966796e-01   4.5671569e-01
   8.2398323e-01   8.0456316e-02
   2.9778666e-01   3.2610150e-01
   7.1896542e-01   2.6278098e-01
   5.2891447e-01   2.1852997e-01
   6.9623220e-01   3.0235612e-01
   6.2551628e-01   6.5810185e-01
   7.7442989e-01   6.2398852e-01
   5.8868872e-01   5.7471483e-01
   5.5885408e-01   4.8301783e-01
   6.5625956e-01   4.0267285e-01
   5.9895985e-01   4.3935241e-01
   5.2605242e-01   2.5328966e-01
   4.8259534e-01   1.9499597e-01
   4.7359858e-01   3.1676119e-01
   6.1906544e-01   4.5111414e-01
   8.0529391e-01   7.5516884e-01
   2.8351297e-01   3.2241289e-01
   6.4556444e-01   3.5627244e-01
   5.2667673e-01   3.3616109e-01
   8.3672544e-01   2.3042606e-01
   9.6265161e-01   3.7577152e-01
   6.4417018e-01   7.2462524e-01
   7.3688011e-01   2.3751135e-01
   6.2357223e-01   2.8450233e-01
   3.1865101e-01   2.2564354e-01
   7.1811995e-01   2.9414541e-01
   8.8084034e-01   3.2630878e-01
   4.8812002e-01   3.0370541e-01
   5.6943972e-01   3.8816204e-01
   3.2021057e-01   4.6045590e-01
   6.1306743e-01   3.2699858e-01
   5.4727240e-01   2.9663686e-01
   5.9290086e-01   3.6676506e-01
   6.3669011e-01   3.6591501e-01
   6.0163677e-01   2.6779483e-01
   5.2892461e-01   2.7141209e-01
   6.7340549e-01   5.3516383e-01
   6.5768703e-01   3.9103509e-01
   7.1116365e-01   1.7991172e-01
   3.5744396e-01   3.2292580e-01
   3.2975081e-01   1.6180716e-01
   1.8227820e-01   8.6835163e-01
   5.9615223e-01   4.0987890e-01
   7.2633865e-01   4.0294927e-01
   1.4657747e-01   2.1325992e-01
   3.9354970e-01   2.6079675e-01
   5.8469850e-01   5.4444792e-01
   4.5822577e-01   4.0828598e-01
   3.5401196e-01   3.3183885e-01
   8.3959081e-01   4.6658620e-01
   6.2385408e-01   2.8114495e-01
   7.1370143e-01   3.0573019e-01
   5.8876503e-01   2.5974281e-01
   5.2379379e-01   2.9891714e-01
   6.6059945e-01   3.1264355e-01
   2.7424296e-01   2.8539135e-01
   5.3017348e-01   4.6461100e-01
   8.6480377e-01   3.0517836e-01
   4.2023187e-01   7.7084548e-01
   6.4768095e-01   2.3633324e-01
   4.9171175e-01   3.6765785e-01
   8.2185147e-01   3.7426142e-01
   8.7964397e-01   3.2189664e-01
   8.6108912e-01   2.6846384e-01
   8.6094224e-01   1.8742412e-01
   6.0222440e-01   5.9054821e-01
   8.0746528e-01   1.5241388e-01
   5.3918082e-01   2.0979109e-01
   7.6725941e-01   5.0486256e-01
   6.2876388e-01   5.5886387e-01
   6.2299637e-01   2.0265089e-01
   5.5788353e-01   4.7715420e-01
   5.5235560e-01   3.5832597e-01
   8.8539450e-01   2.7782051e-01
   6.8823272e-01   3.4951861e-01
   7.3403833e-01   5.8541090e-01
   7.3712695e-01   4.9995619e-01
   5.6256627e-01   2.2453260e-01
   4.9909281e-01   1.6799185e-01
   5.3090468e-01   2.8189408e-01
   6.9384290e-01   2.4419465e-01
   4.5063117e-01   4.4629792e-01
   8.2682170e-01   1.9694084e-01
   8.6634411e-01   3.7382477e-01
   9.1454638e-01   4.0377959e-01
   4.8035147e-01   5.6050415e-01
   8.2468463e-01   1.7561653e-01
   6.9157646e-01   5.1240960e-01
   6.6777003e-01   2.5393634e-01
   8.0643771e-01   4.4579810e-01
   4.3592841e-01   2.6184870e-01
   8.1206245e-01   4.8561561e-01
   7.9710116e-01   3.0753191e-01
   6.3064498e-01   2.7498332e-01
   6.5817559e-01   3.4940101e-01
   5.5636419e-01   4.1010303e-01
   7.5295035e-01   4.6225406e-01
   5.2204574e-01   3.6512984e-01
   5.2507516e-01   3.4405163e-01
   7.5424538e-01   3.3455990e-01
   8.0458994e-01   4.0685653e-01
   4.6827844e-01   3.4882796e-01
   8.6639177e-01   2.7002960e-01
   6.3192013e-01   3.6449943e-01
   7.3322794e-01   3.4918687e-01
   5.9115325e-01   2.4577653e-01
   4.0726974e-01   3.5990517e-01
   5.5538490e-01   3.4594709e-01
   5.1794725e-01   4.4903878e-01
   6.0436062e-01   3.8293871e-01
   4.6374554e-01   2.2293915e-01
   5.0991682e-01   2.3625762e-01
   7.2958647e-01   2.9208629e-01
   4.4012410e-01   4.6567114e-01
   1.0000000e+00   8.4196194e-01
   5.0864672e-01   5.2028695e-01
   7.0434212e-01   5.6488436e-01
   7.2367886e-01   2.4038057e-01
   5.6333402e-01   2.6249105e-01
   7.1104249e-01   3.1003555e-01
   6.9038014e-01   4.9731156e-01
   7.6861722e-01   2.4695670e-01
   6.9505162e-01   3.2188877e-01
   6.7701380e-01   2.3920458e-01
   1.0000000e+00   6.4246282e-01
   8.2468542e-01   3.4268038e-01
   4.1431369e-01   3.9514378e-01
   3.7369743e-01   3.4224023e-01
   5.3508429e-01   4.3280670e-01
   6.5056714e-01   3.2999686e-01
   4.4086375e-01   4.6953922e-01
   8.4285522e-01   2.3927762e-01
   4.9702323e-01   4.2418264e-01
   5.2019238e-01   4.5084696e-01
   8.8429394e-01   4.4360808e-01
   7.0755592e-01   3.7591070e-01
   6.8837889e-01   3.1543048e-01
   4.5459376e-01   5.0963003e-01
   6.5402147e-01   4.6434400e-01
   5.3374255e-01   3.4942162e-01
   2.5220432e-01   3.6503382e-01
   5.9919985e-01   2.6177825e-01
   2.1904567e-01   4.7076783e-01
   9.5888176e-01   4.0483076e-01
   6.4592888e-01   2.5069429e-01
   5.9985145e-01   1.1972490e-01
   1.0000000e+00   4.4508590e-01
   6.2057004e-01   3.5070857e-01
   6.3396538e-01   5.6158049e-01
   3.4156980e-01   1.5771911e-01
   7.6352579e-01   2.9978337e-01
   7.2725467e-01   3.3427193e-01
   9.1139925e-01   5.0076371e-01
   4.4819135e-01   4.1935469e-01
   6.1640567e-01   4.1187565e-01
   3.7511669e-01   2.5682155e-01
   3.9885515e-01   2.9503566e-01
   8.9741603e-01   6.5471922e-01
   7.1533902e-01   2.5987019e-01
   4.8573807e-01   5.7450886e-01
   7.4283578e-01   3.3189406e-01
   5.5548694e-01   2.3974250e-01
   5.4769806e-01   3.8215530e-01
   6.1751938e-01   1.5685393e-01
   7.7496827e-01   3.6894304e-01
   8.7527656e-01   3.4023134e-01
   4.4440304e-01   2.5543400e-01
   8.3621558e-01   3.7993652e-01
   5.0131626e-01   1.9324598e-01
   7.8433893e-01   2.8285518e-01
   6.8952869e-01   3.9734697e-01
   4.6005914e-01   2.8501542e-01
   4.8981657e-01   1.7958104e-01
   6.6026926e-01   3.2163081e-01
   7.4595698e-01   2.2468717e-01
   8.7435936e-01   1.2108468e-01
   5.3322044e-01   3.0024626e-01
   6.3299195e-01   2.5980296e-01
   4.8543228e-01   1.9495027e-01
   7.0575952e-01   3.2791220e-01
   7.5090659e-01   5.1112172e-01
   7.3159530e-01   4.1418906e-01
   5.3529940e-01   3.9008490e-01
   8.7538467e-01   1.9481596e-01
   9.9935121e-01   4.0902494e-01
   6.3067663e-01   3.1289806e-01
   6.5887136e-01   2.1316063e-01
   4.1192221e-01   3.9004571e-01
   4.9645914e-01   5.7772440e-01
   7.3850353e-01   3.1529846e-01
   6.1342270e-01   5.2222970e-01
   3.8527135e-01   2.6328789e-01
   6.2318263e-01   3.4196558e-01
   7.9746440e-01   2.3590812e-01
   6.7265593e-01   3.2381802e-01
   8.7879797e-01   3.4231334e-01
   4.3418084e-01   4.0426547e-01
   8.4864739e-01   1.2581733e-01
   8.7685437e-01   3.4132122e-01
   7.0887263e-01   1.8072391e-01
   4.0646375e-01   4.2211196e-01
   8.1089898e-01   4.3688955e-01
   7.6969673e-01   4.0851523e-01
