# Supplementary material for: Multiplexed imaging of nucleome architectures in single cells of mammalian tissue
Source: Nat Commun. 2020 Jun 9;11:2907. doi: 10.1038/s41467-020-16732-5 (PMC7283333; doi:10.1038/s41467-020-16732-5)
Supplement: Supplementary file 11 — Source Data [file 41467_2020_16732_MOESM11_ESM.zip › Source Data/Fig4a_Ery.txt]

   1.4062496e-01   1.2447435e-02
   1.9167472e-01   8.6389281e-03
   4.1218938e-02   9.3822171e-03
  -1.5714814e-01   1.6373374e-02
  -1.5474943e-01   1.5979815e-02
   6.6833416e-02   9.9705098e-03
  -2.2246194e-02   1.4112058e-02
  -4.5512440e-02   1.5100402e-02
  -1.5332964e-01   2.0923281e-02
  -1.7078540e-01   1.5766423e-02
  -1.7414729e-01   2.2690173e-02
  -1.3429048e-01   1.7807841e-02
  -3.7838305e-03   1.9450631e-02
  -1.9145065e-01   2.3725835e-02
  -2.0129436e-01   2.4425887e-02
  -1.9265948e-01   2.1046478e-02
  -1.9542643e-01   1.4538909e-02
  -1.9695558e-01   1.6752757e-02
  -1.6507629e-01   1.6911866e-02
   7.9750339e-02   1.3704262e-02
  -8.9629813e-02   1.5785555e-02
  -1.7799514e-01   1.8545994e-02
  -7.4110683e-02   1.1784050e-02
  -1.7513926e-01   1.1409943e-02
  -1.7838390e-01   1.3742365e-02
   4.8868670e-02   9.8820059e-03
  -1.2618619e-01   1.4529198e-02
  -1.9431832e-01   1.5762633e-02
  -1.1428040e-01   9.2579405e-03
  -1.8324422e-01   1.3239055e-02
  -1.5912322e-02   8.1826012e-03
   1.0504568e-01   6.6205679e-03
  -1.3406649e-01   1.0122311e-02
  -1.7995195e-01   1.2096106e-02
   1.6032560e-02   6.1619718e-03
  -1.1219820e-01   1.0439560e-02
   6.3258421e-02   6.4123644e-03
  -1.1497068e-01   7.4243290e-03
   1.6106100e-01   6.6601915e-03
   1.7163917e-01   5.5256447e-03
   1.7122226e-01   7.4688797e-03
   1.7797488e-01   5.6442731e-03
  -1.5757896e-01   8.6548335e-03
  -1.5268602e-01   8.4733991e-03
   1.7675116e-01   3.7536494e-03
  -3.7832930e-02   5.1282051e-03
   1.8508900e-01   3.1886871e-03
   1.1803528e-01   5.3893065e-03
   2.2676190e-02   4.9026474e-03
   1.1017408e-01   5.0697085e-03
