# Supplementary material for: Multiplexed imaging of nucleome architectures in single cells of mammalian tissue
Source: Nat Commun. 2020 Jun 9;11:2907. doi: 10.1038/s41467-020-16732-5 (PMC7283333; doi:10.1038/s41467-020-16732-5)
Supplement: Supplementary file 11 — Source Data [file 41467_2020_16732_MOESM11_ESM.zip › Source Data/Fig4a_Hep.txt]

   1.6796124e-01   3.2374101e-02
   1.9104093e-01   2.2931847e-02
   1.0094070e-01   3.4850759e-02
  -1.6271872e-01   7.1466106e-02
  -1.5626544e-01   8.3742911e-02
   7.7304897e-02   3.2990364e-02
   5.1912599e-02   3.7864385e-02
   9.5189610e-03   3.9325843e-02
  -1.5743553e-01   6.1332845e-02
  -1.9242186e-01   7.8781691e-02
  -1.9638166e-01   9.2961722e-02
  -1.6028141e-01   6.4072511e-02
  -1.1455982e-01   7.4055158e-02
  -1.9694965e-01   8.9451058e-02
  -2.0676996e-01   9.8052851e-02
  -1.9555677e-01   8.7414341e-02
  -1.9100095e-01   9.4711918e-02
  -1.8987862e-01   9.8093083e-02
  -1.5944314e-01   7.8695114e-02
   5.4914255e-02   6.1736232e-02
  -1.4559580e-02   4.5377294e-02
  -1.5076104e-01   7.8980892e-02
  -1.4486541e-02   5.8544304e-02
  -1.5360689e-01   6.4707721e-02
  -1.7528898e-01   7.0999367e-02
   3.4817162e-02   3.5407356e-02
  -1.3150274e-01   4.8535964e-02
  -1.9158984e-01   8.0157913e-02
  -1.2514643e-01   4.7368421e-02
  -1.8395331e-01   8.2133785e-02
  -7.9477947e-02   5.0956464e-02
   1.1143501e-01   2.5627795e-02
  -8.3578057e-02   3.9193365e-02
  -1.4780161e-01   5.0085373e-02
   4.6479583e-02   2.7434842e-02
  -5.9539951e-02   4.5019157e-02
   1.3002355e-01   2.2392457e-02
  -9.0405284e-02   2.7857829e-02
   1.7347666e-01   2.2291942e-02
   1.7695382e-01   2.1591295e-02
   1.7829669e-01   2.0192151e-02
   1.4756948e-01   2.3338162e-02
  -1.6357241e-01   7.8441382e-02
  -1.7446408e-01   7.7275601e-02
   6.6227762e-02   3.0140111e-02
  -3.2986415e-02   4.7437673e-02
   1.7300806e-01   2.2734550e-02
   1.5073365e-01   2.3294234e-02
   8.3039757e-02   3.0729419e-02
   8.8158697e-02   4.0032680e-02
