# Supplementary material for: Multiplexed imaging of nucleome architectures in single cells of mammalian tissue
Source: Nat Commun. 2020 Jun 9;11:2907. doi: 10.1038/s41467-020-16732-5 (PMC7283333; doi:10.1038/s41467-020-16732-5)
Supplement: Supplementary file 11 — Source Data [file 41467_2020_16732_MOESM11_ESM.zip › Source Data/Fig4a_Pro.txt]

   1.6765706e-01   3.2016756e-02
   1.9364436e-01   1.8345771e-02
   1.0585583e-01   2.5316456e-02
  -1.3891174e-01   7.2628726e-02
  -1.2533775e-01   6.3774024e-02
   5.9538988e-02   2.7832512e-02
   8.8799324e-03   2.7624309e-02
  -4.0057191e-02   3.5577449e-02
  -1.3538413e-01   5.1187783e-02
  -1.6232340e-01   6.0668914e-02
  -1.6864965e-01   5.8398220e-02
  -8.8391378e-02   4.2344498e-02
  -8.8008298e-02   3.7200832e-02
  -1.8830947e-01   6.3356607e-02
  -2.0101347e-01   8.8659032e-02
  -2.0302246e-01   5.3834034e-02
  -2.0249710e-01   4.7492125e-02
  -2.0235464e-01   5.4841058e-02
  -1.7403187e-01   4.1318366e-02
   2.6111148e-02   2.8292915e-02
  -9.6385060e-02   3.1420410e-02
  -1.7188705e-01   5.3992147e-02
  -8.8189629e-02   3.1726810e-02
  -1.7973533e-01   3.5163776e-02
  -1.8355494e-01   3.5619094e-02
   2.2230364e-02   1.9210800e-02
  -1.2914455e-01   2.0631068e-02
  -1.9425153e-01   5.1288865e-02
  -1.3361659e-01   2.3768259e-02
  -1.8384934e-01   4.0768017e-02
  -7.1527926e-02   2.1690352e-02
   9.2805165e-02   1.7926734e-02
  -1.3429929e-01   1.9965492e-02
  -1.8321423e-01   3.8789304e-02
   1.6333056e-02   1.4740109e-02
  -9.0922245e-02   1.8941234e-02
   1.0484256e-01   1.5015882e-02
  -1.2670288e-01   3.2772365e-02
   1.5917461e-01   1.0133465e-02
   1.6305368e-01   1.1404873e-02
   1.6808114e-01   1.1671219e-02
   1.6383915e-01   1.1971659e-02
  -1.4878990e-01   3.6105911e-02
  -1.4516923e-01   3.3852236e-02
   1.2785814e-01   1.1485643e-02
   2.9661138e-02   1.8167028e-02
   1.8247796e-01   1.0196469e-02
   1.4633107e-01   1.0958206e-02
   7.4426280e-02   1.4676617e-02
   1.2836667e-01   1.7193426e-02
