# Supplementary material for: Multiplexed imaging of nucleome architectures in single cells of mammalian tissue
Source: Nat Commun. 2020 Jun 9;11:2907. doi: 10.1038/s41467-020-16732-5 (PMC7283333; doi:10.1038/s41467-020-16732-5)
Supplement: Supplementary file 11 — Source Data [file 41467_2020_16732_MOESM11_ESM.zip › Source Data/Fig4b_Ery.txt]

   1.4062496e-01   1.9495374e-01
   1.9167472e-01   1.6396333e-01
   4.1218938e-02   2.0568707e-01
  -1.5714814e-01   2.2999235e-01
  -1.5474943e-01   2.2624054e-01
   6.6833416e-02   2.0629125e-01
  -2.2246194e-02   2.1419589e-01
  -4.5512440e-02   2.1477912e-01
  -1.5332964e-01   2.4493524e-01
  -1.7078540e-01   2.6394161e-01
  -1.7414729e-01   2.4763304e-01
  -1.3429048e-01   2.3729983e-01
  -3.7838305e-03   2.1796585e-01
  -1.9145065e-01   2.5307557e-01
  -2.0129436e-01   2.7139875e-01
  -1.9265948e-01   2.5533470e-01
  -1.9542643e-01   2.5962337e-01
  -1.9695558e-01   2.5045372e-01
  -1.6507629e-01   2.3827856e-01
   7.9750339e-02   2.1145676e-01
  -8.9629813e-02   2.3544304e-01
  -1.7799514e-01   2.4332344e-01
  -7.4110683e-02   2.2869279e-01
  -1.7513926e-01   2.4911709e-01
  -1.7838390e-01   2.5916158e-01
   4.8868670e-02   2.2345133e-01
  -1.2618619e-01   2.4098910e-01
  -1.9431832e-01   2.7352805e-01
  -1.1428040e-01   2.5466458e-01
  -1.8324422e-01   2.5755980e-01
  -1.5912322e-02   2.2882572e-01
   1.0504568e-01   2.0494336e-01
  -1.3406649e-01   2.4026430e-01
  -1.7995195e-01   2.5385253e-01
   1.6032560e-02   2.2623239e-01
  -1.1219820e-01   2.5151099e-01
   6.3258421e-02   2.1621177e-01
  -1.1497068e-01   2.4386065e-01
   1.6106100e-01   2.0937977e-01
   1.7163917e-01   2.0444885e-01
   1.7122226e-01   1.9889350e-01
   1.7797488e-01   2.0649780e-01
  -1.5757896e-01   2.7152706e-01
  -1.5268602e-01   2.8545631e-01
   1.7675116e-01   2.3953844e-01
  -3.7832930e-02   2.6726998e-01
   1.8508900e-01   2.3970609e-01
   1.1803528e-01   2.5088640e-01
   2.2676190e-02   2.7118644e-01
   1.1017408e-01   2.6418814e-01
