# Supplementary material for: Multiplexed imaging of nucleome architectures in single cells of mammalian tissue
Source: Nat Commun. 2020 Jun 9;11:2907. doi: 10.1038/s41467-020-16732-5 (PMC7283333; doi:10.1038/s41467-020-16732-5)
Supplement: Supplementary file 11 — Source Data [file 41467_2020_16732_MOESM11_ESM.zip › Source Data/Fig4b_Hep.txt]

   1.6796124e-01   2.4900080e-01
   1.9104093e-01   2.1667381e-01
   1.0094070e-01   2.5462731e-01
  -1.6271872e-01   2.9462253e-01
  -1.5626544e-01   2.9224953e-01
   7.7304897e-02   2.5477707e-01
   5.1912599e-02   2.5744613e-01
   9.5189610e-03   2.6078289e-01
  -1.5743553e-01   2.8377884e-01
  -1.9242186e-01   3.2091203e-01
  -1.9638166e-01   3.1698712e-01
  -1.6028141e-01   3.0145335e-01
  -1.1455982e-01   2.9281580e-01
  -1.9694965e-01   3.1035053e-01
  -2.0676996e-01   3.2081595e-01
  -1.9555677e-01   3.1054655e-01
  -1.9100095e-01   3.1254933e-01
  -1.8987862e-01   3.0753070e-01
  -1.5944314e-01   3.0009276e-01
   5.4914255e-02   2.7868592e-01
  -1.4559580e-02   2.7770224e-01
  -1.5076104e-01   2.8619958e-01
  -1.4486541e-02   2.8037975e-01
  -1.5360689e-01   3.0462645e-01
  -1.7528898e-01   3.1246047e-01
   3.4817162e-02   2.8738398e-01
  -1.3150274e-01   3.0744749e-01
  -1.9158984e-01   3.2509440e-01
  -1.2514643e-01   3.0430622e-01
  -1.8395331e-01   3.1972904e-01
  -7.9477947e-02   2.9023747e-01
   1.1143501e-01   2.7175783e-01
  -8.3578057e-02   2.9175476e-01
  -1.4780161e-01   3.1322330e-01
   4.6479583e-02   2.7434842e-01
  -5.9539951e-02   2.8959132e-01
   1.3002355e-01   2.6497741e-01
  -9.0405284e-02   2.9971182e-01
   1.7347666e-01   2.6321004e-01
   1.7695382e-01   2.6028562e-01
   1.7829669e-01   2.4849373e-01
   1.4756948e-01   2.7780460e-01
  -1.6357241e-01   3.3384380e-01
  -1.7446408e-01   3.4781922e-01
   6.6227762e-02   2.9569892e-01
  -3.2986415e-02   2.9657202e-01
   1.7300806e-01   2.7633686e-01
   1.5073365e-01   2.8300017e-01
   8.3039757e-02   2.9839884e-01
   8.8158697e-02   3.0424837e-01
