# Supplementary material for: Multiplexed imaging of nucleome architectures in single cells of mammalian tissue
Source: Nat Commun. 2020 Jun 9;11:2907. doi: 10.1038/s41467-020-16732-5 (PMC7283333; doi:10.1038/s41467-020-16732-5)
Supplement: Supplementary file 11 — Source Data [file 41467_2020_16732_MOESM11_ESM.zip › Source Data/Fig4b_Pro.txt]

   1.6765706e-01   2.4177139e-01
   1.9364436e-01   2.1019900e-01
   1.0585583e-01   2.2683544e-01
  -1.3891174e-01   2.6097561e-01
  -1.2533775e-01   2.5946418e-01
   5.9538988e-02   2.4876847e-01
   8.8799324e-03   2.5102090e-01
  -4.0057191e-02   2.5259989e-01
  -1.3538413e-01   2.7007919e-01
  -1.6232340e-01   2.9556650e-01
  -1.6864965e-01   2.7864294e-01
  -8.8391378e-02   2.7488038e-01
  -8.8008298e-02   2.8590010e-01
  -1.8830947e-01   2.7566589e-01
  -2.0101347e-01   3.0402660e-01
  -2.0302246e-01   2.9831933e-01
  -2.0249710e-01   2.9076811e-01
  -2.0235464e-01   2.8002912e-01
  -1.7403187e-01   2.8588488e-01
   2.6111148e-02   2.6248217e-01
  -9.6385060e-02   2.6434692e-01
  -1.7188705e-01   2.6832461e-01
  -8.8189629e-02   2.6761928e-01
  -1.7973533e-01   2.9479769e-01
  -1.8355494e-01   3.0191422e-01
   2.2230364e-02   2.8712357e-01
  -1.2914455e-01   2.9126214e-01
  -1.9425153e-01   3.1623704e-01
  -1.3361659e-01   2.9660807e-01
  -1.8384934e-01   3.1325618e-01
  -7.1527926e-02   2.9169783e-01
   9.2805165e-02   2.6708236e-01
  -1.3429929e-01   2.9258072e-01
  -1.8321423e-01   3.1795475e-01
   1.6333056e-02   2.6816654e-01
  -9.0922245e-02   2.8848956e-01
   1.0484256e-01   2.5873520e-01
  -1.2670288e-01   2.5952170e-01
   1.5917461e-01   2.6173999e-01
   1.6305368e-01   2.5479523e-01
   1.6808114e-01   2.4931711e-01
   1.6383915e-01   2.6630833e-01
  -1.4878990e-01   3.2120888e-01
  -1.4516923e-01   3.4346429e-01
   1.2785814e-01   2.8289638e-01
   2.9661138e-02   3.3351410e-01
   1.8247796e-01   2.8948023e-01
   1.4633107e-01   2.9485219e-01
   7.4426280e-02   3.2462687e-01
   1.2836667e-01   3.2515803e-01
