# Supplementary material for: Multiplexed imaging of nucleome architectures in single cells of mammalian tissue
Source: Nat Commun. 2020 Jun 9;11:2907. doi: 10.1038/s41467-020-16732-5 (PMC7283333; doi:10.1038/s41467-020-16732-5)
Supplement: Supplementary file 11 — Source Data [file 41467_2020_16732_MOESM11_ESM.zip › Source Data/Fig4c.txt]

  -7.8771629e-01  -7.0072069e-01
  -6.5572673e-01  -7.8877002e-01
  -8.0620246e-01  -8.8889342e-01
  -6.4453348e-01  -7.5765633e-01
  -6.6836935e-01  -5.5908818e-01
  -6.6784355e-01  -6.9762524e-01
  -4.2267005e-01  -7.5026532e-01
