# Supplementary material for: Multiplexed imaging of nucleome architectures in single cells of mammalian tissue
Source: Nat Commun. 2020 Jun 9;11:2907. doi: 10.1038/s41467-020-16732-5 (PMC7283333; doi:10.1038/s41467-020-16732-5)
Supplement: Supplementary file 11 — Source Data [file 41467_2020_16732_MOESM11_ESM.zip › Source Data/Fig4d.xlsx]

## Sheet: Sheet1
LA & NA	LA & no-NA	no-LA & NA	no-LA & no-NA
0.518044	0.415429	0.517783	0.741539
0.473393	0.821393	0.796949	0.754472
0.668234	0.71822	0.679348	0.595326
0.685619	1	0.657484	0.643582
0.620823	0.843457	0.697289	0.836112
0.787811	0.556115	0.402416	0.518375
0.492285	0.449754	0.716638	0.685467
0.910837	0.465725	0.426682	0.532507
0.756252	0.532192	0.64403	0.724122
0.467471	0.488025	0.382218	0.575835
0.600843	0.461624	0.606232	0.663877
0.544396	0.85784	0.611405	0.885445
0.991491	0.440911	0.780469	0.494815
0.588791	0.512799	0.562073	0.542281
0.940877	0.170845	0.720181	0.439405
0.402492	0.742452	0.595527	0.700385
0.890561	0.345691	0.501263	0.755454
0.752899	0.822201	0.996235	0.720908
0.534254	0.370084	0.555243	0.592572
0.615761	0.533175	0.947885	0.689336
0.715043	0.322634	0.789836	0.776132
0.635976	0.666254	0.621014	0.438989
0.561822	0.338377	0.767317	0.946528
0.71005	0.679083	0.560801	0.573285
0.799001	0.655476	0.531435	0.908699
0.529703	0.707164	0.628848	0.578501
0.63654	0.734649	1	0.672363
0.813747	0.670669	0.540536	0.484911
0.903906	0.644065	0.568555	0.894705
0.662201	0.522263	0.598741	0.442893
0.47622	0.239816	0.645721	0.413535
0.606105	0.404637	0.706647	0.513435
0.636787	0.539503	0.867048	0.518658
0.46192	0.501278	0.851992	0.737365
0.616108	0.365765	0.571927	0.753769
0.855422	0.844578	0.63283	0.717753
0.562636	0.486039	0.580412	0.330436
0.62217	0.447921	0.553674	0.223335
0.7781	0.616138	0.56509	0.759276
0.782017	0.883395	0.748802	0.638911
0.77554	0.49973	0.477413	0.812892
0.672589	0.360461	0.356166	0.900073
0.62119	0.690272	0.681142	0.953666
0.512852	0.982593	0.488777	0.480696
0.512749	0.333493	0.0608257	0.549717
0.393954	0.324381	0.559809	0.852436
0.650057	0.997783	0.567696	0.537349
0.535331	0.540174	0.835814	0.549492
0.750972	0.556872	0.746426	0.512979
0.799059	0.632269	0.468334	0.539754
0.730581	0.717536	0.614597	0.646611
0.705592	0.506881	0.645549	0.706889
0.783637	0.47253	0.685668	0.461687
0.593133	0.583246	0.943632	0.346705
0.67265	0.66751	0.824226	0.55445
0.559481	0.704635	0.610753	0.457384
0.805747	0.653443	0.334877	0.531903
0.326444	0.601623	0.998719	0.660584
0.670193	0.761488	0.786036	0.427987
0.737318	0.295447	0.666743	0.857937
0.697535	0.56134	0.892099	0.850043
0.365835	0.495175	0.477767	0.527222
0.728624	0.476419	0.887824	0.896476
0.56827	0.605314	1	0.74529
0.702582	0.533213	0.52289	0.642531
0.366822	0.43226	0.581688	0.883648
0.807541	0.753013	0.990133	0.588302
0.53314	0.524957	0.675171	0.755417
0.456639	0.243682	0.940986	0.477103
0.471045	0.399384	1	0.67748
0.923313	0.684904	0.401	0.541232
0.709735	0.490063	0.647849	0.362645
0.60607	0.591069	0.585592	0.577324
0.713878	0.964515	0.579283	0.464357
0.520571	0.603301	0.502371	0.817453
0.993397	0.505353	0.945563	0.450705
0.810517	0.685073	0.574565	0.690027
0.758847	0.448737	0.620538	0.64006
0.425593	0.804177	0.595132	0.910282
0.695246	0.71747	0.827925	0.583731
0.696507	0.747922	0.492912	0.61637
0.451615	0.380289	0.52976	0.356955
0.790993	0.544662	0.594209	0.681646
0.210845	0.862487	0.416351	0.545072
0.584137	0.360166	0.603307	0.706435
0.400984	0.847992	0.508328	0.750154
0.566093	0.485326	0.913462	0.72326
0.723145	0.516762	0.701884	0.570921
0.986764	0.530767	0.827284	0.780791
0.80773	0.551114	0.909342	0.558633
0.761076	0.421176	0.53247	0.615318
0.536801	0.344304	0.368912	0.892928
0.678974	0.488641	0.696685	0.348139
0.756797	0.603119	0.43552	0.756596
0.341889	0.756555	0.681669	0.549256
0.337909	0.840232	0.672589	0.544415
0.576259	0.322822	0.781788	0.687146
0.461279	0.519611	0.728404	0.382344
0.773864	0.533582	0.515174	0.836317
0.477453	0.665594	0.834884	0.830347
0.757708	0.374499	0.65873	0.352459
0.242229	0.734968	0.770684	0.324115
0.428038	0.562628	0.737521	0.619318
0.538921	0.407611	0.3942	0.579871
0.697969	0.747766	0.515537	0.717304
0.537724	0.880514	0.774904	0.703189
0.655963	0.607158	0.74879	0.682382
0.604708	0.761616	0.49974	0.348512
0.999264	0.541031	0.489204	0.776883
0.672683	0.325283	0.791869	0.617393
0.574941	0.831909	0.894711	0.625388
0.486	0.653366	0.862483	0.316956
0.386651	0.700192	0.455	0.424548
0.504117	0.770333	0.699289	0.428867
0.636217	0.804739	0.463549	0.551209
0.599338	0.537231	0.410185	0.970137
0.234723	0.567957	0.570801	0.46346
0.389977	0.845935	0.420441	0.699445
0.687704	0.723272	0.825719	0.858046
0.531812	0.737995	0.591719	0.510119
0.68581	0.421763	0.605166	0.492855
0.788167	0.514695	0.577813	0.733024
0.532605	0.793595	0.71597	0.650766
0.63604	0.237219	0.837348	0.320674
0.797731	0.609056	0.595811	0.649096
0.447679	0.421529	0.589097	0.498754
0.26136	0.496974	0.772241	0.7152
0.716488	0.655805	0.52978	0.428997
0.552582	0.71773	0.571947	0.46112
0.634968	0.489594	0.363193	0.574363
0.378568	0.409447	0.924138	0.464304
0.484074	0.644212	0.601057	0.387268
0.810092	0.345116	0.570112	0.482189
0.364102	0.422351	0.779851	0.701967
0.524419	0.779409	0.978911	0.45511
0.656092	0.201595	0.918917	0.604325
0.746423	0.51769	0.838137	0.633116
0.984665	0.581283	0.538409	0.911989
0.612143	0.560211	0.926142	0.581403
0.57705	0.697621	0.787945	0.400685
0.607731	0.79513	0.724824	0.722247
0.465992	0.847547	0.904649	0.713453
0.664628	0.520355	1	0.722477
0.76836	0.440969	0.569864	0.423131
0.679046	0.4948	0.697752	0.682609
0.664851	0.420907	0.338909	0.73821
0.489747	0.394889	0.600854	0.451601
0.627274	0.731938	0.477163	0.383078
0.704139	0.771061	0.539367	0.556684
0.784803	0.521295	0.298126	0.789768
0.431508	0.334166	0.951717	0.365202
0.668868	0.564766	0.232249	0.597952
0.612871	0.387536	0.634295	0.380456
0.694383	0.310326	0.386152	0.365155
0.572022	0.580647	0.775072	0.567308
0.554363	0.301248	0.717789	0.63403
0.999734	0.758261	0.659249	0.682344
0.414209	0.488713	0.855421	0.50055
0.959266	0.497235	0.40822	0.91957
0.761913	0.578459	0.639748	0.721199
0.827464	0.519672	0.840303	0.891094
0.454828	0.247299	0.334409	0.475252
0.389403	0.747745	0.706218	0.463324
1	0.784116	0.721115	0.324511
0.662899	0.902889	0.599318	0.861191
0.663713	0.617123	0.41468	0.616662
0.285821	0.634007	0.534792	0.507284
0.704781	0.805078	0.474797	0.634502
0.411977	0.477674	0.711616	0.626864
0.696925	0.477745	0.615715	0.4787
0.552555	0.906751	0.456129	0.501289
0.378656	0.647782	0.608476	0.53836
0.750366	0.552912	0.624929	0.512195
0.78362	0.791686	0.720224	0.478771
0.622444	0.581018	0.703548	0.684895
0.579148	0.702491	0.642688	0.490878
0.68004	0.281077	0.687108	0.64954
0.667841	0.548875	0.646375	0.795939
0.361686	0.450436	0.714078	0.362849
0.537098	0.332003	0.600375	0.684126
0.346776	0.556251	0.700602	0.525878
0.638117	0.742117	0.743055	0.586635
0.728738	0.855655	0.831871	0.683897
0.339618	0.348698	0.365252	0.607398
0.693135	0.344319	0.382208	0.835576
0.627547	0.393241	0.718866	0.761818
0.418897	0.533817	0.542382	0.660913
0.685842	0.584378	0.479747	0.852462
0.337929	0.480346	0.605259	0.459081
0.340064	0.503687	0.5576	0.651736
0.467746	0.565089	0.433397	0.530503
0.281676	0.582228	0.897349	0.989922
0.545098	0.648188	0.37773	0.654593
0.428071	0.894907	0.513789	0.606683
0.37076	0.363927	0.634513	0.760831
0.3713	0.358035	0.622176	0.43445
0.224672	0.549554	0.318178	0.303406
0.478773	0.504827	0.736283	0.386299
0.431285	0.668719	0.450515	0.75701
0.706094	0.634023	0.763188	0.724675
0.209185	0.891802	0.810303	0.681111
0.587166	0.614673	0.982675	0.658032
0.447375	0.87228	0.458551	0.687749
0.534294	0.349976	0.647436	0.317725
0.29611	0.810948	0.360833	0.532175
0.899772	0.458061	0.731941	0.736977
0.619083	1	0.804645	1
0.742847	0.628976	0.733533	0.463891
0.685737	0.603335	0.621309	0.726695
0.990453	0.562889	0.570763	0.330903
0.858463	0.211008	0.580002	0.56229
0.598996	0.529128	0.711265	0.507424
0.753745	0.336787	0.709553	0.349514
0.411962	0.759402	0.671681	0.7541
0.474725	1	0.630529	0.578147
0.613481	0.520631	0.580938	0.478259
0.718355	0.881815	0.356198	0.484989
0.416206	0.0577575	0.623536	0.585297
0.591958	0.352836	0.381658	0.487124
1	0.614733	0.877475	0.420075
0.899757	0.269942	0.35131	0.492574
0.467248	0.797599	0.794873	0.669688
0.507537	0.649274	0.432685	0.505227
0.598626	0.423278	0.620969	0.584485
0.326591	0.701891	0.644869	0.926245
0.596732	0.925335	0.884649	0.50104
0.757998	0.409684	0.783113	0.668063
0.630438	0.74644	0.81812	0.477386
0.875687	0.53091	0.766318	0.602415
0.710925	0.659843	0.62009	1
0.503034	0.609897	0.546472	0.516044
0.540907	0.162557	0.708496	0.48974
0.756401	0.570722	0.866661	0.640725
0.92637	0.46837	0.547069	0.410287
0.422059	0.682099	0.539099	0.352047
0.583455	0.627455	0.951931	0.652824
0.646794	0.53193	0.74678	0.332828
0.633168	0.829305	0.50239	0.683864
0.454798	0.401964	0.651338	0.541196
0.174019	0.968805	0.582022	0.441314
0.855289	0.501273	0.745827	0.461821
0.82212	0.366671	0.907736	0.61098
0.377281	0.402171	0.821159	0.550584
0.836398	0.522555	0.595671	0.630883
0.265135	0.891355	0.805364	0.761761
0.777203	0.592771	0.88616	0.579804
0.722496	0.445929	0.847973	0.644609
0.396555	0.371364	0.721284	0.489517
0.388595	0.687958	0.801372	0.580227
0.669129	0.433997	0.977651	0.821771
0.748368	0.345043	0.779576	0.596923
0.760289	0.812878	0.553022	0.512748
0.662103	0.533323	0.820198	0.544368
0.531909	0.352131	0.693729	0.951499
0.79192	0.823302	0.446634	0.645193
0.278864	0.545158	0.654641	0.438689
0.718001	0.769452	0.909598	0.652249
0.663188	0.615639	0.820881	0.885309
0.353049	0.664073	0.601817	0.513216
0.389095	0.645588	0.640601	0.960127
0.615109	0.803153	0.979463	0.479017
0.703374	0.801905	0.641233	0.591062
0.754759	0.610001	0.681589	0.482335
0.408297	0.800889	0.960961	0.474194
0.225129	0.501149	0.665669	0.587981
0.460888	0.695804	0.525377	0.410019
0.686189	0.618662	0.964239	0.629284
0.592512	0.38519	0.446105	0.740792
0.528261	0.781825	0.533358	0.7549
0.492714	0.366266	0.461679	0.827044
0.456592	0.827689	0.61242	0.524011
0.510461	0.338035	0.533877	0.537911
0.618085	0.272388	0.698591	0.96353
0.322088	0.525631	0.430206	0.612083
0.815848	0.644356	0.743303	0.350878
0.476947	0.454652	0.803016	0.802837
0.472434	0.433595	0.743507	0.557426
0.542243	0.570938	0.60136	0.407024
0.598137	0.51252	0.62657	0.576091
0.698369	0.718034	0.640981	0.38807
0.51877	0.653579	1	0.490167
0.311699	0.662502	0.658844	0.472021
0.915235	0.332991	0.773915	0.664874
0.772185	0.938385	0.754605	0.447208
0.977925	0.539051	0.558628	0.808733
0.645036	0.567959	0.993978	0.295981
0.490705	0.694258	0.632443	0.281863
0.476945	0.60275	0.448088	0.477015
0.556536	0.600566	0.605079	0.864929
0.626123	0.630835	0.895179	0.734736
0.872469	0.549812	0.852269	0.304058
0.506877	0.32045	0.765911	0.797167
0.514481	0.679808	0.508087	0.403934
0.487121	0.302824	0.754747	0.526736
0.416945	0.742297	0.758723	0.422815
0.605985	0.465733	0.645019	0.458048
0.573474	0.457673	0.372685	0.837098
0.649487	0.672409	0.636173	0.651671
0.60331	0.755751	0.713483	0.513956
0.611637	0.301543	0.768609	0.642267
0.782725	0.751958	0.670738	0.56594
0.491626	0.374548	0.663791	0.294259
0.269383	0.381932	0.903276	0.94364
0.380259	0.411921	0.74047	0.441134
0.556026	0.314972	0.343449	0.479457
0.696538	0.504216	0.933348	0.438654
0.728106	0.483435	0.855369	0.679719
0.584604	0.542027	0.386496	0.481162
0.598207	0.618435	0.660628	0.934061
0.686283	0.353681	0.951936	0.719725
0.806703	0.480193	0.55764	0.552168
0.514616	0.93777	0.676237	0.285037
0.340878	0.522495	0.472483	0.970294
0.496205	0.560029	0.66636	0.472436
0.760375	0.676927	0.557432	0.550598
0.449376	0.559567	0.454699	0.615034
0.347597	0.467725	0.827632	0.808723
0.459797	0.671757	0.904137	0.520469
0.987052	0.458051	0.694479	0.516472
0.612533	0.624825	0.913875	0.596375
0.648651	0.837962	0.961644	0.525919
0.716984	0.693386	0.609005	0.507921
0.821191	0.4136	0.388975	0.604253
0.467155	0.93433	0.413477	0.300707
0.911338	0.629909	0.529202	0.928819
0.529678	0.717369	0.916017	0.617831
0.321353	0.563196	0.430849	0.725897
0.322784	0.81837	0.713108	0.566648
0.723565	0.458918	0.565611	0.472075
0.788202	0.507153	0.654592	0.749692
0.649337	0.371462	0.381163	0.49699
0.706054	0.676729	0.564767	0.474937
0.611449	0.453812	0.64227	0.98146
0.408255	0.374758	0.689575	0.581897
0.229845	0.575566	0.997843	0.590625
0.667807	0.661034	0.761749	0.384315
0.495366	0.526127	0.821483	0.445587
0.523952	0.546528	0.679846	0.649279
1	0.567482	0.764467	0.481124
0.836528	0.995455	0.902995	0.485637
0.817006	0.570972	0.648608	0.69951
0.48094	0.674271	0.709561	0.534036
0.649407	0.757682	0.770101	0.799154
0.350711	0.917597	0.62698	0.691575
0.627719	0.654899	0.536147	0.717355
0.543142	0.566319	0.624565	0.357133
0.982886	0.407755	0.409843	0.317511
0.565153	0.497734	0.689111	0.44897
0.69673	0.744489	0.715275	0.55009
0.763339	0.561209	0.790649	0.488352
0.324179	0.614489	0.47936	0.567172
0.879869	0.470224	0.478434	0.796857
0.684045	0.448401	0.699023	0.848241
0.799212	0.911618	0.692926	0.573701
0.521204	0.678614	0.585403	0.664217
0.733006	0.593948	0.754999	0.42954
0.48729	0.684207	0.421358	0.425959
0.590352	0.393264	0.703458	0.44666
0.761697	0.637015	0.709377	0.479319
0.781539	0.580656	0.828976	0.394489
0.764867	0.598145	0.463656	0.440534
0.74575	0.669558	0.830711	0.637727
0.346598	0.678141	0.529192	0.655362
0.455776	0.464696	0.578112	0.738217
0.765328	0.43483	0.681453	0.556951
0.66814	0.892611	0.918204	0.839022
0.725754	0.445486	0.438793	0.717951
0.881959	0.505957	0.42136	0.632665
0.471845	0.387029	0.833575	0.801811
0.594967	0.672237	0.893948	0.468822
0.453276	0.70447	0.843142	0.664068
0.360972	0.862359	0.322566	0.648523
0.628663	0.907734	0.933755	0.413171
0.467337	0.656163	0.789639	0.542732
0.463959	0.565165	0.415759	0.435359
0.476121	0.690226	0.579807	0.720386
0.833485	0.346514	0.669071	0.34624
0.507956	0.72493	0.791791	0.70807
0.493664	0.285368	0.424736	0.658751
0.300993	0.550399	0.622263	0.973609
0.912492	0.325112	0.401484	0.493859
0.668586	0.603399	0.909779	0.638512
1	0.328622	0.552296	0.451049
0.719592	0.696865	0.360428	0.705085
0.484922	0.70977	0.909731	0.442406
0.633611	0.512011	0.911726	0.789746
0.853793	0.484345	0.432898	0.610603
0.587304	0.370385	0.941268	0.773217
0.356274	0.542986	0.531391	0.892493
0.539503	0.848507	0.857861	0.608367
0.52931	0.482399	0.889867	0.530277
0.925197	0.751096	0.926075	0.48197
0.644616	0.326336	0.520054	0.845046
0.695229	1	0.742174	0.367039
0.420001	0.518203	0.465344	0.64619
0.669713	0.41545	0.457708	0.362489
0.591215	0.274519	0.728308	0.604338
0.732822	0.595536	0.586751	0.775161
0.435688	0.422425	0.699258	0.938925
0.711359	0.427026	0.739078	0.873176
0.67207	0.606805	0.369974	0.965307
0.604051	0.410071	0.968573	0.5495
0.392118	0.574391	0.907241	0.747323
0.831214	0.463889	0.447649	0.671056
0.941478	0.462775	0.943332	0.540635
0.593315	0.65559	0.571143	0.983924
0.422509	0.368631	0.609975	0.93032
0.567718	0.445354	0.835834	0.776211
0.992846	0.269114	0.755328	0.589642
0.238061	0.373997	0.623343	0.646776
0.677993	0.694157	0.747122	0.5006
0.625501	0.632223	0.4677	0.462241
0.558349	0.934828	0.926058	0.615712
0.581592	0.653293	0.651249	0.595252
0.965221	0.946807	0.994794	0.381038
0.594052	0.625107	0.958337	0.288906
0.922402	0.47789	0.633618	0.713312
0.774695	0.545225	0.846315	0.614484
0.648081	0.715868	0.586385	0.257762
0.881285	0.957721	0.389498	0.951918
0.621038	0.37441	0.610173	0.985495
0.887391	0.275462	0.943281	0.41153
0.762853	0.538087	0.599551	0.713283
0.732335	0.537889	0.863571	0.733462
0.579598	0.690264	0.477519	0.38914
0.596539	0.514495	0.683754	0.876003
0.90671	0.419846	0.475403	0.555892
0.767719	0.559079	0.493727	0.54563
0.566144	0.446693	0.359971	0.562926
0.568268	0.744434	0.404682	0.834427
0.641063	0.490884	0.535987	0.566188
0.54225	0.584566	0.933057	0.999999
0.621491	0.396498	0.890655	0.67558
0.786273	0.49067	0.469291	0.379811
0.871563	0.548238	0.384441	0.724129
0.624827	0.442961	0.312025	0.658
0.713317	0.347555	0.454627	0.835628
0.38102	0.534959	0.782376	0.445916
0.785602	0.602675	0.518729	0.669564
0.323183	0.537648	0.796203	0.44986
0.778703	0.329828	0.443969	0.655552
0.480441	0.828174	0.297787	0.236139
0.846398	0.627547	0.528914	0.735172
0.763063	0.527681	0.625516	0.800801
0.706467	0.562182	0.558854	0.45716
0.520974	0.329196	0.59896	0.622221
0.511665	0.391253	0.283513	0.639922
0.901731	0.584384	0.64417	0.424134
0.403588	0.678278	0.48812	0.268296
0.313159	0.806058	0.146577	0.705386
0.819924	0.409969	0.821851	0.496791
0.632146	0.615613	0.767259	0.603877
0.631054	0.507058	0.556364	0.692755
0.620737	0.411591	0.75295	0.675022
0.623896	0.985937	0.768617	0.492399
0.195697	0.41369	0.219046	0.54908
0.719693	0.612251	0.958882	0.3441
0.394033	0.67913	0.645929	0.868239
0.999459	0.514892	1	0.685033
0.810401	0.587206	0.911399	0.33014
0.344899	0.651369	0.897416	0.851103
0.808269	0.606709	0.70576	0.529379
0.551543	0.576826	0.750907	0.410877
0.387478	0.802916	0.731595	0.410611
0.811523	0.300311	0.769697	0.476022
0.695743	0.56872		0.568598
0.902809	0.473708		0.619673
0.94894	0.516816		0.788344
0.813526	0.385941		0.348019
0.92629	0.495771		0.706545
0.765566	0.370737		0.587727
0.507399	0.618065		0.816333
0.0263371	0.599366		0.966624
0.490845	0.600066		0.808785
0.773625	0.523219		0.451743
0.367889	0.394113		0.324464
0.768357	0.642748		0.713566
0.390383	0.423567		0.454984
0.800723	0.433149		0.97006
0.549282	0.501733		0.443731
0.872685	0.6403		0.455261
0.925138	0.596145		0.659458
0.667321	0.574662		0.924549
0.401101	0.673836		0.503249
0.600201	0.696089		0.811913
0.667896	0.8808		0.935462
0.498682	0.911844		0.447467
0.388755	0.487778		0.687106
0.550634	0.842075		0.634446
0.43316	0.749249		0.506024
0.626213	0.802172		0.425167
0.820362	0.574121		0.829978
0.464535	0.610555		0.564464
0.406759	0.524486		0.484067
0.576022	0.473078		0.610642
0.641033	0.293749		0.957875
0.766822	0.948569		0.614908
0.771702	0.427732		0.6137
0.325382	0.394189		0.560672
0.526034	0.600238		0.630876
0.273837	0.605795		0.606085
0.666563	0.541991		0.422092
0.426809	0.578882		0.553896
0.696902	0.407844		0.426893
0.878638	0.584184		0.876511
0.434719	0.513716		0.39695
0.450169	0.491342		1
0.548324	0.194914		0.412974
0.827474	0.519532		0.346961
0.686126	0.621961		0.454121
0.691818	0.374397		0.475175
0.880676	0.595009		0.494763
0.459785	0.407397		0.217319
0.414002	0.441554		0.680786
0.643467	0.745525		0.629515
0.69761	0.888526		0.59833
0.854349	0.706318		0.735996
0.537002	0.498397		0.704265
0.772481	0.577093		0.378164
0.647951	0.553461		0.482672
0.591936	0.770056		0.484142
0.670439	0.346838		0.479455
0.446098	0.672407		0.432915
0.864259	0.417947		0.523227
0.570988	0.853834		0.309939
0.327377	0.628559		0.523869
0.540695	0.543071		0.538458
0.483224	0.505493		0.647523
0.407811	0.562411		0.43811
0.279892	0.707892		0.740283
0.59393	0.784477		0.482944
0.558141	0.532449		0.434909
0.72546	0.664192		0.510061
0.665149	0.712696		0.563682
0.630863	0.535929		0.655095
0.864832	0.425916		0.729961
0.449407	0.489615		0.947434
0.555546	0.924952		0.547496
0.988912	0.580909		0.294957
0.528425	0.863798		0.477014
0.677256	0.544626		0.839501
0.875879	0.35917		0.757608
0.69386	0.502253		0.806184
0.711807	0.395819		0.588262
0.689138	0.449798		0.675226
0.639862	0.388736		0.295434
0.443929	0.728406		0.850131
0.624153	0.411896		0.535227
0.524891	0.94467		0.803913
0.758665	0.374297		0.507851
0.971481	0.626721		0.702257
0.597394	0.694281		0.791412
0.346262	0.425156		0.687143
0.734178	0.698073		0.68349
0.72004	0.827837		0.609258
0.690483	0.523514		0.590388
0.795886	0.441805		0.692417
0.905058	0.624446		0.498297
0.522825	0.378826		0.501091
0.485301	0.338524		0.511691
0.606318	0.470685		0.740304
0.453481	0.692213		0.50501
0.344266	0.5354		0.866095
0.629518	0.435997		0.626361
0.322245	0.384327		0.699353
0.662682	0.55068		0.875334
0.813806	0.371745		0.909548
0.911792	0.424714		0.349278
0.691671	0.606225		0.342655
0.69039	0.94687		0.443659
0.330053	0.423358		0.827313
0.571736	0.738325		0.688956
0.725096	0.350155		0.635432
0.581549	0.614955		0.641629
0.529757	0.594067		0.486231
0.568857	0.82339		0.295913
0.486829	0.407491		0.656374
0.721925	0.751373		0.577709
0.438658	0.243028		0.386422
0.332488	0.486106		0.536858
0.446605	0.449144		0.677928
0.547536	0.277386		0.711836
0.590765	0.48134		0.609105
0.474084	0.352619		0.637399
0.843271	0.428404		0.758806
0.4992	0.745021		0.769645
0.617097	0.368734		0.253963
0.762434	0.813109		0.487048
0.620899	0.731213		0.864253
0.701605	0.32866		0.95808
0.363858	0.533992		0.746717
0.547529	0.470033		0.86157
0.395928	0.785979		0.977301
0.712903	0.617486		0.716997
0.794095	0.816059		0.666119
0.554628	0.580158		0.651434
0.510173	0.651439		0.476509
0.433911	0.606641		0.434678
0.598451	0.390401		0.463826
0.584845	0.468542		0.509043
0.314576	0.812994		0.441297
0.705784	0.75579		0.721971
0.549428	0.825477		0.369207
0.558873	0.445983		0.530022
0.384763	0.653122		0.825168
0.522354	0.380222		0.956152
0.756318	0.440458		0.283078
0.668698	0.390725		0.795444
0.835381	0.723901		0.507706
0.859796	0.476074		0.639814
0.834405	0.692199		0.232316
0.578163	0.370326		0.531998
0.629185	0.735858		0.678995
0.465006	0.469753		0.551835
0.734049	0.495664		0.624053
0.809133	0.25422		0.527194
0.446765	0.520433		0.648161
0.34966	0.458027		0.347397
0.573215	0.856373		0.513175
0.398528	0.389187		0.393702
0.811523	0.287212		0.757731
0.552982	0.749217		0.931468
0.677278	0.3388		0.807838
0.71555	0.497314		0.556256
0.477859	0.291306		0.689253
0.703137	0.809264		0.724769
0.560446	0.40433		0.310794
0.825995	0.526773		0.607125
0.469219	0.488564		0.481162
0.523791	0.55458		0.711753
0.617811	0.379505		0.580557
0.643215	0.216794		0.54663
0.542559	0.521523		0.515172
0.568247	0.342369		0.818172
0.711141	0.853359		0.858079
0.847238	0.553042		0.599227
0.644012	0.349347		0.60408
0.851481	0.488936		0.579869
0.762833	0.361642		0.692849
0.494995	0.433795		0.304243
0.769921	0.64267		0.338967
0.693864	0.65608		0.570955
0.449862	0.477513		0.411535
0.673511	0.863473		0.672833
0.715802	0.34787		0.639192
0.626806	0.565085		0.785133
0.901177	0.518023		0.640572
0.483199	0.474964		0.861834
0.47383	0.754545		0.299442
0.470992	0.60312		0.799327
0.667082	0.33965		0.881203
0.682203	0.502743		0.450258
0.520418	0.399835		0.686413
0.695549	0.856412		0.400595
0.767998	0.307017		0.361897
0.827539	0.955453		0.53567
0.449189	0.489484		0.675784
0.414848	0.533356		0.441887
0.749411	0.444072		0.802391
0.610534	0.500968		0.617384
0.75388	0.667482		0.999976
0.629895	0.737504		0.845209
0.802221	0.746776		0.405538
0.661392	0.954833		0.592207
0.620715	0.509435		0.774874
0.386356	0.931351		0.592855
0.78833	0.538479		0.487639
0.667931	0.472309		0.52354
0.365821	0.210753		0.873023
0.483628	0.943601		0.347885
0.391431	1		0.58566
0.684368	0.548568		0.647297
0.376294	0.526498		0.574911
0.612562	0.637257		0.447845
0.776602	0.685489		0.284403
0.753565	0.818421		0.401661
0.307759	0.402112		0.606027
0.841875	0.423007		0.519179
0.371744	0.552142		0.38019
0.570562	0.725365		0.592461
0.704897	0.364148		0.560579
0.342009	0.571176		0.453493
0.366511	0.726611		0.585729
0.48217	0.489633		0.619302
0.885235	0.440783		0.696391
0.687449	0.512632		0.254219
0.636478	0.402229		0.416514
0.246648	0.51036		0.726543
0.783565	0.78771		0.58497
0.668472	0.717952		0.369882
0.760697	0.422965		0.720617
0.318186	0.451178		0.338457
0.408343	0.629567		0.711907
0.452734	0.393233		0.765683
0.565681	0.661953		0.578859
0.986768	0.997807		0.57786
0.761663	0.630554		0.449992
0.508028	0.661106		0.454784
0.575347	0.587521		0.455602
0.612042	0.917956		0.764959
0.776069	0.935039		0.355966
0.603856	0.572758		0.557573
0.259419	0.636791		1
0.766802	0.793843		0.814083
0.835478	0.390774		0.468951
0.430311	0.702627		0.710582
0.343354	0.827799		0.260054
0.572519	0.70268		0.654638
0.482336	0.758728		0.821836
0.432824	0.658309		0.837036
0.366182	0.648354		0.809727
0.396499	0.42287		0.794973
0.372741	0.95422		0.816022
0.707736	0.807222		0.412803
0.974995	0.773052		0.57076
0.550584	0.394452		0.890575
0.740329	0.358222		0.469238
0.37087	0.604495		0.829388
1	0.397311		0.346312
0.52723	0.813003		0.515242
0.515771	0.477502		0.689994
0.805528	0.442366		0.731053
0.448819	0.591081		0.423493
0.458607	0.709891		0.759144
0.999819	0.91485		0.788004
0.875342	0.933391		0.559312
0.49947	0.532895		0.6631
0.687713	0.471599		0.755771
0.884315	0.658644		0.617911
0.696054	0.729698		0.502007
0.45266	0.641982		0.317457
0.69952	0.436307		0.598773
0.493939	0.517926		0.670066
0.85526	0.433158		0.797969
0.461347	0.442575		0.527142
0.648467	0.472238		0.509388
0.275198	0.487748		0.519964
0.633139	0.821787		0.530642
0.692112	0.808916		0.562016
0.501826	0.287529		0.756678
0.563973	0.599293		0.917885
0.637626	0.7246		0.547412
0.684731	0.31918		0.706193
0.779702	0.355282		0.45329
0.667136	0.562306		0.337283
0.844918	0.750079		0.496199
0.484413	0.309737		0.968061
0.738516	0.641845		0.784185
1	0.285502		0.257959
0.788244	0.504607		0.615191
0.557241	0.496671		0.402849
0.609653	0.521712		0.782019
0.866053	0.752261		0.604374
0.304606	0.418121		0.42954
0.871198	0.294618		0.841363
0.658105	0.998202		0.411816
0.621141	0.424531		0.348916
0.597566	0.753121		0.478981
0.469941	0.949902		0.839778
0.646827	0.59015		0.490575
0.693487	0.523458		0.422325
0.949872	0.230187		0.970862
0.967934	0.477379		0.51901
0.636139	0.544765		0.66615
0.628861	0.6468		0.55419
0.890619	0.848838		0.535791
0.945678	0.666467		0.832782
0.38386	0.472241		0.939286
0.43887	0.31943		0.453551
0.585371	0.381796		0.583885
0.573847	0.478837		0.604248
0.696232	0.887921		0.967807
0.619065	0.818345		0.66431
0.836725	0.461349		0.431538
0.613067	0.419186		0.759908
0.592901	0.741056		0.732576
0.596152	0.440272		0.59216
0.839591	0.691591		0.374168
0.623854	0.453932		0.829675
0.879644	0.630014		0.602446
0.860942	0.271983		0.456373
0.557884	0.685163		0.619095
0.552356	0.338101		0.552546
0.737127	0.345355		0.831566
0.562566	0.518046		0.599338
0.914546	0.831761		0.473511
0.824685	0.366668		0.543157
0.66777	0.297841		0.508432
0.435928	0.463587		0.484301
0.522046	0.622959		0.506602
0.754245	0.511684		0.436515
0.80459	0.557782		0.747708
0.733228	0.72969		0.936614
0.555385	0.768722		0.638811
0.509917	0.730499		0.993984
0.729586	0.509375		0.637072
0.508647	0.971475		0.739193
0.704342	0.613208		0.810717
0.535084	0.680297		0.560306
0.650567	0.535045		0.707366
0.654021	0.697462		0.419421
0.252204	0.662314		0.766421
0.34157	0.571464		0.404555
0.616406	0.792359		0.588306
0.715339	0.358242		0.499301
0.485738	0.747056		1
0.547698	0.521921		0.497929
0.875277	0.38912		0.406637
0.444403	0.450701		0.466646
0.784339	0.825483		0.640135
0.660269	0.731179		0.6852
0.632992	0.722262		0.605983
0.485432	0.485265		0.567778
0.630677	0.498705		0.395129
0.658871	0.633344		0.619316
0.411922	0.496705		0.580868
0.738504	0.54204		0.434568
0.613423	0.952313		0.872311
0.797464	0.443029		0.494847
0.878798	0.370289		0.626306
0.434181	0.482785		0.778103
	0.355861		0.33077
	0.449825		0.421503
	0.801861		0.437728
	0.647175		0.36063
	0.516719		0.694981
	0.72399		0.511148
	0.644725		0.449303
	0.415845		0.788032
	0.548383		0.922203
	0.774304		0.622109
	0.374714		0.679083
	0.550799		0.88798
	0.396223		0.433577
	0.424829		0.913392
	0.392149		0.996348
	0.666321		0.489458
	0.579957		0.805761
	0.41597		0.519867
	0.808251		0.558517
	0.536288		0.816441
	0.878631		0.999136
	0.597698		0.66524
	0.634216		0.703907
	0.865974		0.625365
	0.580708		0.679094
	0.714617		0.520822
	0.541597		0.471481
	0.525414		0.732788
	0.854417		0.398855
	0.525533		0.347781
	0.590512		0.452327
	0.53253		0.561197
	0.699032		0.996688
	0.400399		0.692194
	0.790946		0.868451
	0.392575		0.493452
	0.9198		0.602381
	0.476424		0.652017
	0.46085		0.699426
	0.565192		0.695961
	0.518676		1
	0.42893		0.664062
	0.717999		0.731448
	0.780948		0.570442
	0.590352		0.818774
	0.49129		0.501698
	0.55913		0.519959
	0.422573		0.620567
	0.52596		0.571994
	0.568403		0.435715
	0.547705		0.7552
	0.372886		0.623614
	0.445527		0.387907
	0.332714		0.420228
	0.755498		0.82789
	0.564041		0.561354
	0.472538		0.529526
	0.415255		0.541819
	0.569719		0.88552
	0.719		0.641871
	0.539245		0.296624
	0.590302		0.556012
	0.593275		0.707187
	0.33066		0.444449
	0.596624		0.0951461
	0.579276		0.620175
	0.588673		0.37005
	0.351105		0.38935
	0.544097		0.71958
	0.580422		0.478647
	0.622401		0.499271
	0.763925		0.483827
	0.907959		0.394416
	0.482527		0.523272
	0.52099		0.66865
	0.306476		0.999744
	0.563616		0.831291
	0.328609		0.44274
	0.652122		0.789822
	0.604498		0.662319
	0.465566		0.313558
	0.485227		0.693139
	0.402863		0.319403
	0.593501		0.452939
	0.355221		0.436476
	0.40121		0.727303
	0.866683		0.386631
	0.457821		0.899947
	0.580343		0.407171
	0.547507		0.373249
	0.67459		0.239735
	0.582714		1
	0.28313		0.472103
	0.577922		0.569414
	0.642446		0.760263
	0.601824		0.752609
	0.513304		0.38654
	0.288491		0.45612
	0.567329		0.604787
	0.556112		0.540893
	0.633736		0.644034
	0.416806		0.473565
	0.872994		0.631072
	0.493222		0.586029
	0.409631		0.40714
	0.502165		0.599347
	0.555639		0.527964
	0.476384		0.439134
	0.588459		0.592324
	0.411846		0.562472
	0.571602		0.413532
	0.553677		0.390205
	0.612711		0.370784
	0.607906		0.54446
	0.617864		0.470203
	0.439424		0.264552
	0.475996		0.756455
	0.339034		0.597396
	0.539202		0.673114
	0.599469		0.46442
	0.487421		0.834093
	0.719956		0.376409
	0.586638		0.46216
	0.756318		0.579264
	0.663247		0.221206
	0.568314		0.395606
	0.52352		0.590482
	0.642377		0.999433
	0.588998		0.703283
	0.198512		0.659208
	0.955857		0.393781
	0.611866		0.381572
	0.909994		0.6187
	0.997452		0.452981
	0.562907		0.649253
	0.581778		0.495393
	0.75063		0.773579
	0.620441		0.471452
	0.325087		0.517026
	0.602858		0.5608
	0.669562		0.935691
	0.911688		0.724777
	0.622386		0.791308
	0.485668		0.938711
	0.534818		0.598171
	0.558649		0.549514
	0.671204		0.512611
	1		1
	0.832076		0.797788
	0.36579		0.745711
	0.509477		0.51928
	0.767845		0.369315
	0.329921		0.550504
	0.33145		0.69393
	0.527862		0.795093
	0.974948		0.342625
	0.572693		0.352487
	0.372977		0.371182
	0.463468		0.683145
	0.531982		0.395761
	0.52251		0.432029
	0.394112		0.450929
	0.623136		0.647767
	0.565578		0.598723
	0.387684		0.0898441
	0.587781		0.550896
	0.847303		0.265734
	0.399439		0.528696
	0.197263		0.728926
	0.573212		0.5081
	0.928752		0.489295
	0.949126		0.786364
	0.60603		0.704161
	0.673129		0.321485
	0.581792		0.496959
	0.396173		0.571719
	0.789012		0.59298
	0.524161		0.580598
	0.509979		0.687675
	0.416323		0.476613
	0.841206		0.693558
	0.341453		0.537888
	0.51471		0.329996
	0.70733		0.571937
	0.470794		0.647944
	0.718486		0.370083
	0.446749		0.785541
	0.641751		0.633608
	0.602171		0.565296
	0.653295		1
	0.724074		0.295847
	0.564997		0.582248
	0.4436		0.540489
	0.989242		0.28701
	0.575358		0.363497
	0.653835		0.488364
	0.581758		0.436129
	0.538129		0.72224
	0.501463		0.630378
	0.731164		0.450143
	0.598865		0.766995
	0.657357		0.75075
	0.690276		0.474749
	0.616534		0.3141
	0.482616		0.310884
	0.418965		0.337044
	0.552944		0.575045
	0.269087		0.88223
	0.541178		0.720805
	0.986084		0.967667
	0.393007		0.667959
	0.436077		0.917576
	0.696864		0.746735
	0.309909		0.860183
	0.722078		0.901806
	0.413748		0.746493
	0.850248		0.557469
	0.54221		0.759844
	0.462404		0.387164
	0.890241		0.529903
	0.796788		0.750979
	0.234488		0.673683
	0.941504		0.503344
	0.562375		0.403764
	0.671222		0.351074
	0.282056		0.624743
	0.32282		0.634123
	0.603699		0.897549
	0.737012		0.309071
	0.547249		0.503482
	0.574426		0.518312
	0.663269		0.551459
	0.418412		0.486594
	0.897038		0.851688
	0.615381		0.701303
	0.163564		0.721558
	0.829324		0.538784
	0.73045		0.619663
	0.518788		0.997653
	0.830378		0.529745
	0.487186		0.670154
	0.84433		0.690758
	0.778469		0.621611
	0.632685		0.728891
	0.48688		0.503001
	0.858506		0.58764
	0.917474		0.424951
	0.906347		0.507607
	0.547099		1
	0.36417		0.644871
	0.436847		0.643553
	0.754553		0.483872
	0.518035		0.919445
	0.579159		0.347805
	0.44556		0.503902
	0.688637		1
	0.867524		0.808056
	0.651912		0.405384
	0.661842		0.594735
	0.88298		0.865671
	0.672619		0.680142
	0.614996		0.501221
	0.520923		0.589996
	0.418662		0.671289
	0.961337		0.534387
	0.244689		0.585379
	0.348058		0.578156
	0.244774		0.906337
	0.427447		0.802849
	0.639996		0.597958
	0.487194		0.651858
	0.311357		0.48918
	0.36098		0.697045
	0.505539		0.968795
	0.584826		0.681565
	0.461981		0.445623
	0.910153		0.813142
	0.887069		0.550534
	0.5972		0.42664
	0.529414		0.581952
	0.511299		0.634202
	0.571438		0.471492
	0.96348		0.349669
	0.690211		0.74632
	0.600916		0.563121
	0.563409		0.676023
	0.799953		0.377023
	0.421662		0.422014
	0.725342		0.403929
	0.733604		0.413392
	0.845894		0.947876
	0.777768		0.850016
	0.604663		0.832445
	0.282311		0.351602
	0.925056		0.468514
	0.397351		0.551566
	0.75901		0.737466
	0.582302		0.567502
	0.838814		0.515666
	0.848999		0.785636
	0.479287		0.769344
	0.58554		0.519599
	0.662639		0.877527
	0.778513		0.582612
	0.52724		0.488671
	0.427693		0.871265
	0.431951		0.525463
	0.556868		0.465152
	0.368475		0.577272
	0.508586		0.648224
	0.603547		0.892773
	0.753739		0.482003
	0.535798		0.791478
	0.534763		0.58925
	0.725699		0.451471
	0.302639		0.796678
	0.47133		0.920563
	0.567759		0.618948
	0.325364		0.48963
	0.849483		0.976118
	0.523873		0.515684
	0.434675		0.489996
	0.603608		0.605993
	0.915878		0.707547
	0.543289		0.811471
	0.49884		0.581723
	0.76026		0.543763
	0.791396		0.588457
	0.340664		0.531056
	0.658567		0.430395
	0.588514		0.995933
	0.814325		0.635385
	0.409356		0.486162
	0.744273		0.521825
	0.829822		0.594166
	0.748519		0.432066
	0.74283		0.995534
	0.430352		0.464136
	0.398438		0.826514
	0.506789		0.61128
	0.722977		0.480747
	0.421212		0.479827
	0.437567		0.449169
	0.352452		0.584432
	0.417622		0.744327
	0.72244		0.684701
	0.733286		0.417458
	0.432902		0.891912
	0.812951		0.65417
	0.721951		0.842077
	0.396119		0.500009
	0.741896		0.665546
	0.560533		0.983924
	0.525431		0.401726
	0.304083		0.600042
	0.454198		0.556637
	0.51206		0.466883
	0.532685		0.334323
	0.734604		0.425471
	0.902954		0.616906
	0.854685		0.854391
	0.598172		0.538799
	0.394812		0.818537
	0.772214		0.790938
	0.606437		0.530896
	0.815854		0.460083
	0.356472		0.440771
	0.394865		0.618172
	0.755966		0.257386
	0.461567		0.862418
	0.459938		0.396031
	0.982604		0.640951
	0.811362		0.517283
	0.982892		0.793587
	0.571212		0.479754
	0.954467		0.4508
	0.837899		0.775147
	0.615066		0.291623
	0.501223		0.308312
	0.438698		0.844279
	0.52536		0.792502
	0.57421		0.564346
	0.963359		0.319572
	0.92966		0.487969
	0.597123		0.337301
	0.92685		0.601433
	0.491548		0.261263
	0.273663		0.268487
	0.488475		0.50196
	0.553663		0.537246
	1		0.705011
	0.340005		0.664501
	0.504053		0.541543
	0.682101		0.382183
	0.650306		0.494705
	0.457172		0.669445
	0.689202		0.635953
	0.481316		0.863989
	0.381817		0.827197
	0.795644		0.807315
	0.608319		0.43306
	0.454678		0.239335
	0.473636		0.352062
	0.586968		0.711032
	0.633884		0.546924
	0.964367		0.881753
	0.786255		0.869807
	0.277767		0.41149
	0.514862		0.718965
	0.491084		0.77443
	0.656424		0.588689
	0.43295		0.526052
	0.408839		0.482595
	0.888222		0.473599
	0.823442		0.645564
	0.471689		0.73688
	0.633395		0.71812
	0.62653		0.673405
	0.423733		0.329751
	0.339571		0.584699
	0.510206		0.354012
	0.869921		0.713701
	0.530953		0.274243
	0.68249		0.420232
	0.426278		0.885394
	0.790638		0.734038
	0.561446		0.693843
	0.640002		0.450631
	0.681798		0.826822
	0.646054		0.866344
	0.726918		0.480351
	0.533105		0.797101
	0.527793		0.630645
	0.787051		0.658176
	0.561046		0.468278
	0.708332		0.604361
	0.595854		1
	0.465695		0.723679
	0.761967		0.563334
	0.706134		0.695052
	0.484121		0.842855
	0.541361		0.520192
	0.258286		0.884294
	0.534044		0.599851
	0.495909		0.62057
	0.260326		0.633965
	0.634365		0.742836
	0.647938		0.774968
	0.350793		0.489817
	0.225434		0.745957
	0.457958		0.875385
	0.582533		0.999351
	0.545545		0.385271
	0.586071		0.876854
	0.63695		0.406464
	0.522499		0.810899
	0.823446
	0.4245
	0.671551
	0.562333
	0.61649
	0.397797
	0.402527
	0.693576
	0.323258
	0.273739
	0.993129
	0.968909
	0.623586
	0.62151
	0.837728
	0.979697
	0.81926
	0.63324
	0.960568
	0.426459
	0.495371
	0.177467
	0.554839
	0.268434
	0.457493
	0.721745
	0.452977
	1
	0.396756
	0.931076
	0.914048
	0.551862
	1
	0.68795
	0.541172
	0.780554
	0.826204
	0.69463
	0.708273
	0.989213
	0.509724
	0.451232
	0.639367
	0.668919
	0.560509
	0.528884
	0.704586
	0.368476
	0.446314
	0.453604
	0.634775
	0.747384
	0.881769
	0.497216
	0.373771
	0.516156
	0.832852
	0.406517
	0.703416
	0.604916
	0.316579
	0.71513
	0.774042
	0.947466
	0.492451
	0.748149
	0.556144
	0.578066
	0.77039
	0.935044
	0.696709
	0.554884
	0.620368
	0.487668
	0.454942
	0.555686
	0.459017
	0.663096
	0.612011
	0.656306
	0.337687
	0.418994
	0.32303
	0.621535
	0.686055
	0.691887
	0.806833
	0.676602
	0.789862
	0.558916
	0.694767
	0.776822
	0.791583
	0.68121
	0.736216
	0.531164
	0.695984
	0.71949
	0.557655
	0.408667
	0.288678
	0.186002
	0.894348
	0.484952
	0.682275
	0.62329
	0.695822
	0.632573
	0.462594
	0.628367
	0.360582
	0.471383
	0.715889
	0.437756
	0.843082
	0.435857
	0.596928
	0.533514
	0.533605
	0.535949
	0.797736
	0.426024
	0.428204
	0.364446
	0.431502
	0.575991
	0.620189
	0.807345
	0.452232
	0.41519
	0.506165
	0.635093
	0.510299
	0.728568
	0.836054
	0.941126
	0.508953
	0.668741
	0.645137
	0.536144
	0.335285
	0.479831
	0.719292
	0.645832
	0.558578
	0.815627
	0.715683
	0.491611
	0.681998
	0.623288
	0.304979
	0.332363
	0.705306
	0.468202
	0.53053
	0.816933
	1
	0.419895
	0.558084
	0.587501
	0.580176
	0.673005
	0.708462
	0.573108
	0.326263
	0.538747
	0.443638
	0.782531
	0.613362
	0.437791
	0.631754
	0.501784
	0.487025
	0.9007
	0.385557
	0.529634
	0.387504
	0.307437
	0.869942
	0.618726
	0.435421
	0.465155
	0.378951
	0.303735
	0.488839
	0.363385
	0.421807
	0.689151
	0.409566
	0.474753
	0.679144
	0.587051
	0.617857
	0.708038
	0.606322
	0.339881
	0.716908
	0.647243
	0.509518
	0.337156
	0.629035
	0.696699
	0.640077
	0.468419
	0.540733
	0.574853
	0.282907
	0.999817
	0.279778
	0.846154
	0.377482
	0.896963
	0.704155
	0.804327
	0.663142
	0.47688
	0.419072
	0.553213
	0.492664
	0.52154
	0.766469
	0.636528
	0.531143
	0.543827
	0.696784
	0.769144
	0.882491
	0.522468
	0.426917
	0.453957
	0.482645
	0.755342
	0.584346
	0.987771
	0.593746
	0.308494
	0.67266
	0.680416
	0.41948
	0.423441
	0.45805
	0.566866
	0.53143
	0.379508
	0.626845
	0.314709
	0.390752
	0.689921
	0.586833
	0.686329
	0.693014
	0.349802
	0.293638
	0.754871
	0.68213
	0.498726
	0.496949
	0.0194155
	0.86232
	0.612173
	0.634776
	1
	0.497041
	0.465212
	0.884771
	0.880845
	0.895259
	0.550913
	0.66778
	0.640077
	0.808942
	0.767462
	0.577488
	0.277284
	0.576851
	0.366434
	0.310539
	0.884104
	0.342043
	0.62006
	0.52197
	0.434687
	0.718131
	0.632443
	0.870999
	0.746565
	0.379503
	0.822313
	0.719336
	0.55706
	0.852594
	0.597892
	0.393362
	0.352532
	0.852821
	0.725644
	0.506209
	0.527395
	0.560382
	0.562016
	0.49059
	0.422588
	0.61699
	0.549139
	0.883204
	0.679348
	0.846154
	0.591787
	0.723806
	0.773483
	0.576979
	0.856795
	0.75974
	0.933165
	0.805357
	0.424532
	0.539622
	1
	0.236684
	0.574193
	0.486753
	0.488724
	0.420501
	0.466278
	0.513361
	0.857873
	0.402143
	0.729787
	0.501037
	0.42365
	0.261239
	0.867871
	0.812561
	0.540547
	0.514275
	0.649539
	0.414812
	0.873658
	0.552782
	0.577885
	0.65394
	0.741268
	0.990971
	0.866838
	0.645654
	0.776742
	0.296995
	0.68365
	0.490476
	0.404715
	0.913234
	0.494383
	0.354662
	0.47054
	0.841597
	0.564383
	0.905109
	0.417178
	0.66665
	0.545197
	0.665808
	0.638978
	0.671848
	0.57997
	0.695582
	0.635504
	0.341463
	0.555551
	0.681227
	0.83298
	0.885443
	0.427134
	0.329457
	0.780373
	0.537331
	0.70508
	0.252939
	0.352081
	0.591444
	0.490663
	0.344516
	0.747951
	0.604678
	0.594649
	0.868281
	0.522946
	0.324761
	0.660717
	0.484538
	0.753376
	0.402378
	0.482449
	0.507144
	0.650529
	0.865036
	0.449043
	0.364852
	0.699235
	0.745044
	0.468647
	0.418397
	0.344172
	0.559073
	0.413554
	0.371759
	0.905728
	0.634009
	0.650841
	0.588628
	0.341235
	0.720906
	0.544442
	0.412991
	0.68602
	0.644812
	0.362203
	0.821509
	0.454383
	0.368633
	0.833934
	0.996312
	0.541459
	0.502223
	1
	0.373136
	0.890032
	0.690653
	0.55895
	0.551687
	0.603789
	0.358462
	0.230343
	0.813505
	0.408712
	0.775874
	0.545116
	0.467505
	0.374325
	0.472184
	0.645456
	0.468946
	0.591542
	0.649514
	0.447683
	0.493336
	0.630449
	0.910396
	0.664858
	0.676392
	0.889832
	0.32818
	0.293373
	0.250014
	0.62204
	0.54417
	0.436688
	0.395435
	0.0388627
	0.562067
	0.564207
	0.583267
	0.307527
	0.424349
	0.843982
	0.352315
	0.803404
	0.430183
	0.609747
	0.631708
	0.59532
	0.712985
	0.306045
	0.500409
	0.608238
	0.379755
	0.558895
	0.947674
	0.912158
	0.346389
	0.764061
	0.626535
	0.537355
	0.677752
	0.363653
	0.66219
	0.731618
	0.662783
	1
	0.129864
	0.778406
	0.629132
	0.534405
	0.464224
	0.672454
	0.437016
	0.647334
	0.82867
	0.753543
	0.357706
	0.489849
	0.437772
	0.398967
	0.641798
	0.646291
	0.476359
	0.649467
	0.797131
	0.558382
	0.646604
	0.784975
	0.787225
	0.304477
	0.654214
	0.57076
	0.610231
	0.763322
	0.863933
	0.61104
	0.61871
	0.626629
	0.781296
	0.733745
	0.51403
	0.532428
	0.640192
	0.579585
	0.48666
	0.405748
	0.874894
	0.729089
	0.286633
	0.488013
	0.457225
	0.647715
	0.352249
	0.560082
	0.923346
	0.461861
	0.292381
	0.393418
	0.710723
	0.904687
	0.470037
	0.496467
	0.805341
	0.507791
	0.874438
	0.7169
	0.573015
	0.553042
	0.68374
	0.539113
	0.458353
	0.367739
	0.465178
	0.501999
	0.81556
	0.939573
	0.545405
	0.408238
	0.666714
	0.804523
	0.770918
	0.60662
	0.666062
	0.470656
	0.463571
	0.573227
	0.779431
	0.461074
	0.712643
	0.600408
	0.833808
	0.777071
	0.712749
	0.394044
	0.284822
	0.33509
	0.520617
	0.703321
	0.673038
	0.403032
	0.378318
	0.833025
	0.333749
	0.50853
	0.306138
	0.459241
	0.329812
	0.762176
	0.277139
	0.467168
	0.365772
	0.291852
	0.504531
	0.970082
	0.77426
	0.383634
	0.875701
	0.463162
	0.419684
	0.880797
	0.703401
	0.641033
	0.349418
	0.625147
	0.444641
	0.310998
	0.396586
	0.376848
	0.600033
	0.601142
	0.462684
	0.482379
	0.178914
	0.26811
	0.654976
	0.873967
	0.246404
	0.671058
	0.4501
	0.666177
	0.516313
	0.872887
	0.659577
	0.538136
	0.720731
	0.339453
	0.718
	0.683796
	0.436548
	0.766699
	0.41504
	1
	0.80139
	0.58688
	0.72826
	0.37074
	0.756527
	0.751581
	0.66543
	0.79099
	0.790016
	0.738413
	0.177664
	0.579753
	0.679827
	0.181965
	0.299414
	0.682968
	0.467193
	0.629421
	0.521963
	0.831077
	0.478468
	0.553607
	0.908005
	0.499169
	0.705431
	0.497243
	0.722432
	0.576706
	0.580648
	0.746485
	0.482185
	0.410928
	0.951992
	0.408022
	0.620956
	0.696507
	0.352642
	0.391672
	0.553418
	0.588654
	0.74611
	0.327955
	0.746347
	0.595146
	0.880602
	0.496305
	0.488574
	0.60249
	0.486765
	0.504649
	0.770595
	0.550269
	0.616049
	0.838024
	0.577151
	0.617868
	0.737168
	0.617766
	0.407881
	0.330022
	0.566854
	0.947873
	0.686057
	1
	0.720614
	0.376688
	0.451749
	0.570134
	0.534728
	0.481908
	0.764204
	0.461092
	0.36231
	0.772328
	0.41716
	0.634316
	0.592657
	0.353598
	0.482151
	0.430257
	0.633009
	0.344885
	0.917256
	0.851264
	0.509381
	0.595311
	0.444908
	0.313161
[truncated: 268 more rows]
