# Supplementary material for: Multiplexed imaging of nucleome architectures in single cells of mammalian tissue
Source: Nat Commun. 2020 Jun 9;11:2907. doi: 10.1038/s41467-020-16732-5 (PMC7283333; doi:10.1038/s41467-020-16732-5)
Supplement: Supplementary file 11 — Source Data [file 41467_2020_16732_MOESM11_ESM.zip › Source Data/Fig5a.txt]

   1.6765706e-01   6.3853980e-01
   1.9364436e-01   7.3103234e-01
   1.0585583e-01   4.9721519e-01
  -1.3891174e-01   5.0081301e-01
  -1.2533775e-01   4.3593477e-01
   5.9538988e-02   4.3522167e-01
   8.8799324e-03   3.6247898e-01
  -4.0057191e-02   3.7958402e-01
  -1.3538413e-01   4.2760181e-01
  -1.6232340e-01   5.2450091e-01
  -1.6864965e-01   5.0027809e-01
  -8.8391378e-02   4.2775120e-01
  -8.8008298e-02   4.4693028e-01
  -1.8830947e-01   4.4789242e-01
  -2.0101347e-01   5.3343184e-01
  -2.0302246e-01   4.4353992e-01
  -2.0249710e-01   4.1482917e-01
  -2.0235464e-01   4.0742538e-01
  -1.7403187e-01   3.4654884e-01
   2.6111148e-02   3.8302425e-01
  -9.6385060e-02   3.3523760e-01
  -1.7188705e-01   3.9103403e-01
  -8.8189629e-02   3.5044805e-01
  -1.7973533e-01   3.7716763e-01
  -1.8355494e-01   4.2645990e-01
   2.2230364e-02   4.0628245e-01
  -1.2914455e-01   3.4053398e-01
  -1.9425153e-01   4.6558597e-01
  -1.3361659e-01   3.5726665e-01
  -1.8384934e-01   4.1609679e-01
  -7.1527926e-02   2.9768138e-01
   9.2805165e-02   4.6661471e-01
  -1.3429929e-01   3.5075179e-01
  -1.8321423e-01   4.7369968e-01
   1.6333056e-02   3.8091544e-01
  -9.0922245e-02   3.9169500e-01
   1.0484256e-01   4.4267976e-01
  -1.2670288e-01   2.7457927e-01
   1.5917461e-01   4.7256550e-01
   1.6305368e-01   5.1347849e-01
   1.6808114e-01   5.8554755e-01
   1.6383915e-01   4.0483753e-01
  -1.4878990e-01   5.5950789e-01
  -1.4516923e-01   6.0118606e-01
   1.2785814e-01   5.0262172e-01
   2.9661138e-02   5.0894794e-01
   1.8247796e-01   5.2922159e-01
   1.4633107e-01   4.3476045e-01
   7.4426280e-02   5.1343284e-01
   1.2836667e-01   6.4829330e-01
