# Supplementary material for: Multiplexed imaging of nucleome architectures in single cells of mammalian tissue
Source: Nat Commun. 2020 Jun 9;11:2907. doi: 10.1038/s41467-020-16732-5 (PMC7283333; doi:10.1038/s41467-020-16732-5)
Supplement: Supplementary file 11 — Source Data [file 41467_2020_16732_MOESM11_ESM.zip › Source Data/Fig5b.txt]

   1.4062496e-01   6.1295206e-01
   1.9167472e-01   6.8882228e-01
   4.1218938e-02   4.8585450e-01
  -1.5714814e-01   4.5110941e-01
  -1.5474943e-01   4.0756939e-01
   6.6833416e-02   4.5204325e-01
  -2.2246194e-02   3.5028643e-01
  -4.5512440e-02   3.7204819e-01
  -1.5332964e-01   4.4055131e-01
  -1.7078540e-01   4.9956204e-01
  -1.7414729e-01   4.7633040e-01
  -1.3429048e-01   4.2655991e-01
  -3.7838305e-03   4.8804751e-01
  -1.9145065e-01   4.2779731e-01
  -2.0129436e-01   4.9749478e-01
  -1.9265948e-01   4.2005262e-01
  -1.9542643e-01   3.9185821e-01
  -1.9695558e-01   3.8992042e-01
  -1.6507629e-01   3.6491132e-01
   7.9750339e-02   4.2209127e-01
  -8.9629813e-02   3.2985853e-01
  -1.7799514e-01   3.6702522e-01
  -7.4110683e-02   3.6050973e-01
  -1.7513926e-01   3.6824233e-01
  -1.7838390e-01   4.3087174e-01
   4.8868670e-02   4.7935103e-01
  -1.2618619e-01   3.6602403e-01
  -1.9431832e-01   4.4135373e-01
  -1.1428040e-01   4.3498077e-01
  -1.8324422e-01   4.0965849e-01
  -1.5912322e-02   3.4151593e-01
   1.0504568e-01   4.9874945e-01
  -1.3406649e-01   3.3712920e-01
  -1.7995195e-01   4.3976802e-01
   1.6032560e-02   4.0610329e-01
  -1.1219820e-01   3.8365385e-01
   6.3258421e-02   4.3242354e-01
  -1.1497068e-01   2.9011993e-01
   1.6106100e-01   4.6524213e-01
   1.7163917e-01   4.7010485e-01
   1.7122226e-01   5.4273859e-01
   1.7797488e-01   4.0803965e-01
  -1.5757896e-01   4.9317882e-01
  -1.5268602e-01   5.5160439e-01
   1.7675116e-01   6.0030585e-01
  -3.7832930e-02   4.8431373e-01
   1.8508900e-01   5.5067240e-01
   1.1803528e-01   4.6163665e-01
   2.2676190e-02   5.0665359e-01
   1.1017408e-01   6.3723419e-01
