# Supplementary material for: Multiplexed imaging of nucleome architectures in single cells of mammalian tissue
Source: Nat Commun. 2020 Jun 9;11:2907. doi: 10.1038/s41467-020-16732-5 (PMC7283333; doi:10.1038/s41467-020-16732-5)
Supplement: Supplementary file 11 — Source Data [file 41467_2020_16732_MOESM11_ESM.zip › Source Data/Fig5c.txt]

   1.8905134e-01   6.3404255e-01
   2.1577221e-01   7.1153846e-01
   1.6017422e-01   5.1492537e-01
  -1.6747195e-01   4.9011858e-01
  -1.4763435e-01   4.9382716e-01
   1.2247223e-01   4.1137124e-01
   9.8996900e-02   3.7248322e-01
   9.9884727e-03   3.5361217e-01
  -1.2743230e-01   4.1393443e-01
  -1.8691438e-01   6.0392157e-01
  -1.6241039e-01   4.5736434e-01
   1.7687445e-02   4.4884488e-01
   9.0362460e-02   4.5774648e-01
  -1.9910875e-01   4.1843972e-01
  -2.2389707e-01   5.4210526e-01
  -1.0668783e-01   3.9298246e-01
  -1.6114704e-01   4.3143813e-01
  -1.2908324e-01   4.0259740e-01
  -8.2187458e-02   3.6277603e-01
   1.0462359e-01   3.6518771e-01
   2.1771407e-02   3.2432432e-01
  -1.6762484e-01   4.0277778e-01
   4.5727801e-02   3.7209302e-01
  -7.2285174e-02   3.6610169e-01
  -2.3054218e-02   4.1052632e-01
   1.1066115e-01   4.2238267e-01
  -5.7726404e-02   3.8566553e-01
  -2.0989674e-01   4.7826087e-01
  -6.1097665e-02   3.4915254e-01
  -1.7611978e-01   4.6014493e-01
   8.6151607e-03   3.3935018e-01
   1.3175122e-01   4.4117647e-01
  -1.3591568e-01   3.7370242e-01
  -2.0408624e-01   5.2000000e-01
   8.5631547e-02   3.5766423e-01
   5.4590767e-02   4.5238095e-01
   1.3175867e-01   4.0611354e-01
  -1.4552101e-01   3.1868132e-01
   2.1221508e-01   5.5709343e-01
   2.2661106e-01   5.5477032e-01
   2.2850003e-01   5.6159420e-01
   1.7855710e-01   4.1785714e-01
  -2.0891748e-01   5.1953125e-01
  -2.0660961e-01   6.7241379e-01
   1.1991098e-01   4.6020761e-01
  -1.4745745e-01   4.5945946e-01
   6.4093326e-02   4.9823322e-01
   3.6016928e-02   4.1696113e-01
  -5.8781142e-02   4.6917808e-01
  -2.7794689e-02   6.2020906e-01
