# Supplementary material for: Multiplexed imaging of nucleome architectures in single cells of mammalian tissue
Source: Nat Commun. 2020 Jun 9;11:2907. doi: 10.1038/s41467-020-16732-5 (PMC7283333; doi:10.1038/s41467-020-16732-5)
Supplement: Supplementary file 11 — Source Data [file 41467_2020_16732_MOESM11_ESM.zip › Source Data/Fig5d.txt]

   1.2997185e-01   6.0546541e-01
   1.8921714e-01   6.8867925e-01
   4.2118739e-02   4.9235251e-01
  -1.6005197e-01   4.6239762e-01
  -1.5949981e-01   3.8998358e-01
   7.3418050e-02   4.4039271e-01
   5.0526869e-03   3.6195055e-01
  -1.0054963e-02   3.8455477e-01
  -1.4838386e-01   4.8392283e-01
  -1.8504188e-01   4.8756219e-01
  -1.8540987e-01   4.6476643e-01
  -1.3463165e-01   4.2330877e-01
  -1.3994537e-05   4.9562044e-01
  -1.9444767e-01   4.2956764e-01
  -2.0818817e-01   4.9849850e-01
  -1.8710877e-01   3.9303483e-01
  -1.8609775e-01   4.0314853e-01
  -1.9291348e-01   3.8297872e-01
  -1.5302515e-01   3.7239057e-01
   6.7270407e-02   4.1570752e-01
  -9.2687347e-02   3.3853797e-01
  -1.9244915e-01   3.8143382e-01
  -8.2904505e-02   3.7094595e-01
  -1.8756089e-01   3.8618421e-01
  -1.7665800e-01   4.5112782e-01
   4.6911147e-02   4.6441409e-01
  -1.2160587e-01   3.8075881e-01
  -2.0294332e-01   4.6824225e-01
  -1.1742039e-01   4.2385445e-01
  -1.8628952e-01   4.4395604e-01
  -2.6242096e-02   3.3914864e-01
   1.1104545e-01   4.8502140e-01
  -1.3439603e-01   3.6999321e-01
  -1.9089042e-01   4.8142292e-01
  -7.1459731e-03   4.3093525e-01
  -9.5465140e-02   3.9567860e-01
   7.8333614e-02   4.3280000e-01
  -1.2562377e-01   2.5768322e-01
   1.5790873e-01   4.7174949e-01
   1.7291261e-01   5.1791751e-01
   1.8335729e-01   5.7250859e-01
   1.6281780e-01   4.2895989e-01
  -1.7132332e-01   5.2084857e-01
  -1.6783001e-01   5.5339154e-01
   1.4089042e-01   5.3682037e-01
  -1.0152237e-01   5.0292398e-01
   1.5886527e-01   5.5230978e-01
   9.5254990e-02   4.6492435e-01
  -1.7453020e-02   5.0000000e-01
   5.3211025e-02   6.0372157e-01
