# Supplementary material for: Multiplexed imaging of nucleome architectures in single cells of mammalian tissue
Source: Nat Commun. 2020 Jun 9;11:2907. doi: 10.1038/s41467-020-16732-5 (PMC7283333; doi:10.1038/s41467-020-16732-5)
Supplement: Supplementary file 11 — Source Data [file 41467_2020_16732_MOESM11_ESM.zip › Source Data/Fig5f.txt]

   1.8046829e-01   6.1750405e-01
   1.9012852e-01   7.2117040e-01
   1.4061381e-01   4.7580645e-01
  -1.8161297e-01   5.2514793e-01
  -1.8328273e-01   4.4766506e-01
   4.2068575e-02   4.3078913e-01
  -9.8194839e-04   4.1214470e-01
  -4.4405686e-02   3.8787879e-01
  -1.7344142e-01   4.6511628e-01
  -1.9903151e-01   5.3218884e-01
  -1.9731250e-01   4.8648649e-01
  -1.5190249e-01   4.0312094e-01
  -8.7703852e-02   4.3387816e-01
  -1.8800730e-01   4.1479524e-01
  -2.0745743e-01   5.3283302e-01
  -1.7437581e-01   4.3055556e-01
  -1.4796277e-01   4.1052632e-01
  -1.6760507e-01   3.9473684e-01
  -1.4024768e-01   3.5103627e-01
   5.4948016e-02   4.0596628e-01
  -7.4197618e-03   3.4199726e-01
  -1.5307954e-01   3.9478261e-01
  -9.4298444e-02   3.8618926e-01
  -1.5181406e-01   3.6802030e-01
  -1.4685121e-01   3.7681159e-01
   2.2230333e-02   4.7428571e-01
  -1.3692980e-01   3.4874505e-01
  -1.9271408e-01   4.6969697e-01
  -7.2474398e-02   3.9682540e-01
  -1.9092902e-01   4.7769784e-01
  -6.1939482e-02   3.0800543e-01
   9.3314979e-02   4.7503566e-01
  -1.1083278e-01   3.3333333e-01
  -1.7001925e-01   4.7150259e-01
   6.0066249e-03   3.8719068e-01
  -2.8838650e-02   4.2670157e-01
   1.3629830e-01   4.5226131e-01
  -1.1748793e-01   3.4042553e-01
   1.8710115e-01   5.1428571e-01
   1.8804056e-01   5.1493599e-01
   1.8964921e-01   5.5677155e-01
   1.5865292e-01   4.1844920e-01
  -1.8237010e-01   5.3468208e-01
  -1.7777604e-01   6.0529801e-01
   8.8799464e-02   5.2380952e-01
  -8.3378426e-02   4.9002849e-01
   1.5723078e-01   5.2832675e-01
   1.4162452e-01   4.9600000e-01
   4.7735823e-02   5.2879581e-01
   2.2084846e-03   6.2274619e-01
