# Supplementary material for: Multiplexed imaging of nucleome architectures in single cells of mammalian tissue
Source: Nat Commun. 2020 Jun 9;11:2907. doi: 10.1038/s41467-020-16732-5 (PMC7283333; doi:10.1038/s41467-020-16732-5)
Supplement: Supplementary file 11 — Source Data [file 41467_2020_16732_MOESM11_ESM.zip › Source Data/Fig6b.txt]

   1.5551449e-01   1.3472482e-07   1.7438203e-01   3.4350864e-01   4.9286455e-01   4.3383958e-01   2.4591938e-01   1.4504976e-01   0.0000000e+00   1.8423471e-01   2.3692588e-01   1.9513896e-01   6.6906902e-02   1.0775175e-01   1.4682359e-01   1.0055362e-01   3.2938360e-01   3.0739998e-01   4.0282711e-01   4.6508582e-01   2.9220354e-01   9.1089308e-08   1.2452439e-01   1.8310581e-01   7.6035922e-05   1.1864857e-07   5.6462084e-01   1.6133430e-05   3.0036841e-01   2.8496121e-01   3.1523325e-01   2.5268915e-01   1.3703169e-01   1.7353820e-02   3.0024656e-01   3.9617904e-01   3.0451525e-01   1.3311529e-01   5.3016145e-01   6.9857494e-01   2.9338623e-01   1.6717395e-01   1.4459019e-01   3.5626756e-01   5.0601827e-01   5.5862408e-02   6.0173976e-01   2.1007182e-01   2.9332401e-01   2.5494379e-01   4.2886499e-01   3.2680763e-01   2.8786542e-01   3.2876953e-01   3.7596470e-01   4.2645941e-01   3.9769192e-01   1.4841320e-01   1.3180775e-02   4.9924958e-01   0.0000000e+00   1.7216136e-01   2.6196135e-01   4.1314988e-01   2.4034540e-01   4.2086292e-01   2.4046760e-01   2.3518986e-01   1.0426381e-01   4.3651891e-01   1.5714666e-01   1.4634459e-01   1.0305919e-01   3.8675157e-01   1.8867893e-01   1.1503702e-01   1.1520010e-01   5.7912513e-02   2.7955076e-01   6.2974997e-02   1.1613575e-01   4.2856092e-01   3.1742627e-01   1.5496618e-01   2.1377437e-01   1.0800789e-01   3.7399995e-01   2.5841624e-01   3.9706042e-01   4.1565606e-01   2.5387363e-01   5.1441920e-01   8.2301069e-02   2.4917401e-01   1.4592311e-01   4.6055718e-01   1.9549077e-01   1.9031773e-01   5.5100706e-01   1.5245218e-01
   3.3905044e-01   4.6181346e-01   2.5390280e-01   4.6589340e-01   3.5278927e-01   4.1939230e-01   2.6000239e-01   4.0139219e-01   2.6277098e-01   3.6670999e-01   4.1554811e-01   3.2936706e-01   2.5134765e-01   5.0015317e-01   2.6566827e-01   4.1411859e-01   3.3144087e-01   4.3070678e-01   3.6130863e-01   3.6153126e-01   3.6740901e-01   4.0022179e-01   3.6613654e-01   3.5642190e-01   4.6711078e-01   3.4709351e-01   4.4010235e-01   2.8696372e-01   4.4412876e-01   2.7753892e-01   3.5893665e-01   4.7202306e-01   3.5180526e-01   3.1089894e-01   4.5084298e-01   3.3934265e-01   2.7831104e-01   2.1363534e-01   2.6422953e-01   3.5565613e-01   4.1952606e-01   2.6649443e-01   3.7200680e-01   3.2554704e-01   3.1419659e-01   2.2860027e-01   3.3821977e-01   3.4141077e-01   2.3595022e-01   3.8634702e-01   5.3136725e-01   2.5445101e-01   2.0721686e-01   4.0755682e-01   4.2738245e-01   4.4163925e-01   3.0913180e-01   3.5343240e-01   3.2109820e-01   3.3463348e-01   4.7025249e-01   3.4626373e-01   5.0243389e-01   4.2251978e-01   3.9193292e-01   2.7600377e-01   6.1005577e-01   3.8070524e-01   3.7944442e-01   4.4589344e-01   4.3631970e-01   3.1462386e-01   4.0106800e-01   4.5028218e-01   3.6611875e-01   3.3330321e-01   3.7152709e-01   4.3409228e-01   1.1804188e-01   1.3851520e-01   4.8902903e-01   3.6329348e-01   3.1705016e-01   3.9218582e-01   3.8313734e-01   4.3996335e-01   3.7636321e-01   4.8218368e-01   3.3605744e-01   3.6810552e-01   3.3076589e-01   3.5336275e-01   4.5654833e-01   3.9866436e-01   2.9450114e-01   3.4617751e-01   5.6922720e-01   3.4817174e-01   4.0349083e-01   4.0506114e-01
