# Supplementary material for: Multiplexed imaging of nucleome architectures in single cells of mammalian tissue
Source: Nat Commun. 2020 Jun 9;11:2907. doi: 10.1038/s41467-020-16732-5 (PMC7283333; doi:10.1038/s41467-020-16732-5)
Supplement: Supplementary file 11 — Source Data [file 41467_2020_16732_MOESM11_ESM.zip › Source Data/Fig6e.txt]

   8.7531890e-01   7.3051776e-01   8.6095115e-01   7.4732419e-01   9.6619074e-01   5.7584278e-01   7.3158393e-01   5.6362443e-01   4.1732070e-01   7.6720548e-01   3.3946439e-01   7.9235213e-01   3.6153405e-01   5.7266287e-01   7.0985047e-01   9.0019864e-01   8.7540729e-01   6.6052693e-01   7.6197807e-01   1.7913766e-01   3.9835093e-01   7.9386743e-01   5.9798198e-01   5.7205900e-01   4.3324891e-01   6.7919638e-01   8.4073424e-01   8.6456727e-01   7.5863612e-01   6.3744910e-01   4.6862540e-01   3.0909246e-01   2.5535580e-01   5.1292184e-01   1.0000000e+00   5.8264148e-01   4.3921031e-01   4.4713876e-01   7.4488041e-01   7.3253214e-01   3.6595190e-01   4.7454434e-01   7.2557176e-01   3.8719152e-01   8.0938051e-01   8.5282679e-01   6.3203934e-01   5.9232861e-01   1.0000000e+00   3.7824548e-01   8.3678749e-01   4.6892555e-01   3.3347733e-01   4.8946002e-01   6.7626222e-01   7.8947520e-01   7.1092057e-01   4.2661560e-01   7.8444428e-01   7.2936461e-01   5.6479896e-01   5.5878894e-01   4.8720107e-01   6.1178208e-01   3.9088719e-01   3.6162869e-01   3.9108520e-01   6.7873673e-01   6.8277188e-01   5.4360119e-01   9.0811355e-01   1.9201064e-01   6.2347318e-01   5.8396912e-01   9.8710477e-01   3.6064551e-01   7.3234487e-01   5.6040271e-01   3.7286996e-01   6.7889677e-01   8.5146375e-01   7.1958673e-01   7.8998670e-01   6.0424068e-01   8.5459869e-01   4.6612242e-01   9.5982980e-01   4.0931861e-01   5.1670177e-01   7.7060216e-01   6.4213423e-01   7.4384114e-01   5.7954889e-01   6.5676417e-01   6.2165758e-01   8.4262408e-01   7.0677703e-01   4.9196143e-01   6.0655212e-01   9.9252527e-01
   1.7990234e-01   2.5660050e-01   3.2294339e-01   5.5244005e-01   2.3893426e-01   5.6389299e-01   3.2130825e-01   3.1952114e-01   2.5526021e-01   3.6752272e-01   3.0673982e-01   4.3335395e-01   2.2090615e-01   5.3105739e-01   3.5206481e-01   4.1903358e-01   3.2393021e-01   4.0331539e-01   4.6142333e-01   3.1174886e-01   3.6206798e-01   4.6594256e-01   4.0499267e-01   4.0466393e-01   2.4510374e-01   2.8218936e-01   4.1514529e-01   3.9358295e-01   4.0718575e-01   3.9921602e-01   2.5236540e-01   4.7038655e-01   3.9355489e-01   3.2342073e-01   2.7390797e-01   3.1508900e-01   4.3455105e-01   3.8986443e-01   4.1311543e-01   4.3835132e-01   2.0537757e-01   3.5573241e-01   4.2078112e-01   3.4894872e-01   2.9222939e-01   4.0132055e-01   3.2902110e-01   4.6507839e-01   3.0596549e-01   4.7370494e-01   3.0798334e-01   4.9965078e-01   3.9790596e-01   2.8170144e-01   2.8487517e-01   4.2810210e-01   3.8413519e-01   2.9056813e-01   3.2416161e-01   4.7376544e-01   3.4455399e-01   4.3569562e-01   4.5565515e-01   4.1498344e-01   3.5840493e-01   4.9521445e-01   2.9600604e-01   2.5726640e-01   5.5877004e-01   4.6942310e-01   4.8346596e-01   4.6836822e-01   2.0274659e-01   5.2422949e-01   4.9159551e-01   5.8475737e-01   3.9687550e-01   3.6957525e-01   3.0887123e-01   3.5549903e-01   3.6513861e-01   4.2698885e-01   5.2940121e-01   5.1017166e-01   2.6732346e-01   4.7565620e-01   4.1790248e-01   2.2880491e-01   3.0817181e-01   4.2890723e-01   2.3237959e-01   5.2737372e-01   4.0879532e-01   4.2724658e-01   4.1195738e-01   2.5767714e-01   3.1297578e-01   3.3568525e-01   3.4899792e-01   4.2742531e-01
