# Supplementary material for: Multiplexed imaging of nucleome architectures in single cells of mammalian tissue
Source: Nat Commun. 2020 Jun 9;11:2907. doi: 10.1038/s41467-020-16732-5 (PMC7283333; doi:10.1038/s41467-020-16732-5)
Supplement: Supplementary file 11 — Source Data [file 41467_2020_16732_MOESM11_ESM.zip › Source Data/Fig6f.txt]

   1.6796124e-01   4.3000000e-01
   1.9104093e-01   3.7000000e-01
   1.0094070e-01   5.1000000e-01
  -1.6271872e-01   2.0000000e-01
  -1.5626544e-01   2.4000000e-01
   7.7304897e-02   6.1000000e-01
   5.1912599e-02   7.3000000e-01
   9.5189610e-03   8.1000000e-01
  -1.5743553e-01   1.9000000e-01
  -1.9242186e-01   2.2000000e-01
  -1.9638166e-01   2.3000000e-01
  -1.6028141e-01   3.5000000e-01
  -1.1455982e-01   4.2000000e-01
  -1.9694965e-01   1.6000000e-01
  -2.0676996e-01   2.3000000e-01
  -1.9555677e-01   2.1000000e-01
  -1.9100095e-01   2.6000000e-01
  -1.8987862e-01   2.3000000e-01
  -1.5944314e-01   2.0000000e-01
   5.4914255e-02   6.0000000e-01
  -1.4559580e-02   7.8000000e-01
  -1.5076104e-01   1.6000000e-01
  -1.4486541e-02   8.4000000e-01
  -1.5360689e-01   2.3000000e-01
  -1.7528898e-01   2.3000000e-01
   3.4817162e-02   7.8000000e-01
  -1.3150274e-01   3.1000000e-01
  -1.9158984e-01   2.1000000e-01
  -1.2514643e-01   4.3000000e-01
  -1.8395331e-01   1.8000000e-01
  -7.9477947e-02   5.2000000e-01
   1.1143501e-01   5.1000000e-01
  -8.3578057e-02   4.4000000e-01
  -1.4780161e-01   2.7000000e-01
   4.6479583e-02   5.9000000e-01
  -5.9539951e-02   5.2000000e-01
   1.3002355e-01   3.1000000e-01
  -9.0405284e-02   4.0000000e-01
   1.7347666e-01   2.7000000e-01
   1.7695382e-01   4.0000000e-01
   1.7829669e-01   3.8000000e-01
   1.4756948e-01   3.7000000e-01
  -1.6357241e-01   1.5000000e-01
  -1.7446408e-01   1.7000000e-01
   6.6227762e-02   5.7000000e-01
  -3.2986415e-02   6.6000000e-01
   1.7300806e-01   2.7000000e-01
   1.5073365e-01   3.9000000e-01
   8.3039757e-02   7.9000000e-01
   8.8158697e-02   6.0000000e-01
