# Supplementary material for: Multiplexed imaging of nucleome architectures in single cells of mammalian tissue
Source: Nat Commun. 2020 Jun 9;11:2907. doi: 10.1038/s41467-020-16732-5 (PMC7283333; doi:10.1038/s41467-020-16732-5)
Supplement: Supplementary file 11 — Source Data [file 41467_2020_16732_MOESM11_ESM.zip › Source Data/Fig6h.txt]

   9.8377617e-01   9.9154149e-01   1.0000000e+00   8.0541187e-01   9.8946065e-01   9.3767445e-01   8.2759608e-01   8.8381923e-01   8.6159915e-01   9.1186067e-01   7.3305134e-01   8.4686214e-01   7.9198851e-01   8.0588753e-01   9.9279116e-01   6.5532071e-01   9.6316287e-01   9.8201742e-01   9.1655357e-01   9.4702062e-01   6.6227864e-01   6.0013021e-01   9.2245453e-01   8.6084026e-01   8.1179302e-01   7.9061822e-01   8.8468140e-01   9.8220561e-01   8.6742486e-01   6.9502069e-01   6.9198884e-01   9.1359121e-01   4.7219104e-01   9.6574289e-01   6.5287202e-01   9.6026310e-01   8.5327988e-01   7.1668350e-01   8.9162093e-01   9.7885528e-01   8.4407768e-01   9.5232821e-01   3.8696681e-01   9.7124578e-01   8.8282081e-01   8.9935835e-01   8.6310232e-01   6.7653469e-01   8.7428045e-01   9.3292170e-01   1.0000000e+00   8.8660524e-01   9.7156474e-01   8.5840061e-01   9.2125063e-01   9.0415268e-01   5.4888860e-01   8.1197248e-01   8.8688419e-01   7.7508072e-01   8.8747900e-01   1.0000000e+00   7.1438186e-01   9.1774363e-01   7.2825142e-01   4.8028079e-01   5.0491626e-01   6.9138852e-01   6.8773560e-01   7.2966165e-01   5.4540227e-01   9.3293520e-01   9.8682032e-01   7.3434453e-01   1.0000000e+00   3.6131716e-01   8.3201104e-01   6.7113567e-01   7.8944847e-01   9.1532851e-01   8.8997476e-01   8.9955860e-01   9.8187359e-01   9.4067678e-01   7.5261023e-01   5.4622572e-01   4.4344257e-01   5.7378176e-01   7.9888988e-01   9.9991023e-01   9.4052599e-01   7.2440855e-01   8.1438122e-01   9.9307834e-01   9.6786473e-01   8.4645380e-01   6.3122938e-01   9.8239752e-01   9.0890866e-01   7.2034901e-01
   3.5098461e-01   4.1662513e-01   3.1540558e-01   2.3574817e-01   2.6445038e-01   3.8604191e-01   5.6267105e-01   3.2414456e-01   3.6963918e-01   3.0216018e-01   3.5285373e-01   4.2317345e-01   4.3052610e-01   1.4925902e-01   3.2120524e-01   2.8901447e-01   2.6083021e-01   2.3565678e-01   2.8082055e-01   3.5835155e-01   3.3511384e-01   2.3847763e-01   3.3048419e-01   1.3092592e-01   2.2824525e-01   3.1978573e-01   3.2141835e-01   1.6399358e-01   3.8403711e-01   2.0911125e-01   4.8404519e-01   4.2638481e-01   3.4596716e-01   2.5198273e-01   3.1344254e-01   2.9702972e-01   3.3301070e-01   3.6840074e-01   3.1583744e-01   1.9090965e-01   3.7627539e-01   3.4330788e-01   1.0317986e-01   3.2429060e-01   2.5576560e-01   4.6900605e-01   3.1829160e-01   3.7510628e-01   3.0913473e-01   1.9432077e-01   3.3478865e-01   1.8460919e-01   3.6320585e-01   3.2146132e-01   3.2446123e-01   4.1730575e-01   1.8577103e-01   2.9903801e-01   3.9222659e-01   5.2812681e-01   3.7527553e-01   3.1936343e-01   1.9523087e-01   4.3728301e-01   1.1449068e-01   1.5605723e-01   2.3800292e-01   3.8451805e-01   3.4091190e-01   4.2250967e-01   3.8581550e-01   3.7092543e-01   4.3182649e-01   2.4724033e-01   1.0692510e-01   3.6276888e-01   3.4230304e-01   3.3851720e-01   3.2480844e-01   3.9372791e-01   3.0378772e-01   1.9162548e-01   3.8164363e-01   1.7078037e-01   3.1387875e-01   3.0829580e-01   2.3397164e-01   2.3621808e-01   4.4734533e-01   3.3971103e-01   3.5679427e-01   4.5190303e-01   3.1777466e-01   2.9854023e-01   3.2823800e-01   2.9600505e-01   3.6201318e-01   3.7379661e-01   3.2050975e-01   3.4253141e-01
