# Supplementary material for: Multiplexed imaging of nucleome architectures in single cells of mammalian tissue
Source: Nat Commun. 2020 Jun 9;11:2907. doi: 10.1038/s41467-020-16732-5 (PMC7283333; doi:10.1038/s41467-020-16732-5)
Supplement: Supplementary file 11 — Source Data [file 41467_2020_16732_MOESM11_ESM.zip › Source Data/FigS1a.txt]

   5.5000000e+00   7.1814093e-01   4.1091954e-01   1.3959956e-01   1.3258026e-01   2.7777778e-01   1.6748768e-01   2.3060345e-01   1.3172414e-01   6.8598679e-02   9.8715348e-02   1.5698730e-01   1.5517241e-01   9.1954023e-02   4.6279492e-02   7.8735632e-02   7.6354680e-02   4.2440318e-02   9.5306513e-02   1.2988506e-01   9.3869732e-02   5.1332288e-02   9.9014778e-02   5.3639847e-02   3.8644471e-02   1.0344828e-01   6.4263323e-02   1.7241379e-02   5.9113300e-02   3.5671819e-02   8.9249493e-02   1.0467980e-01   6.0798548e-02   2.6769510e-02   9.8339719e-02   5.1201672e-02   8.6206897e-02   5.7471264e-02   7.8544061e-02   1.3793103e-01   1.2212644e-01   9.0100111e-02   8.9285714e-03   1.0441962e-02   6.4367816e-02   1.9636015e-02   4.4827586e-02   2.7690700e-02   1.3157895e-02   2.9556650e-02
   7.1814093e-01   5.5000000e+00   5.7246377e-01   9.3969144e-02   1.2593703e-01   3.2367150e-01   1.1801242e-01   1.3586957e-01   8.3478261e-02   3.1452359e-02   4.1773231e-02   7.3226545e-02   6.5217391e-02   3.9855072e-02   1.8306636e-02   3.9130435e-02   4.0372671e-02   1.3377926e-02   4.3478261e-02   8.4057971e-02   3.6231884e-02   2.4703557e-02   5.1552795e-02   3.8647343e-02   1.7991004e-02   7.6923077e-02   3.1620553e-02   6.5217391e-03   2.1739130e-02   1.6491754e-02   5.3708440e-02   1.1801242e-01   3.3180778e-02   1.6018307e-02   7.8904992e-02   2.3715415e-02   1.3526570e-01   5.4347826e-02   6.0386473e-02   1.3664596e-01   1.4855072e-01   7.7138850e-02   3.1055901e-03   1.8371096e-03   6.6666667e-02   2.1739130e-02   2.2608696e-02   2.7667984e-02   1.3729977e-02   2.9281278e-02
   4.1091954e-01   5.7246377e-01   5.5000000e+00   1.1182796e+00   3.7643678e-01   6.2037037e-01   3.5714286e-01   4.0625000e-01   1.9000000e-01   8.5106383e-02   8.6601307e-02   1.5789474e-01   2.0833333e-01   9.0277778e-02   4.6052632e-02   6.9444444e-02   8.3333333e-02   5.7692308e-02   1.2268519e-01   2.0555556e-01   1.0185185e-01   6.6287879e-02   1.6428571e-01   4.6296296e-02   4.8850575e-02   1.3461538e-01   8.3333333e-02   2.0833333e-02   1.0119048e-01   4.5977011e-02   1.1274510e-01   1.6071429e-01   7.2368421e-02   3.7280702e-02   1.1419753e-01   6.0606061e-02   1.0185185e-01   5.5555556e-02   9.7222222e-02   8.3333333e-02   1.5277778e-01   1.0752688e-01   4.4642857e-03   5.8685446e-03   6.1111111e-02   3.4722222e-02   5.0000000e-02   5.0505051e-02   2.8508772e-02   4.2517007e-02
   1.3959956e-01   9.3969144e-02   1.1182796e+00   5.5000000e+00   7.0967742e-01   3.9426523e-01   2.6267281e-01   2.6612903e-01   2.5032258e-01   1.6746740e-01   1.7773561e-01   1.7657046e-01   1.2903226e-01   1.5232975e-01   1.2648557e-01   1.5161290e-01   1.4516129e-01   1.9354839e-01   1.5232975e-01   9.4623656e-02   1.3261649e-01   1.5689150e-01   1.3271889e-01   8.2437276e-02   9.7886541e-02   1.0421836e-01   1.0557185e-01   7.0967742e-02   9.4470046e-02   9.1212458e-02   9.1081594e-02   3.4562212e-02   7.4702886e-02   5.1782683e-02   4.7789725e-02   7.5268817e-02   5.0179211e-02   4.8387097e-02   3.0465950e-02   9.2165899e-03   1.8817204e-02   2.9136316e-02   6.1059908e-02   3.1349387e-02   1.9354839e-02   2.8673835e-02   1.9354839e-02   2.1505376e-02   1.6129032e-02   1.5141540e-02
   1.3258026e-01   1.2593703e-01   3.7643678e-01   7.0967742e-01   5.5000000e+00   1.2796935e+00   4.5812808e-01   5.1293103e-01   2.8551724e-01   1.7314747e-01   1.3928330e-01   1.4882033e-01   1.2068966e-01   1.1973180e-01   8.5299456e-02   1.1954023e-01   1.0837438e-01   1.3793103e-01   1.1973180e-01   9.4252874e-02   1.0153257e-01   9.4827586e-02   1.0985222e-01   1.3409962e-01   6.6587396e-02   1.1405836e-01   9.2476489e-02   3.7931034e-02   1.0098522e-01   9.2746730e-02   6.0851927e-02   5.9113300e-02   7.6225045e-02   4.0834846e-02   5.6194125e-02   6.3740857e-02   7.6628352e-02   5.7471264e-02   3.6398467e-02   4.4334975e-02   1.7241379e-02   3.8932147e-02   3.9408867e-02   2.3797960e-02   3.6781609e-02   2.4904215e-02   1.5172414e-02   1.6718913e-02   1.7241379e-02   2.5334272e-02
   2.7777778e-01   3.2367150e-01   6.2037037e-01   3.9426523e-01   1.2796935e+00   5.5000000e+00   3.6190476e+00   1.8750000e+00   5.3333333e-01   2.0567376e-01   1.2854031e-01   2.5146199e-01   3.7500000e-01   1.0493827e-01   5.5555556e-02   1.0000000e-01   1.0317460e-01   5.9829060e-02   1.8209877e-01   2.0000000e-01   1.8518519e-01   1.0858586e-01   2.3809524e-01   7.4074074e-02   7.6628352e-02   2.1367521e-01   1.5151515e-01   1.6666667e-02   1.3492063e-01   4.9808429e-02   1.5686275e-01   2.2222222e-01   7.6023392e-02   4.6783626e-02   1.0288066e-01   8.4175084e-02   1.8518519e-01   8.3333333e-02   1.3580247e-01   6.3492063e-02   1.1111111e-01   1.1469534e-01   1.1904762e-02   7.8247261e-03   1.2592593e-01   4.3209877e-02   6.2222222e-02   4.0404040e-02   2.3391813e-02   2.7210884e-02
   1.6748768e-01   1.1801242e-01   3.5714286e-01   2.6267281e-01   4.5812808e-01   3.6190476e+00   5.5000000e+00   2.8928571e+00   5.7142857e-01   1.2765957e-01   1.6806723e-01   2.4812030e-01   1.9642857e-01   1.3492063e-01   6.0150376e-02   1.3333333e-01   1.2244898e-01   5.4945055e-02   1.7460317e-01   1.4285714e-01   1.0317460e-01   1.0714286e-01   1.7551020e-01   7.9365079e-02   7.8817734e-02   1.4285714e-01   1.1038961e-01   5.0000000e-02   1.3265306e-01   6.4039409e-02   1.2605042e-01   1.3265306e-01   1.2781955e-01   3.0075188e-02   8.9947090e-02   1.1688312e-01   2.2222222e-01   7.1428571e-02   1.1111111e-01   6.1224490e-02   4.7619048e-02   7.3732719e-02   1.5306122e-02   2.4144869e-02   3.8095238e-02   3.1746032e-02   5.7142857e-02   3.8961039e-02   3.0075188e-02   4.6647230e-02
   2.3060345e-01   1.3586957e-01   4.0625000e-01   2.6612903e-01   5.1293103e-01   1.8750000e+00   2.8928571e+00   5.5000000e+00   1.4250000e+00   2.2872340e-01   2.3039216e-01   3.4868421e-01   1.8750000e-01   1.9097222e-01   6.5789474e-02   1.7500000e-01   1.0714286e-01   1.1538462e-01   2.6041667e-01   2.9166667e-01   2.1527778e-01   1.2215909e-01   1.8928571e-01   2.7777778e-02   1.7241379e-01   2.5000000e-01   1.6477273e-01   3.7500000e-02   1.8750000e-01   1.2500000e-01   1.9117647e-01   1.0714286e-01   1.3815789e-01   6.5789474e-02   1.5740741e-01   1.2500000e-01   1.5277778e-01   8.3333333e-02   6.2500000e-02   1.0714286e-01   8.3333333e-02   8.8709677e-02   2.2321429e-02   3.8732394e-02   3.3333333e-02   4.8611111e-02   3.5000000e-02   8.3333333e-02   4.2763158e-02   3.5714286e-02
   1.3172414e-01   8.3478261e-02   1.9000000e-01   2.5032258e-01   2.8551724e-01   5.3333333e-01   5.7142857e-01   1.4250000e+00   5.5000000e+00   8.4680851e-01   4.1333333e-01   3.0947368e-01   2.3000000e-01   2.6222222e-01   2.3157895e-01   2.6666667e-01   2.4285714e-01   2.9538462e-01   2.5555556e-01   1.7066667e-01   1.6222222e-01   2.4636364e-01   1.9714286e-01   2.3555556e-01   1.8482759e-01   1.5692308e-01   2.0000000e-01   9.4000000e-02   1.9714286e-01   1.8758621e-01   1.3411765e-01   7.4285714e-02   1.6421053e-01   7.0526316e-02   6.6666667e-02   1.2000000e-01   8.0000000e-02   5.0000000e-02   4.4444444e-02   2.2857143e-02   2.6666667e-02   4.3870968e-02   6.5714286e-02   5.6338028e-02   4.0000000e-02   3.3333333e-02   3.6800000e-02   4.2424242e-02   3.2631579e-02   3.5102041e-02
   6.8598679e-02   3.1452359e-02   8.5106383e-02   1.6746740e-01   1.7314747e-01   2.0567376e-01   1.2765957e-01   2.2872340e-01   8.4680851e-01   5.5000000e+00   5.4901961e-01   2.6315789e-01   1.8617021e-01   2.5709220e-01   2.6035834e-01   2.1418440e-01   1.8389058e-01   2.3895254e-01   1.5248227e-01   7.5177305e-02   1.1938534e-01   1.9680851e-01   1.4194529e-01   1.9148936e-01   1.4086574e-01   9.6563011e-02   1.1798839e-01   1.1489362e-01   1.1246201e-01   1.5994131e-01   8.5106383e-02   1.9756839e-02   1.0078387e-01   7.8947368e-02   4.6493302e-02   7.7369439e-02   5.6737589e-02   4.2553191e-02   1.5366430e-02   2.7355623e-02   1.5957447e-02   1.5099520e-02   8.6626140e-02   7.2220557e-02   1.9858156e-02   3.8416076e-02   1.1063830e-02   2.5789813e-02   2.1836506e-02   2.0408163e-02
   9.8715348e-02   4.1773231e-02   8.6601307e-02   1.7773561e-01   1.3928330e-01   1.2854031e-01   1.6806723e-01   2.3039216e-01   4.1333333e-01   5.4901961e-01   5.5000000e+00   9.6284830e-01   2.8186275e-01   4.4498911e-01   3.2456140e-01   3.0718954e-01   2.7310924e-01   3.2428356e-01   2.5708061e-01   1.3202614e-01   1.9172113e-01   2.3573975e-01   1.9467787e-01   2.2222222e-01   1.8458418e-01   1.3725490e-01   1.7736185e-01   1.1666667e-01   1.4145658e-01   2.0554429e-01   1.5455594e-01   5.3221289e-02   1.5944272e-01   1.0371517e-01   7.9883805e-02   1.1764706e-01   4.7930283e-02   5.7189542e-02   2.9411765e-02   2.2408964e-02   2.6143791e-02   3.4788109e-02   1.0154062e-01   7.7879039e-02   2.0915033e-02   4.7385621e-02   2.8235294e-02   3.5650624e-02   4.5923633e-02   3.0812325e-02
   1.5698730e-01   7.3226545e-02   1.5789474e-01   1.7657046e-01   1.4882033e-01   2.5146199e-01   2.4812030e-01   3.4868421e-01   3.0947368e-01   2.6315789e-01   9.6284830e-01   5.5000000e+00   1.3750000e+00   7.5146199e-01   2.8116343e-01   3.2807018e-01   2.3684211e-01   2.1052632e-01   2.7923977e-01   2.4210526e-01   2.3684211e-01   2.1291866e-01   2.4060150e-01   2.5730994e-01   1.6878403e-01   2.1457490e-01   1.7942584e-01   8.6842105e-02   1.5789474e-01   1.5607985e-01   1.5789474e-01   1.3533835e-01   1.9806094e-01   6.5096953e-02   1.0331384e-01   1.5151515e-01   8.1871345e-02   8.3333333e-02   8.1871345e-02   8.2706767e-02   3.5087719e-02   6.9609508e-02   7.7067669e-02   5.2631579e-02   5.9649123e-02   4.6783626e-02   4.8421053e-02   5.1036683e-02   4.7091413e-02   4.0816327e-02
   1.5517241e-01   6.5217391e-02   2.0833333e-01   1.2903226e-01   1.2068966e-01   3.7500000e-01   1.9642857e-01   1.8750000e-01   2.3000000e-01   1.8617021e-01   2.8186275e-01   1.3750000e+00   5.5000000e+00   1.7500000e+00   2.2368421e-01   2.2916667e-01   1.6071429e-01   1.3461538e-01   1.7361111e-01   2.5833333e-01   1.5972222e-01   1.1363636e-01   1.9107143e-01   8.3333333e-02   9.4827586e-02   3.7500000e-01   1.2500000e-01   4.3750000e-02   1.8750000e-01   8.6206897e-02   1.6176471e-01   1.1607143e-01   1.3486842e-01   7.5657895e-02   1.2962963e-01   1.0984848e-01   1.3888889e-01   8.3333333e-02   1.1805556e-01   5.3571429e-02   4.1666667e-02   5.6451613e-02   3.5714286e-02   2.8169014e-02   7.5000000e-02   3.8194444e-02   4.0000000e-02   4.5454545e-02   2.3026316e-02   5.1020408e-02
   9.1954023e-02   3.9855072e-02   9.0277778e-02   1.5232975e-01   1.1973180e-01   1.0493827e-01   1.3492063e-01   1.9097222e-01   2.6222222e-01   2.5709220e-01   4.4498911e-01   7.5146199e-01   1.7500000e+00   5.5000000e+00   9.1812865e-01   4.6111111e-01   3.6507937e-01   4.1025641e-01   3.1867284e-01   1.4814815e-01   2.2222222e-01   2.5946970e-01   2.1150794e-01   2.0987654e-01   1.8486590e-01   1.9444444e-01   1.9570707e-01   1.2638889e-01   1.8650794e-01   1.9731801e-01   1.5359477e-01   8.3333333e-02   1.9517544e-01   1.3084795e-01   1.0493827e-01   1.1111111e-01   8.6419753e-02   9.4907407e-02   4.4753086e-02   5.1587302e-02   2.3148148e-02   4.6594982e-02   1.1061508e-01   8.1768388e-02   4.2592593e-02   5.8641975e-02   3.8888889e-02   4.3771044e-02   4.0204678e-02   3.4580499e-02
   4.6279492e-02   1.8306636e-02   4.6052632e-02   1.2648557e-01   8.5299456e-02   5.5555556e-02   6.0150376e-02   6.5789474e-02   2.3157895e-01   2.6035834e-01   3.2456140e-01   2.8116343e-01   2.2368421e-01   9.1812865e-01   5.5000000e+00   9.2543860e-01   4.9060150e-01   6.0323887e-01   2.1052632e-01   1.0877193e-01   1.6666667e-01   2.7631579e-01   1.6541353e-01   1.9883041e-01   1.6969147e-01   7.8947368e-02   1.3755981e-01   1.4605263e-01   1.2781955e-01   2.0689655e-01   7.4303406e-02   3.3834586e-02   1.2326870e-01   1.2119114e-01   5.1656920e-02   1.0685805e-01   4.3859649e-02   5.9210526e-02   2.1929825e-02   1.1278195e-02   1.5350877e-02   2.0373514e-02   1.6306391e-01   1.3194959e-01   2.2807018e-02   5.2631579e-02   2.0000000e-02   3.6682616e-02   4.3628809e-02   2.8464017e-02
   7.8735632e-02   3.9130435e-02   6.9444444e-02   1.5161290e-01   1.1954023e-01   1.0000000e-01   1.3333333e-01   1.7500000e-01   2.6666667e-01   2.1418440e-01   3.0718954e-01   3.2807018e-01   2.2916667e-01   4.6111111e-01   9.2543860e-01   5.5000000e+00   1.2690476e+00   8.6153846e-01   3.9444444e-01   2.5333333e-01   2.7592593e-01   3.0378788e-01   2.1714286e-01   2.3333333e-01   1.9195402e-01   1.6666667e-01   1.8484848e-01   1.0833333e-01   1.6904762e-01   1.9540230e-01   1.6274510e-01   5.4761905e-02   1.7368421e-01   1.0087719e-01   8.0246914e-02   1.5050505e-01   1.1111111e-01   8.6111111e-02   3.5185185e-02   4.7619048e-02   3.0555556e-02   5.8064516e-02   1.0476190e-01   8.6384977e-02   4.4444444e-02   6.0185185e-02   4.5333333e-02   4.6464646e-02   6.0526316e-02   4.4217687e-02
   7.6354680e-02   4.0372671e-02   8.3333333e-02   1.4516129e-01   1.0837438e-01   1.0317460e-01   1.2244898e-01   1.0714286e-01   2.4285714e-01   1.8389058e-01   2.7310924e-01   2.3684211e-01   1.6071429e-01   3.6507937e-01   4.9060150e-01   1.2690476e+00   5.5000000e+00   2.3571429e+00   6.3492063e-01   2.4761905e-01   2.8968254e-01   3.8149351e-01   2.2551020e-01   2.6190476e-01   2.2660099e-01   9.8901099e-02   1.4610390e-01   1.3928571e-01   1.8367347e-01   2.1921182e-01   1.5966387e-01   3.0612245e-02   1.6917293e-01   1.3157895e-01   1.0582011e-01   1.5367965e-01   4.7619048e-02   7.1428571e-02   4.3650794e-02   5.1020408e-02   3.5714286e-02   5.0691244e-02   1.2372449e-01   1.1468813e-01   1.9047619e-02   8.5317460e-02   5.4285714e-02   3.6796537e-02   6.5789474e-02   3.4985423e-02
   4.2440318e-02   1.3377926e-02   5.7692308e-02   1.9354839e-01   1.3793103e-01   5.9829060e-02   5.4945055e-02   1.1538462e-01   2.9538462e-01   2.3895254e-01   3.2428356e-01   2.1052632e-01   1.3461538e-01   4.1025641e-01   6.0323887e-01   8.6153846e-01   2.3571429e+00   5.5000000e+00   1.4893162e+00   2.4102564e-01   3.2051282e-01   4.5804196e-01   2.2857143e-01   2.9914530e-01   2.2015915e-01   9.4674556e-02   1.9930070e-01   2.0000000e-01   1.8131868e-01   2.9177719e-01   2.3076923e-01   2.7472527e-02   1.8218623e-01   1.4574899e-01   8.5470085e-02   1.5151515e-01   9.4017094e-02   1.2179487e-01   2.5641026e-02   3.2967033e-02   1.9230769e-02   3.2258065e-02   1.9917582e-01   1.6793066e-01   2.5641026e-02   1.0042735e-01   4.3076923e-02   5.8275058e-02   9.9190283e-02   4.5525903e-02
   9.5306513e-02   4.3478261e-02   1.2268519e-01   1.5232975e-01   1.1973180e-01   1.8209877e-01   1.7460317e-01   2.6041667e-01   2.5555556e-01   1.5248227e-01   2.5708061e-01   2.7923977e-01   1.7361111e-01   3.1867284e-01   2.1052632e-01   3.9444444e-01   6.3492063e-01   1.4893162e+00   5.5000000e+00   1.1055556e+00   7.3148148e-01   4.2739899e-01   2.9682540e-01   2.6851852e-01   2.1072797e-01   1.9658120e-01   2.2853535e-01   1.3472222e-01   2.0436508e-01   1.9540230e-01   2.3039216e-01   1.2301587e-01   2.2660819e-01   1.1622807e-01   1.6358025e-01   2.0117845e-01   1.3271605e-01   1.2268519e-01   8.0246914e-02   7.1428571e-02   5.5555556e-02   8.1541219e-02   9.3253968e-02   7.5117371e-02   5.1851852e-02   9.1049383e-02   7.5555556e-02   9.6801347e-02   9.3567251e-02   6.0657596e-02
   1.2988506e-01   8.4057971e-02   2.0555556e-01   9.4623656e-02   9.4252874e-02   2.0000000e-01   1.4285714e-01   2.9166667e-01   1.7066667e-01   7.5177305e-02   1.3202614e-01   2.4210526e-01   2.5833333e-01   1.4814815e-01   1.0877193e-01   2.5333333e-01   2.4761905e-01   2.4102564e-01   1.1055556e+00   5.5000000e+00   1.7592593e+00   3.3333333e-01   2.8476190e-01   1.3333333e-01   1.4942529e-01   2.7692308e-01   2.0303030e-01   4.3333333e-02   1.7619048e-01   1.4482759e-01   2.1960784e-01   3.0000000e-01   1.8947368e-01   9.1228070e-02   2.2716049e-01   1.6969697e-01   2.7407407e-01   1.8333333e-01   1.6296296e-01   1.1428571e-01   5.5555556e-02   1.4838710e-01   4.2857143e-02   3.6619718e-02   7.5555556e-02   7.5925926e-02   1.3066667e-01   7.4747475e-02   5.2631579e-02   7.4829932e-02
   9.3869732e-02   3.6231884e-02   1.0185185e-01   1.3261649e-01   1.0153257e-01   1.8518519e-01   1.0317460e-01   2.1527778e-01   1.6222222e-01   1.1938534e-01   1.9172113e-01   2.3684211e-01   1.5972222e-01   2.2222222e-01   1.6666667e-01   2.7592593e-01   2.8968254e-01   3.2051282e-01   7.3148148e-01   1.7592593e+00   5.5000000e+00   8.5353535e-01   3.3968254e-01   2.8395062e-01   1.4942529e-01   2.2649573e-01   2.0202020e-01   7.7777778e-02   2.0634921e-01   1.7624521e-01   1.9934641e-01   8.3333333e-02   2.0029240e-01   1.0233918e-01   1.7489712e-01   2.0370370e-01   1.5432099e-01   1.3425926e-01   8.3333333e-02   6.3492063e-02   4.6296296e-02   9.6774194e-02   8.7301587e-02   6.9640063e-02   9.2592593e-02   9.7222222e-02   1.0666667e-01   1.0606061e-01   9.5029240e-02   5.8956916e-02
   5.1332288e-02   2.4703557e-02   6.6287879e-02   1.5689150e-01   9.4827586e-02   1.0858586e-01   1.0714286e-01   1.2215909e-01   2.4636364e-01   1.9680851e-01   2.3573975e-01   2.1291866e-01   1.1363636e-01   2.5946970e-01   2.7631579e-01   3.0378788e-01   3.8149351e-01   4.5804196e-01   4.2739899e-01   3.3333333e-01   8.5353535e-01   5.5000000e+00   6.7337662e-01   4.4191919e-01   3.0015674e-01   1.7132867e-01   2.4483471e-01   1.6931818e-01   2.1915584e-01   2.4529781e-01   1.6844920e-01   7.7922078e-02   2.1590909e-01   1.5550239e-01   1.0101010e-01   1.7699725e-01   6.8181818e-02   1.2310606e-01   4.7979798e-02   5.5194805e-02   4.1666667e-02   5.2052786e-02   2.0170455e-01   1.5717029e-01   3.7878788e-02   1.2563131e-01   6.0909091e-02   8.8842975e-02   1.2320574e-01   5.3339518e-02
   9.9014778e-02   5.1552795e-02   1.6428571e-01   1.3271889e-01   1.0985222e-01   2.3809524e-01   1.7551020e-01   1.8928571e-01   1.9714286e-01   1.4194529e-01   1.9467787e-01   2.4060150e-01   1.9107143e-01   2.1150794e-01   1.6541353e-01   2.1714286e-01   2.2551020e-01   2.2857143e-01   2.9682540e-01   2.8476190e-01   3.3968254e-01   6.7337662e-01   5.5000000e+00   1.0253968e+00   3.7290640e-01   4.0000000e-01   3.2142857e-01   1.4142857e-01   2.4183673e-01   1.9852217e-01   2.4621849e-01   1.9387755e-01   2.3571429e-01   1.1353383e-01   1.7671958e-01   2.0692641e-01   1.9682540e-01   1.5833333e-01   1.1666667e-01   1.4489796e-01   8.8095238e-02   1.2764977e-01   1.2525510e-01   1.0261569e-01   1.1904762e-01   1.1706349e-01   1.0400000e-01   1.1168831e-01   1.0601504e-01   8.3381924e-02
   5.3639847e-02   3.8647343e-02   4.6296296e-02   8.2437276e-02   1.3409962e-01   7.4074074e-02   7.9365079e-02   2.7777778e-02   2.3555556e-01   1.9148936e-01   2.2222222e-01   2.5730994e-01   8.3333333e-02   2.0987654e-01   1.9883041e-01   2.3333333e-01   2.6190476e-01   2.9914530e-01   2.6851852e-01   1.3333333e-01   2.8395062e-01   4.4191919e-01   1.0253968e+00   5.5000000e+00   1.3333333e+00   4.6153846e-01   4.2929293e-01   2.8888889e-01   3.4920635e-01   2.8735632e-01   2.0915033e-01   6.3492063e-02   2.2222222e-01   1.1988304e-01   9.8765432e-02   1.8181818e-01   1.1111111e-01   1.6666667e-01   8.0246914e-02   1.5873016e-02   7.4074074e-02   7.1684588e-02   2.0039683e-01   1.7057903e-01   9.6296296e-02   1.5123457e-01   6.6666667e-02   1.5488215e-01   1.3742690e-01   8.3900227e-02
   3.8644471e-02   1.7991004e-02   4.8850575e-02   9.7886541e-02   6.6587396e-02   7.6628352e-02   7.8817734e-02   1.7241379e-01   1.8482759e-01   1.4086574e-01   1.8458418e-01   1.6878403e-01   9.4827586e-02   1.8486590e-01   1.6969147e-01   1.9195402e-01   2.2660099e-01   2.2015915e-01   2.1072797e-01   1.4942529e-01   1.4942529e-01   3.0015674e-01   3.7290640e-01   1.3333333e+00   5.5000000e+00   8.9655172e-01   6.1285266e-01   2.8793103e-01   2.9064039e-01   2.8061831e-01   1.8864097e-01   1.1576355e-01   1.7967332e-01   1.1433757e-01   1.1749681e-01   1.8181818e-01   9.5785441e-02   1.0919540e-01   6.7049808e-02   7.8817734e-02   3.7356322e-02   6.4516129e-02   1.8288177e-01   1.4958718e-01   4.5977011e-02   1.6858238e-01   7.4482759e-02   9.7178683e-02   1.1070780e-01   8.3040113e-02
   1.0344828e-01   7.6923077e-02   1.3461538e-01   1.0421836e-01   1.1405836e-01   2.1367521e-01   1.4285714e-01   2.5000000e-01   1.5692308e-01   9.6563011e-02   1.3725490e-01   2.1457490e-01   3.7500000e-01   1.9444444e-01   7.8947368e-02   1.6666667e-01   9.8901099e-02   9.4674556e-02   1.9658120e-01   2.7692308e-01   2.2649573e-01   1.7132867e-01   4.0000000e-01   4.6153846e-01   8.9655172e-01   5.5000000e+00   3.2202797e+00   2.6538462e-01   6.3186813e-01   2.0954907e-01   3.8009050e-01   3.0769231e-01   2.5303644e-01   9.1093117e-02   2.7065527e-01   1.8648019e-01   3.9316239e-01   1.9871795e-01   1.7948718e-01   1.3186813e-01   1.4102564e-01   1.9106700e-01   9.8901099e-02   7.0422535e-02   2.9743590e-01   1.4102564e-01   1.8461538e-01   1.5617716e-01   1.1943320e-01   1.2558870e-01
   6.4263323e-02   3.1620553e-02   8.3333333e-02   1.0557185e-01   9.2476489e-02   1.5151515e-01   1.1038961e-01   1.6477273e-01   2.0000000e-01   1.1798839e-01   1.7736185e-01   1.7942584e-01   1.2500000e-01   1.9570707e-01   1.3755981e-01   1.8484848e-01   1.4610390e-01   1.9930070e-01   2.2853535e-01   2.0303030e-01   2.0202020e-01   2.4483471e-01   3.2142857e-01   4.2929293e-01   6.1285266e-01   3.2202797e+00   5.5000000e+00   8.4090909e-01   6.8181818e-01   3.6990596e-01   3.5026738e-01   2.0454545e-01   2.8708134e-01   1.2320574e-01   2.2390572e-01   2.1074380e-01   1.5656566e-01   1.3257576e-01   1.0101010e-01   1.7532468e-01   9.0909091e-02   1.1730205e-01   1.5422078e-01   1.4276569e-01   1.3030303e-01   1.6919192e-01   1.7090909e-01   1.4462810e-01   1.4593301e-01   1.0296846e-01
   1.7241379e-02   6.5217391e-03   2.0833333e-02   7.0967742e-02   3.7931034e-02   1.6666667e-02   5.0000000e-02   3.7500000e-02   9.4000000e-02   1.1489362e-01   1.1666667e-01   8.6842105e-02   4.3750000e-02   1.2638889e-01   1.4605263e-01   1.0833333e-01   1.3928571e-01   2.0000000e-01   1.3472222e-01   4.3333333e-02   7.7777778e-02   1.6931818e-01   1.4142857e-01   2.8888889e-01   2.8793103e-01   2.6538462e-01   8.4090909e-01   5.5000000e+00   7.7857143e-01   4.3448276e-01   1.9117647e-01   5.7142857e-02   1.5394737e-01   1.1447368e-01   8.5185185e-02   8.0303030e-02   3.8888889e-02   5.4166667e-02   3.0555556e-02   2.8571429e-02   1.6666667e-02   2.2580645e-02   1.9642857e-01   1.6197183e-01   2.6666667e-02   1.1250000e-01   3.8000000e-02   6.2121212e-02   7.8947368e-02   5.4081633e-02
   5.9113300e-02   2.1739130e-02   1.0119048e-01   9.4470046e-02   1.0098522e-01   1.3492063e-01   1.3265306e-01   1.8750000e-01   1.9714286e-01   1.1246201e-01   1.4145658e-01   1.5789474e-01   1.8750000e-01   1.8650794e-01   1.2781955e-01   1.6904762e-01   1.8367347e-01   1.8131868e-01   2.0436508e-01   1.7619048e-01   2.0634921e-01   2.1915584e-01   2.4183673e-01   3.4920635e-01   2.9064039e-01   6.3186813e-01   6.8181818e-01   7.7857143e-01   5.5000000e+00   1.1379310e+00   6.1344538e-01   2.1428571e-01   3.1203008e-01   1.5037594e-01   1.8783069e-01   1.6450216e-01   1.4285714e-01   1.5476190e-01   7.1428571e-02   7.1428571e-02   6.5476190e-02   9.6774194e-02   1.6454082e-01   1.2072435e-01   1.2380952e-01   1.6071429e-01   1.3142857e-01   1.3419913e-01   1.1842105e-01   8.6005831e-02
   3.5671819e-02   1.6491754e-02   4.5977011e-02   9.1212458e-02   9.2746730e-02   4.9808429e-02   6.4039409e-02   1.2500000e-01   1.8758621e-01   1.5994131e-01   2.0554429e-01   1.5607985e-01   8.6206897e-02   1.9731801e-01   2.0689655e-01   1.9540230e-01   2.1921182e-01   2.9177719e-01   1.9540230e-01   1.4482759e-01   1.7624521e-01   2.4529781e-01   1.9852217e-01   2.8735632e-01   2.8061831e-01   2.0954907e-01   3.6990596e-01   4.3448276e-01   1.1379310e+00   5.5000000e+00   1.1115619e+00   2.7093596e-01   3.8294011e-01   1.9600726e-01   1.0472542e-01   1.9435737e-01   7.6628352e-02   6.6091954e-02   8.6206897e-02   2.9556650e-02   3.7356322e-02   6.2291435e-02   2.4076355e-01   2.2195240e-01   8.0459770e-02   1.8295019e-01   9.1034483e-02   1.1285266e-01   1.5607985e-01   7.8114004e-02
   8.9249493e-02   5.3708440e-02   1.1274510e-01   9.1081594e-02   6.0851927e-02   1.5686275e-01   1.2605042e-01   1.9117647e-01   1.3411765e-01   8.5106383e-02   1.5455594e-01   1.5789474e-01   1.6176471e-01   1.5359477e-01   7.4303406e-02   1.6274510e-01   1.5966387e-01   2.3076923e-01   2.3039216e-01   2.1960784e-01   1.9934641e-01   1.6844920e-01   2.4621849e-01   2.0915033e-01   1.8864097e-01   3.8009050e-01   3.5026738e-01   1.9117647e-01   6.1344538e-01   1.1115619e+00   5.5000000e+00   1.8571429e+00   6.2848297e-01   1.8266254e-01   2.5708061e-01   2.0855615e-01   2.2875817e-01   2.2058824e-01   1.1111111e-01   1.5966387e-01   9.8039216e-02   1.3472486e-01   1.2500000e-01   1.2178956e-01   2.1568627e-01   2.0588235e-01   1.5294118e-01   2.1390374e-01   1.3157895e-01   1.4765906e-01
   1.0467980e-01   1.1801242e-01   1.6071429e-01   3.4562212e-02   5.9113300e-02   2.2222222e-01   1.3265306e-01   1.0714286e-01   7.4285714e-02   1.9756839e-02   5.3221289e-02   1.3533835e-01   1.1607143e-01   8.3333333e-02   3.3834586e-02   5.4761905e-02   3.0612245e-02   2.7472527e-02   1.2301587e-01   3.0000000e-01   8.3333333e-02   7.7922078e-02   1.9387755e-01   6.3492063e-02   1.1576355e-01   3.0769231e-01   2.0454545e-01   5.7142857e-02   2.1428571e-01   2.7093596e-01   1.8571429e+00   5.5000000e+00   6.9172932e-01   1.4097744e-01   3.1481481e-01   1.3636364e-01   2.3809524e-01   2.0238095e-01   2.1428571e-01   2.4489796e-01   1.9642857e-01   2.8110599e-01   3.8265306e-02   4.4265594e-02   2.6666667e-01   1.1309524e-01   2.0571429e-01   1.7316017e-01   6.5789474e-02   1.1807580e-01
   6.0798548e-02   3.3180778e-02   7.2368421e-02   7.4702886e-02   7.6225045e-02   7.6023392e-02   1.2781955e-01   1.3815789e-01   1.6421053e-01   1.0078387e-01   1.5944272e-01   1.9806094e-01   1.3486842e-01   1.9517544e-01   1.2326870e-01   1.7368421e-01   1.6917293e-01   1.8218623e-01   2.2660819e-01   1.8947368e-01   2.0029240e-01   2.1590909e-01   2.3571429e-01   2.2222222e-01   1.7967332e-01   2.5303644e-01   2.8708134e-01   1.5394737e-01   3.1203008e-01   3.8294011e-01   6.2848297e-01   6.9172932e-01   5.5000000e+00   4.8891967e-01   3.6647173e-01   2.9505582e-01   2.0760234e-01   2.1491228e-01   1.3450292e-01   1.3157895e-01   1.0087719e-01   1.4685908e-01   1.8937970e-01   1.5900667e-01   1.7719298e-01   2.2222222e-01   1.8947368e-01   2.1770335e-01   1.9321330e-01   1.3856069e-01
   2.6769510e-02   1.6018307e-02   3.7280702e-02   5.1782683e-02   4.0834846e-02   4.6783626e-02   3.0075188e-02   6.5789474e-02   7.0526316e-02   7.8947368e-02   1.0371517e-01   6.5096953e-02   7.5657895e-02   1.3084795e-01   1.2119114e-01   1.0087719e-01   1.3157895e-01   1.4574899e-01   1.1622807e-01   9.1228070e-02   1.0233918e-01   1.5550239e-01   1.1353383e-01   1.1988304e-01   1.1433757e-01   9.1093117e-02   1.2320574e-01   1.1447368e-01   1.5037594e-01   1.9600726e-01   1.8266254e-01   1.4097744e-01   4.8891967e-01   5.5000000e+00   6.0818713e-01   2.1929825e-01   1.5204678e-01   1.2719298e-01   8.0409357e-02   9.3984962e-02   7.2368421e-02   6.5365025e-02   2.1334586e-01   1.8087472e-01   1.0000000e-01   1.3377193e-01   1.2947368e-01   1.0366826e-01   1.3504155e-01   8.9151450e-02
   9.8339719e-02   7.8904992e-02   1.1419753e-01   4.7789725e-02   5.6194125e-02   1.0288066e-01   8.9947090e-02   1.5740741e-01   6.6666667e-02   4.6493302e-02   7.9883805e-02   1.0331384e-01   1.2962963e-01   1.0493827e-01   5.1656920e-02   8.0246914e-02   1.0582011e-01   8.5470085e-02   1.6358025e-01   2.2716049e-01   1.7489712e-01   1.0101010e-01   1.7671958e-01   9.8765432e-02   1.1749681e-01   2.7065527e-01   2.2390572e-01   8.5185185e-02   1.8783069e-01   1.0472542e-01   2.5708061e-01   3.1481481e-01   3.6647173e-01   6.0818713e-01   5.5000000e+00   6.7564534e-01   4.5679012e-01   3.5493827e-01   3.0658436e-01   2.2751323e-01   2.2530864e-01   2.5328554e-01   8.4656085e-02   7.4074074e-02   2.4197531e-01   1.5637860e-01   2.4888889e-01   2.1548822e-01   1.4717349e-01   1.5873016e-01
   5.1201672e-02   2.3715415e-02   6.0606061e-02   7.5268817e-02   6.3740857e-02   8.4175084e-02   1.1688312e-01   1.2500000e-01   1.2000000e-01   7.7369439e-02   1.1764706e-01   1.5151515e-01   1.0984848e-01   1.1111111e-01   1.0685805e-01   1.5050505e-01   1.5367965e-01   1.5151515e-01   2.0117845e-01   1.6969697e-01   2.0370370e-01   1.7699725e-01   2.0692641e-01   1.8181818e-01   1.8181818e-01   1.8648019e-01   2.1074380e-01   8.0303030e-02   1.6450216e-01   1.9435737e-01   2.0855615e-01   1.3636364e-01   2.9505582e-01   2.1929825e-01   6.7564534e-01   5.5000000e+00   5.7912458e-01   4.7727273e-01   2.9966330e-01   2.1212121e-01   1.5909091e-01   1.7693060e-01   1.9751082e-01   1.4810073e-01   1.6363636e-01   2.0370370e-01   2.3030303e-01   2.0844812e-01   2.1212121e-01   1.5769944e-01
   8.6206897e-02   1.3526570e-01   1.0185185e-01   5.0179211e-02   7.6628352e-02   1.8518519e-01   2.2222222e-01   1.5277778e-01   8.0000000e-02   5.6737589e-02   4.7930283e-02   8.1871345e-02   1.3888889e-01   8.6419753e-02   4.3859649e-02   1.1111111e-01   4.7619048e-02   9.4017094e-02   1.3271605e-01   2.7407407e-01   1.5432099e-01   6.8181818e-02   1.9682540e-01   1.1111111e-01   9.5785441e-02   3.9316239e-01   1.5656566e-01   3.8888889e-02   1.4285714e-01   7.6628352e-02   2.2875817e-01   2.3809524e-01   2.0760234e-01   1.5204678e-01   4.5679012e-01   5.7912458e-01   5.5000000e+00   2.4074074e+00   1.0493827e+00   7.3015873e-01   5.6481481e-01   4.3010753e-01   1.2500000e-01   6.2597809e-02   2.7407407e-01   1.8209877e-01   2.9777778e-01   2.0538721e-01   1.1111111e-01   1.5192744e-01
   5.7471264e-02   5.4347826e-02   5.5555556e-02   4.8387097e-02   5.7471264e-02   8.3333333e-02   7.1428571e-02   8.3333333e-02   5.0000000e-02   4.2553191e-02   5.7189542e-02   8.3333333e-02   8.3333333e-02   9.4907407e-02   5.9210526e-02   8.6111111e-02   7.1428571e-02   1.2179487e-01   1.2268519e-01   1.8333333e-01   1.3425926e-01   1.2310606e-01   1.5833333e-01   1.6666667e-01   1.0919540e-01   1.9871795e-01   1.3257576e-01   5.4166667e-02   1.5476190e-01   6.6091954e-02   2.2058824e-01   2.0238095e-01   2.1491228e-01   1.2719298e-01   3.5493827e-01   4.7727273e-01   2.4074074e+00   5.5000000e+00   1.6712963e+00   8.0952381e-01   4.0277778e-01   3.5483871e-01   1.3988095e-01   9.1549296e-02   1.2777778e-01   1.2962963e-01   1.8000000e-01   2.5252525e-01   1.5789474e-01   1.7687075e-01
   7.8544061e-02   6.0386473e-02   9.7222222e-02   3.0465950e-02   3.6398467e-02   1.3580247e-01   1.1111111e-01   6.2500000e-02   4.4444444e-02   1.5366430e-02   2.9411765e-02   8.1871345e-02   1.1805556e-01   4.4753086e-02   2.1929825e-02   3.5185185e-02   4.3650794e-02   2.5641026e-02   8.0246914e-02   1.6296296e-01   8.3333333e-02   4.7979798e-02   1.1666667e-01   8.0246914e-02   6.7049808e-02   1.7948718e-01   1.0101010e-01   3.0555556e-02   7.1428571e-02   8.6206897e-02   1.1111111e-01   2.1428571e-01   1.3450292e-01   8.0409357e-02   3.0658436e-01   2.9966330e-01   1.0493827e+00   1.6712963e+00   5.5000000e+00   3.6507937e+00   1.2731481e+00   6.4695341e-01   9.2261905e-02   7.0422535e-02   2.0370370e-01   1.2345679e-01   1.9555556e-01   1.7508418e-01   8.4795322e-02   1.3492063e-01
   1.3793103e-01   1.3664596e-01   8.3333333e-02   9.2165899e-03   4.4334975e-02   6.3492063e-02   6.1224490e-02   1.0714286e-01   2.2857143e-02   2.7355623e-02   2.2408964e-02   8.2706767e-02   5.3571429e-02   5.1587302e-02   1.1278195e-02   4.7619048e-02   5.1020408e-02   3.2967033e-02   7.1428571e-02   1.1428571e-01   6.3492063e-02   5.5194805e-02   1.4489796e-01   1.5873016e-02   7.8817734e-02   1.3186813e-01   1.7532468e-01   2.8571429e-02   7.1428571e-02   2.9556650e-02   1.5966387e-01   2.4489796e-01   1.3157895e-01   9.3984962e-02   2.2751323e-01   2.1212121e-01   7.3015873e-01   8.0952381e-01   3.6507937e+00   5.5000000e+00   5.5000000e+00   9.4470046e-01   1.3520408e-01   6.0362173e-02   1.9047619e-01   1.1507937e-01   2.1142857e-01   1.5151515e-01   7.5187970e-02   1.3994169e-01
   1.2212644e-01   1.4855072e-01   1.5277778e-01   1.8817204e-02   1.7241379e-02   1.1111111e-01   4.7619048e-02   8.3333333e-02   2.6666667e-02   1.5957447e-02   2.6143791e-02   3.5087719e-02   4.1666667e-02   2.3148148e-02   1.5350877e-02   3.0555556e-02   3.5714286e-02   1.9230769e-02   5.5555556e-02   5.5555556e-02   4.6296296e-02   4.1666667e-02   8.8095238e-02   7.4074074e-02   3.7356322e-02   1.4102564e-01   9.0909091e-02   1.6666667e-02   6.5476190e-02   3.7356322e-02   9.8039216e-02   1.9642857e-01   1.0087719e-01   7.2368421e-02   2.2530864e-01   1.5909091e-01   5.6481481e-01   4.0277778e-01   1.2731481e+00   5.5000000e+00   5.5000000e+00   1.6478495e+00   1.1607143e-01   6.1032864e-02   2.4444444e-01   9.2592593e-02   2.1333333e-01   1.5656566e-01   7.8947368e-02   1.0204082e-01
   9.0100111e-02   7.7138850e-02   1.0752688e-01   2.9136316e-02   3.8932147e-02   1.1469534e-01   7.3732719e-02   8.8709677e-02   4.3870968e-02   1.5099520e-02   3.4788109e-02   6.9609508e-02   5.6451613e-02   4.6594982e-02   2.0373514e-02   5.8064516e-02   5.0691244e-02   3.2258065e-02   8.1541219e-02   1.4838710e-01   9.6774194e-02   5.2052786e-02   1.2764977e-01   7.1684588e-02   6.4516129e-02   1.9106700e-01   1.1730205e-01   2.2580645e-02   9.6774194e-02   6.2291435e-02   1.3472486e-01   2.8110599e-01   1.4685908e-01   6.5365025e-02   2.5328554e-01   1.7693060e-01   4.3010753e-01   3.5483871e-01   6.4695341e-01   9.4470046e-01   1.6478495e+00   5.5000000e+00   2.2695853e-01   7.4511586e-02   3.0537634e-01   1.5949821e-01   2.9032258e-01   2.4340176e-01   1.0016978e-01   1.6260698e-01
   8.9285714e-03   3.1055901e-03   4.4642857e-03   6.1059908e-02   3.9408867e-02   1.1904762e-02   1.5306122e-02   2.2321429e-02   6.5714286e-02   8.6626140e-02   1.0154062e-01   7.7067669e-02   3.5714286e-02   1.1061508e-01   1.6306391e-01   1.0476190e-01   1.2372449e-01   1.9917582e-01   9.3253968e-02   4.2857143e-02   8.7301587e-02   2.0170455e-01   1.2525510e-01   2.0039683e-01   1.8288177e-01   9.8901099e-02   1.5422078e-01   1.9642857e-01   1.6454082e-01   2.4076355e-01   1.2500000e-01   3.8265306e-02   1.8937970e-01   2.1334586e-01   8.4656085e-02   1.9751082e-01   1.2500000e-01   1.3988095e-01   9.2261905e-02   1.3520408e-01   1.1607143e-01   2.2695853e-01   5.5000000e+00   7.1327968e-01   1.0357143e-01   3.1498016e-01   1.3000000e-01   1.7478355e-01   2.5610902e-01   1.5233236e-01
   1.0441962e-02   1.8371096e-03   5.8685446e-03   3.1349387e-02   2.3797960e-02   7.8247261e-03   2.4144869e-02   3.8732394e-02   5.6338028e-02   7.2220557e-02   7.7879039e-02   5.2631579e-02   2.8169014e-02   8.1768388e-02   1.3194959e-01   8.6384977e-02   1.1468813e-01   1.6793066e-01   7.5117371e-02   3.6619718e-02   6.9640063e-02   1.5717029e-01   1.0261569e-01   1.7057903e-01   1.4958718e-01   7.0422535e-02   1.4276569e-01   1.6197183e-01   1.2072435e-01   2.2195240e-01   1.2178956e-01   4.4265594e-02   1.5900667e-01   1.8087472e-01   7.4074074e-02   1.4810073e-01   6.2597809e-02   9.1549296e-02   7.0422535e-02   6.0362173e-02   6.1032864e-02   7.4511586e-02   7.1327968e-01   5.5000000e+00   5.0516432e-01   4.5305164e-01   1.6788732e-01   1.8608621e-01   2.8576723e-01   1.8913481e-01
   6.4367816e-02   6.6666667e-02   6.1111111e-02   1.9354839e-02   3.6781609e-02   1.2592593e-01   3.8095238e-02   3.3333333e-02   4.0000000e-02   1.9858156e-02   2.0915033e-02   5.9649123e-02   7.5000000e-02   4.2592593e-02   2.2807018e-02   4.4444444e-02   1.9047619e-02   2.5641026e-02   5.1851852e-02   7.5555556e-02   9.2592593e-02   3.7878788e-02   1.1904762e-01   9.6296296e-02   4.5977011e-02   2.9743590e-01   1.3030303e-01   2.6666667e-02   1.2380952e-01   8.0459770e-02   2.1568627e-01   2.6666667e-01   1.7719298e-01   1.0000000e-01   2.4197531e-01   1.6363636e-01   2.7407407e-01   1.2777778e-01   2.0370370e-01   1.9047619e-01   2.4444444e-01   3.0537634e-01   1.0357143e-01   5.0516432e-01   5.5000000e+00   9.9629630e-01   5.2533333e-01   3.5151515e-01   2.2280702e-01   2.8571429e-01
   1.9636015e-02   2.1739130e-02   3.4722222e-02   2.8673835e-02   2.4904215e-02   4.3209877e-02   3.1746032e-02   4.8611111e-02   3.3333333e-02   3.8416076e-02   4.7385621e-02   4.6783626e-02   3.8194444e-02   5.8641975e-02   5.2631579e-02   6.0185185e-02   8.5317460e-02   1.0042735e-01   9.1049383e-02   7.5925926e-02   9.7222222e-02   1.2563131e-01   1.1706349e-01   1.5123457e-01   1.6858238e-01   1.4102564e-01   1.6919192e-01   1.1250000e-01   1.6071429e-01   1.8295019e-01   2.0588235e-01   1.1309524e-01   2.2222222e-01   1.3377193e-01   1.5637860e-01   2.0370370e-01   1.8209877e-01   1.2962963e-01   1.2345679e-01   1.1507937e-01   9.2592593e-02   1.5949821e-01   3.1498016e-01   4.5305164e-01   9.9629630e-01   5.5000000e+00   1.0500000e+00   5.5387205e-01   5.2777778e-01   3.7585034e-01
   4.4827586e-02   2.2608696e-02   5.0000000e-02   1.9354839e-02   1.5172414e-02   6.2222222e-02   5.7142857e-02   3.5000000e-02   3.6800000e-02   1.1063830e-02   2.8235294e-02   4.8421053e-02   4.0000000e-02   3.8888889e-02   2.0000000e-02   4.5333333e-02   5.4285714e-02   4.3076923e-02   7.5555556e-02   1.3066667e-01   1.0666667e-01   6.0909091e-02   1.0400000e-01   6.6666667e-02   7.4482759e-02   1.8461538e-01   1.7090909e-01   3.8000000e-02   1.3142857e-01   9.1034483e-02   1.5294118e-01   2.0571429e-01   1.8947368e-01   1.2947368e-01   2.4888889e-01   2.3030303e-01   2.9777778e-01   1.8000000e-01   1.9555556e-01   2.1142857e-01   2.1333333e-01   2.9032258e-01   1.3000000e-01   1.6788732e-01   5.2533333e-01   1.0500000e+00   5.5000000e+00   1.5200000e+00   5.3473684e-01   4.2530612e-01
   2.7690700e-02   2.7667984e-02   5.0505051e-02   2.1505376e-02   1.6718913e-02   4.0404040e-02   3.8961039e-02   8.3333333e-02   4.2424242e-02   2.5789813e-02   3.5650624e-02   5.1036683e-02   4.5454545e-02   4.3771044e-02   3.6682616e-02   4.6464646e-02   3.6796537e-02   5.8275058e-02   9.6801347e-02   7.4747475e-02   1.0606061e-01   8.8842975e-02   1.1168831e-01   1.5488215e-01   9.7178683e-02   1.5617716e-01   1.4462810e-01   6.2121212e-02   1.3419913e-01   1.1285266e-01   2.1390374e-01   1.7316017e-01   2.1770335e-01   1.0366826e-01   2.1548822e-01   2.0844812e-01   2.0538721e-01   2.5252525e-01   1.7508418e-01   1.5151515e-01   1.5656566e-01   2.4340176e-01   1.7478355e-01   1.8608621e-01   3.5151515e-01   5.5387205e-01   1.5200000e+00   5.5000000e+00   1.0645933e+00   5.1824366e-01
   1.3157895e-02   1.3729977e-02   2.8508772e-02   1.6129032e-02   1.7241379e-02   2.3391813e-02   3.0075188e-02   4.2763158e-02   3.2631579e-02   2.1836506e-02   4.5923633e-02   4.7091413e-02   2.3026316e-02   4.0204678e-02   4.3628809e-02   6.0526316e-02   6.5789474e-02   9.9190283e-02   9.3567251e-02   5.2631579e-02   9.5029240e-02   1.2320574e-01   1.0601504e-01   1.3742690e-01   1.1070780e-01   1.1943320e-01   1.4593301e-01   7.8947368e-02   1.1842105e-01   1.5607985e-01   1.3157895e-01   6.5789474e-02   1.9321330e-01   1.3504155e-01   1.4717349e-01   2.1212121e-01   1.1111111e-01   1.5789474e-01   8.4795322e-02   7.5187970e-02   7.8947368e-02   1.0016978e-01   2.5610902e-01   2.8576723e-01   2.2280702e-01   5.2777778e-01   5.3473684e-01   1.0645933e+00   5.5000000e+00   8.7647691e-01
   2.9556650e-02   2.9281278e-02   4.2517007e-02   1.5141540e-02   2.5334272e-02   2.7210884e-02   4.6647230e-02   3.5714286e-02   3.5102041e-02   2.0408163e-02   3.0812325e-02   4.0816327e-02   5.1020408e-02   3.4580499e-02   2.8464017e-02   4.4217687e-02   3.4985423e-02   4.5525903e-02   6.0657596e-02   7.4829932e-02   5.8956916e-02   5.3339518e-02   8.3381924e-02   8.3900227e-02   8.3040113e-02   1.2558870e-01   1.0296846e-01   5.4081633e-02   8.6005831e-02   7.8114004e-02   1.4765906e-01   1.1807580e-01   1.3856069e-01   8.9151450e-02   1.5873016e-01   1.5769944e-01   1.5192744e-01   1.7687075e-01   1.3492063e-01   1.3994169e-01   1.0204082e-01   1.6260698e-01   1.5233236e-01   1.8913481e-01   2.8571429e-01   3.7585034e-01   4.2530612e-01   5.1824366e-01   8.7647691e-01   5.5000000e+00
