# Supplementary material for: Multiplexed imaging of nucleome architectures in single cells of mammalian tissue
Source: Nat Commun. 2020 Jun 9;11:2907. doi: 10.1038/s41467-020-16732-5 (PMC7283333; doi:10.1038/s41467-020-16732-5)
Supplement: Supplementary file 11 — Source Data [file 41467_2020_16732_MOESM11_ESM.zip › Source Data/FigS1c.txt]

   1.0000000e+00   9.1970384e-01   9.5298134e-01   1.1434897e+00   1.0975153e+00   9.7755887e-01   9.9662578e-01   1.0200854e+00   1.0957712e+00   1.1357696e+00   1.1023840e+00   1.0080973e+00   9.8973321e-01   1.0585046e+00   1.1028284e+00   1.0389712e+00   1.0260559e+00   1.0335767e+00   9.8282934e-01   9.2437851e-01   9.6738808e-01   1.0047384e+00   9.5254633e-01   9.9982540e-01   1.0176332e+00   9.3966483e-01   9.7885773e-01   1.0511047e+00   9.9223899e-01   1.0387703e+00   9.4045001e-01   9.2983340e-01   9.7713345e-01   1.0457652e+00   9.4426655e-01   9.7765293e-01   9.3975603e-01   9.6806759e-01   9.4605679e-01   9.6048199e-01   9.6261022e-01   9.6570582e-01   1.0740214e+00   1.0943332e+00   1.0094633e+00   1.0708579e+00   1.0235069e+00   1.0351903e+00   1.0704322e+00   1.0950575e+00
   9.1970384e-01   1.0000000e+00   9.7202479e-01   1.2710733e+00   1.2047341e+00   1.0221476e+00   1.0646337e+00   1.0999157e+00   1.2065875e+00   1.2545673e+00   1.2114202e+00   1.1031009e+00   1.0677843e+00   1.1528959e+00   1.1952474e+00   1.1235136e+00   1.1093949e+00   1.1081090e+00   1.0540774e+00   9.6148629e-01   1.0223388e+00   1.0598407e+00   1.0026405e+00   1.0575936e+00   1.0795214e+00   9.6364725e-01   1.0286199e+00   1.1126228e+00   1.0353197e+00   1.0881756e+00   9.6810759e-01   9.2960034e-01   1.0062775e+00   1.0880515e+00   9.5522248e-01   9.9335869e-01   9.3060959e-01   9.8914064e-01   9.1497660e-01   9.1844600e-01   9.1451094e-01   9.4536530e-01   1.1003521e+00   1.1266590e+00   9.9200675e-01   1.0758420e+00   1.0012564e+00   1.0300252e+00   1.0663044e+00   1.0811204e+00
   9.5298134e-01   9.7202479e-01   1.0000000e+00   1.0139742e+00   9.9778917e-01   9.1772116e-01   9.4021978e-01   9.6173726e-01   1.0350917e+00   1.0705975e+00   1.0391333e+00   9.5712534e-01   9.5452224e-01   9.9472647e-01   1.0343356e+00   9.7054842e-01   9.5663276e-01   9.6193423e-01   9.1985693e-01   8.8979296e-01   9.1199161e-01   9.3650828e-01   9.1066454e-01   9.4129148e-01   9.6620663e-01   9.1337736e-01   9.3759142e-01   9.9527482e-01   9.4907642e-01   9.7942069e-01   9.0200539e-01   9.2280935e-01   9.3441832e-01   9.9283331e-01   9.2601139e-01   9.3800690e-01   9.3123275e-01   9.3953111e-01   9.4766338e-01   9.6533073e-01   9.7519411e-01   9.6029417e-01   1.0269245e+00   1.0512976e+00   1.0020516e+00   1.0463897e+00   1.0262010e+00   1.0313479e+00   1.0524175e+00   1.0838129e+00
   1.1434897e+00   1.2710733e+00   1.0139742e+00   1.0000000e+00   7.7930803e-01   1.0217502e+00   9.8508402e-01   9.8174384e-01   9.4343746e-01   9.1645989e-01   9.1716533e-01   9.2765267e-01   9.6715923e-01   8.9559328e-01   9.0524176e-01   8.8352117e-01   8.7112464e-01   8.6933128e-01   8.6757046e-01   9.3148575e-01   8.9367296e-01   8.8057737e-01   9.0604906e-01   9.0018751e-01   9.2373275e-01   9.7201537e-01   9.2532916e-01   9.1704433e-01   9.4473150e-01   9.1941553e-01   9.3104815e-01   1.0124021e+00   9.3435357e-01   9.4155124e-01   9.8158043e-01   9.6131558e-01   1.0063582e+00   9.4395960e-01   1.0562931e+00   1.0779196e+00   1.0966999e+00   1.0487649e+00   9.8676924e-01   1.0130027e+00   1.0748900e+00   1.0637240e+00   1.0977301e+00   1.0883365e+00   1.0875328e+00   1.1282294e+00
   1.0975153e+00   1.2047341e+00   9.9778917e-01   7.7930803e-01   1.0000000e+00   9.7196206e-01   9.2339713e-01   9.4723653e-01   9.3567931e-01   9.2830161e-01   9.3124875e-01   9.3669571e-01   9.7731406e-01   9.1145098e-01   9.2140419e-01   8.9284845e-01   8.7898893e-01   8.7553629e-01   8.7619136e-01   9.2235510e-01   8.9286746e-01   8.7855919e-01   8.9759515e-01   8.9536815e-01   9.1760988e-01   9.5969459e-01   9.2083648e-01   9.1501156e-01   9.2997995e-01   9.1309739e-01   9.1639825e-01   9.9590091e-01   9.2098142e-01   9.3528020e-01   9.6173264e-01   9.4830710e-01   9.9130578e-01   9.3082251e-01   1.0375635e+00   1.0601925e+00   1.0773357e+00   1.0298874e+00   9.7790666e-01   1.0040098e+00   1.0572246e+00   1.0528058e+00   1.0835513e+00   1.0749352e+00   1.0721197e+00   1.1139662e+00
   9.7755887e-01   1.0221476e+00   9.1772116e-01   1.0217502e+00   9.7196206e-01   1.0000000e+00   7.5489940e-01   8.6540358e-01   1.0448143e+00   1.0861355e+00   1.0650322e+00   9.8734453e-01   9.8194581e-01   1.0186674e+00   1.0532630e+00   9.8402111e-01   9.6715205e-01   9.6707883e-01   9.2623611e-01   8.8550567e-01   9.1419752e-01   9.3875288e-01   9.0272500e-01   9.3703920e-01   9.6170524e-01   9.0297949e-01   9.3084311e-01   9.8701471e-01   9.3128949e-01   9.6710644e-01   8.8588166e-01   9.1361307e-01   9.2012672e-01   9.8075931e-01   9.1461901e-01   9.3332222e-01   9.2365113e-01   9.2750895e-01   9.4618234e-01   9.7046468e-01   9.7833609e-01   9.5267078e-01   1.0119573e+00   1.0363817e+00   9.8104373e-01   1.0337729e+00   1.0103923e+00   1.0221166e+00   1.0397155e+00   1.0705487e+00
   9.9662578e-01   1.0646337e+00   9.4021978e-01   9.8508402e-01   9.2339713e-01   7.5489940e-01   1.0000000e+00   7.4850245e-01   9.7375376e-01   1.0379129e+00   1.0254927e+00   9.5751875e-01   9.7608484e-01   9.8347264e-01   1.0217081e+00   9.5462482e-01   9.3489609e-01   9.4051429e-01   9.0234267e-01   8.8983962e-01   8.9034699e-01   9.1422082e-01   8.9088955e-01   9.1671118e-01   9.4476343e-01   9.1079565e-01   9.1580667e-01   9.6127036e-01   9.2608883e-01   9.4917419e-01   8.8785884e-01   9.2459111e-01   9.0323279e-01   9.5828383e-01   9.0694759e-01   9.2005190e-01   9.2815791e-01   9.1447335e-01   9.5825816e-01   9.7844431e-01   9.9297548e-01   9.5608435e-01   9.9786335e-01   1.0254994e+00   9.9600705e-01   1.0301107e+00   1.0170734e+00   1.0193910e+00   1.0367750e+00   1.0736270e+00
   1.0200854e+00   1.0999157e+00   9.6173726e-01   9.8174384e-01   9.4723653e-01   8.6540358e-01   7.4850245e-01   1.0000000e+00   9.3190694e-01   1.0287692e+00   1.0140759e+00   9.5668455e-01   9.7741835e-01   9.7928686e-01   1.0167968e+00   9.5539703e-01   9.3635977e-01   9.4045597e-01   9.0327547e-01   9.0413112e-01   8.9833228e-01   9.0971452e-01   8.9537203e-01   9.1549052e-01   9.3857081e-01   9.2313736e-01   9.1783954e-01   9.6110030e-01   9.2687385e-01   9.4758661e-01   8.9323042e-01   9.3753516e-01   9.1003739e-01   9.5833416e-01   9.1876680e-01   9.3110886e-01   9.4562542e-01   9.1687928e-01   9.8595814e-01   1.0072883e+00   1.0190871e+00   9.8020889e-01   1.0014220e+00   1.0268249e+00   1.0136787e+00   1.0461886e+00   1.0384479e+00   1.0360605e+00   1.0499888e+00   1.0901890e+00
   1.0957712e+00   1.2065875e+00   1.0350917e+00   9.4343746e-01   9.3567931e-01   1.0448143e+00   9.7375376e-01   9.3190694e-01   1.0000000e+00   9.0743692e-01   9.3633429e-01   9.4933369e-01   9.9723091e-01   9.3585455e-01   9.5180243e-01   9.1368403e-01   9.0450440e-01   9.0173737e-01   8.9510737e-01   9.4778727e-01   9.1181885e-01   8.9581561e-01   9.0908273e-01   8.9626419e-01   9.1677158e-01   9.5856890e-01   9.1861005e-01   9.1695941e-01   9.2424705e-01   9.1500222e-01   9.1683254e-01   1.0020007e+00   9.2087488e-01   9.3738012e-01   9.7236850e-01   9.5160738e-01   1.0059841e+00   9.3600662e-01   1.0584060e+00   1.0800247e+00   1.1002077e+00   1.0407882e+00   9.8596277e-01   1.0088457e+00   1.0615093e+00   1.0588939e+00   1.0926396e+00   1.0761214e+00   1.0724305e+00   1.1185367e+00
   1.1357696e+00   1.2545673e+00   1.0705975e+00   9.1645989e-01   9.2830161e-01   1.0861355e+00   1.0379129e+00   1.0287692e+00   9.0743692e-01   1.0000000e+00   8.9235814e-01   9.7291636e-01   1.0281523e+00   9.1579771e-01   9.1080067e-01   9.0401989e-01   8.9790281e-01   8.9870264e-01   9.1485441e-01   9.9746007e-01   9.4753261e-01   9.1112803e-01   9.3491290e-01   9.0654328e-01   9.2328159e-01   9.9044545e-01   9.3003060e-01   8.9982869e-01   9.4043042e-01   8.9945235e-01   9.4209222e-01   1.0420755e+00   9.3432688e-01   9.2413489e-01   1.0082725e+00   9.7404821e-01   1.0438930e+00   9.6803050e-01   1.1000730e+00   1.1285855e+00   1.1457764e+00   1.0767827e+00   9.6602967e-01   9.8575376e-01   1.0886847e+00   1.0639975e+00   1.1196044e+00   1.0960055e+00   1.0873852e+00   1.1309006e+00
   1.1023840e+00   1.2114202e+00   1.0391333e+00   9.1716533e-01   9.3124875e-01   1.0650322e+00   1.0254927e+00   1.0140759e+00   9.3633429e-01   8.9235814e-01   1.0000000e+00   9.7900787e-01   1.0528843e+00   9.3042860e-01   9.4432004e-01   9.3052695e-01   9.2458192e-01   9.2515085e-01   9.3725483e-01   1.0191474e+00   9.6769724e-01   9.3290782e-01   9.5153200e-01   9.2130777e-01   9.3820523e-01   1.0046962e+00   9.4105331e-01   9.1532389e-01   9.5034565e-01   9.1046449e-01   9.4535954e-01   1.0513709e+00   9.4240953e-01   9.3503127e-01   1.0001576e+00   9.7210744e-01   1.0432195e+00   9.5603548e-01   1.1014252e+00   1.1276682e+00   1.1472973e+00   1.0757868e+00   9.7544572e-01   9.9390474e-01   1.0837213e+00   1.0633304e+00   1.1103947e+00   1.0905712e+00   1.0876968e+00   1.1276108e+00
   1.0080973e+00   1.1031009e+00   9.5712534e-01   9.2765267e-01   9.3669571e-01   9.8734453e-01   9.5751875e-01   9.5668455e-01   9.4933369e-01   9.7291636e-01   9.7900787e-01   1.0000000e+00   8.9442509e-01   9.2279785e-01   1.0072687e+00   9.5448495e-01   9.4831657e-01   9.5665124e-01   9.3702105e-01   9.7986233e-01   9.4932902e-01   9.4896664e-01   9.3949751e-01   9.2553446e-01   9.4565470e-01   9.5120452e-01   9.2398782e-01   9.4328157e-01   9.3621970e-01   9.3187780e-01   9.0923829e-01   9.8548214e-01   9.1800919e-01   9.4134373e-01   9.5452305e-01   9.4111554e-01   9.8651752e-01   9.4138709e-01   1.0343855e+00   1.0597540e+00   1.0774198e+00   1.0153693e+00   9.7682708e-01   9.9899614e-01   1.0312375e+00   1.0401812e+00   1.0598902e+00   1.0508259e+00   1.0519515e+00   1.0904037e+00
   9.8973321e-01   1.0677843e+00   9.5452224e-01   9.6715923e-01   9.7731406e-01   9.8194581e-01   9.7608484e-01   9.7741835e-01   9.9723091e-01   1.0281523e+00   1.0528843e+00   8.9442509e-01   1.0000000e+00   9.8923275e-01   1.0866281e+00   1.0113887e+00   1.0014431e+00   1.0134032e+00   9.7714272e-01   9.8623023e-01   9.9451190e-01   9.9255559e-01   9.6109521e-01   9.6246221e-01   9.7932163e-01   9.5826074e-01   9.5280905e-01   9.8509646e-01   9.5151864e-01   9.6760741e-01   9.1244346e-01   9.7893409e-01   9.4079855e-01   9.7581205e-01   9.6313668e-01   9.5765811e-01   9.9095199e-01   9.5861133e-01   1.0282923e+00   1.0574248e+00   1.0709260e+00   1.0139705e+00   1.0068496e+00   1.0281966e+00   1.0264965e+00   1.0512601e+00   1.0598289e+00   1.0594560e+00   1.0645652e+00   1.0967835e+00
   1.0585046e+00   1.1528959e+00   9.9472647e-01   8.9559328e-01   9.1145098e-01   1.0186674e+00   9.8347264e-01   9.7928686e-01   9.3585455e-01   9.1579771e-01   9.3042860e-01   9.2279785e-01   9.8923275e-01   1.0000000e+00   9.2894813e-01   9.2881577e-01   9.2241900e-01   9.2714079e-01   9.3894475e-01   1.0327812e+00   9.7433995e-01   9.4631780e-01   9.6147810e-01   9.2533072e-01   9.4681016e-01   1.0094823e+00   9.4746241e-01   9.2127342e-01   9.5088222e-01   9.1647671e-01   9.4087288e-01   1.0387487e+00   9.2167145e-01   9.1417871e-01   9.9143524e-01   9.5059280e-01   1.0320544e+00   9.4283411e-01   1.0859404e+00   1.1133892e+00   1.1346343e+00   1.0570182e+00   9.5867102e-01   9.7467013e-01   1.0637132e+00   1.0346627e+00   1.0919840e+00   1.0677112e+00   1.0555778e+00   1.1013257e+00
   1.1028284e+00   1.1952474e+00   1.0343356e+00   9.0524176e-01   9.2140419e-01   1.0532630e+00   1.0217081e+00   1.0167968e+00   9.5180243e-01   9.1080067e-01   9.4432004e-01   1.0072687e+00   1.0866281e+00   9.2894813e-01   1.0000000e+00   9.4150639e-01   9.4916286e-01   9.5954041e-01   1.0024538e+00   1.1188145e+00   1.0406725e+00   9.8572791e-01   1.0284643e+00   9.6845745e-01   9.7636002e-01   1.0640957e+00   9.8886344e-01   9.3471736e-01   9.8902403e-01   9.2553339e-01   9.8458107e-01   1.0918632e+00   9.5502221e-01   9.1698810e-01   1.0318274e+00   9.8917553e-01   1.0684730e+00   9.6437981e-01   1.1315493e+00   1.1564366e+00   1.1799186e+00   1.0974346e+00   9.5712149e-01   9.7111207e-01   1.0996795e+00   1.0622930e+00   1.1295150e+00   1.1000889e+00   1.0864093e+00   1.1247953e+00
   1.0389712e+00   1.1235136e+00   9.7054842e-01   8.8352117e-01   8.9284845e-01   9.8402111e-01   9.5462482e-01   9.5539703e-01   9.1368403e-01   9.0401989e-01   9.3052695e-01   9.5448495e-01   1.0113887e+00   9.2881577e-01   9.4150639e-01   1.0000000e+00   8.2852338e-01   9.0717748e-01   9.4466800e-01   1.0619004e+00   1.0059161e+00   9.8233045e-01   9.9905336e-01   9.6249539e-01   9.7533445e-01   1.0341436e+00   9.6893607e-01   9.4541692e-01   9.7078366e-01   9.3491463e-01   9.5388023e-01   1.0541336e+00   9.4196566e-01   9.3474733e-01   9.9995656e-01   9.5987106e-01   1.0283349e+00   9.5639880e-01   1.0858948e+00   1.1146266e+00   1.1365990e+00   1.0590037e+00   9.5856702e-01   9.7776419e-01   1.0643703e+00   1.0447291e+00   1.0871671e+00   1.0642513e+00   1.0578814e+00   1.0964315e+00
   1.0260559e+00   1.1093949e+00   9.5663276e-01   8.7112464e-01   8.7898893e-01   9.6715205e-01   9.3489609e-01   9.3635977e-01   9.0450440e-01   8.9790281e-01   9.2458192e-01   9.4831657e-01   1.0014431e+00   9.2241900e-01   9.4916286e-01   8.2852338e-01   1.0000000e+00   8.7574133e-01   9.2970437e-01   1.0663359e+00   1.0054464e+00   9.8707613e-01   1.0002005e+00   9.6527484e-01   9.8581393e-01   1.0416942e+00   9.7283715e-01   9.4705210e-01   9.7701817e-01   9.3801896e-01   9.5569912e-01   1.0505037e+00   9.3571208e-01   9.2790326e-01   9.9284564e-01   9.5321759e-01   1.0244311e+00   9.4347848e-01   1.0795143e+00   1.1068448e+00   1.1290709e+00   1.0508450e+00   9.5457050e-01   9.7393823e-01   1.0566681e+00   1.0307210e+00   1.0768442e+00   1.0535150e+00   1.0463702e+00   1.0898296e+00
   1.0335767e+00   1.1081090e+00   9.6193423e-01   8.6933128e-01   8.7553629e-01   9.6707883e-01   9.4051429e-01   9.4045597e-01   9.0173737e-01   8.9870264e-01   9.2515085e-01   9.5665124e-01   1.0134032e+00   9.2714079e-01   9.5954041e-01   9.0717748e-01   8.7574133e-01   1.0000000e+00   8.6971837e-01   1.0724565e+00   1.0014734e+00   9.8121199e-01   1.0038968e+00   9.6606366e-01   9.8373748e-01   1.0502156e+00   9.7919938e-01   9.4710340e-01   9.8196448e-01   9.3624937e-01   9.5822186e-01   1.0600174e+00   9.3776160e-01   9.2132361e-01   9.9177314e-01   9.5454179e-01   1.0244328e+00   9.3636819e-01   1.0794347e+00   1.1058295e+00   1.1265109e+00   1.0508645e+00   9.4523312e-01   9.6783629e-01   1.0591349e+00   1.0214712e+00   1.0731123e+00   1.0492413e+00   1.0400147e+00   1.0866351e+00
   9.8282934e-01   1.0540774e+00   9.1985693e-01   8.6757046e-01   8.7619136e-01   9.2623611e-01   9.0234267e-01   9.0327547e-01   8.9510737e-01   9.1485441e-01   9.3725483e-01   9.3702105e-01   9.7714272e-01   9.3894475e-01   1.0024538e+00   9.4466800e-01   9.2970437e-01   8.6971837e-01   1.0000000e+00   1.0124443e+00   9.5151707e-01   9.9037421e-01   9.8196886e-01   9.7306974e-01   9.9028288e-01   1.0256983e+00   9.7443724e-01   9.7228793e-01   9.7489898e-01   9.5336636e-01   9.3948390e-01   1.0215835e+00   9.2129115e-01   9.3607977e-01   9.5642110e-01   9.2819011e-01   9.8958968e-01   9.2092360e-01   1.0296024e+00   1.0568011e+00   1.0794057e+00   1.0073382e+00   9.4797444e-01   9.7374158e-01   1.0163963e+00   1.0045110e+00   1.0350794e+00   1.0171189e+00   1.0213182e+00   1.0609749e+00
   9.2437851e-01   9.6148629e-01   8.8979296e-01   9.3148575e-01   9.2235510e-01   8.8550567e-01   8.8983962e-01   9.0413112e-01   9.4778727e-01   9.9746007e-01   1.0191474e+00   9.7986233e-01   9.8623023e-01   1.0327812e+00   1.1188145e+00   1.0619004e+00   1.0663359e+00   1.0724565e+00   1.0124443e+00   1.0000000e+00   8.9648359e-01   1.0634856e+00   9.9862264e-01   1.0361845e+00   1.0572971e+00   9.9947402e-01   1.0092866e+00   1.0514931e+00   1.0000682e+00   1.0212397e+00   9.3012051e-01   9.6685799e-01   9.5349263e-01   1.0020510e+00   9.2872420e-01   9.3711689e-01   9.3984979e-01   9.2255178e-01   9.6186007e-01   9.9249802e-01   1.0032936e+00   9.5255390e-01   9.9327013e-01   1.0156602e+00   9.6669196e-01   1.0005511e+00   9.8412311e-01   9.8582263e-01   1.0098902e+00   1.0330468e+00
   9.6738808e-01   1.0223388e+00   9.1199161e-01   8.9367296e-01   8.9286746e-01   9.1419752e-01   8.9034699e-01   8.9833228e-01   9.1181885e-01   9.4753261e-01   9.6769724e-01   9.4932902e-01   9.9451190e-01   9.7433995e-01   1.0406725e+00   1.0059161e+00   1.0054464e+00   1.0014734e+00   9.5151707e-01   8.9648359e-01   1.0000000e+00   9.8447930e-01   9.7686093e-01   9.9196986e-01   1.0203402e+00   1.0255950e+00   9.8821291e-01   1.0089753e+00   9.8887846e-01   9.8590806e-01   9.3926666e-01   1.0112929e+00   9.3248158e-01   9.4674303e-01   9.3517144e-01   9.1850056e-01   9.5255350e-01   9.0728136e-01   9.9500668e-01   1.0211869e+00   1.0446222e+00   9.7400048e-01   9.5720843e-01   9.8197011e-01   9.9225912e-01   9.8871374e-01   1.0053239e+00   9.8674080e-01   9.9787720e-01   1.0355697e+00
   1.0047384e+00   1.0598407e+00   9.3650828e-01   8.8057737e-01   8.7855919e-01   9.3875288e-01   9.1422082e-01   9.0971452e-01   8.9581561e-01   9.1112803e-01   9.3290782e-01   9.4896664e-01   9.9255559e-01   9.4631780e-01   9.8572791e-01   9.8233045e-01   9.8707613e-01   9.8121199e-01   9.9037421e-01   1.0634856e+00   9.8447930e-01   1.0000000e+00   9.9132960e-01   9.8311322e-01   1.0188351e+00   1.0760645e+00   1.0033566e+00   9.8347638e-01   1.0056221e+00   9.7520068e-01   9.7265592e-01   1.0725882e+00   9.5857850e-01   9.5284510e-01   9.9241928e-01   9.4995101e-01   1.0060210e+00   9.3999359e-01   1.0502235e+00   1.0778659e+00   1.0977557e+00   1.0167333e+00   9.4172674e-01   9.6841592e-01   1.0264726e+00   9.9472537e-01   1.0373360e+00   1.0101624e+00   1.0100998e+00   1.0533991e+00
   9.5254633e-01   1.0026405e+00   9.1066454e-01   9.0604906e-01   8.9759515e-01   9.0272500e-01   8.9088955e-01   8.9537203e-01   9.0908273e-01   9.3491290e-01   9.5153200e-01   9.3949751e-01   9.6109521e-01   9.6147810e-01   1.0284643e+00   9.9905336e-01   1.0002005e+00   1.0038968e+00   9.8196886e-01   9.9862264e-01   9.7686093e-01   9.9132960e-01   1.0000000e+00   9.4995505e-01   1.0215050e+00   1.0466123e+00   1.0021513e+00   1.0425386e+00   1.0244231e+00   1.0266576e+00   9.7390499e-01   1.0394256e+00   9.6359941e-01   9.9513908e-01   9.6316817e-01   9.3711107e-01   9.6214181e-01   9.2671752e-01   9.8811947e-01   1.0130666e+00   1.0347443e+00   9.5599869e-01   9.4431070e-01   9.7259305e-01   9.7220114e-01   9.7522626e-01   9.8523421e-01   9.6674768e-01   9.7529672e-01   1.0083443e+00
   9.9982540e-01   1.0575936e+00   9.4129148e-01   9.0018751e-01   8.9536815e-01   9.3703920e-01   9.1671118e-01   9.1549052e-01   8.9626419e-01   9.0654328e-01   9.2130777e-01   9.2553446e-01   9.6246221e-01   9.2533072e-01   9.6845745e-01   9.6249539e-01   9.6527484e-01   9.6606366e-01   9.7306974e-01   1.0361845e+00   9.9196986e-01   9.8311322e-01   9.4995505e-01   1.0000000e+00   9.4822733e-01   1.0811628e+00   9.8910605e-01   9.9654599e-01   1.0311797e+00   1.0064136e+00   9.9711180e-01   1.1037269e+00   9.8953734e-01   9.8387911e-01   1.0084486e+00   9.5799569e-01   1.0128688e+00   9.3575867e-01   1.0477266e+00   1.0728621e+00   1.0976861e+00   1.0071982e+00   9.2373106e-01   9.3230795e-01   1.0022520e+00   9.6148540e-01   1.0107466e+00   9.7938855e-01   9.7475437e-01   1.0168995e+00
   1.0176332e+00   1.0795214e+00   9.6620663e-01   9.2373275e-01   9.1760988e-01   9.6170524e-01   9.4476343e-01   9.3857081e-01   9.1677158e-01   9.2328159e-01   9.3820523e-01   9.4565470e-01   9.7932163e-01   9.4681016e-01   9.7636002e-01   9.7533445e-01   9.8581393e-01   9.8373748e-01   9.9028288e-01   1.0572971e+00   1.0203402e+00   1.0188351e+00   1.0215050e+00   9.4822733e-01   1.0000000e+00   1.1057759e+00   9.8368399e-01   1.0154618e+00   1.0594061e+00   1.0279489e+00   1.0292754e+00   1.1405827e+00   1.0209919e+00   1.0101675e+00   1.0451134e+00   9.8715346e-01   1.0487328e+00   9.7086716e-01   1.0858177e+00   1.1064526e+00   1.1283831e+00   1.0420725e+00   9.3898594e-01   9.4381413e-01   1.0172141e+00   9.7962697e-01   1.0267420e+00   1.0017690e+00   9.8618735e-01   1.0306657e+00
   9.3966483e-01   9.6364725e-01   9.1337736e-01   9.7201537e-01   9.5969459e-01   9.0297949e-01   9.1079565e-01   9.2313736e-01   9.5856890e-01   9.9044545e-01   1.0046962e+00   9.5120452e-01   9.5826074e-01   1.0094823e+00   1.0640957e+00   1.0341436e+00   1.0416942e+00   1.0502156e+00   1.0256983e+00   9.9947402e-01   1.0255950e+00   1.0760645e+00   1.0466123e+00   1.0811628e+00   1.1057759e+00   1.0000000e+00   9.3414884e-01   1.1416461e+00   1.0712615e+00   1.1326385e+00   9.9549967e-01   1.0487976e+00   1.0504789e+00   1.0896180e+00   1.0059188e+00   1.0059165e+00   9.9497389e-01   9.8498036e-01   9.9971013e-01   1.0277748e+00   1.0400479e+00   9.7216879e-01   1.0039444e+00   1.0069877e+00   9.4540974e-01   9.8007873e-01   9.6332663e-01   9.6579549e-01   9.8790920e-01   1.0127375e+00
   9.7885773e-01   1.0286199e+00   9.3759142e-01   9.2532916e-01   9.2083648e-01   9.3084311e-01   9.1580667e-01   9.1783954e-01   9.1861005e-01   9.3003060e-01   9.4105331e-01   9.2398782e-01   9.5280905e-01   9.4746241e-01   9.8886344e-01   9.6893607e-01   9.7283715e-01   9.7919938e-01   9.7443724e-01   1.0092866e+00   9.8821291e-01   1.0033566e+00   1.0021513e+00   9.8910605e-01   9.8368399e-01   9.3414884e-01   1.0000000e+00   9.9868509e-01   1.0244786e+00   1.0454734e+00   9.9005679e-01   1.1099299e+00   1.0143961e+00   1.0209911e+00   1.0175100e+00   9.9136585e-01   1.0313378e+00   9.4279157e-01   1.0541073e+00   1.0815862e+00   1.0986002e+00   1.0035389e+00   9.4284652e-01   9.4810980e-01   9.7561321e-01   9.5955914e-01   9.8260625e-01   9.6863812e-01   9.6365000e-01   1.0082671e+00
   1.0511047e+00   1.1126228e+00   9.9527482e-01   9.1704433e-01   9.1501156e-01   9.8701471e-01   9.6127036e-01   9.6110030e-01   9.1695941e-01   8.9982869e-01   9.1532389e-01   9.4328157e-01   9.8509646e-01   9.2127342e-01   9.3471736e-01   9.4541692e-01   9.4705210e-01   9.4710340e-01   9.7228793e-01   1.0514931e+00   1.0089753e+00   9.8347638e-01   1.0425386e+00   9.9654599e-01   1.0154618e+00   1.1416461e+00   9.9868509e-01   1.0000000e+00   1.0771022e+00   9.9365419e-01   1.0692287e+00   1.2163879e+00   1.0519355e+00   9.9490228e-01   1.0953863e+00   1.0348064e+00   1.1117845e+00   9.8513611e-01   1.1554506e+00   1.1751603e+00   1.1950929e+00   1.0800664e+00   9.0679742e-01   9.0592603e-01   1.0371741e+00   9.5603831e-01   1.0438762e+00   1.0032452e+00   9.7198290e-01   1.0264384e+00
   9.9223899e-01   1.0353197e+00   9.4907642e-01   9.4473150e-01   9.2997995e-01   9.3128949e-01   9.2608883e-01   9.2687385e-01   9.2424705e-01   9.4043042e-01   9.5034565e-01   9.3621970e-01   9.5151864e-01   9.5088222e-01   9.8902403e-01   9.7078366e-01   9.7701817e-01   9.8196448e-01   9.7489898e-01   1.0000682e+00   9.8887846e-01   1.0056221e+00   1.0244231e+00   1.0311797e+00   1.0594061e+00   1.0712615e+00   1.0244786e+00   1.0771022e+00   1.0000000e+00   1.0309172e+00   9.7802945e-01   1.0854702e+00   1.0369926e+00   1.0568591e+00   1.0498178e+00   1.0288320e+00   1.0650758e+00   9.8279857e-01   1.0830452e+00   1.1080617e+00   1.1230044e+00   1.0287482e+00   9.6761082e-01   9.6228586e-01   9.8053314e-01   9.6416046e-01   9.9206241e-01   9.7534701e-01   9.6430747e-01   1.0081824e+00
   1.0387703e+00   1.0881756e+00   9.7942069e-01   9.1941553e-01   9.1309739e-01   9.6710644e-01   9.4917419e-01   9.4758661e-01   9.1500222e-01   8.9945235e-01   9.1046449e-01   9.3187780e-01   9.6760741e-01   9.1647671e-01   9.2553339e-01   9.3491463e-01   9.3801896e-01   9.3624937e-01   9.5336636e-01   1.0212397e+00   9.8590806e-01   9.7520068e-01   1.0266576e+00   1.0064136e+00   1.0279489e+00   1.1326385e+00   1.0454734e+00   9.9365419e-01   1.0309172e+00   1.0000000e+00   1.0337435e+00   1.2205198e+00   1.0443005e+00   1.0089257e+00   1.1086588e+00   1.0504674e+00   1.1222665e+00   9.9477437e-01   1.1604046e+00   1.1777158e+00   1.1999265e+00   1.0802550e+00   9.2682951e-01   9.1176085e-01   1.0277462e+00   9.5148481e-01   1.0329905e+00   9.9760998e-01   9.7215718e-01   1.0178096e+00
   9.4045001e-01   9.6810759e-01   9.0200539e-01   9.3104815e-01   9.1639825e-01   8.8588166e-01   8.8785884e-01   8.9323042e-01   9.1683254e-01   9.4209222e-01   9.4535954e-01   9.0923829e-01   9.1244346e-01   9.4087288e-01   9.8458107e-01   9.5388023e-01   9.5569912e-01   9.5822186e-01   9.3948390e-01   9.3012051e-01   9.3926666e-01   9.7265592e-01   9.7390499e-01   9.9711180e-01   1.0292754e+00   9.9549967e-01   9.9005679e-01   1.0692287e+00   9.7802945e-01   1.0337435e+00   1.0000000e+00   9.9344676e-01   1.0267533e+00   1.0864389e+00   1.0235162e+00   1.0224600e+00   1.0317008e+00   9.5575660e-01   1.0412680e+00   1.0633730e+00   1.0789589e+00   9.8763629e-01   9.8309906e-01   9.7029202e-01   9.3427272e-01   9.4862656e-01   9.4793603e-01   9.4016451e-01   9.4932205e-01   9.7603110e-01
   9.2983340e-01   9.2960034e-01   9.2280935e-01   1.0124021e+00   9.9590091e-01   9.1361307e-01   9.2459111e-01   9.3753516e-01   1.0020007e+00   1.0420755e+00   1.0513709e+00   9.8548214e-01   9.7893409e-01   1.0387487e+00   1.0918632e+00   1.0541336e+00   1.0505037e+00   1.0600174e+00   1.0215835e+00   9.6685799e-01   1.0112929e+00   1.0725882e+00   1.0394256e+00   1.1037269e+00   1.1405827e+00   1.0487976e+00   1.1099299e+00   1.2163879e+00   1.0854702e+00   1.2205198e+00   9.9344676e-01   1.0000000e+00   1.1162181e+00   1.2160913e+00   1.0392267e+00   1.0789507e+00   1.0222366e+00   1.0279827e+00   1.0027214e+00   1.0156359e+00   1.0252055e+00   9.7500156e-01   1.0782891e+00   1.0713437e+00   9.2530169e-01   9.9703643e-01   9.2915025e-01   9.4497131e-01   9.8277954e-01   9.8882466e-01
   9.7713345e-01   1.0062775e+00   9.3441832e-01   9.3435357e-01   9.2098142e-01   9.2012672e-01   9.0323279e-01   9.1003739e-01   9.2087488e-01   9.3432688e-01   9.4240953e-01   9.1800919e-01   9.4079855e-01   9.2167145e-01   9.5502221e-01   9.4196566e-01   9.3571208e-01   9.3776160e-01   9.2129115e-01   9.5349263e-01   9.3248158e-01   9.5857850e-01   9.6359941e-01   9.8953734e-01   1.0209919e+00   1.0504789e+00   1.0143961e+00   1.0519355e+00   1.0369926e+00   1.0443005e+00   1.0267533e+00   1.1162181e+00   1.0000000e+00   1.0008227e+00   1.0312966e+00   1.0200434e+00   1.0684365e+00   9.3449524e-01   1.0966770e+00   1.1104042e+00   1.1347983e+00   1.0382354e+00   9.7103761e-01   9.6050148e-01   9.7041874e-01   9.3885185e-01   9.6296950e-01   9.3957630e-01   9.3128880e-01   9.8167237e-01
   1.0457652e+00   1.0880515e+00   9.9283331e-01   9.4155124e-01   9.3528020e-01   9.8075931e-01   9.5828383e-01   9.5833416e-01   9.3738012e-01   9.2413489e-01   9.3503127e-01   9.4134373e-01   9.7581205e-01   9.1417871e-01   9.1698810e-01   9.3474733e-01   9.2790326e-01   9.2132361e-01   9.3607977e-01   1.0020510e+00   9.4674303e-01   9.5284510e-01   9.9513908e-01   9.8387911e-01   1.0101675e+00   1.0896180e+00   1.0209911e+00   9.9490228e-01   1.0568591e+00   1.0089257e+00   1.0864389e+00   1.2160913e+00   1.0008227e+00   1.0000000e+00   1.1182551e+00   1.0773100e+00   1.1782468e+00   7.5267103e-01   1.2190742e+00   1.2401480e+00   1.2648985e+00   1.1367136e+00   9.5958276e-01   9.3586712e-01   1.0451357e+00   9.5853030e-01   1.0388954e+00   9.8856937e-01   9.5781665e-01   1.0085717e+00
   9.4426655e-01   9.5522248e-01   9.2601139e-01   9.8158043e-01   9.6173264e-01   9.1461901e-01   9.0694759e-01   9.1876680e-01   9.7236850e-01   1.0082725e+00   1.0001576e+00   9.5452305e-01   9.6313668e-01   9.9143524e-01   1.0318274e+00   9.9995656e-01   9.9284564e-01   9.9177314e-01   9.5642110e-01   9.2872420e-01   9.3517144e-01   9.9241928e-01   9.6316817e-01   1.0084486e+00   1.0451134e+00   1.0059188e+00   1.0175100e+00   1.0953863e+00   1.0498178e+00   1.1086588e+00   1.0235162e+00   1.0392267e+00   1.0312966e+00   1.1182551e+00   1.0000000e+00   1.0225474e+00   1.0448215e+00   9.0391940e-01   1.0519547e+00   1.0722515e+00   1.0932180e+00   1.0186719e+00   1.0858485e+00   1.0611437e+00   9.6943446e-01   9.8304265e-01   9.4229551e-01   9.3099805e-01   9.5687017e-01   9.7768559e-01
   9.7765293e-01   9.9335869e-01   9.3800690e-01   9.6131558e-01   9.4830710e-01   9.3332222e-01   9.2005190e-01   9.3110886e-01   9.5160738e-01   9.7404821e-01   9.7210744e-01   9.4111554e-01   9.5765811e-01   9.5059280e-01   9.8917553e-01   9.5987106e-01   9.5321759e-01   9.5454179e-01   9.2819011e-01   9.3711689e-01   9.1850056e-01   9.4995101e-01   9.3711107e-01   9.5799569e-01   9.8715346e-01   1.0059165e+00   9.9136585e-01   1.0348064e+00   1.0288320e+00   1.0504674e+00   1.0224600e+00   1.0789507e+00   1.0200434e+00   1.0773100e+00   1.0225474e+00   1.0000000e+00   1.0702905e+00   9.6872641e-01   1.1247180e+00   1.1528686e+00   1.1795273e+00   1.0841714e+00   1.0653173e+00   1.0452218e+00   1.0232456e+00   9.8464859e-01   9.9121053e-01   9.4915256e-01   9.4852514e-01   9.8311967e-01
   9.3975603e-01   9.3060959e-01   9.3123275e-01   1.0063582e+00   9.9130578e-01   9.2365113e-01   9.2815791e-01   9.4562542e-01   1.0059841e+00   1.0438930e+00   1.0432195e+00   9.8651752e-01   9.9095199e-01   1.0320544e+00   1.0684730e+00   1.0283349e+00   1.0244311e+00   1.0244328e+00   9.8958968e-01   9.3984979e-01   9.5255350e-01   1.0060210e+00   9.6214181e-01   1.0128688e+00   1.0487328e+00   9.9497389e-01   1.0313378e+00   1.1117845e+00   1.0650758e+00   1.1222665e+00   1.0317008e+00   1.0222366e+00   1.0684365e+00   1.1782468e+00   1.0448215e+00   1.0702905e+00   1.0000000e+00   1.2261002e+00   1.0020844e+00   1.0470720e+00   1.0684225e+00   1.0296336e+00   1.1916632e+00   1.1619062e+00   1.0182819e+00   1.0494744e+00   9.8488168e-01   9.7175320e-01   1.0022501e+00   1.0159189e+00
   9.6806759e-01   9.8914064e-01   9.3953111e-01   9.4395960e-01   9.3082251e-01   9.2750895e-01   9.1447335e-01   9.1687928e-01   9.3600662e-01   9.6803050e-01   9.5603548e-01   9.4138709e-01   9.5861133e-01   9.4283411e-01   9.6437981e-01   9.5639880e-01   9.4347848e-01   9.3636819e-01   9.2092360e-01   9.2255178e-01   9.0728136e-01   9.3999359e-01   9.2671752e-01   9.3575867e-01   9.7086716e-01   9.8498036e-01   9.4279157e-01   9.8513611e-01   9.8279857e-01   9.9477437e-01   9.5575660e-01   1.0279827e+00   9.3449524e-01   7.5267103e-01   9.0391940e-01   9.6872641e-01   1.2261002e+00   1.0000000e+00   1.2927367e+00   1.2666013e+00   1.2773960e+00   1.1544884e+00   1.1221566e+00   1.0836319e+00   1.0583010e+00   1.0254059e+00   1.0323718e+00   9.8668273e-01   9.8909360e-01   1.0113305e+00
   9.4605679e-01   9.1497660e-01   9.4766338e-01   1.0562931e+00   1.0375635e+00   9.4618234e-01   9.5825816e-01   9.8595814e-01   1.0584060e+00   1.1000730e+00   1.1014252e+00   1.0343855e+00   1.0282923e+00   1.0859404e+00   1.1315493e+00   1.0858948e+00   1.0795143e+00   1.0794347e+00   1.0296024e+00   9.6186007e-01   9.9500668e-01   1.0502235e+00   9.8811947e-01   1.0477266e+00   1.0858177e+00   9.9971013e-01   1.0541073e+00   1.1554506e+00   1.0830452e+00   1.1604046e+00   1.0412680e+00   1.0027214e+00   1.0966770e+00   1.2190742e+00   1.0519547e+00   1.1247180e+00   1.0020844e+00   1.2927367e+00   1.0000000e+00   8.5643847e-01   9.2243939e-01   9.8308910e-01   1.2698464e+00   1.2326539e+00   1.0148782e+00   1.0802071e+00   9.6841113e-01   9.7791496e-01   1.0254826e+00   1.0166961e+00
   9.6048199e-01   9.1844600e-01   9.6533073e-01   1.0779196e+00   1.0601925e+00   9.7046468e-01   9.7844431e-01   1.0072883e+00   1.0800247e+00   1.1285855e+00   1.1276682e+00   1.0597540e+00   1.0574248e+00   1.1133892e+00   1.1564366e+00   1.1146266e+00   1.1068448e+00   1.1058295e+00   1.0568011e+00   9.9249802e-01   1.0211869e+00   1.0778659e+00   1.0130666e+00   1.0728621e+00   1.1064526e+00   1.0277748e+00   1.0815862e+00   1.1751603e+00   1.1080617e+00   1.1777158e+00   1.0633730e+00   1.0156359e+00   1.1104042e+00   1.2401480e+00   1.0722515e+00   1.1528686e+00   1.0470720e+00   1.2666013e+00   8.5643847e-01   1.0000000e+00   8.2779709e-01   9.8261623e-01   1.3104066e+00   1.2717090e+00   1.0388755e+00   1.1067570e+00   9.9006985e-01   1.0054260e+00   1.0510667e+00   1.0366735e+00
   9.6261022e-01   9.1451094e-01   9.7519411e-01   1.0966999e+00   1.0773357e+00   9.7833609e-01   9.9297548e-01   1.0190871e+00   1.1002077e+00   1.1457764e+00   1.1472973e+00   1.0774198e+00   1.0709260e+00   1.1346343e+00   1.1799186e+00   1.1365990e+00   1.1290709e+00   1.1265109e+00   1.0794057e+00   1.0032936e+00   1.0446222e+00   1.0977557e+00   1.0347443e+00   1.0976861e+00   1.1283831e+00   1.0400479e+00   1.0986002e+00   1.1950929e+00   1.1230044e+00   1.1999265e+00   1.0789589e+00   1.0252055e+00   1.1347983e+00   1.2648985e+00   1.0932180e+00   1.1795273e+00   1.0684225e+00   1.2773960e+00   9.2243939e-01   8.2779709e-01   1.0000000e+00   9.4832929e-01   1.3347625e+00   1.2919478e+00   1.0408458e+00   1.1180790e+00   9.9466364e-01   1.0103349e+00   1.0590502e+00   1.0392116e+00
   9.6570582e-01   9.4536530e-01   9.6029417e-01   1.0487649e+00   1.0298874e+00   9.5267078e-01   9.5608435e-01   9.8020889e-01   1.0407882e+00   1.0767827e+00   1.0757868e+00   1.0153693e+00   1.0139705e+00   1.0570182e+00   1.0974346e+00   1.0590037e+00   1.0508450e+00   1.0508645e+00   1.0073382e+00   9.5255390e-01   9.7400048e-01   1.0167333e+00   9.5599869e-01   1.0071982e+00   1.0420725e+00   9.7216879e-01   1.0035389e+00   1.0800664e+00   1.0287482e+00   1.0802550e+00   9.8763629e-01   9.7500156e-01   1.0382354e+00   1.1367136e+00   1.0186719e+00   1.0841714e+00   1.0296336e+00   1.1544884e+00   9.8308910e-01   9.8261623e-01   9.4832929e-01   1.0000000e+00   1.1908388e+00   1.1629047e+00   9.7586918e-01   1.0214722e+00   9.4404818e-01   9.3789400e-01   9.8033300e-01   9.6947253e-01
   1.0740214e+00   1.1003521e+00   1.0269245e+00   9.8676924e-01   9.7790666e-01   1.0119573e+00   9.9786335e-01   1.0014220e+00   9.8596277e-01   9.6602967e-01   9.7544572e-01   9.7682708e-01   1.0068496e+00   9.5867102e-01   9.5712149e-01   9.5856702e-01   9.5457050e-01   9.4523312e-01   9.4797444e-01   9.9327013e-01   9.5720843e-01   9.4172674e-01   9.4431070e-01   9.2373106e-01   9.3898594e-01   1.0039444e+00   9.4284652e-01   9.0679742e-01   9.6761082e-01   9.2682951e-01   9.8309906e-01   1.0782891e+00   9.7103761e-01   9.5958276e-01   1.0858485e+00   1.0653173e+00   1.1916632e+00   1.1221566e+00   1.2698464e+00   1.3104066e+00   1.3347625e+00   1.1908388e+00   1.0000000e+00   9.5085599e-01   1.1292500e+00   9.8674300e-01   1.1010932e+00   1.0237967e+00   9.7176720e-01   1.0072930e+00
   1.0943332e+00   1.1266590e+00   1.0512976e+00   1.0130027e+00   1.0040098e+00   1.0363817e+00   1.0254994e+00   1.0268249e+00   1.0088457e+00   9.8575376e-01   9.9390474e-01   9.9899614e-01   1.0281966e+00   9.7467013e-01   9.7111207e-01   9.7776419e-01   9.7393823e-01   9.6783629e-01   9.7374158e-01   1.0156602e+00   9.8197011e-01   9.6841592e-01   9.7259305e-01   9.3230795e-01   9.4381413e-01   1.0069877e+00   9.4810980e-01   9.0592603e-01   9.6228586e-01   9.1176085e-01   9.7029202e-01   1.0713437e+00   9.6050148e-01   9.3586712e-01   1.0611437e+00   1.0452218e+00   1.1619062e+00   1.0836319e+00   1.2326539e+00   1.2717090e+00   1.2919478e+00   1.1629047e+00   9.5085599e-01   1.0000000e+00   1.1749000e+00   9.9032509e-01   1.1445814e+00   1.0448484e+00   9.8689905e-01   1.0127315e+00
   1.0094633e+00   9.9200675e-01   1.0020516e+00   1.0748900e+00   1.0572246e+00   9.8104373e-01   9.9600705e-01   1.0136787e+00   1.0615093e+00   1.0886847e+00   1.0837213e+00   1.0312375e+00   1.0264965e+00   1.0637132e+00   1.0996795e+00   1.0643703e+00   1.0566681e+00   1.0591349e+00   1.0163963e+00   9.6669196e-01   9.9225912e-01   1.0264726e+00   9.7220114e-01   1.0022520e+00   1.0172141e+00   9.4540974e-01   9.7561321e-01   1.0371741e+00   9.8053314e-01   1.0277462e+00   9.3427272e-01   9.2530169e-01   9.7041874e-01   1.0451357e+00   9.6943446e-01   1.0232456e+00   1.0182819e+00   1.0583010e+00   1.0148782e+00   1.0388755e+00   1.0408458e+00   9.7586918e-01   1.1292500e+00   1.1749000e+00   1.0000000e+00   1.0773600e+00   9.9359091e-01   9.9644955e-01   1.0227828e+00   9.9140920e-01
   1.0708579e+00   1.0758420e+00   1.0463897e+00   1.0637240e+00   1.0528058e+00   1.0337729e+00   1.0301107e+00   1.0461886e+00   1.0588939e+00   1.0639975e+00   1.0633304e+00   1.0401812e+00   1.0512601e+00   1.0346627e+00   1.0622930e+00   1.0447291e+00   1.0307210e+00   1.0214712e+00   1.0045110e+00   1.0005511e+00   9.8871374e-01   9.9472537e-01   9.7522626e-01   9.6148540e-01   9.7962697e-01   9.8007873e-01   9.5955914e-01   9.5603831e-01   9.6416046e-01   9.5148481e-01   9.4862656e-01   9.9703643e-01   9.3885185e-01   9.5853030e-01   9.8304265e-01   9.8464859e-01   1.0494744e+00   1.0254059e+00   1.0802071e+00   1.1067570e+00   1.1180790e+00   1.0214722e+00   9.8674300e-01   9.9032509e-01   1.0773600e+00   1.0000000e+00   1.0358352e+00   9.6092029e-01   9.3098997e-01   9.4785743e-01
   1.0235069e+00   1.0012564e+00   1.0262010e+00   1.0977301e+00   1.0835513e+00   1.0103923e+00   1.0170734e+00   1.0384479e+00   1.0926396e+00   1.1196044e+00   1.1103947e+00   1.0598902e+00   1.0598289e+00   1.0919840e+00   1.1295150e+00   1.0871671e+00   1.0768442e+00   1.0731123e+00   1.0350794e+00   9.8412311e-01   1.0053239e+00   1.0373360e+00   9.8523421e-01   1.0107466e+00   1.0267420e+00   9.6332663e-01   9.8260625e-01   1.0438762e+00   9.9206241e-01   1.0329905e+00   9.4793603e-01   9.2915025e-01   9.6296950e-01   1.0388954e+00   9.4229551e-01   9.9121053e-01   9.8488168e-01   1.0323718e+00   9.6841113e-01   9.9006985e-01   9.9466364e-01   9.4404818e-01   1.1010932e+00   1.1445814e+00   9.9359091e-01   1.0358352e+00   1.0000000e+00   9.0884629e-01   9.9454655e-01   9.7349000e-01
   1.0351903e+00   1.0300252e+00   1.0313479e+00   1.0883365e+00   1.0749352e+00   1.0221166e+00   1.0193910e+00   1.0360605e+00   1.0761214e+00   1.0960055e+00   1.0905712e+00   1.0508259e+00   1.0594560e+00   1.0677112e+00   1.1000889e+00   1.0642513e+00   1.0535150e+00   1.0492413e+00   1.0171189e+00   9.8582263e-01   9.8674080e-01   1.0101624e+00   9.6674768e-01   9.7938855e-01   1.0017690e+00   9.6579549e-01   9.6863812e-01   1.0032452e+00   9.7534701e-01   9.9760998e-01   9.4016451e-01   9.4497131e-01   9.3957630e-01   9.8856937e-01   9.3099805e-01   9.4915256e-01   9.7175320e-01   9.8668273e-01   9.7791496e-01   1.0054260e+00   1.0103349e+00   9.3789400e-01   1.0237967e+00   1.0448484e+00   9.9644955e-01   9.6092029e-01   9.0884629e-01   1.0000000e+00   9.1177564e-01   9.3263131e-01
   1.0704322e+00   1.0663044e+00   1.0524175e+00   1.0875328e+00   1.0721197e+00   1.0397155e+00   1.0367750e+00   1.0499888e+00   1.0724305e+00   1.0873852e+00   1.0876968e+00   1.0519515e+00   1.0645652e+00   1.0555778e+00   1.0864093e+00   1.0578814e+00   1.0463702e+00   1.0400147e+00   1.0213182e+00   1.0098902e+00   9.9787720e-01   1.0100998e+00   9.7529672e-01   9.7475437e-01   9.8618735e-01   9.8790920e-01   9.6365000e-01   9.7198290e-01   9.6430747e-01   9.7215718e-01   9.4932205e-01   9.8277954e-01   9.3128880e-01   9.5781665e-01   9.5687017e-01   9.4852514e-01   1.0022501e+00   9.8909360e-01   1.0254826e+00   1.0510667e+00   1.0590502e+00   9.8033300e-01   9.7176720e-01   9.8689905e-01   1.0227828e+00   9.3098997e-01   9.9454655e-01   9.1177564e-01   1.0000000e+00   9.4043808e-01
   1.0950575e+00   1.0811204e+00   1.0838129e+00   1.1282294e+00   1.1139662e+00   1.0705487e+00   1.0736270e+00   1.0901890e+00   1.1185367e+00   1.1309006e+00   1.1276108e+00   1.0904037e+00   1.0967835e+00   1.1013257e+00   1.1247953e+00   1.0964315e+00   1.0898296e+00   1.0866351e+00   1.0609749e+00   1.0330468e+00   1.0355697e+00   1.0533991e+00   1.0083443e+00   1.0168995e+00   1.0306657e+00   1.0127375e+00   1.0082671e+00   1.0264384e+00   1.0081824e+00   1.0178096e+00   9.7603110e-01   9.8882466e-01   9.8167237e-01   1.0085717e+00   9.7768559e-01   9.8311967e-01   1.0159189e+00   1.0113305e+00   1.0166961e+00   1.0366735e+00   1.0392116e+00   9.6947253e-01   1.0072930e+00   1.0127315e+00   9.9140920e-01   9.4785743e-01   9.7349000e-01   9.3263131e-01   9.4043808e-01   1.0000000e+00
