# Supplementary material for: Multiplexed imaging of nucleome architectures in single cells of mammalian tissue
Source: Nat Commun. 2020 Jun 9;11:2907. doi: 10.1038/s41467-020-16732-5 (PMC7283333; doi:10.1038/s41467-020-16732-5)
Supplement: Supplementary file 11 — Source Data [file 41467_2020_16732_MOESM11_ESM.zip › Source Data/FigS1d.txt]

   1.0000000e+00   9.0617348e-01   8.4847078e-01  -2.2813232e-01  -1.9291123e-01   6.9582684e-01   4.6941050e-01   3.8906382e-01  -1.4965989e-01  -3.5463858e-01  -3.5949222e-01  -1.4183150e-04   3.3772508e-01  -3.9816505e-01  -5.4625805e-01  -4.6613009e-01  -4.8571239e-01  -4.9508394e-01  -3.4911327e-01   3.5982430e-01  -2.6041790e-02  -5.3788276e-01  -2.2011010e-01  -6.2379064e-01  -6.7775701e-01   6.4233674e-02  -4.9200343e-01  -7.6564504e-01  -5.1344452e-01  -7.2310637e-01  -2.1436025e-01   2.0972713e-01  -4.7394524e-01  -5.5397249e-01   9.3955714e-02  -2.2053751e-01   2.8393828e-01  -1.9675365e-01   4.5781065e-01   4.9010601e-01   4.8574425e-01   4.9854246e-01  -4.3891414e-01  -4.0382427e-01   7.3012045e-01   4.2031186e-02   7.2733122e-01   5.2492034e-01   2.6779704e-01   3.9220172e-01
   9.0617348e-01   1.0000000e+00   6.0309501e-01  -5.3259856e-01  -4.9741320e-01   5.3093831e-01   2.6844178e-01   1.5289855e-01  -4.4137146e-01  -6.1274441e-01  -6.1183393e-01  -2.8137128e-01   1.1062096e-01  -6.5535167e-01  -7.3530059e-01  -7.0246773e-01  -7.0920461e-01  -7.1401698e-01  -5.6395236e-01   3.2901402e-01  -1.5701009e-01  -6.8764153e-01  -2.7371847e-01  -7.3986965e-01  -7.7607699e-01   7.4104969e-02  -5.9566395e-01  -8.5528485e-01  -6.0897255e-01  -8.3304232e-01  -3.4128969e-01   2.4612946e-01  -5.9678872e-01  -6.8563496e-01  -2.1504257e-02  -4.3890459e-01   1.4461987e-01  -4.3390552e-01   4.4844826e-01   4.9416975e-01   4.9994942e-01   4.9557330e-01  -6.2875147e-01  -5.8297994e-01   6.4396618e-01   5.5383059e-02   8.0598024e-01   6.9394470e-01   4.0742619e-01   6.0201803e-01
   8.4847078e-01   6.0309501e-01   1.0000000e+00   2.4764606e-01   3.1127816e-01   8.4053564e-01   7.4510003e-01   7.2311993e-01   3.2403404e-01   1.2432323e-01   1.0896647e-01   4.3678935e-01   6.5425963e-01   6.6887044e-02  -1.1335468e-01  -2.3950391e-02  -5.7574055e-02  -6.6723554e-02   5.7342471e-02   3.3207699e-01   2.2186749e-01  -2.0275568e-01  -7.5415326e-02  -3.3600443e-01  -4.0053901e-01  -4.5153264e-02  -2.7282305e-01  -4.7423807e-01  -3.1428248e-01  -4.3172613e-01  -8.4924455e-02   1.9974825e-02  -2.5361382e-01  -2.7307709e-01   1.2753352e-01   3.3106255e-02   2.7961776e-01   1.0704570e-01   2.8356757e-01   2.9558407e-01   2.8070161e-01   3.1810268e-01  -9.7763224e-02  -5.3206874e-02   6.4805206e-01   1.1859764e-01   4.9681485e-01   2.9396079e-01   1.4822843e-01   1.3526702e-01
  -2.2813232e-01  -5.3259856e-01   2.4764606e-01   1.0000000e+00   9.8534498e-01   2.1415498e-01   4.2371286e-01   5.8171174e-01   9.4602270e-01   9.3384494e-01   9.2119509e-01   8.2474365e-01   5.2011450e-01   8.9352057e-01   8.0968991e-01   8.1276325e-01   7.7251785e-01   7.7488370e-01   6.6906046e-01  -2.6010030e-01   3.0097617e-01   5.3563749e-01   8.5901469e-02   4.6542888e-01   4.3648166e-01  -3.7152166e-01   2.8851777e-01   4.8419148e-01   2.4065034e-01   4.7233544e-01   7.2423641e-02  -5.0045052e-01   3.0017809e-01   4.8541522e-01  -9.1407607e-02   3.4980271e-01  -1.9068143e-01   4.6304593e-01  -4.3417667e-01  -4.6140143e-01  -4.9397550e-01  -4.2647146e-01   5.9293381e-01   6.3712525e-01  -1.7698503e-01   2.3592060e-01  -4.1196617e-01  -3.4134606e-01  -7.5819086e-02  -3.3472145e-01
  -1.9291123e-01  -4.9741320e-01   3.1127816e-01   9.8534498e-01   1.0000000e+00   2.8411639e-01   4.6905512e-01   6.5235189e-01   9.4076572e-01   9.1156914e-01   9.1305840e-01   8.5455966e-01   5.9343519e-01   8.9346620e-01   8.0680203e-01   8.2276044e-01   7.8536763e-01   7.8736333e-01   7.1872500e-01  -1.6887631e-01   3.8570927e-01   5.7137522e-01   1.4019286e-01   4.6994749e-01   4.2951556e-01  -3.3741273e-01   2.9887847e-01   4.5673502e-01   2.3780917e-01   4.4837880e-01   8.7419592e-02  -4.7429169e-01   2.9509943e-01   4.6971801e-01  -6.3030337e-02   3.6445987e-01  -1.5155058e-01   4.9023474e-01  -4.0361775e-01  -4.2819286e-01  -4.6075417e-01  -3.9583668e-01   5.8528651e-01   6.2834747e-01  -1.2832668e-01   2.3157282e-01  -3.7686174e-01  -3.3055789e-01  -8.5069247e-02  -3.4716658e-01
   6.9582684e-01   5.3093831e-01   8.4053564e-01   2.1415498e-01   2.8411639e-01   1.0000000e+00   8.9494329e-01   8.5422082e-01   3.1034440e-01   7.9653080e-02   9.4336811e-02   4.0740517e-01   6.0654705e-01   7.5064945e-02  -6.2226252e-02   2.0401580e-02   4.5993474e-03  -1.8825451e-03   1.6067809e-01   4.6324886e-01   3.8377592e-01  -3.5198586e-02   1.1641531e-01  -1.7847421e-01  -2.4929999e-01   8.4798535e-02  -1.1191479e-01  -3.5430166e-01  -1.6740821e-01  -3.2283221e-01   2.2966934e-02   9.5253073e-02  -1.3912128e-01  -1.9922482e-01   1.9784850e-01   7.6657203e-02   2.6782005e-01   1.2746254e-01   2.5401239e-01   2.6402069e-01   2.5103448e-01   3.2163019e-01  -6.0188441e-02  -2.7101239e-02   5.9531599e-01   1.8190355e-01   4.7883413e-01   3.4416107e-01   2.2455623e-01   2.0262425e-01
   4.6941050e-01   2.6844178e-01   7.4510003e-01   4.2371286e-01   4.6905512e-01   8.9494329e-01   1.0000000e+00   9.3812623e-01   4.7511626e-01   2.8855987e-01   3.0979265e-01   5.4045061e-01   6.4843031e-01   2.9843817e-01   1.8242937e-01   2.6586364e-01   2.4894047e-01   2.5363870e-01   3.8911508e-01   4.0378698e-01   4.9275987e-01   2.1485265e-01   2.5265256e-01   7.0182041e-02   3.2520752e-03   6.7327836e-02   7.4982157e-02  -1.0393788e-01   2.9138003e-02  -7.5872727e-02   1.3708512e-01   6.5121168e-03   4.5758952e-02   1.0915238e-02   2.1134461e-01   2.1965411e-01   2.2367635e-01   2.7871585e-01   1.1787110e-01   1.1061092e-01   9.9768555e-02   1.6121238e-01   1.2575756e-01   1.5790585e-01   4.3753354e-01   1.6743952e-01   2.4985880e-01   1.3146429e-01   1.0325326e-01   7.6137285e-03
   3.8906382e-01   1.5289855e-01   7.2311993e-01   5.8171174e-01   6.5235189e-01   8.5422082e-01   9.3812623e-01   1.0000000e+00   6.2596603e-01   4.8738939e-01   4.9420824e-01   6.9086040e-01   7.1679803e-01   4.7789159e-01   3.5351249e-01   4.2237213e-01   3.9532572e-01   3.9850562e-01   4.9572839e-01   3.0092759e-01   5.1672964e-01   3.0817521e-01   2.4081271e-01   1.6747034e-01   9.3979522e-02  -3.4302505e-02   1.3415630e-01   1.4012332e-02   7.2472698e-02   3.1237484e-02   1.2786430e-01  -1.2655060e-01   1.0695715e-01   1.2472200e-01   1.6359255e-01   2.8368110e-01   1.3998412e-01   3.7148988e-01  -5.7891083e-03  -1.5505954e-02  -3.7867836e-02   4.9425228e-02   2.6478871e-01   3.0620852e-01   3.7283773e-01   2.5322705e-01   1.5997047e-01   7.7971116e-02   1.1686722e-01  -3.3569365e-02
  -1.4965989e-01  -4.4137146e-01   3.2403404e-01   9.4602270e-01   9.4076572e-01   3.1034440e-01   4.7511626e-01   6.2596603e-01   1.0000000e+00   9.5508067e-01   9.5368711e-01   8.7265935e-01   6.1336473e-01   9.0969877e-01   8.2126101e-01   8.0182989e-01   7.5268372e-01   7.5432980e-01   6.5151309e-01  -2.4177763e-01   3.0206701e-01   5.0575776e-01   4.3469631e-02   4.1986599e-01   3.8757107e-01  -4.3295182e-01   2.5151170e-01   4.2762542e-01   1.7254132e-01   4.1471107e-01   2.0924028e-03  -5.7629565e-01   2.4047973e-01   4.6520318e-01  -1.3386357e-01   3.3105558e-01  -2.3846325e-01   5.0839403e-01  -4.8438253e-01  -5.1069171e-01  -5.4000447e-01  -4.4465447e-01   6.3307610e-01   6.9515474e-01  -9.2289397e-02   3.5668449e-01  -3.2606342e-01  -2.3544374e-01   4.4626022e-02  -2.3646023e-01
  -3.5463858e-01  -6.1274441e-01   1.2432323e-01   9.3384494e-01   9.1156914e-01   7.9653080e-02   2.8855987e-01   4.8738939e-01   9.5508067e-01   1.0000000e+00   9.8971686e-01   8.1365208e-01   4.9271814e-01   9.4550848e-01   9.0413689e-01   8.4726332e-01   7.9590805e-01   7.9872987e-01   6.3069438e-01  -3.7570275e-01   2.0375644e-01   5.3012017e-01  -7.5204796e-03   4.7232525e-01   4.6134927e-01  -4.9440204e-01   2.7379011e-01   5.4392764e-01   2.0198703e-01   5.1635664e-01  -3.7024202e-02  -6.6275907e-01   2.6292969e-01   5.2889733e-01  -2.3341340e-01   2.9412362e-01  -3.5443469e-01   4.9339171e-01  -6.1059153e-01  -6.3702877e-01  -6.6837461e-01  -5.8269514e-01   6.8872622e-01   7.4852618e-01  -2.6780714e-01   3.6145454e-01  -4.7246953e-01  -3.1911439e-01   3.1782168e-02  -2.6152729e-01
  -3.5949222e-01  -6.1183393e-01   1.0896647e-01   9.2119509e-01   9.1305840e-01   9.4336811e-02   3.0979265e-01   4.9420824e-01   9.5368711e-01   9.8971686e-01   1.0000000e+00   8.3858402e-01   5.7000676e-01   9.7047041e-01   9.3955844e-01   8.8646316e-01   8.4069805e-01   8.4648176e-01   7.0255286e-01  -2.8456695e-01   2.9618151e-01   6.0958065e-01   8.4646789e-02   5.2984152e-01   5.1296958e-01  -4.3606586e-01   3.2840793e-01   5.7111087e-01   2.4581152e-01   5.4208423e-01  -3.7590432e-03  -6.3936968e-01   2.9563333e-01   5.5921413e-01  -1.9912993e-01   3.2360091e-01  -3.4965513e-01   5.3183247e-01  -6.2248232e-01  -6.4916773e-01  -6.7664911e-01  -5.9240533e-01   7.0009511e-01   7.5968225e-01  -2.6221189e-01   3.6002269e-01  -4.7638060e-01  -3.2855823e-01   2.7988149e-02  -2.7830175e-01
  -1.4183150e-04  -2.8137128e-01   4.3678935e-01   8.2474365e-01   8.5455966e-01   4.0740517e-01   5.4045061e-01   6.9086040e-01   8.7265935e-01   8.1365208e-01   8.3858402e-01   1.0000000e+00   8.6606337e-01   8.6074340e-01   7.6366720e-01   7.6766357e-01   7.3158167e-01   7.3049186e-01   7.1668045e-01   4.6880354e-02   4.5577483e-01   5.6650375e-01   2.2528204e-01   4.3770665e-01   3.9749211e-01  -2.1186532e-01   3.3014680e-01   3.5756321e-01   2.3212655e-01   3.5078451e-01   1.0151450e-01  -4.4027682e-01   2.3989549e-01   4.0127863e-01  -4.3721999e-02   3.5078919e-01  -1.5013675e-01   5.6006929e-01  -4.0899855e-01  -4.3515145e-01  -4.5554306e-01  -3.6935619e-01   5.7907474e-01   6.3911218e-01   4.1814103e-02   3.3459243e-01  -2.3105638e-01  -2.0442228e-01   3.8947512e-02  -2.3812040e-01
   3.3772508e-01   1.1062096e-01   6.5425963e-01   5.2011450e-01   5.9343519e-01   6.0654705e-01   6.4843031e-01   7.1679803e-01   6.1336473e-01   4.9271814e-01   5.7000676e-01   8.6606337e-01   1.0000000e+00   5.8325603e-01   5.0320058e-01   4.9515953e-01   4.6058816e-01   4.6962127e-01   5.5313227e-01   3.5366956e-01   5.4669108e-01   3.8626190e-01   2.6808026e-01   2.1284795e-01   1.5184332e-01  -6.5805588e-03   2.0041201e-01   3.6592815e-02   8.8556068e-02   4.1399324e-02   8.3467134e-02  -2.1288605e-01   5.1379568e-02   1.2555470e-01   4.6198472e-02   2.2132466e-01  -5.4475049e-03   4.2599339e-01  -1.6744381e-01  -1.6909434e-01  -1.7640662e-01  -9.9904526e-02   3.2836006e-01   3.9105211e-01   3.4794898e-01   3.3677091e-01   1.3060697e-01   8.5871216e-02   1.9125599e-01   6.1430833e-03
  -3.9816505e-01  -6.5535167e-01   6.6887044e-02   8.9352057e-01   8.9346620e-01   7.5064945e-02   2.9843817e-01   4.7789159e-01   9.0969877e-01   9.4550848e-01   9.7047041e-01   8.6074340e-01   5.8325603e-01   1.0000000e+00   9.6139172e-01   9.3820195e-01   9.0569601e-01   9.0939440e-01   7.9477868e-01  -1.9228054e-01   3.8610231e-01   7.2393665e-01   2.2025459e-01   6.3772784e-01   6.2220518e-01  -3.1945951e-01   4.3918641e-01   6.5333200e-01   3.6686308e-01   6.2835740e-01   9.8996513e-02  -5.7255264e-01   3.9733779e-01   6.3003182e-01  -1.2609414e-01   3.8796892e-01  -3.2366543e-01   5.9953307e-01  -6.3916090e-01  -6.7035420e-01  -6.9431454e-01  -6.1695176e-01   7.2751333e-01   7.7652312e-01  -3.0508071e-01   3.0872846e-01  -5.3948340e-01  -4.0134257e-01  -4.2611350e-02  -3.5125384e-01
  -5.4625805e-01  -7.3530059e-01  -1.1335468e-01   8.0968991e-01   8.0680203e-01  -6.2226252e-02   1.8242937e-01   3.5351249e-01   8.2126101e-01   9.0413689e-01   9.3955844e-01   7.6366720e-01   5.0320058e-01   9.6139172e-01   1.0000000e+00   9.3799705e-01   9.1818410e-01   9.2378661e-01   8.0588001e-01  -2.1108847e-01   3.9075151e-01   7.6822984e-01   2.6110015e-01   6.7550735e-01   6.6557349e-01  -3.1904868e-01   4.5624843e-01   7.0509837e-01   3.7629195e-01   6.6182300e-01   5.4928285e-02  -6.0143464e-01   3.8093277e-01   6.3800316e-01  -2.0335942e-01   3.0393199e-01  -4.3326194e-01   5.2801691e-01  -7.2007507e-01  -7.4268339e-01  -7.6110942e-01  -7.1675119e-01   6.8907685e-01   7.4340610e-01  -4.3933694e-01   2.9234055e-01  -6.1564594e-01  -4.2894296e-01  -3.2225762e-02  -3.3418444e-01
  -4.6613009e-01  -7.0246773e-01  -2.3950391e-02   8.1276325e-01   8.2276044e-01   2.0401580e-02   2.6586364e-01   4.2237213e-01   8.0182989e-01   8.4726332e-01   8.8646316e-01   7.6766357e-01   4.9515953e-01   9.3820195e-01   9.3799705e-01   1.0000000e+00   9.9205078e-01   9.7214238e-01   8.7934262e-01  -1.1143430e-01   4.5643249e-01   8.0399328e-01   3.5623031e-01   7.1500480e-01   7.0212834e-01  -1.5620762e-01   5.3385953e-01   7.1603772e-01   4.9462721e-01   6.9731758e-01   2.2936389e-01  -4.1389343e-01   4.9209127e-01   6.5106673e-01  -2.5098227e-02   4.3309774e-01  -2.3331034e-01   5.7737782e-01  -5.6185101e-01  -5.9330533e-01  -6.1114477e-01  -5.8037278e-01   6.6821522e-01   6.9167344e-01  -3.7648245e-01   1.5560672e-01  -6.1718313e-01  -5.2352391e-01  -1.9712611e-01  -4.8452138e-01
  -4.8571239e-01  -7.0920461e-01  -5.7574055e-02   7.7251785e-01   7.8536763e-01   4.5993474e-03   2.4894047e-01   3.9532572e-01   7.5268372e-01   7.9590805e-01   8.4069805e-01   7.3158167e-01   4.6058816e-01   9.0569601e-01   9.1818410e-01   9.9205078e-01   1.0000000e+00   9.7403935e-01   9.0516602e-01  -5.5611454e-02   4.9588231e-01   8.3970607e-01   4.2062992e-01   7.4729564e-01   7.3975444e-01  -8.2760027e-02   5.6961316e-01   7.3508503e-01   5.4543517e-01   7.1830277e-01   2.8102893e-01  -3.4965536e-01   5.3219629e-01   6.6392894e-01   2.4315692e-02   4.5057135e-01  -2.0564382e-01   5.7305725e-01  -5.3656295e-01  -5.6641360e-01  -5.8083545e-01  -5.6491225e-01   6.3772446e-01   6.5241840e-01  -3.9871876e-01   9.4576003e-02  -6.3145907e-01  -5.4911895e-01  -2.4195314e-01  -5.1015450e-01
  -4.9508394e-01  -7.1401698e-01  -6.6723554e-02   7.7488370e-01   7.8736333e-01  -1.8825451e-03   2.5363870e-01   3.9850562e-01   7.5432980e-01   7.9872987e-01   8.4648176e-01   7.3049186e-01   4.6962127e-01   9.0939440e-01   9.2378661e-01   9.7214238e-01   9.7403935e-01   1.0000000e+00   9.2138798e-01  -2.9122047e-02   5.3058677e-01   8.5619719e-01   4.4952596e-01   7.6716696e-01   7.5430936e-01  -8.6135065e-02   5.8020216e-01   7.5255736e-01   5.5261233e-01   7.3271950e-01   2.7533609e-01  -3.5436263e-01   5.5005323e-01   6.8325832e-01   2.7423606e-02   4.5400571e-01  -2.3059203e-01   5.7467499e-01  -5.5798885e-01  -5.8598728e-01  -6.0170999e-01  -5.7992775e-01   6.4079350e-01   6.5851375e-01  -4.1220791e-01   1.2065399e-01  -6.2698035e-01  -5.2299390e-01  -2.0771249e-01  -4.7593644e-01
  -3.4911327e-01  -5.6395236e-01   5.7342471e-02   6.6906046e-01   7.1872500e-01   1.6067809e-01   3.8911508e-01   4.9572839e-01   6.5151309e-01   6.3069438e-01   7.0255286e-01   7.1668045e-01   5.5313227e-01   7.9477868e-01   8.0588001e-01   8.7934262e-01   9.0516602e-01   9.2138798e-01   1.0000000e+00   2.7677454e-01   7.2094159e-01   9.1018317e-01   6.4503930e-01   7.7792974e-01   7.3970628e-01   1.5310862e-01   6.2417338e-01   6.6384575e-01   6.1520914e-01   6.5582851e-01   4.1058851e-01  -1.2302407e-01   5.8425563e-01   6.0874900e-01   2.0902611e-01   4.9847292e-01  -6.3236812e-02   5.7021089e-01  -3.8858072e-01  -4.1021546e-01  -4.1418335e-01  -4.2121216e-01   5.0502574e-01   5.0775767e-01  -2.7692737e-01   2.5265214e-02  -4.9470060e-01  -4.7303771e-01  -2.4482002e-01  -4.7654123e-01
   3.5982430e-01   3.2901402e-01   3.3207699e-01  -2.6010030e-01  -1.6887631e-01   4.6324886e-01   4.0378698e-01   3.0092759e-01  -2.4177763e-01  -3.7570275e-01  -2.8456695e-01   4.6880354e-02   3.5366956e-01  -1.9228054e-01  -2.1108847e-01  -1.1143430e-01  -5.5611454e-02  -2.9122047e-02   2.7677454e-01   1.0000000e+00   7.3976734e-01   3.0288646e-01   6.6786420e-01   1.1776342e-01   4.2794131e-02   6.6495290e-01   1.9921136e-01  -1.8387493e-01   2.1532815e-01  -1.5839485e-01   3.4988975e-01   5.6362210e-01   8.7327498e-02  -1.4898503e-01   4.6077508e-01   8.9373138e-02   3.4089485e-01   1.5178744e-02   3.2457827e-01   3.4922078e-01   3.6969268e-01   3.2300976e-01  -3.2018671e-01  -3.4077664e-01   3.5559092e-01  -1.7158366e-01   3.3168748e-01   1.6692371e-01  -2.0698206e-02   6.7677073e-02
  -2.6041790e-02  -1.5701009e-01   2.2186749e-01   3.0097617e-01   3.8570927e-01   3.8377592e-01   4.9275987e-01   5.1672964e-01   3.0206701e-01   2.0375644e-01   2.9618151e-01   4.5577483e-01   5.4669108e-01   3.8610231e-01   3.9075151e-01   4.5643249e-01   4.9588231e-01   5.3058677e-01   7.2094159e-01   7.3976734e-01   1.0000000e+00   7.2887558e-01   8.2264634e-01   5.8636821e-01   5.2488487e-01   4.7756469e-01   5.1042633e-01   3.6188866e-01   5.3130374e-01   3.6369918e-01   4.6388510e-01   2.4657778e-01   4.7664068e-01   3.4635556e-01   4.3277486e-01   4.1161355e-01   1.2817982e-01   4.0095236e-01  -9.1075444e-02  -9.7009295e-02  -7.4479713e-02  -1.0593782e-01   1.5311649e-01   1.4830845e-01   1.0687803e-02  -2.0882591e-02  -1.0484255e-01  -1.5186773e-01  -1.0203314e-01  -1.9194710e-01
  -5.3788276e-01  -6.8764153e-01  -2.0275568e-01   5.3563749e-01   5.7137522e-01  -3.5198586e-02   2.1485265e-01   3.0817521e-01   5.0575776e-01   5.3012017e-01   6.0958065e-01   5.6650375e-01   3.8626190e-01   7.2393665e-01   7.6822984e-01   8.0399328e-01   8.3970607e-01   8.5619719e-01   9.1018317e-01   3.0288646e-01   7.2887558e-01   1.0000000e+00   7.7557275e-01   9.1059499e-01   8.8252464e-01   2.5340847e-01   7.2977772e-01   7.8630420e-01   7.2637233e-01   7.6643855e-01   4.6498018e-01  -5.9510644e-02   6.6449034e-01   6.7240856e-01   2.3209961e-01   5.0522394e-01  -9.2359140e-02   5.1223842e-01  -4.2076657e-01  -4.4380590e-01  -4.4128639e-01  -4.5713401e-01   4.9589390e-01   4.8136532e-01  -4.2427952e-01  -1.5270780e-02  -5.8602003e-01  -5.1470005e-01  -2.6475834e-01  -4.6453440e-01
  -2.2011010e-01  -2.7371847e-01  -7.5415326e-02   8.5901469e-02   1.4019286e-01   1.1641531e-01   2.5265256e-01   2.4081271e-01   4.3469631e-02  -7.5204796e-03   8.4646789e-02   2.2528204e-01   2.6808026e-01   2.2025459e-01   2.6110015e-01   3.5623031e-01   4.2062992e-01   4.4952596e-01   6.4503930e-01   6.6786420e-01   8.2264634e-01   7.7557275e-01   1.0000000e+00   7.4927924e-01   7.1966081e-01   7.1073451e-01   6.8854991e-01   5.1218530e-01   7.1423597e-01   4.9495522e-01   6.3431503e-01   4.9231715e-01   6.1794391e-01   4.0087609e-01   5.6487466e-01   4.7286209e-01   2.4715530e-01   2.4316170e-01   1.9782589e-02   1.1593281e-02   4.4836315e-02  -3.7909167e-02   5.6024726e-02   4.2926056e-04  -1.7732785e-01  -2.4278117e-01  -2.4377075e-01  -2.9441871e-01  -2.8557571e-01  -2.9965347e-01
  -6.2379064e-01  -7.3986965e-01  -3.3600443e-01   4.6542888e-01   4.6994749e-01  -1.7847421e-01   7.0182041e-02   1.6747034e-01   4.1986599e-01   4.7232525e-01   5.2984152e-01   4.3770665e-01   2.1284795e-01   6.3772784e-01   6.7550735e-01   7.1500480e-01   7.4729564e-01   7.6716696e-01   7.7792974e-01   1.1776342e-01   5.8636821e-01   9.1059499e-01   7.4927924e-01   1.0000000e+00   9.8028848e-01   3.1220453e-01   8.3733434e-01   9.0532407e-01   8.2561684e-01   8.8198108e-01   5.7438585e-01   4.0838965e-02   8.0271234e-01   7.8231269e-01   3.4937546e-01   6.2531642e-01  -3.8290073e-02   4.6977924e-01  -4.0161255e-01  -4.4176583e-01  -4.2974444e-01  -4.2775867e-01   5.4192444e-01   4.8969341e-01  -5.3851848e-01  -4.0430260e-02  -6.6468474e-01  -5.5095272e-01  -2.8802587e-01  -4.5308269e-01
  -6.7775701e-01  -7.7607699e-01  -4.0053901e-01   4.3648166e-01   4.2951556e-01  -2.4929999e-01   3.2520752e-03   9.3979522e-02   3.8757107e-01   4.6134927e-01   5.1296958e-01   3.9749211e-01   1.5184332e-01   6.2220518e-01   6.6557349e-01   7.0212834e-01   7.3975444e-01   7.5430936e-01   7.3970628e-01   4.2794131e-02   5.2488487e-01   8.8252464e-01   7.1966081e-01   9.8028848e-01   1.0000000e+00   3.2432220e-01   8.5156518e-01   9.4326266e-01   8.5398832e-01   9.1430374e-01   5.9487860e-01   2.7484033e-02   8.2108555e-01   8.0346269e-01   3.3939384e-01   6.3040736e-01  -4.3877464e-02   4.7454303e-01  -4.1318274e-01  -4.6256126e-01  -4.5069268e-01  -4.3369363e-01   5.7946637e-01   5.2062612e-01  -5.7129919e-01  -2.6568173e-02  -7.0048930e-01  -5.6580275e-01  -2.9873922e-01  -4.6120532e-01
   6.4233674e-02   7.4104969e-02  -4.5153264e-02  -3.7152166e-01  -3.3741273e-01   8.4798535e-02   6.7327836e-02  -3.4302505e-02  -4.3295182e-01  -4.9440204e-01  -4.3606586e-01  -2.1186532e-01  -6.5805588e-03  -3.1945951e-01  -3.1904868e-01  -1.5620762e-01  -8.2760027e-02  -8.6135065e-02   1.5310862e-01   6.6495290e-01   4.7756469e-01   2.5340847e-01   7.1073451e-01   3.1220453e-01   3.2432220e-01   1.0000000e+00   5.3705400e-01   1.4267857e-01   5.7277574e-01   1.5459556e-01   7.0010738e-01   8.4784668e-01   4.2577271e-01   7.4984881e-02   6.8936889e-01   3.2101642e-01   5.0965321e-01  -8.8556440e-03   4.1088036e-01   3.9649131e-01   4.3675417e-01   3.8225223e-01  -2.4396484e-01  -3.5839859e-01   8.8285884e-02  -4.1357297e-01   4.5952178e-02  -1.1896579e-01  -3.0977768e-01  -1.5750084e-01
  -4.9200343e-01  -5.9566395e-01  -2.7282305e-01   2.8851777e-01   2.9887847e-01  -1.1191479e-01   7.4982157e-02   1.3415630e-01   2.5151170e-01   2.7379011e-01   3.2840793e-01   3.3014680e-01   2.0041201e-01   4.3918641e-01   4.5624843e-01   5.3385953e-01   5.6961316e-01   5.8020216e-01   6.2417338e-01   1.9921136e-01   5.1042633e-01   7.2977772e-01   6.8854991e-01   8.3733434e-01   8.5156518e-01   5.3705400e-01   1.0000000e+00   7.9528440e-01   8.6321768e-01   8.2237650e-01   7.4496157e-01   3.0661393e-01   8.4034144e-01   7.5922540e-01   5.6197662e-01   7.1666971e-01   1.6264889e-01   4.7626201e-01  -2.1429323e-01  -2.6750366e-01  -2.3766772e-01  -1.9916865e-01   5.0620212e-01   4.1395712e-01  -3.5705352e-01  -5.5602256e-02  -5.3365838e-01  -4.7239265e-01  -3.0364235e-01  -4.0608677e-01
  -7.6564504e-01  -8.5528485e-01  -4.7423807e-01   4.8419148e-01   4.5673502e-01  -3.5430166e-01  -1.0393788e-01   1.4012332e-02   4.2762542e-01   5.4392764e-01   5.7111087e-01   3.5756321e-01   3.6592815e-02   6.5333200e-01   7.0509837e-01   7.1603772e-01   7.3508503e-01   7.5255736e-01   6.6384575e-01  -1.8387493e-01   3.6188866e-01   7.8630420e-01   5.1218530e-01   9.0532407e-01   9.4326266e-01   1.4267857e-01   7.9528440e-01   1.0000000e+00   8.4186882e-01   9.8193013e-01   5.6789040e-01  -1.1156671e-01   8.5600802e-01   8.8328124e-01   2.6753647e-01   6.3895827e-01  -1.2921001e-01   5.1571174e-01  -5.2117432e-01  -5.7895088e-01  -5.6958674e-01  -5.1578810e-01   7.0577060e-01   6.4869661e-01  -6.5407761e-01   5.2819723e-02  -7.8229667e-01  -5.9595890e-01  -2.7345153e-01  -4.5870756e-01
  -5.1344452e-01  -6.0897255e-01  -3.1428248e-01   2.4065034e-01   2.3780917e-01  -1.6740821e-01   2.9138003e-02   7.2472698e-02   1.7254132e-01   2.0198703e-01   2.4581152e-01   2.3212655e-01   8.8556068e-02   3.6686308e-01   3.7629195e-01   4.9462721e-01   5.4543517e-01   5.5261233e-01   6.1520914e-01   2.1532815e-01   5.3130374e-01   7.2637233e-01   7.1423597e-01   8.2561684e-01   8.5398832e-01   5.7277574e-01   8.6321768e-01   8.4186882e-01   1.0000000e+00   8.6636705e-01   8.9597288e-01   4.3697638e-01   9.2360026e-01   7.5990908e-01   6.3923877e-01   7.5037545e-01   2.5850511e-01   4.7664538e-01  -1.2480701e-01  -1.8537356e-01  -1.5352814e-01  -1.1034261e-01   4.9398954e-01   3.7622854e-01  -3.4921567e-01  -1.1596801e-01  -5.4023850e-01  -5.0679999e-01  -3.7343711e-01  -4.4546674e-01
  -7.2310637e-01  -8.3304232e-01  -4.3172613e-01   4.7233544e-01   4.4837880e-01  -3.2283221e-01  -7.5872727e-02   3.1237484e-02   4.1471107e-01   5.1635664e-01   5.4208423e-01   3.5078451e-01   4.1399324e-02   6.2835740e-01   6.6182300e-01   6.9731758e-01   7.1830277e-01   7.3271950e-01   6.5582851e-01  -1.5839485e-01   3.6369918e-01   7.6643855e-01   4.9495522e-01   8.8198108e-01   9.1430374e-01   1.5459556e-01   8.2237650e-01   9.8193013e-01   8.6636705e-01   1.0000000e+00   6.2879673e-01  -2.2255396e-02   8.9453451e-01   8.9303897e-01   3.4973818e-01   7.0330264e-01  -3.3211384e-02   5.5103422e-01  -4.4472460e-01  -5.1018454e-01  -4.9720543e-01  -4.3118241e-01   7.2146423e-01   6.5013099e-01  -5.9341757e-01   3.8639566e-02  -7.6306522e-01  -6.0762337e-01  -3.0521979e-01  -4.9114315e-01
  -2.1436025e-01  -3.4128969e-01  -8.4924455e-02   7.2423641e-02   8.7419592e-02   2.2966934e-02   1.3708512e-01   1.2786430e-01   2.0924028e-03  -3.7024202e-02  -3.7590432e-03   1.0151450e-01   8.3467134e-02   9.8996513e-02   5.4928285e-02   2.2936389e-01   2.8102893e-01   2.7533609e-01   4.1058851e-01   3.4988975e-01   4.6388510e-01   4.6498018e-01   6.3431503e-01   5.7438585e-01   5.9487860e-01   7.0010738e-01   7.4496157e-01   5.6789040e-01   8.9597288e-01   6.2879673e-01   1.0000000e+00   6.8956181e-01   8.3835112e-01   6.0861165e-01   8.5745265e-01   7.9938215e-01   5.6985880e-01   4.0112089e-01   2.2543552e-01   1.6576322e-01   2.1087060e-01   2.5174571e-01   3.3114232e-01   1.6982746e-01  -4.7668565e-02  -2.2214905e-01  -2.9283896e-01  -3.9583434e-01  -4.1927062e-01  -4.1802339e-01
   2.0972713e-01   2.4612946e-01   1.9974825e-02  -5.0045052e-01  -4.7429169e-01   9.5253073e-02   6.5121168e-03  -1.2655060e-01  -5.7629565e-01  -6.6275907e-01  -6.3936968e-01  -4.4027682e-01  -2.1288605e-01  -5.7255264e-01  -6.0143464e-01  -4.1389343e-01  -3.4965536e-01  -3.5436263e-01  -1.2302407e-01   5.6362210e-01   2.4657778e-01  -5.9510644e-02   4.9231715e-01   4.0838965e-02   2.7484033e-02   8.4784668e-01   3.0661393e-01  -1.1156671e-01   4.3697638e-01  -2.2255396e-02   6.8956181e-01   1.0000000e+00   3.4952068e-01  -8.2770204e-02   7.7070120e-01   3.0655178e-01   6.8990968e-01  -1.4142829e-01   6.5919207e-01   6.3736698e-01   6.7439060e-01   6.4460943e-01  -3.7761765e-01  -5.2356960e-01   2.4356489e-01  -4.7701211e-01   2.0879340e-01  -1.8747457e-02  -3.3219945e-01  -1.0271111e-01
  -4.7394524e-01  -5.9678872e-01  -2.5361382e-01   3.0017809e-01   2.9509943e-01  -1.3912128e-01   4.5758952e-02   1.0695715e-01   2.4047973e-01   2.6292969e-01   2.9563333e-01   2.3989549e-01   5.1379568e-02   3.9733779e-01   3.8093277e-01   4.9209127e-01   5.3219629e-01   5.5005323e-01   5.8425563e-01   8.7327498e-02   4.7664068e-01   6.6449034e-01   6.1794391e-01   8.0271234e-01   8.2108555e-01   4.2577271e-01   8.4034144e-01   8.5600802e-01   9.2360026e-01   8.9453451e-01   8.3835112e-01   3.4952068e-01   1.0000000e+00   8.7116498e-01   7.0756557e-01   8.7640663e-01   2.7226255e-01   6.2772744e-01  -1.4472400e-01  -2.1557769e-01  -1.8447617e-01  -9.9866320e-02   5.8802583e-01   4.6511967e-01  -3.3133968e-01  -1.8517264e-02  -5.2725518e-01  -4.6478592e-01  -3.1103398e-01  -4.1815232e-01
  -5.5397249e-01  -6.8563496e-01  -2.7307709e-01   4.8541522e-01   4.6971801e-01  -1.9922482e-01   1.0915238e-02   1.2472200e-01   4.6520318e-01   5.2889733e-01   5.5921413e-01   4.0127863e-01   1.2555470e-01   6.3003182e-01   6.3800316e-01   6.5106673e-01   6.6392894e-01   6.8325832e-01   6.0874900e-01  -1.4898503e-01   3.4635556e-01   6.7240856e-01   4.0087609e-01   7.8231269e-01   8.0346269e-01   7.4984881e-02   7.5922540e-01   8.8328124e-01   7.5990908e-01   8.9303897e-01   6.0861165e-01  -8.2770204e-02   8.7116498e-01   1.0000000e+00   4.7377738e-01   7.7721876e-01  -1.4344781e-01   7.2629493e-01  -5.6197832e-01  -5.9657210e-01  -5.8072852e-01  -4.6131135e-01   7.1726239e-01   6.6709445e-01  -4.6104141e-01   1.6785018e-01  -6.2516428e-01  -4.5330419e-01  -1.6482406e-01  -3.6802058e-01
   9.3955714e-02  -2.1504257e-02   1.2753352e-01  -9.1407607e-02  -6.3030337e-02   1.9784850e-01   2.1134461e-01   1.6359255e-01  -1.3386357e-01  -2.3341340e-01  -1.9912993e-01  -4.3721999e-02   4.6198472e-02  -1.2609414e-01  -2.0335942e-01  -2.5098227e-02   2.4315692e-02   2.7423606e-02   2.0902611e-01   4.6077508e-01   4.3277486e-01   2.3209961e-01   5.6487466e-01   3.4937546e-01   3.3939384e-01   6.8936889e-01   5.6197662e-01   2.6753647e-01   6.3923877e-01   3.4973818e-01   8.5745265e-01   7.7070120e-01   7.0756557e-01   4.7377738e-01   1.0000000e+00   7.8784925e-01   6.6649136e-01   3.9330215e-01   4.0377367e-01   3.7130608e-01   4.2026803e-01   4.8251722e-01   1.3078661e-01  -2.4955016e-02   2.3351768e-01  -1.7126746e-01   5.3677884e-02  -9.7758888e-02  -2.5668396e-01  -2.1051137e-01
  -2.2053751e-01  -4.3890459e-01   3.3106255e-02   3.4980271e-01   3.6445987e-01   7.6657203e-02   2.1965411e-01   2.8368110e-01   3.3105558e-01   2.9412362e-01   3.2360091e-01   3.5078919e-01   2.2132466e-01   3.8796892e-01   3.0393199e-01   4.3309774e-01   4.5057135e-01   4.5400571e-01   4.9847292e-01   8.9373138e-02   4.1161355e-01   5.0522394e-01   4.7286209e-01   6.2531642e-01   6.3040736e-01   3.2101642e-01   7.1666971e-01   6.3895827e-01   7.5037545e-01   7.0330264e-01   7.9938215e-01   3.0655178e-01   8.7640663e-01   7.7721876e-01   7.8784925e-01   1.0000000e+00   5.0254965e-01   7.3882153e-01   5.1552097e-02  -3.1729017e-02  -3.1770912e-03   1.5439670e-01   6.9170203e-01   5.5959428e-01   2.8094556e-02   1.4896315e-01  -2.6850961e-01  -2.9653107e-01  -2.0351421e-01  -3.6678805e-01
   2.8393828e-01   1.4461987e-01   2.7961776e-01  -1.9068143e-01  -1.5155058e-01   2.6782005e-01   2.2367635e-01   1.3998412e-01  -2.3846325e-01  -3.5443469e-01  -3.4965513e-01  -1.5013675e-01  -5.4475049e-03  -3.2366543e-01  -4.3326194e-01  -2.3331034e-01  -2.0564382e-01  -2.3059203e-01  -6.3236812e-02   3.4089485e-01   1.2817982e-01  -9.2359140e-02   2.4715530e-01  -3.8290073e-02  -4.3877464e-02   5.0965321e-01   1.6264889e-01  -1.2921001e-01   2.5850511e-01  -3.3211384e-02   5.6985880e-01   6.8990968e-01   2.7226255e-01  -1.4344781e-01   6.6649136e-01   5.0254965e-01   1.0000000e+00   1.8601138e-01   8.4756668e-01   7.9009334e-01   8.0346747e-01   8.5025123e-01  -4.4216686e-03  -1.6976413e-01   5.0221065e-01  -2.4900625e-01   2.6764882e-01  -5.2716200e-02  -3.3552781e-01  -2.5404503e-01
  -1.9675365e-01  -4.3390552e-01   1.0704570e-01   4.6304593e-01   4.9023474e-01   1.2746254e-01   2.7871585e-01   3.7148988e-01   5.0839403e-01   4.9339171e-01   5.3183247e-01   5.6006929e-01   4.2599339e-01   5.9953307e-01   5.2801691e-01   5.7737782e-01   5.7305725e-01   5.7467499e-01   5.7021089e-01   1.5178744e-02   4.0095236e-01   5.1223842e-01   2.4316170e-01   4.6977924e-01   4.7454303e-01  -8.8556440e-03   4.7626201e-01   5.1571174e-01   4.7664538e-01   5.5103422e-01   4.0112089e-01  -1.4142829e-01   6.2772744e-01   7.2629493e-01   3.9330215e-01   7.3882153e-01   1.8601138e-01   1.0000000e+00  -2.4339441e-01  -3.1846971e-01  -3.0539765e-01  -8.9431125e-02   8.2320426e-01   7.6296272e-01   1.2380723e-01   4.0761678e-01  -1.9930791e-01  -1.7329686e-01   2.2974569e-02  -2.4460968e-01
   4.5781065e-01   4.4844826e-01   2.8356757e-01  -4.3417667e-01  -4.0361775e-01   2.5401239e-01   1.1787110e-01  -5.7891083e-03  -4.8438253e-01  -6.1059153e-01  -6.2248232e-01  -4.0899855e-01  -1.6744381e-01  -6.3916090e-01  -7.2007507e-01  -5.6185101e-01  -5.3656295e-01  -5.5798885e-01  -3.8858072e-01   3.2457827e-01  -9.1075444e-02  -4.2076657e-01   1.9782589e-02  -4.0161255e-01  -4.1318274e-01   4.1088036e-01  -2.1429323e-01  -5.2117432e-01  -1.2480701e-01  -4.4472460e-01   2.2543552e-01   6.5919207e-01  -1.4472400e-01  -5.6197832e-01   4.0377367e-01   5.1552097e-02   8.4756668e-01  -2.4339441e-01   1.0000000e+00   9.7629015e-01   9.8102229e-01   9.3371748e-01  -4.7068304e-01  -5.7709083e-01   5.6949450e-01  -3.6695365e-01   4.8854816e-01   1.3790061e-01  -2.5278674e-01  -5.6179542e-02
   4.9010601e-01   4.9416975e-01   2.9558407e-01  -4.6140143e-01  -4.2819286e-01   2.6402069e-01   1.1061092e-01  -1.5505954e-02  -5.1069171e-01  -6.3702877e-01  -6.4916773e-01  -4.3515145e-01  -1.6909434e-01  -6.7035420e-01  -7.4268339e-01  -5.9330533e-01  -5.6641360e-01  -5.8598728e-01  -4.1021546e-01   3.4922078e-01  -9.7009295e-02  -4.4380590e-01   1.1593281e-02  -4.4176583e-01  -4.6256126e-01   3.9649131e-01  -2.6750366e-01  -5.7895088e-01  -1.8537356e-01  -5.1018454e-01   1.6576322e-01   6.3736698e-01  -2.1557769e-01  -5.9657210e-01   3.7130608e-01  -3.1729017e-02   7.9009334e-01  -3.1846971e-01   9.7629015e-01   1.0000000e+00   9.9097131e-01   9.1320287e-01  -5.7930159e-01  -6.6420667e-01   5.7244922e-01  -3.9962462e-01   5.1572097e-01   1.7089312e-01  -2.3974831e-01  -2.7194375e-02
   4.8574425e-01   4.9994942e-01   2.8070161e-01  -4.9397550e-01  -4.6075417e-01   2.5103448e-01   9.9768555e-02  -3.7867836e-02  -5.4000447e-01  -6.6837461e-01  -6.7664911e-01  -4.5554306e-01  -1.7640662e-01  -6.9431454e-01  -7.6110942e-01  -6.1114477e-01  -5.8083545e-01  -6.0170999e-01  -4.1418335e-01   3.6969268e-01  -7.4479713e-02  -4.4128639e-01   4.4836315e-02  -4.2974444e-01  -4.5069268e-01   4.3675417e-01  -2.3766772e-01  -5.6958674e-01  -1.5352814e-01  -4.9720543e-01   2.1087060e-01   6.7439060e-01  -1.8447617e-01  -5.8072852e-01   4.2026803e-01  -3.1770912e-03   8.0346747e-01  -3.0539765e-01   9.8102229e-01   9.9097131e-01   1.0000000e+00   9.0762467e-01  -5.8239997e-01  -6.7231361e-01   5.8431535e-01  -3.8483846e-01   5.3272566e-01   1.9168970e-01  -2.2052581e-01  -5.1944837e-03
   4.9854246e-01   4.9557330e-01   3.1810268e-01  -4.2647146e-01  -3.9583668e-01   3.2163019e-01   1.6121238e-01   4.9425228e-02  -4.4465447e-01  -5.8269514e-01  -5.9240533e-01  -3.6935619e-01  -9.9904526e-02  -6.1695176e-01  -7.1675119e-01  -5.8037278e-01  -5.6491225e-01  -5.7992775e-01  -4.2121216e-01   3.2300976e-01  -1.0593782e-01  -4.5713401e-01  -3.7909167e-02  -4.2775867e-01  -4.3369363e-01   3.8225223e-01  -1.9916865e-01  -5.1578810e-01  -1.1034261e-01  -4.3118241e-01   2.5174571e-01   6.4460943e-01  -9.9866320e-02  -4.6131135e-01   4.8251722e-01   1.5439670e-01   8.5025123e-01  -8.9431125e-02   9.3371748e-01   9.1320287e-01   9.0762467e-01   1.0000000e+00  -3.1903021e-01  -4.2746191e-01   7.2736885e-01  -1.3890987e-01   6.4348827e-01   3.2592364e-01  -4.7153945e-02   1.2135900e-01
  -4.3891414e-01  -6.2875147e-01  -9.7763224e-02   5.9293381e-01   5.8528651e-01  -6.0188441e-02   1.2575756e-01   2.6478871e-01   6.3307610e-01   6.8872622e-01   7.0009511e-01   5.7907474e-01   3.2836006e-01   7.2751333e-01   6.8907685e-01   6.6821522e-01   6.3772446e-01   6.4079350e-01   5.0502574e-01  -3.2018671e-01   1.5311649e-01   4.9589390e-01   5.6024726e-02   5.4192444e-01   5.7946637e-01  -2.4396484e-01   5.0620212e-01   7.0577060e-01   4.9398954e-01   7.2146423e-01   3.3114232e-01  -3.7761765e-01   5.8802583e-01   7.1726239e-01   1.3078661e-01   6.9170203e-01  -4.4216686e-03   8.2320426e-01  -4.7068304e-01  -5.7930159e-01  -5.8239997e-01  -3.1903021e-01   1.0000000e+00   9.7668686e-01  -1.3597862e-01   5.6955644e-01  -4.1193628e-01  -2.4001327e-01   1.0773074e-01  -2.0988879e-01
  -4.0382427e-01  -5.8297994e-01  -5.3206874e-02   6.3712525e-01   6.2834747e-01  -2.7101239e-02   1.5790585e-01   3.0620852e-01   6.9515474e-01   7.4852618e-01   7.5968225e-01   6.3911218e-01   3.9105211e-01   7.7652312e-01   7.4340610e-01   6.9167344e-01   6.5241840e-01   6.5851375e-01   5.0775767e-01  -3.4077664e-01   1.4830845e-01   4.8136532e-01   4.2926056e-04   4.8969341e-01   5.2062612e-01  -3.5839859e-01   4.1395712e-01   6.4869661e-01   3.7622854e-01   6.5013099e-01   1.6982746e-01  -5.2356960e-01   4.6511967e-01   6.6709445e-01  -2.4955016e-02   5.5959428e-01  -1.6976413e-01   7.6296272e-01  -5.7709083e-01  -6.6420667e-01  -6.7231361e-01  -4.2746191e-01   9.7668686e-01   1.0000000e+00  -1.2805765e-01   6.5762571e-01  -3.6860737e-01  -1.6211902e-01   2.1849035e-01  -1.2811512e-01
   7.3012045e-01   6.4396618e-01   6.4805206e-01  -1.7698503e-01  -1.2832668e-01   5.9531599e-01   4.3753354e-01   3.7283773e-01  -9.2289397e-02  -2.6780714e-01  -2.6221189e-01   4.1814103e-02   3.4794898e-01  -3.0508071e-01  -4.3933694e-01  -3.7648245e-01  -3.9871876e-01  -4.1220791e-01  -2.7692737e-01   3.5559092e-01   1.0687803e-02  -4.2427952e-01  -1.7732785e-01  -5.3851848e-01  -5.7129919e-01   8.8285884e-02  -3.5705352e-01  -6.5407761e-01  -3.4921567e-01  -5.9341757e-01  -4.7668565e-02   2.4356489e-01  -3.3133968e-01  -4.6104141e-01   2.3351768e-01   2.8094556e-02   5.0221065e-01   1.2380723e-01   5.6949450e-01   5.7244922e-01   5.8431535e-01   7.2736885e-01  -1.3597862e-01  -1.2805765e-01   1.0000000e+00   3.3394455e-01   8.6492223e-01   6.4180294e-01   3.7209105e-01   3.9555907e-01
   4.2031186e-02   5.5383059e-02   1.1859764e-01   2.3592060e-01   2.3157282e-01   1.8190355e-01   1.6743952e-01   2.5322705e-01   3.5668449e-01   3.6145454e-01   3.6002269e-01   3.3459243e-01   3.3677091e-01   3.0872846e-01   2.9234055e-01   1.5560672e-01   9.4576003e-02   1.2065399e-01   2.5265214e-02  -1.7158366e-01  -2.0882591e-02  -1.5270780e-02  -2.4278117e-01  -4.0430260e-02  -2.6568173e-02  -4.1357297e-01  -5.5602256e-02   5.2819723e-02  -1.1596801e-01   3.8639566e-02  -2.2214905e-01  -4.7701211e-01  -1.8517264e-02   1.6785018e-01  -1.7126746e-01   1.4896315e-01  -2.4900625e-01   4.0761678e-01  -3.6695365e-01  -3.9962462e-01  -3.8483846e-01  -1.3890987e-01   5.6955644e-01   6.5762571e-01   3.3394455e-01   1.0000000e+00   3.4084158e-01   5.8153419e-01   8.5679632e-01   6.1839242e-01
   7.2733122e-01   8.0598024e-01   4.9681485e-01  -4.1196617e-01  -3.7686174e-01   4.7883413e-01   2.4985880e-01   1.5997047e-01  -3.2606342e-01  -4.7246953e-01  -4.7638060e-01  -2.3105638e-01   1.3060697e-01  -5.3948340e-01  -6.1564594e-01  -6.1718313e-01  -6.3145907e-01  -6.2698035e-01  -4.9470060e-01   3.3168748e-01  -1.0484255e-01  -5.8602003e-01  -2.4377075e-01  -6.6468474e-01  -7.0048930e-01   4.5952178e-02  -5.3365838e-01  -7.8229667e-01  -5.4023850e-01  -7.6306522e-01  -2.9283896e-01   2.0879340e-01  -5.2725518e-01  -6.2516428e-01   5.3677884e-02  -2.6850961e-01   2.6764882e-01  -1.9930791e-01   4.8854816e-01   5.1572097e-01   5.3272566e-01   6.4348827e-01  -4.1193628e-01  -3.6860737e-01   8.6492223e-01   3.4084158e-01   1.0000000e+00   8.6820991e-01   5.9910917e-01   7.1507970e-01
   5.2492034e-01   6.9394470e-01   2.9396079e-01  -3.4134606e-01  -3.3055789e-01   3.4416107e-01   1.3146429e-01   7.7971116e-02  -2.3544374e-01  -3.1911439e-01  -3.2855823e-01  -2.0442228e-01   8.5871216e-02  -4.0134257e-01  -4.2894296e-01  -5.2352391e-01  -5.4911895e-01  -5.2299390e-01  -4.7303771e-01   1.6692371e-01  -1.5186773e-01  -5.1470005e-01  -2.9441871e-01  -5.5095272e-01  -5.6580275e-01  -1.1896579e-01  -4.7239265e-01  -5.9595890e-01  -5.0679999e-01  -6.0762337e-01  -3.9583434e-01  -1.8747457e-02  -4.6478592e-01  -4.5330419e-01  -9.7758888e-02  -2.9653107e-01  -5.2716200e-02  -1.7329686e-01   1.3790061e-01   1.7089312e-01   1.9168970e-01   3.2592364e-01  -2.4001327e-01  -1.6211902e-01   6.4180294e-01   5.8153419e-01   8.6820991e-01   1.0000000e+00   8.4677098e-01   9.3538452e-01
   2.6779704e-01   4.0742619e-01   1.4822843e-01  -7.5819086e-02  -8.5069247e-02   2.2455623e-01   1.0325326e-01   1.1686722e-01   4.4626022e-02   3.1782168e-02   2.7988149e-02   3.8947512e-02   1.9125599e-01  -4.2611350e-02  -3.2225762e-02  -1.9712611e-01  -2.4195314e-01  -2.0771249e-01  -2.4482002e-01  -2.0698206e-02  -1.0203314e-01  -2.6475834e-01  -2.8557571e-01  -2.8802587e-01  -2.9873922e-01  -3.0977768e-01  -3.0364235e-01  -2.7345153e-01  -3.7343711e-01  -3.0521979e-01  -4.1927062e-01  -3.3219945e-01  -3.1103398e-01  -1.6482406e-01  -2.5668396e-01  -2.0351421e-01  -3.3552781e-01   2.2974569e-02  -2.5278674e-01  -2.3974831e-01  -2.2052581e-01  -4.7153945e-02   1.0773074e-01   2.1849035e-01   3.7209105e-01   8.5679632e-01   5.9910917e-01   8.4677098e-01   1.0000000e+00   9.1934632e-01
   3.9220172e-01   6.0201803e-01   1.3526702e-01  -3.3472145e-01  -3.4716658e-01   2.0262425e-01   7.6137285e-03  -3.3569365e-02  -2.3646023e-01  -2.6152729e-01  -2.7830175e-01  -2.3812040e-01   6.1430833e-03  -3.5125384e-01  -3.3418444e-01  -4.8452138e-01  -5.1015450e-01  -4.7593644e-01  -4.7654123e-01   6.7677073e-02  -1.9194710e-01  -4.6453440e-01  -2.9965347e-01  -4.5308269e-01  -4.6120532e-01  -1.5750084e-01  -4.0608677e-01  -4.5870756e-01  -4.4546674e-01  -4.9114315e-01  -4.1802339e-01  -1.0271111e-01  -4.1815232e-01  -3.6802058e-01  -2.1051137e-01  -3.6678805e-01  -2.5404503e-01  -2.4460968e-01  -5.6179542e-02  -2.7194375e-02  -5.1944837e-03   1.2135900e-01  -2.0988879e-01  -1.2811512e-01   3.9555907e-01   6.1839242e-01   7.1507970e-01   9.3538452e-01   9.1934632e-01   1.0000000e+00
