# Supplementary material for: Multiplexed imaging of nucleome architectures in single cells of mammalian tissue
Source: Nat Commun. 2020 Jun 9;11:2907. doi: 10.1038/s41467-020-16732-5 (PMC7283333; doi:10.1038/s41467-020-16732-5)
Supplement: Supplementary file 11 — Source Data [file 41467_2020_16732_MOESM11_ESM.zip › Source Data/FigS1e.txt]

   1.6048620e-01
   1.9262196e-01
   7.7260147e-02
  -1.5592550e-01
  -1.5115846e-01
   6.6491065e-02
   7.1339124e-03
  -2.7817359e-02
  -1.4917499e-01
  -1.7558737e-01
  -1.8058460e-01
  -1.2898640e-01
  -4.7237467e-02
  -1.9235317e-01
  -2.0311911e-01
  -1.9547999e-01
  -1.9440683e-01
  -1.9607598e-01
  -1.6414383e-01
   6.6725195e-02
  -6.6829733e-02
  -1.7282618e-01
  -6.5782043e-02
  -1.7505160e-01
  -1.7871410e-01
   4.3184987e-02
  -1.3251071e-01
  -1.9530320e-01
  -1.2481932e-01
  -1.8725606e-01
  -5.1684940e-02
   9.9520245e-02
  -1.2856159e-01
  -1.7603524e-01
   1.6408803e-02
  -9.1297580e-02
   8.7895228e-02
  -1.1322654e-01
   1.6079343e-01
   1.6902835e-01
   1.7128057e-01
   1.6582843e-01
  -1.5747800e-01
  -1.5967851e-01
   1.4801991e-01
  -2.4051481e-02
   1.8248185e-01
   1.3854397e-01
   5.2655435e-02
   1.0992923e-01
