# Supplementary material for: Multiplexed imaging of nucleome architectures in single cells of mammalian tissue
Source: Nat Commun. 2020 Jun 9;11:2907. doi: 10.1038/s41467-020-16732-5 (PMC7283333; doi:10.1038/s41467-020-16732-5)
Supplement: Supplementary file 11 — Source Data [file 41467_2020_16732_MOESM11_ESM.zip › Source Data/FigS1f.txt]

   1.6048620e-01   2.2383708e-02
   1.9262196e-01   1.4105913e-02
   7.7260147e-02   2.0909646e-02
  -1.5592550e-01   4.5813266e-02
  -1.5115846e-01   4.6031537e-02
   6.6491065e-02   2.1676193e-02
   7.1339124e-03   2.3296511e-02
  -2.7817359e-02   2.7029296e-02
  -1.4917499e-01   4.0377601e-02
  -1.7558737e-01   4.5023697e-02
  -1.8058460e-01   4.8524535e-02
  -1.2898640e-01   3.6651665e-02
  -4.7237467e-02   3.8199875e-02
  -1.9235317e-01   5.0203112e-02
  -2.0311911e-01   6.0667396e-02
  -1.9547999e-01   4.6107390e-02
  -1.9440683e-01   4.5436298e-02
  -1.9607598e-01   4.7510228e-02
  -1.6414383e-01   4.0355677e-02
   6.6725195e-02   2.9714781e-02
  -6.6829733e-02   2.8720830e-02
  -1.7282618e-01   4.4849197e-02
  -6.5782043e-02   3.0298643e-02
  -1.7505160e-01   3.3678012e-02
  -1.7871410e-01   3.6845366e-02
   4.3184987e-02   1.9826614e-02
  -1.3251071e-01   2.6052545e-02
  -1.9530320e-01   4.2727492e-02
  -1.2481932e-01   2.4267348e-02
  -1.8725606e-01   3.8482726e-02
  -5.1684940e-02   2.4593251e-02
   9.9520245e-02   1.5607451e-02
  -1.2856159e-01   2.1197747e-02
  -1.7603524e-01   3.0477940e-02
   1.6408803e-02   1.4646621e-02
  -9.1297580e-02   2.2291606e-02
   8.7895228e-02   1.4400140e-02
  -1.1322654e-01   2.2957548e-02
   1.6079343e-01   1.2283743e-02
   1.6902835e-01   1.2648161e-02
   1.7128057e-01   1.1890694e-02
   1.6582843e-01   1.3063047e-02
  -1.5747800e-01   3.3573141e-02
  -1.5967851e-01   3.2626189e-02
   1.4801991e-01   1.4498665e-02
  -2.4051481e-02   2.2626954e-02
   1.8248185e-01   1.1683016e-02
   1.3854397e-01   1.2641559e-02
   5.2655435e-02   1.5030357e-02
   1.0992923e-01   1.8851757e-02
