# Supplementary material for: Multiplexed imaging of nucleome architectures in single cells of mammalian tissue
Source: Nat Commun. 2020 Jun 9;11:2907. doi: 10.1038/s41467-020-16732-5 (PMC7283333; doi:10.1038/s41467-020-16732-5)
Supplement: Supplementary file 11 — Source Data [file 41467_2020_16732_MOESM11_ESM.zip › Source Data/FigS1g.txt]

   1.6048620e-01   2.1948594e-01
   1.9262196e-01   1.9035858e-01
   7.7260147e-02   2.2783120e-01
  -1.5592550e-01   2.6120037e-01
  -1.5115846e-01   2.5637985e-01
   6.6491065e-02   2.3279638e-01
   7.1339124e-03   2.3664734e-01
  -2.7817359e-02   2.4091329e-01
  -1.4917499e-01   2.6440678e-01
  -1.7558737e-01   2.9038148e-01
  -1.8058460e-01   2.7511229e-01
  -1.2898640e-01   2.6635464e-01
  -4.7237467e-02   2.5738974e-01
  -1.9235317e-01   2.8044761e-01
  -2.0311911e-01   2.9666302e-01
  -1.9547999e-01   2.8190933e-01
  -1.9440683e-01   2.7998978e-01
  -1.9607598e-01   2.7555195e-01
  -1.6414383e-01   2.6470588e-01
   6.6725195e-02   2.4480353e-01
  -6.6829733e-02   2.5610708e-01
  -1.7282618e-01   2.6101645e-01
  -6.5782043e-02   2.5332127e-01
  -1.7505160e-01   2.7843602e-01
  -1.7871410e-01   2.8612559e-01
   4.3184987e-02   2.5976752e-01
  -1.3251071e-01   2.7543879e-01
  -1.9530320e-01   3.0431291e-01
  -1.2481932e-01   2.7842614e-01
  -1.8725606e-01   2.9019438e-01
  -5.1684940e-02   2.6442453e-01
   9.9520245e-02   2.4197359e-01
  -1.2856159e-01   2.6997480e-01
  -1.7603524e-01   2.9166120e-01
   1.6408803e-02   2.5139492e-01
  -9.1297580e-02   2.6876997e-01
   8.7895228e-02   2.4322668e-01
  -1.1322654e-01   2.6779531e-01
   1.6079343e-01   2.3730127e-01
   1.6902835e-01   2.3531639e-01
   1.7128057e-01   2.2872969e-01
   1.6582843e-01   2.4490468e-01
  -1.5747800e-01   3.0506742e-01
  -1.5967851e-01   3.1938552e-01
   1.4801991e-01   2.6720558e-01
  -2.4051481e-02   2.9212232e-01
   1.8248185e-01   2.6301481e-01
   1.3854397e-01   2.7081531e-01
   5.2655435e-02   2.9079668e-01
   1.0992923e-01   2.9171789e-01
