# Supplementary material for: Multiplexed imaging of nucleome architectures in single cells of mammalian tissue
Source: Nat Commun. 2020 Jun 9;11:2907. doi: 10.1038/s41467-020-16732-5 (PMC7283333; doi:10.1038/s41467-020-16732-5)
Supplement: Supplementary file 11 — Source Data [file 41467_2020_16732_MOESM11_ESM.zip › Source Data/FigS2a.txt]

   1.6765706e-01
   1.9364436e-01
   1.0585583e-01
  -1.3891174e-01
  -1.2533775e-01
   5.9538988e-02
   8.8799324e-03
  -4.0057191e-02
  -1.3538413e-01
  -1.6232340e-01
  -1.6864965e-01
  -8.8391378e-02
  -8.8008298e-02
  -1.8830947e-01
  -2.0101347e-01
  -2.0302246e-01
  -2.0249710e-01
  -2.0235464e-01
  -1.7403187e-01
   2.6111148e-02
  -9.6385060e-02
  -1.7188705e-01
  -8.8189629e-02
  -1.7973533e-01
  -1.8355494e-01
   2.2230364e-02
  -1.2914455e-01
  -1.9425153e-01
  -1.3361659e-01
  -1.8384934e-01
  -7.1527926e-02
   9.2805165e-02
  -1.3429929e-01
  -1.8321423e-01
   1.6333056e-02
  -9.0922245e-02
   1.0484256e-01
  -1.2670288e-01
   1.5917461e-01
   1.6305368e-01
   1.6808114e-01
   1.6383915e-01
  -1.4878990e-01
  -1.4516923e-01
   1.2785814e-01
   2.9661138e-02
   1.8247796e-01
   1.4633107e-01
   7.4426280e-02
   1.2836667e-01
