# Supplementary material for: Multiplexed imaging of nucleome architectures in single cells of mammalian tissue
Source: Nat Commun. 2020 Jun 9;11:2907. doi: 10.1038/s41467-020-16732-5 (PMC7283333; doi:10.1038/s41467-020-16732-5)
Supplement: Supplementary file 11 — Source Data [file 41467_2020_16732_MOESM11_ESM.zip › Source Data/FigS2b.txt]

   1.8046829e-01
   1.9012852e-01
   1.4061381e-01
  -1.8161297e-01
  -1.8328273e-01
   4.2068575e-02
  -9.8194839e-04
  -4.4405686e-02
  -1.7344142e-01
  -1.9903151e-01
  -1.9731250e-01
  -1.5190249e-01
  -8.7703852e-02
  -1.8800730e-01
  -2.0745743e-01
  -1.7437581e-01
  -1.4796277e-01
  -1.6760507e-01
  -1.4024768e-01
   5.4948016e-02
  -7.4197618e-03
  -1.5307954e-01
  -9.4298444e-02
  -1.5181406e-01
  -1.4685121e-01
   2.2230333e-02
  -1.3692980e-01
  -1.9271408e-01
  -7.2474398e-02
  -1.9092902e-01
  -6.1939482e-02
   9.3314979e-02
  -1.1083278e-01
  -1.7001925e-01
   6.0066249e-03
  -2.8838650e-02
   1.3629830e-01
  -1.1748793e-01
   1.8710115e-01
   1.8804056e-01
   1.8964921e-01
   1.5865292e-01
  -1.8237010e-01
  -1.7777604e-01
   8.8799464e-02
  -8.3378426e-02
   1.5723078e-01
   1.4162452e-01
   4.7735823e-02
   2.2084846e-03
