# Supplementary material for: Multiplexed imaging of nucleome architectures in single cells of mammalian tissue
Source: Nat Commun. 2020 Jun 9;11:2907. doi: 10.1038/s41467-020-16732-5 (PMC7283333; doi:10.1038/s41467-020-16732-5)
Supplement: Supplementary file 11 — Source Data [file 41467_2020_16732_MOESM11_ESM.zip › Source Data/FigS2c.txt]

   1.4062496e-01
   1.9167472e-01
   4.1218938e-02
  -1.5714814e-01
  -1.5474943e-01
   6.6833416e-02
  -2.2246194e-02
  -4.5512440e-02
  -1.5332964e-01
  -1.7078540e-01
  -1.7414729e-01
  -1.3429048e-01
  -3.7838305e-03
  -1.9145065e-01
  -2.0129436e-01
  -1.9265948e-01
  -1.9542643e-01
  -1.9695558e-01
  -1.6507629e-01
   7.9750339e-02
  -8.9629813e-02
  -1.7799514e-01
  -7.4110683e-02
  -1.7513926e-01
  -1.7838390e-01
   4.8868670e-02
  -1.2618619e-01
  -1.9431832e-01
  -1.1428040e-01
  -1.8324422e-01
  -1.5912322e-02
   1.0504568e-01
  -1.3406649e-01
  -1.7995195e-01
   1.6032560e-02
  -1.1219820e-01
   6.3258421e-02
  -1.1497068e-01
   1.6106100e-01
   1.7163917e-01
   1.7122226e-01
   1.7797488e-01
  -1.5757896e-01
  -1.5268602e-01
   1.7675116e-01
  -3.7832930e-02
   1.8508900e-01
   1.1803528e-01
   2.2676190e-02
   1.1017408e-01
