# Supplementary material for: Multiplexed imaging of nucleome architectures in single cells of mammalian tissue
Source: Nat Commun. 2020 Jun 9;11:2907. doi: 10.1038/s41467-020-16732-5 (PMC7283333; doi:10.1038/s41467-020-16732-5)
Supplement: Supplementary file 11 — Source Data [file 41467_2020_16732_MOESM11_ESM.zip › Source Data/FigS2d.txt]

   2.1091411e-01
   2.2055899e-01
   1.6062540e-01
  -1.6985625e-01
  -1.5870740e-01
   8.2974469e-02
   8.5148430e-02
   8.8793905e-02
   1.9463840e-03
  -2.0270966e-01
  -1.7625951e-01
  -2.1639039e-02
   4.2171362e-02
  -1.9559943e-01
  -2.1576690e-01
  -1.8162087e-01
  -1.7598559e-01
  -1.9783714e-01
  -1.1628837e-01
   1.4790640e-01
   8.0469345e-02
  -8.5321174e-02
   1.0432862e-02
  -5.0133509e-02
  -4.0115180e-02
   1.4070529e-01
   5.2360456e-02
  -1.7400649e-01
  -2.7864912e-02
  -1.8447400e-01
  -4.7454332e-02
   9.6712284e-02
  -1.1803954e-01
  -1.8590297e-01
   1.0604210e-01
   4.1154367e-02
   1.7753084e-01
  -8.1423005e-02
   1.9330356e-01
   2.0463742e-01
   2.0263401e-01
   1.4414204e-01
  -1.8975783e-01
  -1.9872494e-01
   9.6114724e-02
  -9.7579305e-02
   1.6647236e-01
   1.4700810e-01
   5.8082502e-02
   4.9572672e-02
