# Supplementary material for: Multiplexed imaging of nucleome architectures in single cells of mammalian tissue
Source: Nat Commun. 2020 Jun 9;11:2907. doi: 10.1038/s41467-020-16732-5 (PMC7283333; doi:10.1038/s41467-020-16732-5)
Supplement: Supplementary file 11 — Source Data [file 41467_2020_16732_MOESM11_ESM.zip › Source Data/FigS3b_EndothelialCell.txt]

   6.9922623e-01   3.3922443e-01
   8.5341039e-01   1.4932482e-01
   5.8761098e-01   2.8417182e-01
   7.1957640e-01   2.9343783e-01
   5.9634452e-01   2.8143489e-01
   3.0432476e-01   3.7944318e-01
   7.4804365e-01   4.9491435e-01
   5.8179263e-01   2.9243954e-01
   7.3612203e-01   3.7629350e-01
   6.1337653e-01   3.7898785e-01
   6.4220092e-01   1.9723706e-01
   8.7196873e-01   5.9861527e-01
   8.4244109e-01   2.1218329e-01
   9.9851430e-01   3.0162979e-01
   5.6599345e-01   5.5312202e-01
   3.3331764e-01   2.9339348e-01
   5.6161625e-01   2.2365082e-01
   3.8158730e-01   4.6855972e-01
   3.7233263e-01   7.1151494e-02
   4.7304029e-01   6.2952520e-01
   3.8922736e-01   1.6308387e-01
   5.8938726e-01   3.4303908e-01
   3.5280311e-01   1.5580992e-01
   1.0000000e+00   5.0274362e-01
   4.3654105e-01   1.8161205e-01
   5.8703099e-01   3.8944016e-01
   8.7584688e-01   5.7079588e-01
   3.9520303e-01   4.3120587e-01
   7.2649973e-01   4.8516227e-01
   5.5463854e-01   3.7016865e-01
   3.8434731e-01   2.6304077e-01
   1.0000000e+00   4.2365996e-01
   7.5354731e-01   3.4330835e-01
   4.3643037e-01   2.3762696e-01
   6.8264976e-01   1.8464598e-01
   8.1537168e-01   3.0606596e-01
   5.6507008e-01   3.5937156e-01
   6.8311668e-01   2.5091542e-02
   5.2597396e-01   2.7502143e-01
   3.9769408e-01   4.6186756e-01
   1.9178495e-01   3.5928991e-01
   8.2350714e-01   1.0977809e-01
   5.1739210e-01   2.2688512e-01
   3.2042736e-01   2.4274758e-03
   4.4117463e-01   2.3476721e-01
   3.7194046e-01   3.4566238e-01
   4.7438397e-01   2.8004261e-01
   5.0341747e-01   5.8979929e-01
   8.2532280e-01   8.4085700e-02
   3.0121054e-01   5.0200085e-01
   6.4082233e-01   4.7853568e-01
   4.6019981e-01   2.9907783e-01
   5.0819119e-01   4.0263273e-01
   3.8471052e-01   4.1633608e-01
   2.7521267e-01   2.9311176e-01
   2.9413477e-01   1.6389321e-01
   2.3476916e-01   1.4318469e-02
   7.1905075e-01   3.7172318e-01
   9.5181220e-01   2.2817365e-01
   3.1796837e-01   2.9014427e-01
   5.0641606e-01   2.8672621e-01
   3.0340554e-01   2.1626968e-01
   4.1832053e-01   2.8281318e-01
   5.3699436e-01   2.6863826e-01
   6.4325849e-01   2.4921640e-01
   5.1575111e-01   3.7652341e-01
   3.6746106e-01   2.6702220e-01
   4.8483773e-01   2.8561953e-01
   5.9447682e-01   2.7632115e-01
   5.3173000e-01   2.1534075e-01
   3.8252407e-01   3.3479275e-01
   8.6122501e-01   3.5597115e-01
   3.2849696e-01   2.1342372e-01
   2.7295001e-01   1.1675050e-01
   4.7213213e-01   5.7476206e-01
   4.7161790e-01   2.2084532e-01
   2.0019730e-01   3.2105001e-01
   3.9516355e-01   3.2919375e-01
   1.0000000e+00   5.2300915e-01
   7.1026105e-01   4.2733814e-01
   9.9900537e-01   8.1693861e-01
   4.1957667e-01   2.7311232e-01
   5.6420117e-01   5.2018559e-01
   7.7865096e-01   3.6207878e-01
   5.6551076e-01   3.7616345e-01
   7.5581466e-01   2.8104492e-01
   7.4558833e-01   2.0569886e-01
   3.0641790e-01   3.9268853e-01
   8.7743084e-01   2.0390441e-01
   4.5013775e-01   2.7643585e-01
   6.9789719e-01   3.4246574e-01
   6.8717926e-01   1.9917493e-01
   6.6610566e-01   2.7535039e-01
   3.5520579e-01   1.9255510e-01
   5.8225337e-01   6.0468295e-01
   4.8259770e-01   3.1104489e-01
   6.6646801e-01   5.6676149e-01
   5.1720048e-01   4.1948769e-01
   6.2469242e-01   2.8790631e-01
   6.0710788e-01   3.8444128e-01
   2.9872903e-01   3.1365296e-01
   6.7601326e-01   3.8096968e-01
   5.0261199e-01   1.9302907e-01
   6.0862846e-01   3.0955507e-01
   2.8764313e-01   3.9112902e-01
   4.9847629e-01   3.1781628e-01
   2.9361221e-01   4.8519303e-01
   2.7362474e-01   1.9471670e-01
   4.8667003e-01   4.5080238e-01
   3.3308346e-01   5.9832276e-01
   4.9818047e-01   5.1438300e-01
   8.0317523e-01   4.6648778e-01
   9.2109750e-01   3.1583599e-01
   3.9018172e-01   3.3423565e-01
   3.1700178e-01   4.0997899e-01
   8.5604102e-01   1.5426531e-01
   6.3442165e-01   2.8392095e-01
   8.7288347e-01   2.8493576e-01
   3.5070062e-01   5.8629545e-01
   5.7006538e-01   3.3375195e-01
   7.1932116e-01   3.2261083e-01
   4.8043674e-01   3.5953021e-01
   3.9341939e-01   5.1405065e-01
   9.3118949e-01   3.2668322e-01
   6.6812840e-01   2.9420426e-01
   7.6355334e-01   3.3895147e-01
   7.4010780e-01   3.5373657e-01
   3.2545623e-01   5.7284595e-01
   4.9448108e-01   4.6925835e-01
   4.9760158e-01   3.4475910e-01
   3.6508808e-01   3.1165537e-01
   4.2856656e-01   1.3513094e-01
   4.0181391e-01   3.5119362e-01
   3.7857753e-01   2.8634800e-01
   4.7481563e-01   1.9320825e-01
   6.5583413e-01   4.8472942e-01
   3.9024942e-01   2.3906877e-01
   3.2392234e-01   2.7902720e-01
   4.8378052e-01   4.6488009e-01
   6.2232682e-01   2.3130309e-01
   6.5689919e-01   2.8719812e-01
   5.7440390e-01   3.3141959e-01
   5.3422599e-01   2.4652355e-01
   2.9480097e-01   3.5985418e-01
   4.8209628e-01   4.0747711e-01
   3.6446850e-01   3.0154011e-01
   8.8512276e-01   1.6327196e-01
   3.7310355e-01   4.2628629e-01
   3.4128920e-01   1.9711114e-01
   3.9965128e-01   3.5164711e-01
   8.4157732e-01   1.7609221e-01
   6.5753958e-01   2.7138630e-01
   4.3640662e-01   4.2665110e-01
   4.1983146e-01   6.0296669e-01
   3.7321416e-01   4.3096330e-01
   6.3806959e-01   1.4553067e-01
   3.1500788e-01   4.2304451e-01
   4.3921361e-01   3.9936233e-01
   3.4686878e-01   3.5689006e-01
   9.9746566e-01   5.0424163e-01
   7.6441983e-01   3.5441313e-01
   4.5235381e-01   3.9091045e-01
   9.9077242e-01   2.8784990e-01
   8.6408096e-01   3.3684461e-01
   8.1492737e-01   4.1362728e-01
   6.7928210e-01   8.0975994e-01
   5.8504747e-01   3.6263341e-01
   6.1470110e-01   5.3667367e-01
   2.8850855e-01   2.4967936e-01
   7.9822781e-01   5.0807358e-01
   7.5367190e-01   1.8735241e-01
   4.4977739e-01   4.6674427e-01
   8.5720647e-01   3.3989616e-01
   3.6650943e-01   5.0169849e-01
   4.2428006e-01   5.2921017e-01
   8.0200611e-01   2.8551763e-01
   8.3440831e-01   4.2503340e-01
   6.5819685e-01   3.5797315e-01
   8.1126342e-01   3.3444448e-01
   3.6238686e-01   6.4175027e-01
   3.5308972e-01   3.8349111e-01
   5.7552034e-01   3.0964283e-01
   3.4641337e-01   2.5871914e-01
   4.9348116e-01   3.4006317e-01
   3.8353802e-01   3.6837714e-01
   6.0507504e-01   2.5717380e-01
   4.3751421e-01   1.2438682e-01
   7.5912159e-01   4.0696693e-01
   2.4111557e-01   2.0727978e-01
   3.6209472e-01   6.2002990e-01
   9.9490802e-01   2.9073219e-01
   2.8306405e-01   2.6058995e-01
   5.6278936e-01   4.3905905e-01
   7.7990482e-01   4.0400761e-01
   9.9399155e-01   5.0586235e-01
   9.8726648e-01   4.7577683e-01
   8.2172293e-01   4.1756416e-01
   8.3174138e-01   2.8151004e-01
   7.5133892e-01   7.3635204e-01
   5.6718016e-01   2.5230883e-01
   5.2322327e-01   2.9477435e-01
   3.0679240e-01   2.4814369e-01
   4.6580619e-01   3.9383020e-01
   6.5683497e-01   3.2213344e-01
   6.2155283e-01   4.4070427e-01
   5.8981358e-01   5.1605326e-01
   5.5990847e-01   3.6929783e-01
   6.2302875e-01   6.3631139e-01
   6.5555447e-01   2.1456524e-01
   6.1081238e-01   2.6211633e-01
   8.5053828e-01   3.3442443e-01
   4.8601424e-01   3.4760610e-01
   4.4888051e-01   4.3926408e-01
   6.2915715e-01   3.4152730e-01
   8.4890888e-01   3.0013269e-01
   8.0576765e-01   3.4062346e-01
   6.9933657e-01   6.2678761e-01
   3.4873516e-01   3.5283430e-01
   6.8737139e-01   1.8797770e-01
   5.7134756e-01   3.5560881e-01
   3.7436599e-01   9.2229072e-02
   6.8524744e-01   4.0314149e-01
   6.1090575e-01   3.2041451e-01
   6.0727273e-01   2.7395792e-01
   3.7766605e-01   2.3905850e-01
   5.5516374e-01   1.3295142e-01
   4.1471046e-01   2.2224425e-01
   6.3830030e-01   5.4964342e-01
   9.3351110e-01   7.0600394e-02
   3.4104897e-01   4.0274565e-01
   9.6087656e-01   8.9813113e-01
   5.1541398e-01   2.9439804e-01
   6.7038245e-01   4.0757055e-01
   4.4696103e-01   2.3984956e-01
   4.2916217e-01   2.1295898e-01
   5.1493642e-01   2.2487370e-01
   6.5446535e-01   5.2243376e-01
   7.4463421e-01   2.2513086e-01
   7.4612161e-01   5.1715384e-01
   4.8356326e-01   3.3951961e-01
   6.4534695e-01   4.3846301e-01
   2.5183268e-01   4.0968604e-01
   5.6753634e-01   2.0001812e-01
   8.5693202e-01   3.7954838e-01
   4.4477079e-01   3.4322245e-01
   8.4677843e-01   6.0063865e-01
   5.8532492e-01   3.8811401e-01
   7.4387074e-01   2.6580773e-01
   6.5698373e-01   3.8251344e-01
   5.6735037e-01   4.0895387e-01
   4.6938899e-01   2.5329408e-01
   5.7914772e-01   3.5707743e-01
   6.6442628e-01   2.8247212e-01
   5.8252437e-01   6.3309698e-01
   5.5794267e-01   3.2876886e-01
   7.1269701e-01   3.3882197e-01
   7.7159231e-01   3.8409523e-01
   6.1448515e-01   5.2569723e-01
   6.6981436e-01   4.3576929e-01
   7.3906803e-01   3.3050857e-01
   6.5936863e-01   4.3855028e-01
   7.1998473e-01   2.6027193e-01
   6.9312730e-01   2.8876136e-01
   5.7023820e-01   4.5933560e-01
   8.6241446e-01   3.0289933e-01
   6.1202892e-01   3.7840539e-01
   6.1764789e-01   5.4570217e-01
   6.5607503e-01   3.4880746e-01
   7.2171115e-01   4.4131324e-01
   5.2113908e-01   4.4373602e-01
   4.1080839e-01   7.3202593e-01
   4.1895287e-01   2.4880974e-01
   5.6513727e-01   4.0248416e-01
   5.7479437e-01   3.2295095e-01
   4.2541560e-01   3.8622792e-01
   6.4865891e-01   2.6154090e-01
   7.8554781e-01   3.1144367e-01
   8.9890056e-01   5.2738378e-01
   4.9976591e-01   4.4191092e-01
   5.5224177e-01   3.0561288e-01
   5.3626746e-01   2.3616340e-01
   7.0832940e-01   2.8268790e-01
   7.7933541e-01   1.8732446e-01
   9.0263082e-01   4.0612322e-01
   5.2843153e-01   2.6170002e-01
   6.8940697e-01   2.9040275e-01
   4.3194476e-01   4.0899340e-01
   6.2175245e-01   4.2203201e-01
   7.4136912e-01   3.9202862e-01
   6.1386322e-01   3.1397961e-01
   4.8963413e-01   5.1325201e-01
   4.5603710e-01   1.3452740e-01
   9.1434137e-01   3.7764426e-01
   4.5133882e-01   4.1455715e-01
   7.1503108e-01   4.3355106e-01
   5.4550182e-01   3.6477771e-01
   3.2022367e-01   3.3964389e-01
   6.9089423e-01   4.0378439e-01
   7.8253625e-01   2.9031555e-01
   6.8191058e-01   4.1027224e-01
   4.2839898e-01   3.0022675e-01
   3.9323781e-01   1.8719517e-01
   3.4796271e-01   3.4826344e-01
   8.1650157e-01   4.0407130e-01
   5.3369761e-01   3.5867061e-01
   4.9696172e-01   3.4586703e-01
   7.5737473e-01   2.7882747e-01
   3.3382692e-01   2.8412238e-01
   3.1055096e-01   2.3202950e-01
   7.4088299e-01   4.3272832e-01
   4.0263791e-01   3.6932815e-01
   8.6820955e-01   6.6764236e-01
   3.1529721e-01   3.4812084e-01
   4.0260167e-01   1.6630226e-01
   5.1950366e-01   3.2246919e-01
   5.5015422e-01   7.4350554e-01
   3.8100968e-01   3.9617518e-01
   3.6712167e-01   3.2925132e-01
   4.1773015e-01   3.2407025e-01
   6.7848426e-01   4.0195118e-01
   6.6359294e-01   4.5389781e-01
   4.3370217e-01   5.0301458e-01
   7.4406085e-01   3.5505200e-02
   3.7513610e-01   2.0549727e-01
   4.3821302e-01   1.9700166e-01
   4.0624665e-01   4.6589481e-01
   5.0404873e-01   2.0432120e-01
   5.2449673e-01   4.0919288e-01
   5.4399907e-01   3.9291185e-01
   9.7524170e-01   4.8945605e-01
   5.8886463e-01   2.4477396e-01
   6.1000256e-01   4.4034466e-01
   5.2395087e-01   4.3795003e-01
   7.0440293e-01   6.7335828e-01
   6.3381026e-01   2.3128528e-01
   4.8387099e-01   3.9184998e-01
   3.4989989e-01   1.6984535e-01
   9.6542704e-01   4.6412838e-01
   4.6113981e-01   2.8310216e-01
   4.9860424e-01   3.4279990e-01
   5.8497238e-01   6.7987061e-02
   7.8650141e-01   2.3338458e-01
   4.6296480e-01   3.5307010e-01
   4.4639314e-01   2.2006380e-01
   6.6817167e-01   3.8230001e-01
   7.8793000e-01   1.8925349e-01
   5.4669280e-01   7.0470435e-01
   6.1630418e-01   4.0559941e-01
   7.6543456e-01   2.8166674e-01
   3.5537296e-01   3.1458536e-01
   5.1606515e-01   3.9595451e-01
   4.8048925e-01   3.2651080e-01
   6.0447355e-01   1.7315254e-01
   3.5587361e-01   3.3555184e-01
   3.9459929e-01   1.4107947e-01
   4.8748721e-01   3.7239548e-01
   3.9854597e-01   2.1746664e-01
   5.0514568e-01   4.7093705e-01
   4.5299035e-01   3.8895630e-01
   3.2591290e-01   2.5689509e-01
   5.9200126e-01   2.7189940e-01
   4.7171930e-01   3.4758512e-01
   3.5559377e-01   3.7496915e-01
   4.9010471e-01   3.6201544e-01
   6.6838138e-01   3.6352193e-01
   6.2859702e-01   2.1872384e-01
   6.8556784e-01   4.7217030e-01
   5.8834216e-01   3.4650929e-01
   8.7389153e-01   4.7859336e-01
   7.9320372e-01   4.4441999e-01
   6.0247670e-01   2.7906083e-01
   2.0795607e-01   3.2410427e-01
   6.9527100e-01   3.3521076e-01
   4.9500119e-01   2.6698858e-01
   4.5223885e-01   1.3105030e-01
   4.7579801e-01   3.1279404e-01
   4.6863011e-01   3.5275918e-01
   6.5839973e-01   4.3578218e-01
   3.8856521e-01   1.3880200e-01
   4.8491852e-01   5.5595239e-01
   5.2431575e-01   2.4960682e-01
   7.6114460e-01   3.8930275e-01
   7.7895005e-01   6.8098362e-01
   5.0194129e-01   3.4214043e-01
   6.5877325e-01   5.0940820e-01
   4.3819775e-01   3.1657044e-01
   4.7046456e-01   3.7323041e-01
   7.8180151e-01   2.7243781e-01
   6.4064655e-01   3.3903558e-01
   4.6885128e-01   3.1796712e-01
   5.0438785e-01   3.2757448e-01
   3.5585831e-01   4.1516807e-01
   3.4759536e-01   2.6711251e-01
   4.5531475e-01   4.7991951e-01
   7.2873678e-01   3.9440429e-01
   3.9554703e-01   2.7660544e-01
   4.1564401e-01   2.6178533e-01
   5.1255465e-01   2.1445144e-01
   4.7590661e-01   4.8455163e-01
   7.3545947e-01   4.6228114e-01
   4.1025677e-01   2.8705649e-01
   7.3935267e-01   4.6636198e-01
   6.1481459e-01   4.2761206e-01
   5.1133785e-01   3.4080029e-01
   5.5274897e-01   2.9940906e-01
   6.9364436e-01   3.8448305e-01
   6.7272534e-01   2.6439486e-01
   5.4628713e-01   2.5712386e-01
   4.2794198e-01   2.8490173e-01
   4.9134058e-01   6.7889465e-01
   5.4295553e-01   4.5194479e-01
   7.1502689e-01   3.2658982e-01
   4.5772724e-01   3.3072106e-01
   7.0671169e-01   2.5487627e-01
   6.8323228e-01   4.0095964e-01
   8.8369796e-01   6.3994854e-01
   6.0325151e-01   4.0075193e-01
   7.7133735e-01   4.5228829e-01
   5.5230286e-01   2.2556338e-01
   5.2252468e-01   3.3038798e-01
   4.0577832e-01   3.4301887e-01
   3.2448687e-01   3.5074947e-01
   3.1362777e-01   2.9606770e-01
   6.9224253e-01   1.8491058e-01
   6.7506797e-01   3.4974355e-01
   7.2753536e-01   4.9821629e-01
   2.7692377e-01   3.8392885e-01
   3.3978036e-01   1.8277164e-01
   3.4066367e-01   4.7182383e-01
   8.8342689e-01   4.3888587e-01
   6.3928951e-01   4.3159235e-01
   3.1880862e-01   4.5377255e-01
   4.3601054e-01   3.6815144e-01
   7.5097762e-01   2.4445939e-01
   5.0910908e-01   3.3282626e-01
   7.5409506e-01   4.2731850e-01
   4.3275084e-01   7.7567453e-01
   5.2658744e-01   3.3318297e-01
   6.5480041e-01   3.5996793e-01
   5.9456575e-01   1.8896787e-01
   5.1717622e-01   2.2810896e-01
   2.8003311e-01   2.9916776e-01
   7.5958596e-01   5.2076700e-01
   6.5221624e-01   5.4722282e-01
   7.6444976e-01   3.3886090e-01
   4.8319647e-01   4.8230082e-01
   6.6080482e-01   4.9645758e-01
   7.5273647e-01   2.8945585e-01
   3.7190961e-01   2.7936590e-01
   5.8921481e-01   3.7205958e-01
   7.1665528e-01   4.0404569e-01
   7.7507371e-01   4.2929812e-01
   1.0000000e+00   7.0960632e-01
   7.8767778e-01   1.6464869e-01
   5.6058005e-01   7.7972547e-01
   2.7273809e-01   2.7572329e-01
   6.6832181e-01   3.0208824e-01
   6.3731039e-01   2.8343455e-01
   5.2398673e-01   2.3463243e-01
   5.2166033e-01   2.6726650e-01
   6.8146222e-01   4.7242271e-01
   8.7060745e-01   3.6626332e-01
   7.4337987e-01   5.9131141e-01
   7.9051978e-01   4.1963112e-01
   6.8568585e-01   3.3207389e-01
   8.2659740e-01   3.6991781e-01
   5.8309672e-01   5.8045591e-01
   9.9888574e-01   9.4065756e-01
   2.3520441e-01   3.2156462e-01
   4.9364668e-01   3.6594665e-01
   9.1266978e-01   4.9975489e-01
   3.5294391e-01   3.8358470e-01
   4.5644105e-01   4.3398148e-02
   3.5940286e-01   2.7233016e-01
   8.4346164e-01   3.9278998e-01
   6.4086463e-01   2.8218182e-01
   4.1668294e-01   4.1102069e-01
   4.2593660e-01   1.7712885e-01
   8.0771742e-01   3.5626192e-01
   4.4501703e-01   1.8638727e-01
   5.6893230e-01   6.5381960e-01
   6.3907471e-01   2.4689894e-01
   3.0310051e-01   1.8761854e-01
   5.4956894e-01   3.5145645e-01
   6.4359263e-01   3.9194172e-01
   4.7108651e-01   2.2094617e-01
   6.6557693e-01   3.4747429e-01
   4.3956753e-01   3.0041247e-01
   5.7613478e-01   6.7258162e-01
   4.7040078e-01   4.3292037e-01
   5.5856360e-01   3.1066737e-01
   6.0019692e-01   3.0299232e-01
   6.9257662e-01   2.6048950e-01
   5.1597217e-01   4.9919873e-01
   5.3034828e-01   5.8913893e-01
   7.8367210e-01   9.3195777e-01
   4.6928869e-01   2.4847329e-01
   3.6277005e-01   2.2849608e-01
   6.9404390e-01   2.5577859e-01
   7.0253189e-01   1.3707578e-01
   6.5530463e-01   2.5437993e-01
   4.5010484e-01   3.5993351e-01
   2.9928650e-01   2.6008897e-01
   6.2563872e-01   2.2598655e-01
   7.5103119e-01   7.8532242e-01
   8.2431663e-01   2.7216883e-01
   5.6917900e-01   3.7314725e-01
   4.0041918e-01   2.5204378e-01
   5.4611387e-01   1.6768888e-01
   3.4212597e-01   3.3581614e-01
   5.0832720e-01   4.1382756e-01
   4.2163323e-01   2.2852826e-01
   8.6913345e-01   3.6205066e-01
   7.2251433e-01   3.2921511e-01
   5.0362844e-01   1.7361090e-01
   3.5650929e-01   4.5426246e-01
   6.3933137e-01   5.1185300e-01
   5.3239646e-01   4.1401950e-01
   3.3061528e-01   3.1836232e-01
   4.2553399e-01   4.5907497e-01
   3.4031280e-01   3.9367237e-01
   4.4073563e-01   1.7772592e-01
   5.7265977e-01   4.9609912e-01
   5.5226515e-01   1.9018895e-01
   6.5389225e-01   3.5762616e-01
   5.6190399e-01   3.8107740e-01
   7.0937927e-01   3.9623573e-01
   5.8517470e-01   6.4366418e-01
   5.7170102e-01   2.7713900e-01
   6.5456716e-01   1.9391883e-01
   3.9132345e-01   4.8374771e-01
   4.8616996e-01   2.4275978e-01
   5.8342885e-01   2.4547589e-01
   2.5346130e-01   2.3787661e-01
   6.1561896e-01   2.8199758e-01
   8.6879300e-01   3.7821110e-01
   3.1641686e-01   4.0752783e-01
   4.3643963e-01   2.7619966e-01
   5.1350828e-01   5.8817291e-01
   4.2865530e-01   3.8079176e-01
   3.1832284e-01   2.7859031e-01
   6.3846304e-01   3.6730172e-01
   5.0960842e-01   2.1881984e-01
   5.6189252e-01   7.8356784e-01
   4.0661467e-01   5.7017228e-01
   3.7160858e-01   7.5666098e-01
   5.6287547e-01   3.8992959e-01
   3.4269354e-01   4.0456256e-01
   8.5469996e-01   3.7865120e-01
   4.2724971e-01   3.4881402e-01
   5.3398418e-01   4.0492050e-01
   5.6528145e-01   2.8198078e-01
   4.3861089e-01   1.8735326e-01
   3.8066359e-01   1.9962228e-01
   4.2899712e-01   1.9427356e-01
   4.8450768e-01   2.4972319e-01
   8.2892048e-01   6.8477604e-01
   4.5137743e-01   3.1622132e-01
   6.0716909e-01   4.1352436e-01
   9.0671939e-01   3.7848612e-01
   2.8614379e-01   3.9351677e-01
   3.8284217e-01   3.8965895e-01
   6.6888819e-01   3.7984558e-01
   5.3208821e-01   1.9315348e-01
   6.8373524e-01   4.5294561e-01
   5.3936413e-01   1.8591467e-01
   1.2105403e-01   5.4487490e-01
   7.6703368e-01   4.5805030e-01
   7.0239517e-01   2.1276865e-01
   5.4463830e-01   4.9964734e-01
   3.3737878e-01   1.9082810e-01
   4.0093809e-01   4.8763428e-01
   3.1103582e-01   2.5534982e-01
   4.4119343e-01   4.8726101e-01
   4.7794127e-01   3.0503574e-01
   5.0668068e-01   2.5034534e-01
   2.0615286e-01   1.7991361e-01
   5.4881108e-01   3.2428703e-01
   4.9929016e-01   2.9849895e-01
   3.6989804e-01   3.9836481e-01
   8.3107398e-01   9.7295046e-01
   4.2821472e-01   4.5272123e-01
   4.4826491e-01   2.4528292e-01
   8.0714471e-01   2.9331137e-01
   7.2903604e-01   5.3434419e-01
   2.2183499e-01   9.2698442e-01
   4.2003637e-01   4.8091905e-01
   1.4986131e-01   3.8481252e-01
   7.2757104e-01   3.4570244e-01
   5.4482292e-01   5.0716267e-01
   6.1274806e-01   3.7254376e-01
   3.4131345e-01   1.1739165e-01
   5.1555431e-01   1.7831159e-01
   6.3640655e-01   3.7428818e-01
   4.8241208e-01   2.9853950e-01
   4.5966115e-01   2.7248180e-01
   2.5073188e-01   2.6828062e-01
   6.3228233e-01   3.0322851e-01
   3.4751744e-01   3.4106105e-01
   3.8299085e-01   1.7262014e-01
   5.1079057e-01   3.5569634e-01
   4.3625429e-01   5.0156310e-01
   8.8786411e-01   1.0000000e+00
   4.6383903e-01   2.9379570e-01
   2.8363967e-01   2.8385620e-01
   5.0889192e-01   5.2799897e-01
   7.4005623e-01   4.9943981e-01
   5.1755389e-01   4.1424784e-01
   5.7872017e-01   3.6240509e-01
   5.2621138e-01   4.9919246e-01
   4.4683115e-01   2.4004941e-01
   6.3704568e-01   3.3023035e-01
   7.3073916e-01   9.2667473e-02
   5.6975442e-01   2.7644228e-01
   7.0316990e-01   3.6487810e-01
   8.2911392e-01   3.0430201e-01
   5.9931097e-01   5.0159546e-01
   5.2313063e-01   5.0256733e-01
   4.8549151e-01   6.8700803e-01
   4.9614712e-01   2.2930273e-01
   3.1633496e-01   7.3719426e-01
   7.0896683e-01   3.3547984e-01
   8.0600618e-01   2.8635823e-01
   7.1777853e-01   2.2885565e-01
   5.7548688e-01   4.2770123e-01
   4.2373040e-01   3.2892605e-01
   7.8282801e-01   2.2922018e-01
   5.0136179e-01   2.8014477e-01
   4.3742413e-01   2.1284079e-01
   1.4859148e-01   1.7605919e-01
   4.4786013e-01   4.7777577e-01
   4.6378154e-01   3.4513218e-01
   4.7517389e-01   4.5766631e-01
   3.3065314e-01   3.6895396e-01
   6.5772467e-01   2.7886437e-01
   6.2322838e-01   3.9274138e-01
   5.2864364e-01   4.4557358e-01
   6.7908110e-01   6.4464218e-01
   7.7585535e-01   4.3164296e-01
   5.5222167e-01   4.6466061e-01
   2.7808768e-01   4.9001745e-01
   7.2247923e-01   6.4810462e-01
   9.2237654e-01   3.0697381e-01
   8.5352877e-01   4.1852253e-01
   6.8900034e-01   2.5314324e-01
   5.1491498e-01   4.3107664e-01
   5.9298455e-01   2.6594793e-01
   3.7455505e-01   2.8495447e-01
   7.2555188e-01   4.3399388e-01
   5.4862923e-01   3.8924963e-01
   4.9373334e-01   2.4592610e-01
   6.4933802e-01   4.4910382e-01
   3.4499950e-01   3.4193342e-01
   5.8873531e-01   2.3130110e-01
   5.6149649e-01   2.8143816e-01
   5.7910630e-01   3.9736884e-01
   6.0580877e-01   3.0192705e-01
   7.1814497e-01   3.3559379e-01
   5.7683647e-01   5.1349624e-01
   8.4944619e-01   3.6563129e-01
   4.9944444e-01   3.0520977e-01
   6.5827492e-01   4.0281431e-01
   7.2811405e-01   4.0781436e-01
   6.0161502e-01   5.8084918e-01
   9.0631557e-01   4.9375062e-01
   8.5351603e-01   2.0476338e-01
   2.2777211e-01   3.6842369e-01
   3.8316754e-01   3.0855813e-01
   7.7704002e-01   3.8796295e-01
   6.6139430e-01   3.3326678e-01
   4.5513749e-01   3.2095573e-01
   2.1987943e-01   3.5655551e-01
   5.8742513e-01   1.8785848e-01
   3.4110127e-01   3.5163107e-01
   4.9276746e-01   3.0082982e-01
   3.7599422e-01   3.6086356e-01
   4.1188409e-01   3.8028117e-01
   5.2030566e-01   2.1390842e-01
   4.0655976e-01   5.3787798e-02
   4.3720571e-01   2.3192509e-01
   4.8015202e-01   4.2907737e-01
   6.2568543e-01   6.9562512e-01
   2.8506350e-01   3.4525365e-01
   6.0148565e-01   2.7797691e-01
   5.2550957e-01   4.2633109e-01
   5.9121691e-01   5.5316229e-01
   2.7890861e-01   2.9066492e-01
   5.6499082e-01   5.1193722e-01
   3.2852833e-01   3.9125413e-01
   7.1945243e-01   5.5879238e-01
   6.8203543e-01   4.4414527e-01
   5.9704386e-01   2.8648425e-01
   8.0698001e-01   3.6731786e-01
   4.0395319e-01   3.0568522e-01
   3.7251721e-01   4.4387593e-01
   4.8039467e-01   3.5342906e-01
   7.6950113e-01   4.3353764e-01
   9.2779685e-01   2.8012490e-01
   6.9212170e-01   4.5989748e-01
   7.6657128e-01   4.8291540e-01
   7.9423193e-01   4.2771269e-01
   6.3938340e-01   3.8292984e-01
   3.4384857e-01   3.7695660e-01
   4.4680461e-01   3.8128107e-01
   7.4751772e-01   2.8025301e-01
   5.3319013e-01   5.1446787e-01
   3.3900943e-01   4.0600072e-01
   4.3019709e-01   4.5421961e-01
   5.1550098e-01   4.1884555e-01
   5.2691510e-01   2.4361869e-01
   6.8286389e-01   2.7545705e-01
   4.3146047e-01   3.2398005e-01
   9.9477694e-01   3.5656035e-01
   3.8809279e-01   3.8141604e-01
   4.7110218e-01   4.8681106e-01
   7.2020686e-01   2.3202700e-01
   2.1443737e-01   7.4339126e-01
   4.2979262e-01   4.4031435e-01
   3.6313216e-01   3.1445509e-01
   2.5512736e-01   2.0878749e-01
   4.8498112e-01   2.7054979e-01
   5.6280479e-01   4.5436872e-01
   5.1938531e-01   3.6205296e-01
   4.2894646e-01   4.3375132e-01
   5.1439480e-01   2.2807472e-01
   4.9073950e-01   2.8600331e-01
   9.9985465e-01   3.5685730e-01
   6.5221201e-01   3.1461784e-01
   4.8283563e-01   2.2003506e-01
   6.6644290e-01   2.7540625e-01
   2.3413070e-01   3.0877603e-01
   6.5716748e-01   3.4661054e-01
   5.1828115e-01   4.0571757e-01
   3.8964464e-01   2.3484538e-01
   6.4604699e-01   8.8196027e-02
   5.6438579e-01   5.3488370e-01
   8.1519438e-01   8.4243573e-01
   3.7245011e-01   3.2995860e-01
   3.4508651e-01   3.1542662e-01
   3.2780544e-01   4.4399186e-01
   4.8785802e-01   1.8403722e-01
   7.9472609e-01   4.2560857e-01
   6.2215627e-01   3.9668503e-01
   9.2596449e-01   3.0274679e-01
   3.4182994e-01   2.3824833e-01
   7.8662893e-01   4.6302380e-01
   7.1176712e-01   4.4755212e-01
   4.4989057e-01   4.8623884e-01
   8.5958423e-01   6.8288172e-01
   6.2834295e-01   1.8602386e-01
   6.1357167e-01   2.9822206e-01
   5.7921881e-01   3.1485137e-01
   4.0393145e-01   3.0583093e-01
   3.5735624e-01   5.5913454e-01
   3.5691875e-01   1.7149943e-01
   5.1838386e-01   4.2714435e-01
   6.0364798e-01   2.5469406e-01
   5.9424257e-01   2.7740185e-01
   6.1749363e-01   4.1407153e-01
   7.6673307e-01   3.1029149e-01
   9.1066253e-01   4.3133706e-01
   3.9118885e-01   3.9127284e-01
   4.3064446e-01   2.3683239e-01
   5.9177959e-01   5.2213724e-01
   3.6158265e-01   4.0391661e-01
   5.4963119e-01   3.7037914e-01
   3.5384541e-01   2.9560321e-01
   7.0214751e-01   4.2580517e-01
   8.9784252e-01   3.0858513e-01
   2.9138703e-01   2.8483635e-01
   5.8635924e-01   3.2499280e-01
   4.0250365e-01   3.3023454e-01
   7.6313684e-01   4.2173881e-01
   7.3030382e-01   2.6203198e-01
   4.5854007e-01   2.1633447e-01
   5.5240844e-01   2.9764781e-01
   6.9950962e-01   3.6807294e-01
   6.7449195e-01   3.4572852e-01
   5.9683735e-01   3.1249793e-01
   6.3882380e-01   3.6700191e-01
   5.5779862e-01   5.2174027e-01
   7.0511524e-01   2.2165838e-01
   8.0328601e-01   3.5364206e-01
   3.5767047e-01   3.7899280e-01
   6.2002602e-01   1.6811256e-01
   5.0278456e-01   3.6487485e-01
   4.2175590e-01   3.1850118e-01
   3.8074220e-01   3.1971723e-01
   5.8010557e-01   3.4161065e-01
   4.1210117e-01   3.5043018e-01
   5.3759111e-01   3.1808581e-01
   5.1868385e-01   3.6052964e-01
   3.0776025e-01   1.9868609e-01
   4.5300855e-01   2.7525703e-01
   5.4677963e-01   3.1013243e-01
   6.0949435e-01   2.7875646e-01
   2.3706181e-01   4.0523268e-01
   6.5879645e-01   3.0815113e-01
   7.0784581e-01   2.3166341e-01
   8.7722469e-01   4.8975658e-01
   6.5027343e-01   3.3483294e-01
   4.0573639e-01   7.5660670e-01
   5.2908567e-01   4.7532773e-01
   6.7752012e-01   3.7925694e-01
   6.0878715e-01   3.3389354e-01
   3.0826679e-01   3.4113124e-01
   5.5663356e-01   2.7978292e-01
   7.8910338e-01   4.2237572e-01
   5.2695469e-01   3.0726549e-01
   6.1544622e-01   1.8155741e-01
   6.1037724e-01   2.8703740e-01
   4.5141968e-01   3.4871104e-01
   5.1319087e-01   4.6155163e-01
   3.8368470e-01   2.5836556e-01
   3.3738899e-01   3.6174214e-01
   7.0005651e-01   3.3485182e-01
   5.2473797e-01   2.8868345e-01
   8.5188784e-01   3.8588119e-01
   3.2039096e-01   3.4242771e-01
   5.3539393e-01   2.9551834e-01
   4.0677507e-01   2.4409563e-01
   7.7699882e-01   2.3536690e-01
   5.4652398e-01   3.3952775e-01
   7.6952860e-01   6.3048855e-01
   9.2475499e-01   4.1754947e-01
   8.3556879e-01   3.3941754e-01
   9.2559904e-01   3.5531646e-01
   9.9007116e-01   3.8331043e-01
   5.0340087e-01   1.5829688e-01
   9.2369970e-01   2.4317857e-01
   6.3838520e-01   5.2737988e-01
   3.5238434e-01   5.6470672e-01
   4.8392622e-01   3.8494098e-01
   2.1558422e-01   6.2837809e-01
   8.4452163e-01   3.1447674e-01
   7.0107653e-01   3.1110001e-01
   4.6999027e-01   4.7108978e-01
   4.3479115e-01   4.8431500e-01
   5.2133496e-01   3.1362773e-01
   5.0368780e-01   3.8330660e-01
   1.9863896e-01   5.1213665e-01
   4.8214850e-01   2.5084902e-01
   5.0859103e-01   6.0604253e-01
   6.4034766e-01   3.3313366e-01
   2.8469518e-01   5.3799103e-01
   8.4219172e-01   3.4951318e-01
   6.1339219e-01   5.7679488e-01
   5.1828370e-01   2.6236260e-01
   9.9362914e-01   4.6468600e-01
   7.0425891e-01   3.0830332e-01
   6.5112175e-01   3.5984470e-01
   4.6494324e-01   3.8737353e-01
   2.1341345e-01   3.8393902e-01
   4.1899005e-01   7.8285452e-01
   5.3802420e-01   2.0024293e-01
   5.6014109e-01   2.9936955e-01
   6.5507035e-01   5.3090393e-01
   3.2969206e-01   2.7499031e-01
   7.4787988e-01   5.0790418e-01
   7.0051137e-01   1.5258841e-01
   6.1137905e-01   2.9176949e-01
   5.4120999e-01   4.8174673e-01
   6.1234310e-01   4.6350391e-01
   8.0267613e-01   2.6057581e-01
   6.3099543e-01   3.8912691e-01
   5.5231934e-01   3.1164018e-01
   7.7643858e-01   3.0295478e-01
   3.8653367e-01   3.9603120e-01
   9.0281896e-01   4.7315605e-01
   8.7067734e-01   4.4095232e-01
   6.4875352e-01   1.3790647e-01
   7.7016016e-01   3.6805087e-01
   5.5204849e-01   5.2795914e-01
   4.0742937e-01   4.3368163e-01
   6.5205872e-01   4.8719260e-01
   7.3711398e-01   4.3229133e-01
   7.9671881e-01   3.3346434e-01
   6.6245585e-01   9.4502633e-01
   9.2571830e-01   3.9864788e-01
   2.2127065e-01   5.7836473e-01
   4.3901513e-01   2.8992800e-01
   5.5333368e-01   3.4632818e-01
   1.9804038e-01   5.8918842e-01
   5.2741979e-01   4.9839990e-01
   5.5968012e-01   4.1898727e-01
   7.3290657e-01   8.3200801e-01
   3.6357887e-01   4.0297127e-01
   3.5341158e-01   2.8116371e-01
   7.9404912e-01   5.1500499e-01
   5.2171029e-01   3.1887094e-01
   9.6300066e-01   5.8856823e-01
   7.7417004e-01   6.6544417e-01
   4.4959222e-01   3.9476283e-01
   7.8862079e-01   6.0375171e-01
   7.7496898e-01   4.0099805e-01
   4.5780931e-01   5.9796264e-01
   6.5317144e-01   3.8126365e-01
   4.7266864e-01   4.4461381e-01
   4.3314309e-01   4.9181654e-01
   6.0541705e-01   2.2027968e-01
