# Supplementary material for: Multiplexed imaging of nucleome architectures in single cells of mammalian tissue
Source: Nat Commun. 2020 Jun 9;11:2907. doi: 10.1038/s41467-020-16732-5 (PMC7283333; doi:10.1038/s41467-020-16732-5)
Supplement: Supplementary file 11 — Source Data [file 41467_2020_16732_MOESM11_ESM.zip › Source Data/FigS3b_Erythroblast.txt]

   6.1439949e-01   3.3035573e-01
   4.2896052e-01   2.3287680e-01
   6.3744760e-01   2.0928551e-01
   4.4750405e-01   4.6042237e-01
   6.9792747e-01   3.4994077e-01
   4.0871786e-01   4.0963534e-01
   2.7397584e-01   2.5723806e-01
   8.0133425e-01   4.4032116e-01
   6.1466447e-01   2.6819221e-01
   3.4871555e-01   3.7221821e-01
   7.9950780e-01   4.3079595e-01
   3.9837749e-01   2.2944469e-01
   3.0596610e-01   3.8358740e-01
   3.4222460e-01   2.4453756e-01
   3.7995268e-01   2.3923203e-01
   5.0563538e-01   6.5321816e-01
   4.6973399e-01   1.8807877e-01
   5.9030745e-01   8.5889896e-01
   4.1554327e-01   3.7575593e-01
   4.1538462e-01   3.1825356e-01
   4.7496846e-01   3.2468925e-01
   4.6616869e-01   1.5859806e-01
   4.0519643e-01   3.8702300e-01
   7.4701152e-01   3.8780904e-01
   6.7066103e-01   2.1882671e-01
   6.2098473e-01   3.5954384e-01
   6.5190293e-01   6.3512797e-01
   5.8426763e-01   2.8037098e-01
   3.8353676e-01   1.6824405e-01
   5.9693711e-01   3.4633877e-01
   8.4845275e-01   2.7296456e-01
   1.9085502e-02   5.3898756e-01
   4.7827970e-01   2.2487823e-01
   5.6746453e-01   2.0935943e-01
   5.0535699e-01   3.9329834e-01
   9.3706398e-01   3.1225835e-01
   4.7346117e-01   4.8465377e-01
   7.3761661e-01   4.0449340e-01
   4.2071744e-01   3.4861923e-01
   3.2198745e-01   2.8509477e-01
   8.2779504e-01   6.4634763e-01
   5.9337424e-01   4.4521429e-01
   7.9239225e-01   5.3763399e-01
   6.2468063e-01   2.8889016e-01
   4.4962160e-01   2.4020434e-01
   2.2751203e-01   4.7832426e-01
   9.3841941e-01   9.9353300e-01
   8.8496048e-01   1.0271647e-01
   5.8171590e-01   5.1258750e-01
   3.8947614e-01   3.3677810e-01
   9.9023683e-01   3.9632681e-01
   7.6199062e-01   5.2754640e-01
   5.1150287e-01   2.3664191e-01
   4.6303988e-01   2.2348285e-01
   8.3775471e-01   5.0200836e-01
   6.6823826e-01   3.7651980e-01
   3.1360831e-01   2.7543727e-01
   5.3188847e-01   2.2217956e-01
   5.5366718e-01   2.5558359e-01
   5.9671266e-01   4.7532208e-01
   4.2373132e-01   4.8481006e-01
   2.8381404e-01   4.0973041e-01
   6.5912259e-01   3.4380477e-01
   3.9989285e-01   3.8124479e-01
   4.0294644e-01   2.3787754e-01
   3.5005062e-01   6.8245340e-01
   6.5388304e-01   3.0074682e-01
   3.4149863e-01   2.2149210e-01
   9.3998840e-01   3.1576256e-01
   5.8256389e-01   4.1796806e-01
   6.6830842e-01   2.7397090e-01
   7.8995674e-01   5.5335809e-01
   5.1672602e-01   9.1922333e-01
   4.3409695e-01   4.1433285e-01
   3.2500384e-01   3.8643348e-01
   8.3560282e-01   6.7888967e-01
   4.2732115e-01   3.1455750e-01
   2.5642529e-01   7.5776320e-01
   7.1013030e-01   6.4435179e-01
   6.9333209e-01   3.5959456e-01
   3.5765199e-01   3.1274539e-01
   8.2094513e-01   3.2295467e-01
   7.2636426e-01   4.6211106e-01
   4.4331320e-01   4.2102876e-01
   5.5314823e-01   2.3409726e-01
   3.8243802e-01   2.3216827e-01
   3.8446953e-01   1.2583240e-01
   5.0236483e-01   3.4574558e-01
   5.6102095e-01   1.2400655e-01
   4.2413712e-01   2.4130270e-01
   5.9156701e-01   2.4030333e-01
   8.2087151e-01   4.7235066e-01
   8.3694559e-01   5.9387857e-01
   2.7608408e-01   2.2658821e-01
   4.5325364e-01   1.1588180e-01
   8.5153033e-01   3.0827494e-01
   4.7032485e-01   4.0574723e-01
   3.2827148e-01   4.6917580e-01
   7.0250150e-01   2.3286656e-01
   5.9610129e-01   2.5967697e-01
   5.0153738e-01   5.2983651e-01
   4.3929921e-01   2.5501500e-01
   3.5303558e-01   3.7734776e-01
   4.8885280e-01   3.3764438e-01
   8.2237723e-01   4.8520643e-01
   5.4922288e-01   3.6996876e-01
   5.1690817e-01   3.8854553e-01
   5.7318820e-01   2.7987565e-01
   7.4785583e-01   2.7840335e-01
   4.7369956e-01   1.8189381e-01
   4.7019766e-01   3.3076350e-01
   3.2408031e-01   2.2861026e-01
   9.3934421e-01   7.7080732e-01
   8.5552075e-01   3.2477788e-01
   3.6926849e-01   2.2038127e-01
   6.8636769e-01   2.4857321e-01
   5.5833096e-01   4.0385279e-01
   9.1712200e-01   3.0025504e-01
   3.9235368e-01   3.5318983e-01
   8.8926206e-01   3.1141317e-01
   6.4105400e-01   3.2278832e-01
   3.6307666e-01   4.2323373e-01
   2.6576262e-01   3.4502640e-01
   5.6288426e-01   5.2680311e-01
   5.2760689e-01   3.1458154e-01
   6.3184191e-01   4.1073982e-01
   8.2690983e-01   2.6857811e-01
   7.3419657e-01   2.4837286e-01
   5.4110276e-01   2.4961328e-01
   1.3284026e-01   4.1146941e-01
   7.0728407e-01   3.1585763e-01
   9.5474479e-01   1.9264380e-02
   4.4240123e-01   3.4636315e-01
   3.4648829e-01   2.0144664e-01
   6.2467741e-01   3.3218712e-01
   5.3419377e-01   3.8180271e-01
   8.1711460e-01   3.6877812e-01
   9.0685074e-01   7.2267615e-01
   4.9431753e-01   4.3453226e-01
   6.8229689e-01   3.8044043e-01
   5.4160367e-01   5.5735628e-01
   4.3710058e-01   3.2293973e-01
   7.7024221e-01   4.4080061e-01
   6.8374530e-01   3.2447590e-01
   6.2475276e-01   3.1963893e-01
   6.9589374e-01   2.9736621e-01
   6.1263097e-01   3.5646720e-01
   4.1831827e-01   2.5025193e-01
   5.4485250e-01   5.9087008e-01
   5.4928462e-01   4.8196478e-01
   5.2557083e-01   5.4860084e-01
   8.8445044e-01   4.1785754e-01
   3.9901908e-01   3.3079210e-01
   5.0006997e-01   2.8351867e-01
   3.9707547e-01   2.5123342e-01
   5.8641115e-01   2.6088337e-01
   4.8191998e-01   4.3232655e-01
   3.1740609e-01   2.3093456e-01
   9.6090392e-01   3.2935751e-01
   3.5052337e-01   4.5199898e-01
   3.9162052e-01   3.9967255e-01
   6.5694213e-01   3.6811604e-01
   5.0363696e-01   3.9843647e-01
   3.8126088e-01   3.9020528e-01
   5.8134752e-01   2.5840715e-01
   5.6382716e-01   4.3913045e-01
   5.7872317e-01   2.1530659e-01
   8.5321795e-01   4.5750503e-01
   3.7929176e-01   3.0736472e-01
   3.6261429e-01   2.8559176e-01
   9.1387280e-01   3.4411420e-01
   3.5087934e-01   2.8325806e-01
   6.9944123e-01   4.1215254e-01
   5.1312643e-01   3.0901974e-01
   4.2358467e-01   3.2424798e-01
   3.9150366e-01   3.7304091e-01
   7.0491647e-01   2.2677188e-01
   6.5257279e-01   3.4100895e-01
   4.1995251e-01   2.1488651e-01
   4.8168498e-01   2.3045784e-01
   3.5201915e-01   2.6643439e-01
   4.3188334e-01   3.2485627e-01
   6.3415353e-01   3.6769029e-01
   6.9910680e-01   4.0023555e-01
   5.5121312e-01   4.4723870e-01
   5.3421972e-01   2.9603096e-01
   5.5984094e-01   3.3038108e-01
   6.1156541e-01   2.7859754e-01
   9.3088284e-01   2.1016444e-01
   4.8829107e-01   3.0494494e-01
   6.8415788e-01   2.6412639e-01
   4.6476827e-01   1.2598915e-01
   5.3640046e-01   3.9380344e-01
   9.0220212e-01   4.6808844e-01
   5.4423336e-01   6.2371141e-02
   5.7947550e-01   3.3911717e-01
   8.7711982e-01   5.3203526e-01
   5.7585503e-01   2.2256493e-01
   4.9780023e-01   2.6216725e-01
   9.6859440e-01   2.7062039e-01
   8.6452545e-01   6.4137259e-01
   6.7082007e-01   5.0936147e-01
   5.5949216e-01   3.2022695e-01
   7.4691709e-01   1.7268686e-01
   3.8119463e-01   3.4615795e-01
   3.6501060e-01   3.3090759e-01
   3.7215428e-01   4.2265855e-01
   6.3276364e-01   4.0903552e-01
   3.4568754e-01   4.2412718e-01
   5.7279346e-01   2.4451742e-01
   8.9304446e-01   5.6690209e-01
   6.0101907e-01   3.8672077e-01
   3.4834273e-01   2.4866158e-01
   9.5050635e-01   2.3861124e-01
   6.3195544e-01   3.8244009e-01
   6.3463556e-01   3.4059479e-01
   9.8850601e-01   4.1166582e-01
   5.0690996e-01   1.9727102e-01
   6.1127518e-01   1.4488357e-01
   6.9980622e-01   2.7574148e-01
   6.7201974e-01   4.2560380e-01
   4.6007319e-01   3.5517701e-01
   6.3575445e-01   4.2544348e-01
   5.6255531e-01   4.0369943e-01
   7.5257844e-01   3.5927251e-01
   8.7024020e-01   5.5661489e-01
   9.5784207e-01   6.4262198e-01
   9.6535838e-01   2.5942250e-01
   6.6963762e-01   4.5270301e-01
   6.2509948e-01   3.3945240e-01
   7.5103872e-01   1.4337153e-01
   6.9628092e-01   4.9970868e-01
   3.7535583e-01   3.2900354e-01
   4.2604660e-01   4.2072409e-01
   6.0366259e-01   4.5100113e-01
   8.9393239e-01   6.5658339e-01
   6.3770539e-01   3.8040239e-01
   5.6704647e-01   3.1701693e-01
   6.8079622e-01   3.8979644e-01
   2.1526040e-01   2.4975556e-01
   5.6844091e-01   4.0225576e-01
   6.4460366e-01   3.5873541e-01
   5.3892067e-01   5.2563469e-01
   3.6394665e-01   4.6858691e-01
   4.5812244e-01   3.1560473e-01
   6.7884965e-01   2.8587731e-01
   8.0315696e-01   1.4469268e-01
   8.5862991e-01   2.3812376e-01
   9.4542774e-01   4.3135074e-02
   6.2625209e-01   4.3535148e-01
   6.5410411e-01   3.6556063e-01
   6.0962725e-01   4.7105319e-01
   3.2189802e-01   2.7973148e-01
   3.9574062e-01   4.5075659e-01
   4.0446413e-01   2.4255735e-01
   4.6783850e-01   4.0642507e-01
   5.1639314e-01   1.9429031e-01
   2.8391015e-01   1.7933084e-01
   2.9530191e-01   2.7630358e-01
   6.4084748e-01   2.3618388e-01
   3.1141303e-01   2.8766367e-01
   4.3298322e-01   2.5312738e-01
   7.2295451e-01   4.2625107e-01
   2.7867732e-01   3.6108634e-01
   2.0337253e-01   2.2509049e-01
   5.7896177e-01   4.5103767e-01
   6.3244048e-01   4.9996342e-01
   5.0170318e-01   3.1561170e-01
   4.3121247e-01   2.7934568e-01
   8.4054990e-01   4.7260143e-01
   1.8482837e-01   3.6991982e-01
   6.8738927e-01   3.7970522e-01
   9.7729258e-01   2.9613890e-01
   5.3950767e-01   2.9273477e-01
   4.7058555e-01   4.1610075e-01
   2.8296537e-01   3.6326516e-01
   5.5613198e-01   8.3066231e-02
   5.1121319e-01   2.9892333e-01
   7.2737244e-01   2.2328328e-01
   2.0073377e-01   1.3122006e-01
   5.1868390e-01   5.1738849e-01
   4.6065422e-01   2.9100589e-01
   5.5453830e-01   2.2438797e-01
   6.0575811e-01   3.4905652e-01
   3.7982560e-01   2.6589567e-01
   5.0019007e-01   3.9149809e-01
   6.8657737e-01   3.4679766e-01
   4.4870444e-01   4.2446545e-01
   4.7840817e-01   2.2732238e-01
   5.3500860e-01   4.7725280e-01
   4.1668564e-01   3.8709050e-01
   9.3547423e-01   2.4492714e-01
   2.6986500e-01   3.6006250e-01
   4.6959898e-01   3.2029125e-01
   5.1176667e-01   2.1323468e-01
   8.3982079e-01   7.8862795e-01
   6.4788238e-01   3.5695527e-01
   3.2409823e-01   2.5176194e-01
   3.1558010e-01   3.1423537e-01
   4.5036092e-01   2.1487706e-01
   3.5349888e-01   2.5759841e-01
   3.9716572e-01   3.8660922e-01
   6.3791132e-01   1.6847601e-01
   7.8453224e-01   3.7839903e-01
   3.4001755e-01   3.4875410e-01
   4.5158190e-01   3.7768026e-01
   8.2379132e-01   2.8343919e-01
   6.8497200e-01   2.1189670e-01
   9.6869851e-01   7.8174901e-01
   6.6225313e-01   1.6658177e-01
   6.0680893e-01   2.6174243e-01
   5.4225484e-01   1.2429660e-01
   6.8716427e-01   2.5896245e-01
   4.9501123e-01   2.5371277e-01
   9.4410527e-01   4.0550964e-01
   4.8968773e-01   4.3001272e-01
   6.9874507e-01   3.8207339e-01
   7.5201473e-01   2.1992269e-01
   6.8416369e-01   3.7160059e-01
   3.9769096e-01   3.1836218e-01
   4.7072334e-01   2.3283795e-01
   2.0584679e-01   2.6460451e-01
   8.2017479e-01   3.7437270e-01
   5.4727058e-01   3.6384006e-01
   4.2321997e-01   4.3605964e-01
   6.8476715e-01   4.4331308e-01
   6.0071299e-01   2.5075972e-01
   3.7552150e-01   2.3294558e-01
   4.9444002e-01   1.6953758e-01
   6.7368175e-01   3.7904668e-01
   5.7072264e-01   2.9707808e-01
   3.6995652e-01   3.0298362e-01
   5.0849481e-01   3.1683401e-01
   5.6607400e-01   2.8224955e-01
   4.5265745e-01   3.4277924e-01
   2.5906879e-01   3.6821258e-01
   6.0651775e-01   3.5955729e-01
   6.6349543e-01   3.4914312e-01
   9.1843444e-01   3.9301366e-01
   5.4526947e-01   3.9107428e-01
   7.0114141e-01   2.6860560e-01
   4.1967887e-01   5.9525441e-01
   3.9162564e-01   2.5752347e-01
   7.1564175e-01   2.3278467e-01
   7.4812129e-01   4.0340566e-01
   7.9500533e-01   3.7539686e-01
   6.5706531e-01   9.4522861e-01
   4.7077623e-01   1.6361510e-01
   5.2111195e-01   3.3330372e-01
   5.1982693e-01   2.0404336e-01
   3.6815926e-01   1.1137219e-01
   5.8920195e-01   3.2603644e-01
   4.0695557e-01   4.0008466e-01
   3.5395582e-01   2.7633583e-01
   3.3372825e-01   2.6349276e-01
   5.0415151e-01   3.5868421e-01
   7.0097045e-01   3.7196823e-01
   3.8902732e-01   3.4272666e-01
   7.1518527e-01   2.4470816e-01
   7.3303736e-01   5.0849035e-01
   3.4229755e-01   5.1342839e-01
   6.0305179e-01   4.7283457e-01
   5.7438182e-01   3.4945012e-01
   5.2620073e-01   3.0540531e-01
   5.8627625e-01   3.0859236e-01
   9.1415087e-01   5.6987934e-01
   4.5149177e-01   4.8038338e-01
   6.2591312e-01   6.2752567e-01
   5.6173372e-01   2.7955979e-01
   3.7895156e-01   5.0935051e-01
   3.8424802e-01   3.8899457e-01
   5.1214575e-01   3.0870062e-01
   6.6779523e-01   5.1450651e-01
   8.1550525e-01   1.9421830e-01
   3.3470667e-01   3.3077293e-01
   6.6247725e-01   4.3369315e-01
   5.7255225e-01   3.7049348e-01
   7.1228377e-01   3.3339363e-01
   4.5369493e-01   1.8773794e-01
   6.5188653e-01   2.5303264e-01
   7.6863657e-01   3.7261583e-01
   6.5914374e-01   7.6576510e-02
   5.9347412e-01   4.3789355e-01
   4.5447234e-01   3.4742501e-01
   3.5060262e-01   3.0258432e-01
   3.8613123e-01   5.0295172e-01
   6.2677318e-01   1.6891060e-01
   7.6852841e-01   3.2759173e-01
   6.2194420e-01   2.9925058e-01
   3.2933672e-01   3.4922180e-01
   4.6721849e-01   2.3269281e-01
   5.8844840e-01   1.3229610e-01
   4.4103592e-01   3.2952650e-01
   3.1516048e-01   4.0839418e-01
   6.7716011e-01   3.3273174e-01
   4.7586417e-01   4.2543702e-01
   4.6416348e-01   3.7165647e-01
   2.9198298e-01   4.3651855e-01
   4.3746947e-01   2.8391879e-01
   6.1229492e-01   8.3479887e-01
   3.3249424e-01   4.4797904e-01
   3.8775127e-01   2.6888904e-01
   5.9785360e-01   3.4067144e-01
   4.9788809e-01   2.9994723e-01
   7.3250019e-01   3.5083776e-01
   4.8212574e-01   2.7589219e-01
   4.8349534e-01   1.9476487e-01
   3.3449903e-01   3.6038971e-01
   5.4011128e-01   3.5118818e-01
   6.4845348e-01   2.9298574e-01
   1.4102592e-01   2.1815640e-01
   6.0794177e-01   5.0511799e-01
   5.7134220e-01   4.1309503e-01
   5.8739127e-01   2.9401723e-01
   5.3953929e-01   3.0842984e-01
   8.4542470e-01   2.7633159e-01
   8.4897109e-01   5.7747595e-01
   5.6934150e-01   3.7322424e-01
   8.5563272e-01   3.1904849e-01
   6.1231401e-01   3.4774434e-01
   7.5872633e-01   2.3112397e-01
   4.8052905e-01   3.3544585e-01
   6.8969630e-01   4.8497911e-01
   6.9686017e-01   3.2675515e-01
   8.9898473e-01   2.1599902e-01
   7.6108755e-01   2.9826123e-01
   7.2218794e-01   2.1593083e-01
   5.6487976e-01   4.5713482e-01
   5.9971980e-01   4.1599577e-01
   7.1179353e-01   2.0837294e-01
   7.6841165e-01   3.3480830e-01
   4.5777435e-01   3.9644434e-01
   4.9932886e-01   5.0946061e-01
   5.8647519e-01   4.6697862e-01
   4.1205728e-01   1.9865703e-01
   5.0645657e-01   4.1764152e-01
   9.7248608e-01   0.0000000e+00
   3.4893235e-01   4.3812636e-01
   7.0595195e-01   3.7385158e-01
   5.0724071e-01   3.9128673e-01
   5.7815449e-01   2.6047205e-01
   5.0309829e-01   2.5894225e-01
   4.7513614e-01   3.8079586e-01
   7.4381057e-01   3.3644617e-01
   4.3612135e-01   4.9799104e-01
   8.7248119e-01   1.8525145e-01
   7.3843415e-01   8.8136450e-02
   6.2937589e-01   4.4545572e-01
   4.7468533e-01   3.0974662e-01
   8.8974480e-01   4.2467121e-01
   6.2714951e-01   2.8764585e-01
   5.9282949e-01   3.9304704e-01
   6.3331766e-01   1.7010257e-01
   5.5875902e-01   5.0909903e-01
   5.0190111e-01   3.2420801e-01
   7.5973564e-01   3.9059115e-01
   4.7576891e-01   2.3180977e-01
   3.9076576e-01   4.1571399e-01
   8.2874474e-01   2.4122894e-01
   4.8120495e-01   3.7450605e-01
   7.1614844e-01   4.3591365e-01
   4.8384294e-01   4.0939155e-01
   4.9921356e-01   2.9304763e-01
   4.1378464e-01   1.9118328e-01
   6.0749465e-01   2.6999416e-01
   7.9276845e-01   4.7427388e-01
   3.3935198e-01   5.9172834e-01
   4.6232925e-01   2.0646628e-01
   6.9852344e-01   3.0171005e-01
   4.4143306e-01   3.5161251e-01
   4.7531625e-01   2.1126214e-01
   8.5345975e-01   2.8867715e-01
   4.9811945e-01   3.1258154e-01
   2.4715789e-01   4.0484171e-01
   7.5293317e-01   3.5186499e-01
   4.6841072e-01   5.9306344e-01
   5.3545408e-01   2.2364791e-01
   6.3190796e-01   5.0393419e-01
   1.9978193e-01   1.3886163e-01
   5.8941756e-01   4.1781980e-01
   3.4017545e-01   3.3358851e-01
   4.5574676e-01   4.4427263e-01
   5.1134945e-01   4.6223820e-01
   7.9271831e-01   1.1861197e-01
   3.2158073e-01   4.6796508e-01
   8.7900467e-01   3.6260462e-01
   5.6501876e-01   3.7587142e-01
   4.4189574e-01   3.8028115e-01
   4.8279638e-01   3.9656819e-01
   4.0199533e-01   3.0763218e-01
   3.8109655e-01   4.2305633e-01
   7.0994277e-01   2.0426646e-01
   3.4720225e-01   2.2991868e-01
   3.6483007e-01   3.4974413e-01
   6.2605833e-01   2.9293973e-01
   3.7060872e-01   3.5965865e-01
   3.7241389e-01   2.7299068e-01
   5.9628267e-01   2.9725649e-01
   9.0730177e-01   1.0506053e-01
   9.8591278e-01   3.3427073e-01
   4.2868326e-01   7.8184005e-02
   5.4489026e-01   2.7634487e-01
   4.3528808e-01   3.1881449e-01
   4.0460662e-01   3.0205400e-01
   2.9939231e-01   2.3872532e-01
   6.2461126e-01   4.8161860e-01
   3.8336482e-01   4.2419264e-01
   7.5433346e-01   3.4045928e-01
   6.1645490e-01   3.2085013e-01
   6.6546575e-01   3.1730714e-01
   5.0325940e-01   4.3458700e-01
   5.2795505e-01   5.9110066e-01
   7.0037066e-01   2.5498772e-01
   6.3493663e-01   7.1425715e-01
   4.9889144e-01   2.2897771e-01
   4.5550998e-01   5.2236161e-01
   9.8129956e-01   3.0315289e-01
   6.9656919e-01   4.9854520e-01
   4.0004251e-01   2.3080135e-01
   4.2590243e-01   3.9853669e-01
   6.5378811e-01   5.2110241e-01
   4.4170984e-01   1.4600892e-01
   4.9087363e-01   5.3655822e-01
   4.1543302e-01   3.8497130e-01
   5.1960017e-01   3.5854564e-01
   4.3702111e-01   2.4278768e-01
   8.1824706e-01   3.9784564e-01
   4.6886485e-01   3.0343546e-01
   5.5714046e-01   2.7967672e-01
   5.5956590e-01   2.5720494e-01
   8.1785066e-01   2.5630857e-01
   7.5546121e-01   5.7999315e-01
   9.0817007e-01   3.4853446e-01
   5.5053831e-01   4.6739799e-01
   5.7012287e-01   3.9546366e-01
   8.8223683e-01   3.9988722e-01
   5.0058360e-01   3.7769399e-01
   8.1658372e-01   4.6103968e-01
   8.5032701e-01   2.3083207e-01
   4.1491331e-01   2.0662821e-01
   9.6507827e-01   2.4564953e-01
   6.1171470e-01   3.7715809e-01
   6.6035941e-01   4.2825812e-01
   8.2091514e-01   2.7109933e-01
   9.3465157e-01   2.8632947e-01
   7.6470360e-01   1.9802021e-01
   5.8278549e-01   4.2412395e-01
   6.7551461e-01   3.4572304e-01
   6.3295532e-01   2.3212836e-01
   9.2784819e-01   2.1791784e-01
   6.1440411e-01   4.4081189e-01
   5.8374146e-01   3.0657910e-01
   5.7427346e-01   3.2905667e-01
   5.0832590e-01   2.8677561e-01
   5.7455289e-01   1.9741135e-01
   6.0517194e-01   3.7002946e-01
   3.7730894e-01   3.5181310e-01
   3.8335125e-01   4.7975949e-01
   6.1054170e-01   3.1883637e-01
   8.1656318e-01   3.0956873e-01
   3.8609221e-01   6.3033445e-01
   5.8179476e-01   1.9360231e-01
   3.1235379e-01   2.8760315e-01
   6.5137569e-01   2.4179608e-01
   3.5770726e-01   6.1371423e-01
   7.0794379e-01   3.6942462e-01
   8.9733185e-01   4.1420352e-01
   7.5320216e-01   2.9429532e-01
   3.8558087e-01   3.9220918e-01
   5.7851670e-01   2.7338681e-01
   9.0712332e-01   4.2557580e-01
   3.3798232e-01   3.0450255e-01
   6.1461917e-01   2.1499016e-01
   3.6634100e-01   4.1928569e-01
   3.2285778e-01   3.4979654e-01
   6.9323213e-01   2.9534402e-01
   5.9857306e-01   4.5932668e-01
   7.1443141e-01   3.6547073e-01
   5.3428789e-01   2.3793355e-01
   6.6612839e-01   2.9458981e-01
   4.6193374e-01   2.3862240e-01
   5.1384250e-01   4.8660930e-01
   5.4935738e-01   2.3729212e-01
   2.1362493e-01   2.6128228e-01
   7.3544457e-01   3.6449397e-01
   5.1102210e-01   4.8273862e-01
   9.4500532e-01   6.2338868e-01
   5.6399050e-01   5.5202830e-01
   4.0160343e-01   4.8298589e-01
   5.7261116e-01   3.5870911e-01
   5.7555134e-01   3.1601042e-01
   8.1520148e-01   3.9801597e-01
   6.1287935e-01   5.9805499e-01
   6.9204944e-01   4.0822888e-01
   6.9430269e-01   2.2424310e-01
   8.1639326e-01   3.7533845e-01
   4.4426550e-01   3.4771987e-01
   4.6813886e-01   3.7587298e-01
   9.9983967e-01   2.9557635e-01
   5.2503045e-01   2.8225946e-02
   5.1527584e-01   2.9443161e-01
   8.1926898e-01   2.3060683e-01
   8.3246659e-01   3.5054938e-01
   5.8899116e-01   4.2059258e-01
   4.5828639e-01   2.1018629e-01
   5.4138597e-01   2.9557560e-01
   5.5088466e-01   2.5911552e-01
   2.0349887e-01   2.9348633e-01
   4.3363217e-01   7.1960411e-01
   5.4834235e-01   2.5696443e-01
   7.2878014e-01   4.1420879e-01
   5.4285654e-01   2.2065081e-01
   8.7811938e-01   4.5636434e-01
   6.4689045e-01   4.4020603e-01
   8.1516901e-01   1.8765095e-01
   6.8378147e-01   4.1335828e-01
   6.2533789e-01   4.2222380e-01
   5.7617154e-01   3.4862528e-01
   6.2811310e-01   4.9661858e-01
   9.4245812e-01   4.1804700e-01
   6.5853251e-01   3.0157795e-01
   7.5251172e-01   3.2360711e-01
   9.7221686e-01   4.3122528e-01
   8.2066530e-01   5.6071525e-01
   8.7515855e-01   2.6136217e-01
   5.4215869e-01   4.3853587e-01
   5.3159775e-01   3.4335823e-01
   4.7284051e-01   3.1677752e-01
   3.5658742e-01   4.1489984e-01
   5.9085256e-01   3.9224760e-01
   5.1344046e-01   3.4451732e-01
   8.4668030e-01   3.2870359e-01
   4.5816112e-01   3.3997968e-01
   6.9509958e-01   4.5918142e-01
   4.5270462e-01   1.1586071e-01
   7.1513969e-01   2.0872045e-01
   2.9273194e-01   2.1919450e-01
   5.3165052e-01   2.7458530e-01
   7.4259609e-01   3.5827591e-01
   7.6812097e-01   3.5758269e-01
   6.2451112e-01   4.0094223e-01
   2.5844280e-01   1.9739104e-01
   5.8807685e-01   3.8670140e-01
   6.3058191e-01   1.3589900e-01
   4.6912037e-01   2.6682850e-01
   5.7316209e-01   1.8105622e-01
   8.1974064e-01   3.2945953e-01
   4.0120135e-01   2.8717442e-01
   2.9339110e-01   1.7370762e-01
   9.5666118e-01   2.3349296e-01
   5.2088559e-01   3.0353310e-01
   4.7142986e-01   2.2208861e-01
   5.9310548e-01   7.9633512e-01
   6.9142737e-01   2.3698299e-01
   7.2446401e-01   3.9521825e-01
   7.7564778e-01   2.8001564e-01
   6.0132310e-01   3.5481192e-01
   8.4410814e-01   4.1351803e-01
   4.6675895e-01   3.3018175e-01
   3.3408373e-01   5.1798154e-01
   5.4715534e-01   3.8228727e-01
   5.6019257e-01   3.3194444e-01
   7.5773420e-01   2.7500434e-01
   3.4813797e-01   4.2477081e-01
   7.9951245e-01   3.4827526e-01
   4.6137808e-01   4.7425760e-01
   5.9897128e-01   3.1584337e-01
   3.6459012e-01   2.0392539e-01
   7.4976897e-01   2.3930841e-01
   8.0920845e-01   2.7024006e-01
   7.8001377e-01   2.4562308e-01
   3.7738974e-01   3.3270407e-01
   4.4005340e-01   2.4734015e-01
   7.3678294e-01   2.1073725e-01
   4.8200177e-01   3.0224251e-01
   3.0693193e-01   2.6880934e-01
   6.9427702e-01   5.0967975e-01
   3.5899676e-01   3.5801325e-01
   3.6397970e-01   5.2644481e-01
   2.6591339e-01   3.8599839e-01
   6.3914227e-01   1.7344182e-01
   5.3177963e-01   2.4942236e-01
   6.0514515e-01   2.6671994e-01
   4.1495676e-01   2.8461891e-01
   8.7111375e-01   3.7129195e-01
   8.3177559e-01   3.2095245e-01
   5.5659979e-01   2.4763173e-01
   2.9266541e-01   2.9355256e-01
   9.5010505e-01   3.6321041e-01
   6.5142283e-01   1.2410987e-01
   6.3593135e-01   3.7071016e-01
   4.8802687e-01   3.3240202e-01
   4.7293743e-01   4.8579539e-01
   4.5470649e-01   4.1507556e-01
   5.1869448e-01   2.6233394e-01
   5.6143816e-01   3.4676253e-01
   4.9315563e-01   1.8343530e-01
   7.6131045e-01   3.8760894e-01
   3.5018890e-01   2.9219594e-01
   4.3904128e-01   1.4758588e-01
   3.9232255e-01   1.8755820e-01
   4.7175272e-01   3.4331742e-01
   5.5434867e-01   3.2624161e-01
   7.5773057e-01   3.2353408e-01
   4.5877810e-01   3.6734156e-01
   5.1666190e-01   3.5424958e-01
   7.2513663e-01   2.1387741e-01
   5.6060765e-01   2.9242106e-01
   6.7282346e-01   1.3553664e-01
   9.6002031e-01   2.6020963e-01
   7.0656144e-01   3.6756449e-01
   6.4797003e-01   4.5722942e-01
   3.0188714e-01   4.0483270e-01
   3.7664405e-01   2.0878834e-01
   4.0607835e-01   2.6406574e-01
   6.2499800e-01   3.2033518e-01
   3.1317192e-01   2.5737267e-01
   7.0017524e-01   4.6621121e-01
   9.3644927e-01   3.4056722e-01
   3.7351562e-01   4.1900624e-01
   4.3140110e-01   4.0107553e-01
   5.5943385e-01   2.6811855e-01
   6.9578903e-01   2.7278742e-01
   8.4288545e-01   3.0427978e-01
   3.9170590e-01   4.4906018e-01
   4.1463537e-01   7.3208627e-01
   5.3032195e-01   3.7189045e-01
   4.1991546e-01   4.5303132e-01
   3.8031601e-01   2.4345644e-01
   5.5542936e-01   1.9914549e-01
   6.1719666e-01   3.3194887e-01
   4.1237099e-01   3.2265081e-01
   4.4203623e-01   3.8675308e-01
   9.2087199e-01   4.5832004e-01
   6.1708650e-01   4.2280154e-01
   6.6621907e-01   3.9905298e-01
   5.9561360e-01   4.9994556e-01
   8.8938168e-01   4.6057301e-01
   5.7330238e-01   2.4200476e-01
   7.0794148e-01   4.8367692e-01
   6.8697335e-01   4.0518791e-01
   3.7720435e-01   3.0100131e-01
   5.9720063e-01   3.6867958e-01
   3.7443818e-01   4.2559763e-01
   6.2856708e-01   4.1095581e-01
   5.1851366e-01   2.3572634e-01
   4.5811946e-01   7.8092622e-02
   3.3476330e-01   3.0470192e-01
   4.0366163e-01   3.2618366e-01
   6.5096837e-01   3.1918154e-01
   4.6610100e-01   5.6836190e-01
   7.9566091e-01   7.2673806e-01
   9.0302153e-01   2.3382630e-01
   6.0929615e-01   7.2776539e-01
   6.7971865e-01   4.7033308e-01
   7.6272106e-01   3.8966576e-01
   5.2054538e-01   1.7369288e-01
   8.7065002e-01   4.0944716e-01
   5.6041683e-01   5.4949118e-01
   9.2165559e-01   2.3190462e-01
   4.5771492e-01   4.0254883e-01
   5.0367108e-01   3.5950339e-01
   4.2944890e-01   4.1428867e-01
   3.3059612e-01   4.4142204e-01
   8.0048458e-01   6.3857707e-01
   6.4041107e-01   2.9721352e-01
   6.0459038e-01   2.7167238e-01
   5.3679254e-01   6.3595476e-01
   7.2952910e-01   4.2973583e-01
   5.8365581e-01   4.4425462e-01
   7.3495590e-01   3.5428632e-01
   5.5398433e-01   2.1584132e-01
   5.8478320e-01   3.8380434e-01
   2.6511119e-01   4.4891337e-01
   4.2199057e-01   1.8353813e-01
   5.0950084e-01   3.1052482e-01
   8.2929433e-01   3.4103292e-01
   1.9325378e-01   2.7493428e-01
   6.4436608e-01   6.0850184e-01
   6.7884825e-01   2.8425753e-01
   4.0566065e-01   2.0221669e-01
   6.5768229e-01   3.8394990e-01
   7.4338407e-01   4.9132756e-01
   9.2944092e-01   3.0206866e-01
   3.7027156e-01   4.3197829e-01
   4.4676525e-01   1.5904885e-01
   3.9717327e-01   2.5204737e-01
   8.6148703e-01   3.8524757e-01
   5.1625742e-01   2.0010554e-01
   9.9996050e-01   2.3775443e-01
   5.0561878e-01   2.8101106e-01
   7.1993235e-01   3.8374484e-01
   9.8881647e-02   2.8267474e-01
   5.3653117e-01   3.7742068e-01
   7.0341446e-01   4.1181975e-01
   5.7371902e-01   3.0567339e-01
   3.4325093e-01   4.4301183e-01
   6.4294941e-01   4.8695865e-01
   5.8271532e-01   2.3142484e-01
   3.1826506e-01   2.2641181e-01
   1.8075928e-01   3.1865858e-01
   3.6008271e-01   3.5086167e-01
   2.3679041e-01   2.4963547e-01
   8.5488835e-01   3.9249886e-01
   3.5630060e-01   3.8352322e-01
   7.0551936e-01   2.6908550e-01
   3.4859498e-01   2.2087921e-01
   5.5073903e-01   2.3081437e-01
   7.1876165e-01   3.1092234e-01
   9.6233112e-01   2.8842890e-01
   7.5824969e-01   2.5602181e-01
   7.8959482e-01   2.0560853e-01
   9.9999351e-01   5.1037888e-01
   4.5814960e-01   2.7371370e-01
   8.0052577e-01   2.3439689e-01
   9.9149120e-01   9.5404507e-01
   5.5624977e-01   3.3026230e-01
   4.8723753e-01   3.0990932e-01
   8.8593726e-01   4.1437185e-01
   5.5459285e-01   5.0343047e-01
   2.1982092e-01   1.8337366e-01
   3.9354956e-01   2.2141751e-01
   4.8773241e-01   3.2135487e-01
   6.9302579e-01   2.0335544e-01
   5.0155903e-01   4.9291631e-01
   3.1384654e-01   3.8376471e-01
   2.9410569e-01   2.7615055e-01
   5.7778123e-01   3.1957495e-01
   3.9601801e-01   1.3706505e-01
   7.1335226e-01   2.3727154e-01
   5.2552927e-01   3.5950280e-01
   5.7677050e-01   2.4649975e-01
   4.4861066e-01   2.9157465e-01
   4.4807808e-01   2.6676997e-01
   5.0955835e-01   3.1765052e-01
   8.3142196e-01   3.4626765e-01
   3.7442171e-01   7.5547837e-01
   5.5425763e-01   5.2641990e-01
   6.5105135e-01   3.1443018e-01
   4.5332843e-01   2.6581789e-01
   9.3443539e-01   2.8929037e-01
   7.3092251e-01   1.6774429e-01
   5.0820098e-01   5.6956994e-01
   6.4398676e-01   3.0007762e-01
   6.2950991e-01   2.5273766e-01
   7.1434309e-01   3.4024657e-01
   3.9590799e-01   3.3407467e-01
   4.8051391e-01   2.0645679e-01
   3.2116468e-01   4.3818860e-01
   7.9327465e-01   3.2685517e-01
   3.0417085e-01   2.9967195e-01
   7.9975497e-01   3.6743290e-01
   5.8406382e-01   2.8701903e-01
   8.9286301e-01   4.5293127e-01
   8.0361449e-01   4.3649899e-01
   4.7381673e-01   3.7306952e-01
   3.3834331e-01   1.9201207e-01
   4.6889034e-01   2.4385029e-01
   3.5244466e-01   4.2663531e-01
   6.7247481e-01   3.6763035e-01
   8.9279456e-01   3.2164050e-01
   8.5926235e-01   5.1639757e-01
   3.0073376e-01   3.9027665e-01
   7.4654270e-01   3.9877229e-01
   7.8752125e-01   2.5163502e-01
   7.2652879e-01   2.7219845e-01
   1.0000000e+00   8.9853133e-01
   6.8566261e-01   3.0757736e-01
   5.4359031e-01   4.2078342e-01
   5.7759399e-01   3.4384158e-01
   3.0332573e-01   2.0803150e-01
   5.4319490e-01   4.0020991e-01
   4.5082389e-01   4.0289192e-01
   5.7828671e-01   1.2538894e-01
   9.9049821e-01   4.8986634e-01
   3.3898239e-01   2.1587325e-01
   7.3670193e-01   3.9120507e-01
   5.5619383e-01   4.1371764e-01
   2.1181002e-01   4.4412202e-01
   2.8166101e-01   3.0290897e-01
   7.7327307e-01   5.7729110e-01
   2.7369933e-01   2.5399049e-01
   6.5172039e-01   2.3683970e-01
   4.5854666e-01   2.5383065e-01
   7.8980654e-01   5.9691534e-01
   6.4161139e-01   3.3197334e-01
   5.7993237e-01   5.2942478e-01
   3.1209396e-01   3.3784097e-01
   5.8103483e-01   4.5579657e-01
   8.3073340e-01   2.0085084e-01
   6.5089358e-01   2.8536488e-01
   5.7572813e-01   2.9600003e-01
   3.3063578e-01   3.0970737e-01
   5.1154362e-01   3.2512527e-01
   9.1478833e-01   4.0394133e-01
   5.8460924e-01   7.3514735e-02
   3.9431234e-01   2.7872166e-01
   6.7492317e-01   3.9802404e-01
   2.5686769e-01   3.4212931e-01
   4.4065970e-01   3.9603186e-01
   4.2955025e-01   2.4895662e-01
   3.5365223e-01   2.8199582e-01
   1.0000000e+00   2.2654010e-01
   4.3865253e-01   4.5616824e-01
   4.6749353e-01   1.3749824e-01
   8.0692485e-01   3.6452540e-01
   8.1699997e-01   6.7238253e-01
   4.6031596e-01   3.6153092e-01
   4.2485908e-01   4.1693374e-01
   7.6280621e-01   2.1639780e-01
   4.5657270e-01   3.5286404e-01
   7.1285279e-01   6.5624695e-01
   4.2994820e-01   3.5058444e-01
   6.0217580e-01   3.7338205e-01
   3.6661500e-01   6.8864077e-02
   7.6111233e-01   5.6429761e-01
   2.4428559e-01   1.6587440e-01
   4.1125103e-01   1.9576126e-01
   6.1309692e-01   3.9943820e-01
   4.3574854e-01   4.1757465e-01
   4.7579292e-01   3.7760454e-01
   5.2408603e-01   4.9599619e-01
   3.8985143e-01   2.7588794e-01
   7.5685062e-01   3.2843828e-01
   5.9211720e-01   2.6900179e-01
   5.1030272e-01   4.0264918e-01
   6.9236988e-01   2.4684850e-01
   3.7320336e-01   4.8329147e-01
   3.5046832e-01   4.6498701e-01
   3.4355685e-01   2.8238866e-01
   7.8635143e-01   2.6541067e-01
   7.0982333e-01   0.0000000e+00
   6.5742203e-01   4.6933553e-01
   4.5218516e-01   3.2608726e-01
   7.1109222e-01   4.4060348e-01
   5.5404592e-01   4.2138305e-01
   5.4028261e-01   2.8851915e-01
   2.9021276e-01   5.2006329e-01
   7.3448025e-01   8.1731283e-01
   6.4099485e-01   2.6150879e-01
   4.3373706e-01   3.9664743e-01
   4.6925101e-01   2.1208298e-01
   3.1732440e-01   2.7000140e-01
   9.9998309e-01   3.3918458e-01
   7.6905798e-01   3.0899416e-01
   5.1032335e-01   3.4427352e-01
   5.2958991e-01   3.2892925e-01
   8.8687098e-01   3.5958359e-01
   7.8534923e-01   1.7221294e-01
   3.2790049e-01   3.3076911e-01
   8.2133324e-01   1.9684706e-01
   5.4859070e-01   2.5952651e-01
   8.8709502e-01   3.6093104e-01
   3.8954013e-01   6.1776310e-01
   5.0219476e-01   3.1415928e-01
   4.9302926e-01   3.6758968e-01
   1.6952593e-01   3.2499841e-01
   7.4147386e-01   4.5369376e-01
   5.0750439e-01   1.6945411e-01
   3.3896784e-01   1.4394203e-01
   3.4576587e-01   3.6153639e-01
   9.3909500e-01   2.2453671e-01
   3.8785551e-01   2.9197000e-01
   7.3034107e-02   4.6741588e-01
   4.1640953e-01   4.5451295e-01
   4.7758989e-01   2.8336183e-01
   3.0473641e-01   2.9482325e-01
   6.6619786e-01   4.1364221e-01
   6.7082988e-01   2.3668576e-01
   3.5249536e-01   5.6420598e-01
   6.6761958e-01   2.4383076e-01
   6.1919836e-01   4.6098736e-01
   6.1529235e-01   4.9260821e-01
   6.9448903e-01   1.8787115e-01
   3.4883321e-01   3.9586351e-01
   4.1749145e-01   3.0482113e-01
   4.1171248e-01   3.5512594e-01
   4.7007024e-01   3.3256165e-01
   7.4449358e-01   3.1973084e-01
   8.7737173e-01   8.3020007e-01
   7.6821446e-01   6.1186891e-01
   4.1118203e-01   4.8119891e-01
   5.8692289e-01   3.5579777e-01
   5.9521833e-01   1.5070094e-01
   6.3100204e-01   2.8253221e-01
   6.0877246e-01   3.8513611e-01
   6.2557464e-01   3.9385788e-01
   5.1006896e-01   3.0866526e-01
   6.2975288e-01   5.2902649e-01
   4.8767552e-01   2.8108425e-01
   8.7070510e-01   3.9539540e-01
   7.9662128e-01   6.5129277e-01
   1.4545594e-01   4.0831280e-01
   5.3391947e-01   4.9561559e-01
   4.6523769e-01   3.8378451e-01
   6.9645587e-01   0.0000000e+00
   5.9657930e-01   4.2185039e-01
   9.2106293e-01   2.5132637e-01
   8.4116381e-01   5.2066197e-01
   5.4594793e-01   4.1936677e-01
   4.0873397e-01   3.1175377e-01
   4.3867468e-01   5.0915159e-01
   3.9404717e-01   2.9663657e-01
   2.3750767e-01   3.1614623e-01
   7.2681262e-02   5.2242009e-01
   8.8394239e-01   6.5060528e-02
   4.3501065e-01   1.8207209e-01
   5.5095565e-01   3.4908085e-01
   5.5817089e-01   3.0861857e-01
   5.4286676e-01   4.3321841e-01
   3.5131212e-01   4.6605707e-01
   3.2278504e-01   4.3787444e-01
   9.8925526e-01   5.0171348e-01
   4.0648003e-01   5.0918153e-01
   3.6392528e-01   4.5531544e-01
   9.1609862e-01   3.9005497e-01
   7.5642615e-01   6.4549517e-01
   8.9304222e-01   2.9113800e-01
   5.0142446e-01   3.9741612e-01
   7.2380416e-01   4.5957823e-01
   2.8278493e-01   2.4378725e-01
   6.3327164e-01   2.9501795e-01
   2.9451555e-01   4.0592656e-01
   5.0091767e-01   3.2503444e-01
   6.0117458e-01   2.0269430e-01
   6.1176480e-01   3.9672524e-01
   1.4961967e-01   3.9981029e-01
   5.1998629e-01   3.0494030e-01
   7.1658437e-01   5.0904492e-01
   5.8274653e-01   3.6083297e-01
   5.3549073e-01   5.7695386e-01
   4.8891276e-01   3.1857038e-01
   9.4079153e-01   3.6191727e-01
   3.7182244e-01   6.0656537e-01
   8.9301145e-01   3.9803954e-01
   3.3481321e-01   4.3894029e-01
   6.9793729e-01   4.9251559e-01
   5.8134451e-01   4.5581144e-01
   9.4492623e-01   5.0362958e-01
   3.3126803e-01   2.2692112e-01
   7.8209405e-01   3.5978245e-01
   3.7084097e-01   3.7410308e-01
   3.4184568e-01   4.7054093e-01
   5.7238981e-01   4.6439712e-01
   4.7636173e-01   2.3932292e-01
   9.3233243e-01   2.5646916e-01
   9.3937103e-01   3.1835216e-01
   4.1780779e-01   6.1916651e-01
   3.3268971e-01   1.2123418e-01
   3.3505250e-01   3.3017956e-01
   8.1160541e-01   4.9771424e-01
   3.1345068e-01   4.6457883e-01
   5.5383398e-01   3.3817898e-01
   5.1386175e-01   1.3895906e-01
   5.9788986e-01   5.4823651e-01
   4.4025655e-01   2.6177471e-01
   3.3759495e-01   3.3391565e-01
   3.2017349e-01   3.1988102e-01
   3.3197258e-01   2.4601380e-01
   3.4497842e-01   2.2904526e-01
   5.4033197e-01   3.7784386e-01
   5.3015615e-01   3.0168193e-01
   5.9568107e-01   3.5825417e-01
   3.9105543e-01   2.5889895e-01
   8.9067642e-01   3.2432984e-01
   3.5646359e-01   4.1515162e-01
   6.5971332e-01   3.9635172e-01
   4.4053130e-01   3.6041235e-01
   5.7352950e-01   1.7568681e-01
   5.2942402e-01   3.4705518e-01
   3.6132237e-01   2.1970868e-01
   6.0699481e-01   1.6280167e-01
   4.4958954e-01   3.9276719e-01
   3.5614932e-01   5.0395286e-01
   9.2180641e-01   3.5419820e-01
   3.3464100e-01   1.9035438e-01
   6.9384155e-01   3.0861149e-01
   4.8436655e-01   2.8866303e-01
   9.8703201e-01   3.9444910e-01
   4.4340631e-01   2.4377109e-02
   3.1379567e-01   1.5325192e-01
   7.7516387e-01   3.0742804e-01
   4.1595575e-01   4.6139780e-01
   3.8489343e-01   4.0536562e-01
   4.7883323e-01   2.1507249e-01
   4.4245889e-01   1.7953002e-01
   2.8186487e-01   2.0077343e-01
   3.9605253e-01   1.3117451e-01
   4.4225055e-01   3.7447239e-01
   8.1966310e-01   2.7030575e-01
   5.5418096e-01   2.9172912e-01
   7.6804641e-01   1.9857139e-01
   7.4758240e-01   1.7892594e-01
   6.4563787e-01   4.3097199e-01
   7.0487106e-01   2.4335879e-01
   6.0322773e-01   2.3200024e-01
   4.3533699e-01   1.6214430e-01
   5.8568463e-01   4.0670747e-01
   5.9205442e-01   3.4515159e-01
   4.1739139e-01   2.2688900e-01
   4.7508846e-01   2.4569745e-01
   3.5975738e-01   3.9494245e-01
   3.7230200e-01   3.5218106e-01
   7.6041640e-01   1.3126110e-01
   5.1921733e-01   1.2341945e-01
   8.2203687e-01   3.8975345e-01
   6.5908749e-01   2.6043159e-01
   3.8237054e-01   3.7151504e-01
   4.4447284e-01   9.2199590e-01
   8.5667474e-01   2.3078420e-01
   5.6148905e-01   3.4567454e-01
   5.6891036e-01   5.1097758e-01
   8.2150687e-01   4.2437563e-01
   6.6230125e-01   2.5669905e-01
   9.7339385e-02   3.5620457e-01
   6.4914306e-01   1.9836133e-01
   7.3879655e-01   1.9808533e-01
   6.9633078e-01   4.7977456e-01
   3.1544424e-01   2.1672257e-01
   5.0236518e-01   3.3636859e-01
   5.6598428e-01   3.5633054e-01
   8.4444618e-01   3.5029246e-01
   5.4825370e-01   2.5179779e-01
   6.3805733e-01   3.5137992e-01
   4.4339362e-01   2.8094918e-01
   5.1271100e-01   3.6676532e-01
   5.4289976e-01   3.4262057e-01
   9.9115738e-01   6.3175758e-01
   5.0008882e-01   2.7807071e-01
   7.2441299e-01   3.5959271e-01
   7.6641864e-01   4.5121979e-01
   8.7008955e-01   5.2902965e-01
   9.8026900e-01   4.3614420e-01
   5.9128746e-01   3.0587121e-01
   9.6063430e-01   3.5524157e-01
   3.5181907e-01   3.5310223e-01
   5.0826773e-01   2.4813664e-01
   8.2260937e-01   2.6818480e-01
   6.2566280e-01   2.1630747e-01
   4.8032246e-01   3.4364281e-01
   4.7685651e-01   3.4612362e-01
   7.3931717e-01   2.8608808e-01
   4.2349086e-01   3.1068682e-01
   3.2529679e-01   4.3233151e-01
   5.0804634e-01   2.9491012e-01
   7.3552196e-01   2.4946731e-01
   5.2761367e-01   3.9966046e-01
   4.9057704e-01   3.4102976e-01
   6.7446506e-01   3.5480341e-01
   5.1958755e-01   1.3600055e-01
   5.1816781e-01   2.1508551e-01
   4.6048531e-01   3.1006277e-01
   6.6522527e-01   3.4086231e-01
   3.1237616e-01   3.3698717e-01
   8.8185335e-01   3.9390740e-01
   5.4002109e-01   2.4164104e-01
   4.8180820e-01   3.7108828e-01
   5.4947442e-01   4.4498564e-01
   6.9249600e-01   4.8149411e-01
   5.6653283e-01   3.2454295e-01
   2.3689793e-01   2.2079902e-01
   7.3042531e-01   3.2170690e-01
   5.2320733e-01   3.2142636e-01
   4.8755923e-01   2.7764129e-01
   8.7514058e-01   2.7484389e-01
   8.6835562e-01   8.4525818e-01
   3.8876738e-01   2.6264508e-01
   6.0188879e-01   4.3230260e-01
   7.1776648e-01   2.8079424e-01
   6.4857848e-01   2.6474289e-01
   8.8661395e-01   3.2603048e-01
   7.3011432e-01   3.9755150e-01
   6.9469304e-01   3.8605807e-01
   6.7695427e-01   2.1303615e-01
   8.0929785e-01   3.7108886e-01
   4.9767285e-01   1.3426960e-01
   8.0317836e-01   1.6820572e-01
   4.7869321e-01   1.8645551e-01
   7.5467109e-01   3.2021244e-01
   6.7820529e-01   3.9890557e-01
   6.4941572e-01   2.8516234e-01
   3.5013762e-01   2.6253814e-01
   5.2466163e-01   3.1412139e-01
   3.5745749e-01   5.0545077e-01
   2.8154779e-01   2.4548913e-01
   6.1870073e-01   3.4409063e-01
   4.1110472e-01   3.5588416e-01
   6.9609553e-01   2.5167741e-01
   6.1529217e-01   2.6820897e-01
   4.4923983e-01   3.5385923e-01
   7.9650563e-01   5.1196134e-01
   5.5966928e-01   3.2010987e-01
   9.2811511e-01   5.3484871e-01
   8.2343698e-01   2.8473850e-01
   6.6824705e-01   3.6755606e-01
   9.7795102e-01   1.6428071e-01
   6.9315574e-01   2.3906423e-01
   4.0790646e-01   4.3523918e-01
   8.7602487e-01   3.7994995e-01
   3.7838040e-01   3.4217619e-01
   5.3194420e-01   5.0721962e-01
   7.0585934e-01   2.1812590e-01
   5.4704029e-01   2.0493404e-01
   8.8482547e-01   7.0413010e-01
   3.7136694e-01   2.4448064e-01
   5.7756027e-01   3.1934253e-01
   4.4666332e-01   1.5564380e-01
   8.0238619e-01   2.9503173e-01
   6.2519269e-01   5.6857081e-01
   4.5944378e-01   6.8242477e-01
   3.9341570e-01   4.8584829e-01
   7.3077144e-01   4.5001575e-01
   4.6310158e-01   1.1262773e-01
   1.8141700e-01   2.2934822e-01
   6.3968093e-01   1.8863201e-01
   2.4623188e-01   2.9245691e-01
   5.6579496e-01   3.3642460e-01
   3.6587328e-01   2.7081267e-01
   6.0534221e-01   3.6969535e-01
   9.3547203e-01   5.3851324e-01
   5.0311606e-01   4.4205299e-01
   3.6936062e-01   2.4067585e-01
   5.2398042e-01   4.4429942e-01
   5.6012761e-01   3.2111452e-01
   9.7249825e-01   1.7687314e-01
   5.1984740e-01   3.7413062e-01
   3.1369917e-01   2.9547781e-01
   3.7166105e-01   2.9565617e-01
   2.9522140e-01   3.0913104e-01
   3.6952540e-01   1.9884692e-01
   5.7911613e-01   1.5427732e-01
   6.2430939e-01   2.3959867e-01
   6.1153036e-01   2.7820605e-01
   4.4202685e-01   2.0228467e-01
   3.6390012e-01   2.3881076e-01
   5.6923304e-01   1.1103130e-01
   5.0403060e-01   8.6148818e-01
   4.7878022e-01   3.3660961e-01
   6.7462998e-01   2.1505915e-01
   5.1711292e-01   2.6926620e-01
   3.5688987e-01   4.1609822e-01
   6.7590687e-01   2.0178521e-01
   4.1496244e-01   3.7316344e-01
   3.9569199e-01   1.5887467e-01
   6.5414632e-01   3.1887446e-01
   5.7980340e-01   4.4297600e-01
   4.5599753e-01   2.1318957e-01
   4.6612918e-01   2.6826212e-01
   8.0298060e-01   2.1161337e-01
   6.6226120e-01   2.5363877e-01
   7.0202695e-01   3.7196458e-01
   6.9191389e-01   4.5674972e-01
   6.0167061e-01   4.8464240e-01
   5.3295265e-01   2.7027869e-01
   4.9513267e-01   4.8226255e-01
   6.0789436e-01   4.5120987e-01
   6.5232741e-01   2.6355613e-01
   6.2150105e-01   3.4465628e-02
   5.3189009e-01   3.2654877e-01
   5.7614688e-01   4.8702614e-01
   4.4533070e-01   5.9477183e-01
   4.3822156e-01   3.1481230e-01
   2.9761234e-01   3.6220151e-01
   4.3282603e-01   1.8408038e-01
   5.4188734e-01   3.1611570e-01
   3.8924637e-01   3.2791220e-01
   2.0137184e-01   2.4580175e-01
   5.9004921e-01   1.4479197e-01
   3.7394151e-01   3.1328833e-01
   5.5504272e-01   2.8983250e-01
   6.9485279e-01   4.0019211e-01
   3.1950204e-01   2.0627987e-01
   5.1193981e-01   3.8027274e-01
   6.2617362e-01   3.6288079e-01
   5.2275478e-01   4.0097414e-01
   2.1024649e-01   4.1738469e-01
   5.1189369e-01   3.1470659e-01
   6.5658748e-01   2.3675579e-01
   7.9486706e-01   2.2352069e-01
   7.3405854e-01   4.3108209e-01
   3.3127729e-01   3.5220101e-01
   2.9680058e-01   2.6862204e-01
   6.9453660e-01   5.7681989e-01
   6.4444664e-01   2.0779963e-01
   8.2410521e-01   2.2220086e-01
   5.9151106e-01   3.3640045e-01
   3.8468875e-01   3.0960048e-01
   3.9513569e-01   5.7797785e-01
   3.7996399e-01   2.9177203e-01
   3.5477272e-01   4.2516027e-01
   4.1305575e-01   1.6780847e-01
   9.7379504e-01   1.2558960e-01
   5.6035915e-01   3.2980926e-01
   4.9185921e-01   1.7594887e-01
   8.1979994e-01   3.7638252e-01
   7.2469426e-01   3.0075121e-01
   3.7420974e-01   2.9905356e-01
   5.6738652e-01   3.5617146e-01
   4.6738932e-01   3.7234105e-01
   6.0681666e-01   2.0356326e-01
   7.9564555e-01   3.7834349e-01
   5.0868364e-01   2.9291834e-01
   5.7143030e-01   1.6760166e-01
   3.5831023e-01   2.2885511e-01
   6.6501662e-01   1.8006458e-01
   6.9370997e-01   2.5860256e-01
   3.3500292e-01   3.9008208e-01
   2.9921191e-01   1.6009747e-01
   5.9854783e-01   2.4967884e-01
   4.4080873e-01   2.4835439e-01
   3.4595939e-01   2.4132663e-01
   4.5639485e-01   3.5967180e-01
   3.4341829e-01   3.4770974e-01
   8.3713549e-01   3.7893318e-01
   3.2231720e-01   6.0423441e-01
   5.3230342e-01   2.4144844e-01
   6.3300542e-01   2.1918698e-01
   4.7229243e-01   1.6162496e-01
   5.5680923e-01   3.1000718e-01
   3.8455113e-01   4.7683545e-01
   6.5317148e-01   2.6574471e-01
   5.6090531e-01   4.5756398e-01
   3.7889040e-01   4.8716618e-01
   3.4092119e-01   2.2642383e-01
   5.9382976e-01   2.5905572e-01
   8.9710355e-01   4.7475087e-01
   8.1707590e-01   4.4947710e-01
   3.1809191e-01   1.3094940e-01
   3.6046086e-01   3.9410172e-01
   2.3987463e-01   1.8832181e-01
   4.5919777e-01   3.3246532e-01
   6.4935925e-01   1.8589461e-01
   2.9136118e-01   2.1436355e-01
   4.6486844e-01   3.5233709e-01
   7.0455903e-01   3.5954009e-01
   2.6919772e-01   2.8930663e-01
   3.2176694e-01   2.0187813e-01
   4.6451014e-01   4.7482989e-01
   7.1461603e-01   2.3305178e-01
   5.6548333e-01   4.1053952e-01
   2.2720595e-01   4.0758435e-01
   4.3817805e-01   2.8658136e-01
   7.8838388e-01   1.9691060e-01
   4.5287371e-01   2.3366446e-01
   9.1022848e-01   2.2864900e-01
   5.0295942e-01   2.9254899e-01
   3.8066201e-01   2.4253352e-01
   2.6421510e-01   2.4151549e-01
   7.2842622e-01   6.5750810e-01
   3.4564390e-01   4.9510865e-01
   6.2797744e-01   3.8372512e-01
   7.1636139e-01   4.0712777e-01
   4.8820422e-01   2.3664496e-01
   6.0887812e-01   5.1620002e-01
   6.7341962e-01   2.9170190e-01
   5.0200266e-01   2.5868381e-01
   3.9716489e-01   3.3978514e-01
   7.2740472e-01   2.8784931e-01
   5.2596710e-01   3.3989626e-01
   6.3099350e-01   1.4087820e-01
   5.9108759e-01   2.7236739e-01
   6.9236277e-01   4.2868817e-01
   8.4861862e-01   3.0782328e-01
   8.3047249e-01   2.4203330e-01
   3.3311952e-01   5.0561861e-01
   4.8817056e-01   1.5570301e-01
   5.9521045e-01   7.2820442e-01
   7.6451468e-01   4.9009506e-01
   6.3379155e-01   3.8520955e-01
   3.2513007e-01   3.2640362e-01
   3.8539352e-01   2.1791363e-01
   6.1276771e-01   4.3551964e-01
   7.3696236e-01   3.6783014e-01
   5.5050113e-01   9.6022430e-02
   7.4998374e-01   5.3313805e-01
   5.1675207e-01   2.5927413e-01
   5.7064840e-01   1.4103940e-01
   8.3664226e-01   3.0886952e-01
   5.7393759e-01   3.5257992e-01
   7.8331034e-01   3.2547966e-01
   2.7592340e-01   2.7960718e-01
   6.0664214e-01   2.7268007e-01
   9.9404015e-01   4.0048445e-01
   4.8809920e-01   3.1993560e-01
   5.7911875e-01   1.0643807e-01
   6.7884821e-01   1.7594111e-01
   1.8730393e-01   3.1134779e-01
   7.0970178e-01   3.9325661e-01
   4.1063843e-01   3.2004880e-01
   5.3192545e-01   3.6738549e-01
   8.8952312e-01   2.7626377e-01
   6.6372527e-01   3.6686505e-01
   3.0577912e-01   2.5597229e-01
   6.0085861e-01   5.3840491e-01
   3.1299386e-01   2.9903392e-01
   6.5537894e-01   1.7053500e-01
   6.1970892e-01   2.6323623e-01
   5.7000596e-01   1.1879204e-01
   7.1758306e-01   3.7330240e-01
   3.2396610e-01   3.9166613e-01
   4.1399287e-01   4.0322359e-01
   3.6541713e-01   2.4770679e-01
   5.5309720e-01   1.8584658e-01
   1.0000000e+00   1.5260189e-01
   5.2698131e-01   3.9352897e-01
   8.7771550e-01   8.1011775e-02
   4.7670453e-01   3.8526529e-01
   4.1486069e-01   1.8887088e-01
   5.2483546e-01   2.5323185e-01
   6.0615572e-01   2.4473295e-01
   5.1135564e-01   2.7745515e-01
   7.6178237e-01   2.5218796e-01
   5.6828423e-01   4.0801843e-01
   8.1996844e-01   5.3033707e-01
   6.1543152e-01   6.8925952e-01
   4.1505644e-01   3.6787870e-01
   3.9193828e-01   3.4848523e-01
   4.5583292e-01   3.2000057e-01
   5.0616407e-01   4.4645578e-01
   5.9396830e-01   3.3957293e-01
   5.6550235e-01   2.8887753e-01
   9.0026421e-01   3.1565211e-01
   5.0538641e-01   3.0954961e-01
   5.6022122e-01   6.0033228e-01
   5.6254765e-01   4.3300451e-01
   8.2124486e-01   5.2754285e-01
   3.3173046e-01   4.4553690e-01
   3.8269701e-01   2.1427417e-01
   6.9815511e-01   5.1419156e-01
   4.4435590e-01   3.2632044e-01
   5.7584197e-01   3.6305983e-01
   3.9722493e-01   2.7657049e-01
   3.9470502e-01   2.3156282e-01
   6.0686812e-01   6.6577678e-01
   6.9760061e-01   3.1569274e-01
   4.3441347e-01   2.1258573e-01
   4.0708595e-01   5.7342197e-01
   6.4690694e-01   4.0544883e-01
   9.2107124e-01   2.1287038e-01
   9.0760102e-01   3.9514815e-01
   4.1257001e-01   2.4782700e-01
   4.5195126e-01   2.9226141e-01
   5.7401614e-01   2.9137568e-01
   3.3979365e-01   1.7181530e-01
   2.5136603e-01   4.5238588e-01
   4.3226011e-01   1.9362654e-01
   5.5781335e-01   3.8338417e-01
   7.7048412e-01   3.7834624e-01
   3.9503389e-01   5.5868544e-01
   1.4547413e-01   3.3112693e-01
   7.0630270e-01   4.1848304e-01
   3.2750664e-01   2.8705678e-01
   3.5409499e-01   1.4417978e-01
   5.4190552e-01   2.3401729e-01
   4.8714344e-01   1.4631162e-01
   6.0652319e-01   1.1723526e-01
   4.8044716e-01   3.9987498e-01
   7.6000932e-01   1.7174216e-01
   4.3649117e-01   2.8388655e-01
   5.6177207e-01   3.5108534e-01
   6.9582228e-01   2.1011559e-01
   3.8444287e-01   3.9973307e-01
   6.8196127e-01   5.6204921e-01
   6.9677867e-01   7.3413009e-01
   4.0196691e-01   4.1849478e-01
   2.9087821e-01   2.9420081e-01
   4.1392674e-01   2.2434160e-01
   6.0060478e-01   2.6659429e-01
   5.1204465e-01   3.4085944e-01
   5.7818538e-01   3.2416793e-01
   2.7129244e-01   5.5756426e-01
   1.0000000e+00   2.9313124e-01
   4.8280223e-01   3.0019605e-01
   5.8889110e-01   3.5466793e-01
   4.6635179e-01   4.0175158e-01
   5.3757706e-01   8.0990618e-01
   3.8392420e-01   4.0834597e-01
   1.3485376e-01   5.6466946e-01
   4.7499020e-01   3.2142995e-01
   5.0021178e-01   4.9117498e-01
   5.4866206e-01   4.1567159e-01
   5.8074981e-01   4.7165922e-01
   6.8509268e-01   4.1492042e-01
   7.5304581e-01   4.4740423e-01
   7.7601225e-01   7.0136926e-01
   4.9051460e-01   2.6262816e-01
   5.1647042e-01   2.6402008e-01
   4.8168689e-01   3.8733961e-01
   6.0072212e-01   8.0390622e-01
   7.5874731e-01   3.4991617e-01
   8.1182259e-01   2.9228538e-01
   3.7302391e-01   3.1696533e-01
   4.9359463e-01   4.8480131e-01
   3.5693409e-01   4.1648463e-01
   8.5968731e-01   4.5049053e-01
   4.3136925e-01   2.8021465e-01
   6.8623169e-01   5.0335659e-01
   7.9915666e-01   1.4645194e-01
   5.3934829e-01   2.3668292e-01
   5.9499503e-01   3.1432508e-01
   3.4103322e-01   2.5217164e-01
   9.0132558e-01   3.3810064e-01
   9.9963676e-01   6.1803336e-01
   5.7138433e-01   3.2717107e-01
   8.0927752e-01   1.6579304e-01
   3.1590448e-01   2.6102992e-01
   5.1858601e-01   4.0889724e-01
   5.3354099e-01   1.7562541e-01
   5.2582608e-01   2.8497975e-01
   3.9743564e-01   2.7873893e-01
   7.6428650e-01   4.5127122e-01
   6.1739865e-01   3.9189168e-01
   3.9404917e-01   3.6529433e-01
   9.0931803e-01   3.5205582e-01
   4.3943187e-01   1.9889706e-01
   6.1406848e-01   4.9456970e-01
   8.8923514e-01   3.1146338e-01
   5.8045328e-01   4.1467569e-01
   6.1807030e-01   2.9420983e-01
   4.3745332e-01   2.3343507e-01
   9.8737301e-01   2.0015992e-01
   7.2775164e-01   4.2042007e-01
   5.0753137e-01   5.6856736e-01
   8.4691630e-01   2.4148179e-01
   4.1407125e-01   2.7888890e-01
   5.6040186e-01   3.7942442e-01
   5.2353802e-01   2.8621161e-01
   6.6811268e-01   4.0537613e-01
   4.8405962e-01   3.1106115e-01
   3.1298143e-01   3.8075588e-01
   6.1808281e-01   4.4477162e-01
   6.4385046e-01   1.9387053e-01
   5.8755608e-01   3.3521307e-01
   4.3105576e-01   2.8256416e-01
   4.8001012e-01   3.2047708e-01
   3.8824089e-01   3.6612309e-01
   4.4935856e-01   4.1368652e-01
   5.6028883e-01   1.3996353e-01
   6.6466095e-01   3.7199761e-01
   4.6179826e-01   2.6336672e-01
   4.8827694e-01   4.4822179e-01
   5.4879435e-01   2.4906424e-01
   4.6592196e-01   2.1792038e-01
   7.1951867e-01   4.4258222e-01
   5.8552916e-01   1.7654694e-01
   3.6084441e-01   4.2061265e-01
   7.6017315e-01   3.3609326e-01
   5.1716841e-01   2.4966637e-01
   5.2207131e-01   8.7778106e-02
   5.1980923e-01   2.9656030e-01
   6.3114250e-01   2.9923528e-01
   7.5450896e-01   1.9365800e-01
   3.8706037e-01   5.2976011e-01
   3.6909969e-01   2.1988466e-01
   6.7251514e-01   4.3909115e-01
   5.9788492e-01   5.6136042e-01
   4.5023302e-01   3.0454524e-01
   4.0628172e-01   3.4322682e-01
   6.0906657e-01   3.2366452e-01
   9.2477461e-01   4.2597498e-01
   6.5538975e-01   4.9369889e-01
   6.0338253e-01   1.6941641e-01
   4.6573504e-01   3.1787014e-01
   5.1077689e-01   2.9444913e-01
   6.3479320e-01   4.0383774e-01
   4.4002351e-01   3.2622056e-01
   7.7521589e-01   4.7860218e-01
   4.4654886e-01   5.6281999e-01
   4.7993840e-01   4.8534703e-01
   8.7009845e-01   3.8830451e-01
   3.6458673e-01   4.0466109e-01
   4.8051490e-01   4.3095828e-01
   4.9462257e-01   2.6952205e-01
   4.6242928e-01   2.9542150e-01
   7.7930808e-01   3.7733175e-01
   4.2498759e-01   4.5161688e-01
   7.2158114e-01   1.6992056e-01
   5.1923367e-01   3.4050998e-01
   4.4724967e-01   3.3303974e-01
   7.1408515e-01   2.8077477e-01
   3.2034942e-01   2.8604091e-01
   6.6397538e-01   1.7389135e-01
   6.7007901e-01   3.9352499e-01
   9.9867951e-01   5.1994605e-01
   7.1873458e-01   2.5448290e-01
   5.9708543e-01   1.9611374e-01
   7.1251045e-01   8.9475165e-01
   5.7346688e-01   4.4634200e-01
   8.0106802e-01   2.0992198e-01
   4.7224749e-01   3.7413018e-01
   1.0000000e+00   5.7357347e-01
   6.9965993e-01   1.9378790e-01
   5.5596164e-01   4.0274949e-01
   1.5029774e-01   3.8486247e-01
   6.0272677e-01   1.7501413e-01
   6.6232846e-01   6.3765067e-01
   2.7312167e-01   3.6374597e-01
   3.9055601e-01   2.7972312e-01
   4.1628575e-01   4.4176266e-01
   6.4021305e-01   3.1472815e-01
   4.3583874e-01   1.6659769e-01
   9.9451847e-01   4.6977613e-01
   2.6752307e-01   2.1577994e-01
   5.7704644e-01   3.0395472e-01
   5.7305176e-01   4.7386062e-01
   5.6576409e-01   3.4881959e-01
   6.7207550e-01   1.8394299e-01
   3.5994662e-01   6.1438184e-01
   4.5089965e-01   2.3473146e-01
   3.8260155e-01   3.2521386e-01
   8.5763800e-01   3.4008734e-01
   7.7571832e-01   3.8979083e-01
   4.6140056e-01   3.2512933e-01
   8.1448662e-01   4.8639555e-01
   3.9255309e-01   3.7782831e-01
   5.5912554e-01   1.5056253e-01
   4.7019991e-01   4.0683857e-01
   9.1060407e-01   2.7374699e-01
   1.0000000e+00   9.8581037e-01
   4.3232268e-01   3.3314494e-01
   6.6924679e-01   3.4398053e-01
   6.1471803e-01   3.3687916e-01
   7.7024313e-01   3.4563123e-01
   6.6475746e-01   1.7397428e-01
   5.6008465e-01   4.0786468e-01
   6.5009094e-01   3.4048065e-01
   7.1493577e-01   4.3755401e-01
   5.9416293e-01   2.9040822e-01
   3.0321979e-01   2.4368617e-01
   5.0653035e-01   4.4777578e-01
   8.6925553e-01   2.0445387e-01
   3.4032018e-01   2.3121213e-01
   6.3840447e-01   4.8350335e-01
   3.8729971e-01   2.5306314e-01
   7.7545298e-01   7.3935672e-01
   8.2331517e-01   3.1024973e-01
   3.7795925e-01   1.5198190e-01
   3.8310622e-01   4.1689772e-01
   8.0867760e-01   1.9538251e-01
   5.9050025e-01   2.6809017e-01
   2.2091786e-01   3.2674397e-01
   6.3972724e-01   1.3490437e-01
   9.8331258e-01   3.2138262e-01
   5.0791637e-01   3.0944675e-01
   7.2734920e-01   4.7383976e-01
   5.8521034e-01   3.7439452e-01
   6.9709591e-01   2.9598702e-01
   8.5761640e-01   3.5156442e-01
   6.7887813e-01   5.8141022e-01
   5.5990694e-01   2.7229567e-01
   4.5987001e-01   1.9348425e-01
   5.7326042e-01   2.8449323e-01
   3.8722805e-01   3.6899562e-01
   4.6414577e-01   3.6477811e-01
   8.6871431e-01   3.1012845e-01
   4.0071400e-01   1.6285359e-01
   5.0297820e-01   1.3445983e-01
   9.9879251e-01   2.6885521e-01
   3.5878257e-01   1.8311412e-01
   6.9723794e-01   3.0697757e-01
   4.9908418e-01   5.8330566e-01
   1.2342003e-01   3.3282696e-01
   6.1099401e-01   2.5759679e-01
   8.1271037e-01   3.5115424e-01
   3.7599100e-01   2.7936208e-01
   6.8719760e-01   4.0169426e-01
   6.5770388e-01   2.9252689e-01
   5.3088336e-01   4.2117810e-01
   7.0940081e-01   4.4052414e-01
   4.8031010e-01   8.2850921e-01
   5.6309370e-01   2.9678098e-01
   5.7140576e-01   3.6374568e-01
   5.1158278e-01   4.2041127e-02
   8.0982904e-01   2.6970383e-01
   5.0416093e-01   2.9652593e-01
   2.7448159e-01   2.0456049e-01
   3.0776093e-01   2.7338407e-01
   9.1665332e-01   2.6539389e-01
   3.4105778e-01   4.3521720e-02
   4.6545587e-01   2.4365619e-01
   7.1345097e-01   2.6118464e-01
   4.6515728e-01   3.1194803e-01
   1.5448121e-01   3.2892539e-01
   6.3548554e-01   4.0333708e-01
   5.5047496e-01   2.6824224e-01
   7.1806166e-01   2.2022599e-01
   8.9105656e-01   4.8306522e-01
   7.3940898e-01   1.6796997e-01
   5.4583319e-01   3.3493849e-01
   3.2496524e-01   3.6261336e-01
   7.7912619e-01   1.5877592e-01
   6.3808844e-01   4.9495965e-01
   2.3870983e-01   3.2831995e-01
   4.4307267e-01   3.8178301e-01
   6.1600273e-01   4.1319487e-01
   6.8055735e-01   4.2431778e-01
   5.4036636e-01   4.0387200e-01
   7.0164652e-01   4.5409358e-01
   4.0943913e-01   4.7140450e-01
   4.4888164e-01   4.0381406e-01
   5.1220487e-01   4.3750494e-01
   4.1273452e-01   2.6527165e-01
   5.8946332e-01   2.6305799e-01
   5.3110094e-01   5.6132746e-01
   4.5616984e-01   3.2498951e-01
   3.7632092e-01   2.0061140e-01
   6.3078995e-01   3.4061471e-01
   4.5589552e-01   3.2338314e-01
   5.8805169e-01   3.8992836e-01
   8.3959116e-01   3.8168201e-01
   3.9316164e-01   2.6755358e-01
   8.3210975e-01   4.8539092e-01
   4.9333291e-01   2.9434158e-01
   4.4435767e-01   3.3300774e-01
   4.4519450e-01   5.6653598e-01
   5.5340038e-01   3.5057375e-01
   3.5877776e-01   4.2319883e-01
   7.6776000e-01   2.0441105e-01
   7.5174598e-01   4.8008230e-01
   6.6223573e-01   5.2560553e-01
   5.6802972e-01   4.1709079e-01
   6.1811147e-01   6.8437575e-01
   6.8481847e-01   2.5111659e-01
   5.3741253e-01   3.0153655e-01
   5.7556812e-01   4.6906617e-01
   3.2668408e-01   1.8117528e-01
   6.6081647e-01   3.5358059e-01
   2.8931844e-01   3.4541506e-01
   9.9181899e-01   4.2722840e-01
   8.5289187e-01   3.8401947e-01
   7.0384883e-01   3.0955237e-01
   7.8032230e-01   1.9965103e-01
   6.3665764e-01   3.1394367e-01
   5.3025645e-01   6.1483121e-01
   5.1210606e-01   3.0036950e-01
   5.5566280e-01   3.8171965e-01
   5.3534471e-01   2.7622723e-01
   7.3622302e-01   3.2501266e-01
   5.4469363e-01   3.2592466e-01
   6.1771077e-01   3.9145370e-01
   5.9721907e-01   4.0721169e-01
   7.4842335e-01   3.5846757e-01
   6.1745195e-01   1.6134093e-01
   1.1765605e-01   1.1909104e-01
   5.1258368e-01   2.3589571e-01
   5.5126163e-01   3.6886856e-01
   4.6769858e-01   3.0135628e-01
   5.5979581e-01   3.0505538e-01
   4.2872182e-01   4.0226084e-01
   5.1294433e-01   3.9729275e-01
   6.6947641e-01   7.1139002e-02
   5.6201123e-01   2.8136688e-01
   4.3149791e-01   2.5938696e-01
   5.7062929e-01   3.4200628e-01
   3.4440014e-01   4.6112990e-01
   6.2457706e-01   2.7647302e-01
   5.7738213e-01   2.2490404e-01
   8.6726030e-01   5.4829342e-01
   3.0762022e-01   3.1674765e-01
   4.7112202e-01   3.2769079e-01
   6.1460342e-01   2.9428181e-01
   5.4304540e-01   3.4088360e-01
   4.8201870e-01   4.6423834e-01
   6.0747839e-01   1.8956477e-01
   3.1103820e-01   3.7244591e-01
   5.1524249e-01   2.6346848e-01
   8.7968632e-01   2.7517987e-01
   4.8025136e-01   4.6354125e-01
   9.8804597e-01   5.7689086e-01
   6.7412293e-01   5.3312477e-01
   7.5060231e-01   3.2255577e-01
   3.7240387e-01   4.6227522e-01
   8.0970848e-01   2.8480484e-01
   8.4245779e-01   4.5429034e-01
   5.2713075e-01   3.5438172e-01
   5.1136373e-01   3.1890615e-01
   3.3066120e-01   3.8406071e-01
   4.2061799e-01   3.0715575e-01
   5.3820455e-01   2.6700056e-01
   6.6148064e-01   4.7588544e-01
   3.4487802e-01   4.9766830e-01
   5.3381364e-01   6.3599513e-01
   6.2696357e-01   3.9674832e-01
   8.3576152e-01   2.3330767e-01
   6.8942899e-01   5.3711322e-01
   4.2763416e-01   3.2588386e-02
   4.3241660e-01   3.9859674e-01
   7.3583157e-01   4.1665752e-01
   5.6261177e-01   2.3142845e-01
   7.1635833e-01   3.9890242e-01
   5.4868126e-01   5.6426196e-01
   4.6103144e-01   3.2292004e-01
   5.5893302e-01   4.3952324e-01
   4.0973571e-01   2.5865973e-01
   4.0279759e-01   3.2417149e-01
   4.2537009e-01   2.6282602e-01
   7.3076454e-01   5.4768021e-01
   6.0562894e-01   3.5131246e-01
   5.7387181e-01   2.8738767e-01
   3.5386568e-01   4.7096349e-01
   9.3546547e-01   6.8535912e-01
   5.6830611e-01   2.6797769e-01
   4.8285173e-01   4.1324373e-01
   4.8034559e-01   5.8999409e-01
   6.6201796e-01   3.2104603e-01
   4.1204063e-01   2.9035291e-01
   3.9533685e-01   2.7673571e-01
   4.8767474e-01   2.6557140e-01
   8.7845082e-01   4.1695024e-01
   4.8006299e-01   5.3109274e-01
   3.9071874e-01   3.2713270e-01
   6.0005280e-01   3.8784070e-01
   5.3126164e-01   3.7659031e-01
   4.7152452e-01   3.5951855e-01
   4.5073628e-01   5.0294943e-01
   5.5991193e-01   1.4585503e-01
   3.5434102e-01   2.8666819e-01
   6.0390595e-01   4.0799429e-01
   7.3002991e-01   2.1694160e-01
   5.4794370e-01   4.4972316e-01
   4.6846118e-01   2.8650240e-01
   5.7555598e-01   6.5345240e-01
   4.6442789e-01   4.1542428e-01
   5.4543922e-01   5.1214470e-01
   5.6659332e-01   1.9281719e-01
   3.8304673e-01   3.9784548e-01
   4.7672413e-01   3.5485564e-01
   5.3018788e-01   4.8832703e-01
   4.1448412e-01   4.8889771e-01
   3.7078980e-01   2.9307624e-01
   2.9077282e-01   2.6387407e-01
   3.6608701e-01   3.6581934e-01
   6.8603457e-01   4.1365355e-01
   5.2473112e-01   2.1496308e-01
   9.1628612e-01   2.2653700e-01
   3.6977048e-01   3.9981346e-01
   4.6603225e-01   5.3819706e-02
   6.9492665e-01   1.8721165e-01
   5.3976371e-01   6.1989980e-01
   6.2588004e-01   4.9501309e-01
   2.1151661e-01   3.2927819e-01
   4.2745549e-01   2.5364352e-01
   6.7360897e-01   6.2091244e-01
   4.2531072e-01   2.6679084e-01
   6.2643380e-01   3.0376914e-01
   3.2496505e-01   5.5456514e-01
   5.2955113e-01   5.9521933e-01
   7.2020401e-01   2.3013937e-01
   9.1686267e-01   3.5692339e-01
   6.8815337e-01   3.7268703e-01
   1.8744719e-01   4.0885229e-01
   6.3010141e-01   3.1010399e-01
   6.4358203e-01   4.1723283e-01
   3.5331704e-01   1.1822940e-01
   8.3731638e-01   2.2366512e-01
   4.4758389e-01   5.1592387e-01
   9.7818239e-01   5.4131215e-01
   3.4827654e-01   2.8151740e-01
   8.1325208e-01   3.4575363e-01
   3.5772519e-01   4.1143672e-01
   3.0672290e-01   5.6939051e-01
   4.0480829e-01   3.1411095e-01
   5.9024705e-01   2.3961181e-01
   2.5006192e-01   2.9159951e-01
   4.2825139e-01   2.3200130e-01
   9.6117650e-01   4.0131153e-01
   5.5159491e-01   4.8188112e-01
   5.6460474e-01   3.5537412e-01
   5.1054367e-01   1.6578585e-01
   5.5348141e-01   5.3346430e-01
   4.0050893e-01   5.0228004e-01
   4.5551613e-01   4.1332900e-01
   4.2305569e-01   4.8433724e-01
   6.3359185e-01   2.6096008e-01
   9.0698222e-01   5.9131664e-01
   6.9457936e-01   3.1741440e-01
   4.6775611e-01   2.5833811e-01
   3.2909528e-01   4.0093699e-01
   3.3626033e-01   2.6620199e-01
   4.5099279e-01   1.6624128e-01
   6.4029967e-01   5.1381736e-01
   4.4978989e-01   4.1928178e-01
   7.4180763e-01   4.4894173e-01
   4.6668190e-01   4.6487435e-01
   5.8309537e-01   3.7465441e-01
   4.1591925e-01   2.5968942e-01
   4.9683635e-01   2.2171241e-01
   7.3529055e-01   4.2195921e-01
   4.3521548e-01   5.0123477e-01
   6.1637271e-01   2.6848170e-01
   6.6410939e-01   4.4272183e-01
   6.6976410e-01   5.5333769e-01
   4.7572156e-01   2.7872766e-01
   4.2019111e-01   3.0362503e-01
   6.0950005e-01   4.6835971e-01
   5.3050661e-01   4.7047276e-01
   5.0982446e-01   4.0627524e-01
   3.5951930e-01   4.1973428e-01
   5.2186551e-01   4.1492090e-01
   5.5800753e-01   1.6277678e-01
   4.6475688e-01   4.6509945e-01
   6.3840938e-01   8.1837523e-01
   4.8613593e-01   4.3139560e-01
   7.0479994e-01   3.9905880e-01
   3.2506779e-01   4.5752091e-01
   5.9325487e-01   3.9001038e-01
   4.9841663e-01   2.0663880e-01
   7.8038935e-01   4.9793157e-01
   6.8834435e-01   2.6217900e-01
   4.4735142e-01   1.7718118e-01
   4.5607443e-01   2.2037814e-01
   5.1076573e-01   2.6697142e-01
   3.9135456e-01   4.2342696e-01
   4.5287027e-01   2.7987569e-01
   4.9092866e-01   2.2832769e-01
   3.5630131e-01   4.5604148e-01
   4.4929822e-01   2.9502386e-01
   4.3585599e-01   2.7616976e-01
   5.9722101e-01   5.7087273e-01
   5.1059958e-01   4.3357516e-01
   5.8096721e-01   4.2000167e-01
   3.9188742e-01   4.5113540e-01
   8.8387254e-01   4.5566197e-01
   5.1318615e-01   4.3208867e-01
   4.3444673e-01   1.9490676e-01
   3.7553867e-01   5.5258510e-01
   8.2641881e-01   2.2773202e-01
   4.3900007e-01   4.0222539e-01
   2.6968467e-01   3.1418295e-01
   4.0170944e-01   3.6614837e-01
   5.2253680e-01   2.7898965e-01
   1.7910796e-01   3.2180974e-01
   4.5204301e-01   5.4056610e-01
   4.1518942e-01   2.8859204e-01
   3.6374407e-01   4.1325916e-01
   4.6562381e-01   3.4440628e-01
   5.0339966e-01   2.6213611e-01
   6.7411644e-01   1.5922224e-01
   5.1326869e-01   2.9549323e-01
   6.7238227e-01   2.3004955e-01
   6.6632956e-01   5.0901862e-01
   8.0795663e-01   6.6278395e-01
   4.8687057e-01   2.8252881e-01
   3.0790865e-01   2.8357665e-01
   5.3041499e-01   4.0542645e-01
   6.4297897e-01   6.5514630e-02
   4.6645602e-01   2.3791721e-01
   8.5449944e-01   3.7361490e-01
   4.3326004e-01   2.2060714e-01
   5.2590206e-01   3.5542313e-01
   2.7267579e-01   4.3262395e-01
   3.5675270e-01   5.0449969e-01
   7.1642240e-01   4.7703252e-01
   5.3532917e-01   5.1227085e-01
   5.4621215e-01   2.8095737e-01
   9.3943859e-01   3.6746147e-01
   3.3181263e-01   4.3088585e-01
   7.2488506e-01   5.9398126e-01
   8.2269011e-01   3.9472745e-01
   1.0000000e+00   6.4899017e-02
   6.0250194e-01   4.6769585e-01
   4.2023369e-01   2.6260588e-01
   4.8032605e-01   4.5394681e-01
   3.2592758e-01   2.7507408e-01
   7.9905811e-01   4.8680435e-02
   5.5318006e-01   3.0235146e-01
   2.9847814e-01   3.0171626e-01
   4.0649286e-01   4.9879672e-01
   5.4427958e-01   3.0332634e-01
   6.2185580e-01   3.7700663e-01
   3.7455710e-01   5.1468207e-01
   4.8560198e-01   3.6645599e-01
   4.7822291e-01   4.5585328e-01
   5.2534526e-01   2.4122596e-01
   6.3324078e-01   4.6287245e-01
   2.7793001e-01   1.5856902e-01
   7.7697316e-01   3.4868798e-01
   7.2291081e-01   4.4270531e-01
   9.5015625e-01   5.3474187e-01
   3.5440026e-01   4.9343680e-01
   6.3409624e-01   3.8683054e-01
   5.5414451e-01   1.0303256e-01
   1.0000000e+00   7.7525785e-01
   8.7423752e-01   8.1274331e-01
   7.0784945e-01   3.2063480e-01
   6.2333640e-01   3.6288900e-01
   6.4039446e-01   3.1743666e-01
   1.0000000e+00   8.7616723e-01
   4.5714793e-01   2.5063348e-01
   6.4294714e-01   1.8536960e-01
   8.1893664e-01   4.4461436e-01
   7.3007237e-01   5.5879538e-01
   6.9155972e-01   6.7807578e-01
   8.9120503e-01   4.6529414e-01
   7.5826829e-01   5.1532476e-01
   6.0827556e-01   3.8576199e-01
   4.8539650e-01   4.8474924e-01
   4.2671518e-01   3.8418593e-01
   3.7713294e-01   2.9859576e-01
   3.7289010e-01   3.6186311e-01
   3.3282169e-01   2.4885016e-01
   3.8545462e-01   2.5231632e-01
   3.7497136e-01   7.3901514e-01
   4.5616375e-01   2.5873738e-01
   5.4310770e-01   2.4349837e-01
   5.6166105e-01   2.9146909e-01
   3.8471220e-01   4.5336984e-01
   7.0112275e-01   2.7797465e-01
   7.9692113e-01   4.5174357e-01
   6.1348941e-01   3.8968361e-01
   3.9682777e-01   2.9166417e-01
   7.2281529e-01   3.1206175e-01
   6.5078232e-01   4.8445144e-01
   5.0465459e-01   4.3183323e-01
   4.1678308e-01   2.3429628e-01
   7.5542010e-01   4.3509505e-01
   8.3550882e-01   6.1896753e-01
   6.7244189e-01   3.2922316e-01
   7.9247996e-01   5.1953802e-01
   3.6176525e-01   1.5931333e-01
   9.1128338e-01   4.4329126e-01
   3.7690613e-01   3.2655171e-01
   7.8165753e-01   4.4772555e-01
   8.1439789e-01   3.5514604e-01
   4.3792559e-01   4.9555592e-01
   5.8136762e-01   2.6235781e-01
   9.0082791e-01   4.6619412e-01
   3.9940134e-01   5.5094060e-01
   3.7145991e-01   4.7338708e-01
   3.9430584e-01   6.6725943e-01
   6.7463844e-01   5.9059714e-01
   7.1513881e-01   2.2517312e-01
   5.9934021e-01   2.5340584e-01
   7.4666301e-01   3.5059447e-01
   3.4886640e-01   2.0925197e-01
   4.2096289e-01   4.1625992e-01
   4.0523467e-01   3.3884065e-01
   4.1163091e-01   3.3759813e-01
   3.0388610e-01   3.2340012e-01
   6.1302900e-01   2.8225091e-01
   2.5069455e-01   2.0887118e-01
   3.4100737e-01   3.7514700e-01
   5.5986090e-01   4.3703762e-01
   3.2175373e-01   2.8766887e-01
   4.7632926e-01   3.0503147e-01
   5.4231761e-01   2.4625890e-01
   3.2514229e-01   5.5702617e-01
   4.2047358e-01   4.6010992e-01
   7.5577376e-01   3.3915395e-01
   1.0000000e+00   7.9873338e-01
   4.8735448e-01   4.0558042e-01
   5.5542853e-01   4.1952641e-01
   7.2655835e-01   2.7324171e-01
   5.4512499e-01   3.2556357e-01
   8.4649062e-01   5.4839377e-01
   5.7558821e-01   2.5128053e-01
   8.8222547e-01   1.7759085e-01
   5.7188985e-01   1.8664361e-01
   6.3090232e-01   2.7729634e-01
   3.9174487e-01   1.9954262e-01
   6.4503415e-01   2.1213043e-01
   3.4669325e-01   2.2703169e-01
   9.9999888e-01   3.9490185e-01
   8.0341374e-01   3.4490392e-01
   5.1054537e-01   4.8230458e-01
   6.5457062e-01   4.9207883e-01
   6.5650258e-01   4.2096306e-01
   4.4178306e-01   4.3414184e-01
   4.9900250e-01   4.3830367e-01
   6.1165272e-01   5.2881938e-01
   6.3829100e-01   2.7554852e-01
   3.2963236e-01   4.6732452e-01
   6.1688206e-01   3.4883163e-01
   7.6142428e-01   3.0361311e-01
   4.8848282e-01   1.7988485e-01
   4.0978349e-01   3.3655658e-01
   8.9838040e-01   9.9603452e-01
   9.0160199e-01   2.3521412e-01
   6.7341755e-01   4.0076784e-01
   7.5485161e-01   3.7715632e-01
   5.3729328e-01   4.1665908e-01
   9.3772735e-01   2.8455646e-01
   7.4225866e-01   2.7982345e-01
   4.7501612e-01   3.0062844e-01
   8.6141893e-01   2.9068646e-01
   4.0159730e-01   3.1431757e-01
   4.5420856e-01   1.4812139e-01
   5.1393434e-01   2.7571820e-01
   8.6752837e-01   2.0058686e-01
   2.6901981e-01   4.6133545e-01
   5.4611325e-01   4.4526003e-01
   6.7041028e-01   2.2458375e-01
   6.6482617e-01   5.1814425e-01
   8.9306165e-01   2.2368885e-01
   4.5126872e-01   3.5295395e-01
   5.0971583e-01   1.6760056e-01
   5.4086217e-01   1.7157410e-01
   6.6160952e-01   3.0065024e-01
   5.8002043e-01   3.6297785e-01
   5.4018326e-01   4.3420640e-01
   7.0386648e-01   3.6032100e-01
   4.1146582e-01   2.3806146e-01
   6.7927516e-01   3.6494874e-01
   5.9922952e-01   2.8313571e-01
   1.0000000e+00   3.0520347e-01
   3.4711348e-01   3.0385816e-01
   3.6114710e-01   2.3119651e-01
   5.8206777e-01   4.6454449e-01
   7.4371598e-01   2.2134031e-01
   6.5680745e-01   3.4368009e-01
   4.5369935e-01   1.9194337e-01
   4.9762745e-01   3.4657020e-01
   8.7447259e-01   3.8028609e-01
   7.4134013e-01   4.3911804e-01
   4.9063712e-01   3.1215237e-01
   9.7321732e-01   2.7736548e-01
   2.6175212e-01   3.5965594e-01
   4.7238404e-01   3.8717689e-01
   8.7494115e-01   4.9540562e-01
   8.1349753e-01   4.4164409e-01
   7.8282855e-01   4.1773062e-01
   6.1068054e-01   4.4134393e-01
   5.4607293e-01   3.0727029e-01
   5.4396865e-01   5.1589271e-01
   4.9963526e-01   1.9765827e-01
   4.0634293e-01   2.4774422e-01
   5.3871070e-01   4.3543766e-01
   6.9219144e-01   3.3693670e-01
   3.8729386e-01   4.8396608e-01
   7.6339491e-01   2.6584178e-01
   7.7528821e-01   5.4774894e-01
   3.4838531e-01   2.8040743e-01
   1.0000000e+00   6.1014676e-01
   6.9750231e-01   4.3569522e-01
   5.2463960e-01   6.6371783e-01
   4.5928960e-01   1.7121128e-01
   7.1634503e-01   4.2338945e-01
   9.8793884e-01   9.4964521e-01
   2.5476644e-01   4.0174896e-01
   3.9895245e-01   4.4851908e-01
   3.8909925e-01   3.0922034e-01
   2.7846919e-01   2.1869115e-01
   6.2448777e-01   1.7111654e-01
   4.9080293e-01   6.0006839e-01
   4.7055736e-01   3.7294175e-01
   8.4026449e-01   5.0137489e-01
   5.0858015e-01   3.9389366e-01
   8.6847729e-01   3.2506689e-01
   4.8764241e-01   4.2606357e-01
   3.6764602e-01   4.7087884e-01
   3.4712477e-01   2.7475441e-01
   5.4378803e-01   2.6952933e-01
   8.4815869e-01   4.4749700e-01
   2.8353199e-01   4.7948532e-01
   5.2695369e-01   5.7546803e-01
   3.5125868e-01   3.3734137e-01
   4.9526088e-01   4.8707671e-01
   9.3458544e-01   3.5904662e-01
   8.2576170e-01   2.4885377e-01
   5.8212443e-01   2.3445573e-01
   6.1742369e-01   5.4153390e-01
   9.2761766e-01   4.5563262e-01
   8.6110525e-01   2.1542996e-01
   5.3265634e-01   2.8087221e-01
   4.0741795e-01   2.8611183e-01
   8.0399699e-01   1.7210106e-01
   3.3513702e-01   4.9227527e-01
   6.1146956e-01   4.0279155e-01
   9.4860234e-01   6.0489997e-01
   4.7144606e-01   3.8653946e-01
   5.4397818e-01   4.2336249e-01
   3.1912141e-01   3.4213679e-01
   6.3020291e-01   4.9815904e-01
   8.8021353e-01   2.3820229e-01
   4.8191437e-01   1.5803587e-01
   6.3034481e-01   6.3210005e-01
   6.5462970e-01   1.5950498e-01
   8.2315131e-01   3.8931853e-01
   4.9388369e-01   3.4573063e-01
   4.0307870e-01   5.7184545e-01
   7.8877882e-01   2.3401018e-01
   7.2285555e-01   4.4800382e-01
   4.1342521e-01   8.6703496e-02
   7.1570466e-01   4.6799838e-01
   2.4578532e-01   5.7012735e-01
   8.3850704e-01   5.4985911e-01
   5.4210609e-01   3.0324349e-01
   6.3654848e-01   3.5897401e-01
   8.0045275e-01   4.0457899e-01
   7.2411107e-01   3.5008126e-01
   3.0664615e-01   4.8098902e-01
   7.4558091e-01   2.4529230e-01
   3.4907755e-01   2.3576338e-01
   7.3703534e-01   3.4932319e-01
   8.9506525e-01   3.0504985e-01
   2.3751015e-01   3.8533555e-01
   5.1357885e-01   1.9112210e-01
   6.4726408e-01   3.4751812e-01
   6.4592048e-01   7.0462650e-01
   9.3893676e-01   5.1704977e-01
   5.7937889e-01   1.2711644e-01
   4.2866544e-01   2.7010820e-01
   4.4323005e-01   3.4896405e-01
   7.6141525e-01   1.1499119e-01
   6.8138455e-01   3.8848419e-01
   5.6619479e-01   3.4769210e-01
   5.0264495e-01   5.1803832e-01
   4.4085529e-01   4.7398713e-01
   5.6052740e-01   7.1882819e-01
   6.7043383e-01   3.6852570e-01
   5.4253055e-01   2.5603103e-01
   9.2492705e-01   4.9681502e-01
   7.5188161e-01   2.8399096e-01
   9.4794876e-01   5.6888612e-01
   3.6087874e-01   4.7821154e-01
   9.1598281e-01   2.8385787e-01
   5.2449366e-01   1.5766056e-01
   8.8747075e-01   4.9076907e-01
   5.5788671e-01   3.6225199e-01
   8.0152993e-01   5.4635241e-01
   8.4193102e-01   2.2780073e-01
   4.1923714e-01   2.9546309e-01
   4.8516210e-01   6.4633692e-01
   6.9634587e-01   4.9531647e-01
   3.3890895e-01   5.3518558e-01
   6.9087472e-01   2.5082576e-01
   3.6853178e-01   3.1286654e-01
   4.4993847e-01   2.8585570e-01
   4.8523169e-01   3.9189784e-01
   4.6766226e-01   1.3210666e-01
   5.7348737e-01   2.6220812e-01
   3.2471462e-01   2.6343263e-01
   4.2317621e-01   3.5043796e-01
   4.3914753e-01   3.3115262e-01
   3.5518450e-01   3.7259224e-01
   8.9766302e-01   2.4303141e-01
   4.9647297e-01   3.3456097e-01
   6.0112796e-01   2.1090091e-01
   4.9702937e-01   3.7307992e-01
   4.3325308e-01   3.8892734e-01
   3.8803580e-01   5.5556641e-01
   7.3861228e-01   3.4681671e-01
   3.8435212e-01   2.5995626e-01
   5.1594171e-01   3.3573438e-01
   5.4601054e-01   3.2343558e-01
   7.2999493e-01   2.7762868e-01
   4.8957856e-01   2.8610385e-01
   4.3051133e-01   3.4196890e-01
   3.3961746e-01   3.8893226e-01
   6.7124901e-01   3.0552878e-01
   4.9633511e-01   3.4977944e-01
   6.4691855e-01   2.7788986e-01
   4.9936820e-01   5.4933774e-01
   5.3374706e-01   3.6248974e-01
   7.4436817e-01   6.4923077e-01
   4.0592919e-01   5.3756038e-01
   8.9604528e-01   1.0000000e+00
   9.9758891e-01   4.7877313e-01
   5.6901794e-01   2.3047350e-01
   2.8817013e-01   4.6106924e-01
   8.0022619e-01   5.1325955e-01
   5.5406067e-01   3.0043141e-01
   5.0824147e-01   4.6413304e-01
   7.5541247e-01   5.0127515e-01
   6.9453057e-01   5.9529793e-01
   9.9645639e-01   6.8851138e-01
   6.1624333e-01   3.6941615e-01
   1.0000000e+00   4.1427343e-01
   8.9591146e-01   9.9475016e-01
   4.8546420e-01   3.6947882e-01
   3.7144124e-01   3.2368329e-01
   2.4899415e-01   5.2804518e-01
   3.5426309e-01   2.5961351e-01
   4.6947934e-01   5.0575519e-01
   6.1137390e-01   3.8273042e-01
   4.8746907e-01   1.2959239e-01
   5.4029685e-01   6.9074327e-02
   6.5441014e-01   7.7453731e-01
   7.1509169e-01   3.9467155e-01
   5.1266434e-01   2.0460952e-01
   5.6532699e-01   3.2854601e-01
   5.2058175e-01   3.4306608e-01
   4.5203416e-01   3.3406943e-01
   5.7888367e-01   3.0207055e-01
   7.3743973e-01   3.6830034e-01
   4.4409484e-01   3.6990182e-01
   6.3140806e-01   4.3369041e-01
   2.3421895e-01   2.2270386e-01
   6.2736069e-01   1.9065288e-01
   3.5551417e-01   1.2929206e-01
   9.5636004e-01   6.3634827e-01
   6.4822820e-01   1.7503687e-01
   5.1283481e-01   3.0757983e-01
   5.4782548e-01   4.3021877e-01
   8.3205285e-01   2.4897809e-01
   4.0540650e-01   2.8227244e-01
   2.4308602e-01   2.5836845e-01
   5.4389945e-01   3.1867670e-01
   3.8318157e-01   5.0718248e-01
   6.9249750e-01   4.7828868e-01
   5.4338375e-01   4.3025414e-01
   5.6840656e-01   5.0682532e-01
   6.9303265e-01   5.5457115e-01
   7.3191967e-01   7.2107385e-02
   3.9832133e-01   5.3277399e-01
   4.0370632e-01   6.2777379e-01
   6.2785134e-01   3.3681278e-01
   3.8533389e-01   2.4600112e-01
   5.0713168e-01   5.0357884e-01
   4.0813723e-01   1.5848133e-01
   6.8076807e-01   5.1986589e-01
   8.2669106e-01   1.3811105e-01
   4.3498587e-01   3.9586891e-01
   4.9994740e-01   3.2449345e-01
   6.6384929e-01   3.6708217e-01
   4.5327062e-01   4.4759802e-01
   6.3691431e-01   4.2486955e-01
   6.6253184e-01   6.2097038e-01
   5.3797111e-01   2.9081332e-01
   4.7269682e-01   3.6268552e-01
   8.0624895e-01   3.0764986e-01
   7.0287236e-01   4.3205848e-01
   8.2668294e-01   6.1637749e-01
   6.5865586e-01   8.2421563e-01
   5.7255559e-01   3.1846900e-01
   6.3291092e-01   4.4190916e-01
   4.9219526e-01   2.0105262e-01
   5.6177495e-01   6.0200179e-01
   3.9048976e-01   2.7236923e-01
   9.7271852e-01   3.3902643e-01
   8.0799310e-01   2.5403088e-01
   5.4031798e-01   3.3190946e-01
   5.2044643e-01   6.4312983e-01
   5.6182137e-01   4.4347950e-01
   5.2268949e-01   4.6219830e-01
   7.3154437e-01   2.6069257e-01
   5.3624963e-01   3.0944325e-01
   3.2022695e-01   5.3811608e-01
   8.6719048e-01   4.6380839e-01
   4.9122349e-01   1.9661519e-01
   7.6961034e-01   4.1240202e-01
   7.2488191e-01   3.9351285e-01
   6.7690529e-01   4.1189835e-01
   4.4818311e-01   1.6226840e-01
   9.7522040e-01   5.0501887e-01
   6.9750315e-01   2.5150805e-01
   4.7687863e-01   2.8339277e-01
   4.0133785e-01   4.8048414e-01
   3.8388402e-01   4.3160483e-01
   4.5387406e-01   6.0037761e-01
   5.4271439e-01   4.4160014e-01
   7.2136790e-01   4.3222805e-01
   6.0722678e-01   6.9194034e-02
   5.5024582e-01   5.9668279e-01
   8.0046731e-01   3.7509119e-01
   1.4189573e-01   3.7996729e-01
   5.8556965e-01   4.5881754e-01
   4.8740973e-01   3.0964159e-01
   3.5765925e-01   4.9103213e-01
   4.6681893e-01   4.1186370e-01
   4.6849351e-01   4.0107871e-01
   7.8996970e-01   6.6744317e-01
   8.4143323e-01   3.3862050e-01
   3.1243756e-01   2.3990419e-01
   4.7931295e-01   4.5568848e-01
   4.8014806e-01   2.3511787e-01
   7.6179883e-01   2.8405721e-01
   3.2534608e-01   3.5725313e-01
   4.5630231e-01   4.4679494e-01
   4.4360012e-01   4.4961134e-01
   6.8036747e-01   3.2178087e-01
   8.1574248e-01   3.6541507e-01
   5.5301364e-01   1.8368705e-01
   6.6991285e-01   2.4016297e-01
   5.2646011e-01   4.1099335e-01
   4.1437236e-01   1.0808896e-01
   4.3186005e-02   8.2822741e-01
   7.5490331e-01   6.4538645e-01
   5.4580385e-01   3.0810255e-01
   6.8802547e-01   3.7054418e-01
   6.7964630e-01   3.2667923e-01
   6.0306344e-01   3.8838668e-01
   8.6398366e-01   3.7425547e-01
   4.0060665e-01   2.7172139e-01
   4.4585254e-01   4.0135447e-01
   6.9077472e-01   2.6923027e-01
   6.1504383e-01   2.8162667e-01
   6.4147208e-01   4.4786096e-01
   8.5555256e-02   3.3616925e-01
   5.6440613e-01   3.1867112e-01
   4.3869937e-01   4.3300314e-01
   4.3127177e-01   3.9445385e-01
   6.5473761e-01   3.1353693e-01
   7.5260885e-01   6.3319787e-01
   5.4644578e-01   9.5935016e-02
   3.3563794e-01   3.4812070e-01
   8.9167668e-01   5.0926574e-01
   5.3933662e-01   4.4008651e-01
   7.3912873e-01   4.2468268e-01
   6.5164702e-01   5.2734496e-01
   4.2960871e-01   3.0606901e-01
   4.0220189e-01   2.6842277e-01
   6.8512904e-01   5.5886202e-01
   3.2499195e-01   6.4099453e-01
   4.5022384e-01   2.2740471e-01
   7.7546006e-01   3.9257438e-01
   4.7610879e-01   1.9290221e-01
   8.3937201e-01   3.9670002e-01
   9.4769144e-01   4.5895135e-01
   4.4096227e-01   4.8546476e-01
   5.1788898e-01   1.0132381e-01
   5.3170640e-01   4.4563635e-01
   2.3570429e-01   2.8751210e-01
   3.1267667e-01   2.9987285e-01
   6.2782720e-01   2.2774634e-01
   4.6177249e-01   5.6708234e-01
   5.1774432e-01   3.4608676e-01
   5.3804220e-01   2.2721716e-01
   3.7597911e-01   5.0510594e-01
   5.4264191e-01   2.6799013e-01
   3.5649356e-01   4.1988447e-01
   3.9238926e-01   3.1086527e-01
   7.9783887e-01   2.5945122e-01
   3.7064673e-01   3.5823904e-01
   3.1328110e-01   4.2309937e-01
   5.1190335e-01   2.4144945e-01
   8.4539186e-01   2.3441995e-01
   5.1313982e-01   3.1010537e-01
   8.1212592e-01   2.7757843e-01
   3.1072141e-01   4.7009464e-01
   3.9799574e-01   3.8552301e-01
   5.0582735e-01   2.8327363e-01
   4.1311051e-01   9.8808392e-02
   3.6052941e-01   3.5575511e-01
   4.0509315e-01   4.7812471e-01
   3.3269638e-01   1.0519438e-01
   8.7259184e-01   4.0163311e-01
   3.9389793e-01   3.1076317e-01
   6.4710102e-01   2.4542218e-01
   6.1624231e-01   3.7410348e-01
   2.7161222e-01   3.7756360e-01
   3.7392298e-01   5.1524008e-01
   6.6485010e-01   3.3783875e-01
   4.7331228e-01   2.6309664e-01
   6.4924342e-01   1.7342664e-01
   4.7771380e-01   4.6123155e-01
   7.5870297e-01   2.6986769e-01
   8.5870667e-01   3.5175495e-01
   5.6708309e-01   3.4785313e-01
   7.8728271e-01   3.8994035e-01
   6.2476461e-01   5.0895639e-01
   2.5110481e-01   3.0056391e-01
   6.1506922e-01   5.8218449e-01
   8.8469798e-01   6.6668360e-01
   8.4727412e-01   4.6159958e-01
   2.8101936e-01   3.6826283e-01
   6.3958917e-01   3.1513559e-01
   5.1332552e-01   2.7407521e-01
   4.0869611e-01   4.6689994e-01
   3.8432322e-01   3.3651417e-01
   7.2794490e-01   5.2030228e-01
   4.9086346e-01   3.4785322e-01
   7.3780606e-01   4.0716794e-01
   5.9222810e-01   3.4194506e-01
   5.8014300e-01   3.0616928e-01
   7.5203655e-01   9.5746688e-01
   4.9543631e-01   2.7372940e-01
   4.1190605e-01   3.0699146e-01
   8.6975453e-01   5.3236482e-01
   8.7121680e-01   2.8730494e-01
   5.4911811e-01   2.2281773e-01
   5.1735616e-01   3.2728886e-01
   4.1079452e-01   2.7153103e-01
   3.6070768e-01   2.9914918e-01
   2.0806551e-01   6.1401114e-01
   4.3747124e-01   4.7459573e-01
   7.6387840e-01   5.3093556e-01
   7.0226275e-01   4.1297268e-01
   4.5329767e-01   3.7933931e-01
   7.0861874e-01   4.5517755e-01
   4.9899342e-01   3.7204227e-01
   4.9155038e-01   2.5209641e-01
   3.5569025e-01   3.0382692e-01
   5.9991138e-01   4.9812244e-01
   4.2765783e-01   2.0862290e-01
   6.0470179e-01   6.6094862e-01
   6.3380833e-01   3.8409044e-01
   4.9895266e-01   4.7061516e-01
   5.9423794e-01   5.8675286e-01
   5.5213634e-01   3.2044586e-01
   5.3843959e-01   3.6645394e-01
   3.0237613e-01   2.4439170e-01
   6.8933202e-01   1.5386086e-01
   5.6142274e-01   4.4026989e-01
   3.0791475e-01   3.8269504e-01
   4.1681371e-01   5.9065829e-01
   7.2385931e-01   2.6349136e-01
   5.8887183e-01   3.1242494e-01
   5.4184564e-01   1.0995800e-01
   6.3869689e-01   4.4853734e-01
   7.3200889e-01   5.1189337e-01
   5.9222467e-01   6.8720649e-01
   4.0179746e-01   1.3169848e-01
   4.5729576e-01   2.6764503e-01
   5.8040513e-01   3.0394002e-01
   4.5990278e-01   2.6223330e-01
   7.3243350e-01   3.1163915e-01
   3.6304938e-01   3.5407203e-01
   4.8905572e-01   5.3273752e-01
   7.9537570e-01   5.5456263e-01
   5.7408298e-01   5.6379580e-01
   4.3651632e-01   4.6790205e-01
   4.6743200e-01   4.0623394e-01
   6.7901125e-01   4.0034626e-01
   4.4469797e-01   2.7837759e-01
   6.7034894e-01   5.0100575e-01
   6.0643012e-01   4.5290361e-01
   3.8660267e-01   1.5458009e-01
   3.5082035e-01   3.6796998e-01
   6.4204447e-01   3.0285806e-01
   5.1398883e-01   2.1849723e-01
   6.2318971e-01   3.8390369e-01
   5.3973556e-01   3.5196554e-01
   5.8537056e-01   3.2664424e-01
   4.7764282e-01   3.0852349e-01
   5.0460062e-01   3.6011281e-02
   6.4191939e-01   4.1039843e-01
   6.8760151e-01   2.3818235e-01
   5.7412133e-01   4.6106879e-01
   7.2590827e-01   3.5779979e-01
   4.2740619e-01   2.5895947e-01
   6.6511515e-01   2.2585389e-01
   4.9526614e-01   3.9535623e-01
   5.8428437e-01   1.6495959e-01
   4.8409004e-01   2.1851583e-01
   3.3043374e-01   2.2579023e-01
   9.5090993e-01   5.2609517e-01
   7.4621966e-01   3.7770659e-01
   5.8529200e-01   2.7426167e-01
   3.3812935e-01   3.5904812e-01
   6.4338107e-01   3.0361265e-01
   5.3234795e-01   2.2440339e-01
   7.2723330e-01   4.5033832e-01
   6.1721267e-01   4.1080305e-01
   4.3007515e-01   4.0488831e-01
   5.1544761e-01   2.9045747e-01
   6.4481466e-01   3.7569884e-01
   6.1244765e-01   2.7460333e-01
   6.6311063e-01   4.6556255e-01
   4.2883803e-01   3.4627089e-01
   5.0826396e-01   3.5237334e-01
   6.5208720e-01   1.9791902e-01
   6.2780310e-01   3.0490916e-01
   5.5411396e-01   3.5442557e-01
   6.0560853e-01   4.9858732e-01
   1.6429961e-01   2.4505087e-01
   9.2068666e-01   4.7307661e-01
   5.6502643e-01   2.8885053e-01
   5.3599676e-01   2.4977173e-01
   5.6004925e-01   3.3380045e-01
   3.8551712e-01   3.5348427e-01
   4.5667418e-01   4.2712413e-01
   6.2348278e-01   4.7675193e-01
   2.5529299e-01   3.1865365e-01
   6.6398903e-01   7.7361021e-01
   6.8384424e-01   6.6189247e-01
   3.4685704e-01   3.2647522e-01
   7.7364640e-01   6.9176340e-01
   6.8675854e-01   2.9823879e-01
   6.7793929e-01   2.7629400e-01
   3.5510980e-01   3.1060958e-01
   6.4202410e-01   4.9560084e-01
   4.4123120e-01   3.6351810e-01
   4.5275669e-01   4.7995538e-01
   4.5769679e-01   4.4423302e-01
   3.8242127e-01   3.7947829e-01
   5.3640997e-01   4.0313503e-01
   4.7998657e-01   3.7080874e-01
   5.7607684e-01   1.0619965e-01
   5.4946784e-01   4.1891880e-01
   3.9795180e-01   3.0859579e-01
   6.6248308e-01   3.3124137e-01
   9.1108416e-01   3.1041604e-01
   6.7293197e-01   3.0989738e-01
   7.3003584e-01   5.4554441e-01
   6.6776822e-01   3.1373688e-01
   8.2256981e-01   2.9250831e-01
   6.4704670e-01   4.8779431e-01
   4.1326642e-01   8.0205613e-02
   3.2236364e-01   4.6686172e-01
   3.8353323e-01   3.3491798e-01
   5.9275885e-01   3.6017062e-01
   6.0422174e-01   3.9609995e-01
   3.0210549e-01   5.0037468e-01
   4.4329452e-01   2.1882463e-01
   6.1314022e-01   5.3199568e-01
   5.5515333e-01   3.3902839e-01
   6.0477564e-01   2.2716486e-01
   7.6965508e-01   1.5259580e-01
   5.3002662e-01   5.4666391e-01
   4.9016888e-01   3.0216768e-01
   6.2875171e-01   1.7120625e-01
   8.6560860e-01   4.7007538e-01
   3.8450858e-01   2.6492477e-01
   6.6340800e-01   2.3603471e-01
   5.5898948e-01   3.4598009e-01
   4.7449004e-01   3.2716910e-01
   5.0669715e-01   3.3718341e-01
   6.6605470e-01   3.1474607e-01
   4.0229080e-01   6.7541757e-01
   3.5285985e-01   3.5959117e-01
   3.7906160e-01   2.9753078e-01
   4.7163515e-01   3.7292376e-01
   4.8573866e-01   3.7343699e-01
   6.0159242e-01   2.2443205e-01
   6.1646369e-01   2.2872872e-01
   4.7054482e-01   2.3910363e-01
   5.4917545e-01   3.8071612e-01
   6.6558777e-01   2.2459540e-01
   6.1721177e-01   3.6359871e-01
   3.0077912e-01   5.0213112e-01
   5.5066194e-01   2.6759753e-01
   5.5099349e-01   2.4468884e-01
   4.9290419e-01   2.4575001e-01
   8.5157582e-01   4.7137661e-01
   5.9507088e-01   3.4525512e-01
   4.5120650e-01   4.2946496e-01
   7.7075742e-01   5.6029347e-01
   6.5570140e-01   3.7624249e-01
   7.0534917e-01   2.7499945e-01
   6.3479585e-01   2.6858024e-01
   4.6430057e-01   1.9513194e-01
   5.1857727e-01   2.5282758e-01
   5.1779711e-01   3.7631524e-01
   4.3377617e-01   3.8811837e-01
   6.8574535e-01   5.0401308e-01
   8.1676982e-01   4.4204269e-01
   4.0946306e-01   2.9592261e-01
   7.3893761e-01   4.4183838e-01
   5.0834274e-01   3.8965257e-01
   9.6695519e-01   6.9246640e-01
   5.7506743e-01   5.3220371e-01
   5.5520192e-01   2.9477772e-01
   4.9788351e-01   4.6576374e-01
   5.3004999e-01   3.9685987e-01
   4.7314654e-01   2.2824585e-01
   4.0194783e-01   2.9107026e-01
   3.2635607e-01   2.2886919e-01
   3.5047335e-01   2.9677940e-01
   4.2568704e-01   4.5256092e-01
   1.7481121e-01   1.0432623e-01
   6.3428820e-01   3.4705841e-01
   4.4284122e-01   2.4952101e-01
   5.6944982e-01   2.7518315e-01
   5.5429215e-01   1.6247565e-01
   5.8778717e-01   2.5385232e-01
   1.9405726e-01   2.1918858e-01
   7.9780827e-01   2.6192152e-01
   4.1635872e-01   4.1450140e-01
   6.1553474e-01   2.8307499e-01
   5.9284542e-01   3.1790275e-01
   7.2880017e-01   1.8962681e-01
   6.7513326e-01   2.8581229e-01
   7.1654453e-01   4.1513802e-01
   4.4878854e-01   3.1446650e-01
   4.0885247e-01   2.8615896e-01
   5.5599503e-01   3.9119249e-01
   8.0777430e-01   5.5752152e-01
   7.6972821e-01   3.0525065e-01
   3.5730279e-01   1.8950433e-01
   3.9957997e-01   2.2609367e-01
   9.6572544e-01   3.6296057e-01
   5.2985834e-01   4.7168446e-01
   6.3892289e-01   1.6277779e-01
   4.2096574e-01   3.5043226e-01
   5.5583265e-01   5.8246193e-01
   4.6904534e-01   3.9094190e-01
   4.5912024e-01   2.2789947e-01
   4.3948146e-01   2.6715608e-01
   6.4093484e-01   2.2801421e-01
   5.1634807e-01   4.4572634e-01
   6.6855689e-01   4.5757158e-01
   7.2173178e-01   4.1702322e-01
   5.0059542e-01   3.9083962e-01
   7.3587797e-01   3.2352110e-01
   1.5938166e-01   4.4186894e-01
   4.3669462e-01   2.4771635e-01
   4.8776323e-01   4.2731963e-01
   5.7669476e-01   4.5753959e-01
   5.1818354e-01   2.3219733e-01
   5.3233609e-01   2.9025874e-01
   4.1692483e-01   1.7903380e-01
   5.3280875e-01   4.6707014e-01
   4.3242130e-01   6.2623646e-01
   5.2154120e-01   2.0740985e-01
   6.3026004e-01   3.1320823e-01
   5.1818563e-01   2.7596944e-01
   7.5064333e-01   3.4382890e-01
   3.6433567e-01   3.5193982e-01
   6.4480753e-01   4.1026883e-01
   2.7176860e-01   2.0411015e-01
   6.0406613e-01   2.7533959e-01
   1.2616740e-01   4.7991206e-01
   5.3362794e-01   3.1746419e-01
   3.9900520e-01   2.4048938e-01
   4.8320967e-01   2.0211471e-01
   3.7462984e-01   2.7088048e-01
   6.2288684e-01   7.3634199e-01
   3.8437011e-01   4.8807773e-01
   3.1056515e-01   5.5872645e-01
   2.1650129e-01   3.3803380e-01
   4.6271881e-01   5.5964708e-01
   3.1180308e-01   2.7899291e-01
   7.9938746e-01   3.3273068e-01
   5.6078306e-01   3.2584402e-01
   4.1353897e-01   3.3303634e-01
   5.5644594e-01   4.1709001e-01
   7.9456091e-01   3.4460286e-01
   6.9097232e-01   1.7991118e-01
   5.4733266e-01   3.1259895e-01
   4.2497585e-01   2.0797450e-01
   4.7320120e-01   3.0609852e-01
   7.9035056e-01   9.0086673e-02
   8.0053150e-01   2.8392507e-01
   3.9409310e-01   2.7356000e-01
   7.0393662e-01   8.8203479e-01
   7.8367584e-01   4.1184227e-01
   6.4066431e-01   3.9560736e-01
   2.9151623e-01   4.3080655e-01
   6.1735366e-01   6.0652094e-01
   8.0207877e-01   3.0185481e-01
   4.5373744e-01   4.6975271e-01
   6.4424393e-01   5.5460970e-01
   9.2723783e-01   1.7292990e-01
   3.7206541e-01   5.1150454e-01
   5.0570154e-01   5.7620826e-01
   5.0007675e-01   3.6634689e-01
   5.8049872e-01   4.0909593e-01
   2.8707440e-01   3.0590446e-01
   5.9786227e-01   4.3359963e-01
   2.7795241e-01   1.9421644e-01
   4.4647065e-01   3.8398339e-01
   6.0177184e-01   2.7560674e-01
   4.0083837e-01   2.9021759e-01
   7.7560721e-01   3.1537380e-01
   3.2458438e-01   2.8680715e-01
   6.5196122e-01   3.8575465e-01
   3.6906325e-01   6.6592729e-01
   6.9214224e-01   2.7539076e-01
   5.1973901e-01   2.1754465e-01
   5.3740066e-01   4.7490726e-01
   6.3835330e-01   2.2748265e-01
   6.3015782e-01   5.3451694e-01
   4.6025435e-01   2.5462257e-01
   6.3522670e-01   2.9333556e-01
   3.7742388e-01   2.4274104e-01
   6.1710605e-01   4.9163838e-01
   5.9846035e-01   3.5946772e-01
   7.0223613e-01   2.2609077e-01
   8.4311567e-01   1.1950997e-01
   2.8300051e-01   2.3729475e-01
   1.9844368e-01   2.4046002e-01
   4.4888939e-01   2.5814948e-01
   7.9989360e-01   1.0318277e-01
   8.4134437e-01   5.8861567e-01
   4.3741529e-01   6.2011434e-01
   6.3888811e-01   6.8030439e-01
   3.7480061e-01   2.0999091e-01
   6.2538658e-01   5.1001084e-01
   9.7929104e-01   3.4827451e-01
   7.8744125e-01   1.9866479e-01
   4.6093291e-01   2.9000202e-01
   7.4681082e-01   3.7365146e-01
   8.7958974e-01   2.5322388e-01
   2.9793269e-01   4.0986324e-01
   6.8186063e-01   3.9460650e-01
   5.3896062e-01   2.7345556e-01
   5.8046194e-01   4.9729999e-01
   6.3967374e-01   1.3831509e-01
   3.0166728e-01   1.8072080e-01
   6.8297683e-01   5.6651093e-01
   3.4054642e-01   1.1504947e-01
   6.3422252e-01   4.1359339e-01
   5.5446322e-01   8.1948716e-01
   8.5903630e-01   7.2073565e-01
   2.8529647e-01   3.9193339e-01
   3.9434408e-01   4.3729115e-01
   4.3446974e-01   2.4128901e-01
   5.5058188e-01   4.8593790e-01
   6.2697633e-01   2.9984827e-01
   4.0076843e-01   1.9801575e-01
   3.1948111e-01   4.4489714e-01
   8.0147343e-01   3.8323740e-01
   6.5307825e-01   3.4923848e-01
   3.9664143e-01   3.6229412e-01
   6.5470388e-01   1.7944145e-01
   6.2838147e-01   3.7380601e-01
   4.5150731e-01   2.9620724e-01
   3.9342762e-01   3.0233571e-01
   5.7783313e-01   3.1002187e-01
   5.2411014e-01   4.1363578e-01
   4.9782571e-01   2.5554078e-01
   3.0623328e-01   2.7396889e-01
   6.7313258e-01   4.1053064e-01
   2.0138818e-01   3.9663910e-01
   6.0569636e-01   1.8626460e-01
   4.1485011e-01   2.9629810e-01
   7.1130846e-01   3.4278590e-01
   4.4939044e-01   2.4867482e-01
   3.6407675e-01   2.6473321e-01
   5.2365557e-01   2.5540229e-01
   4.6206897e-01   4.5742802e-01
   8.4686678e-01   5.8956438e-01
   3.2337257e-01   2.0483583e-01
   7.8520939e-01   3.5838840e-01
   6.7749632e-01   4.3501980e-01
   5.6392749e-01   3.4099351e-01
   5.2870248e-01   4.3669373e-01
   7.9666123e-01   2.8374415e-01
   4.5245649e-01   3.1751243e-01
   8.5367205e-01   2.4898586e-01
   5.3798755e-01   2.6362044e-01
   9.9974336e-01   5.6674772e-01
   4.5226991e-01   4.3241731e-01
   7.0125647e-01   2.3955107e-01
   6.5060681e-01   3.0703689e-01
   5.2696937e-01   4.3765389e-01
   5.2696360e-01   3.4665424e-01
   6.8989152e-01   3.6755749e-01
   5.9850851e-01   5.4054381e-01
   5.0860896e-01   5.1299275e-01
   7.3091154e-01   3.8716345e-01
   5.1150039e-01   3.1656736e-01
   8.7396477e-01   3.3461907e-01
   7.1641948e-01   3.2636852e-01
   7.2603234e-01   3.0990744e-01
   4.9810934e-01   2.8019192e-01
   4.0974677e-01   4.0001585e-01
   6.3557262e-01   4.4199085e-01
   6.7250965e-01   4.1270286e-01
   7.2978436e-01   3.1786497e-01
   4.6478534e-01   2.6313030e-01
   3.4536740e-01   3.4357907e-01
   5.5321449e-01   2.6137017e-01
   3.9900816e-01   2.4772780e-01
   6.7377169e-01   3.0375264e-01
   4.9874576e-01   3.9758340e-01
   6.5264585e-01   3.9010733e-01
   3.4994073e-01   4.0832960e-01
   9.4108886e-01   3.8341673e-01
   3.3260567e-01   2.0130452e-01
   3.2365795e-01   4.1176866e-01
   8.9446516e-01   3.7340426e-01
   3.5778580e-01   3.5785794e-01
   7.8801818e-01   2.5355916e-01
   7.9322842e-01   3.6999257e-01
   7.5004464e-01   3.7770881e-01
   6.4996248e-01   1.9835518e-01
   7.7252470e-01   2.9318788e-01
   2.9929284e-01   2.8167489e-01
   7.0832253e-01   1.7029802e-01
   1.8538713e-01   2.9810643e-01
   5.9715375e-01   3.1965879e-01
   5.2663254e-01   4.5411396e-01
   5.9518210e-01   3.3839928e-01
   5.8490046e-01   5.6694380e-01
   4.9572990e-01   6.0201645e-01
   6.8811229e-01   3.7944238e-01
   3.1698071e-01   2.8895796e-01
   8.7882543e-01   2.2752206e-01
   7.2245495e-01   3.1401033e-01
   6.5157901e-01   3.8762048e-01
   8.6817086e-01   4.4483687e-01
   5.0355553e-01   3.8341100e-01
   5.6977231e-01   2.8784528e-01
   6.0067856e-01   3.1909799e-01
   7.1015920e-01   2.8639622e-01
   6.4870062e-01   4.8626831e-01
   7.5841716e-01   3.1396523e-01
   7.5770520e-01   2.9941860e-01
   4.4377228e-01   3.8671340e-01
   5.3947446e-01   2.0376000e-01
   6.1976943e-01   1.6813945e-01
   5.2151304e-01   3.4531296e-01
   4.7002357e-01   2.0432036e-01
   5.2524098e-01   4.1425985e-01
   5.6458004e-01   4.7143627e-01
   4.3576642e-01   2.0453733e-01
   6.8352895e-01   2.6118862e-01
   4.4970835e-01   2.2594291e-01
   3.9599832e-01   3.9270860e-01
   5.4764877e-01   4.0303593e-01
   1.0000000e+00   5.5916053e-01
   3.4829684e-01   4.3674108e-01
   4.6665632e-01   2.6527608e-01
   3.8499816e-01   4.1073926e-01
   3.0429209e-01   2.7703570e-01
   4.8077148e-01   2.6684984e-01
   5.5659766e-01   3.0890015e-01
   7.7324445e-01   8.9504291e-01
   9.9969207e-01   8.7177076e-01
   1.0000000e+00   4.9038305e-01
   7.9648092e-01   4.1299722e-01
   8.4465815e-01   1.9720844e-01
   8.2429888e-01   2.6344321e-01
   6.2493271e-01   4.9548687e-01
   8.1792814e-01   2.1702899e-01
   5.1685616e-01   2.3225797e-01
   3.9507212e-01   5.6242915e-01
   6.1372254e-01   3.2296327e-01
   5.1667818e-01   2.9629365e-01
   5.0156599e-01   3.7218045e-01
   6.1248032e-01   3.9669822e-01
   5.1697165e-01   4.8161006e-01
   9.2807945e-01   6.0552498e-01
   7.3343762e-01   2.9757852e-01
   5.9860000e-01   4.6517815e-01
   6.9509932e-01   3.2573192e-01
   5.5159669e-01   3.7975236e-01
   7.1275310e-01   2.3486802e-01
   2.3594662e-01   3.7664628e-01
   3.4084347e-01   3.3077911e-01
   7.4284599e-01   6.4713072e-02
   8.5564631e-01   4.4435562e-01
   5.6976677e-01   3.6971786e-01
   4.0611212e-01   1.7919956e-01
   6.1475348e-01   4.5620575e-01
   4.3637266e-01   2.7589534e-01
   6.3514348e-01   3.0675252e-01
   2.1678190e-01   2.9539110e-01
   2.7640545e-01   2.6269682e-01
   7.4524701e-01   3.4633483e-01
   6.5541639e-01   3.9402791e-01
   5.2805486e-01   3.4345558e-01
   6.0248532e-01   5.0370512e-01
   6.8091897e-01   2.5245913e-01
   8.9418308e-01   2.0193515e-01
   6.5185694e-01   2.9027727e-01
   7.3674636e-01   4.0024700e-01
   9.3048852e-01   5.8326334e-01
   4.4289296e-01   3.3888540e-01
   6.5544375e-01   2.5998873e-01
   7.7912582e-01   5.1227174e-01
   8.1268267e-01   6.6211117e-01
   5.8106139e-01   3.9896653e-01
   4.5722436e-01   3.0894702e-01
   4.9644999e-01   4.4708039e-01
   8.2691209e-01   3.7870562e-01
   5.3690293e-01   2.6839052e-01
   6.5242800e-01   3.3812264e-01
   4.9615943e-01   3.8650669e-01
   8.2949057e-01   2.2174412e-01
   6.1762265e-01   1.2635197e-01
   4.3956549e-01   3.2954319e-01
   4.5499358e-01   2.8128581e-01
   6.1058563e-01   2.9621411e-01
   6.5325808e-01   3.3501216e-01
   4.9729812e-01   3.8289079e-01
   9.9498914e-01   3.7456579e-01
   2.5863882e-01   2.4896495e-01
   6.6210484e-01   4.3703919e-01
   4.8663810e-01   3.0970250e-01
   6.1079138e-01   5.4073423e-01
   8.0790993e-01   2.3773963e-01
   4.7247932e-01   4.9797031e-01
   4.6644813e-01   4.5163079e-01
   7.0192153e-01   3.0006369e-01
   5.3266328e-01   2.9751559e-01
   6.8482409e-01   2.7356188e-01
   6.2250390e-01   3.0837378e-01
   6.0177723e-01   3.6631649e-01
   5.9787543e-01   2.3157424e-01
   3.4119003e-01   3.7673442e-01
   3.3687222e-01   4.1431714e-01
   8.0586397e-01   3.4445243e-01
   4.3857334e-01   5.6049702e-01
   7.5226288e-01   2.5532670e-01
   5.6815477e-01   3.2320958e-01
   4.3194835e-01   2.1491763e-01
   2.0896881e-01   3.1945257e-01
   7.3577282e-01   4.3332604e-01
   5.5090180e-01   3.2122583e-01
   4.7024587e-01   1.8544830e-01
   6.8717448e-01   4.3593006e-01
   3.4645032e-01   3.8224592e-01
   6.6621721e-01   2.5736999e-01
   5.7589535e-01   4.2884836e-01
   6.2282783e-01   4.4802509e-01
   5.9720080e-01   5.0648732e-01
   7.9858092e-01   4.2840712e-01
   4.4993628e-01   5.3565239e-01
   6.3135036e-01   3.2457279e-01
   4.4632531e-01   4.7272463e-01
   9.9995207e-01   5.0384171e-01
   2.7693245e-01   1.2779335e-01
   6.4926225e-01   2.9138369e-01
   7.8947886e-01   6.4803981e-01
   8.0647627e-01   3.0217956e-01
   7.5329749e-01   3.5890800e-01
   9.8104048e-01   8.8933122e-01
   8.3992995e-01   5.9507479e-01
   6.9770246e-01   3.0351327e-01
   4.6225151e-01   4.3122408e-01
   6.0564862e-01   4.7534341e-01
   5.0285741e-01   2.5541939e-01
   1.0000000e+00   5.8123576e-01
   6.2239655e-01   3.8068377e-01
   6.3969519e-01   4.9400017e-01
   5.2976792e-01   4.6745224e-01
   4.4784178e-01   1.5525004e-01
   3.9247725e-01   4.5902640e-01
   6.2871301e-01   4.2488061e-01
   6.2288777e-01   1.8315182e-01
   4.6624312e-01   1.9773531e-01
   5.3489705e-01   3.2450852e-01
   6.0296048e-01   4.0439729e-01
   8.6973559e-01   3.3564279e-01
   8.5403087e-01   3.1660621e-01
   5.8726216e-01   3.0356852e-01
   3.1344341e-01   5.2676872e-01
   4.4396867e-01   3.3717784e-01
   5.9416401e-01   3.3946766e-01
   6.9802436e-01   3.3041124e-01
   7.7964311e-01   2.8658222e-01
   7.9817895e-01   9.0671744e-01
   6.3463975e-01   4.1260310e-01
   4.1363163e-01   3.6849451e-01
   4.8801370e-01   2.8816339e-01
   2.9067704e-01   5.0696936e-01
   4.1506552e-01   2.2759454e-01
   4.3761876e-01   2.4353844e-01
   7.0540578e-01   1.8501449e-01
   8.9702808e-01   4.1010417e-01
   7.3395142e-01   3.0105725e-01
   6.2070200e-01   2.9038018e-01
   7.2168374e-01   4.0365979e-01
   5.1747781e-01   4.5594678e-01
   5.1911547e-01   5.7537499e-01
   9.1923437e-01   3.2944951e-01
   8.1925132e-01   5.8629264e-01
   7.9193763e-01   4.0601248e-01
   3.4223933e-01   3.2536281e-01
   8.7723406e-01   5.5612521e-01
   6.0894505e-01   4.0797695e-01
   4.4281273e-01   5.0400588e-01
   5.3260367e-01   2.7132958e-01
   5.0140830e-01   4.4024468e-01
   1.0000000e+00   4.6484666e-01
   4.8246356e-01   3.9318007e-01
   6.6379546e-01   3.7780818e-01
   5.9069917e-01   4.4306207e-01
   4.7551906e-01   6.8748678e-01
   4.3819928e-01   1.9752180e-01
   3.8620212e-01   4.4736417e-01
   4.0360895e-01   4.8340809e-01
   7.9378673e-01   7.2376560e-01
   4.7769847e-01   2.6580658e-01
   9.4688967e-01   5.1476107e-01
   3.6604893e-01   2.2055607e-01
   6.1748735e-01   4.5711227e-01
   6.8155730e-01   3.6534575e-01
   6.0876805e-01   3.1996113e-01
   6.2112687e-01   3.3397932e-01
   6.1094016e-01   4.1185589e-01
   5.3993682e-01   4.2044504e-01
   5.2572811e-01   1.7659595e-01
   4.7914252e-01   3.3659001e-01
   3.8041916e-01   6.4460479e-01
   4.3313319e-01   2.2242928e-01
   6.1524733e-01   2.6485000e-01
   7.2998193e-01   1.8361358e-01
   4.3237085e-01   3.2203723e-01
   9.7351692e-01   5.9165843e-01
   2.1861528e-01   2.5447330e-01
   4.1005564e-01   7.6602557e-01
   6.8752043e-01   3.2124924e-01
   2.7152222e-01   2.8921150e-01
   1.7906110e-01   3.2818453e-01
   5.9468786e-01   2.6037091e-01
   5.4386723e-01   3.4105771e-01
   5.0164518e-01   3.9207143e-01
   3.4999384e-01   3.3127295e-01
   4.5143512e-01   4.0177978e-01
   7.1516803e-01   3.2943769e-01
   3.3687937e-01   5.0307076e-01
   2.4830258e-01   2.8791360e-01
   4.3902657e-01   3.5919845e-01
   5.7571660e-01   3.8724317e-01
   6.2046004e-01   4.3962101e-01
   8.8863644e-01   2.6573057e-01
   3.2224320e-01   3.4353634e-01
   4.3712549e-01   4.2362824e-01
   5.0015042e-01   4.4429291e-01
   5.8767876e-01   4.5780071e-01
   7.1653420e-01   2.9502946e-01
   4.8700126e-01   7.0646335e-01
   5.9395575e-01   4.5227283e-01
   7.7825990e-01   3.1102232e-01
   4.8395499e-01   3.7320774e-01
   3.3115932e-01   4.1119979e-01
   6.5978331e-01   3.9227112e-01
   5.6584565e-01   2.2252430e-01
   6.8415000e-01   3.2448455e-01
   6.0319932e-01   3.1355370e-01
   6.1172137e-01   4.2275777e-01
   8.8369031e-01   5.1388381e-01
   8.5487178e-01   2.1153260e-01
   5.8950993e-01   3.8748709e-01
   5.9091686e-01   4.2533811e-01
   5.0833507e-01   2.2252725e-01
   3.8696098e-01   3.7422785e-01
   4.8303953e-01   4.1673075e-01
   5.2913511e-01   1.3358085e-01
   2.8865096e-01   4.1238394e-01
   6.9700735e-01   3.4923668e-01
   8.4469925e-01   5.1022863e-01
   6.5169228e-01   4.8676724e-01
   3.9148499e-01   3.8648775e-01
   7.1856747e-01   4.4145231e-01
   5.3410738e-01   5.4994678e-01
   7.3055302e-01   3.8432195e-01
   7.4194856e-01   4.8626377e-01
   4.4301381e-01   2.1751672e-01
   7.4763374e-01   5.6053508e-01
   8.7023587e-01   6.2305453e-01
   5.1761269e-01   5.4961827e-01
   3.9382022e-01   3.0824981e-01
   8.1887530e-01   4.0696894e-01
   3.7617935e-01   5.7007688e-01
   4.3668907e-01   5.1346358e-01
   4.7247120e-01   4.5480406e-01
   3.4946976e-01   4.3602109e-01
   4.4160174e-01   3.3163125e-01
   7.0382463e-01   2.2930706e-01
   7.4852608e-01   3.5240564e-01
   5.5576023e-01   5.4832074e-01
   2.9368355e-01   3.5017458e-01
   7.2510097e-01   2.6608366e-01
   4.4417307e-01   2.4513000e-01
   7.9420532e-01   3.4118662e-01
   6.8984365e-01   6.4780260e-01
   6.8527147e-01   2.8123634e-01
   6.6489596e-01   4.1270792e-01
   3.9776970e-01   3.2062684e-01
   5.5946087e-01   2.8572627e-01
   7.3993470e-01   3.6450765e-01
   6.8913421e-01   2.2631108e-01
   5.4529468e-01   4.6820798e-01
   5.4078967e-01   1.4048737e-01
   5.1206166e-01   2.2572954e-01
   3.9506803e-01   3.5455651e-01
   5.2818676e-01   3.5579112e-01
   2.3977058e-01   4.4398687e-01
   4.5982699e-01   4.7346694e-01
   3.8436383e-01   3.3896971e-01
   4.3904960e-01   2.6761993e-01
   5.5294399e-01   2.7272667e-01
   7.4892593e-01   4.1882415e-01
   4.1978691e-01   3.5954090e-01
   4.0925585e-01   2.3966878e-01
   6.3423340e-01   2.1723703e-01
   3.1866635e-01   3.4482620e-01
   7.3081680e-01   5.1088817e-01
   6.8140460e-01   5.3770561e-01
   4.4276291e-01   1.9228536e-01
   7.0125784e-01   4.9144528e-01
   6.4445870e-01   3.8212530e-01
   2.0615573e-01   5.1067683e-01
   6.9773385e-01   3.0729124e-01
   6.2632552e-01   4.2744994e-01
   6.8472443e-01   3.2634196e-01
   5.0253407e-01   3.6541599e-01
   3.4071917e-01   2.7469722e-01
   4.9549861e-01   4.9020764e-01
   4.5207456e-01   2.3627821e-01
   7.9175871e-01   2.0736687e-01
   4.5538309e-01   3.4942999e-01
   5.6110310e-01   4.1999714e-01
   3.9690754e-01   1.9673518e-01
   3.9416289e-01   2.9337525e-01
   5.9871150e-01   2.0539503e-01
   4.6226854e-01   3.7202236e-01
   5.5909166e-01   2.7715912e-01
   6.5734483e-01   3.0386873e-01
   6.3006718e-01   5.3310108e-01
   5.3071332e-01   2.2745920e-01
   4.5305711e-01   4.7420099e-01
   6.1661504e-01   5.1683752e-01
   5.5885518e-01   1.4636642e-01
   3.7698313e-01   2.9251898e-01
   3.8202660e-01   2.4044692e-01
   5.9758331e-01   3.9733271e-01
   6.0486649e-01   5.9115077e-01
   4.9256619e-01   2.9006347e-01
   7.9671413e-01   4.2586520e-01
   4.9285655e-01   2.5165707e-01
   8.3764873e-01   1.3208722e-01
   5.3252472e-01   3.2948808e-01
   5.1730211e-01   4.0067214e-01
   4.8012305e-01   2.5344592e-01
   7.2774195e-01   3.9383785e-01
   5.8488401e-01   4.2871587e-01
   7.3732003e-01   2.9803707e-01
   3.4106460e-01   3.2815126e-01
   7.1627323e-01   5.3992183e-01
   5.9038831e-01   9.1287278e-01
   4.5741584e-01   5.0391458e-01
   4.5659650e-01   4.9890054e-01
   5.8740998e-01   4.2545255e-01
   5.6157267e-01   2.3042876e-01
   7.5585616e-01   5.5279579e-01
   6.7190112e-01   5.1791835e-01
   3.5544751e-01   3.3364869e-01
   5.1435819e-01   2.5617603e-01
   4.0613153e-01   2.9825989e-01
   4.5344288e-01   2.8584446e-01
   6.9399845e-01   3.9360455e-01
   4.2009273e-01   3.6605294e-01
   6.8036248e-01   4.7946074e-01
   5.3122176e-01   3.6003224e-01
   4.1847747e-01   4.0139768e-01
   5.3754281e-01   9.7245992e-01
   1.0932657e-02   4.4176288e-01
   4.5906799e-01   4.5788329e-01
   9.3331805e-01   4.5965277e-01
   5.3436729e-01   2.0174717e-01
   4.6432138e-01   5.2748507e-01
   6.5433259e-01   2.7086310e-01
   6.6621637e-01   4.5460342e-01
   7.3734338e-01   2.1552430e-01
   6.2738573e-01   3.2819679e-01
   6.0728372e-01   3.6070824e-01
   3.1804694e-01   9.7782599e-01
   4.6057194e-01   3.6209113e-01
   2.2385914e-01   4.5738038e-01
   5.4582159e-01   2.5270798e-01
   5.5603897e-01   4.6417475e-01
   5.5100278e-01   1.8641395e-01
   9.7681036e-01   8.3125359e-01
   5.0069057e-01   7.6458202e-01
   5.6749541e-01   2.3747892e-01
   7.4695979e-01   3.2563076e-01
   7.0824164e-01   4.0836432e-01
   4.0270484e-01   2.0171177e-01
   1.0000000e+00   3.8739045e-01
   3.7790285e-01   4.2455322e-01
   5.1556718e-01   2.7624408e-01
   3.2241363e-01   4.0718240e-01
   9.2537664e-01   5.5966066e-01
   4.0770381e-01   3.1813448e-01
   4.3365829e-01   4.3070244e-01
   2.9432280e-01   5.5234536e-01
   5.0890375e-01   2.8610616e-01
   4.9862002e-01   3.8938009e-01
   4.3616762e-01   1.6279541e-01
   8.9309502e-01   2.9870303e-01
   5.2308586e-01   5.0701168e-01
   6.3086142e-01   4.3410531e-01
   6.9390307e-01   5.5708400e-01
   5.9023340e-01   6.4425230e-01
   9.3029422e-01   7.1069306e-01
   5.6184062e-01   4.0403165e-01
   9.4917466e-01   7.7589532e-01
   3.4322528e-01   4.4047593e-01
   7.4257812e-01   5.4251844e-01
   4.3835310e-01   3.7741442e-01
   5.1039862e-01   1.1491800e-01
   4.6107199e-01   3.7891367e-01
   4.9593775e-01   2.6881528e-01
   5.3611664e-01   5.1243211e-01
   7.4671920e-01   3.3805158e-01
   4.0905743e-01   2.2273059e-01
   5.2161971e-01   2.4398892e-01
   5.2561352e-01   5.6202674e-01
   5.2314796e-01   3.2432166e-01
   3.6785019e-01   2.2021634e-01
   5.2314404e-01   2.0865940e-01
   4.3230727e-01   3.1726379e-01
   3.6976246e-01   5.7167056e-01
   4.4453891e-01   2.9091671e-01
   9.7041117e-01   4.6108963e-01
   8.6552071e-01   3.0864432e-01
   4.7122130e-01   5.8407248e-01
   6.2971107e-01   3.0086669e-01
   8.4524946e-01   2.8966443e-01
   3.8535959e-01   4.6376604e-01
   9.4019280e-01   5.7984259e-01
   5.2507667e-01   4.5904463e-01
   8.4332426e-01   7.4173884e-01
   4.8464760e-01   3.8561278e-01
   3.5008392e-01   4.1910868e-01
   3.8977179e-01   4.2270828e-01
   4.0946057e-01   3.7858187e-01
   6.8033418e-01   4.6375819e-01
   6.4152988e-01   3.4066879e-01
   6.7130457e-01   4.7886790e-01
   8.6982455e-01   5.0984119e-01
   8.0818974e-01   2.4911939e-01
   6.9391400e-01   3.4022324e-01
   5.0641594e-01   5.6170959e-01
   4.2541641e-01   4.4117088e-01
   9.9929544e-01   5.1355208e-01
   4.0825971e-01   2.4662898e-01
   3.6274961e-01   3.9747219e-01
   1.8238616e-01   7.0468427e-01
   4.5537940e-01   3.1904206e-01
   3.8800993e-01   3.2842685e-01
   4.3048806e-01   3.6121826e-01
   4.2977391e-01   3.2994093e-01
   3.2924407e-01   6.0701819e-01
   5.6021350e-01   3.1282655e-01
   5.7333321e-01   1.4370773e-01
   2.9877314e-01   4.3951368e-01
   6.9898692e-01   3.3650372e-01
   3.8286453e-01   3.8592619e-01
   3.6433740e-01   3.6861358e-01
   3.2332140e-01   1.8755783e-01
   6.9357506e-01   5.3913444e-01
   7.2078982e-01   2.6436033e-01
   3.4215913e-01   3.5117038e-01
   6.9667478e-01   3.4850082e-01
   4.1292326e-01   6.2710007e-01
   8.5926557e-01   3.5068208e-01
   1.0000000e+00   2.9932734e-01
   4.7163658e-01   1.9461871e-01
   4.6227656e-01   2.9278021e-01
   4.5660549e-01   4.2030965e-01
   6.0846513e-01   4.9778786e-01
   2.5956437e-01   4.1329731e-01
   8.2187581e-01   5.8411137e-01
   4.7430057e-01   3.6593589e-01
   5.1821029e-01   3.5083787e-01
   4.5629740e-01   4.5869738e-01
   4.7082947e-01   2.2412845e-01
   7.4212997e-01   3.8662734e-01
   6.1281111e-01   4.4807141e-01
   3.9126446e-01   4.2860082e-01
   9.3603596e-01   5.3390004e-01
   3.0880428e-01   5.3535351e-01
   7.4473473e-01   3.8120126e-01
   6.9137752e-01   4.5746603e-01
   4.8543946e-01   4.5058275e-01
   2.7916972e-01   4.2357166e-01
   5.5508047e-01   5.1367656e-01
   3.3943624e-01   4.6552100e-01
   4.8932610e-01   1.9737465e-01
   3.3715672e-01   4.8618605e-01
   5.1088368e-01   7.1071695e-01
   7.6891022e-01   2.0486321e-01
   7.5940689e-01   3.6981727e-01
   4.3482590e-01   4.3160419e-01
   6.3979458e-01   1.9923489e-01
   4.8789540e-01   2.8123854e-01
   4.9474878e-01   2.4301290e-01
   5.9508331e-01   3.2951963e-01
   7.9185734e-01   3.4582223e-01
   5.1493329e-01   3.5069012e-01
   2.9570886e-01   2.4752811e-01
   5.4893932e-01   2.9618778e-01
   3.5388170e-01   3.0461451e-01
   4.7741869e-01   4.0145873e-01
   4.6708037e-01   5.0790490e-01
   3.4814127e-01   3.5489710e-01
   2.9105773e-01   2.6014976e-01
   7.1011926e-01   7.7977964e-01
   7.6916785e-01   4.2710494e-01
   2.7062637e-01   1.7573101e-01
   4.6527913e-01   3.6341943e-01
   8.1734634e-01   5.5041914e-01
   4.5189950e-01   4.5352009e-01
   4.8586368e-01   2.7547214e-01
   4.3634422e-01   1.6173237e-01
   7.6782794e-01   3.1089845e-01
   4.6219045e-01   3.6608737e-01
   2.4717502e-01   4.4500113e-01
   3.8304743e-01   2.8160770e-01
   7.0143347e-01   3.0343969e-01
   5.2432768e-01   4.2099037e-01
   5.1244352e-01   3.3978621e-01
   3.2775312e-01   2.7106391e-01
   5.5218736e-01   2.6836630e-01
   2.8933975e-01   3.3609384e-01
   3.9847156e-01   3.6541500e-01
   6.3590906e-01   5.6590971e-01
   8.2098909e-01   4.0202049e-01
   5.1652473e-01   5.2792927e-01
   5.8364521e-01   4.5259247e-01
   7.9423054e-01   2.5321566e-01
   8.3154463e-01   3.1855361e-01
   9.0290158e-01   7.0127338e-01
   1.0000000e+00   8.5247787e-01
   4.1166691e-01   1.6036885e-01
   8.7623717e-01   5.0352249e-01
   6.5116342e-01   9.5462086e-01
   7.4107714e-01   5.9463269e-01
   5.9910719e-01   6.1998799e-01
   4.3715689e-01   4.8103202e-01
   4.9636554e-01   3.7411567e-01
   9.5215822e-01   4.7232044e-01
   3.3584790e-01   3.4301631e-01
   9.8211351e-01   3.9980079e-01
   4.9353182e-01   5.9590366e-01
   5.8104423e-01   5.4031499e-01
   6.7244950e-01   4.3076632e-01
   6.0786486e-01   2.6092127e-01
   6.5761987e-01   3.9547282e-01
   7.0212687e-01   3.6601870e-01
   3.0109377e-01   2.8351339e-01
   5.3963263e-01   4.0291366e-01
   4.4694744e-01   2.3451138e-01
   4.7164446e-01   4.2663669e-01
   5.9244214e-01   2.2785979e-01
   5.0236463e-01   1.3582517e-01
   7.0461225e-01   3.5829049e-01
   9.7462127e-01   9.4817681e-01
   5.2767127e-01   2.6834786e-01
   9.7415705e-01   6.4271493e-01
   7.1201761e-01   5.9236033e-01
   5.7282460e-01   5.3211638e-01
   6.2324675e-01   2.8733469e-01
   6.9583900e-01   3.0578174e-01
   3.4131622e-01   2.9350990e-01
   8.3984647e-01   4.1617396e-01
   7.5074236e-01   3.9404776e-01
   3.9539088e-01   4.3782767e-01
   7.6843201e-01   5.4379226e-01
   7.7177546e-01   3.7147308e-01
   5.5838790e-01   5.3375553e-01
   3.3625412e-01   2.9839654e-01
   5.3202032e-01   4.3228706e-01
   4.8444372e-01   3.5296659e-01
   6.8478085e-01   3.1331940e-01
   7.1237356e-01   3.7934164e-01
   5.4516053e-01   4.2932862e-01
   5.3638254e-01   2.9043851e-01
   5.2216148e-01   2.0881195e-01
   2.9681520e-01   3.4411249e-01
   8.2072376e-01   4.0679256e-01
   8.2668872e-01   4.7866608e-01
   8.4377069e-01   5.2975581e-01
   5.3228142e-01   3.0514061e-01
   7.2824366e-01   3.9062262e-01
   6.9011052e-01   4.8237466e-01
   6.6020940e-01   2.7334773e-01
   4.3033097e-01   3.0070153e-01
   2.6535706e-01   1.2555053e-01
   8.2408611e-01   3.6718552e-01
   5.8128180e-01   3.7844473e-01
   4.9895331e-01   4.2217104e-01
   6.8657668e-01   3.3556936e-01
   6.7743306e-01   3.6629565e-01
   8.4725018e-01   5.7967539e-01
   7.1534121e-01   5.5349774e-01
   1.0000000e+00   5.5860764e-01
   6.6647782e-01   6.5237201e-01
   3.4331171e-01   2.8418084e-01
   4.4822861e-01   5.2453034e-01
   4.7500761e-01   6.4800831e-01
   5.3669935e-01   5.1295888e-01
   4.9021109e-01   2.4481048e-01
   6.0153523e-01   2.9231757e-01
   5.2575360e-01   3.7677386e-01
   3.4411281e-01   3.8077729e-01
   6.8269673e-01   1.6817725e-01
   3.4519174e-01   5.5222167e-01
   7.0590317e-01   4.0642318e-01
   9.1504592e-01   4.8737960e-01
   4.7929286e-01   2.3920546e-01
   5.6125983e-01   4.2006499e-01
   5.1938030e-01   2.5146432e-01
   5.1815470e-01   2.2213187e-01
   5.0033149e-01   6.0903078e-01
   7.2546656e-01   5.1610069e-01
   5.3532439e-01   2.4828343e-01
   9.5436138e-01   3.1150109e-01
   7.3040034e-01   5.7613672e-01
   9.0063456e-01   2.7512092e-01
   7.2451286e-01   3.9992009e-01
   4.5150598e-01   3.7912405e-01
   9.0620672e-01   3.1294582e-01
   5.8924675e-01   4.5945814e-01
   3.7386565e-01   2.9419171e-01
   6.5304226e-01   3.0776210e-01
   6.2376937e-01   3.0611145e-01
   2.8867743e-01   3.6782565e-01
   9.1443100e-01   6.7099317e-01
   3.7433487e-01   2.3443201e-01
   6.1693009e-01   3.2192651e-01
   6.4432680e-01   6.0037308e-01
   4.0512790e-01   1.9464503e-01
   6.8900631e-01   3.1825617e-01
   6.1097060e-01   1.9868139e-01
   3.9516923e-01   4.5963790e-01
   2.7861481e-01   3.6877161e-01
   4.6997426e-01   3.4380859e-01
   5.3981064e-01   2.6648603e-01
   5.3039488e-01   3.3443036e-01
   4.4062308e-01   4.7049495e-01
   3.6841238e-01   3.6095548e-01
   7.0716793e-01   6.4984183e-01
   6.8399862e-01   3.1001277e-01
   3.2963664e-01   4.6347368e-01
   9.1984996e-01   3.2209599e-01
   3.7676462e-01   2.9330876e-01
   6.5870351e-01   5.0666175e-01
   6.8441398e-01   2.0345771e-01
   5.8998514e-01   3.9208456e-01
   6.3150673e-01   1.6893661e-01
   7.5298121e-01   4.8820113e-01
   8.1014200e-01   4.4076501e-01
   8.4663789e-01   1.4503323e-01
   3.2313028e-01   4.4076263e-01
   3.6451067e-01   3.3038483e-01
   4.4162044e-01   3.8696221e-01
   4.7916522e-01   3.5402619e-01
   3.9715759e-01   2.8583607e-01
   4.8517500e-01   2.9252847e-01
   3.4992600e-01   3.6799760e-01
   7.2854820e-01   1.3585045e-01
   5.9758065e-01   4.1512637e-01
   6.6070383e-01   2.8791538e-01
   6.2920867e-01   4.0637776e-01
   3.9819428e-01   3.6701175e-01
   4.1857528e-01   2.5223293e-01
   2.6036712e-01   3.9085109e-01
   4.4429404e-01   3.3844373e-01
   3.0004954e-01   2.6550730e-01
   8.2739369e-01   3.8454644e-01
   6.6346436e-01   3.5735055e-01
   7.2599428e-01   6.8027946e-01
   6.6966631e-01   3.0993825e-01
   9.0404032e-01   4.4650505e-01
   4.7463918e-01   3.6059841e-01
   3.3103943e-01   4.9390160e-01
   5.1884023e-01   2.7145784e-01
   7.1481253e-01   2.8468110e-01
   4.5554921e-01   3.1876120e-01
   6.4997247e-01   2.7033960e-01
   5.6940134e-01   6.8214211e-01
   3.8791971e-01   2.3358675e-01
   4.8248712e-01   2.8591972e-01
   2.6813303e-01   3.6022988e-01
   3.4068670e-01   5.3363033e-01
   8.1358299e-01   2.6967780e-01
   8.7304239e-01   4.9660636e-01
   6.4509945e-01   1.9416308e-01
   8.1478072e-01   5.5938471e-01
   3.6213460e-01   7.0700359e-01
   7.1290901e-01   3.8539572e-01
   7.3787213e-01   2.5776030e-01
   6.0790162e-01   9.2004293e-02
   2.2132316e-01   1.7226179e-01
   4.0059447e-01   1.7729392e-01
   6.5650464e-01   1.4961880e-01
   9.3058051e-01   3.3972644e-01
   8.5265143e-01   2.8006533e-01
   3.0399992e-01   3.4358415e-01
   2.2720791e-01   2.7583616e-01
   7.2031868e-01   5.8086675e-01
   4.0865673e-01   2.6134477e-01
   7.4310809e-01   5.3356965e-01
   5.6084097e-01   5.0756746e-01
   8.2761884e-01   1.8450378e-01
   8.9725651e-01   8.1096187e-01
   5.8104596e-01   3.2136320e-01
   4.0368824e-01   2.8986436e-01
   6.6603933e-01   4.1071583e-01
   5.2999414e-01   3.1350982e-01
   4.9018423e-01   1.9588414e-01
   7.4613888e-01   6.2741935e-01
   5.7798600e-01   1.8408186e-01
   6.3521926e-01   2.4980113e-01
   6.6532037e-01   2.5053242e-01
   7.9156212e-01   4.1421515e-01
   4.1808364e-01   2.6347674e-01
   9.9626115e-01   2.7105282e-01
   8.5363690e-01   2.8148213e-01
   5.9945020e-01   3.2122632e-01
   6.6557021e-01   3.0587499e-01
   4.2020719e-01   2.7699380e-01
   5.5672165e-01   3.4681914e-01
   5.4127249e-01   1.9327321e-01
   5.2441253e-01   1.7347333e-01
   3.6808703e-01   1.9731492e-01
   7.0058469e-01   3.3218637e-01
   5.2347395e-01   5.8794206e-01
   5.0397985e-01   3.1389706e-01
   6.4186794e-01   3.3834634e-01
   7.6242342e-01   2.3058589e-01
   2.6584271e-01   3.2442315e-01
   6.0753946e-01   3.7271942e-01
   5.9079141e-01   8.9502133e-01
   6.5358658e-01   4.7305518e-01
   6.6188447e-01   3.5222922e-01
   6.1992976e-01   3.2181235e-01
   6.1158826e-01   3.1918325e-01
   7.3168236e-01   4.5268220e-01
   8.8133555e-01   4.7441386e-01
   5.4196251e-01   2.5671688e-01
   4.3379452e-01   3.1210030e-01
   6.9196492e-01   2.6471306e-01
   4.7827053e-01   4.0607625e-01
   8.9843693e-01   4.9575410e-01
   6.3766140e-01   3.5064170e-01
   1.9804313e-01   1.6756263e-01
   6.1544378e-01   2.5147296e-01
   4.2025633e-01   3.9962746e-01
   4.8248789e-01   1.5384325e-01
   6.9237212e-01   4.4176216e-01
   6.4933547e-01   4.4503947e-01
   4.0598810e-01   2.1563801e-01
   6.8510293e-01   1.8520282e-01
   4.6597133e-01   2.4077608e-01
   9.4613524e-01   3.5206174e-01
   6.2593766e-01   2.4198006e-01
   6.9404851e-01   2.8796869e-01
   6.6794786e-01   2.4867188e-01
   2.9579416e-01   2.5083513e-01
   8.6168144e-01   6.7511057e-01
   5.8051620e-01   2.0532899e-01
   7.7372590e-01   4.0719417e-01
   8.3363224e-01   7.0482633e-01
   6.6842658e-01   0.0000000e+00
   3.9368030e-01   4.2401075e-01
   6.5229354e-01   3.8507297e-01
   5.2309008e-01   1.9510563e-01
   5.6009015e-01   3.5115545e-01
   4.4266405e-01   2.7260334e-01
   6.7582406e-01   3.4041274e-01
   6.3246364e-01   3.5854714e-01
   7.3816403e-01   5.0347881e-01
   7.5065936e-01   3.1610433e-01
   4.4397978e-01   4.6628738e-01
   5.8233071e-01   3.3468294e-01
   4.1458907e-01   2.7962292e-01
   3.2231104e-01   3.2163556e-01
   5.4268959e-01   3.5823303e-01
   4.7319405e-01   2.1038911e-01
   4.1640550e-01   2.7777068e-01
   3.9673753e-01   1.4534604e-01
   5.9018884e-01   4.3765524e-01
   2.6646761e-01   4.7203171e-01
   7.1617431e-01   4.7780038e-01
   5.2546701e-01   1.6309887e-01
   4.0286756e-01   4.8936709e-01
   5.5104943e-01   4.2157669e-01
   5.5135694e-01   2.5044082e-01
   4.6418866e-01   1.4078348e-01
   3.5277075e-01   6.1671295e-01
   7.4168391e-01   3.4424032e-01
   2.0446118e-01   2.7754017e-01
   3.8435673e-01   4.4720054e-01
   5.9452689e-01   4.8533573e-01
   6.5965394e-01   3.6448727e-01
   6.2989143e-01   3.1415336e-01
   5.2180664e-01   4.9623029e-01
   4.2531036e-01   3.2841807e-01
   8.9911085e-01   2.0130620e-01
   5.1172819e-01   3.6172029e-01
   3.7908252e-01   2.8340004e-01
   4.0164224e-01   2.6792163e-01
   9.5870867e-01   2.3229204e-01
   7.5002261e-01   2.3379120e-01
   4.8650610e-01   3.3789206e-01
   5.0621025e-01   9.7451373e-02
   4.4245071e-01   4.6685495e-01
   5.9828597e-01   6.6792102e-01
   6.4212933e-01   2.1496387e-01
   6.5827094e-01   4.3525309e-01
   6.1662271e-01   1.9913718e-01
   6.0323797e-01   1.7072043e-01
   6.0494780e-01   5.6310278e-01
   4.0687260e-01   1.7657951e-01
   6.7311733e-01   3.4472298e-01
   3.3712084e-01   2.7328316e-01
   4.8924841e-01   2.1649154e-01
   3.2473000e-01   4.3377118e-01
   3.9924208e-01   2.8777395e-01
   6.0055749e-01   2.0749863e-01
   4.1202741e-01   2.1068468e-01
   9.9965127e-01   6.2166000e-01
   3.7951515e-01   6.2431193e-01
   8.3799325e-01   3.3054806e-01
   5.7906737e-01   3.5481876e-01
   3.2753972e-01   2.6195112e-01
   3.1323254e-01   3.1270917e-01
   5.6970494e-01   4.2114103e-01
   8.0772018e-01   3.2640980e-01
   4.0248928e-01   3.6718092e-01
   5.8020565e-01   2.9196913e-01
   4.1891915e-01   4.0161853e-01
   5.1695597e-01   4.2615666e-01
   3.7330284e-01   2.7186080e-01
   7.1826334e-01   1.4157121e-01
   4.2847206e-01   2.6269276e-01
   8.8246497e-01   5.3087956e-01
   6.5146132e-01   3.6941616e-01
   6.5829814e-01   2.5556270e-01
   5.0312905e-01   6.1071123e-01
   6.7871316e-01   4.1003306e-01
   8.8423781e-01   3.5557090e-02
   6.7345386e-01   1.9686476e-01
   4.1832164e-01   2.0442596e-01
   2.1756705e-01   2.5852182e-01
   3.0771478e-01   2.8382345e-01
   3.9332585e-01   1.4169524e-01
   9.4566162e-01   6.2494771e-01
   5.8332521e-01   2.6300734e-01
   2.3073656e-01   2.3010585e-01
   5.0045504e-01   3.9742829e-01
   5.1125394e-01   4.2817238e-01
   7.2274396e-01   2.6405738e-01
   8.0342561e-01   5.1060357e-01
   3.4762596e-01   2.4375981e-01
   5.3740024e-01   3.8577318e-01
   7.1274346e-01   3.5616214e-01
   5.4103255e-01   1.4848584e-01
   6.1952773e-01   3.8476701e-01
   6.6482766e-01   2.9809070e-01
   8.3563339e-01   3.1953352e-01
   7.6874718e-01   4.0636042e-01
   6.6151688e-01   3.9681076e-01
   3.5069686e-01   3.6632137e-01
   3.8110284e-01   3.2092188e-01
   3.4967161e-01   2.6877171e-01
   3.2348678e-01   4.5912880e-01
   6.4737211e-01   3.7781083e-01
   8.5575723e-01   3.0533954e-01
   4.9980794e-01   1.8115665e-01
   9.4944730e-01   2.3662344e-01
   4.6737427e-01   2.3344727e-01
   1.1131035e-01   4.4185269e-01
   6.4185330e-01   4.6536777e-01
   3.4355718e-01   3.8199849e-01
   5.2673192e-01   5.7082757e-01
   6.9650937e-01   3.1468838e-01
   3.0018605e-01   1.5746577e-01
   4.7675354e-01   2.9534846e-01
   6.4847143e-01   2.9595420e-01
   7.3400643e-01   5.8856817e-01
   9.6837552e-01   4.7431044e-01
   6.9600134e-01   9.5512354e-02
   9.3507480e-01   3.0844465e-01
   4.5439412e-01   3.2763347e-01
   4.5007869e-01   4.4524189e-01
   4.9080895e-01   2.9529358e-01
   9.5974917e-01   3.9079165e-01
   5.3695925e-01   4.8471448e-01
   4.3811675e-01   3.9904750e-01
   2.4607705e-01   4.9802125e-01
   5.4524087e-01   2.7397971e-01
   3.5775759e-01   5.2363044e-01
   4.5484271e-01   6.8211242e-01
   8.4120853e-01   6.8011131e-01
   4.3259007e-01   3.8927972e-01
   5.8295925e-01   3.4938746e-01
   6.3145583e-01   3.0241585e-01
   7.0473187e-01   4.0766514e-01
   6.5171731e-01   3.7902945e-01
   2.5276378e-01   3.4402499e-01
   3.0082862e-01   3.0637557e-01
   7.8299981e-01   3.1563948e-01
   1.0000000e+00   2.4244778e-01
   5.9883889e-01   3.5232264e-01
   5.5623568e-01   3.5715493e-01
   6.6902495e-01   3.3484800e-01
   5.7950081e-01   4.1638558e-01
   5.8653079e-01   5.4622612e-01
   4.7964221e-01   4.2270020e-01
   6.6423965e-01   8.7112076e-02
   5.6426230e-01   4.2746578e-01
   4.8886777e-01   3.3256825e-01
   5.7913098e-01   6.3042827e-01
   6.6120327e-01   1.8483357e-01
   6.0693603e-01   9.8490143e-02
   5.8346147e-01   5.2924047e-01
   4.1540590e-01   1.8621200e-01
   8.9728171e-01   3.8423311e-01
   7.9263043e-01   3.3135650e-01
   4.0333458e-01   4.0741959e-01
   4.9809213e-01   4.3458327e-01
   9.1367194e-01   4.0102962e-01
   5.3266965e-01   2.8073112e-01
   5.5452520e-01   3.4309336e-01
   4.9153306e-01   3.7572583e-01
   4.1911858e-01   4.3066747e-01
   6.7111723e-01   5.6179052e-01
   6.4152965e-01   3.8178786e-01
   8.1945237e-01   5.0149561e-01
   3.6436252e-01   5.4575316e-01
   4.8716229e-01   2.1288558e-01
   3.8748790e-01   3.2463131e-01
   3.8365767e-01   1.8108816e-01
   6.0890269e-01   3.5599931e-01
   6.3607511e-01   2.2482814e-01
   3.9162095e-01   3.8901053e-01
   2.4108280e-01   2.8614515e-01
   7.1678221e-01   3.9422348e-01
   3.9353784e-01   5.1366518e-01
   4.0696361e-01   2.5361830e-01
   7.0586433e-01   3.9527759e-01
   7.1168153e-01   3.3572631e-01
   6.1523077e-01   2.7258105e-01
   3.2860670e-01   4.8480240e-01
   3.5090713e-01   3.4814768e-01
   5.7604637e-01   3.7688411e-01
   9.5837105e-01   2.9520968e-01
   5.8227077e-01   3.6710175e-01
   4.1374627e-01   3.4079575e-01
   5.4593897e-01   2.9061173e-01
   7.7311895e-01   3.5171249e-01
   6.1242892e-01   6.8745396e-01
   4.7155195e-01   3.4701720e-01
   4.9482422e-01   2.8868712e-01
   4.4583246e-01   4.4629474e-01
   5.3818001e-01   4.3184485e-01
   4.6739931e-01   3.6253254e-01
   3.6231328e-01   4.2243193e-01
   5.8629590e-01   3.3518630e-01
   6.7178888e-01   4.4975047e-01
   9.7252910e-01   3.7813205e-01
   4.8229908e-01   4.1628745e-01
   3.0408077e-01   4.9964980e-01
   6.1941199e-01   4.7900674e-01
   5.7548553e-01   3.0487436e-01
   7.4430798e-01   3.3022577e-01
   4.9700998e-01   3.6641738e-01
   6.0954677e-01   1.8871802e-01
   3.0830828e-01   3.5117682e-01
   4.3681895e-01   2.5558772e-01
   5.9593891e-01   3.5781663e-01
   8.3161970e-01   3.3927855e-01
   5.1166525e-01   4.4596146e-01
   7.4430658e-01   6.8547793e-01
   4.2356048e-01   9.6711304e-02
   6.9214715e-01   1.8672327e-01
   3.9865232e-01   3.7414071e-01
   5.1720407e-01   4.3307198e-01
   3.7706348e-01   3.3320313e-01
   4.3724936e-01   2.2100796e-01
   5.0399572e-01   2.1481828e-01
   6.1108053e-01   2.8328131e-01
   4.0017859e-01   2.4553031e-01
   5.0684581e-01   1.5030885e-01
   7.1670486e-01   3.2741300e-01
   6.0420705e-01   2.6764122e-01
   7.0327670e-01   4.4506655e-01
   5.4813268e-01   3.4096854e-01
   5.7790962e-01   3.8931443e-01
   4.9051291e-01   2.0401156e-01
   6.7137769e-01   4.0264734e-01
   7.6283162e-01   3.5395838e-01
   4.8319776e-01   5.7791283e-01
   6.4938028e-01   2.8561189e-01
   4.0567424e-01   6.0356403e-01
   4.5931724e-01   5.5192855e-01
   3.5392002e-01   2.6806891e-01
   5.2876675e-01   5.2858192e-01
   7.0699117e-01   3.6027453e-02
   4.2772014e-01   2.7239666e-01
   3.0866611e-01   3.7982532e-01
   5.3612544e-01   3.7943135e-01
   6.8713277e-01   5.4317205e-01
   5.5688057e-01   5.6385878e-01
   4.5140201e-01   3.4674363e-01
   8.8487198e-01   1.3446923e-01
   5.3868002e-01   4.3978015e-01
   3.3770603e-01   4.0102608e-01
   4.8328490e-01   3.1272189e-01
   7.7268644e-01   5.1716420e-01
   6.1890031e-01   1.9778726e-01
   2.2019999e-01   2.8217789e-01
   6.8566856e-01   3.6030181e-01
   5.0276209e-01   3.7890740e-01
   6.5151362e-01   3.1220464e-01
   3.7608390e-01   3.4130626e-01
   6.0445418e-01   2.7112421e-01
   3.5710001e-01   3.2691553e-01
   5.8638296e-01   4.1483657e-01
   4.0071865e-01   5.3991133e-01
   5.1196602e-01   2.7452770e-01
   4.4129477e-01   3.2547112e-01
   6.5932784e-01   5.0227558e-01
   7.8445902e-01   8.5013494e-01
   3.9120506e-01   2.1598263e-01
   4.7698306e-01   3.2203401e-01
   4.9470871e-01   3.9605097e-01
   4.7232574e-01   3.8280868e-01
   8.7545278e-01   6.4982534e-01
   4.6193588e-01   3.2476326e-01
   6.3653587e-01   5.7335830e-01
   5.3971218e-01   2.4729874e-01
   9.3469683e-01   5.4906984e-01
   5.2708209e-01   4.1147458e-01
   5.0386122e-01   7.3054339e-01
   7.4264356e-01   3.2196532e-01
   8.1631669e-01   3.9660593e-01
   4.9606814e-01   5.1302813e-01
   5.5941192e-01   4.7090220e-01
   5.5958875e-01   3.5821919e-01
   7.4423165e-01   1.9063156e-01
   3.9330959e-01   2.2225626e-01
   7.9616720e-01   5.6331922e-01
   5.0898085e-01   2.9201675e-01
   8.0058616e-01   4.9285769e-01
   5.4024508e-01   4.3779342e-01
   5.1363617e-01   3.3981579e-01
   6.0507643e-01   3.7219053e-01
   7.3641849e-01   2.6554009e-01
   5.4446046e-01   3.4082450e-01
   6.8570677e-01   2.0120842e-01
   1.0000000e+00   4.5537183e-01
   6.9074834e-01   3.4695662e-01
   7.6204222e-01   5.7847295e-01
   6.3901268e-01   3.9924977e-01
   5.6288772e-01   4.5554503e-01
   5.9380852e-01   4.6218668e-01
   5.6730957e-01   2.9816595e-01
   5.2168238e-01   3.6252268e-01
   4.4748814e-01   4.2157429e-01
   4.2989801e-01   8.3883880e-01
   6.5573984e-01   2.8253379e-01
   4.6845953e-01   3.8578130e-01
   5.5132674e-01   2.7721693e-01
   3.4562955e-01   3.9044980e-01
   4.9347627e-01   2.6072734e-01
   2.6486826e-01   4.9668983e-01
   4.3357402e-01   4.0023876e-01
   4.1998473e-01   3.2728177e-01
   7.2694882e-01   4.6446394e-01
   3.5839916e-01   4.2715457e-01
   7.5783945e-01   2.5367609e-01
   4.8600262e-01   4.1543084e-01
   5.5650533e-01   2.6578258e-01
   6.7538510e-01   5.3721248e-01
   5.3575997e-01   3.4880122e-01
   1.0000000e+00   5.1871790e-01
   4.6479591e-01   3.0518755e-01
   6.5061295e-01   5.1028001e-01
   4.4022666e-01   3.2024757e-01
   8.4110259e-01   3.9308789e-01
   3.5168030e-01   3.5460784e-01
   5.9378206e-01   4.2165550e-01
   2.8477645e-01   2.8605774e-01
   5.6534705e-01   3.7213816e-01
   4.2154531e-01   4.2297351e-01
   6.7028268e-01   4.5171653e-01
   9.4669984e-01   4.7670772e-01
   4.0554734e-01   4.4836571e-01
   6.1802511e-01   5.3162345e-01
   4.2371553e-01   6.1365042e-01
   5.4128102e-01   3.7996319e-01
   3.9233562e-01   2.9615587e-01
   3.7142074e-01   2.4449019e-01
   5.8501403e-01   3.2114187e-01
   2.1950534e-01   2.5622238e-01
   3.9164878e-01   2.8370782e-01
   4.9045760e-01   3.9986465e-01
   5.5315450e-01   3.5489626e-01
   3.4785946e-01   3.0052022e-01
   5.6111616e-01   3.9418902e-01
   4.9590130e-01   6.0561741e-01
   9.7842195e-01   4.6544660e-01
   7.4839547e-01   7.6549929e-01
   4.6550189e-01   3.6481502e-01
   6.8254552e-01   3.0884185e-01
   7.1167649e-01   4.3984548e-01
   9.0320228e-01   3.1768569e-01
   4.2218299e-01   8.3764104e-01
   7.6095558e-01   3.1222314e-01
   6.1395585e-01   3.5186392e-01
   3.7558857e-01   2.5997430e-01
   3.3750335e-01   3.8435439e-01
   4.2849406e-01   4.0870134e-01
   5.3308638e-01   2.0841459e-01
   5.7074856e-01   3.5447567e-01
   7.4623388e-01   3.9556992e-01
   6.1767714e-01   4.1558577e-01
   3.1796350e-01   2.6261402e-01
   4.6979856e-01   4.7902131e-01
   3.2303938e-01   3.2001757e-01
   4.0747648e-01   4.1708473e-01
   3.9371930e-01   3.2195430e-01
   4.0864861e-01   3.5126045e-01
   3.1874247e-01   2.4369928e-01
   4.0136159e-01   2.2116434e-01
   6.3235260e-01   2.9326209e-01
   3.5998401e-01   6.5431377e-01
   4.2299745e-01   2.7186163e-01
   5.6138023e-01   3.6910138e-01
   8.1192727e-01   4.6379868e-01
   9.1141995e-01   2.8011034e-01
   5.4357709e-01   3.8143642e-01
   5.3340362e-01   2.3652242e-01
   6.9233534e-01   5.0709248e-01
   7.8483120e-01   4.3570265e-01
   5.0268965e-01   2.2278212e-01
   7.5692204e-01   4.3310253e-01
   6.5929076e-01   2.6180582e-01
   3.4792319e-01   8.1343792e-01
   4.7329095e-01   2.1430216e-01
   7.4677510e-01   4.1927321e-01
   6.1867794e-01   9.9994132e-01
   3.0712815e-01   2.3564617e-01
   5.5843142e-01   3.8777837e-01
   5.2733123e-01   1.9582414e-01
   4.3371703e-01   3.7529873e-01
   4.4242946e-01   2.8431331e-01
   1.0000000e+00   6.7815372e-01
   2.2316008e-01   2.4096622e-01
   9.4751078e-01   2.1054688e-01
   3.0470635e-01   2.9903803e-01
   3.5699259e-01   4.2352907e-01
   4.9474097e-01   4.3978024e-01
   8.2864521e-01   5.0537575e-01
   4.3242190e-01   2.5995926e-01
   3.4089907e-01   4.3829950e-01
   4.5757866e-01   3.5703106e-01
   6.8296537e-01   4.0654601e-01
   4.7020991e-01   3.2887810e-01
   6.0569705e-01   2.0849639e-01
   6.0116603e-01   3.4649622e-01
   6.2836872e-01   3.3289113e-01
   5.1303233e-01   3.2497183e-01
   5.1197561e-01   3.6652007e-01
   5.2906786e-01   3.0579024e-01
   7.8617909e-01   3.3791979e-01
   7.4595192e-01   2.4268414e-01
   7.7594575e-01   4.1655380e-01
   8.3590810e-01   5.7561440e-01
   5.4807303e-01   2.9405136e-01
   6.1508460e-01   3.9039275e-01
   3.0324851e-01   2.6693709e-01
   4.2206619e-01   3.4496843e-01
   4.6727647e-01   4.3757170e-01
   7.8039631e-01   1.9313606e-01
   3.8737181e-01   4.9459309e-01
   8.2677454e-01   4.1781224e-01
   5.2571696e-01   2.8230714e-01
   5.1119475e-01   5.0617312e-01
   5.7728794e-01   4.2266660e-01
   3.4200309e-01   1.3618046e-01
   4.7225118e-01   4.3466623e-01
   3.3787269e-01   1.6376556e-01
   5.4771192e-01   2.6214315e-01
   7.2495729e-01   1.2179215e-01
   6.0829914e-01   3.5660767e-01
   5.0547093e-01   3.6681637e-01
   7.3084172e-01   2.5841485e-01
   4.3786196e-01   3.2037805e-01
   6.3263255e-01   2.7045838e-01
   5.8306428e-01   1.5406574e-01
   5.7960338e-01   3.7763461e-01
   4.0510814e-01   4.2465488e-01
   7.8355231e-01   3.5649157e-01
   4.8773824e-01   4.8212255e-01
   4.9187478e-01   2.3622906e-01
   7.0210301e-01   2.0953299e-01
   3.3853710e-01   1.7836693e-01
   4.9433734e-01   1.6225960e-01
   6.7433049e-01   3.6560741e-01
   6.1217045e-01   4.2519591e-01
   5.6120971e-01   4.2213316e-01
   4.6573318e-01   2.8337829e-01
   5.9274802e-01   6.3112103e-01
   8.2983431e-01   3.7542762e-01
   5.7191203e-01   5.2132131e-01
   4.5825373e-01   2.8218908e-01
   4.5355220e-01   3.6222726e-01
   4.9744643e-01   4.3372817e-01
   3.4053517e-01   2.1501981e-01
   6.6646391e-01   9.8646518e-02
   7.4140854e-01   3.7595567e-01
   5.2646548e-01   3.3632528e-01
   3.8668136e-01   4.2409208e-01
   4.0498365e-01   4.4945325e-01
   5.0521551e-01   4.1961775e-01
   9.3317722e-01   5.6298027e-01
   3.4063358e-01   5.1359473e-01
   6.5499540e-01   2.7515378e-01
   4.9931738e-01   2.2960796e-01
   7.2612230e-01   4.2964943e-01
   5.4601853e-01   3.1534270e-01
   5.4788879e-01   1.9391564e-01
   4.0749709e-01   4.8578092e-01
   5.7176389e-01   3.9986607e-01
   5.3527039e-01   3.3996480e-01
   9.3077482e-01   3.9604093e-01
   4.1740399e-01   1.8015497e-01
   4.1362504e-01   2.0224078e-01
   6.2337015e-01   1.5058127e-01
   4.8685737e-01   9.9498522e-02
   2.8435640e-01   3.2753439e-01
   4.3582268e-01   6.6791166e-02
   4.2801257e-01   1.5730808e-01
   6.6883500e-01   3.7933638e-01
   6.1187331e-01   3.3584351e-01
   3.1479567e-01   5.1074871e-01
   6.3129511e-01   3.6813411e-01
   6.0405109e-01   3.4777875e-01
   4.3442864e-01   1.9331865e-01
   4.6461434e-01   3.6749938e-01
   5.9093552e-01   4.3185009e-01
   4.6817354e-01   4.0482547e-01
   4.3248233e-01   2.7270163e-01
   6.9980564e-01   3.3685631e-01
   3.8111072e-01   3.4547570e-01
   8.0887282e-01   5.0423386e-01
   6.8506248e-01   5.5379339e-01
   4.5682624e-01   2.8990676e-01
   6.2444307e-01   3.7957810e-01
   4.2711611e-01   4.8407684e-01
   8.2417727e-01   5.0413061e-01
   5.2343425e-01   3.6353744e-01
   3.6629370e-01   3.6330940e-01
   4.1823795e-01   4.6408305e-01
   4.1964984e-01   4.0478107e-01
   4.7280867e-01   3.1606616e-01
   8.4629522e-01   1.8691184e-01
   8.9331118e-01   5.4065205e-01
   2.7181896e-01   3.2119863e-01
   9.5114908e-01   2.2885069e-01
   5.9209887e-01   1.2840227e-01
   3.7631349e-01   5.0903402e-01
   4.0764674e-01   2.2697250e-01
   6.4335542e-01   4.7657520e-01
   6.1000668e-01   2.7187819e-01
   6.8370167e-01   4.0411164e-01
   4.3683922e-01   3.6232643e-01
   4.8473567e-01   4.6923478e-01
   4.0051372e-01   5.0253831e-01
   1.0000000e+00   2.9557124e-01
   7.0327364e-01   3.6910977e-01
   5.8330142e-01   3.4959766e-01
   4.6775881e-01   4.5089986e-01
   3.4758614e-01   2.1852552e-01
   2.2014836e-01   2.7059477e-01
   5.5646095e-01   6.3408946e-01
   8.2873692e-01   4.0097824e-01
   7.5146486e-01   3.4655518e-01
   8.4207800e-01   8.2347912e-01
   8.2670001e-01   1.8126576e-01
   6.3725346e-01   2.8726242e-01
   8.1654650e-01   3.6477297e-01
   4.7328776e-01   3.0215112e-01
   1.8114049e-01   2.3940754e-01
   7.7112821e-01   2.8273956e-01
   3.1390669e-01   3.9552339e-01
   5.1531820e-01   2.1507170e-01
   3.4052150e-01   2.3418541e-01
   5.3091262e-01   3.1643933e-01
   6.3656542e-01   4.8278662e-01
   4.1613067e-01   2.6159965e-01
   5.0414186e-01   2.5162062e-01
   5.1781953e-01   5.2565178e-01
   5.3295653e-01   3.2594914e-01
   9.9419226e-01   3.9025056e-01
   3.2299786e-01   6.8071657e-01
   3.9312413e-01   1.8666936e-01
   6.0097235e-01   3.1067249e-01
   3.3573527e-01   2.3156589e-01
   3.9555974e-01   3.6878081e-01
   7.9018380e-01   5.8688767e-01
   7.1047557e-01   3.3817506e-01
   6.4962069e-01   3.6464939e-01
   6.3233055e-01   4.2905245e-01
   4.6667176e-01   3.2313283e-01
   3.9669646e-01   3.1034384e-01
   4.3351899e-01   3.6492899e-01
   6.9580922e-01   3.2114325e-01
   8.3159577e-01   9.6717229e-01
   5.1052767e-01   4.0062136e-01
   4.6314619e-01   3.2233618e-01
   5.8748908e-01   6.3722986e-01
   8.6190681e-01   4.1184156e-01
   5.9535602e-01   3.1799081e-01
   4.3930913e-01   1.3636811e-01
   9.4863061e-01   3.1330014e-01
   7.5810304e-01   2.8326662e-01
   5.9054747e-01   3.2796823e-01
   9.3479433e-01   5.4683087e-01
   5.9103060e-01   3.7324801e-01
   4.5589082e-01   2.4914089e-01
   9.3279615e-01   3.8002017e-01
   5.3156377e-01   2.7467159e-01
   5.8041046e-01   5.7790976e-01
   7.7094340e-01   3.1014579e-01
   5.7354208e-01   4.4722935e-01
   4.9069480e-01   3.2124362e-01
   5.3899959e-01   4.9166684e-01
   4.6109001e-01   2.6247834e-01
   4.5941164e-01   3.2404475e-01
   4.8380466e-01   4.0636216e-01
   5.9310726e-01   4.2150092e-01
   4.6037788e-01   2.9528986e-01
   6.0956124e-01   3.7979559e-01
   7.2303951e-01   2.9951736e-01
   2.9292720e-01   3.9293803e-01
   5.1252884e-01   2.9224284e-01
   4.8852448e-01   3.6817248e-01
   4.8812296e-01   4.9315986e-01
   8.5417679e-01   4.5699071e-01
   4.1168372e-01   4.0274569e-01
   4.6847417e-01   4.5316821e-01
   6.1256602e-01   3.0499158e-01
   6.2590222e-01   2.3694855e-01
   2.8123128e-01   2.1988523e-01
   5.1916992e-01   3.8313322e-01
   3.3872156e-01   4.8852248e-01
   5.4897431e-01   3.7842628e-01
   3.6082200e-01   4.2106880e-01
   5.5340518e-01   4.1097121e-01
   8.3698343e-01   3.4494545e-01
   7.1199107e-01   3.9235333e-01
   3.8048255e-01   1.9142268e-01
   1.6706296e-01   2.8899021e-01
   6.0686753e-01   3.0852647e-01
   5.5792408e-01   2.6553817e-01
   6.2102833e-01   3.0044529e-01
   5.4578334e-01   5.3087285e-01
   7.5091451e-01   2.1342070e-01
   5.8950796e-01   4.1446943e-01
   6.0338107e-01   1.8424214e-01
   2.6329887e-01   4.6294405e-01
   6.5242344e-01   4.9130708e-01
   5.6700246e-01   2.4818069e-01
   5.5414070e-01   3.6333516e-01
   6.5576792e-01   1.6306504e-01
   3.6807695e-01   5.3426246e-01
   2.0809718e-01   3.4638447e-01
   6.1729455e-01   2.7467967e-01
   3.1179547e-01   5.0418103e-01
   3.8883637e-01   2.3926144e-01
   7.2343555e-01   3.6205321e-01
   5.4658637e-01   3.2042896e-01
   5.0901365e-01   2.9659561e-01
   8.3296625e-01   3.9303428e-01
   6.2079046e-01   3.7370805e-01
   4.6541524e-01   3.2615047e-01
   8.1228442e-01   3.8075173e-01
   5.4277069e-01   4.4858438e-01
   5.2278627e-01   2.7201448e-01
   9.9267651e-01   3.4773584e-01
   6.4731075e-01   3.0349018e-01
   6.6460160e-01   4.1182090e-01
   4.6317732e-01   2.5527095e-01
   4.8371789e-01   3.8370985e-01
   7.4474199e-01   3.0177261e-01
   7.9744203e-01   3.5926285e-01
   7.8937956e-01   2.6620946e-01
   5.4363939e-01   1.5707297e-01
   4.5839456e-01   1.6220638e-01
   9.2120813e-01   3.1136412e-01
   5.9656855e-01   3.4867750e-01
   4.3854462e-01   3.7935541e-01
   3.8420656e-01   3.5311217e-01
   7.1570619e-01   2.9313243e-01
   6.7724072e-01   3.4865771e-01
   6.5492907e-01   3.5883741e-01
   3.6788528e-01   2.7627551e-01
   6.0187959e-01   4.0191661e-01
   3.7387794e-01   3.9915674e-01
   5.6444452e-01   1.8350119e-01
   4.8769435e-01   2.2430719e-01
   2.7052042e-01   3.4491814e-01
   7.6808246e-01   3.5669778e-01
   9.3258781e-01   3.2611238e-01
   4.5741780e-01   5.7378004e-01
   8.1328820e-01   3.0050293e-01
   3.0919555e-01   2.7335991e-01
   1.0000000e+00   3.2127842e-01
   7.0688441e-01   3.6848726e-01
   6.3955210e-01   2.5751863e-01
   7.5127113e-01   5.8192147e-01
   7.9998200e-01   2.7715181e-01
   5.6171793e-01   4.3456195e-01
   6.0608500e-01   4.5309740e-01
   5.4144081e-01   6.3884518e-01
   4.1278599e-01   2.1768134e-01
   7.2589854e-01   2.1998778e-01
   9.9517474e-01   6.7426994e-01
   5.5919935e-01   3.4476667e-01
   7.3943366e-01   4.8612107e-01
   7.4904378e-01   6.6167134e-01
   4.6921038e-01   1.6274459e-01
   3.5911714e-01   4.2510676e-01
   2.6893486e-01   3.2199954e-01
   8.8028099e-01   3.3849439e-01
   7.7808606e-01   1.8515504e-01
   4.2578731e-01   3.1114655e-01
   5.1810979e-01   3.0397518e-01
   6.9357483e-01   5.4824709e-01
   7.0108057e-01   2.8471911e-01
   5.6137846e-01   4.9835267e-01
   5.7770790e-01   2.7083716e-01
   6.3360705e-01   2.7274201e-01
   5.0435075e-01   2.9365819e-01
   3.7409898e-01   2.7324804e-01
   1.0000000e+00   5.7185899e-01
   6.5052955e-01   3.8600480e-01
   5.2797400e-01   1.9157518e-01
   7.1179516e-01   4.6894824e-01
   4.5485158e-01   2.8379820e-01
   6.8897911e-01   3.1545458e-01
   8.4498844e-01   4.7664809e-01
   4.7187019e-01   3.3651452e-01
   8.3723995e-01   4.3582091e-01
   7.3937479e-01   3.3348383e-01
   6.6559168e-01   7.1513091e-01
   4.2946670e-01   3.8074044e-01
   4.8486321e-01   3.1135932e-01
   4.9943830e-01   2.8943331e-01
   6.7938061e-01   2.9269282e-01
   8.4192496e-01   3.3528525e-01
   2.6616492e-01   3.1116164e-01
   5.7119154e-01   2.2833842e-01
   5.3186807e-01   4.8169097e-01
   7.7180430e-01   2.6812101e-01
   9.7165877e-01   7.5075374e-01
   5.1738810e-01   3.3872148e-01
   4.6071865e-01   3.2516276e-01
   8.4866120e-01   9.5185013e-01
   4.6046425e-01   3.8949115e-01
   6.6554543e-01   2.9049424e-01
   8.7570525e-01   2.5818006e-01
   6.7451238e-01   3.7607184e-01
   4.9314141e-01   2.8786181e-01
   6.6358389e-01   2.8475445e-01
   5.6250060e-01   1.9416518e-01
   6.2033934e-01   3.8797271e-01
   7.0422136e-01   2.1769538e-01
   6.8519635e-01   2.7221047e-01
   5.0695796e-01   1.6737619e-01
   4.4204657e-01   2.5927462e-01
   9.3567166e-01   3.5318753e-01
   6.0793051e-01   5.1308063e-01
   6.7038076e-01   2.2758856e-01
   4.1240324e-01   2.5224952e-01
   7.8639239e-01   5.0158873e-01
   5.4491038e-01   2.4014128e-01
   6.7239267e-01   3.0543555e-01
   8.8424508e-01   4.2573188e-01
   5.3322868e-01   5.8376533e-01
   9.5032785e-01   3.4896175e-01
   5.4249636e-01   3.1602929e-01
   5.9126803e-01   6.0016940e-01
   9.0133760e-01   4.0206083e-01
   3.8196467e-01   4.1174603e-01
   6.0688368e-01   5.1831616e-01
   2.9901946e-02   4.1990432e-01
   6.0974050e-01   4.1577512e-01
   6.1755539e-01   3.4571456e-01
   3.5465470e-01   5.6524259e-01
   5.4210744e-01   4.5545855e-01
   4.7477297e-01   6.3145755e-01
   5.8006860e-01   5.4212624e-01
   6.1048825e-01   3.5211021e-01
   2.6281615e-01   2.0177752e-01
   7.6194552e-01   6.6744296e-01
   3.1862250e-01   4.9415542e-01
   4.2553382e-01   3.5580674e-01
   6.2892805e-01   3.7313196e-01
   4.0814679e-01   4.7214064e-01
   5.6117625e-01   2.4752314e-01
   8.7994644e-01   2.8875859e-01
   2.3055458e-01   5.2402278e-01
   6.2384411e-01   4.2487778e-01
   7.5415336e-01   1.3857846e-01
   3.0739910e-01   6.9293312e-01
   5.0634308e-01   5.3411875e-01
   5.7006715e-01   2.2289166e-01
   5.6056617e-01   3.4965056e-01
   5.1253452e-01   3.7182113e-01
   6.2261745e-01   4.1798584e-01
   5.2916936e-01   2.6489851e-01
   5.2819636e-01   4.6462847e-01
   6.3149718e-01   2.6853714e-01
   7.1516980e-01   3.0383201e-01
   5.6400234e-01   1.1190499e-01
   2.3132554e-01   4.4095995e-01
   5.4855104e-01   4.2590956e-01
   7.0790752e-01   2.2566352e-01
   5.1622597e-01   4.9069676e-01
   9.5268986e-01   4.5386634e-01
   4.9712432e-01   4.1724785e-01
   5.5767865e-01   3.2227433e-01
   5.4182676e-01   3.0363125e-01
   5.9583450e-01   3.5163669e-01
   6.7660354e-01   3.6815469e-01
   4.2752973e-01   5.3002032e-01
   7.0054830e-01   4.6350188e-01
   4.2478909e-01   1.8679969e-01
   5.8202230e-01   4.1846463e-01
   5.0202072e-01   5.9573349e-01
   8.8327276e-01   2.6125365e-02
   6.5767187e-01   2.8292765e-01
   7.0296174e-01   4.7187135e-01
   9.8380692e-01   4.9809379e-01
   6.0030639e-01   2.6061745e-01
   5.7882191e-01   2.1529205e-01
   6.0138204e-01   2.2313724e-01
   9.7487365e-01   4.3075209e-01
   5.7024010e-01   5.5072571e-01
   6.9595782e-01   3.1937490e-01
   7.4463408e-01   4.9419408e-01
   8.0443290e-01   3.7748568e-01
   4.9805384e-01   3.6899135e-01
   9.5365653e-01   2.5259382e-01
   4.9104023e-01   5.7736999e-01
   4.4311061e-01   2.3684175e-01
   4.2190244e-01   3.3221552e-01
   7.5972841e-01   5.6146146e-01
   9.2071842e-01   3.2541683e-01
   7.5564971e-01   4.7471761e-01
   5.0472836e-01   3.0761730e-01
   5.5003708e-01   3.7948780e-01
   2.2531002e-01   4.4204416e-01
   3.9067456e-01   2.8589070e-01
   5.4815837e-01   4.4973405e-01
   4.8722044e-01   3.0786778e-01
   5.4990028e-01   2.7450923e-01
   3.6533781e-01   4.3676582e-01
   6.9724610e-01   5.5758824e-01
   3.7554979e-01   3.2000050e-01
   8.4293681e-01   2.6048012e-01
   7.8781110e-01   4.4214284e-01
   5.2256986e-01   2.4783264e-01
   9.6257464e-01   2.2869461e-01
   7.7561289e-01   1.2143701e-01
   7.1651521e-01   4.9838330e-01
   3.5670524e-01   3.0590950e-01
   5.0809000e-01   4.2818225e-01
   6.2581412e-01   3.3345239e-01
   2.4236018e-01   2.5278044e-01
   3.0552168e-01   4.2907037e-01
   8.4187656e-01   3.2033608e-01
   5.7675032e-01   4.0389684e-01
   5.0715007e-01   7.0171376e-01
   7.2174292e-01   4.7080937e-01
   5.7527725e-01   3.0946559e-01
   8.2559336e-01   2.5340891e-01
   6.5664997e-01   4.7450090e-01
   8.6173155e-01   2.2812895e-01
   6.0661974e-01   3.9149492e-01
   2.5386677e-01   3.3636402e-01
   3.4125248e-01   2.7444120e-01
   8.2623262e-01   5.0689177e-01
   6.2102823e-01   6.4412449e-01
   4.1557228e-01   3.7307360e-01
   4.7011379e-01   1.6706762e-01
   5.0788345e-01   4.9057743e-01
   7.3322931e-01   2.7997705e-01
   6.8918291e-01   3.5943790e-01
   5.4869598e-01   3.5134349e-01
   4.2282562e-01   3.1517090e-01
   4.5733895e-01   3.0499049e-01
   3.0619617e-01   4.4538758e-01
   4.7030615e-01   8.4069520e-02
   7.2770512e-01   2.7133891e-01
   8.4199103e-01   4.0766260e-01
   5.4674544e-01   3.0586311e-01
   6.5726918e-01   3.1286614e-01
   9.6816967e-01   2.8562522e-01
   3.7662995e-01   4.7746667e-01
   7.2837981e-01   1.7174840e-01
   7.0168719e-01   2.9232110e-01
   7.9180210e-01   3.7834977e-01
   9.5837872e-01   4.1272628e-01
   8.9719925e-01   7.0252506e-01
   7.5483881e-01   2.6350680e-01
   5.6317968e-01   4.9217922e-01
   6.0394464e-01   3.6964881e-01
   4.1056275e-01   3.2600239e-01
   5.7024711e-01   2.3654028e-01
   5.1625204e-01   1.7371877e-02
   4.1575521e-01   4.2767126e-01
   7.6246638e-01   6.1101488e-01
   7.2726460e-01   3.0646641e-01
   4.5518314e-01   4.4418308e-01
   4.2230584e-01   8.4088356e-02
   5.0630022e-01   3.6163880e-01
   4.7978808e-01   5.3834557e-01
   4.9616787e-01   3.5549460e-01
   6.5970204e-01   4.0015363e-01
   8.6358042e-01   4.0753153e-01
   4.0670578e-01   2.7640411e-01
   4.8588277e-01   3.8547225e-01
   8.0220821e-01   2.5011615e-01
   5.3245121e-01   5.6831899e-01
   3.8453457e-01   4.2525559e-01
   5.2912711e-01   4.5478375e-01
   8.9424295e-01   3.5223048e-01
   5.6609879e-01   2.6639467e-01
   7.1341863e-01   8.1291167e-01
   5.1804114e-01   4.7224359e-01
   4.7283993e-01   3.4265823e-01
   4.6570079e-01   3.7959564e-01
   7.6414746e-01   3.3488600e-01
   5.6088725e-01   6.2926499e-01
   4.3343763e-01   3.4039677e-01
   5.2652369e-01   2.4789154e-01
   5.0278151e-01   3.6589763e-01
   4.2484265e-01   4.9847632e-01
   5.5544999e-01   4.1023982e-01
   7.3971598e-01   3.5712580e-01
   3.1836372e-01   4.8247148e-01
   4.7070342e-01   4.9234805e-01
   4.3164979e-01   3.3002309e-01
   4.2023557e-01   1.5215237e-01
   5.4983162e-01   5.9198654e-01
   3.3036336e-01   3.9121515e-01
   6.1220197e-01   3.9468147e-01
   5.8765272e-01   1.5974217e-01
   6.2606582e-01   5.8649555e-01
   5.4401218e-01   3.3952252e-01
   5.1400708e-01   2.4652491e-01
   8.6627302e-01   6.7610994e-01
   6.5352271e-01   3.0055804e-01
   6.9530228e-01   4.0511294e-01
   7.0617907e-01   4.0057631e-01
   3.8006854e-01   2.9378247e-01
   6.4206375e-01   2.6543111e-01
   3.7653486e-01   5.4347825e-01
   8.0906450e-01   1.7833140e-01
   8.9539174e-01   3.5703890e-01
   1.9801551e-01   4.7572199e-01
   8.9116721e-01   5.2950983e-01
   4.7078607e-01   3.1709978e-01
   7.1921895e-01   4.1258881e-01
   3.1760689e-01   4.5406590e-01
   4.3062781e-01   3.4272011e-01
   5.5682344e-01   2.1242517e-01
   5.8817882e-01   3.6978635e-01
   5.7882237e-01   5.7456758e-01
   4.7538690e-01   6.8120420e-01
   3.6580179e-01   1.7151960e-01
   5.6193789e-01   4.9204529e-01
   3.7406555e-01   2.8841706e-01
   7.1047532e-01   6.7151337e-01
   8.4951863e-01   4.1014330e-01
   4.0637787e-01   4.5963276e-01
   9.6381790e-01   4.4734519e-01
   6.0591026e-01   2.2044013e-01
   7.6785730e-01   3.0259509e-01
   9.1495201e-01   1.8879574e-01
   5.8506792e-01   2.1083134e-01
   2.5647387e-01   3.4779123e-01
   1.0000000e+00   3.1960811e-01
   2.7659322e-01   5.3106651e-01
   5.6418836e-01   3.3389811e-01
   1.0000000e+00   3.7319278e-01
   8.7391357e-01   3.2929712e-01
   4.0674983e-01   3.8935054e-01
   5.4761998e-01   4.5572653e-01
   4.7638534e-01   3.3858032e-01
   6.8692108e-01   4.2573405e-01
   1.0000000e+00   9.8236517e-01
   3.5965936e-01   4.1961405e-01
   3.9846104e-01   5.5390939e-01
   3.8959790e-01   2.8213881e-01
   5.6604616e-01   4.0656883e-01
   4.6597826e-01   3.5246766e-01
   3.8718263e-01   4.3437368e-01
   6.0014453e-01   2.8779021e-01
   6.2913761e-01   3.1853933e-01
   5.8439002e-01   4.3828578e-01
   3.9983225e-01   3.6250058e-01
   3.2198758e-01   2.6086739e-01
   2.8627205e-01   3.1237817e-01
   4.6687195e-01   4.7006193e-01
   6.1730868e-01   4.0648785e-01
   9.0515842e-01   4.4418233e-01
   5.5092455e-01   2.7691476e-01
   9.8390380e-01   2.8168302e-01
   7.5685563e-01   5.8576015e-01
   3.8222193e-01   2.5324562e-01
   4.8451939e-01   3.1835210e-01
   5.8608520e-01   3.2740080e-01
   6.3915475e-01   2.5314370e-01
   5.8767170e-01   3.9460891e-01
   4.6549716e-01   3.1319974e-01
   7.4478749e-01   3.6859104e-01
   7.7697774e-01   4.2921280e-01
   6.1981396e-01   3.3894478e-01
   5.9052171e-01   7.6045472e-01
   7.5523586e-01   2.8963737e-01
   7.0576442e-01   4.7434834e-01
   6.3753475e-01   3.5239897e-01
   5.5708720e-01   4.6457463e-01
   3.9344429e-01   3.2385971e-01
   6.1622496e-01   4.2259499e-01
   6.9102974e-01   6.0628684e-01
   7.6349331e-01   5.7946617e-01
   8.1703524e-01   3.1926006e-01
   2.9037225e-01   3.1870107e-01
   4.9712762e-01   4.1966994e-01
   4.9300027e-01   5.2361338e-01
   7.8267128e-01   3.1097443e-01
   4.9241793e-01   4.6252277e-01
   3.2693792e-01   3.3111394e-01
   7.3836321e-01   1.3119894e-01
   5.5416016e-01   3.5547154e-01
   4.2784631e-01   4.7976859e-01
   4.2151209e-01   3.3998620e-01
   5.1886009e-01   3.9253593e-01
   4.0420196e-01   2.9183464e-01
   6.6828270e-01   2.3111964e-01
   7.9668906e-01   2.1601915e-01
   5.4632001e-01   4.4038047e-01
   7.9906956e-01   4.6240038e-01
   4.6869779e-01   4.4646156e-01
   5.4177058e-01   3.0212039e-01
   5.5616055e-01   2.7821328e-01
   4.5879491e-01   4.2467914e-01
   1.0000000e+00   4.6704350e-01
   5.8700966e-01   4.3464879e-01
   6.9035209e-01   3.1864274e-01
   5.7371084e-01   2.6192775e-01
   4.9189160e-01   4.8729463e-01
   8.3952547e-01   3.9849899e-01
   7.8961415e-01   3.0093622e-01
   6.8439085e-01   8.3005419e-02
   7.8312032e-01   4.7705020e-01
   3.4759850e-01   5.5868601e-01
   5.3110158e-01   3.0000613e-01
   4.5458343e-01   4.7346489e-01
   9.9622132e-01   3.9556553e-01
   5.0247975e-01   4.5503180e-01
   4.7810827e-01   3.6223789e-01
   3.0447911e-01   3.6770486e-01
   8.2398371e-01   2.4989997e-01
   6.3964878e-01   1.6576579e-01
   4.3487147e-01   3.8195930e-01
   7.4670107e-01   4.0288385e-01
   6.5064500e-01   3.5740621e-01
   4.3800096e-01   2.9781861e-01
   4.6460255e-01   4.1409064e-01
   4.6399519e-01   4.2809101e-01
   4.8012169e-01   1.6029137e-01
   6.6361077e-01   3.2385566e-01
   3.2337296e-01   3.2020064e-01
   7.6844911e-01   4.3565789e-01
   7.0314830e-01   3.4646736e-01
   3.7804051e-01   2.8936279e-01
   5.2635839e-01   6.6467633e-01
   5.4828891e-01   5.8319558e-01
   5.6401699e-01   2.1551274e-01
   6.7084569e-01   2.4221277e-01
   6.4928927e-01   3.7754776e-01
   5.2028523e-01   3.3775877e-01
   6.9510453e-01   5.5812623e-01
   8.8981062e-01   2.1347622e-01
   8.4553624e-01   3.0007968e-01
   5.6979319e-01   2.2177445e-01
   5.3309681e-01   2.8782422e-01
   8.1467302e-01   1.8568713e-01
   4.3681148e-01   2.3854937e-01
   7.0640401e-01   2.5447493e-01
   3.6854198e-01   5.5709129e-01
   4.7362879e-01   3.3471408e-01
   7.7626944e-01   2.9233980e-01
   6.5611137e-01   4.2011345e-01
   7.9421641e-01   2.7856940e-01
   5.0200896e-01   3.4754818e-01
   4.8474639e-01   3.7752330e-01
   8.9807167e-01   2.8869731e-01
   5.2520957e-01   5.3186209e-01
   8.2809760e-01   2.3207713e-01
   5.5340949e-01   4.2661206e-01
   8.4046298e-01   1.8132116e-01
   6.4631749e-01   3.0542759e-01
   4.4336590e-01   4.5879348e-01
   7.6582435e-01   2.3800854e-01
   6.9317744e-01   2.5634220e-01
   5.1233282e-01   3.4199542e-01
   6.7149319e-01   5.8599439e-01
   5.7691681e-01   2.2149273e-01
   7.2593130e-01   3.4807701e-01
   9.0454799e-01   3.2137295e-01
   6.6384225e-01   3.7067051e-01
   7.5932355e-01   3.4189722e-01
   6.7830683e-01   4.7564496e-01
   4.9416794e-01   2.5728666e-01
   8.5052113e-01   5.9736751e-01
   8.1893410e-01   1.3990450e-01
   5.7655428e-01   5.1776235e-01
   8.2960772e-01   3.9785997e-01
   7.3722802e-01   4.1936786e-01
   7.4862676e-01   5.3506242e-01
   6.1829622e-01   4.3119047e-01
   6.3837091e-01   2.9694874e-01
   2.9233872e-01   3.2030751e-01
   8.0690238e-01   1.8702995e-01
   4.5122652e-01   3.6243062e-01
   8.2825013e-01   6.4002685e-01
   3.5085628e-01   5.2662657e-01
   7.1577383e-01   5.4817853e-01
   3.3933752e-01   3.0314731e-01
   4.0802955e-01   2.0314826e-01
   7.6840428e-01   4.4885941e-01
   9.3451182e-01   3.7383690e-01
   6.8432654e-01   2.5505142e-01
   6.0168538e-01   2.6574382e-01
   6.8296622e-01   2.7403422e-01
   8.3957161e-01   4.2624138e-01
   7.0995518e-01   4.7159293e-01
   7.7362995e-01   3.6417007e-01
   7.9608786e-01   2.0476728e-01
   3.7188440e-01   3.3860932e-01
   8.8911012e-01   4.4316597e-01
   9.0868722e-01   2.1140216e-01
   6.4272233e-01   3.9440812e-01
   2.7529090e-01   2.4447666e-01
   7.6272316e-01   2.8992135e-01
   3.3264236e-01   3.2999827e-01
   7.4943133e-01   4.9034171e-01
   5.7336620e-01   4.2139426e-01
   5.8113377e-01   4.0591390e-01
   5.0070743e-01   3.4307307e-01
   4.0064141e-01   3.3678419e-01
   9.9561807e-01   3.0308511e-01
   4.7955212e-01   2.8252887e-01
   5.3981935e-01   2.4129537e-01
   9.7715694e-01   4.0507213e-01
   6.1517155e-01   6.5474138e-01
   5.2638889e-01   3.5907671e-01
   7.1650187e-01   3.9730730e-01
   6.2593671e-01   3.1975385e-01
   5.6735331e-01   2.2565562e-01
   5.9989481e-01   3.6922688e-01
   3.9422212e-01   4.7953706e-01
   3.9283506e-01   4.1489206e-01
   5.2699258e-01   4.1863583e-01
   6.2480265e-01   2.3109809e-01
   5.0151725e-01   3.1598110e-01
   7.4911775e-01   3.9042382e-01
   4.7680915e-01   2.9567513e-01
   4.3383344e-01   4.1402792e-01
   6.6812834e-01   4.9139921e-01
   7.4429978e-01   6.1877227e-01
   7.3509483e-01   4.5606857e-01
   5.2893370e-01   3.9610047e-01
   5.0059539e-01   6.0662325e-01
   6.6884597e-01   1.0518254e-01
   4.8408648e-01   3.4951827e-01
   8.3916404e-01   6.3616790e-01
   6.2043548e-01   4.8523425e-01
   4.0527891e-01   2.2048315e-01
   4.7716867e-01   4.5501360e-01
   5.4754560e-01   4.9719107e-01
   8.9582892e-01   3.0698010e-01
   4.4197253e-01   1.9371495e-01
   6.0657031e-01   4.4230356e-01
   5.2162721e-01   3.5696048e-01
   5.1297445e-01   3.5414457e-01
   6.9642207e-01   4.6127117e-01
   2.7174427e-01   2.0894094e-01
   4.7661367e-01   4.4699210e-01
   6.0667672e-01   2.1110486e-01
   2.8316844e-01   4.2665548e-01
   9.9020047e-01   6.7980058e-01
   4.6655673e-01   4.6170771e-01
   7.1544836e-01   3.9830570e-01
   2.6884239e-01   2.6015941e-01
   5.5740744e-01   3.7987599e-01
   4.9790710e-01   2.8441356e-01
   8.6380696e-01   1.4684294e-01
   7.1231048e-01   6.0573137e-01
   9.2157590e-01   1.9649405e-01
   4.7753525e-01   3.1757492e-01
   4.9659115e-01   2.8945635e-01
   5.4700292e-01   3.5895776e-01
   5.5343725e-01   3.2131277e-01
   6.6837424e-01   3.2022540e-01
   5.5562571e-01   3.2104439e-01
   4.4919503e-01   2.4273979e-01
   1.0000000e+00   1.1400175e-01
   8.4828744e-01   3.3965364e-01
   4.3496060e-01   2.8073708e-01
   6.6042897e-01   3.6872278e-01
   7.2037129e-01   4.2829258e-01
   4.4057228e-01   3.0645873e-01
   7.0340764e-01   3.3807306e-01
   5.3400002e-01   3.7784509e-01
   6.2900734e-01   3.4248300e-01
   6.6764408e-01   2.7677742e-01
   7.2281388e-01   4.3431891e-01
   4.5788436e-01   3.4586783e-01
   6.0396847e-01   5.7597516e-01
   6.1370345e-01   3.7223717e-01
   6.6367230e-01   3.3468619e-01
   3.8542393e-01   2.7239824e-01
   7.1335700e-01   3.9145307e-01
   8.6645406e-01   3.6090225e-01
   4.7983116e-01   2.8734018e-01
   4.4753634e-01   2.2597010e-01
   7.1729049e-01   4.2746765e-01
   4.1824149e-01   3.2914256e-01
   6.0436852e-01   3.3304601e-01
   6.0129990e-01   2.9422878e-01
   5.7301213e-01   3.7862974e-01
   6.3051772e-01   3.2759264e-01
   9.3731509e-01   2.6137398e-01
   5.2923498e-01   3.9002122e-01
   5.0135716e-01   5.1413591e-01
   5.0865110e-01   4.0897026e-01
   7.3044842e-01   5.0246804e-01
   4.7728139e-01   4.4797493e-01
   4.4884346e-01   2.0733596e-01
   6.1174996e-01   3.6214751e-01
   6.1872527e-01   4.5962985e-01
   7.4419884e-01   1.2078851e-01
   4.4914812e-01   2.4044906e-01
   6.3948056e-01   2.9184684e-01
   6.0790119e-01   3.5729928e-01
   9.8332159e-01   3.9969358e-01
   5.7875486e-01   2.4991154e-01
   4.7228988e-01   4.5713297e-01
   5.2428239e-01   4.0831889e-01
   7.9992618e-01   2.9595787e-01
   5.4207837e-01   4.6624710e-01
   3.2193450e-01   2.7519144e-01
   4.9131189e-01   4.7950107e-01
   8.3411079e-01   1.7726889e-01
   7.2572879e-01   2.4507734e-01
   5.1130340e-01   3.0562592e-01
   7.1380938e-01   2.0013768e-01
   4.2120769e-01   3.8359076e-01
   5.6337964e-01   3.1829579e-01
   9.4956326e-01   2.7312411e-01
   6.3905532e-01   4.8130008e-01
   5.3186354e-01   3.2356112e-01
   5.8190412e-01   3.8986593e-01
   8.1232810e-01   5.3251667e-01
   2.9695278e-01   3.2706195e-01
   4.7428526e-01   2.5578320e-01
   7.4009950e-01   7.0783686e-01
   4.7557108e-01   5.5811461e-01
   5.2835214e-01   3.7834141e-01
   7.0485537e-01   1.9775906e-01
   2.9630388e-01   1.9345611e-01
   4.4113184e-01   4.5931980e-01
   7.0209154e-01   3.6184284e-01
   4.2011275e-01   2.8242631e-01
   8.6435661e-01   3.4814618e-01
   4.6506851e-01   3.1483499e-01
   4.2093548e-01   3.2955118e-01
   6.9127335e-01   3.8495938e-01
   2.2981953e-01   2.6351357e-01
   4.9705170e-01   3.3881129e-01
   4.9501883e-01   2.5863489e-01
   5.1629848e-01   3.5255980e-01
   3.7840859e-01   3.3237607e-01
   3.2945766e-01   2.6658267e-01
   5.6839384e-01   3.3327365e-01
   9.3281044e-01   4.3834941e-01
   5.1625785e-01   3.1616206e-01
   5.6733360e-01   4.3028911e-01
   5.8170349e-01   2.6012727e-01
   8.3305581e-01   4.1614534e-01
   4.5199687e-01   1.2514301e-01
   4.2333098e-01   4.4946623e-01
   4.8183147e-01   4.5558218e-01
   9.3050772e-01   3.0561569e-01
   3.5362325e-01   4.9756548e-01
   7.0439617e-01   4.4120064e-01
   2.8556101e-01   3.5904571e-01
   3.6469532e-01   2.8343151e-01
   4.6899582e-01   5.9091417e-01
   3.6798491e-01   2.4933077e-01
   4.0804222e-01   3.2990769e-01
   4.5831987e-01   2.0250632e-01
   6.4635218e-01   1.6526286e-01
   8.5125669e-01   3.3476097e-01
   5.5662256e-01   2.9212921e-01
   6.6992340e-01   3.6155034e-01
   7.7397582e-01   4.9504618e-01
   9.2181102e-01   3.5716362e-01
   6.3899930e-01   1.8474341e-01
   4.6613194e-01   3.1780572e-01
   6.8222963e-01   4.7625970e-01
   6.3226253e-01   3.2085332e-01
   6.8091924e-01   2.8215522e-01
   4.9980358e-01   3.9395532e-01
   8.4291894e-01   3.8364696e-01
   5.8506660e-01   3.4758804e-01
   3.9840243e-01   3.2678433e-01
   3.4465456e-01   2.4728442e-01
   6.6849195e-01   5.6510244e-01
   4.0518488e-01   3.5227490e-01
   3.6571167e-01   1.8670318e-01
   5.5434262e-01   5.4287110e-01
   6.6303112e-01   3.0627347e-01
   8.3427975e-01   4.2298746e-01
   5.9102439e-01   4.4083266e-01
   5.4094724e-01   3.6112581e-01
   5.3248412e-01   2.5976277e-01
   4.0665365e-01   3.2870563e-01
   5.8664539e-01   2.6923281e-01
   4.7979433e-01   2.6698868e-01
   7.6673901e-01   2.9948441e-01
   4.4639616e-01   3.5261799e-01
   9.9555053e-01   1.6711212e-01
   6.4065913e-01   4.3031864e-01
   4.2204991e-01   4.9253581e-01
   6.1640491e-01   3.8050841e-01
   7.8079599e-01   3.4137437e-01
   7.2602459e-01   3.5203654e-01
   5.2986796e-01   2.7852412e-01
   4.2710884e-01   3.4671288e-01
   7.0748303e-01   4.6609332e-01
   7.0965649e-01   3.1127246e-01
   2.9770847e-01   5.5556951e-01
   5.2830899e-01   2.0651240e-01
   4.3582414e-01   3.6298698e-01
   7.5427781e-01   2.8113933e-01
   5.3398631e-01   3.3594308e-01
   4.2963153e-01   3.5555638e-01
   7.2051356e-01   3.3153595e-01
   4.4705580e-01   4.5744082e-01
   5.0553054e-01   1.6398847e-01
   6.5732839e-01   5.0068825e-01
   5.0374234e-01   5.8401259e-01
   7.3780138e-01   2.5603400e-01
   4.5809488e-01   1.5563156e-01
   3.2236027e-01   5.1559653e-01
   3.7398459e-01   5.8921586e-02
   4.9781150e-01   3.2224798e-01
   7.7421139e-01   4.9834490e-01
   3.8301548e-01   4.4576336e-01
   7.8438280e-01   3.3960109e-01
   7.3968716e-01   3.6206051e-01
   7.9729209e-01   4.7619455e-01
   5.4784443e-01   3.0776228e-01
   9.6878037e-01   4.0323621e-01
   1.2510815e-01   1.1421581e-01
   7.1152977e-01   1.8125213e-01
   9.9926898e-01   5.1033850e-01
   8.5235954e-01   2.3067182e-01
   4.2003497e-01   2.7703284e-01
   3.6972578e-01   4.9904858e-01
   6.1561023e-01   2.4364052e-01
   8.0990660e-01   4.1325224e-01
   4.3156348e-01   1.8078618e-01
   7.5758069e-01   3.5243858e-01
   6.9571517e-01   2.9235289e-01
   6.0681130e-01   6.1468041e-01
   5.2673104e-01   4.4495293e-01
   2.8240158e-01   2.6381468e-01
   7.2027574e-01   7.0078165e-01
   5.5712465e-01   3.6439800e-01
   9.4797114e-01   3.2436374e-01
   8.8168770e-01   2.2731165e-01
   5.2780576e-01   4.6254544e-01
   7.1508889e-01   3.3984509e-01
   4.6437891e-01   2.5919548e-01
   3.5598314e-01   2.8034190e-01
   6.4687843e-01   6.8894873e-01
   6.9055196e-01   3.8684736e-01
   5.4278496e-01   4.3314126e-01
   8.5828039e-01   3.6162212e-01
   6.3833214e-01   3.8922619e-01
   4.5949424e-01   3.6903316e-01
   5.0416700e-01   3.7372636e-01
   6.6808723e-01   4.2228134e-01
   4.4620969e-01   4.1945371e-01
   6.0725103e-01   3.4104991e-01
   7.1151475e-01   4.6964175e-01
   4.3818836e-01   4.2879669e-01
   4.7584080e-01   3.7690975e-01
   6.0448824e-01   5.9722957e-01
   6.2677129e-01   4.3568156e-01
   9.2119731e-01   3.8540408e-01
   8.6996721e-01   3.6538563e-01
   6.7106493e-01   6.1335707e-01
   6.1949850e-01   3.7862320e-01
   7.1635375e-01   4.4204751e-01
   9.8316032e-01   6.6220667e-01
   6.5360431e-01   5.1632340e-01
   8.4890160e-01   3.9525481e-01
   5.7420868e-01   4.7355304e-01
   7.4712573e-01   3.0359157e-01
   8.6102812e-01   2.6991773e-01
   3.3683882e-01   3.0067270e-01
   6.4591752e-01   3.7829318e-01
   6.5154937e-01   7.9225081e-01
   8.9382985e-01   2.7664004e-01
   5.4897375e-01   7.8424391e-01
   3.9552506e-01   3.0364064e-01
   3.8466289e-01   4.8502496e-01
   9.9975704e-01   4.9619952e-01
   6.5678151e-01   3.7601595e-01
   4.2356225e-01   2.8450471e-01
   3.5650168e-01   5.4290564e-01
   8.0099733e-01   3.2734652e-01
   5.5777332e-01   5.7650168e-01
   7.7334063e-01   2.4848671e-01
   6.9891111e-01   4.4815312e-01
   5.0530843e-01   3.2052249e-01
   9.5677844e-01   5.4729202e-01
   7.6412649e-01   2.9804004e-01
   5.6157665e-01   3.5630320e-01
   1.0000000e+00   2.0002940e-01
   7.7864770e-01   2.0836860e-01
   6.8696398e-01   3.9174100e-01
   4.4149040e-01   3.1203957e-01
   8.1156301e-01   3.0110110e-01
   5.7217177e-01   3.3493306e-01
   5.4761103e-01   3.8162695e-01
   6.5819502e-01   4.7023102e-01
   3.2625176e-01   2.0481459e-01
   6.7819975e-01   2.3866083e-01
   4.6076808e-01   3.9784413e-01
   8.8657166e-01   4.7679267e-01
   8.9251966e-01   2.7313713e-01
   9.9839919e-01   6.0906752e-01
   4.9939337e-01   5.4122843e-01
   5.5254897e-01   2.1305632e-01
   6.1699807e-01   2.7484601e-01
   6.1596004e-01   3.0176758e-01
   4.3543684e-01   1.9991457e-01
   5.8886403e-01   3.6849644e-01
   8.0404576e-01   7.4497051e-01
   5.0620246e-01   4.0514780e-01
   9.3372333e-01   2.8712187e-01
   7.0246170e-01   3.1041834e-01
   6.9345439e-01   6.1445124e-01
   9.3101207e-01   3.8256786e-01
   7.3997642e-01   1.3784523e-01
   3.1330599e-01   1.3258310e-01
   2.8113873e-01   2.2074130e-01
   8.1134372e-01   2.1667384e-01
   8.1450281e-01   3.4361888e-01
   8.8672215e-01   3.7144639e-01
   4.7186829e-01   4.6093010e-01
   4.9382022e-01   4.4611795e-01
   3.9510551e-01   5.2163826e-01
   5.9007302e-01   1.8439634e-01
   9.0390324e-01   3.9022945e-01
   4.0806069e-01   3.0515466e-01
   3.7380449e-01   3.8222384e-01
   6.3840895e-01   3.4904069e-01
   8.1064619e-01   1.7885995e-01
   5.2371073e-01   3.4163808e-01
   6.7531567e-01   4.2862500e-01
   8.2339787e-01   5.1273639e-01
   7.3056144e-01   1.3241677e-01
   5.4284743e-01   4.9015887e-01
   4.9741979e-01   3.4099926e-01
   5.5525423e-01   3.3914501e-01
   8.9185061e-01   2.6345377e-01
   4.1730750e-01   2.5580506e-01
   6.7619904e-01   3.0187918e-01
   5.8679730e-01   2.3163636e-01
   4.8095592e-01   3.7025178e-01
   7.7208417e-01   3.2839079e-01
   5.7458610e-01   1.2669584e-01
   5.8603567e-01   3.5591380e-01
   8.5491041e-01   3.4789041e-01
   5.4304521e-01   3.0300742e-01
   4.5890676e-01   5.1266594e-01
   6.8543740e-01   4.5015793e-01
   5.0686862e-01   3.7937810e-01
   6.0028091e-01   1.8362690e-01
   7.1194920e-01   4.1407958e-01
   6.3755688e-01   2.6866805e-01
   6.1595664e-01   2.8842716e-01
   4.8563854e-01   2.0465392e-01
   3.7412351e-01   2.5702377e-01
   4.1037334e-01   3.5100915e-01
   8.5994665e-01   3.3291438e-01
   4.5376163e-01   2.9450513e-01
   3.9368921e-01   2.2364367e-01
   7.7739747e-01   1.9078534e-01
   9.9703416e-01   1.6678572e-01
   5.5393247e-01   3.6350154e-01
   6.2194606e-01   5.8439928e-01
   5.0011705e-01   5.1281821e-01
   5.8128786e-01   4.7249266e-01
   9.2401708e-01   1.6659697e-01
   5.1648599e-01   3.5725542e-01
   4.2745651e-01   2.7181443e-01
   7.1834782e-01   2.8356270e-01
   7.4231973e-01   3.3961961e-01
   5.6036734e-01   3.4983878e-01
   8.8970049e-01   2.4858636e-01
   7.9290598e-01   2.0990576e-01
   5.7411880e-01   6.3159852e-01
   5.3266510e-01   7.9182902e-02
   6.5535414e-01   2.9304608e-01
   5.6346961e-01   4.0552468e-01
   8.0293708e-01   4.9042926e-01
   6.9922446e-01   4.0308800e-01
   8.2038425e-01   3.7856493e-01
   5.9099093e-01   8.9707157e-01
   6.0091253e-01   2.6135519e-01
   5.6336632e-01   2.2185106e-01
   6.6057477e-01   3.2660581e-01
   4.4475718e-01   3.2532811e-01
   3.7622359e-01   3.2472418e-01
   9.2521802e-01   4.2401177e-01
   3.6017703e-01   1.9772043e-01
   7.9461475e-01   3.6705711e-01
   4.6652801e-01   3.5056962e-01
   5.6358190e-01   2.5610547e-01
   4.8226233e-01   3.1564042e-01
   8.7993145e-01   4.3771789e-01
   6.9057879e-01   3.6061006e-01
   4.4051781e-01   5.1800380e-01
   6.7334229e-01   2.6741678e-01
   6.2239730e-01   3.7990313e-01
   8.0563513e-01   3.3289663e-01
   6.4769535e-01   3.6135382e-01
   4.3208097e-01   3.7338249e-01
   4.3654270e-01   4.1281918e-01
   8.9134011e-01   4.9326057e-01
   4.8359006e-01   4.1028183e-01
   6.9510210e-01   5.8222971e-01
   3.2843757e-01   3.8383138e-01
   4.5927356e-01   3.7398246e-01
   7.5870328e-01   3.2533074e-01
   3.5719475e-01   3.4593810e-01
   3.8258585e-01   2.9972516e-01
   5.5731154e-01   5.2676690e-01
   6.5776932e-01   3.1343651e-01
   6.1892845e-01   3.5056407e-01
   8.5838025e-01   1.5994987e-01
   8.7887774e-01   2.4502293e-01
   5.5222127e-01   3.1683008e-01
   4.9297166e-01   2.3121984e-01
   7.4403046e-01   3.1213141e-01
   2.5906402e-01   2.8550080e-01
   4.9571416e-01   4.0700488e-01
   5.3837391e-01   3.3990471e-01
   4.6494137e-01   4.6243597e-01
   9.0566861e-01   3.7852219e-01
   5.2181637e-01   4.1848604e-01
   5.0764856e-01   1.8109188e-01
   3.6050520e-01   2.5528970e-01
   2.9026952e-01   3.8661622e-01
   9.9925855e-01   2.5447209e-01
   4.7267756e-01   2.6609704e-01
   8.5739085e-01   3.8496258e-01
   4.9460187e-01   3.1861272e-01
   8.3175098e-01   2.5125214e-01
   4.0072227e-01   3.1129671e-01
   3.8398415e-01   3.4473347e-01
   6.2381393e-01   3.4634190e-01
   4.0676489e-01   1.2726496e-01
   5.3223161e-01   3.7241535e-01
   6.2977419e-01   5.0686777e-01
   7.9678844e-01   2.8922990e-01
   4.8868696e-01   4.3849835e-01
   9.3550289e-01   4.2008647e-01
   9.6521795e-01   2.1240486e-01
   5.1500302e-01   2.8662140e-01
   5.5030772e-01   5.9264962e-01
   4.8735563e-01   3.6490967e-01
   6.2453488e-01   2.6128331e-01
   5.2475612e-01   4.1632594e-01
   6.8040643e-01   4.1131359e-01
   5.5404850e-01   4.0702109e-01
   3.4894332e-01   3.2441707e-01
   4.7235342e-01   2.1932351e-01
   5.6561278e-01   3.1392499e-01
   6.4905250e-01   3.3576959e-01
   6.0665433e-01   4.3717736e-01
   6.5756566e-01   4.6021509e-01
   6.3333220e-01   3.7042630e-01
   4.8582412e-01   3.6924024e-01
   5.7334645e-01   4.9475401e-01
   3.9468514e-01   5.0422838e-01
   3.1198700e-01   2.4792173e-01
   5.0290693e-01   2.8524698e-01
   9.4175548e-01   2.6882071e-01
   7.0852146e-01   3.9973085e-01
   5.8622203e-01   2.8481266e-01
   8.4309651e-01   5.3368635e-01
   6.3513292e-01   4.1193364e-01
   2.8156368e-01   4.0562859e-01
   4.0642985e-01   2.2597853e-01
   4.5428342e-01   4.2021347e-01
   6.0416105e-01   4.0289047e-01
   5.8518514e-01   3.0196314e-01
   8.4459135e-01   4.9091580e-01
   7.1784021e-01   3.8206676e-01
   6.6086099e-01   3.7249210e-01
   3.7958292e-01   4.5088024e-01
   7.7060562e-01   2.0643834e-01
   5.4400529e-01   4.5146992e-01
   5.6209963e-01   5.6774571e-01
   6.2503704e-01   2.5592502e-01
   2.7215530e-01   3.9186786e-01
   5.7025530e-01   1.9672627e-01
   5.4185827e-01   4.8909291e-01
   7.9645653e-01   2.3111200e-01
   3.9327762e-01   3.3782807e-01
   4.3868011e-01   3.1949056e-01
   5.1131589e-01   2.3489324e-01
   3.5419722e-01   2.7240507e-01
   4.2124477e-01   3.1479889e-01
   9.5796801e-01   2.8580412e-01
   2.2418955e-01   3.2845530e-01
   7.8950921e-01   3.6010717e-01
   4.7282861e-01   5.0195968e-01
   5.1668827e-01   2.5102211e-01
   7.0449810e-01   3.9113301e-01
   6.2007371e-01   3.1506583e-01
   1.3926492e-01   4.1523427e-01
   4.6522296e-01   1.7119774e-01
   6.8319156e-01   2.4056525e-01
   4.7494883e-01   4.1029688e-01
   5.6299862e-01   2.2394570e-01
   3.4846212e-01   3.0182188e-01
   7.6378420e-01   2.7707018e-01
   5.2028879e-01   1.0829169e-01
   3.0735022e-01   4.7933529e-01
   7.1505719e-01   3.2170137e-01
   5.2429024e-01   3.5773121e-01
   6.1031750e-01   4.7660508e-01
   7.9836119e-01   3.7540429e-01
   2.9539337e-01   2.3942113e-01
   6.8816189e-01   2.0591561e-01
   4.1962721e-01   3.5095393e-01
   5.1718516e-01   3.9220032e-01
   7.1985541e-01   4.1719172e-01
   6.3849033e-01   2.1777746e-01
   5.3670383e-01   2.2639304e-01
   4.5840704e-01   2.6161926e-01
   7.3705434e-01   4.6491709e-01
   6.7531082e-01   2.6141710e-01
   4.6954944e-01   3.7284165e-01
   7.9503615e-01   3.5428868e-01
   5.5394052e-01   3.4922849e-01
   6.9376212e-01   2.1261109e-01
   5.8383662e-01   4.1560454e-01
   5.0071131e-01   3.2690995e-01
   4.8797404e-01   3.1952271e-01
   6.7628584e-01   4.6743080e-01
   6.9266789e-01   2.4115111e-01
   6.6317444e-01   3.6233387e-01
   5.3718994e-01   2.6744537e-01
   7.1952091e-01   3.2919215e-01
   7.0460867e-01   3.6509458e-01
   7.2022091e-01   4.3007582e-01
   4.4983122e-01   5.1721530e-01
   7.3181353e-01   3.3379169e-01
   6.0849835e-01   4.2926495e-01
   7.4965635e-01   5.1067488e-01
   3.6730748e-01   3.2778480e-01
   7.5910309e-01   3.0493070e-01
   7.6516188e-01   4.4765823e-01
   5.8525421e-01   1.7062587e-01
   5.4712508e-01   3.4592260e-02
   6.3704722e-01   4.2702828e-01
   7.3893791e-01   2.1098650e-01
   7.5586305e-01   1.2931228e-01
   4.1021993e-01   3.3015229e-01
   6.8097963e-01   3.3347243e-01
   6.0031375e-01   3.3909267e-01
   6.2859527e-01   7.7453109e-01
   6.6943232e-01   3.7908776e-01
   7.0555463e-01   1.2171964e-01
   7.3445010e-01   3.4750785e-01
   2.7939705e-01   1.8317439e-01
   3.6174141e-01   2.7745445e-01
   5.7900937e-01   2.6772556e-01
   5.3964806e-01   2.4310045e-01
   6.1565922e-01   4.8426715e-01
   5.2898993e-01   3.7680485e-01
   4.1716474e-01   1.1139023e-01
   4.2277240e-01   5.3656627e-01
   4.8950889e-01   3.0526400e-01
   5.6657310e-01   2.3058995e-01
   4.3842908e-01   4.1646867e-01
   5.6903484e-01   6.1790784e-01
   7.6864113e-01   4.2580056e-01
   5.7629003e-01   1.9721038e-01
   6.1216762e-01   4.0695218e-01
   4.2081344e-01   3.2513620e-01
   6.8466181e-01   4.6048809e-01
   9.4262799e-01   7.0081265e-01
   4.9075717e-01   3.1841975e-01
   5.3855961e-01   4.0899020e-01
   8.4249605e-01   3.8466966e-01
   8.0761904e-01   3.1301667e-01
   5.2805104e-01   4.3750617e-01
   8.7492266e-01   4.9640107e-01
   8.0180279e-01   1.8921782e-01
   3.6106249e-01   2.4478864e-01
   5.5034393e-01   1.7040710e-01
   5.6506837e-01   3.2064767e-01
   7.3006034e-01   1.8522334e-01
   5.5247230e-01   2.9217484e-01
   4.9006182e-01   3.3280573e-01
   4.7049319e-01   5.1058545e-01
   4.2146873e-01   3.6895476e-01
   6.0659063e-01   3.2553279e-01
   3.9759681e-01   2.7697109e-01
   5.4824428e-01   2.6799667e-01
   6.9709785e-01   3.1064834e-01
   4.4067403e-01   4.3598318e-01
   7.2951904e-01   2.7384872e-01
   4.7886704e-01   1.8175324e-01
   4.3537963e-01   3.0442044e-01
   3.9574723e-01   3.4107732e-01
   7.2061085e-01   4.9963766e-01
   3.9748829e-01   3.7819432e-01
   6.0739106e-01   3.3539417e-01
   5.5213636e-01   9.2141277e-02
   4.1550850e-01   2.9318743e-01
   8.5469941e-01   2.2716614e-01
   2.0772546e-01   3.6981382e-01
   4.9130132e-01   3.7489494e-01
   6.2263135e-01   4.3270383e-01
   6.8407714e-01   4.6234467e-01
   5.9267707e-01   2.2551101e-01
   5.6010254e-01   2.5696908e-01
   6.4204140e-01   3.5847269e-01
   4.0562430e-01   4.2481341e-01
   3.7626352e-01   4.0629711e-01
   9.1071300e-01   3.6186883e-01
   3.2144398e-01   4.4857767e-01
   3.3087939e-01   9.6699195e-01
   4.5392749e-01   2.3785013e-01
   5.5488579e-01   4.8538140e-01
   6.8265047e-01   4.7181498e-01
   5.9403080e-01   2.1377439e-01
   9.6629557e-01   3.3702490e-01
   6.8494461e-01   3.3527530e-01
   8.1363947e-01   3.4828149e-01
   6.0780850e-01   3.8340434e-01
   5.7227513e-01   2.6352899e-01
   4.7982793e-01   5.7381203e-01
   2.0546852e-01   3.1412589e-01
   5.8772562e-01   3.5566641e-01
   5.8757259e-01   1.7436632e-01
   3.7634258e-01   2.8866155e-01
   9.8844746e-01   4.5662959e-01
   5.2793506e-01   3.1856889e-01
   7.1766386e-01   3.9728829e-01
   5.2892885e-01   4.6532954e-01
   8.1785933e-01   3.3960755e-01
   6.6858800e-01   3.1372135e-01
   6.2582530e-01   2.2170751e-01
   6.3225401e-01   3.5187347e-01
   7.1996904e-01   3.5832786e-01
   3.6533483e-01   1.6455228e-01
   5.1196186e-01   3.5779514e-01
   5.2991283e-01   1.3253192e-01
   4.9672522e-01   2.3119032e-01
   5.3894820e-01   3.4251195e-01
   2.5824321e-01   7.2921945e-01
   4.3425438e-01   1.5667854e-01
   7.3613400e-01   2.1787020e-01
   6.5174023e-01   5.3783097e-01
   9.4259238e-01   7.2914242e-01
   3.8997666e-01   2.8754402e-01
   5.6017686e-01   4.4580660e-01
   6.4323478e-01   6.3595449e-01
   6.8893988e-01   3.4183790e-01
   4.1515694e-01   3.1835316e-01
   7.6540155e-01   6.3143389e-01
   8.0451988e-01   4.3978597e-01
   8.3028845e-01   2.8105900e-01
   5.3759039e-01   4.5859035e-01
   7.7758853e-01   3.1733783e-01
   6.1996428e-01   3.0317246e-01
   8.6983834e-01   3.1500111e-01
   6.4040853e-01   2.4539736e-01
   3.6499476e-01   4.4553827e-01
   7.7844721e-01   4.1214999e-01
   7.5407741e-01   1.5245005e-01
   8.2782239e-01   6.1822916e-01
   4.3426065e-01   3.2454212e-01
   4.6849206e-01   2.9770462e-01
   4.0168075e-01   6.6537635e-01
   5.2780497e-01   2.4358270e-01
   6.3278406e-01   5.6963967e-01
   6.9332618e-01   3.3899994e-01
   5.7645551e-01   3.0892411e-01
   7.1730474e-01   2.7031910e-01
   4.6516067e-01   2.7644673e-01
   4.7362162e-01   4.5372376e-01
   7.0786023e-01   4.2482906e-01
   3.5366359e-01   3.3111546e-01
   6.9160178e-01   3.1906634e-01
   8.5563600e-01   2.7974926e-01
   8.5534716e-01   3.4287728e-01
   6.4852405e-01   3.2597675e-01
   5.8278196e-01   4.3703895e-01
   8.3972433e-01   3.6649209e-01
   3.4708905e-01   2.1633796e-01
   7.9636596e-01   2.9762298e-01
   8.8358992e-01   3.0049081e-01
   3.3001423e-01   2.4056804e-01
   3.2860410e-01   3.8264695e-01
   2.4569604e-01   1.1200715e-01
   3.8066287e-01   1.1804793e-01
   3.8347329e-01   4.1377317e-01
   3.6373590e-01   3.0363816e-01
   3.3106019e-01   4.3660198e-01
   3.5409222e-01   4.3981597e-01
   9.2782527e-01   3.4642570e-01
   4.6612783e-01   2.3492289e-01
   6.4521277e-01   5.3087076e-01
   6.2187459e-01   2.6953249e-01
   5.5611663e-01   4.5204780e-01
   4.4290943e-01   3.0362853e-01
   8.7028616e-01   7.9012967e-01
   3.6837241e-01   5.4858480e-01
   5.8786117e-01   3.1789814e-01
   3.9015481e-01   4.3489008e-01
   5.8996673e-01   4.3819459e-01
   3.6342990e-01   2.4236127e-01
   6.3609027e-01   2.1559054e-01
   3.6918562e-01   3.4306528e-01
   6.2616935e-01   2.6264175e-01
   6.3826795e-01   3.3665128e-01
   5.6941453e-01   4.2735715e-01
   5.5529713e-01   3.7334191e-01
   5.0207902e-01   3.8477402e-01
   5.1181568e-01   3.3029544e-01
   8.3273153e-01   3.2340340e-01
   4.8580123e-01   2.8009989e-01
   4.1969204e-01   3.9939581e-01
   7.9972848e-01   3.5778394e-01
   8.2311459e-01   2.5117648e-01
   8.9672642e-01   3.0485912e-01
   6.3161932e-01   3.5320172e-01
   3.0976625e-01   3.6474942e-01
   9.2802221e-01   4.5138084e-01
   5.0740799e-01   4.1733275e-01
   3.1873671e-01   1.1472471e-01
   7.0162813e-01   1.4746402e-01
   8.9743577e-01   3.7474660e-01
   2.5965063e-01   3.9451874e-01
   2.8121763e-01   3.0641263e-01
   5.0983009e-01   2.0511552e-01
   8.2196506e-01   4.8471986e-01
   7.9429279e-01   1.2355359e-01
   6.3649733e-01   3.2218487e-01
   5.3654166e-01   2.9702604e-01
   4.5747660e-01   3.3103227e-01
   5.3258448e-01   1.4175692e-01
   4.4737388e-01   2.0685506e-01
   5.9687209e-01   3.1521365e-01
   5.2343992e-01   5.1443099e-01
   5.0581591e-01   2.4845946e-01
   6.0552631e-01   2.3313331e-01
   5.7966350e-01   1.8401671e-01
   3.9566243e-01   4.2793578e-01
   8.8358147e-01   3.5326326e-01
   8.4670121e-01   3.2561171e-01
   5.8383474e-01   1.8803586e-01
   6.3257797e-01   3.1769994e-01
   5.6626569e-01   4.1114089e-01
   7.5481344e-01   2.5004640e-01
   6.6531194e-01   3.3779369e-01
   8.3952620e-01   3.5015446e-01
   8.2550155e-01   4.6031649e-01
   4.4002286e-01   2.5297605e-01
   3.2545332e-01   3.0037085e-01
   7.7974154e-01   3.9292758e-01
   8.0710628e-01   2.8757765e-01
   4.1857899e-01   1.9977664e-01
   5.0023350e-01   2.9497349e-01
   6.3238444e-01   5.1178858e-01
   6.2550854e-01   3.9459033e-01
   5.7146083e-01   3.0348325e-01
   6.2007627e-01   4.4411758e-01
   6.5112443e-01   4.5620985e-01
   7.4021078e-01   1.6811314e-01
   9.2471636e-01   3.5186869e-01
   6.3290920e-01   2.0526784e-01
   5.1612804e-01   5.7333174e-01
   5.1269273e-01   3.1265688e-01
   5.1335738e-01   3.6104284e-01
   6.1023495e-01   2.5472582e-01
   5.0291709e-01   3.7423215e-01
   5.8398519e-01   5.3502356e-01
   8.6432590e-01   4.1414446e-01
   4.9860011e-01   2.6162121e-01
   8.6082656e-01   2.0377651e-01
   6.7848431e-01   3.6311320e-01
   5.4491159e-01   4.1910911e-01
   4.8716873e-01   2.1369456e-01
   5.9256496e-01   3.1414623e-01
   4.2469397e-01   4.6578324e-01
   3.8861298e-01   4.0288598e-01
   5.4290375e-01   4.1723830e-01
   6.2263341e-01   3.3046025e-01
   3.5761568e-01   2.9035038e-01
   4.3381636e-01   5.0933788e-01
   7.2586014e-01   6.5597963e-01
   6.5063387e-01   5.6629472e-01
   7.0905308e-01   5.3526839e-01
   5.9281518e-01   3.9153884e-01
   3.7090068e-01   9.8273388e-02
   6.5837543e-01   3.0858546e-01
   5.0988337e-01   2.9144639e-01
   4.0184916e-01   4.5314248e-01
   2.6916318e-01   2.9820973e-01
   4.4122093e-01   4.6036327e-01
   4.7148059e-01   3.8367279e-01
   5.8604898e-01   2.1372759e-01
   6.7357481e-01   2.3986357e-01
   4.0120573e-01   4.0353486e-01
   7.3385769e-01   3.8271831e-01
   2.7222817e-01   2.2836056e-01
   6.1721691e-01   2.7318906e-01
   4.1550283e-01   5.2496302e-01
   7.4625747e-01   3.0118482e-01
   6.2093197e-01   3.2313814e-01
   5.1541147e-01   4.4433352e-01
   5.1515214e-01   2.2869494e-01
   6.1392357e-01   7.2321770e-01
   4.0627476e-01   4.1435868e-01
   2.7414012e-01   3.3903660e-01
   7.0469335e-01   5.4024963e-01
   6.7454935e-01   3.5846351e-01
   4.9008969e-01   4.4745600e-01
   4.2100400e-01   2.9348899e-01
   4.9675135e-01   2.2646510e-01
   7.1118099e-01   3.1133204e-01
   7.3012146e-01   2.9127107e-01
   4.3366256e-01   2.7149047e-01
   3.8809284e-01   3.9463465e-01
   1.0000000e+00   3.3565677e-01
   4.0074481e-01   2.7465248e-01
   4.5231742e-01   2.8077913e-01
   4.3460667e-01   2.8496046e-01
   3.6879239e-01   2.3049715e-01
   4.5346457e-01   2.6145456e-01
   5.5441306e-01   2.6541832e-01
   6.2500879e-01   5.1161392e-01
   6.7762707e-01   5.1734347e-01
   6.4372208e-01   1.9840154e-01
   5.3388263e-01   3.8536724e-01
   6.9320612e-01   4.3444581e-01
   7.8530535e-01   4.2294500e-01
   4.5774045e-01   5.2658742e-01
   5.9016044e-01   1.7248668e-01
   5.1776166e-01   3.3624245e-01
   5.7714175e-01   2.5660909e-01
   7.7550603e-01   4.3450617e-01
   7.6302920e-01   2.3918038e-01
   6.7476514e-01   2.6339224e-01
   5.7630895e-01   3.8017438e-01
   8.3719533e-01   1.2363454e-01
   3.5204975e-01   4.5455498e-01
   9.2898009e-01   3.9703650e-01
   6.2822392e-01   8.2346899e-02
   9.9860297e-01   4.8445419e-01
   6.1621001e-01   3.8054974e-01
   5.9854825e-01   2.4854657e-01
   6.8372855e-01   3.7938750e-01
   3.4766312e-01   4.1105995e-01
   5.3369933e-01   2.6319589e-01
   6.6845296e-01   4.4382935e-01
   3.6516109e-01   3.5545405e-01
   8.3868007e-01   4.4518058e-01
   2.5873437e-01   3.7801848e-01
   6.1855696e-01   4.8702725e-01
   1.2708559e-01   3.2392495e-01
   9.6757810e-01   5.3412416e-01
   7.9604172e-01   4.7179843e-01
   3.7103844e-01   7.1453019e-01
   4.5512506e-01   4.5122625e-01
   4.1289181e-01   2.0664142e-01
   5.2160807e-01   3.0170669e-01
   8.3092327e-01   2.9890609e-01
   4.7994594e-01   1.9839464e-01
   4.6837763e-01   2.1451264e-01
   4.7525834e-01   3.9762881e-01
   8.1511550e-01   3.8241240e-01
   6.8870888e-01   2.7368497e-01
   6.2257022e-01   2.3204503e-01
   6.2542484e-01   3.9789597e-01
   8.2466905e-01   3.9971895e-01
   5.4875350e-01   2.2121750e-01
   6.3317873e-01   4.6658225e-01
   7.9834047e-01   4.5941261e-01
   5.9233257e-01   3.1972840e-01
   7.3439923e-01   2.8143911e-01
   5.0214272e-01   3.5593222e-01
   6.1893110e-01   4.4711144e-01
   7.2333829e-01   3.9135349e-01
   3.5509205e-01   4.6146044e-01
   5.4431953e-01   3.1703821e-01
   4.6892380e-01   2.3173625e-01
   5.1835711e-01   3.7694800e-01
   7.1688561e-01   5.2713690e-01
   4.9523757e-01   3.9037062e-01
   4.2420668e-01   2.3330535e-01
   7.7856724e-01   5.1598403e-01
   3.9748347e-01   4.3912500e-01
   6.6996299e-01   4.5395504e-01
   5.0016753e-01   4.5878044e-01
   5.0546638e-01   3.8635249e-01
   1.9899103e-01   3.2570967e-01
   3.8988130e-01   2.0825052e-01
   6.8453566e-01   3.4779789e-01
   2.8178735e-01   2.3485503e-01
   6.9883572e-01   3.1279078e-01
   6.4863827e-01   3.2958117e-01
   5.5895346e-01   3.0822788e-01
   5.8757683e-01   4.7272364e-01
   8.6306830e-01   7.4794640e-01
   4.0940200e-01   2.9504188e-01
   8.9861490e-01   3.2101251e-01
   5.1482902e-01   3.1811898e-01
   3.2520978e-01   6.4008576e-01
   5.3544978e-01   3.5542511e-01
   5.0926215e-01   2.8674048e-01
   8.0956866e-01   8.7927831e-01
   4.9272673e-01   7.3329665e-01
   2.8063269e-01   3.8576365e-01
   7.4568733e-01   3.8839895e-01
   9.7788720e-01   5.4035729e-01
   5.8842680e-01   1.9427030e-01
   6.1532015e-01   3.7303187e-01
   3.1180519e-01   2.2603603e-01
   9.8139420e-01   7.7977845e-01
   7.5532949e-01   2.7487106e-01
   3.9171839e-01   5.0190141e-01
   7.5388262e-01   2.8622826e-01
   2.4731135e-02   4.7148792e-01
   6.9527576e-01   2.2090500e-01
   5.6682732e-01   1.9619332e-01
   7.0002949e-01   3.6034153e-01
   5.8775142e-01   3.2688603e-01
   4.2138293e-01   4.3520309e-01
   6.8014140e-01   5.0654137e-01
   6.8823703e-01   2.1597466e-01
   5.0508180e-01   3.6469180e-01
   4.5285191e-01   3.0039424e-01
   4.9032480e-01   4.6034159e-01
   7.7708281e-01   3.0202621e-01
   5.4992452e-01   3.9557404e-01
   2.3902173e-01   2.5674894e-01
   5.1716142e-01   1.9946962e-01
   3.2734546e-01   2.7966949e-01
   7.8920368e-01   3.7168291e-01
   8.2810730e-01   3.2534757e-01
   6.7116169e-01   3.2680934e-01
   6.1147461e-01   6.0720576e-02
   5.7668245e-01   4.2001460e-01
   4.6778435e-01   3.5258660e-01
   7.3465031e-01   3.8337470e-01
   4.3418936e-01   3.4617897e-01
   5.4154706e-01   9.5652818e-02
   6.4078588e-01   6.0236142e-01
   9.6129374e-01   1.9863972e-01
   7.2208617e-01   1.8385284e-01
   3.1029388e-01   2.8111787e-01
   7.6666856e-01   3.8102150e-01
   8.3161382e-01   5.1666927e-01
   4.9935843e-01   3.2951630e-01
   4.8271715e-01   4.3600022e-01
   8.8954437e-01   2.4626598e-01
   8.1950829e-01   3.9843636e-01
   4.4965953e-01   5.3965225e-01
   8.5074946e-01   3.5138883e-01
   3.8620124e-01   9.8513237e-01
   5.2547971e-01   1.6846026e-01
   4.8997989e-01   4.1892948e-01
   4.1570580e-01   4.1286406e-01
   5.4914648e-01   4.2244032e-01
   6.0246162e-01   3.4558858e-01
   4.8886583e-01   3.4898057e-01
   6.6333115e-01   3.2968468e-01
   2.4082592e-01   4.8983318e-01
   2.7705001e-01   2.5498680e-01
   6.1860114e-01   4.3797302e-01
   7.5752835e-01   1.8141772e-01
   4.7858247e-01   4.0399253e-01
   8.1557215e-01   3.9443236e-01
   4.5620380e-01   4.6040672e-01
   2.6878653e-01   3.4143294e-01
   7.5186325e-01   3.9022086e-01
   4.9542954e-01   3.5325704e-01
   8.4094402e-01   4.0424166e-01
   6.5208281e-01   3.1745543e-01
   5.0124321e-01   3.2079672e-01
   6.6416094e-01   3.2228603e-01
   5.8222135e-01   2.9979111e-01
   6.9121943e-01   2.5496644e-01
   6.0343699e-01   4.0630492e-01
   6.8274266e-01   4.8855564e-01
   7.4991819e-01   4.5325498e-01
   4.0283781e-01   4.7198445e-01
   5.9017016e-01   3.6263550e-01
   8.0779788e-01   2.3913457e-01
   9.4254917e-01   2.5413608e-01
   6.0390070e-01   3.4677245e-01
   6.1511883e-01   2.2350654e-01
   7.2333709e-01   2.6926186e-01
   6.5273373e-01   2.8138518e-01
   4.6729695e-01   3.1329577e-01
   4.2562667e-01   4.3746882e-01
   4.1125431e-01   2.9622771e-01
   5.5166817e-01   2.9579745e-01
   3.5144542e-01   6.0999742e-01
   5.3640318e-01   3.1944349e-01
   9.1047566e-01   2.2842277e-01
   8.4649553e-01   2.1306763e-01
   4.9505265e-01   3.2665249e-01
   5.7507208e-01   2.7531588e-01
   3.6712854e-01   2.8824989e-01
   6.2457698e-01   4.7539377e-01
   6.7934353e-01   3.2750903e-01
   5.2084043e-01   5.5049959e-01
   7.5540284e-01   3.0371215e-01
   8.4420893e-01   1.5755999e-01
   4.7527999e-01   2.8325909e-01
   3.2120226e-01   4.2049038e-01
   3.6252744e-01   3.5392279e-01
   6.7828753e-01   2.6544763e-01
   4.0943935e-01   4.1467280e-01
   6.8104774e-01   3.3983451e-01
   7.2288220e-01   3.7590946e-01
   5.7263716e-01   4.8618815e-01
   8.3370201e-01   3.4399930e-01
   6.4179275e-01   2.8554059e-01
   4.1272952e-01   2.8983985e-01
   4.3809439e-01   1.6981372e-01
   6.8680895e-01   3.5211550e-01
   5.7176692e-01   2.9780374e-01
   5.3693704e-01   4.3244221e-01
   7.4108346e-01   5.0479176e-01
   2.6309691e-01   2.9194967e-01
   7.4641739e-01   2.4097550e-01
   5.4154500e-01   3.0026271e-01
   4.6012961e-01   4.7771647e-01
   5.2224566e-01   2.7502322e-01
   5.8655141e-01   3.8342269e-01
   4.7884181e-01   3.5290161e-01
   6.1558288e-01   4.5295646e-01
   7.7598338e-01   3.9581150e-01
   4.3148483e-01   4.4657445e-01
   5.1606980e-01   4.3987449e-01
   5.7597349e-01   2.2505972e-01
   7.7492393e-01   4.5463542e-01
   5.5850807e-01   4.7962878e-01
   9.3559503e-01   5.4569559e-01
   7.9294181e-01   5.0281446e-01
   4.7312872e-01   1.7915969e-01
   5.9524737e-01   4.1016137e-01
   5.9945791e-01   4.0454025e-01
   5.1427824e-01   3.5216894e-01
   5.8841512e-01   5.2515755e-01
   4.4494031e-01   3.6377970e-01
   9.9522863e-01   6.5988739e-01
   5.0730687e-01   2.6445524e-01
   5.9620648e-01   2.3333212e-01
   9.4405525e-01   2.7912312e-01
   4.1796342e-01   5.0031935e-01
   5.9084682e-01   2.9139803e-01
   5.0796438e-01   3.5252809e-01
   4.7340707e-01   4.2714800e-01
   6.3321392e-01   2.0389838e-01
   4.2330287e-01   3.2741771e-01
   8.0569544e-01   2.9614690e-01
   4.6866694e-01   3.7437253e-01
   3.9285102e-01   3.0832945e-01
   8.2749339e-01   3.9854962e-01
   5.5360663e-01   2.7619609e-01
   7.7896653e-01   3.6558734e-01
   5.7089607e-01   4.5539747e-01
   4.4522545e-01   2.9024160e-01
   6.2547933e-01   1.7519714e-01
   5.9301898e-01   3.6396665e-01
   5.1272579e-01   2.0865078e-01
   5.2588347e-01   4.0761992e-01
   7.1358327e-01   4.5915587e-01
   4.8099114e-01   2.4691260e-01
   1.8626427e-01   3.6417438e-01
   8.8674531e-01   5.8446976e-01
   9.3379283e-01   2.9612126e-01
   7.5070443e-01   3.9837390e-01
   5.0872341e-01   4.4670620e-01
   8.2715325e-01   3.1463188e-01
   6.2937231e-01   2.9174748e-01
   4.9769004e-01   2.6245417e-01
   4.6349360e-01   2.3140364e-01
   7.8109183e-01   3.0288470e-01
   5.2163094e-01   5.1546250e-01
   7.7625622e-01   4.1915847e-01
   7.9829636e-01   3.6676085e-01
   5.7641104e-01   6.3105413e-01
   9.4464101e-01   7.0883011e-01
   5.7890885e-01   4.1475213e-01
   4.3451331e-01   3.8704022e-01
   6.4221495e-01   5.3844552e-01
   5.1812927e-01   2.4445670e-01
   7.7448218e-01   4.1673898e-01
   5.3981912e-01   3.3168032e-01
   6.0651981e-01   1.7990070e-01
   5.2875692e-01   4.5381560e-01
   4.4114662e-01   5.4445068e-01
   7.2055473e-01   2.4944055e-01
   3.5571484e-01   5.9600135e-01
   7.7158623e-01   3.4273390e-01
   4.3058558e-01   2.8422039e-01
   6.2821379e-01   4.3702823e-01
   3.9946899e-01   3.1774683e-01
   7.3054417e-01   4.1973020e-01
   9.7946869e-01   2.6084559e-01
   8.1375515e-01   2.6058530e-01
   5.1329931e-01   4.5266523e-01
   9.2778710e-01   2.7441799e-01
   9.5712404e-01   4.2614627e-01
   5.6453032e-01   2.6470532e-01
   7.2876656e-01   6.2235706e-01
   5.4424071e-01   1.9153089e-01
   8.9682724e-01   6.1463122e-01
   7.2961128e-01   5.5124169e-01
   2.6230303e-01   3.5354470e-01
   6.9315309e-01   6.5273022e-01
   5.6745173e-01   3.6894782e-01
   6.3567759e-01   3.2282165e-01
   8.5734809e-01   2.2809952e-01
   4.4684795e-01   7.3568333e-01
   5.8422445e-01   3.1236704e-01
   5.4755747e-01   1.8705852e-01
   7.2836416e-01   4.4788761e-01
   4.4042249e-01   3.1825524e-01
   3.6059268e-01   9.7499124e-01
   5.7936062e-01   4.5781091e-01
   5.1214294e-01   3.4147228e-01
   7.7474740e-01   3.3495023e-01
   8.8985648e-01   2.9769458e-01
   7.7828597e-01   4.1110859e-01
   7.5995256e-01   5.6237733e-01
   4.2714159e-01   4.0860973e-01
   3.4194439e-01   4.8331724e-01
   6.1322039e-01   3.1227655e-01
   6.2563210e-01   3.9960496e-01
   6.8005217e-01   4.5634396e-01
   4.3986388e-01   4.3537705e-01
   4.5234959e-01   4.8645583e-01
   4.2553401e-01   2.7963437e-01
   8.8647741e-01   3.3862883e-01
   4.3231981e-01   2.6232592e-01
   5.3330067e-01   2.6079394e-01
   5.4613281e-01   2.2114869e-01
   7.9190425e-01   6.0580811e-01
   4.3783941e-01   4.5432616e-01
   4.7411859e-01   3.5267226e-01
   6.6935931e-01   3.4794416e-01
   9.7506243e-01   2.9715231e-01
   5.7559370e-01   5.7476005e-01
   6.6179548e-01   3.8166947e-01
   6.2138198e-01   4.1355680e-01
   6.8601958e-01   6.9869104e-01
   7.9741961e-01   6.9685306e-01
   5.7099988e-01   4.2868865e-01
   9.2770091e-01   5.4536420e-01
   4.7119526e-01   5.8640865e-01
   7.8253825e-01   4.5520554e-01
   6.1532878e-01   2.2154494e-01
   9.1858227e-01   3.9464249e-01
   7.3685636e-01   6.7118416e-01
   4.9996981e-01   3.5100476e-01
   7.0125353e-01   3.6867783e-01
   8.0532540e-01   4.9482334e-01
   7.2790564e-01   2.5261126e-01
   6.4711010e-01   2.9998563e-01
   1.0000000e+00   5.7517071e-01
   6.7152392e-01   5.0164631e-01
   2.8655752e-01   1.8765016e-01
   4.9835606e-01   4.3144494e-01
   3.3171171e-01   3.5127382e-01
   3.7878736e-01   4.8473252e-01
   3.3796906e-01   1.8263732e-01
   4.4228634e-01   4.2927477e-01
   4.3249711e-01   3.9244869e-01
   4.5014801e-01   6.5089614e-01
   5.5201663e-01   2.7018051e-01
   3.2299539e-01   3.0122310e-01
   7.2125345e-02   4.9274005e-01
   8.6147030e-01   4.9008389e-01
   7.2133490e-01   2.8451195e-01
   3.3898017e-01   4.2532108e-01
   5.3359716e-01   1.9395521e-01
   9.0572330e-01   8.4978944e-01
   4.5894859e-01   2.4748304e-01
   7.4263902e-01   3.8779091e-01
   3.6759937e-01   4.4836736e-01
   5.4290077e-01   3.9405410e-01
   5.5905144e-01   2.4893767e-01
   3.3162752e-01   2.8885342e-01
   6.0120399e-01   6.0319679e-01
   3.9005638e-01   4.4315023e-01
   3.8046850e-01   2.2028317e-01
   4.0426312e-01   2.5459907e-01
   4.0679829e-01   1.8452408e-01
   6.6355452e-01   3.8995153e-01
   7.0568962e-01   4.7724039e-01
   9.0740733e-01   1.2440024e-01
   4.1354431e-01   2.3459226e-01
   6.2072144e-01   3.4500596e-01
   4.4458816e-01   3.2187352e-01
   6.9987316e-01   3.5099453e-01
   4.6130272e-01   3.4694025e-01
   5.6712660e-01   3.9405853e-01
   8.1002583e-01   2.1513106e-01
   5.2193881e-01   3.2994240e-01
   7.4618893e-01   4.1129187e-01
   3.9726785e-01   3.8763317e-01
   5.6428946e-01   2.1355590e-01
   4.2968542e-01   1.5957620e-01
   5.7046019e-01   3.5455457e-01
   7.0273101e-01   3.3006041e-01
   3.2097703e-01   3.2880753e-01
   5.8948185e-01   4.1133341e-01
   6.0031670e-01   1.8037511e-01
   6.2822736e-01   3.0397297e-01
   7.2254823e-01   2.5088760e-01
   9.4129196e-01   3.7032429e-01
   4.8482798e-01   4.3479282e-01
   5.6616468e-01   4.7734577e-01
   5.3420693e-01   2.1014617e-01
   4.0749687e-01   3.9875251e-01
   6.8658142e-01   5.6725904e-01
   5.9685579e-01   3.6034092e-01
   6.1101142e-01   3.2827151e-01
   7.4953882e-01   2.3805326e-01
   6.0932130e-01   3.5425833e-01
   3.1208095e-01   1.9209928e-01
   3.5478727e-01   2.2808906e-01
   5.7053041e-01   3.3880211e-01
   4.1587226e-01   7.4886648e-02
   5.2494078e-01   1.9881956e-01
   3.7534178e-01   3.4615632e-01
   4.1110107e-01   2.5535577e-01
   6.8499147e-01   3.2744934e-01
   8.5040784e-01   5.2634196e-01
   6.3215659e-01   3.2704732e-01
   4.7263489e-01   4.3742758e-01
   3.6780781e-01   5.1700488e-01
   4.6605891e-01   1.7462904e-01
   4.5718298e-01   1.6564881e-01
   5.5259733e-01   3.5370141e-01
   4.0016087e-01   3.2733207e-01
   3.5172278e-01   9.2835971e-02
   7.7344256e-01   4.7708290e-01
   3.2052362e-01   3.2436936e-01
   8.4521227e-01   3.6960345e-01
   5.3084925e-01   3.6272582e-01
   5.6882809e-01   4.0945582e-02
   7.6507142e-01   4.1383947e-01
   7.7620745e-01   4.0764360e-01
   6.8544472e-01   2.9820363e-01
   9.8027005e-01   3.2204229e-01
   5.1315945e-01   4.4253743e-01
   3.6181363e-01   3.5574687e-01
   6.8026352e-01   3.2618534e-01
   7.9563188e-01   5.3459525e-01
   5.5840543e-01   7.5556027e-01
   6.6479647e-01   3.5154437e-01
   4.1980005e-01   2.9125118e-01
   4.0612781e-01   5.1056321e-01
   7.1343698e-01   2.6378078e-01
   7.3203729e-01   2.5305445e-01
   6.4919823e-01   3.1543075e-01
   4.9541647e-01   3.4112871e-01
   8.1990123e-01   5.0645350e-01
   4.5767787e-01   3.1329768e-01
   5.3169049e-01   3.2798968e-01
   5.1103471e-01   3.7606617e-01
   8.2741435e-01   2.7663843e-01
   4.5030764e-01   3.8328282e-01
   6.7784732e-01   2.4877901e-01
   5.1582870e-01   2.0039655e-01
   4.5680085e-01   3.5499053e-01
   6.3538557e-01   2.1580766e-01
   6.8695830e-01   1.9937910e-01
   3.8975280e-01   4.4438944e-01
   3.7147422e-01   4.3044122e-01
   9.6248164e-01   3.0118660e-01
   2.8413574e-01   3.5727700e-01
   7.5455468e-01   2.0045906e-01
   4.5758693e-01   3.0001603e-01
   6.5751677e-01   4.1800038e-01
   7.0170229e-01   5.5990010e-01
   8.5848569e-01   4.1604946e-01
   7.8868305e-01   4.4851720e-01
   8.3700444e-01   2.2440740e-01
   3.9090208e-01   2.8144750e-01
   9.4570163e-01   2.6688096e-01
   5.6847572e-01   6.7218398e-01
   5.8753138e-01   4.1982145e-01
   2.0318733e-01   2.4724051e-01
   3.4891518e-01   3.3257936e-01
   4.5387122e-01   3.9158107e-01
   1.4990846e-01   2.8210086e-01
   5.6098981e-01   7.2973607e-01
   6.8393807e-01   2.9020422e-01
   3.0144827e-01   2.0880913e-01
   4.0728473e-01   4.4262394e-01
   6.1737717e-01   3.1251506e-01
   3.0788700e-01   5.0535243e-01
   5.9352879e-01   3.2900353e-01
   5.6842216e-01   3.3824852e-01
   6.9960487e-01   4.5176636e-01
   4.2155307e-01   4.5764870e-01
   4.2969073e-01   3.2925215e-01
   6.9063510e-01   0.0000000e+00
   6.8804051e-01   4.0122750e-01
   6.6686882e-01   3.9231173e-01
   4.0895711e-01   1.6520598e-01
   6.5053405e-01   3.3434684e-01
   5.1681527e-01   4.3165858e-01
   3.3467821e-01   2.9983649e-01
   5.3837675e-01   5.3812818e-01
   4.8604130e-01   4.1417795e-01
   7.8739642e-01   3.9027266e-01
   3.5406404e-01   4.4301869e-01
   5.9435222e-01   3.6120984e-01
   3.4089086e-01   3.6126150e-01
   7.1552891e-01   5.8764161e-01
   4.2832741e-01   3.7692805e-01
   4.5729629e-01   3.1340035e-01
   5.2598483e-01   4.2470275e-01
   2.7752197e-01   7.2922343e-01
   4.2492621e-01   3.2580263e-01
   5.4997501e-01   4.6157635e-01
   7.7166163e-01   5.6233988e-01
   8.4840908e-01   5.1273758e-01
   6.0162629e-01   3.6208193e-01
   8.2442669e-01   5.6407411e-01
   6.5524229e-01   1.2262979e-01
   1.0000000e+00   6.6154263e-01
   5.6225866e-01   5.2061376e-01
   5.0754809e-01   3.3760108e-01
   5.3541014e-01   2.9615265e-01
   3.2561532e-01   4.5088280e-01
   4.0954162e-01   3.7512334e-01
   3.8075614e-01   3.1637217e-01
   1.7577989e-01   3.5451092e-01
   7.1733648e-01   4.0005008e-01
   8.2073146e-01   2.2848310e-01
   7.6556652e-01   4.2056972e-01
   4.8061089e-01   3.4492785e-01
   5.2889333e-01   6.1368687e-01
   5.4277621e-01   3.2547190e-01
   6.6603655e-01   4.4988061e-01
   7.5580897e-01   3.8891683e-01
   6.3359768e-01   3.6845882e-01
   5.8325434e-01   2.4287887e-01
   6.9032809e-01   1.6711146e-01
   3.8111529e-01   3.6197043e-01
   3.8133448e-01   2.4499105e-01
   4.4881194e-01   1.7064828e-01
   7.5793651e-01   3.3005696e-01
   6.0502190e-01   2.2048408e-01
   3.7010796e-01   3.3991621e-01
   5.6216348e-01   3.5791083e-01
   3.6144097e-01   4.6376972e-01
   6.8612664e-01   4.9357109e-01
   5.3990310e-01   1.7870476e-01
   3.9765958e-01   3.3542736e-01
   7.1372897e-01   7.1962251e-01
   6.3958653e-01   1.9435725e-01
   5.9537535e-01   3.5962044e-01
   9.0727466e-01   4.4701589e-01
   5.8275199e-01   3.6383067e-01
   4.8077472e-01   3.5298835e-01
   5.6952841e-01   3.2042960e-01
   4.8032162e-01   3.2911331e-01
   4.8183789e-01   3.0927386e-01
   6.9879526e-01   1.8662038e-01
   3.5061833e-01   2.5983533e-01
   5.4956548e-01   2.7210215e-01
   7.7953651e-01   3.3597207e-01
   2.5917925e-01   4.6103735e-01
   6.5757193e-01   7.0276540e-01
   5.8178243e-01   4.0623119e-01
   5.8389411e-01   2.8137184e-01
   2.9515090e-02   4.4006164e-01
   6.5183103e-01   2.6892862e-01
   5.2598753e-01   3.9921933e-01
   4.2714603e-01   2.9746930e-01
   5.3209129e-01   2.9217352e-01
   5.5420765e-01   2.8460139e-01
   6.4553369e-01   3.5029646e-01
   8.0969022e-01   4.2629335e-01
   6.7300784e-01   2.7690331e-01
   5.8913367e-01   3.5327920e-01
   6.2825971e-01   4.4865085e-01
   3.4679541e-01   2.8037633e-01
   5.7967463e-01   3.7460507e-01
   7.1388047e-01   3.2567017e-01
   6.0778281e-01   6.3034929e-01
   6.5414861e-01   4.1063896e-01
   8.1772215e-01   3.9681070e-01
   6.9693037e-01   3.8667379e-01
   9.2386186e-01   3.5495196e-01
   4.7573232e-01   4.4420749e-01
   7.0932674e-01   4.8020209e-01
   6.5010651e-01   3.6189681e-01
   8.6577833e-01   3.4261526e-01
   4.2211242e-01   3.5521184e-01
   7.2226970e-01   4.6464253e-01
   7.2430224e-01   3.1076486e-01
   8.4647381e-01   3.0525944e-01
   5.1265838e-01   2.7471880e-01
   6.9811409e-01   3.4122594e-01
   2.4160911e-01   2.6963337e-01
   7.3680202e-01   4.9055347e-01
   3.3490741e-01   2.5349592e-01
   8.0476961e-01   2.5840520e-01
   2.9804216e-01   4.3997043e-01
   8.9590451e-01   7.8371582e-01
   6.1696070e-01   3.3920057e-01
   9.5992798e-01   6.0188024e-01
   4.1910369e-01   1.7777801e-01
   6.2086414e-01   4.3518188e-01
   9.9959395e-01   6.2799029e-01
   4.0525461e-01   5.1406295e-01
   3.3047426e-01   3.9661360e-01
   4.0002443e-01   2.8813324e-01
   5.8536300e-01   3.0587702e-01
   5.7514841e-01   3.2838289e-01
   4.1218696e-01   5.8187109e-01
   4.9184337e-01   3.2024706e-01
   6.0455423e-01   6.7751918e-01
   2.3945773e-01   3.7218812e-01
   9.9387149e-01   4.5493881e-01
   4.1035095e-01   4.4249821e-01
   4.7300607e-01   2.7500377e-01
   4.1466105e-01   3.8273502e-01
   3.5896470e-01   2.0779458e-01
   2.4936353e-01   3.0219510e-01
   4.5681594e-01   2.0668545e-01
   3.4326324e-01   2.4056077e-01
   7.6295106e-01   4.0344271e-01
   6.5676536e-01   4.7935922e-01
   5.3647288e-01   3.0571052e-01
   3.4218443e-01   3.9133906e-01
   8.0496836e-01   3.3095152e-01
   5.1485596e-01   2.8272599e-01
   4.1686659e-01   3.1770607e-01
   4.5404878e-01   4.2158423e-01
   5.0777295e-01   6.9811960e-01
   4.0052463e-01   4.0456296e-01
   6.8804242e-01   3.9124696e-01
   4.7230921e-01   3.2268691e-01
   5.2665957e-01   3.5884738e-01
   4.7703727e-01   3.6281438e-01
   6.4603202e-01   4.8506267e-01
   5.9093388e-01   5.8300474e-01
   3.7880135e-01   3.9435958e-01
   4.4787035e-01   1.6649127e-01
   4.9372195e-01   3.2654650e-01
   7.1625806e-01   3.7474992e-01
   5.2918588e-01   3.1565899e-01
   7.4503821e-01   4.5819284e-01
   7.5080461e-01   4.2109244e-01
   5.6497627e-01   2.7151450e-01
   7.4684631e-01   3.7954693e-01
   3.6245970e-01   4.9711066e-01
   4.8727317e-01   4.8807543e-01
   1.6498755e-01   3.6313552e-01
   3.5992593e-01   3.8364932e-01
   6.1887265e-01   4.2133497e-01
   9.7114473e-01   5.7218853e-01
   7.0624002e-01   5.7387266e-01
   5.1450275e-01   5.9218642e-01
   5.4676887e-01   3.9927641e-01
   6.8706463e-01   2.4278185e-01
   3.3880090e-01   3.8673138e-01
   4.4834798e-01   2.7838967e-01
   8.4970647e-01   4.5088145e-01
   7.7393255e-01   4.8433493e-01
   6.5409095e-01   2.7036799e-01
   3.7193649e-01   3.2557027e-01
   8.1416052e-01   3.8502845e-01
   7.5757857e-01   3.8990501e-01
   4.4870240e-01   4.9274114e-01
   6.8817322e-01   3.0864471e-01
   6.4827739e-01   4.9149857e-01
   6.1546909e-01   3.9860207e-01
   6.5229085e-01   2.6371296e-01
   3.4440161e-01   3.7897715e-01
   6.5342908e-01   2.7213537e-01
   5.2344441e-01   3.7911315e-01
   4.6362614e-01   3.8586773e-01
   8.7877837e-01   2.7705130e-01
   7.8138606e-01   3.8044010e-01
   4.8936201e-01   3.4059018e-01
   7.5865107e-01   4.9963228e-01
   7.9289524e-01   3.8474592e-01
   5.3093950e-01   3.8426460e-01
   6.3109930e-01   3.7694321e-01
   5.5745625e-01   3.7618703e-01
   8.0758687e-01   2.3200364e-01
   6.5826982e-01   2.2248291e-01
   7.9626912e-01   2.7750168e-01
   7.3047647e-01   3.3631664e-01
   5.1815691e-01   3.9561911e-01
   4.9754258e-01   4.8310381e-01
   4.2593150e-01   4.4880416e-01
   7.8734089e-01   4.0438792e-01
   4.1855383e-01   1.9124086e-01
   5.3844627e-01   4.0719428e-01
   5.5167577e-01   4.7497035e-01
   8.5869065e-01   3.9779496e-01
   7.4853735e-01   2.9740285e-01
   7.4879824e-01   4.7817161e-01
   5.5586357e-01   3.3477306e-01
   6.8025041e-01   3.9292247e-01
   7.1375541e-01   2.5724114e-01
   4.6227977e-01   3.3970060e-01
   5.2243418e-01   3.5126975e-01
   5.9743740e-01   4.5885145e-01
   4.3671532e-01   3.7837456e-01
   5.0729109e-01   2.5233876e-01
   6.7185017e-01   2.9903573e-01
   9.3140314e-01   3.8929076e-01
   5.9714344e-01   3.3409280e-01
   8.1946551e-01   1.7193491e-01
   8.6300212e-01   5.4555569e-01
   5.7840851e-01   4.4599930e-01
   4.7481345e-01   2.4167827e-01
   3.9930520e-01   5.2997258e-01
   4.5184228e-01   5.4146119e-01
   3.2880784e-01   3.1632011e-01
   3.6370281e-01   3.1561491e-01
   7.0992697e-01   2.5436529e-01
   1.0000000e+00   5.3502841e-01
   4.5626363e-01   3.9807693e-01
   7.8214459e-01   3.4767272e-01
   7.6059733e-01   3.7393711e-01
   2.7121369e-01   2.5249736e-01
   6.8378734e-01   2.5281048e-01
   7.9093164e-01   3.8765205e-01
   5.1756245e-01   5.1682278e-01
   5.7873519e-01   3.9152481e-01
   3.4320631e-01   2.6212362e-01
   7.1459549e-01   6.9764755e-01
   4.8365804e-01   2.2948462e-01
   5.9765556e-01   2.6372201e-01
   8.6735286e-01   2.5597954e-01
   4.5477165e-01   3.8991512e-01
   4.7594923e-01   4.9911845e-01
   7.2135845e-01   5.0878730e-01
   5.7854455e-01   4.1758713e-01
   4.8604480e-01   5.4376603e-01
   4.2598411e-01   4.2886330e-01
   7.2247243e-01   3.7888272e-01
   5.4176495e-01   1.1994117e-01
   8.6603067e-01   2.7507685e-01
   3.6900841e-01   3.1364000e-01
   5.7678062e-01   6.1746598e-01
   6.2484586e-01   2.3855095e-01
   5.5711919e-01   7.5272190e-02
   3.5603901e-01   4.9803484e-02
   5.7461185e-01   2.9030427e-01
   4.1659703e-01   3.8225824e-01
   1.7434043e-01   3.1813157e-01
   5.2034097e-01   4.1692935e-01
   7.0943708e-01   3.8050549e-01
   3.3084973e-01   4.2796006e-01
   8.3883207e-01   3.8842725e-01
   7.7798184e-01   3.3327333e-01
   3.4650351e-01   3.0192835e-01
   6.4911655e-01   2.9453966e-01
   6.7404644e-01   3.2761147e-01
   5.1218067e-01   3.1563145e-01
   9.5261652e-01   3.0891206e-01
   8.5260667e-01   2.8877091e-01
   5.2988393e-01   3.3569959e-01
   5.6721683e-01   1.7326647e-01
   6.8322915e-01   3.0736137e-01
   3.7639079e-01   3.6727495e-01
   4.6802580e-01   2.5177582e-01
   6.2717457e-01   1.3984072e-01
   5.4158834e-01   3.3839372e-01
   8.9945160e-01   4.8400367e-01
   5.7155374e-01   2.9597552e-01
   7.3161948e-01   4.0333524e-01
   5.7332248e-01   3.3456109e-01
   6.0088004e-01   4.1218807e-01
   8.9700062e-01   3.6153736e-01
   4.1816792e-01   6.5506808e-01
   8.6696290e-01   3.7897826e-01
   3.3133087e-01   3.8559010e-01
   4.9953815e-01   5.0647452e-01
   8.3753418e-01   3.5802732e-01
   9.6005210e-01   2.6942703e-01
   6.5288960e-01   2.6261394e-01
   5.6110602e-01   3.7407863e-01
   6.4917342e-01   1.1665870e-01
   5.3802047e-01   4.8256764e-01
   9.6840472e-01   5.0978614e-01
   7.1154701e-01   2.8976838e-01
   5.2634377e-01   2.1821587e-01
   5.3890567e-01   6.2596540e-01
   3.3856944e-01   3.4281391e-01
   5.3762799e-01   2.0317286e-01
   8.9059114e-01   5.3908385e-01
   6.0388615e-01   2.4403553e-01
   7.6117964e-01   7.8554678e-01
   8.5426036e-01   3.2693158e-01
   6.5189181e-01   1.5959916e-01
   7.7904075e-01   4.5417903e-01
   5.4912494e-01   2.9931726e-01
   1.0000000e+00   5.8462886e-01
   1.0000000e+00   3.1891535e-01
   8.9167963e-01   1.9987447e-01
   5.4557288e-01   4.7799773e-01
   9.5483736e-01   6.1251915e-01
   7.9310417e-01   1.2384216e-01
   4.2187372e-01   2.6756410e-01
   3.4426715e-01   2.8945646e-01
   4.1796044e-01   4.5409553e-01
   4.6882952e-01   5.1136887e-01
   3.5633184e-01   2.4674847e-01
   5.4396758e-01   3.0152920e-01
   3.3998403e-01   2.4513741e-01
   4.6417369e-01   2.8244183e-01
   5.5698780e-01   2.4724313e-01
   6.5767317e-01   4.7498428e-01
   5.3572822e-01   2.5546525e-01
   5.3252664e-01   4.6735050e-01
   5.0520682e-01   2.3456858e-01
   5.9201998e-01   2.7040809e-01
   4.4542782e-01   3.2286812e-01
   2.7824564e-01   3.3996788e-01
   6.8828988e-01   1.6146499e-01
   7.3469965e-01   3.2512757e-01
   4.4343087e-01   3.0245571e-01
   8.0073091e-01   8.6427041e-01
   2.6130329e-01   2.6627678e-01
   6.4453992e-01   1.5824504e-01
   8.6370606e-01   3.1098065e-01
   6.7374054e-01   4.2351095e-01
   6.2933927e-01   3.0010961e-01
   5.6130547e-01   2.4856360e-01
   5.3174245e-01   3.1912823e-01
   3.8634242e-01   2.6846867e-01
   4.3702644e-02   3.3633979e-01
   4.1167103e-01   2.5359026e-01
   7.1508439e-01   3.5205463e-01
   5.0107006e-01   2.4290623e-01
   6.1286193e-01   2.5719167e-01
   3.3151108e-01   5.4325246e-01
   6.9938510e-01   3.5372665e-01
   6.4247749e-01   2.5107924e-01
   7.4658416e-01   2.6766923e-01
   3.7850020e-01   4.5129705e-01
   9.5456499e-01   6.6374624e-01
   8.6497011e-01   3.7699925e-01
   3.7492372e-01   1.8140307e-01
   3.1454970e-01   2.4371200e-01
   5.5672397e-01   2.9404015e-01
   8.4774042e-01   2.3059935e-01
   1.0000000e+00   2.9592877e-01
   5.6557269e-01   4.9604753e-01
   9.9215991e-01   2.9726108e-01
   3.7448023e-01   2.8177360e-01
   4.6242096e-01   3.9484402e-01
   6.1876909e-01   6.9037334e-01
   3.9283170e-01   2.7492482e-01
   6.8332937e-01   1.6494931e-01
   5.0463568e-01   3.2617393e-01
   8.8899786e-01   3.7989002e-01
   4.2256982e-01   5.3896726e-01
   7.5579447e-01   3.6548209e-01
   4.6557207e-01   3.5614345e-01
   7.0329922e-01   4.7694655e-01
   7.3937916e-01   2.6446188e-01
   5.6335372e-01   3.1289456e-01
   7.9786816e-01   1.4072397e-01
   5.5470523e-01   1.9071589e-01
   5.3681981e-01   3.1493490e-01
   4.6764776e-01   2.8942310e-01
   5.5488040e-01   6.4425847e-01
   4.8128790e-01   4.7151237e-01
   3.8036474e-01   4.0217233e-01
   7.1535010e-01   3.0128162e-01
   3.6270182e-01   3.1829157e-01
   7.1436735e-01   4.7705461e-01
   5.3681642e-01   4.9850812e-01
   4.8744735e-01   3.3458563e-01
   5.6265746e-01   3.9756707e-01
   4.7568970e-01   3.0903135e-01
   8.5526534e-01   5.6407954e-01
   8.4636785e-01   5.0501720e-01
   9.4097023e-01   9.1917015e-01
   6.1560429e-01   3.3108301e-01
   4.4934696e-01   3.4803442e-01
   4.9272698e-01   2.7565806e-01
   3.1866123e-01   1.9660329e-01
   3.4788062e-01   2.1492078e-01
   5.8014270e-01   3.2917673e-01
   8.4148654e-01   3.1764253e-01
   6.6077187e-01   4.5605488e-01
   8.1453954e-01   2.8667054e-01
   6.5230417e-01   3.5985598e-01
   6.8636441e-01   6.5594119e-01
   5.6103135e-01   3.6505301e-01
   3.8004308e-01   4.5224441e-01
   5.5963116e-01   3.4150417e-01
   3.2329811e-01   1.8763912e-01
   2.0407692e-01   6.9779095e-01
   4.8787957e-01   4.8805301e-01
   6.8153319e-01   2.5777352e-01
   6.7449977e-01   3.1492838e-01
   5.1270776e-01   4.6142833e-01
   5.2174146e-01   1.2536546e-01
   4.0792133e-01   3.8027755e-01
   5.1537143e-01   6.7227100e-01
   3.2119927e-01   2.4333577e-01
   5.7901253e-01   5.8842408e-01
   7.0280397e-01   8.4918283e-02
   6.8262260e-01   5.5823945e-01
   7.6283694e-01   6.0293764e-01
   4.7798322e-01   3.5204189e-01
   9.1189793e-01   4.6451653e-01
   5.3154677e-01   2.4584162e-01
   6.9206157e-01   2.4412482e-01
   3.5270357e-01   2.8601132e-01
   3.7911150e-01   5.3522982e-01
   4.5513421e-01   3.7880191e-01
   7.0402736e-01   3.2800927e-01
   9.6309300e-01   3.8063033e-01
   5.1797335e-01   4.7692418e-01
   6.9303367e-01   3.5048431e-01
   8.7046824e-01   2.5901713e-01
   6.5241243e-01   5.0985046e-01
   7.3843019e-01   3.0017963e-01
   7.4609727e-01   5.5332962e-01
   3.9052327e-01   2.9522991e-01
   3.2149340e-01   2.9029054e-01
   4.8177692e-01   6.0844450e-01
   5.2224362e-01   4.5933509e-01
   4.3677248e-01   5.1809824e-01
   8.0088994e-01   4.2406429e-01
   7.4400522e-01   3.9897500e-01
   3.1274972e-01   3.1455267e-01
   4.0198754e-01   2.1068962e-01
   5.8564454e-01   1.0373239e-01
   4.3093490e-01   3.6219187e-01
   8.2174556e-01   3.9406525e-01
   8.7250350e-01   6.3854663e-01
   3.5275195e-01   4.6188564e-01
   6.6057323e-01   3.1642675e-01
   6.6709076e-01   3.7741737e-01
   6.9352321e-01   3.9346668e-01
   4.5349223e-01   2.3571282e-01
   7.4677420e-01   4.6947949e-01
   5.8876860e-01   4.3046111e-01
   5.2652187e-01   3.3727419e-01
   5.5780402e-01   4.8025269e-01
   9.9449709e-01   6.3040828e-01
   9.9575323e-01   3.8820807e-01
   6.2017521e-01   4.0299219e-01
   6.1426766e-01   3.3166491e-01
   6.5425911e-01   1.6805531e-01
   7.2235128e-01   3.0610411e-01
   7.6246115e-01   5.3531909e-01
   7.8579170e-01   4.3682881e-01
   4.9743539e-01   2.7829950e-01
   4.3395197e-01   1.9410151e-01
   4.7896953e-01   3.8126694e-01
   7.1932071e-01   2.8614326e-01
   5.7171723e-01   3.3973916e-01
   5.6063359e-01   5.8113628e-01
   5.9441295e-01   6.3855382e-01
   5.7527766e-01   2.6841056e-01
   6.1250157e-01   5.1094274e-01
   4.0728745e-01   5.9795406e-01
   3.8876401e-01   1.7725643e-01
   7.2734717e-01   2.9163505e-01
   4.8154301e-01   3.8795434e-01
   7.6404533e-01   3.2688496e-01
   6.9596917e-01   3.7137878e-01
   5.6966189e-01   3.7980699e-01
   3.9958957e-01   4.4500709e-01
   5.4467761e-01   2.3778382e-01
   9.2029646e-01   1.3731392e-01
   9.9840008e-01   3.2586755e-01
   8.2598521e-01   5.5729540e-01
   5.7329274e-01   6.1109970e-01
   6.5197621e-01   3.2889428e-01
   4.2627348e-01   2.6639846e-01
   4.7579450e-01   3.8874147e-01
   6.5150883e-01   5.1861280e-01
   5.3403105e-01   3.7344443e-01
   8.4524874e-01   5.8609025e-01
   3.4667909e-01   2.6649943e-01
   6.3635679e-01   3.5541081e-01
   7.6925449e-01   2.1757188e-01
   6.0083557e-01   4.3284031e-01
   4.0569022e-01   3.6547915e-01
   4.6771065e-01   3.5488661e-01
   5.5596504e-01   2.6558297e-01
   4.6744988e-01   7.8012535e-02
   5.2264507e-01   3.6867128e-01
   8.5498867e-01   3.9529650e-01
   4.4339971e-01   4.2116977e-01
   6.8465852e-01   3.6383885e-01
   5.7254759e-01   3.6443821e-01
   5.7511363e-01   2.5124161e-01
   4.6388045e-01   3.3549531e-01
   3.1326446e-01   1.8627946e-01
   8.7180500e-01   2.4902604e-01
   4.9134993e-01   3.2822216e-01
   5.5524992e-01   3.8486854e-01
   4.4143836e-01   2.5235311e-01
   5.3455786e-01   2.1809546e-01
   5.2781793e-01   4.0158282e-01
   6.8304349e-01   3.1109343e-01
   3.9334180e-01   3.7362968e-01
   1.0000000e+00   4.2759814e-01
   1.6680212e-01   5.1824003e-01
   9.0692312e-01   9.1770189e-01
   6.1530084e-01   3.0996018e-01
   5.7548888e-01   5.0596656e-01
   5.9828863e-01   4.3217299e-01
   6.9517849e-01   4.0550919e-01
   6.7101190e-01   3.8808090e-01
   3.8336158e-01   3.5630244e-01
   7.5030851e-01   8.7404955e-01
   4.5312192e-01   3.1858283e-01
   7.6657453e-01   3.1039180e-01
   3.2006092e-01   5.2084177e-01
   4.1173467e-01   2.1569162e-01
   4.4946920e-01   5.6931007e-01
   5.9434902e-01   3.3835068e-01
   7.4236695e-01   3.6623266e-01
   5.2020236e-01   5.4245850e-01
   4.3714603e-01   4.0073557e-01
   7.1098230e-01   2.6654433e-01
   5.3548218e-01   2.7415847e-01
   7.4613888e-01   3.7300913e-01
   3.8936612e-01   4.6031695e-01
   5.6361340e-01   2.0565861e-01
   5.1957613e-01   4.7312766e-01
   5.6266786e-01   3.7650407e-01
   8.6467790e-01   2.5226923e-01
   3.6707041e-01   4.3737372e-01
   5.0428491e-01   3.5253394e-01
   2.4758355e-01   2.7721944e-01
   6.0034139e-01   1.0586911e-01
   5.0837680e-01   3.2398076e-01
   3.7775417e-01   4.4967667e-01
   4.8826245e-01   4.9541889e-01
   8.8916995e-01   2.7148387e-01
   3.5512702e-01   4.2792762e-02
   5.2561046e-01   4.7220711e-01
   4.3012505e-01   2.9889909e-01
   8.0828517e-01   2.7169782e-01
   3.9576440e-01   3.6151595e-01
   7.1144860e-01   5.4664165e-01
   3.4189503e-01   7.3052329e-02
   4.1270963e-01   2.5952539e-01
   4.9098311e-01   3.3729043e-01
   5.1285100e-01   5.0093743e-01
   5.3506069e-01   4.5474337e-01
   3.1223534e-01   1.6731339e-01
   7.4945037e-01   2.3165605e-01
   2.6994310e-01   2.6511090e-01
   7.3927064e-01   5.0251244e-01
   9.5626146e-01   6.8688625e-01
   4.5016364e-01   2.7003510e-01
   7.2227746e-01   3.7541808e-01
   8.8483407e-01   4.5223134e-01
   3.5982727e-01   2.2728858e-01
   5.0118613e-01   5.6157682e-01
   6.7073914e-01   4.7974961e-01
   5.6483457e-01   4.6754631e-01
   2.5494409e-01   3.5782571e-01
   3.4790181e-01   3.9088433e-01
   7.5469854e-01   4.6406645e-01
   6.1343815e-01   2.2397078e-01
   5.3407045e-01   5.7673001e-01
   6.3551273e-01   3.9310374e-01
   4.3816939e-01   2.1955931e-01
   9.7051929e-01   4.9555762e-01
   3.9724083e-01   2.6860366e-01
   3.7866544e-01   3.6942091e-02
   8.3869155e-01   4.0493100e-01
   3.8590915e-01   2.6310259e-01
   5.5022473e-01   4.5658619e-01
   7.9326640e-01   4.9790080e-01
   4.0312552e-01   2.4969426e-01
   7.8972267e-01   3.6731523e-01
   5.9458707e-01   5.4721314e-01
   6.9518622e-01   4.5977711e-01
   2.7626481e-01   3.5817892e-01
   3.9732960e-01   4.2976326e-01
   3.7055278e-01   3.1931353e-01
   3.1862380e-01   1.7782736e-01
   3.9930964e-01   3.8618702e-01
   6.7484803e-01   4.6614407e-01
   4.1061489e-01   4.5338877e-01
   8.0236854e-01   3.9810988e-01
   3.4808600e-01   4.1068008e-01
   3.6152021e-01   3.1813018e-01
   7.3269327e-01   3.1850191e-01
   4.0606072e-01   3.8495101e-01
   6.5202553e-01   3.2326416e-01
   6.3228585e-01   3.4034248e-01
   6.9736551e-01   2.2135304e-01
   9.3101669e-01   2.4755781e-01
   3.4529028e-01   3.0507095e-01
   4.5309094e-01   3.2872285e-01
   5.6426998e-01   3.9530265e-01
   7.6447569e-01   2.3779313e-01
   5.5170143e-01   4.6849516e-01
   5.6992130e-01   3.9115819e-01
   8.7715264e-01   2.7316493e-01
   2.3269219e-01   2.5696247e-01
   2.4016368e-01   3.8163771e-01
   4.5038933e-01   1.0308477e-01
   7.2875115e-01   2.3384962e-01
   6.0440434e-01   2.5982047e-01
   9.9578910e-01   5.6564513e-01
   6.9234376e-01   5.5918784e-01
   6.0350653e-01   4.0202399e-01
   7.7266842e-01   6.0481483e-01
   4.3915460e-01   3.5189203e-01
   5.8924327e-01   3.5142559e-01
   6.5919777e-01   3.1631295e-01
   3.8209517e-01   2.2954469e-01
   5.8822050e-01   4.0076427e-01
   5.0016584e-01   2.1304978e-01
   5.5605042e-01   2.3847352e-01
   4.8215823e-01   4.3715545e-01
   4.5803111e-01   4.2575007e-01
   7.4679055e-01   4.8675660e-01
   8.7839182e-01   2.8737888e-01
   5.1193301e-01   3.4249633e-01
   4.7005395e-01   2.5519610e-01
   7.6963605e-01   2.2884665e-01
   8.0394482e-01   6.1665686e-01
   8.8410389e-01   1.6124764e-01
   7.0234931e-01   2.9957269e-01
   4.5532438e-01   3.9059657e-01
   4.7007804e-01   3.1446017e-01
   6.7493812e-01   4.5885773e-01
   8.1287772e-01   5.1121904e-01
   5.5404869e-01   1.3142713e-01
   6.0806719e-01   2.8654359e-01
   7.8429669e-01   4.2753024e-01
   5.1165826e-01   2.8754606e-01
   3.8666975e-01   3.0045595e-01
   4.3639473e-01   2.8450697e-01
   5.5014881e-01   1.6133515e-01
   7.3308213e-01   5.7171296e-01
   4.9724048e-01   4.6325508e-01
   3.9951932e-01   1.3675518e-01
   8.0819796e-01   5.7414176e-01
   5.7383239e-01   4.2427840e-01
   5.6595485e-01   3.8810249e-01
   6.2936657e-01   3.8855964e-01
   7.6814652e-01   4.5999554e-01
   3.9354191e-01   4.8442635e-01
   9.9999987e-01   4.0068898e-01
   5.1947762e-01   2.6385045e-01
   5.6471686e-01   3.2446009e-01
   3.2867808e-01   1.7280260e-01
   3.9195866e-01   1.4315946e-01
   4.0218753e-01   3.2619310e-01
   4.4498424e-01   2.7869493e-01
   7.3385596e-01   4.1297159e-01
   5.3662505e-01   5.4529537e-01
   5.9406327e-01   4.4010839e-01
   4.2011337e-01   3.2362871e-01
   2.9231091e-01   3.0505905e-01
   3.5920346e-01   3.3886327e-01
   5.7290380e-01   3.1828610e-01
   7.2860014e-01   3.1836145e-01
   6.3775139e-01   9.1999447e-02
   5.9292977e-01   3.0933359e-01
   3.8455492e-01   1.0697958e-01
   2.1652479e-01   3.2052989e-01
   5.8037346e-01   5.7870276e-01
   4.9084346e-01   4.7188206e-01
   4.3334183e-01   3.5702614e-01
   4.9675357e-01   3.6513671e-01
   4.8904339e-01   4.2511629e-01
   5.2826154e-01   5.1411785e-01
   7.0895900e-01   6.4392704e-01
   4.2009119e-01   3.1419011e-01
   4.6454396e-01   6.4730339e-01
   4.3972844e-01   4.2119567e-01
   5.6024831e-01   5.0173570e-01
   2.7708390e-01   4.9160231e-01
   5.8809224e-01   3.7114775e-01
   5.7072946e-01   4.3307108e-01
   2.6518937e-01   3.1207284e-01
   5.6415967e-01   8.8347825e-01
   4.0986645e-01   3.5032037e-01
   3.3701632e-01   3.8548312e-01
   4.3514356e-01   3.5420190e-01
   6.1270253e-01   4.1063062e-01
   4.4650094e-01   3.7725567e-01
   7.6320759e-01   3.1455285e-01
   7.7878668e-01   4.1921601e-02
   3.1115151e-01   3.4410484e-01
   6.0232418e-01   3.0707686e-01
   8.2425975e-01   3.2751613e-01
   4.2246466e-01   4.0384404e-01
   6.0916151e-01   3.5835224e-01
   4.5525967e-01   3.1605752e-01
   4.8577701e-01   5.2575053e-01
   3.6751364e-01   2.5859293e-01
   4.1061336e-01   3.9763042e-01
   5.1317629e-01   2.9758934e-01
   6.3336552e-01   3.7893981e-01
   5.9257868e-01   2.3661615e-01
   5.0782175e-01   2.7137426e-01
   3.8451631e-01   2.5508510e-01
   6.1093172e-01   2.8275699e-01
   3.8802361e-01   2.9471574e-01
   5.9826722e-01   3.2060563e-01
   5.5221733e-01   5.8210885e-01
   7.3007577e-01   3.8926914e-01
   5.0932232e-01   2.5685164e-01
   6.6825367e-01   3.1575337e-01
   3.8774286e-01   3.9249575e-01
   8.3182058e-01   2.3400507e-01
   5.0264932e-01   2.3539299e-01
   4.5601487e-01   3.2452226e-01
   6.2414621e-01   5.2410627e-01
   8.2377248e-01   3.5721227e-01
   5.4190937e-01   1.5932029e-01
   5.3415251e-01   4.4074906e-01
   8.8350369e-01   1.6804132e-01
   4.5758828e-01   2.9042779e-01
   6.1642223e-01   4.7736233e-01
   5.6751196e-01   5.0340248e-01
   4.3250706e-01   2.6228008e-01
   7.0853843e-01   6.8112694e-01
   5.9362528e-01   3.2449291e-01
   5.6797221e-01   3.4255155e-01
   4.6332951e-01   4.0280400e-01
   6.2555409e-01   3.8690502e-01
   6.0648009e-01   2.7180461e-01
   4.0006315e-01   3.8483878e-01
   8.2168484e-01   3.3995629e-01
   6.8441809e-01   3.7192458e-01
   4.7900718e-01   2.7738315e-01
   7.5388347e-01   4.9111851e-01
   5.2708773e-01   3.8445408e-01
   8.7017027e-01   4.1844658e-01
   3.3146601e-01   3.3347685e-01
   4.5389538e-01   1.7089036e-01
   6.2987342e-01   3.2663581e-01
   3.8857151e-01   2.8527836e-01
   3.4335822e-01   4.0497806e-01
   6.5060052e-01   3.3539831e-01
   3.9303121e-01   3.4320569e-01
   5.5197271e-01   8.9230497e-01
   7.0136920e-01   6.0268346e-01
   5.9591112e-01   4.0132227e-01
   4.1096465e-01   5.1904708e-01
   6.0861249e-01   3.4394030e-01
   8.3459721e-01   3.2291926e-01
   7.7379625e-01   3.8310852e-01
   4.1482728e-01   2.4720738e-01
   5.1710638e-01   3.3780039e-01
   8.6513671e-01   5.0176308e-01
   6.0097894e-01   3.6304289e-01
   5.1330742e-01   3.6671118e-01
   7.7959874e-01   3.7177403e-01
   4.2324068e-01   3.5398234e-01
   5.2737788e-01   1.2931916e-01
   5.2279351e-01   2.4772792e-01
   4.6360486e-01   2.1666177e-01
   5.8985454e-01   3.1795258e-01
   5.5210142e-01   2.8405825e-01
   3.0759413e-01   4.1776810e-01
   5.6342769e-01   3.1799479e-01
   6.5468493e-01   2.7511436e-01
   5.8134061e-01   3.1793528e-01
   3.1626913e-01   4.4881892e-01
   7.0346814e-01   3.4634971e-01
   4.9237892e-01   3.2211437e-01
   5.5315627e-01   5.4014584e-01
   5.9418830e-01   2.2785497e-01
   5.2711138e-01   3.5775117e-01
   3.6355965e-01   3.8978095e-01
   5.3428375e-01   2.4996360e-01
   6.0097226e-01   2.8294012e-01
   3.8391129e-01   3.7334557e-01
   9.7136286e-01   3.8436565e-01
   6.9552491e-01   3.8827919e-01
   7.7855609e-01   2.2569401e-01
   3.6208228e-01   3.7188634e-01
   2.0639940e-01   2.0610059e-01
   4.1161196e-01   3.2914692e-01
   6.9594949e-01   1.6846905e-01
   6.3769674e-01   2.2946760e-01
   6.0910848e-01   4.3970917e-01
   5.6448389e-01   3.1777204e-01
   4.7103222e-01   4.1551847e-01
   5.7271070e-01   2.7279337e-01
   7.4057465e-01   3.7898060e-01
   6.4237371e-01   2.2712127e-01
   5.2832122e-01   2.9686522e-01
   5.0823169e-01   2.6151278e-01
   5.5959598e-01   1.8959191e-01
   4.2105503e-01   2.7636406e-01
   9.0884360e-01   3.6113768e-01
   7.6340103e-01   4.0915200e-01
   5.7144752e-01   4.4682563e-01
   4.7225396e-01   3.8482933e-01
   7.5019714e-01   6.8069478e-01
   5.1828479e-01   2.6668096e-01
   5.4571262e-01   1.8455353e-01
   5.8285014e-01   3.6555741e-01
   5.7953142e-01   4.7819372e-01
   6.5146981e-01   2.5546499e-01
   3.0965177e-01   3.9411694e-01
   3.5867360e-01   3.0855758e-01
   4.9147617e-01   4.3495050e-01
   3.8590876e-01   2.0331251e-01
   8.2234096e-01   3.6797798e-01
   7.7001920e-01   5.5450073e-01
   4.4186662e-01   3.9317774e-01
   4.2344943e-01   3.2430744e-01
   5.2207289e-01   3.7708148e-01
   2.7072305e-01   4.6582164e-01
   5.0886282e-01   3.5847461e-01
   3.4001709e-01   2.9921685e-01
   2.6793401e-01   4.7651709e-01
   5.7188220e-01   2.8224860e-01
   3.9286595e-01   1.7250297e-01
   5.9395991e-01   5.2559323e-01
   7.2086375e-01   4.2927768e-01
   4.2051146e-01   4.3709704e-01
   4.8285990e-01   3.2540195e-01
   6.3178514e-01   4.4312640e-01
   4.7629838e-01   2.7623615e-01
   4.4662382e-01   3.9369924e-01
   3.7251689e-01   5.2039548e-01
   3.6643739e-01   2.6887087e-01
   7.9466128e-01   2.6500807e-01
   3.0327168e-01   2.9349138e-01
   7.5847256e-01   6.6429993e-01
   5.1321910e-01   3.7186832e-01
   5.9791893e-01   2.8717380e-01
   8.4972346e-01   2.5873339e-01
   7.4489796e-01   3.8467068e-01
   4.7567136e-01   4.6219844e-01
   6.2258450e-01   3.2909309e-01
   6.8982995e-01   4.8899044e-01
   7.3584607e-01   4.2188611e-01
   4.5826232e-01   2.4915756e-01
   9.1004357e-01   5.6881072e-01
   6.3363150e-01   3.5310811e-01
   4.8165025e-01   4.1429993e-01
   4.8117874e-01   1.6275667e-01
   7.6010503e-01   2.5032944e-01
   7.3985157e-01   2.6702731e-01
   8.5811549e-01   2.5178591e-01
   6.2743193e-01   2.1493669e-01
   5.2379971e-01   7.3134896e-01
   5.4478922e-01   1.6014344e-01
   5.2102406e-01   4.4507919e-01
   8.7436603e-01   1.9764597e-01
   4.6660055e-01   3.3298356e-01
   5.2319714e-01   3.1323553e-01
   3.6671751e-01   6.0677365e-01
   4.3842458e-01   1.8536005e-01
   6.4597182e-01   5.0994813e-01
   6.9120546e-01   3.8833393e-01
   6.2704400e-01   2.7474453e-01
   5.3099001e-01   3.0530716e-01
   6.0323698e-01   2.9692114e-01
   4.4699225e-01   2.6473853e-01
   7.9605792e-01   2.5394065e-01
   5.2312424e-01   3.7754953e-01
   3.5760347e-01   3.8107357e-01
   5.2240990e-01   5.5082419e-01
   5.6667695e-01   2.1925984e-01
   5.6664997e-01   1.6927447e-01
   4.9247784e-01   3.9153790e-01
   3.4280784e-01   3.6079531e-01
   5.8677329e-01   3.7301438e-01
   6.0509204e-01   2.4387241e-01
   2.1419006e-01   2.2864516e-01
   6.3545025e-01   3.1933762e-01
   9.9932118e-01   6.4195591e-01
   8.0842882e-01   3.5769010e-01
   6.1760931e-01   4.7641777e-01
   6.6045620e-01   4.0790486e-01
   8.1085380e-01   5.9512054e-01
   8.1112016e-01   3.6299225e-01
   6.5652437e-01   3.8956635e-01
   6.2875517e-01   3.3834645e-01
   3.6616318e-01   2.9513689e-01
   6.6383753e-01   3.2455759e-01
   6.5844931e-01   2.8915319e-01
   5.4113797e-01   5.2554470e-01
   4.9152426e-01   3.7889094e-01
   5.1864728e-01   4.2843296e-01
   4.5051323e-01   3.9776302e-01
   5.2651420e-01   2.7415021e-01
   4.0973202e-01   3.9518650e-01
   9.1513075e-01   3.7662428e-01
   4.4628916e-01   2.7327895e-01
   4.2167379e-01   3.6670659e-01
   3.7809563e-01   5.2675265e-01
   4.6601607e-01   2.7071126e-01
   3.6043508e-01   5.2724277e-01
   4.7197412e-01   2.9510591e-01
   3.9798093e-01   4.0400904e-01
   9.7683700e-01   4.3057409e-01
   6.7864876e-01   3.2123007e-01
   4.7644191e-01   3.1273064e-01
   5.1928986e-01   2.5884953e-01
   7.9569047e-01   4.6280518e-01
   5.4708568e-01   2.4343245e-01
   2.3016202e-01   4.2630283e-01
   3.8157436e-01   2.0844181e-01
   7.7862097e-01   3.2579535e-01
   7.9394250e-01   4.2705585e-01
   4.1492480e-01   2.7542522e-01
   4.0480364e-01   3.4201026e-01
   8.0997994e-01   2.9284142e-01
   4.2823902e-01   3.7093975e-01
   3.7861372e-01   5.7297791e-01
   8.5045529e-01   3.3052441e-01
   6.9760943e-01   4.5115981e-01
   5.4614705e-01   8.6283962e-01
   7.2042961e-01   1.2824676e-01
   5.1447496e-01   1.6096435e-01
   3.3981062e-01   3.9630451e-01
   7.7584758e-01   3.6922333e-01
   5.2178417e-01   3.2442523e-01
   5.3630217e-01   5.0150883e-01
   4.9861406e-01   2.9396354e-01
   7.7935071e-01   6.2963749e-01
   6.7643126e-01   2.7503981e-01
   7.5625397e-01   3.2237150e-01
   8.1534150e-01   5.5025890e-01
   4.7260098e-01   3.4109661e-01
   7.6884298e-01   4.5264606e-01
   6.5981722e-01   3.2449625e-01
   7.1369670e-01   3.7774410e-01
   6.8577298e-01   3.4026567e-01
   7.6354278e-01   4.1681057e-01
   9.2807351e-01   2.1010940e-01
   7.5796049e-01   4.4149806e-01
   8.5766066e-01   5.3390895e-01
   5.1028841e-01   2.6949628e-01
   7.6397890e-01   7.1280200e-01
   8.4829982e-01   3.8478092e-01
   3.2606593e-01   2.1466691e-01
   5.9944027e-01   2.5841315e-01
   7.0044661e-01   3.0160173e-01
   6.0797294e-01   3.0816005e-01
   6.5134841e-01   4.8008962e-01
   5.4757897e-01   3.6506513e-01
   4.4510533e-01   3.1046950e-01
   6.3969353e-01   3.2186361e-01
   4.5631868e-01   1.3599878e-01
   6.8172404e-01   2.9070358e-01
   9.2532615e-01   3.4927917e-01
   3.5016932e-01   3.1768423e-01
   9.9531867e-01   3.5278184e-01
   3.2947627e-01   2.8471370e-01
   6.6047027e-01   3.9546019e-01
   8.0075476e-01   2.8024843e-01
   4.3452794e-01   2.8189895e-01
   6.6696409e-01   3.8400353e-01
   5.3711289e-01   3.8609287e-01
   5.7872104e-01   3.8772764e-01
   6.2164263e-01   3.5724039e-01
   5.7826848e-01   4.7599103e-01
   5.4577026e-01   2.4209998e-01
   7.2725554e-01   6.1813601e-01
   6.1443629e-01   1.9262183e-01
   4.3086865e-01   4.1342489e-01
   8.4372878e-01   4.3646257e-01
   6.0263893e-01   1.7027388e-01
   5.1118714e-01   4.5939471e-01
   5.1350123e-01   3.4444585e-01
   9.3122958e-01   3.9067145e-01
   4.6804958e-01   4.0353588e-01
   3.6451361e-01   3.2435816e-01
   3.0670249e-01   1.3513919e-01
   5.8477987e-01   4.6740601e-01
   7.4692256e-01   4.1236294e-01
   7.1250792e-01   2.8859628e-01
   3.1312369e-01   6.4669331e-01
   2.2521774e-01   2.5987494e-01
   4.0737881e-01   2.6418018e-01
   3.5438786e-01   3.7503076e-01
   6.1206152e-01   4.0097176e-01
   4.1746867e-01   1.5756977e-01
   4.2576588e-01   6.2680866e-01
   5.4663899e-01   2.4759964e-01
   4.6996268e-01   4.4389172e-01
   8.9877212e-01   2.9294390e-01
   5.7542220e-01   2.1547352e-01
   8.5655928e-01   3.7873885e-01
   9.8163295e-01   2.8849842e-01
   7.6458211e-01   4.8490386e-01
   7.8001571e-01   2.7624538e-01
   5.5053768e-01   2.5209369e-01
   7.5921960e-01   4.4979665e-01
   6.1860506e-01   3.5444834e-01
   8.6609817e-01   4.6977787e-01
   4.9649027e-01   5.1579835e-01
   6.4883694e-01   3.9541848e-01
   6.0055146e-01   2.7130513e-01
   7.8979930e-01   2.1675779e-01
   1.0000000e+00   4.8286077e-01
   3.2095760e-01   2.5152684e-01
   5.7037814e-01   3.4788727e-01
   5.2638131e-01   2.1224635e-01
   5.3295689e-01   3.0688492e-01
   4.8148770e-01   4.1292532e-01
   6.4772517e-01   2.9710121e-01
   5.9125095e-01   5.4474481e-01
   3.6569811e-01   3.6516931e-01
   7.2863753e-01   3.0154047e-01
   5.4169670e-01   3.9034564e-01
   6.9437780e-01   1.9368689e-01
   1.0000000e+00   6.2245016e-01
   6.5423623e-01   7.0006385e-01
   4.5926314e-01   3.8560210e-01
   6.1007133e-01   1.4223657e-01
   5.6607896e-01   4.2137755e-01
   5.5559134e-01   4.3821422e-01
   7.8282243e-01   3.6877904e-01
   4.9749176e-01   3.4175041e-01
   3.9651757e-01   3.4508414e-01
   3.2879336e-01   2.7438041e-01
   7.7510923e-01   3.4242654e-01
   3.9279462e-01   1.4070135e-01
   7.0676310e-01   3.1924398e-01
   6.4934183e-01   3.8742463e-01
   4.0150851e-01   3.0010560e-01
   8.1772621e-01   3.0610979e-01
   7.4778989e-01   6.3197848e-01
   6.3816296e-01   4.9705723e-01
   9.4548671e-01   6.7434001e-01
   6.3342964e-01   2.1223255e-01
   5.5744234e-01   4.5865946e-01
   9.4337436e-01   3.9530093e-01
   6.6594345e-01   5.1716211e-01
   6.9835272e-01   5.1019524e-01
   8.1862119e-01   4.1252880e-01
   4.4229857e-01   2.6641265e-01
   6.3880507e-01   3.8351534e-01
   5.8967508e-01   2.7277709e-01
   5.5225300e-01   4.2772022e-01
   8.7527929e-01   5.7523012e-01
   4.8116138e-01   4.0368283e-01
   1.1042394e-01   4.9681541e-01
   4.5381397e-01   2.2901152e-01
   6.1646545e-01   4.6865037e-01
   5.1226438e-01   2.2024247e-01
   8.2434869e-01   4.8206442e-01
   5.5558064e-01   4.0086811e-01
   3.9493163e-01   4.9050851e-01
   5.4000286e-01   3.4948351e-02
   6.7296657e-01   2.4731485e-01
   4.9111143e-01   3.4337676e-01
   7.7378001e-01   4.4990737e-01
   7.5125888e-01   2.5793004e-01
   1.0000000e+00   1.0000000e+00
   4.8241382e-01   4.3139185e-01
   9.4671323e-01   3.5745442e-01
   3.6340796e-01   3.0969734e-01
   8.1045455e-01   3.8152534e-01
   9.4427625e-01   4.3413700e-01
   4.1717358e-01   4.2377231e-01
   3.3785376e-01   2.4332945e-01
   7.5624847e-01   2.8961250e-01
   7.2185161e-01   4.6754856e-01
   7.0639419e-01   4.7432317e-01
   8.4109939e-01   3.6901393e-01
   6.9615438e-01   2.2519886e-01
   4.5674120e-01   2.0691553e-01
   3.5883569e-01   4.0501696e-01
   6.9372151e-01   4.4404553e-01
   7.2618683e-01   7.0035119e-01
   8.4631676e-01   4.5192128e-01
   9.6874956e-01   6.5656940e-01
   8.4575285e-01   3.2523175e-01
   3.8125935e-01   2.4084682e-01
   8.5696893e-01   3.1481459e-01
   7.7374061e-01   3.6591130e-01
   5.3480424e-01   4.2607063e-01
   7.5565915e-01   5.2489161e-01
   6.3714270e-01   5.5725908e-01
   7.6326255e-01   3.2308277e-01
   4.0402436e-01   2.4063874e-01
   5.8286823e-01   2.7416135e-01
   4.2312611e-01   3.0385524e-01
   4.5702163e-01   2.4824495e-01
   4.4610198e-01   2.6523688e-01
   6.0521151e-01   4.0604267e-01
   3.4110948e-01   5.0589211e-01
   5.4711549e-01   6.0906103e-01
   8.9470169e-01   4.1686738e-01
   8.7307641e-01   2.6728512e-01
   3.6174570e-01   2.7572458e-01
   4.7045848e-01   2.8975992e-01
   7.9192539e-01   5.9751726e-01
   8.4369561e-01   2.8466776e-01
   5.9798642e-01   2.1582809e-01
   5.1651841e-01   2.5929081e-01
   5.1185631e-01   3.0832788e-01
   6.7854996e-01   2.6479816e-01
   4.5592133e-01   2.5421954e-01
   4.2332795e-01   1.5753268e-01
   7.8832139e-01   3.9472739e-01
   4.1928584e-01   2.6613589e-01
   7.0090064e-01   2.9598885e-01
   6.4343835e-01   2.9321216e-01
   8.9852653e-01   3.2742568e-01
   7.1178677e-01   4.9626720e-01
   6.8904508e-01   4.4945102e-01
   5.2419694e-01   4.1432467e-01
   6.8212043e-01   3.7440981e-01
   1.0000000e+00   8.1996695e-01
   6.6690663e-01   3.8923244e-01
   4.7937878e-01   3.3107420e-01
   4.1724691e-01   4.0842472e-01
   8.2969167e-01   5.7436368e-01
   3.1919409e-01   3.6814718e-01
   4.8896133e-01   4.0093599e-01
   9.6669036e-01   3.9089098e-01
   6.4338050e-01   2.5233583e-01
   4.5797274e-01   3.1159706e-01
   4.3614804e-01   1.3794846e-01
   5.8515001e-01   4.4825885e-01
   9.2652203e-01   6.5583658e-01
   5.6748209e-01   3.8178790e-01
   6.5212313e-01   3.2640587e-01
   6.1787150e-01   2.8101389e-01
   4.6494488e-01   2.3361556e-01
   5.0099359e-01   1.7730404e-01
   7.1752860e-01   3.1077192e-01
   7.2652195e-01   5.3612212e-01
   5.6892739e-01   3.8144884e-01
   1.0774139e-01   5.7283290e-01
   4.8136594e-01   3.4063378e-01
   7.7176179e-01   2.0946653e-01
   6.2251141e-01   5.7791830e-01
   2.9758771e-01   3.3810164e-01
   9.3657144e-01   6.1941260e-01
   7.1990195e-01   3.9946803e-01
   7.1709321e-01   1.2814555e-01
   8.1541345e-01   2.9214073e-01
   5.4908826e-01   1.8232500e-01
   5.4467436e-01   2.6133403e-01
   5.9450856e-01   2.2761516e-01
   8.2472815e-01   4.1175876e-01
   5.3685973e-01   2.8845314e-01
   8.7846358e-01   3.6851394e-01
   8.3935761e-01   4.5093771e-01
   7.9131607e-01   6.9192711e-02
   4.1293508e-01   3.4253145e-01
   5.5094909e-01   1.9583595e-01
   5.2271952e-01   4.4387001e-01
   6.0312126e-01   3.9303247e-01
   6.7790264e-01   8.6337742e-02
   7.2814308e-01   3.4473317e-01
   6.2799326e-01   3.9536532e-01
   5.5174621e-01   3.5807825e-01
   5.4913397e-01   4.6370482e-01
   4.7657529e-01   2.2551707e-01
   4.4477872e-01   2.7929463e-01
   5.4600786e-01   2.3932435e-01
   4.8851425e-01   2.6317378e-01
   9.0058902e-01   3.0756254e-01
   5.7022114e-01   3.5656879e-01
   6.2666338e-01   3.9249410e-01
   4.6802875e-01   4.1727694e-01
   6.0465658e-01   3.6755105e-01
   6.5905952e-01   3.7043067e-01
   7.8136800e-01   5.2524296e-01
   5.6172827e-01   5.1232880e-01
   8.4347620e-01   4.2037880e-01
   4.0863096e-01   3.5009626e-01
   2.6622125e-01   2.7707835e-01
   4.4983084e-01   5.0491568e-01
   2.7775307e-01   4.1205110e-01
   7.0063226e-01   3.3148871e-01
   7.2606965e-01   2.9366732e-01
   8.7191317e-01   9.6347768e-01
   7.9016723e-01   5.7556282e-01
   3.8630911e-01   3.9176142e-01
   6.8109341e-01   2.6207813e-01
   4.8691759e-01   3.3582381e-01
   3.3975834e-01   4.8329944e-01
   3.4011326e-01   3.3575985e-01
   7.3970924e-01   2.7086238e-01
   7.3345077e-01   3.5619856e-01
   3.7996855e-01   2.9644671e-01
   5.5284231e-01   3.0377454e-01
   6.5453300e-01   3.0493771e-01
   5.2354813e-01   4.9330471e-01
   9.7934448e-01   4.0646276e-01
   9.9507174e-01   3.6489953e-01
   6.0664186e-01   4.1828133e-01
   4.0275591e-01   5.4785296e-01
   4.7811852e-01   3.4802351e-01
   5.7139066e-01   4.4717748e-01
   5.4354257e-01   3.1990114e-01
   6.5008196e-01   4.2375529e-01
   8.8318628e-01   4.4127078e-01
   3.5716495e-01   3.3543781e-01
   7.8242487e-01   2.9639253e-01
   7.5489545e-01   4.0213913e-01
   7.5261306e-01   2.5230680e-01
   6.2816024e-01   4.0289655e-01
   5.5545005e-01   2.9471637e-01
   6.1882259e-01   3.4927367e-01
   5.4743139e-01   5.2826495e-01
   6.9831558e-01   6.1390976e-01
   3.8364617e-01   2.6200680e-01
   8.4238470e-01   4.9817774e-01
   3.8276410e-01   2.3763035e-01
   9.6485514e-01   7.2376557e-01
   4.9286537e-01   2.3648284e-01
   6.5764125e-01   2.2904895e-01
   3.6639501e-01   4.1366809e-01
   4.2944053e-01   3.1244820e-01
   4.5212899e-01   3.8555485e-01
   5.2843114e-01   3.0646610e-01
   7.4258002e-01   3.2874996e-01
   7.3087497e-01   3.2777028e-01
   5.0222997e-01   3.8176080e-01
   4.6357064e-01   2.4104159e-01
   3.6157382e-01   4.6276537e-01
   4.3754785e-01   3.2463466e-01
   3.0456296e-01   4.1397891e-01
   7.6230210e-01   2.9574934e-01
   8.3040516e-01   2.9522820e-01
   7.0931662e-01   3.2453499e-01
   6.0449466e-01   2.4849912e-01
   7.6259314e-01   3.5028147e-01
   6.6497338e-01   1.8471751e-01
   6.0421323e-01   2.9906523e-01
   5.3436667e-01   5.7682239e-01
   8.0089183e-01   3.7473306e-01
   9.3602249e-01   3.7051777e-01
   3.9955575e-01   4.7575920e-01
   4.4479669e-01   2.7754879e-01
   3.7878030e-01   3.1195103e-01
   7.9928320e-01   4.0333225e-01
   5.8557827e-01   5.6734841e-01
   3.5592132e-01   4.9169431e-01
   9.9794586e-01   3.4068085e-01
   8.1865424e-01   4.3798312e-01
   8.6234217e-01   4.1460734e-01
   2.5930614e-01   1.6597077e-01
   6.6821480e-01   3.2830099e-01
   3.9034147e-01   2.0963952e-01
   5.4260727e-01   3.2725565e-01
   7.9567315e-01   3.4596022e-01
   5.7827685e-01   4.4212609e-01
   4.5175460e-01   6.1766407e-01
   3.5676581e-01   2.7445460e-01
   6.4510262e-01   3.7453258e-01
   4.7358906e-01   2.5828132e-01
   5.4008372e-01   2.2436404e-01
   2.1915682e-01   2.8095539e-01
   3.7789902e-01   3.6327718e-01
   6.6903085e-01   2.5651157e-01
   7.7811993e-01   3.8356779e-01
   5.6379086e-01   3.7196764e-01
   6.7600843e-01   2.5302878e-01
   6.4620665e-01   2.4112023e-01
   5.3656087e-01   3.3577251e-01
   6.2201288e-01   3.1147923e-01
   5.6077254e-01   2.1673762e-01
   3.4720101e-01   3.3433836e-01
   7.9423756e-01   3.4651295e-01
   7.3499310e-01   2.2327628e-01
   6.7643849e-01   4.4240144e-01
   5.1741099e-01   5.2239044e-01
   9.9303351e-01   3.0725337e-01
   6.2139815e-01   8.7025713e-01
   4.0914115e-01   1.7118282e-01
   3.5866643e-01   1.4626825e-01
   6.5753401e-01   2.9186429e-01
   5.9008852e-01   2.2362843e-01
   5.6897772e-01   2.5739476e-01
   4.9717267e-01   3.3574145e-01
   8.7986904e-01   5.6778961e-01
   4.5742710e-01   3.7778764e-01
   6.0331074e-01   1.6540388e-01
   7.3686054e-01   3.2148801e-01
   2.8583046e-01   4.7117803e-01
   4.1829136e-01   2.5388123e-01
   6.8992463e-01   3.9509087e-01
   8.8475343e-01   6.4809760e-01
   9.3143075e-01   8.1032214e-01
   6.2236300e-01   3.2005787e-01
   5.1218451e-01   3.8598261e-01
   5.4440435e-01   3.7106002e-01
   4.8670616e-01   2.4421480e-01
   4.3804190e-01   2.2472585e-01
   5.6966012e-01   2.3394645e-01
   6.9368003e-01   3.5051915e-01
   4.8059872e-01   4.1560731e-01
   7.2609699e-01   3.6920956e-01
   8.6188586e-01   2.5540356e-01
   5.7535117e-01   3.1176239e-01
   5.0558145e-01   3.8237782e-01
   4.5335961e-01   3.6079152e-01
   7.4593283e-01   3.1785872e-01
   3.1314295e-01   4.9907777e-01
   9.9306166e-01   4.7212386e-01
   4.9223672e-01   4.6093959e-01
   4.7771567e-01   2.9369111e-01
   4.3283149e-01   3.9775536e-01
   3.8977898e-01   3.3608011e-01
   4.7898720e-01   2.4838162e-01
   7.5818078e-01   3.2624759e-01
   4.3637486e-01   4.2719641e-01
   5.2347974e-01   1.9118886e-01
   4.6029127e-01   2.4325898e-01
   4.3890580e-01   3.4626971e-01
   4.8186650e-01   3.7743575e-01
   5.4480836e-01   4.2938834e-01
   7.0799188e-01   2.4840210e-01
   2.1669212e-02   4.4068997e-01
   5.6274240e-01   4.4560103e-01
   8.3608887e-01   4.3594636e-01
   4.5451296e-01   3.0574913e-01
   6.7377357e-01   4.9574286e-01
   2.7068197e-01   2.4386091e-01
   7.4454000e-01   4.8339988e-01
   5.6940256e-01   3.9650674e-01
   2.9177760e-01   3.7178091e-01
   3.5237439e-01   3.9090662e-01
   7.2878185e-01   4.7686907e-01
   6.9702629e-01   3.0304340e-01
   4.7217168e-01   3.2222860e-01
   4.5439834e-01   2.7701682e-01
   1.0000000e+00   4.9281398e-01
   6.8896971e-01   3.6907088e-01
   4.5348294e-01   2.7091328e-01
   4.8693117e-01   4.5236456e-01
   7.0815847e-01   3.0462730e-01
   5.1838431e-01   4.5072329e-01
   3.1137987e-01   2.8280327e-01
   6.5589918e-01   3.6999691e-01
   9.7644502e-01   3.7119993e-01
   5.3023188e-01   6.1089375e-01
   6.5091076e-01   2.8239078e-01
   6.5604536e-01   2.7531511e-01
   7.6094917e-01   4.5511854e-01
   7.8181378e-01   3.3786437e-01
   5.0337644e-01   4.5434416e-01
   5.8979703e-01   1.3485463e-01
   7.5066568e-01   5.8235695e-01
   7.1951801e-01   6.5547158e-01
   6.8853134e-01   3.2147828e-01
   3.0088977e-01   2.1772677e-01
   5.9409247e-01   2.6047026e-01
   4.9982548e-01   4.4962546e-01
   8.8385981e-01   4.0936888e-01
   5.5871078e-01   2.4140470e-01
   4.0390212e-01   4.2302511e-01
   5.3637804e-01   2.9520335e-01
   7.0591454e-01   2.7691243e-01
   8.8561591e-01   3.4294948e-01
   5.2296450e-01   4.7919559e-01
   8.4735866e-01   4.7723795e-01
   5.6828701e-01   3.0109400e-01
   8.4632494e-01   1.6148433e-01
   8.8575343e-01   2.9648911e-01
   5.4122029e-01   5.3696375e-01
   7.2401923e-01   3.6797327e-01
   6.6167724e-01   4.8539907e-01
   4.5440274e-01   2.5254109e-01
   5.7402939e-01   3.3706059e-01
   6.9410208e-01   4.9008157e-01
   3.5398864e-01   3.5996946e-01
   2.3482969e-01   3.9501052e-01
   6.2829249e-01   1.7546613e-01
   7.4195431e-01   2.4750164e-01
   7.7204334e-01   4.6932205e-01
   5.5871621e-01   2.1115709e-01
   4.4738698e-01   2.5012465e-01
   7.1144382e-01   5.1887532e-01
   4.2991007e-01   3.2864217e-01
   7.8459670e-01   4.0059540e-01
   6.8039909e-01   4.5227313e-01
   8.3588456e-01   2.8257160e-01
   1.0000000e+00   5.9292060e-01
   5.0751036e-01   3.6467690e-01
   6.9385824e-01   3.9801132e-01
   6.3693307e-01   4.3088376e-01
   1.0000000e+00   4.6891624e-01
   6.4898296e-01   4.3366191e-01
   8.8880280e-01   3.4674543e-01
   4.4694670e-01   4.7857964e-01
   8.6496925e-01   3.6534526e-01
   7.9190780e-01   3.0622311e-01
   8.1279307e-01   4.0447407e-01
   4.5809145e-01   3.2930287e-01
   3.4522429e-01   4.6702823e-01
   3.8993231e-01   2.5046978e-01
   7.1629501e-01   4.2448906e-01
   9.7442133e-01   2.1620936e-01
   8.8936146e-01   2.8973605e-01
   9.6624615e-01   5.9056504e-01
   3.7972237e-01   3.1019090e-01
   6.2804664e-01   3.2038285e-01
   7.0490625e-01   4.4638742e-01
   6.1693069e-01   5.1724896e-01
   6.1073097e-01   2.3776068e-01
   5.1909349e-01   3.2607783e-01
   5.4210404e-01   4.0536339e-01
   1.0000000e+00   4.0544482e-01
   7.2495931e-01   3.0096112e-01
   6.2116701e-01   5.0142332e-01
   6.8018231e-01   1.9928575e-01
   9.7091930e-01   7.4379240e-01
   8.9416924e-01   3.0615014e-01
   7.0023424e-01   2.8968045e-01
   4.0352056e-01   3.0906254e-01
   5.5083406e-01   3.7674057e-01
   7.4545484e-01   3.3370552e-01
   8.5308845e-01   3.7130496e-01
   8.0897573e-01   3.5760194e-01
   4.6501999e-01   4.3910277e-01
   7.9371230e-01   2.5810532e-01
   5.5347864e-01   2.3029009e-01
   5.5437896e-01   5.3153572e-01
   8.3307727e-01   5.6210816e-01
   8.8506033e-01   4.7571147e-01
   5.0106370e-01   3.9504167e-01
   5.1826833e-01   3.1519225e-01
   6.0697230e-01   4.0041700e-01
   4.8101729e-01   1.3104342e-01
   6.5546578e-01   3.0203850e-01
   4.0892759e-01   2.3471858e-01
   6.9304828e-01   3.2752543e-01
   9.7823016e-01   4.6429509e-01
   7.0857045e-01   3.5141109e-01
   8.7578024e-01   2.9487892e-01
   8.5075912e-01   8.6792972e-01
   4.9147598e-01   2.8989865e-01
   7.9158831e-01   2.4912883e-01
   5.8792967e-01   1.4627343e-01
   4.4489253e-01   3.7322519e-01
   7.5809762e-01   2.3524095e-01
   7.3976147e-01   3.4434127e-01
   6.2730325e-01   3.9425738e-01
   5.3522476e-01   2.2420049e-01
   8.8662024e-01   2.9946668e-01
   6.9710046e-01   2.7339305e-01
   9.6009520e-01   3.8121131e-01
   4.9841857e-01   5.2204628e-01
   7.8580712e-01   3.6635589e-01
   4.3540186e-01   6.3767946e-01
   6.2716993e-01   6.0215769e-01
   8.5942245e-01   3.6013057e-01
   8.3733883e-01   3.8762084e-01
   4.0295929e-01   3.2167398e-01
   8.3542603e-01   1.8541347e-01
   4.2874417e-01   3.4086035e-01
   2.9915098e-01   2.3533820e-01
   3.7230600e-01   4.5015145e-01
   6.2142622e-01   4.8490917e-01
   5.6697795e-01   2.4802027e-01
   3.8117663e-01   3.0214455e-01
   5.0013147e-01   4.1072118e-01
   6.8154898e-01   3.8072552e-01
   9.9929097e-01   2.9354399e-01
   4.6202349e-01   4.5562562e-01
   8.8929846e-01   6.2861717e-01
   8.2077503e-01   3.7774676e-01
   4.9042480e-01   2.5199805e-01
   9.2447178e-01   3.3628819e-01
   4.6206602e-01   2.3915364e-01
   6.0274911e-01   3.9000898e-01
   6.4376921e-01   4.6424063e-01
   3.9206014e-01   2.8843828e-01
   3.5835914e-01   2.3160006e-01
   5.5646129e-01   3.0647361e-01
   2.8280563e-01   4.4289329e-01
   6.8458559e-01   3.7044479e-01
   6.0640848e-01   4.3429478e-01
   7.6442654e-01   3.7693204e-01
   8.5298398e-01   4.3419256e-01
   5.2651379e-01   5.4193400e-01
   6.4491099e-01   3.6020065e-01
   8.7849463e-01   3.9833385e-01
   7.5506642e-01   2.8589085e-01
   4.8353452e-01   3.1100646e-01
   7.9148600e-01   1.8132364e-01
   4.0049431e-01   4.5483038e-01
   8.5591039e-01   4.5800027e-01
   6.2549634e-01   3.2480698e-01
   4.8587013e-01   7.8895511e-01
   6.4781222e-01   6.7489646e-01
   4.8086230e-01   4.2326905e-01
   4.0499644e-01   3.9472712e-01
   8.2220666e-01   2.9645377e-01
   5.0271387e-01   3.4729361e-01
   5.9559891e-01   3.1575339e-01
   8.5476527e-01   4.9571635e-01
   8.1941675e-01   4.3052904e-01
   4.3336481e-01   3.0772699e-01
   7.3800231e-01   4.4077143e-01
   5.4065033e-01   4.4614784e-01
   6.8739760e-01   3.6171276e-01
   2.2418127e-01   1.5041876e-01
   6.9357451e-01   5.1731556e-01
   4.4870485e-01   3.1695462e-01
   7.0231563e-01   2.7749975e-01
   4.6404182e-01   3.9947761e-01
   8.1093931e-01   5.6596962e-01
   7.3302522e-01   5.9711744e-01
   6.2996848e-01   4.7569276e-01
   5.5329049e-01   3.4613906e-01
   4.3739257e-01   6.6117895e-01
   6.6281492e-01   2.8132807e-01
   9.1970237e-01   8.1064511e-01
   3.7789861e-01   3.1703720e-01
   1.0000000e+00   9.7267206e-01
   5.6590814e-01   1.5394259e-01
   6.6347038e-01   4.1710450e-01
   3.7079465e-01   3.2698284e-01
   6.3424428e-01   4.4138947e-01
   3.9052568e-01   2.3289789e-01
   5.7550018e-01   3.4615275e-01
   4.3257413e-01   3.9220635e-01
   5.7930971e-01   1.6508058e-01
   3.2364791e-01   2.6399550e-01
   6.7303460e-01   3.3809127e-01
   7.3547007e-01   3.0031857e-01
   7.1907108e-01   2.0805057e-01
   6.5205581e-01   5.2211189e-01
   4.7345677e-01   3.5130921e-01
   4.8585969e-01   3.1003121e-01
   5.6263754e-01   2.2949615e-01
   3.4533620e-01   2.9506659e-01
   4.6110873e-01   2.2007718e-01
   4.1288314e-01   2.1602240e-01
   4.1605213e-01   2.8358829e-01
   7.8730932e-01   2.8048415e-01
   4.6485804e-01   2.5656511e-01
   4.9432372e-01   2.5606562e-01
   4.9434696e-01   1.2499100e-01
   5.7014959e-01   2.8206499e-01
   3.2940335e-01   2.1779653e-01
   9.6909746e-01   4.4906023e-01
   5.6910415e-01   2.8690686e-01
   7.6286440e-01   3.9571084e-01
   3.8449369e-01   3.9723097e-01
   4.1489598e-01   3.8385545e-01
   7.7702885e-01   5.0048753e-01
   5.4285140e-01   3.5332859e-01
   6.0131206e-01   1.9980760e-01
   4.8603068e-01   3.8954423e-01
   6.1977130e-01   3.7490753e-01
   4.8866725e-01   3.1410843e-01
   2.3128893e-01   2.3208815e-01
   8.9911622e-01   2.1228254e-01
   6.1429222e-01   5.6191038e-01
   5.6059136e-01   2.8883096e-01
   7.7580025e-01   2.8285639e-01
   4.5020565e-01   2.6839870e-01
   8.1350549e-01   3.4261171e-01
   4.4379824e-01   3.3275421e-01
   4.8615559e-01   9.6597995e-01
   8.0562409e-01   6.6779522e-01
   6.9135705e-01   4.4780648e-01
   7.5257194e-01   7.2293134e-01
   4.5527210e-01   3.1170843e-01
   3.4882873e-01   2.7038338e-01
   9.1109529e-01   3.5331245e-01
   6.6712464e-01   4.5366226e-01
   8.7857007e-01   3.6156611e-01
   7.8094842e-01   3.8073978e-01
   6.5439768e-01   7.0386631e-01
   5.9738110e-01   4.2463584e-01
   8.5452869e-01   1.7465528e-01
   8.2517611e-01   5.1918007e-01
   7.0898553e-01   1.7782426e-01
   6.3577700e-01   3.2498540e-01
   4.6661709e-01   4.9202475e-01
   5.3171370e-01   2.9110582e-01
   7.2262423e-01   2.8602495e-01
   4.3962951e-01   2.5632502e-01
   7.9810407e-01   1.8797242e-01
   5.1561107e-01   3.6105404e-01
   5.2077401e-01   3.8187766e-01
   4.5127040e-01   1.3746739e-01
   5.9124815e-01   2.5987308e-01
   7.5238528e-01   4.0594856e-01
   9.1522855e-01   4.6024322e-01
   5.2007177e-01   1.8197960e-01
   7.9519905e-01   2.7805205e-01
   6.1993740e-01   5.7270243e-01
   5.4974943e-01   2.9828692e-01
   7.2321736e-01   4.1353144e-01
   8.1785476e-01   4.5338174e-01
   4.2306873e-01   2.9359534e-01
   4.5968357e-01   2.6754945e-01
   7.5147984e-01   5.9634112e-01
   5.0168979e-01   1.7703749e-01
   5.0728608e-01   3.5638564e-01
   7.2334538e-01   4.7146600e-01
   6.8389848e-01   2.3854088e-01
   6.8040106e-01   1.6984877e-01
   3.7936994e-01   3.5398290e-01
   7.8972672e-01   4.6031623e-01
   9.2677235e-01   6.6701776e-01
   6.3507409e-01   3.7317189e-01
   8.8668987e-01   3.0228450e-01
   6.6945418e-01   3.0292125e-01
   1.8881534e-01   3.2672608e-01
   5.7552706e-01   4.8576896e-01
   7.5507176e-01   5.7020661e-01
   5.4751806e-01   5.2814057e-01
   5.6817352e-01   4.0749544e-01
   5.4457707e-01   4.5987875e-01
   4.6105560e-01   7.0159715e-01
   4.5315092e-01   8.9092947e-02
   4.3279993e-01   4.4543869e-01
   4.9764101e-01   2.2948264e-01
   6.3294565e-01   2.1642128e-01
   9.6957677e-01   4.4066476e-01
   6.6462600e-01   3.3875896e-01
   9.6904407e-01   2.1147300e-02
   8.7264332e-01   2.9771531e-01
   5.3410489e-01   3.7220569e-02
   4.0051846e-01   4.0326414e-01
   7.4411584e-01   5.7989526e-01
   6.6237529e-01   4.2071740e-01
   5.6843883e-01   4.3363034e-01
   5.5956871e-01   3.8206334e-01
   4.4299458e-01   3.5352765e-01
   7.3079069e-01   4.1954451e-01
   5.1351355e-01   2.7470873e-01
   3.5099756e-01   3.5049910e-01
   6.7980903e-01   3.2689529e-01
   1.5527302e-01   2.5692220e-01
   4.0381062e-01   2.6777788e-01
   3.8755165e-01   2.3643683e-01
   5.6356432e-01   3.2256332e-01
   3.6295557e-01   3.3153312e-01
   5.6325850e-01   3.0273851e-01
   6.9391498e-01   4.3504820e-01
   2.7561983e-01   2.0871176e-01
   4.7069932e-01   4.6910800e-01
   5.1554286e-01   1.5832783e-01
   4.9010726e-01   4.2891590e-01
   9.0286211e-01   9.3811186e-01
   5.2043502e-01   4.1505763e-01
   4.0839675e-01   1.8898267e-01
   8.2076106e-01   3.3558785e-01
   9.6036723e-01   4.1884133e-01
   9.2701252e-01   3.2308631e-01
   6.3819729e-01   4.9987520e-01
   8.4863411e-01   4.6077241e-01
   7.4199148e-01   6.4395354e-01
   6.1013481e-01   2.1448942e-01
   6.4403044e-01   4.3520359e-01
   5.6177378e-01   8.0713869e-01
   4.2688653e-01   3.0774638e-01
   5.0793410e-01   3.1548485e-01
   6.2944418e-01   3.8984830e-01
   5.8862274e-01   4.1886265e-01
   7.2531519e-01   7.3240404e-01
   7.5213819e-01   4.1077620e-01
   3.0702489e-01   3.4967847e-01
   9.9912336e-01   4.4772624e-01
   6.5793071e-01   7.0902448e-01
   6.3539538e-01   2.1698159e-01
   5.8906791e-01   4.7348027e-01
   7.2984627e-01   3.5757657e-01
   4.5477236e-01   2.2287345e-01
   9.4687436e-01   7.8292981e-01
   3.1402033e-01   2.5172136e-01
   3.7556253e-01   2.8905246e-01
   9.9180689e-01   3.1832215e-01
   4.3504264e-01   3.4854335e-01
   5.6171795e-01   2.0220434e-01
   6.0984672e-01   1.8984117e-01
   4.9043088e-01   4.1736083e-01
   4.3194631e-01   2.0995992e-01
   9.1544500e-01   2.9319126e-01
   2.4825852e-01   3.5104409e-01
   6.6469482e-01   2.8497678e-01
   5.7549497e-01   3.1133874e-01
   8.4675584e-01   2.9163422e-01
   7.0984504e-01   3.4621344e-01
   8.6021677e-01   2.3711680e-01
   6.4382011e-01   4.0120311e-01
   3.2748176e-01   2.6041603e-01
   6.1630776e-01   3.2119610e-01
   4.6349160e-01   3.7989725e-01
   3.3151460e-01   2.0759475e-01
   5.2599879e-01   5.0533327e-01
   4.4879163e-01   2.8396955e-01
   4.7833131e-01   2.5023296e-01
   6.7192195e-01   4.2385254e-01
   6.1558118e-01   4.7958528e-01
   4.7636495e-01   4.7110299e-01
   7.2899807e-01   3.2413342e-01
   5.2061697e-01   4.0397137e-01
   8.2408210e-01   2.2203661e-01
   5.0155247e-01   2.8921989e-01
   4.7411021e-01   6.7161240e-01
   5.3446696e-01   1.0457163e-01
   5.1917472e-01   2.5521267e-01
   3.6662975e-01   9.1301923e-01
   7.5912741e-01   2.6732990e-01
   3.8679337e-01   2.6147053e-01
   8.5754355e-01   2.7728165e-01
   4.6809569e-01   3.1308139e-01
   4.4789399e-01   3.2292699e-01
   4.3995691e-01   1.0124533e-01
   6.5958362e-01   6.3080322e-01
   6.5962963e-01   2.6038704e-01
   2.6095488e-01   1.3657091e-01
   4.6904155e-01   4.8215340e-01
   5.1742469e-01   4.5047021e-01
   6.4447709e-01   4.4892617e-01
   6.8634325e-01   3.3878998e-01
   4.7235498e-01   3.7946351e-01
   4.4401079e-01   2.2448619e-01
   7.9050949e-01   2.8843821e-01
   7.1591659e-01   9.7653332e-02
   4.0819314e-01   5.1991844e-01
   6.7648236e-01   3.2396630e-01
   5.2637610e-01   2.5487905e-01
   6.4726722e-01   2.2302138e-01
   4.2221310e-01   2.4128403e-01
   5.8144922e-01   4.7357697e-01
   6.1515931e-01   3.8488988e-01
   8.2099751e-01   2.1161385e-01
   9.3212837e-01   6.0410606e-01
   5.1969979e-01   3.7844727e-01
   8.4396562e-01   3.8568373e-01
   4.7880096e-01   2.9728142e-01
   3.3685943e-01   3.5617827e-01
   5.0057421e-01   6.9206463e-01
   4.8656752e-01   4.0547744e-01
   3.3255013e-01   3.7076106e-01
   3.7072233e-01   3.5529727e-01
   7.4621733e-01   4.1882685e-01
   6.4711761e-01   1.7967690e-01
   7.0167486e-01   2.3710298e-01
   9.1225055e-01   2.7244637e-01
   3.8385704e-01   3.6122228e-01
   5.4396921e-01   1.1111695e-01
   7.7964063e-01   3.2852395e-01
   9.3039351e-01   4.9733084e-01
   5.9020962e-01   4.2810426e-01
   7.2213324e-01   5.0822168e-01
   5.2688405e-01   4.2670087e-01
   4.9984355e-01   3.3399119e-01
   3.2533693e-01   3.6335199e-01
   4.8413346e-01   2.3251502e-01
   4.0786964e-01   4.9196272e-01
   5.6353975e-01   5.4449358e-01
   3.8182724e-01   2.1264981e-01
   3.5111685e-01   3.1566153e-01
   4.7819395e-01   6.1572034e-01
   7.6782284e-01   3.5502989e-01
   3.1854933e-01   6.3689781e-01
   3.7678595e-01   2.8018164e-01
   4.2206861e-01   3.7354165e-01
   5.2724109e-01   3.1414858e-01
   4.1469258e-01   3.8228277e-01
   5.8882694e-01   3.8994954e-01
   5.3852853e-01   2.2064588e-01
   6.5397783e-01   3.2048203e-01
   5.0730644e-01   4.4781968e-01
   4.0709028e-01   3.5665970e-01
   8.1939947e-01   2.8492203e-01
   6.6277810e-01   4.1157253e-01
   3.3292509e-01   2.9963347e-01
   4.0982766e-01   4.2518247e-01
   7.8870891e-01   1.7011606e-01
   5.7084320e-01   2.1715472e-01
   8.2784882e-01   3.1479549e-01
   7.1397671e-01   3.9574662e-01
   4.8596706e-01   3.4317698e-01
   4.3217371e-01   3.3820771e-01
   4.6561985e-01   5.6787219e-01
   3.6615629e-01   3.2112804e-01
   4.3812297e-01   3.9528057e-01
   5.3513382e-01   3.2743734e-01
   4.0843290e-01   1.9313759e-01
   3.7940898e-01   3.4176839e-01
   5.5413583e-01   4.4291296e-01
   4.8067257e-01   4.2808147e-01
   5.3771274e-01   3.4908062e-01
   6.5149709e-01   3.8505209e-01
   1.5661858e-01   1.1461582e-01
   8.2487536e-01   4.9096147e-01
   6.6978097e-01   8.8751972e-02
   5.5060153e-01   4.7532772e-01
   7.8853796e-01   2.6747098e-01
   2.9325167e-01   3.7439084e-01
   2.8357218e-01   4.4335334e-01
   2.9107674e-01   3.3645695e-01
   4.1274253e-01   4.8476431e-01
   3.9083157e-01   3.1396640e-01
   2.9165307e-01   2.4885614e-01
   6.7047977e-01   3.4464697e-01
   3.1172108e-01   3.6001794e-01
   4.1093963e-01   4.8957257e-01
   9.0285285e-01   2.5203164e-01
   2.9502947e-01   4.8151430e-01
   6.9615106e-01   1.1050329e-01
   4.9384407e-01   2.6812192e-01
   6.9757381e-01   3.5508872e-01
   5.1479603e-01   3.3795630e-01
   5.6721399e-01   5.7491138e-01
   4.8643559e-01   3.4843121e-01
   6.4646470e-01   2.7607150e-01
   6.6089019e-01   3.0863375e-01
   8.1304148e-01   3.4098201e-01
   6.8426656e-01   4.1045835e-01
   4.5106404e-01   5.4528254e-01
   4.5905141e-01   1.2985871e-01
   5.4681255e-01   5.6018425e-01
   7.9696751e-01   5.8464130e-01
   2.1320679e-01   2.6529699e-01
   7.0435573e-01   2.3599202e-01
   4.4077817e-01   6.7687776e-01
   4.6286476e-01   5.5552892e-01
   3.8620314e-01   4.0383123e-01
   8.0014833e-01   5.1419464e-01
   7.6708781e-01   5.5325665e-01
   9.2780373e-01   3.6345166e-01
   7.4676612e-01   2.8687319e-01
   9.1754547e-01   2.8959812e-01
   4.6699373e-01   5.1332870e-01
   4.8067441e-01   2.7554895e-01
   6.5721586e-01   3.5705297e-01
   8.0321732e-01   3.2643304e-01
   4.9646095e-01   2.3724228e-01
   3.7389689e-01   4.3304874e-01
   3.3676404e-01   3.4687082e-01
   6.3607382e-01   5.9419588e-01
   4.1349626e-01   2.8714246e-01
   7.3964212e-01   3.7693242e-01
   3.6998928e-01   3.1278280e-01
   7.1524255e-01   4.4160180e-01
   3.8610774e-01   3.3679031e-01
   8.4411110e-01   3.6380031e-01
   4.4847713e-01   3.4981787e-01
   6.4462274e-01   2.1399502e-01
   4.0117674e-01   3.4147106e-01
   4.5009372e-01   3.8770197e-01
   5.2475473e-01   4.2784371e-01
   6.1708741e-01   5.3873246e-01
   6.9897302e-01   1.4677664e-01
   4.9546206e-01   3.4077631e-01
   3.7981469e-01   6.1950259e-01
   5.3324789e-01   3.1620973e-01
   8.8097881e-01   3.9133208e-01
   5.5711483e-01   2.3394644e-01
   4.4399999e-01   3.8779943e-01
   7.2593709e-01   2.1333363e-01
   5.8037730e-01   4.1944916e-01
   8.8439971e-01   5.7634158e-01
   4.8275818e-01   2.9687294e-01
   3.6947164e-01   3.4321960e-01
   4.5815886e-01   3.8535365e-01
   4.3614386e-01   5.8232793e-01
   9.4394343e-01   2.0553542e-01
   7.8006270e-01   6.3280567e-01
   6.0582008e-01   4.4993622e-01
   5.7386977e-01   3.7503301e-01
   3.9883564e-01   2.7199955e-01
   3.1747426e-01   3.6491240e-01
   9.0435593e-01   3.9783655e-01
   7.7523430e-01   2.7875753e-01
   5.7135381e-01   2.2829985e-01
   7.4618040e-01   3.7725106e-01
   6.2546198e-01   3.4047378e-01
   4.6786714e-01   2.9693490e-01
   3.0942968e-01   4.8591448e-01
   7.9905627e-01   4.6475435e-01
   8.1157582e-01   5.8997709e-01
   4.7941535e-01   2.8097237e-01
   6.4965368e-01   3.9368440e-01
   5.1238445e-01   3.5822709e-01
   4.4819109e-01   1.3670824e-01
   7.4966454e-01   3.6781639e-01
   7.4763234e-01   3.0657217e-01
   5.6870578e-01   4.1316813e-01
   6.9820422e-01   5.3045522e-01
   4.8820160e-01   3.0850070e-01
   5.9871902e-01   3.2626691e-01
   6.1207333e-01   1.3986599e-01
   5.0187221e-01   4.3804859e-01
   2.8873965e-01   4.8863197e-01
   4.2545709e-01   2.9945078e-01
   6.2710331e-01   5.2231870e-01
   5.3309521e-01   3.8024541e-01
   9.0648446e-01   3.7836420e-01
   4.7200783e-01   4.1013977e-01
   6.0388318e-01   4.9456609e-01
   2.4519888e-01   1.9225154e-01
   6.2852123e-01   3.0629953e-01
   3.6858245e-01   2.7129007e-01
   2.9174297e-01   4.4938611e-01
   5.4560953e-01   2.7987835e-01
   3.1766560e-01   1.8391918e-01
   5.1183725e-01   3.0889156e-01
   8.5640666e-01   2.2403655e-01
   6.6608865e-01   4.0663321e-01
   6.9453678e-01   4.6444050e-01
   7.0601238e-01   5.9725791e-02
   5.0077942e-01   4.6547019e-01
   7.3142232e-01   3.8805012e-01
   7.5763988e-01   3.0145100e-01
   6.4548261e-01   2.7368374e-01
   6.8116634e-01   4.3421574e-01
   3.4223907e-01   2.3613980e-01
   7.0013018e-01   3.4384587e-01
   6.1425311e-01   6.3124169e-01
   3.7621159e-01   3.4293220e-01
   6.3378716e-01   3.8095395e-01
   3.3762454e-01   2.6955079e-01
   8.2841699e-01   4.2962156e-01
   2.8724205e-01   2.1283051e-01
   7.3869432e-01   3.0955728e-01
   6.2633233e-01   2.9943825e-01
   4.7113269e-01   2.2537539e-01
   3.8738840e-01   2.2998853e-01
   3.9127976e-01   3.5396026e-01
   4.3837067e-01   2.8573143e-01
   6.4011654e-01   4.1926468e-01
   2.8294096e-01   2.3521084e-01
   6.1352777e-01   2.6615286e-01
   3.7876231e-01   4.2749013e-01
   4.8060732e-01   2.9823708e-01
   5.7065974e-01   3.8042075e-01
   7.2605532e-01   3.4183560e-01
   4.5173589e-01   1.6218957e-01
   4.7801004e-01   3.0819130e-01
   5.6602152e-01   2.7138040e-01
   6.7242838e-01   3.0715539e-01
   9.7002863e-01   3.0745333e-01
   7.1052268e-01   4.4436686e-01
   5.5632194e-01   5.1697184e-01
   5.0414223e-01   2.8260991e-01
   7.1205619e-01   2.4841552e-01
   3.2612323e-01   2.3489049e-01
   5.7382352e-01   9.4795082e-02
   5.2381494e-01   4.2308635e-01
   6.8951250e-01   4.2134710e-01
   6.8351504e-01   2.3386735e-01
   4.1624208e-01   3.3041939e-01
   4.8325785e-01   9.5932339e-02
   7.7013298e-01   4.8520744e-01
   5.4448433e-01   3.4042581e-01
   4.4622081e-01   4.0650310e-01
   6.6529320e-01   4.3548165e-01
   4.2770195e-01   1.4395108e-01
   5.1477037e-01   3.9947871e-01
   4.7798000e-01   2.9802553e-01
   4.9452262e-01   3.2173170e-01
   3.5462976e-01   4.4028697e-01
   6.0775292e-01   3.4740928e-01
   4.8448676e-01   2.5179781e-01
   5.9458735e-01   2.4175175e-01
   4.4306333e-01   5.3814349e-01
   4.2093764e-01   6.1869761e-01
   4.5939069e-01   3.0205889e-01
   5.4046209e-01   3.7827065e-01
   3.0781646e-01   3.8347315e-01
   7.0492923e-01   2.2440767e-01
   7.3103005e-01   5.6917175e-01
   3.6052515e-01   4.1973521e-01
   5.1501766e-01   3.3228105e-01
   6.7150092e-01   9.3797926e-02
   6.3524636e-01   4.4941543e-01
   6.0153612e-01   3.6612792e-01
   2.1012131e-01   3.7103835e-01
   4.7380773e-01   4.7330893e-01
   3.3879146e-01   3.4160699e-01
   6.8501381e-01   3.9118665e-01
   7.1259468e-01   2.1645424e-01
   4.2976775e-01   2.6825510e-01
   4.2293244e-01   3.1136678e-01
   6.6468451e-01   6.1395299e-01
   4.5761768e-01   3.1799554e-01
   5.1238231e-01   2.7141446e-01
   4.5161155e-01   2.6751345e-01
   4.3148956e-01   4.4618773e-01
   9.1145062e-01   7.0557901e-01
   8.7297050e-01   2.6037227e-01
   8.1769708e-01   4.0708921e-01
   4.4171154e-01   2.4605499e-01
   5.8385613e-01   5.6950061e-01
   6.4518231e-01   4.6730030e-01
   3.9849486e-01   3.8375897e-01
   9.4245270e-01   3.4866492e-01
   4.9285128e-01   8.3898857e-01
   6.3783756e-01   4.2236796e-01
   3.2019563e-01   1.6492453e-01
   5.0589221e-01   4.7611830e-01
   7.3836811e-01   2.6307952e-01
   8.5089758e-01   8.4564646e-01
   5.0944176e-01   2.7110117e-01
   2.4307130e-01   4.5191215e-01
   4.9884875e-01   2.7388561e-01
   6.3354121e-01   2.3021251e-01
   3.3971748e-01   3.3163034e-01
   8.4663839e-01   5.9359860e-01
   7.0083237e-01   3.5611256e-01
   7.5183252e-01   3.5770245e-01
   5.3329176e-01   2.2862334e-01
   4.6281961e-01   3.6331954e-01
   8.5752497e-01   2.5342115e-01
   5.9136091e-01   4.6359967e-01
   3.1073984e-01   4.8438318e-01
   5.4310305e-01   1.8009214e-01
   9.4843366e-01   3.2071851e-01
   8.9930932e-01   3.9841468e-01
   3.8864974e-01   2.6878696e-01
   5.5691233e-01   4.5295932e-01
   6.6039339e-01   4.2353509e-01
   2.8962682e-01   1.4509194e-01
   8.2988517e-01   2.3975182e-01
   6.0633843e-01   3.9443733e-01
   7.1678469e-01   4.4546703e-01
   1.3648654e-01   2.7128131e-01
   5.5920434e-01   3.6692532e-01
   7.5798297e-01   1.8944949e-01
   5.3747992e-01   4.6742023e-01
   5.0265650e-01   3.2445759e-01
   5.6565382e-01   3.5429374e-01
   6.3715757e-01   2.5769178e-01
   6.5303233e-01   5.2612037e-01
   5.9664743e-01   3.6690828e-01
   2.9806051e-01   2.8670502e-01
   3.2709344e-01   3.9141524e-01
   8.0770210e-01   5.2292441e-02
   1.0000000e+00   0.0000000e+00
   4.8495307e-01   4.2663386e-01
   3.4281380e-01   3.1604728e-01
   3.8081968e-01   2.9415772e-01
   1.4835774e-01   4.0917201e-01
   5.0158952e-01   3.1894292e-01
   4.4332451e-01   5.2805782e-01
   5.0876433e-01   5.4448069e-01
   7.0385410e-01   2.1470006e-01
   3.2247096e-01   3.4437121e-01
   5.8907564e-01   3.5491290e-01
   6.7474892e-01   2.9931470e-01
   7.5712445e-01   6.0887398e-01
   4.8859604e-01   5.5116664e-01
   6.6651037e-01   4.7663499e-01
   5.6943183e-01   3.6660096e-01
   4.2525440e-01   3.2276073e-01
   4.0276548e-01   6.0847848e-01
   6.7347419e-01   4.3900366e-01
   6.5633270e-01   2.9624199e-01
   6.7998903e-01   3.5376823e-01
   4.4340983e-01   2.7425101e-01
   7.1204840e-01   3.5213340e-01
   3.2080186e-01   3.1567107e-01
   7.7601362e-01   5.1803654e-01
   8.7834461e-01   4.1122285e-01
   3.5066011e-01   1.9846685e-01
   2.8174094e-01   3.1966806e-01
   5.7158136e-01   3.0737021e-01
   5.8815152e-01   2.6231665e-01
   6.4122590e-01   2.9947599e-01
   4.9916450e-01   4.5770929e-01
   4.1443842e-01   3.6981157e-01
   4.5770709e-01   2.1964024e-01
   6.0674925e-01   3.0812649e-01
   7.1389759e-01   3.4052168e-01
   6.1247651e-01   3.4667050e-01
   7.6980001e-01   4.6995920e-01
   9.4288850e-01   1.5708681e-01
   6.7812978e-01   3.8255489e-01
   4.4519501e-01   4.5236783e-01
   2.9323503e-01   2.4657993e-01
   7.2956353e-01   3.3862529e-01
   6.9463099e-01   1.8488353e-01
   8.2027701e-01   4.1778500e-01
   5.1986785e-01   5.1020035e-01
   4.6616830e-01   3.3758058e-01
   7.1644251e-01   1.7779550e-01
   7.6660641e-01   3.3794312e-01
   4.5007589e-01   3.1170369e-01
   3.1105334e-01   4.1149763e-01
   5.3139221e-01   4.1532598e-01
   6.6750898e-01   2.5510693e-01
   5.3948241e-01   3.6331801e-01
   4.3683350e-01   2.5835030e-01
   2.8192887e-01   3.1490198e-01
   5.7512183e-01   3.7266640e-01
   3.5444135e-01   4.8933678e-01
   9.6537094e-01   4.1216270e-01
   4.9726914e-01   3.1486033e-01
   7.5055488e-01   2.6532558e-01
   4.7494245e-01   3.8512317e-01
   7.3829331e-01   2.4525615e-01
   6.1099879e-01   4.8646718e-01
   5.7887675e-01   3.2074026e-01
   6.4671759e-01   3.1283671e-01
   9.2429829e-01   3.6623015e-01
   5.1738408e-01   2.4642064e-01
   8.0421942e-01   3.6806021e-01
   5.3145243e-01   6.1606070e-01
   4.2501108e-01   3.7830217e-01
   7.3576933e-01   3.2722434e-01
   7.9034701e-01   3.9750693e-01
   3.4958992e-01   3.8250038e-01
   8.9080232e-01   4.2257313e-01
   4.7741454e-01   7.0944746e-01
   7.3896847e-01   5.2517323e-01
   7.1355846e-01   2.2116398e-01
   7.6453586e-01   2.2309359e-01
   7.4973048e-01   3.0519444e-01
   4.0237795e-01   3.8575794e-01
   8.9098393e-01   3.6522401e-01
   9.0908862e-01   5.5396308e-01
   7.2497524e-01   1.3323334e-01
   8.3025552e-01   2.3902620e-01
   4.1208417e-01   4.2762190e-01
   6.0422209e-01   3.2182897e-01
   4.5885881e-01   4.7421779e-01
   5.5427640e-01   3.7156349e-01
   4.2140581e-01   1.2917569e-01
   7.9649965e-01   4.1103284e-01
   7.8628438e-01   4.0698707e-01
   6.8075710e-01   1.5147484e-01
   4.2487241e-01   3.7008280e-01
   7.2771420e-01   3.3904127e-01
   6.7471724e-01   4.4268016e-01
   8.8932848e-01   3.5957076e-01
   4.3836338e-01   3.5497117e-01
   5.5623553e-01   2.6946934e-01
   3.1152079e-01   4.7956361e-01
   4.2547561e-01   2.7940764e-01
   4.9361515e-01   4.6221442e-01
   3.0256010e-01   2.7013042e-01
   1.7398058e-01   3.2317373e-01
   4.8230075e-01   3.9110674e-01
   9.1072688e-01   3.0307439e-01
   5.2187582e-01   4.1902153e-01
   6.3561517e-01   3.8500676e-01
   7.5700887e-01   2.6813123e-01
   4.3857736e-01   5.4422198e-01
   4.6223445e-01   5.5870491e-01
   4.9755377e-01   3.0029064e-01
   7.1909367e-01   4.6150159e-01
   6.4038437e-01   4.0291636e-01
   5.1612805e-01   3.8427827e-01
   6.1987066e-01   1.8264490e-01
   7.2948727e-01   4.9296365e-01
   5.9357539e-01   3.6145711e-02
   3.9511083e-01   4.0446792e-01
   3.1332385e-01   2.5229464e-01
   6.2706757e-01   6.5242006e-01
   3.5207155e-01   2.4178920e-01
   5.9183924e-01   8.0452673e-01
   5.0356117e-01   1.7854397e-01
   6.7602076e-01   3.7660321e-01
   5.9968066e-01   4.0533533e-01
   6.3723171e-01   4.1101337e-01
   8.7784054e-01   4.4664629e-01
   6.5340351e-01   3.6706220e-01
   9.9452252e-01   4.9402706e-01
   8.9858818e-01   4.0863842e-01
   6.8078512e-01   2.7018861e-01
   5.9204031e-01   2.3552425e-01
   7.0246104e-01   3.8749614e-01
   5.5838661e-01   3.4489001e-01
   6.6091557e-01   4.4646842e-01
   5.4648038e-01   3.3265297e-01
   5.5462089e-01   2.3599780e-01
   6.5272182e-01   3.7406275e-01
   7.2959218e-01   3.9774919e-01
   3.7962321e-01   2.2139913e-01
   7.8483968e-01   4.1446845e-01
   4.2806949e-01   6.2173531e-01
   5.8861889e-01   3.2381731e-01
   5.3177663e-01   5.7097422e-01
   4.9218543e-01   6.4480154e-01
   5.6688720e-01   4.5570212e-01
   4.5411186e-01   4.8156864e-01
   5.6692979e-01   3.6225837e-01
   6.2675724e-01   4.5468419e-01
   9.4387040e-01   2.9290769e-01
   7.4053012e-01   1.6880438e-01
   6.3224359e-01   6.9231628e-01
   9.1049022e-01   1.6335795e-01
   8.7690697e-02   3.9624270e-01
   6.4858412e-01   3.6991636e-01
   8.1694934e-01   4.9072422e-01
   5.2260435e-01   3.2261352e-01
   5.0715372e-01   1.1817218e-01
   7.4524117e-01   1.3088252e-01
   2.4698825e-01   4.6585116e-01
   3.4673396e-01   5.2233632e-01
   2.9497962e-01   2.6818509e-01
   9.0514641e-01   4.0514718e-01
   8.4805921e-01   4.8961759e-01
   8.3417555e-01   2.5472139e-01
   6.0064700e-01   4.2524619e-01
   7.0860631e-01   2.1845903e-01
   2.2355317e-01   6.7189261e-01
   7.1069282e-01   4.3536087e-01
   4.9804923e-01   3.6326460e-01
   4.9154471e-01   5.4446004e-01
   3.8738520e-01   5.1805260e-01
   7.2544125e-01   1.9737412e-01
   5.2685009e-01   2.4159544e-01
   5.5777777e-01   9.8485409e-02
   5.6926893e-01   4.1479448e-01
   5.1952698e-01   2.7154767e-01
   8.8788068e-01   3.5705357e-01
   8.7388022e-01   7.5214723e-01
   7.8716997e-01   4.4677255e-01
   7.8196402e-01   3.1210759e-01
   3.9361627e-01   2.8917967e-01
   5.3327948e-01   5.2190106e-01
   3.0241583e-01   3.2536420e-01
   4.7305846e-01   6.4155253e-01
   4.7830334e-01   2.5861877e-01
   6.5346433e-01   2.2027622e-01
   4.4917438e-01   3.9214610e-01
   6.1186078e-01   5.3108343e-01
   6.1656633e-01   3.3589554e-01
   4.9870777e-01   3.2202648e-01
   6.4664769e-01   2.3462699e-01
   6.6107028e-01   3.5271655e-01
   8.2518842e-01   6.7506504e-01
   5.0815425e-01   3.2679828e-01
   7.1497661e-01   1.2238681e-01
   6.3164146e-01   7.3021348e-01
   2.8040204e-01   3.5078664e-01
   2.2708268e-01   5.9574105e-01
   3.6991455e-01   3.5160651e-01
   7.3430262e-01   5.6082943e-01
   6.1040982e-01   2.7868791e-01
   5.2402473e-01   4.0889184e-01
   8.2619443e-01   4.8180693e-01
   4.2926716e-01   3.2366634e-01
   4.2045777e-01   4.7039558e-01
   7.7077258e-01   4.2055675e-01
   5.0179677e-01   2.2175744e-01
   4.0035497e-01   2.0953838e-01
   3.5255530e-01   5.2097120e-01
   7.5522032e-01   7.5939052e-01
   3.1446257e-01   2.8985952e-01
   4.3821560e-01   3.6112578e-01
   6.5707853e-01   3.0135027e-01
   7.5067230e-01   3.3875093e-01
   6.2253783e-01   5.6930959e-01
   6.5702199e-01   9.7868791e-02
   8.6500959e-01   6.0094154e-01
   6.6426302e-01   2.2865734e-01
   4.2795103e-01   2.2212877e-01
   4.5938770e-01   3.8186553e-01
   6.2924247e-01   3.0575671e-01
   5.7300100e-01   4.8734634e-01
   1.0000000e+00   5.9755872e-01
   8.5562537e-01   4.2540649e-01
   7.7032400e-01   3.7130613e-01
   5.8608238e-01   2.3981010e-01
   5.7759667e-01   4.2220680e-01
   4.5592449e-01   3.7580284e-01
   3.9256661e-01   3.3307603e-01
   3.7450115e-01   3.8661830e-01
   1.0000000e+00   4.0440903e-01
   7.0536054e-01   2.8080877e-01
   2.5708631e-01   2.9029143e-01
   6.0892414e-01   6.1432385e-01
   6.0289192e-01   2.5283705e-01
   7.7385042e-01   1.3045759e-01
   3.0000065e-01   3.0271343e-01
   6.7155230e-01   7.9430734e-01
   7.5480438e-01   3.7621989e-01
   5.2555929e-01   2.3601182e-01
   3.4800729e-01   4.0690702e-01
   5.3226748e-01   3.4826003e-01
   9.0482561e-01   1.9067745e-01
   9.1674665e-01   2.5016391e-01
   4.7531977e-01   5.2565734e-01
   7.0810452e-01   3.4857837e-01
   6.0222133e-01   2.7441281e-01
   4.2653443e-01   2.8540711e-01
   2.6950549e-01   2.3628977e-01
   5.5212426e-01   2.1219918e-01
   7.0973823e-01   3.8570559e-01
   5.1082153e-01   4.0589673e-01
   5.2162829e-01   3.9053074e-01
   6.0765195e-01   2.9544805e-01
   4.3037620e-01   3.0046585e-01
   5.8226284e-01   3.7226140e-01
   3.4265982e-01   2.8066283e-01
   4.2454690e-01   1.5786745e-01
   1.8696856e-01   3.3218517e-01
   7.3048340e-01   3.9068898e-01
   1.0000000e+00   3.3904822e-01
   5.4756634e-01   3.0318678e-01
   5.1197689e-01   4.9063361e-01
   5.1861614e-01   2.8912270e-01
   6.8417479e-01   3.5620662e-01
   3.2155116e-01   2.8933781e-01
   7.9818696e-01   4.4398484e-01
   1.0000000e+00   4.0873391e-01
   5.3855523e-01   6.7946972e-01
   6.8081993e-01   4.0060342e-01
   4.3883075e-01   2.8230438e-01
   5.2317788e-01   3.8827678e-01
   4.9922260e-01   3.5477325e-01
   4.7172231e-01   2.2930403e-01
   5.6182432e-01   3.6658238e-01
   5.5155210e-01   2.5889596e-01
   4.4105167e-01   3.4988601e-01
   7.6346501e-01   1.5784265e-01
   4.7787488e-01   5.2694762e-01
   3.5564769e-01   2.7150617e-01
   5.4568047e-01   2.9362063e-01
   7.9927372e-01   4.4225811e-01
   4.9820844e-01   2.4155113e-01
   7.4477413e-01   2.8104858e-01
   7.6101015e-01   4.4529857e-01
   4.7359619e-01   2.8085944e-01
   5.2172067e-01   3.5818882e-01
   5.0776998e-01   2.5978149e-01
   5.2978071e-01   5.6634463e-01
   3.1756919e-01   2.4849676e-01
   3.5804381e-01   1.6810069e-01
   5.0939048e-01   4.6794858e-01
   7.5915101e-01   6.8661888e-01
   5.1633161e-01   2.2874704e-01
   4.4855992e-01   1.1016721e-01
   6.0873240e-01   4.7026723e-01
   6.1231357e-01   2.9496411e-01
   8.2916424e-01   2.6825258e-01
   3.8403967e-01   3.6816863e-01
   6.5538904e-01   3.3466545e-01
   3.8821316e-01   3.5049315e-01
   6.4853777e-01   7.9593502e-01
   4.3201265e-01   2.8240081e-01
   5.2810427e-01   3.3511484e-01
   3.7078159e-01   4.4581544e-01
   8.3167036e-01   2.6821126e-01
   6.7273620e-01   4.8365665e-01
   6.2380739e-01   3.6739327e-01
   3.9495667e-01   2.9678194e-01
   2.2125489e-01   1.9745186e-01
   3.9463471e-01   5.4146133e-01
   4.4221315e-01   3.7280269e-01
   2.8822886e-01   2.9110444e-01
   2.3413541e-01   2.8834266e-01
   5.9336304e-01   1.7630290e-01
   5.4345988e-01   3.1878708e-01
   7.9128371e-01   4.3766126e-01
   3.8758011e-01   2.9458010e-01
   5.2340715e-01   2.8161865e-01
   6.9158825e-01   3.6277634e-01
   3.3018283e-01   3.7330611e-01
   5.2438883e-01   3.3554273e-01
   6.4648318e-01   2.8950095e-01
   5.2213203e-01   2.8837449e-01
   4.8286098e-01   3.4954955e-01
   5.7069603e-01   4.7409064e-01
   9.9688047e-01   2.4548113e-01
   4.3751562e-01   2.4466517e-01
   6.6001475e-01   2.1072894e-01
   5.8187189e-01   4.3271496e-01
   8.3056725e-01   3.2104867e-01
   7.2561329e-01   6.3230862e-01
   7.5840120e-01   3.1784188e-01
   4.3615052e-01   3.4645449e-01
   4.6075718e-01   3.5088204e-01
   3.6627041e-01   2.5843424e-01
   3.3984679e-01   4.0064802e-01
   4.2576337e-01   2.1834669e-01
   4.2870527e-01   4.5798164e-01
   6.0824215e-01   9.3135886e-01
   8.2410364e-01   4.5919048e-01
   6.7908880e-01   3.1242117e-01
   3.8057550e-01   4.4925398e-01
   8.0026225e-01   5.6752491e-01
   7.7725690e-01   4.4878665e-01
   3.6724810e-01   3.2792426e-01
   4.0329329e-01   4.2647323e-01
   5.3531864e-01   1.9580862e-01
   3.5968170e-01   4.3571591e-01
   7.7445013e-01   3.3794614e-01
   8.3884116e-01   2.9083605e-01
   3.9665253e-01   3.6258689e-01
   3.5668330e-01   4.2008817e-01
   6.3317643e-01   2.1731503e-01
   8.9594545e-01   8.6469412e-02
   3.4515359e-01   4.8224610e-01
   3.1196085e-01   2.1549810e-01
   3.8627626e-01   3.4787521e-01
   1.0000000e+00   2.6540161e-01
   5.1510928e-01   2.4718551e-01
   7.5527216e-01   3.8012255e-01
   5.3940835e-01   2.6650406e-01
   4.0688210e-01   4.1539370e-01
   3.5189063e-01   4.3001643e-01
   5.7683464e-01   2.2922079e-01
   4.4118906e-01   1.5882472e-01
   6.6459597e-01   3.1937203e-01
   5.1238277e-01   3.1676814e-01
   4.8683871e-01   4.8088947e-01
   7.7393006e-01   2.1556031e-01
   3.7112183e-01   3.3521380e-01
   4.7896147e-01   2.4256364e-01
   4.8020842e-01   3.5836255e-01
   3.7549129e-01   3.6526724e-01
   2.5306595e-01   7.7067317e-01
   6.3515689e-01   6.7002891e-01
   5.4583532e-01   3.0200411e-01
   5.0091887e-01   2.6852860e-01
   4.9135281e-01   4.3635399e-01
   6.9399608e-01   2.1354925e-01
   4.6942695e-01   2.7559304e-01
   2.8529852e-01   1.6336027e-01
   5.6325967e-01   4.7312765e-01
   6.1371646e-01   4.7525560e-01
   5.3171768e-01   4.8330075e-01
   4.5405664e-01   4.2115757e-01
   4.6028201e-01   4.7799763e-01
   8.4106102e-01   7.8750751e-01
   7.0149875e-01   3.3322718e-01
   4.8602540e-01   4.5966148e-01
   6.9648878e-01   3.9744983e-01
   5.2481569e-01   4.7658390e-01
   3.2790178e-01   5.7520553e-01
   6.2753611e-01   4.6720307e-01
   4.2680789e-01   4.0663563e-01
   5.1800769e-01   1.8813408e-01
   6.4833246e-01   2.5912842e-01
   7.3730444e-01   4.8272112e-01
   6.1755136e-01   4.9522207e-01
   4.8217960e-01   4.7767260e-01
   9.1837614e-01   2.1403126e-01
   4.1436868e-01   4.9235316e-01
   4.4276006e-01   4.2288424e-01
   3.3127108e-01   3.2456751e-01
   1.9682291e-01   5.5278117e-01
   4.2840505e-01   3.2824120e-01
   5.1887543e-01   3.4986716e-01
   5.6448046e-01   2.8923183e-01
   1.8516011e-01   2.1170826e-01
   5.7575812e-01   3.8567375e-01
   3.8234050e-01   1.9267789e-01
   6.7834024e-01   1.6034217e-01
   4.0388106e-01   2.3263066e-01
   5.1969939e-01   1.5218124e-01
   6.7352353e-01   5.6691104e-01
   4.9458277e-01   3.3851560e-01
   4.8476161e-01   4.8200542e-01
