# Supplementary material for: Multiplexed imaging of nucleome architectures in single cells of mammalian tissue
Source: Nat Commun. 2020 Jun 9;11:2907. doi: 10.1038/s41467-020-16732-5 (PMC7283333; doi:10.1038/s41467-020-16732-5)
Supplement: Supplementary file 11 — Source Data [file 41467_2020_16732_MOESM11_ESM.zip › Source Data/FigS3b_Hepatocyte.txt]

   5.5421396e-01   7.9405386e-01
   7.0797977e-01   3.8682982e-01
   3.8898334e-01   2.8770192e-01
   5.2890470e-01   1.0058387e-01
   2.6437292e-01   2.3346767e-01
   7.7529661e-01   3.8434793e-01
   5.0812648e-01   4.6981212e-01
   6.0351750e-01   3.4585452e-01
   2.4516146e-01   2.4447874e-01
   3.4512610e-01   1.8693980e-01
   5.5235192e-01   5.7795047e-01
   5.1022159e-01   2.7297180e-01
   4.5911782e-01   3.1096227e-01
   4.4347370e-01   2.7903279e-01
   6.1231707e-01   5.2191898e-01
   5.0305401e-01   2.8536799e-01
   7.0547859e-01   2.4227898e-01
   5.6085202e-01   3.0441941e-01
   3.0292581e-01   2.2004048e-01
   8.0306418e-01   7.8129734e-01
   6.8749029e-01   3.0602894e-01
   4.4787489e-01   3.3082156e-01
   5.0543858e-01   4.2060958e-01
   9.6924860e-01   7.6255427e-01
   2.7401966e-01   4.2365207e-01
   3.4356005e-01   1.5559731e-01
   4.7830589e-01   2.4594684e-01
   3.2540021e-01   4.3874155e-01
   8.3797335e-01   3.6038912e-01
   3.7424739e-01   2.5874148e-01
   4.0118954e-01   3.1374589e-01
   4.9447166e-01   3.0107945e-01
   8.7302683e-01   3.3231342e-01
   8.5768901e-01   3.8335550e-01
   5.0328934e-01   2.9588467e-01
   7.8346268e-01   3.7035489e-01
   7.6000440e-01   6.6321397e-01
   4.7042210e-01   2.5973410e-01
   4.1292340e-01   4.3158922e-01
   4.0931219e-01   5.0462619e-01
   3.0442252e-01   2.8377314e-01
   3.4694885e-01   2.9106632e-01
   3.7131061e-01   3.4652271e-01
   4.9700768e-01   3.2653719e-01
   8.5980640e-01   2.8699850e-01
   7.4848972e-01   4.0648678e-01
   9.4631116e-01   3.5104595e-01
   6.9318177e-01   1.6430741e-01
   6.3941496e-01   3.3292433e-01
   4.0386599e-01   4.0064907e-01
   5.3966424e-01   1.6808196e-01
   7.6447329e-01   4.8738190e-01
   3.2888887e-01   4.4133141e-01
   4.2635564e-01   3.4811847e-01
   4.6741126e-01   3.1194603e-01
   6.4516852e-01   3.7699650e-01
   7.0229889e-01   2.3603255e-01
   4.7516554e-01   3.9535346e-01
   2.6946197e-01   3.7374030e-01
   6.2711242e-01   3.4954122e-01
   6.1533120e-01   3.3259663e-01
   7.0814384e-01   3.7465701e-01
   7.7731970e-01   2.8375820e-01
   5.5344066e-01   3.1008204e-01
   6.4072285e-01   2.6901917e-01
   5.4412768e-01   4.3168542e-01
   5.7951278e-01   2.2704868e-01
   3.4375721e-01   3.5959807e-01
   6.9005421e-01   5.0464390e-01
   6.7939143e-01   3.4691785e-01
   4.0276729e-01   3.8685621e-01
   8.8663189e-01   3.1445029e-01
   4.0352862e-01   3.0448044e-01
   9.2765521e-01   3.3876379e-01
   5.2817199e-01   1.9484088e-01
   5.5997172e-01   3.3752525e-01
   5.0065516e-01   2.9826493e-01
   7.3139052e-01   3.8878975e-01
   2.7005291e-01   2.6414820e-01
   6.9079932e-01   3.4308066e-01
   4.7492165e-01   4.8015102e-01
   6.7320574e-01   2.7847311e-01
   5.7738689e-01   6.7044917e-01
   5.1974784e-01   2.5890900e-01
   4.2181390e-01   5.2623749e-01
   3.2156920e-01   4.2362296e-01
   9.0853727e-01   4.4540242e-01
   3.4989529e-01   2.5900985e-01
   7.2822198e-01   3.3404862e-01
   3.5114497e-01   2.8392613e-01
   5.6381990e-01   2.6837857e-01
   6.1419979e-01   3.0641297e-01
   4.3767635e-01   2.8328314e-01
   6.1087202e-01   2.2243490e-01
   4.9949979e-01   3.0122627e-01
   4.7995380e-01   2.8609668e-01
   4.4566907e-01   4.7525772e-01
   6.8586808e-01   4.9208454e-01
   5.0316903e-01   3.5265628e-01
   6.3124770e-01   2.7317676e-01
   8.1000023e-01   2.0201876e-01
   2.7978984e-01   2.2130874e-01
   3.8466006e-01   2.9588444e-01
   2.8970656e-01   2.4486193e-01
   6.3731540e-01   1.3199147e-01
   5.6021998e-01   2.6251147e-01
   5.9761417e-01   1.9608772e-01
   2.8052639e-01   5.6769046e-02
   6.8395676e-01   3.3665408e-01
   6.1559554e-01   3.3167265e-01
   7.8207773e-01   5.1729689e-01
   5.5830807e-01   5.9456867e-01
   6.7853721e-01   2.9385951e-01
   8.6428029e-01   3.0895446e-01
   7.9723529e-01   7.9612974e-01
   9.8719204e-01   5.3148140e-01
   6.3517067e-01   2.2906142e-01
   3.3656772e-01   2.4071340e-01
   5.4019374e-01   2.5864869e-01
   4.3835283e-01   2.0616178e-01
   6.1958762e-01   1.6530433e-01
   5.3996752e-01   2.6553471e-01
   5.5514219e-01   3.5658310e-01
   3.4233008e-01   4.0196227e-01
   8.0475247e-01   3.7789705e-01
   4.6678062e-01   2.6308414e-01
   4.9860035e-01   3.5459110e-01
   6.3865019e-01   3.7238922e-01
   4.9601710e-01   4.7319581e-01
   5.7903041e-01   4.0076147e-01
   6.2139570e-01   1.9088061e-01
   4.3533388e-01   3.0076461e-01
   6.6517777e-01   4.8191355e-01
   4.1239695e-01   3.4280855e-01
   4.2392501e-01   4.6460954e-01
   5.2741679e-01   2.3284790e-01
   8.2154292e-01   3.9030811e-01
   8.3661094e-01   4.4560247e-01
   7.4113978e-01   5.3276783e-01
   2.7281528e-01   2.7524304e-01
   3.0070472e-01   3.3397617e-01
   2.7805156e-01   1.8095495e-01
   3.0167525e-01   3.2842368e-01
   6.0376005e-01   3.6692737e-01
   6.9287263e-01   3.1854109e-01
   5.2121901e-01   2.2091137e-01
   4.9785625e-01   3.0401832e-01
   4.3492238e-01   3.5419957e-01
   4.9185857e-01   2.8386488e-01
   3.9179222e-01   3.0791442e-01
   6.7516776e-01   3.9707363e-01
   6.9195246e-01   2.6353361e-01
   5.4171632e-01   3.7807445e-01
   6.7970824e-01   2.9285988e-01
   6.5162834e-01   4.1838987e-01
   5.3699142e-01   5.3075936e-01
   5.9160753e-01   5.2700253e-01
   4.3832929e-01   3.6727197e-01
   7.4786243e-01   3.1284809e-01
   6.4547842e-01   3.6659091e-01
   4.2921255e-01   5.0475465e-01
   9.5508587e-01   5.5743910e-01
   2.9802831e-01   3.0685601e-01
   2.7360398e-01   2.9442265e-01
   2.1980018e-01   1.0172827e-01
   5.1175314e-01   4.7048865e-01
   6.6812766e-01   5.6232520e-01
   3.7991755e-01   2.3293028e-01
   2.9461879e-01   3.0737288e-01
   7.3528205e-01   2.9381452e-01
   5.7331173e-01   2.4812335e-01
   5.8699778e-01   2.1048047e-01
   6.4949222e-01   2.7964797e-01
   5.3485954e-01   3.8612853e-01
   5.9041667e-01   2.6100541e-01
   2.9192678e-01   5.3199819e-01
   2.9708704e-01   4.3962731e-01
   7.1734703e-01   2.9432624e-01
   5.1451452e-01   2.6848399e-01
   8.2731666e-01   2.1257839e-01
   5.8970932e-01   4.0192902e-01
   6.7871721e-01   3.5829267e-01
   4.9959122e-01   2.3041315e-01
   4.9616249e-01   2.9081834e-01
   9.3280073e-01   3.8307172e-01
   7.5830546e-01   2.1317222e-01
   5.0738803e-01   3.7102590e-01
   5.7328314e-01   2.2808415e-01
   3.6891156e-01   1.3367364e-01
   4.1895792e-01   3.6702980e-01
   8.7976931e-01   2.5973227e-01
   4.8836124e-01   3.1462682e-01
   3.9723669e-01   3.7392019e-01
   7.0963180e-01   5.0099840e-01
   3.6472799e-01   4.0743206e-01
   6.1520684e-01   3.6743759e-01
   2.8777732e-01   2.7165801e-01
   4.9440869e-01   1.6352184e-01
   7.0421557e-01   3.1823313e-01
   3.5785848e-01   3.3260286e-01
   6.9550668e-01   3.6742555e-01
   6.0152375e-01   3.9172753e-01
   6.6885728e-01   2.8768646e-01
   6.6543812e-01   6.8001658e-01
   5.6071772e-01   2.8997836e-01
   3.7291617e-01   2.7841902e-01
   7.0314185e-01   2.9427543e-01
   6.4375718e-01   3.0997968e-01
   5.9938019e-01   4.5424576e-01
   7.6078643e-01   3.8576766e-01
   5.3962743e-01   3.2644089e-01
   5.3855772e-01   3.6486297e-01
   5.4273865e-01   2.8981192e-01
   8.5903534e-01   1.9718616e-01
   8.4827364e-01   3.6334597e-01
   4.5191186e-01   3.5435462e-01
   6.0532747e-01   2.4442034e-01
   5.8334974e-01   4.1646159e-01
   4.1737276e-01   2.2889734e-01
   3.7728520e-01   3.3264806e-01
   5.5780328e-01   4.9094254e-01
   6.0732147e-01   3.0495301e-01
   6.5619705e-01   4.9338307e-01
   6.3084964e-01   3.1986321e-01
   7.4415153e-01   6.9715685e-01
   6.0533570e-01   7.1139092e-01
   3.7416245e-01   3.5695841e-01
   5.7295565e-01   4.0580118e-01
   8.8857188e-01   2.7025378e-01
   4.1636074e-01   2.1558916e-01
   3.8592902e-01   1.9097360e-01
   6.0273526e-01   4.4339613e-01
   2.8122047e-01   2.5441870e-01
   5.2011637e-01   7.5498234e-01
   6.2838033e-01   2.7148159e-01
   4.3066537e-01   4.4650771e-01
   1.9034179e-01   3.1522124e-01
   5.0271342e-01   4.1674614e-01
   3.9952633e-01   3.6726647e-01
   3.4765343e-01   3.3552744e-01
   6.5854286e-01   2.7359839e-01
   7.4550655e-01   3.8883218e-01
   6.2107913e-01   3.5592556e-01
   7.9313030e-01   3.3015362e-01
   4.4209458e-01   4.0323477e-01
   4.1402145e-01   4.2312545e-01
   6.1616852e-01   3.6709220e-01
   6.7194877e-01   2.6986510e-01
   4.0846808e-01   4.6049387e-01
   7.9073041e-01   4.4866793e-01
   5.9342087e-01   2.8560362e-01
   6.4234343e-01   2.8116018e-01
   7.8211445e-01   2.6325851e-01
   6.0268158e-01   2.2288646e-01
   3.2174601e-01   1.9836013e-01
   4.3794991e-01   8.2307863e-02
   6.4632160e-01   3.4749911e-01
   5.8521738e-01   3.8119390e-01
   4.0465898e-01   3.1321689e-01
   6.4375052e-01   2.9110781e-01
   5.7422684e-01   4.3477368e-01
   3.4689003e-01   2.8546410e-01
   5.3080503e-01   3.2154536e-01
   5.9541237e-01   3.3452747e-01
   5.4392099e-01   3.2601972e-01
   5.6219967e-01   2.5266210e-01
   4.6850831e-01   2.1785437e-01
   2.8518382e-01   3.0089334e-01
   3.7511038e-01   3.0401307e-01
   4.4207021e-01   5.1267839e-01
   7.2592973e-01   4.7995194e-01
   4.0857532e-01   1.3706816e-01
   5.2768698e-01   2.8861699e-01
   5.6960459e-01   2.8629738e-01
   8.2352523e-01   3.5383177e-01
   6.4997113e-01   3.2642593e-01
   4.3809239e-01   3.5538577e-01
   8.4429924e-01   3.3767138e-01
   7.3336192e-01   3.8166631e-01
   5.8894172e-01   3.6877506e-01
   2.4562520e-01   3.2283351e-01
   4.6025845e-01   2.5637305e-01
   5.5486813e-01   4.4582987e-01
   5.6035315e-01   5.5690297e-01
   5.6071017e-01   2.6979999e-01
   6.1294760e-01   3.4678633e-01
   4.3272216e-01   2.7998800e-01
   4.7482390e-01   2.7383922e-01
   4.9241960e-01   4.3485418e-01
   4.5949982e-01   3.3700928e-01
   4.5697073e-01   2.6815320e-01
   8.1959996e-01   5.2778705e-01
   9.2546971e-01   6.4126272e-01
   8.5484776e-01   4.0443789e-01
   6.3181367e-01   3.4888814e-01
   4.6249536e-01   3.2269405e-01
   6.2518198e-01   3.7642053e-01
   9.4463167e-01   3.3872979e-01
   4.4231523e-01   2.4982728e-01
   4.1320394e-01   2.6601340e-01
   5.6084839e-01   5.0317321e-01
   7.2595472e-01   3.7664744e-01
   8.7736261e-01   2.1857425e-01
   6.6063936e-01   3.7522741e-01
   5.9438926e-01   3.3265628e-01
   4.6043894e-01   2.6636006e-01
   6.5127222e-01   3.0995756e-01
   7.7499423e-01   2.5731759e-01
   5.5289120e-01   2.8339904e-01
   7.0588385e-01   3.4454435e-01
   6.7828088e-01   3.0409216e-01
   6.1560396e-01   4.5085973e-01
   2.6323620e-01   3.0812314e-01
   9.4424189e-01   6.9808592e-01
   4.1108708e-01   5.1040869e-01
   7.9345682e-01   2.9215749e-01
   3.9354879e-01   5.2806961e-01
   5.6775615e-01   5.3813912e-01
   7.4715071e-01   3.4982938e-01
   6.8800397e-01   2.6710481e-01
   4.6237296e-01   3.9228353e-01
   4.7649426e-01   4.1391645e-01
   3.6425231e-01   3.2478986e-01
   8.4271476e-01   4.0608472e-01
   4.6431569e-01   3.7437300e-01
   5.0861223e-01   3.0060823e-01
   4.7158595e-01   4.5717539e-01
   5.2345289e-01   2.1844684e-01
   7.8880853e-01   3.5651148e-01
   4.4627480e-01   2.5240388e-01
   7.5924661e-01   3.1651229e-01
   4.8716190e-01   2.9758441e-01
   8.3678611e-01   3.2000239e-01
   6.4028312e-01   1.8765858e-01
   5.2616774e-01   2.9761640e-01
   7.4210390e-01   3.3164623e-01
   8.7367461e-01   7.5548941e-01
   5.8014149e-01   4.8671709e-01
   7.0511745e-01   2.4410120e-01
   5.9742959e-01   3.6030475e-01
   6.3548922e-01   3.0838086e-01
   4.3296189e-01   3.1499952e-01
   3.7505173e-01   2.7716344e-01
   3.5081744e-01   5.0846267e-01
   4.4432263e-01   2.6392410e-01
   4.2486740e-01   4.8428247e-01
   8.2428611e-01   3.5521342e-01
   5.4484917e-01   3.7487890e-01
   6.8622955e-01   2.7335291e-01
   3.1081660e-01   2.7731780e-01
   6.7260308e-01   4.3586299e-01
   2.5632424e-01   2.6558370e-01
   6.4095532e-01   2.8498453e-01
   5.9205485e-01   1.8642310e-01
   2.7314421e-01   2.4610823e-01
   6.4563503e-01   4.4671904e-01
   6.9943066e-01   2.8421162e-01
   4.1381007e-01   3.3400422e-01
   7.4948976e-01   5.0051164e-01
   3.1022229e-01   3.3949745e-01
   9.9471359e-01   2.1182957e-01
   6.9058870e-01   3.0015993e-01
   6.3409099e-01   2.6245119e-01
   6.4971321e-01   1.7176148e-01
   1.0000000e+00   4.5905636e-01
   3.1066981e-01   3.3815959e-01
   3.6241548e-01   5.4175683e-01
   2.3114754e-01   4.0506275e-01
   4.9814601e-01   1.4297985e-01
   3.3362143e-01   4.1824023e-01
   7.6231427e-01   3.5877626e-01
   6.2768843e-01   3.7815773e-01
   5.8026114e-01   3.2269791e-01
   4.6685832e-01   3.7216901e-01
   6.5936020e-01   3.3733974e-01
   5.6426699e-01   3.0810988e-01
   6.4942142e-01   4.1854177e-01
   3.3510270e-01   3.1545232e-01
   5.6671895e-01   3.2647117e-01
   5.5036350e-01   2.2221803e-01
   3.1259721e-01   2.4442371e-01
   5.8550334e-01   2.7477922e-01
   3.9425517e-01   2.5835794e-01
   3.7690643e-01   6.3583249e-01
   2.4229145e-01   5.5942498e-01
   4.7353605e-01   5.5381678e-01
   4.2648214e-01   2.8018293e-01
   7.1599063e-01   3.4908017e-01
   2.6160702e-01   2.2774190e-01
   4.5278526e-01   2.7417811e-01
   5.9443218e-01   3.1721774e-01
   3.5099851e-01   2.6846495e-01
   5.3051120e-01   3.5842882e-01
   4.4305003e-01   3.5546076e-01
   6.5136227e-01   1.8341239e-01
   3.6961731e-01   9.8106424e-02
   4.7680223e-01   4.4251309e-01
   3.7565000e-01   2.7955228e-01
   6.0600368e-01   3.1647297e-01
   3.0569031e-01   4.0814619e-01
   6.3834220e-01   5.4195350e-01
   8.2189929e-01   6.3158840e-01
   4.3180798e-01   4.9200190e-01
   4.3585908e-01   2.3000378e-01
   5.4212893e-01   4.3341654e-01
   6.5286008e-01   4.7559916e-01
   4.5474774e-01   3.4680259e-01
   6.3844040e-01   4.1659806e-01
   3.1236615e-01   3.0921019e-01
   5.0143639e-01   6.1287223e-01
   2.5485084e-01   2.6454358e-01
   2.5014171e-01   3.2904833e-01
   4.1189067e-01   3.6760365e-01
   5.2389269e-01   2.9784040e-01
   5.1966844e-01   2.5001069e-01
   4.7014800e-01   2.6442070e-01
   7.1348148e-01   2.0392837e-01
   5.3109250e-01   3.4622041e-01
   9.9144196e-01   5.4308219e-01
   5.5034910e-01   4.9672380e-01
   7.6402698e-01   3.9330592e-01
   4.2482999e-01   3.7738845e-01
   3.8916016e-01   3.0581936e-01
   7.3760721e-01   2.9880866e-01
   3.4426901e-01   3.2218216e-01
   6.6431045e-01   3.4792925e-01
   7.0902177e-01   2.7247493e-01
   5.0831516e-01   2.7342518e-01
   6.7762430e-01   3.2105814e-01
   7.1511690e-01   5.8718087e-01
   4.9203058e-01   3.2955937e-01
   5.8305541e-01   3.3131832e-01
   5.7292702e-01   4.7996860e-01
   6.4144480e-01   3.1106427e-01
   4.8370450e-01   2.7180873e-01
   5.6726160e-01   4.4692001e-01
   5.1018639e-01   1.8058260e-01
   4.2739081e-01   4.4502677e-01
   6.2311546e-01   2.4165482e-01
   4.6867950e-01   2.3583928e-01
   5.3839192e-01   5.7062625e-01
   3.6038112e-01   6.0644936e-01
   8.3185012e-01   4.5539121e-01
   6.5231377e-01   3.1287115e-01
   9.5584438e-01   6.7176704e-01
   1.0000000e+00   4.3544006e-01
   4.6619959e-01   3.2686606e-01
   4.4349767e-01   1.9615705e-01
   4.6639508e-01   3.4932049e-01
   6.9369187e-01   3.1656242e-01
   6.1170652e-01   7.5590157e-01
   7.7648029e-01   4.0941055e-01
   5.8211239e-01   7.5902009e-02
   4.9860802e-01   2.9899639e-01
   5.3959270e-01   1.9590567e-01
   6.3449405e-01   1.8237534e-01
   4.1249968e-01   2.5016498e-01
   4.8215896e-01   2.4032838e-01
   8.2041111e-01   2.9281916e-01
   2.1229853e-01   2.2713408e-01
   4.4610189e-01   3.6049838e-01
   7.4889996e-01   2.8871013e-01
   5.8591953e-01   2.7154830e-01
   6.7276183e-01   1.5750871e-01
   3.5594617e-01   2.7510339e-01
   5.2019120e-01   5.1256078e-01
   4.7268485e-01   5.4182848e-01
   6.9326669e-01   3.0669517e-01
   7.5350927e-01   3.1202547e-01
   5.6796417e-01   5.2195312e-01
   4.5472024e-01   2.6247902e-01
   5.1078453e-01   3.3455189e-01
   4.1665891e-01   2.7133657e-01
   6.2350102e-01   2.9093951e-01
   5.4586845e-01   5.7492875e-01
   6.0786459e-01   1.3247440e-01
   4.4437825e-01   4.3344458e-01
   2.3718196e-01   3.7499744e-01
   3.7785520e-01   5.6661862e-01
   4.9189048e-01   2.0976739e-01
   8.4568230e-01   4.3399670e-01
   2.7271216e-01   2.6721647e-01
   8.2211830e-01   2.7804803e-01
   5.1135034e-01   3.4044440e-01
   3.4082028e-01   1.6399191e-01
   3.1086853e-01   3.3868658e-01
   6.7311869e-01   3.7590689e-01
   9.2624768e-01   6.9896106e-01
   8.5116505e-01   2.9514033e-01
   6.5755019e-01   4.0846759e-01
   4.5212622e-01   3.4374187e-01
   8.4998894e-01   3.4204887e-01
   6.3116532e-01   3.4173523e-01
   7.5652202e-01   2.1225539e-01
   7.2359562e-01   4.7248355e-01
   5.1608224e-01   2.2668998e-01
   2.5795519e-01   3.5386297e-01
   4.5858123e-01   3.5976250e-01
   5.8035939e-01   3.6832160e-01
   4.8362528e-01   2.5034439e-01
   9.0736446e-01   2.7902872e-01
   6.6188903e-01   2.1350291e-01
   7.3908607e-01   4.3406651e-01
   4.0525702e-01   1.9698447e-01
   5.7530636e-01   3.8116362e-01
   5.5576136e-01   2.9457878e-01
   5.3707803e-01   3.7270627e-01
   4.9421011e-01   4.7007719e-01
   5.0330508e-01   3.9587749e-01
   8.6183772e-01   5.6202249e-01
   3.8930501e-01   3.3404236e-01
   3.3495464e-01   3.5365654e-01
   5.2547587e-01   2.8432400e-01
   4.3162124e-01   2.7412393e-01
   7.7102432e-01   3.0102223e-01
   3.5587042e-01   3.6264865e-01
   8.8318086e-01   7.8917152e-01
   4.6925495e-01   2.0065436e-01
   5.3577920e-01   2.8729531e-01
   4.2914815e-01   3.0779354e-01
   7.2481662e-01   5.6454808e-01
   5.3018924e-01   2.1399322e-01
   3.1105054e-01   2.6402695e-01
   5.3569055e-01   3.0423667e-01
   7.3201515e-01   2.8465464e-01
   5.6310214e-01   3.8396649e-01
   5.4322996e-01   4.9720025e-01
   5.4945221e-01   4.3869289e-01
   4.6830427e-01   5.5579343e-01
   3.6365278e-01   2.0351069e-01
   8.1844274e-01   3.5222767e-01
   4.0027734e-01   2.2366061e-01
   4.8365017e-01   4.7861729e-01
   5.1699393e-01   4.8662922e-01
   1.0000000e+00   7.8649817e-01
   3.3345468e-01   3.4101276e-01
   3.5917638e-01   4.6845473e-01
   7.6147149e-01   3.8634179e-01
   2.8562022e-01   1.2995011e-01
   8.3265572e-01   2.6033639e-01
   4.1296482e-01   3.9831436e-01
   5.8138295e-01   3.0456204e-01
   6.1077940e-01   7.0025560e-01
   4.5312296e-01   1.9641401e-01
   4.6272523e-01   6.4112582e-01
   7.7067676e-01   1.2961977e-01
   7.0620335e-01   5.4564524e-01
   5.2214793e-01   1.9861670e-01
   6.0543869e-01   3.8676742e-01
   4.9706139e-01   1.7979676e-01
   5.6594447e-01   2.2292878e-01
   5.8099004e-01   3.6874740e-01
   3.8591695e-01   5.6421323e-01
   2.7756322e-01   2.0887768e-01
   5.1534218e-01   3.3260001e-01
   6.2333089e-01   7.2478918e-01
   4.2369407e-01   4.8935389e-01
   4.6253258e-01   3.5709139e-01
   2.7226950e-01   2.2679255e-01
   5.2953345e-01   4.2085906e-01
   3.9413521e-01   3.9360614e-01
   3.8929966e-01   3.3881427e-01
   5.2607872e-01   3.9786015e-01
   2.0386294e-01   4.4561901e-01
   4.8566776e-01   4.6873277e-01
   5.4789449e-01   2.2777180e-01
   3.4970860e-01   3.0210690e-01
   5.0393213e-01   5.6978781e-01
   3.7790651e-01   4.8070868e-01
   7.0965422e-01   3.3030595e-01
   5.4085122e-01   1.9280838e-01
   5.2965302e-01   3.5069542e-01
   8.4287550e-01   2.9060921e-01
   4.2764262e-01   2.1680089e-01
   7.4185704e-01   3.0109635e-01
   7.0734494e-01   2.5155069e-01
   4.3076619e-01   2.4224338e-01
   6.1680077e-01   3.1228853e-01
   6.9503957e-01   2.4295181e-01
   6.8374001e-01   1.9815165e-01
   9.0915159e-01   3.4606057e-01
   2.8368075e-01   3.5051350e-01
   4.6760734e-01   3.0521351e-01
   5.8924663e-01   3.8655006e-01
   3.8434211e-01   2.9883185e-01
   3.5971593e-01   1.7394155e-01
   6.3059422e-01   3.1364342e-01
   8.0186351e-01   2.3956036e-01
   7.1542009e-01   2.2613110e-01
   3.9507680e-01   2.8772903e-01
   3.2227765e-01   1.8282273e-01
   3.9904695e-01   1.5205964e-01
   5.6051459e-01   3.3218645e-01
   6.5876431e-01   3.1060654e-01
   3.9463625e-01   3.2770597e-01
   7.3829130e-01   3.0668300e-01
   5.4627645e-01   3.0771848e-01
   2.9513650e-01   3.7593475e-01
   4.3537817e-01   3.1639651e-01
   5.9909794e-01   3.6993685e-01
   6.2934914e-01   2.6584302e-01
   4.0935884e-01   2.0927649e-01
   5.5175492e-01   3.7270101e-01
   4.7817768e-01   3.4606955e-01
   5.4228589e-01   3.2549950e-01
   6.4774941e-01   2.9834813e-01
   3.9743239e-01   4.2558000e-01
   7.1443988e-01   2.2116450e-01
   4.5258781e-01   3.5090983e-01
   5.9320536e-01   3.0611030e-01
   4.4629774e-01   2.2548713e-01
   5.8276445e-01   5.1548274e-01
   2.5160546e-01   2.4693186e-01
   7.6157072e-01   3.6107283e-01
   3.3607900e-01   2.3833417e-01
   2.7875122e-01   2.4472038e-01
   8.6446676e-01   2.2608019e-01
   5.1397084e-01   4.8894492e-01
   5.8152408e-01   4.3636866e-01
   6.6253893e-01   2.6570643e-01
   5.1440515e-01   2.0562135e-01
   5.0917471e-01   2.5275768e-01
   8.5726960e-01   2.8438485e-01
   7.4369789e-01   3.3433715e-01
   9.9729050e-01   5.1111356e-01
   6.2945076e-01   4.0085913e-01
   4.1173724e-01   4.0052198e-01
   2.7504703e-01   2.6897819e-01
   1.7632415e-01   1.5858449e-01
   5.8203747e-01   2.4857034e-01
   8.2891765e-01   3.1131152e-01
   3.7324248e-01   3.2653430e-01
   5.5008640e-01   3.8618763e-01
   4.5643809e-01   3.4169736e-01
   5.7484381e-01   5.9039714e-01
   3.5398972e-01   2.1779204e-01
   3.2804014e-01   1.0573098e-01
   4.7762914e-01   3.6990564e-01
   7.9270546e-01   2.9002059e-01
   5.0426226e-01   3.8316031e-01
   6.6285677e-01   1.7953407e-01
   7.0403275e-01   6.5853991e-01
   3.3309477e-01   2.3952834e-01
   4.0591675e-01   2.8348703e-01
   6.8927462e-01   2.1339466e-01
   8.2058796e-01   3.6647826e-01
   5.2362650e-01   3.4866091e-01
   8.4923974e-01   1.4594284e-01
   4.9776614e-01   2.0641648e-01
   6.7554061e-01   2.2119505e-01
   4.5928923e-01   3.9997598e-01
   6.6020596e-01   2.7481785e-01
   7.7324460e-01   3.7636396e-01
   4.5152630e-01   3.8001970e-01
   5.5093798e-01   3.4179231e-01
   5.3879173e-01   3.3861613e-01
   5.3007485e-01   4.0009082e-01
   3.4987797e-01   3.3522064e-01
   6.2030978e-01   5.3420232e-01
   7.8130982e-01   3.2975256e-01
   6.1529122e-01   2.0315420e-01
   3.9198422e-01   4.2314190e-01
   4.3211610e-01   1.9153273e-01
   7.4474867e-01   4.7348207e-01
   7.5938639e-01   4.6471269e-01
   8.5734400e-01   6.5917405e-01
   3.2408741e-01   2.9559827e-01
   4.4830268e-01   2.5874691e-01
   5.0576312e-01   6.2689862e-01
   7.9291701e-01   3.7497868e-01
   3.4757149e-01   1.8862688e-01
   5.5395074e-01   3.9272324e-01
   6.8004672e-01   3.8293560e-01
   4.0072735e-01   2.1234827e-01
   7.7187467e-01   4.2944728e-01
   4.5516124e-01   3.3887493e-01
   5.9578225e-01   3.2545805e-01
   6.7104676e-01   3.2491859e-01
   6.6927001e-01   2.9063736e-01
   6.8948135e-01   2.9626218e-01
   7.4348543e-01   3.4839121e-01
   9.1410820e-01   3.7836911e-01
   3.3366641e-01   2.6537769e-01
   5.6251245e-01   3.6075531e-01
   4.5168577e-01   3.8069371e-01
   2.8938736e-01   4.3169284e-01
   7.9242926e-01   2.5094070e-01
   6.2165781e-01   4.2751713e-01
   3.5248433e-01   3.2210667e-01
   7.0682522e-01   5.8794888e-01
   4.2897924e-01   4.9445804e-01
   5.3022959e-01   3.3353483e-01
   7.0817277e-01   3.7143277e-01
   8.6143240e-01   5.2331441e-01
   2.9844588e-01   3.7557073e-01
   3.6704202e-01   2.9217117e-01
   5.1179338e-01   4.5689276e-01
   3.9977121e-01   2.5599005e-01
   3.4630014e-01   3.5228648e-01
   7.0982308e-01   2.3173177e-01
   7.0715803e-01   4.1590641e-01
   4.7346118e-01   6.8248853e-01
   7.1803891e-01   4.8147565e-01
   4.7737913e-01   2.2053601e-01
   5.6599755e-01   4.5366245e-02
   7.3334764e-01   3.5777930e-01
   8.0628255e-01   2.5170007e-01
   6.8034980e-01   1.7893587e-01
   6.3615752e-01   2.8101398e-01
   6.1237724e-01   2.9427753e-01
   8.9021690e-01   2.7012305e-01
   2.9515118e-01   1.9628440e-01
   5.8796346e-01   3.2811598e-01
   3.5922244e-01   2.0581711e-01
   5.4485626e-01   2.8114295e-01
   4.3599305e-01   2.4895095e-01
   3.4601104e-01   3.0496170e-01
   7.1457249e-01   4.1627456e-01
   4.1033975e-01   2.9345858e-01
   3.7479357e-01   1.2250054e-01
   6.4201813e-01   6.1387445e-01
   1.0000000e+00   4.9766271e-01
   5.3180341e-01   2.7309106e-01
   4.7275936e-01   2.3019310e-01
   5.2830290e-01   3.0099759e-01
   3.4497626e-01   2.5121890e-01
   4.3774795e-01   1.8704959e-01
   2.7769157e-01   3.0255484e-01
   3.6096850e-01   4.6212131e-01
   7.5244660e-01   6.2018459e-01
   2.7259015e-01   3.0325549e-01
   2.6016748e-01   2.2603789e-01
   4.0229649e-01   5.9100394e-01
   5.8694290e-01   2.2598278e-01
   8.5057799e-01   3.0506065e-01
   6.8047953e-01   5.0268810e-01
   6.6498279e-01   2.6172021e-01
   4.9315731e-01   2.6570611e-01
   7.1710794e-01   2.4777005e-01
   5.8332804e-01   2.1983026e-01
   3.1435724e-01   2.9044588e-01
   4.9946607e-01   2.6311848e-01
   3.7955475e-01   3.8974836e-01
   7.2312089e-01   3.1444887e-01
   2.3046221e-01   3.1996924e-01
   7.2978294e-01   3.0377920e-01
   2.2954767e-01   2.4640308e-01
   5.3319177e-01   2.4999635e-01
   8.2970137e-01   2.4312932e-01
   5.1506124e-01   5.2969261e-01
   3.2539852e-01   6.1667736e-01
   8.0461718e-01   3.1079456e-01
   3.4319609e-01   3.6178478e-01
   3.4768552e-01   3.4486381e-01
   3.2602225e-01   2.4540937e-01
   2.9445094e-01   2.5071207e-01
   5.9566767e-01   2.6702511e-01
   3.5124136e-01   3.1787339e-01
   9.9426442e-01   2.4831673e-01
   7.5605276e-01   2.0975660e-01
   3.3661102e-01   3.1451850e-01
   8.8257892e-01   5.7636960e-01
   5.9250547e-01   2.5611510e-01
   3.6237339e-01   3.0473222e-01
   4.4122259e-01   3.0345575e-01
   8.3841608e-01   4.7046390e-01
   8.4310767e-01   2.1279388e-01
   4.1302678e-01   3.9727162e-01
   6.9215724e-01   3.5741147e-01
   7.8681706e-01   2.3002287e-01
   4.0649192e-01   2.5090042e-01
   9.5526447e-01   5.1849406e-01
   1.8761599e-01   2.2857840e-01
   7.0841886e-01   8.3786192e-01
   3.8201571e-01   2.1123797e-01
   5.5131934e-01   5.0718166e-01
   3.6686265e-01   3.3079057e-01
   6.2795620e-01   2.9806851e-01
   5.2844711e-01   3.1210338e-01
   9.6987072e-01   2.9027523e-01
   5.1487500e-01   5.1998087e-01
   6.2650523e-01   3.0231235e-01
   6.5998287e-01   2.6475254e-01
   4.4734168e-01   2.7730398e-01
   5.1709955e-01   3.5000462e-01
   6.2038558e-01   2.6735642e-01
   7.0637170e-01   3.5787092e-01
   7.9627646e-01   3.8402377e-01
   9.1508261e-01   3.3516438e-01
   4.4080565e-01   4.0482280e-01
   5.8756575e-01   3.2450713e-01
   6.9176070e-01   3.9510948e-01
   6.0455784e-01   1.7244434e-01
   6.3706286e-01   2.5238436e-01
   8.7483894e-01   3.1789342e-01
   6.5325143e-01   5.0644328e-01
   7.4400477e-01   3.4053881e-01
   6.6448772e-01   2.9880902e-01
   5.7163954e-01   5.4744999e-01
   3.2578692e-01   2.4988185e-01
   7.3997506e-01   2.7394576e-01
   5.4458607e-01   2.6681216e-01
   7.8609218e-01   2.3018609e-01
   4.9164084e-01   3.7110170e-01
   5.2799974e-01   2.1366084e-01
   2.7651267e-01   3.2046820e-01
   6.9048887e-01   5.1456451e-01
   4.3083763e-01   3.5292212e-01
   3.7915677e-01   2.6347817e-01
   6.5927032e-01   2.8327552e-01
   6.3414204e-01   2.5467565e-01
   8.7950424e-01   5.2197379e-01
   6.2825967e-01   6.9192722e-01
   6.6394200e-01   5.6390419e-01
   8.0664484e-01   3.1728732e-01
   6.2517896e-01   1.7381427e-01
   5.4641560e-01   3.0645612e-01
   4.0750974e-01   2.5615964e-01
   7.0805712e-01   3.3652815e-01
   7.2166530e-01   3.2359741e-01
   5.9485316e-01   3.1093537e-01
   7.0799103e-01   2.9969703e-01
   4.7082283e-01   2.3689537e-01
   6.0774614e-01   4.8105154e-01
   6.3410583e-01   4.6341994e-01
   7.1595875e-01   2.8386459e-01
   6.6458086e-01   3.3034939e-01
   1.9631684e-01   2.4726567e-01
   6.9678069e-01   3.2103116e-01
   8.4369764e-01   5.0201948e-01
   3.6778933e-01   3.7168552e-01
   3.3689194e-01   2.2793012e-01
   3.4140458e-01   2.6506991e-01
   7.4930834e-01   4.1712858e-01
   4.8526326e-01   6.3704470e-01
   5.1308017e-01   3.3955592e-01
   4.8528417e-01   4.6879805e-01
   2.5876860e-01   2.1687433e-01
   9.1966092e-01   3.3310612e-01
   7.9850160e-01   2.3780561e-01
   4.1273491e-01   3.1567489e-01
   5.3387148e-01   1.9551320e-01
   2.0926235e-01   4.7143328e-01
   7.4461305e-01   2.0583916e-01
   4.4920482e-01   2.7162280e-01
   7.5197732e-01   2.8037290e-01
   4.9946230e-01   2.7753455e-01
   7.8245329e-01   3.9205662e-01
   4.2842836e-01   1.8672775e-01
   6.5619443e-01   3.4046882e-01
   4.7058911e-01   1.6147658e-01
   7.4838362e-01   3.9602152e-01
   4.6419781e-01   4.3226429e-01
   3.7280157e-01   1.7066717e-01
   6.8751541e-01   2.9081436e-01
   4.6332594e-01   3.6219721e-01
   6.5244969e-01   4.5849043e-01
   2.7442546e-01   1.9391300e-01
   4.0739548e-01   2.9400207e-01
   6.9279368e-01   3.0064228e-01
   4.6690782e-01   2.4757863e-01
   4.9482503e-01   2.5056195e-01
   3.0629921e-01   3.0007934e-01
   3.4228721e-01   4.0445594e-01
   2.4577112e-01   2.4528737e-01
   4.2161298e-01   2.2227236e-01
   5.6525174e-01   3.0334117e-01
   6.4171450e-01   1.9004084e-01
   6.1345128e-01   2.8866708e-01
   7.0183632e-01   3.3554074e-01
   5.4031854e-01   2.1920159e-01
   6.6901154e-01   4.0581737e-01
   8.1721671e-01   1.9067583e-01
   6.7842359e-01   4.0022816e-01
   5.1482017e-01   3.6381404e-01
   7.1339625e-01   3.3906268e-01
   4.5081810e-01   3.9025707e-01
   4.5864064e-01   2.4213522e-01
   9.1896034e-01   4.1379403e-01
   4.6437617e-01   2.6141432e-01
   4.8954201e-01   2.3069086e-01
   7.8371631e-01   4.4727593e-01
   9.1117300e-01   2.4088620e-01
   5.0651835e-01   1.5105160e-01
   5.0566800e-01   2.6006256e-01
   6.3873670e-01   4.4861574e-01
   6.4679579e-01   2.8253063e-01
   3.4092115e-01   1.8760845e-01
   7.6676513e-01   3.5735963e-01
   5.7677591e-01   3.9098726e-01
   1.8618380e-01   4.3705932e-01
   7.1255939e-01   5.2865113e-01
   3.7175864e-01   5.0586074e-01
   5.4070578e-01   2.7730034e-01
   5.5313836e-01   2.4357111e-01
   4.1552058e-01   3.5989118e-01
   2.7026685e-01   1.5959960e-01
   5.8693557e-01   5.3993198e-01
   6.1816489e-01   3.0770749e-01
   3.0223636e-01   2.8235957e-01
   3.1167178e-01   2.8791732e-01
   5.4150065e-01   2.7498758e-01
   1.5454423e-01   1.7785931e-01
   2.9357538e-01   1.5288926e-01
   3.9587160e-01   2.1796583e-01
   6.3220316e-01   3.8150751e-01
   6.2497570e-01   3.0757432e-01
   6.6959596e-01   2.2560350e-01
   4.5634598e-01   2.7828124e-01
   5.4612554e-01   2.2898934e-01
   6.7759795e-01   2.8179839e-01
   5.8730025e-01   2.6508150e-01
   9.6716981e-01   2.8476079e-01
   5.0080965e-01   1.8939839e-01
   3.8083407e-01   2.6877699e-01
   2.7243174e-01   8.2547871e-02
   3.3202273e-01   1.4007080e-01
   6.6780517e-01   3.3959971e-01
   6.4996211e-01   2.4815864e-01
   3.7437861e-01   2.9209018e-01
   4.7446664e-01   3.5236391e-01
   3.1306364e-01   9.2881681e-02
   4.8162577e-01   2.6616925e-01
   3.7085975e-01   2.5283327e-01
   5.1014600e-01   3.5317037e-01
   4.4655552e-01   2.4999786e-01
   5.4820105e-01   2.2032411e-01
   6.8080148e-01   4.1132446e-01
   5.7625471e-01   7.5556074e-01
   3.9118000e-01   3.0967583e-01
   6.7133149e-01   3.5506235e-01
   3.1371761e-01   4.0218012e-01
   2.8609738e-01   3.8517809e-01
   3.2076878e-01   2.1755671e-01
   5.0164465e-01   3.1012809e-01
   3.6093426e-01   3.4437259e-01
   1.0000000e+00   2.8536113e-01
   3.6546146e-01   3.1014758e-01
   3.7773276e-01   2.4666650e-01
   1.0000000e+00   6.3234226e-01
   6.0419685e-01   2.8990670e-01
   4.3052436e-01   2.2087956e-01
   5.5553590e-01   3.4237974e-01
   3.3891882e-01   2.0214224e-01
   9.8781278e-01   4.3413084e-01
   6.8383040e-01   2.8665393e-01
   6.1688792e-01   4.6689308e-01
   6.9961194e-01   2.7077600e-01
   4.2490195e-01   4.5065366e-01
   4.6418184e-01   4.8414456e-01
   4.2050318e-01   4.3342078e-01
   6.9144007e-01   4.2149429e-01
   4.1658146e-01   2.7558266e-01
   7.1297304e-01   4.4020835e-01
   9.9989773e-01   1.3048568e-01
   5.1319329e-01   6.5829950e-01
   4.2875886e-01   1.2593046e-01
   6.1637139e-01   1.7069883e-01
   6.3212962e-01   2.6888525e-01
   5.1978873e-01   3.0224582e-01
   4.5679594e-01   3.5719354e-01
   5.8661520e-01   2.3376285e-01
   4.9443970e-01   5.9370569e-01
   4.2714001e-01   3.2752289e-01
   7.0433308e-01   3.8986784e-01
   8.3200689e-01   2.7934994e-01
   9.0938344e-01   4.4448771e-01
   6.4963937e-01   2.8215999e-01
   3.6901833e-01   3.3476600e-01
   7.4483582e-01   3.0102356e-01
   4.2559607e-01   3.8057146e-01
   7.0855201e-01   3.2031045e-01
   5.1597112e-01   5.8721476e-01
   5.0003159e-01   3.6958140e-01
   4.0111992e-01   2.8742912e-01
   4.7325754e-01   3.9003496e-01
   5.1762320e-01   3.0134481e-01
   6.7817647e-01   3.1943087e-01
   4.1207666e-01   1.3658482e-01
   7.8449433e-01   2.3450401e-01
   4.3770591e-01   4.0185581e-01
   3.6798910e-01   2.9776639e-01
   5.2585177e-01   5.0467200e-01
   5.6650552e-01   2.6885706e-01
   4.2674873e-01   2.4056575e-01
   6.8114449e-01   2.4339319e-01
   6.0309889e-01   3.0056641e-01
   6.3010644e-01   2.5063033e-01
   5.6333612e-01   2.6899087e-01
   3.3738277e-01   2.0344113e-01
   4.2250160e-01   2.4761474e-01
   8.5777183e-01   3.2935975e-01
   7.7104479e-01   5.6709852e-01
   3.3667456e-01   5.8375287e-01
   6.6459866e-01   4.0109583e-01
   4.7230382e-01   4.4659812e-01
   4.7912988e-01   1.6917780e-01
   4.0695141e-01   3.3620723e-01
   8.9525408e-01   4.5582762e-01
   4.6612434e-01   5.3409459e-01
   8.5451746e-01   2.2899649e-01
   4.3574056e-01   4.9028113e-01
   8.2138850e-01   3.4984766e-01
   7.9230900e-01   3.9156941e-01
   6.1736261e-01   2.8664526e-01
   5.6673341e-01   2.5645004e-01
   6.9582429e-01   5.2626303e-01
   8.3478156e-01   2.3258865e-01
   3.5775876e-01   1.9723254e-01
   5.4169967e-01   9.3219693e-02
   5.3848419e-01   1.7607260e-01
   6.1827043e-01   3.7961551e-01
   7.9644215e-01   1.4156501e-01
   6.3646045e-01   1.6733475e-01
   7.0688863e-01   3.5815758e-01
   3.8178463e-01   1.9303172e-01
   4.8527259e-01   3.5396619e-01
   5.6565916e-01   2.5963967e-01
   6.4492342e-01   3.6638969e-01
   4.2053047e-01   3.8066170e-01
   4.0485225e-01   1.8661870e-01
   4.0365942e-01   4.2620051e-01
   7.7303706e-01   3.6170443e-01
   5.3736114e-01   3.6030301e-01
   4.9527585e-01   2.4958611e-01
   9.8086210e-01   5.1019308e-01
   5.9146444e-01   2.5340368e-01
   3.5571221e-01   3.8431909e-01
   7.9662917e-01   2.4211652e-01
   9.9023128e-01   3.4559908e-01
   2.2451187e-01   1.9673648e-01
   4.1808930e-01   3.6656992e-01
   6.2458299e-01   7.2543116e-01
   9.2811271e-01   4.9470568e-01
   5.9112464e-01   3.9862816e-01
   4.7036819e-01   2.0252178e-01
   5.3278875e-01   1.7701562e-01
   6.7746144e-01   3.1490415e-01
   3.1502945e-01   2.6458499e-01
   4.4049157e-01   3.9135934e-01
   2.3135219e-01   2.4601011e-01
   3.8786237e-01   3.7646376e-01
   7.0491210e-01   2.6171512e-01
   4.4039908e-01   2.5091379e-01
   2.0058797e-01   2.7271025e-01
   5.8966285e-01   4.1534309e-01
   7.1305175e-01   2.8068430e-01
   4.1088695e-01   3.7374579e-01
   1.9102916e-01   2.6507406e-01
   5.0582119e-01   4.2900425e-01
   6.9206901e-01   3.8493087e-01
   6.0350990e-01   2.0610639e-01
   3.0314410e-01   3.1303798e-01
   3.4095728e-01   3.5105876e-01
   6.7932677e-01   8.1338020e-01
   2.3484405e-01   2.9267206e-01
   6.2037019e-01   2.6677283e-01
   4.9164312e-01   3.6766063e-01
   4.1344206e-01   4.7761612e-01
   4.8238591e-02   1.7929395e-01
   2.6246286e-01   3.3260015e-01
   5.3111539e-01   4.9484898e-01
   5.9038555e-01   6.3777967e-01
   3.7173604e-01   4.5909378e-01
   4.9542588e-01   2.5079760e-01
   8.3390685e-01   3.2781435e-01
   6.4496781e-01   2.9892279e-01
   5.6074809e-01   3.1617895e-01
   8.1486249e-01   2.8727406e-01
   4.6413278e-01   3.3862146e-01
   6.7506371e-01   3.4394863e-01
   5.0901972e-01   3.4324278e-01
   7.4988178e-01   3.0703050e-01
   4.0452867e-01   3.3902521e-01
   3.7551406e-01   3.6210121e-01
   2.0368947e-01   1.4173816e-01
   4.2170013e-01   3.6879382e-01
   5.8206369e-01   8.2950745e-01
   4.6573507e-01   4.9538177e-01
   6.1812678e-01   3.1165002e-01
   5.1700533e-01   1.9260908e-01
   5.6822503e-01   3.8959210e-01
   7.7123151e-01   3.6946882e-01
   5.5373343e-01   4.2837424e-01
   4.5551246e-01   2.6132795e-01
   4.2029432e-01   3.2599593e-01
   5.7996834e-01   4.1444830e-01
   2.7892676e-01   2.8832214e-01
   6.5535804e-01   3.1770163e-01
   8.8580965e-01   5.1180584e-01
   7.9568511e-01   3.4061080e-01
   5.5638668e-01   3.3139636e-01
   5.2370233e-01   3.9057916e-01
   5.2024553e-01   3.2878256e-01
   4.6972616e-01   4.0039035e-01
   7.2175942e-01   4.0588987e-01
   4.8331168e-01   2.2011466e-01
   1.9354726e-01   3.1566924e-01
   4.6710037e-01   2.1586594e-01
   4.4526330e-01   4.8315144e-01
   6.3688548e-01   3.3231630e-01
   6.7050566e-01   2.6673534e-01
   6.9567887e-01   2.9094228e-01
   6.1222730e-01   2.4516394e-01
   5.0757317e-01   2.6125715e-01
   4.8258268e-01   3.1749978e-01
   6.4935240e-01   4.1546995e-01
   4.6451809e-01   3.0309695e-01
   3.2715991e-01   3.3025410e-01
   4.7951547e-01   5.0982897e-01
   7.7230088e-01   1.8296814e-01
   4.9941493e-01   3.2149050e-01
   5.4859385e-01   2.8582393e-01
   6.5441883e-01   3.9005478e-01
   4.3525509e-01   3.4091210e-01
   5.2858973e-01   3.1736357e-01
   7.3486606e-01   1.6605378e-01
   3.7012684e-01   3.1644718e-01
   4.4271305e-01   2.7399372e-01
   6.8870681e-01   4.5221311e-01
   3.4265435e-01   2.0055976e-01
   5.5990454e-01   3.3161760e-01
   3.3760365e-01   3.6358685e-01
   5.2496990e-01   4.4420591e-01
   6.3791052e-01   3.1592245e-01
   7.9650461e-01   4.2858155e-01
   7.6874882e-01   3.2335647e-01
   9.4136525e-01   2.8132960e-01
   8.7719079e-01   5.1271313e-01
   6.2538599e-01   2.7942649e-01
   5.8568910e-01   3.3719417e-01
   6.5980556e-01   3.8414162e-01
   4.4643494e-01   2.7793070e-01
   3.7710409e-01   4.6152487e-01
   4.6509132e-01   3.4534438e-01
   3.4687369e-01   3.3475445e-01
   4.8160316e-01   3.6774026e-01
   7.6811027e-01   2.3414924e-01
   5.6568695e-01   3.0191745e-01
   5.9640010e-01   3.2754575e-01
   7.5575170e-01   3.5980164e-01
   5.1974658e-01   2.8641925e-01
   4.3205858e-01   3.7755492e-01
   3.6781229e-01   2.5317336e-01
   5.2656226e-01   5.5455176e-01
   3.1930218e-01   2.9240996e-01
   4.2784577e-01   3.2179900e-01
   4.2661423e-01   4.3691812e-01
   5.3002605e-01   2.8886262e-01
   7.6392675e-01   6.3681066e-01
   2.4216884e-01   2.2800854e-01
   7.3953722e-01   4.7638611e-01
   2.8727817e-01   2.0937284e-01
   4.8238074e-01   2.7474422e-01
   4.6450444e-01   3.6449427e-01
   6.7247559e-01   3.2456214e-01
   2.5555865e-01   2.5421261e-01
   8.0281180e-01   4.1263719e-01
   6.5417561e-01   4.6247175e-01
   6.3860216e-01   2.8065550e-01
   7.1798345e-01   2.9835222e-01
   9.5621784e-01   5.0790228e-01
   5.5545398e-01   4.7710571e-01
   4.7625697e-01   4.4826071e-01
   5.9700642e-01   4.0451490e-01
   7.5395397e-01   5.0382081e-01
   2.2008203e-01   1.7180022e-01
   1.2318811e-02   6.0321834e-01
   5.6901332e-01   3.4210897e-01
   9.5611395e-01   3.4263992e-01
   4.3034563e-01   1.5322394e-01
   5.7658724e-01   6.9629457e-01
   2.0410847e-01   2.5963982e-01
   4.2511668e-01   3.0413589e-01
   5.1440188e-01   3.6213324e-01
   6.8120806e-01   2.6636966e-01
   6.8181682e-01   2.5341853e-01
   3.2992705e-01   2.6178065e-01
   4.8318268e-01   1.9425580e-01
   9.0375053e-01   2.8186051e-01
   5.0078047e-01   2.5506651e-01
   1.3781073e-01   4.3969330e-01
   4.4307203e-01   2.7729953e-01
   5.7672716e-01   4.1659391e-01
   5.7031039e-01   1.7309139e-01
   6.4580378e-01   1.8428286e-01
   2.6021165e-01   3.3551305e-01
   5.1323162e-01   1.9403639e-01
   9.6127426e-01   4.8004547e-01
   8.0744031e-01   5.8659585e-01
   3.8802035e-01   3.4259956e-01
   6.1683329e-01   3.1779809e-01
   4.6995060e-01   3.1412199e-01
   4.5346683e-01   7.9482506e-01
   4.4551815e-01   1.2421657e-01
   4.3797328e-01   2.3280603e-01
   5.9008580e-01   4.9479830e-01
   3.4128886e-01   3.5841821e-01
   5.8983396e-01   2.4744002e-01
   3.4948241e-01   4.8118295e-01
   4.7012624e-01   4.4576406e-01
   8.8187902e-01   3.4967961e-01
   5.0997862e-01   2.4096082e-01
   5.2882814e-01   4.0144149e-01
   8.7313837e-01   4.1425206e-01
   3.9748045e-01   3.9686792e-01
   6.4976313e-01   2.8430051e-01
   5.1992554e-01   3.7106395e-01
   3.4014398e-01   2.3857138e-01
   8.2456454e-01   4.3710355e-01
   7.0432001e-01   3.6257475e-01
   5.2332341e-01   3.3530692e-01
   6.7530520e-01   3.2929756e-01
   9.2347604e-01   4.2159301e-01
   1.7694136e-01   2.3923649e-01
   6.8556484e-01   3.8975072e-01
   7.0481603e-01   4.7800741e-01
   5.1288870e-01   5.1846196e-01
   4.0600546e-01   2.5198657e-01
   7.0887981e-01   4.1448462e-01
   3.1271066e-01   3.0765086e-01
   4.3327385e-01   5.3484904e-01
   5.3967372e-01   3.1404735e-01
   6.3711094e-01   3.6920144e-01
   5.2394147e-01   5.1911301e-01
   3.9746772e-01   3.0078713e-01
   6.2321018e-01   4.5362738e-01
   5.3282259e-01   3.6342933e-01
   3.5450416e-01   2.6776123e-01
   3.0045076e-01   1.7987198e-01
   3.8347145e-01   2.7755912e-01
   5.8570478e-01   1.6527213e-01
   8.2792272e-01   5.6556023e-01
   4.3433985e-01   3.5577926e-01
   6.7160515e-01   1.9883553e-01
   4.8496594e-01   4.8666741e-01
   8.2180245e-01   3.0377684e-01
   3.5759468e-01   4.0473489e-01
   5.4857882e-01   3.7097154e-01
   6.1816670e-01   1.9675286e-01
   8.6338331e-01   4.8457584e-01
   7.9499285e-01   2.1490756e-01
   9.0050945e-01   2.6457383e-01
   6.3478189e-01   4.9855113e-01
   6.2404711e-01   3.6635633e-01
   3.9986984e-01   2.8689624e-01
   1.0000000e+00   3.4957042e-01
   8.0004860e-01   4.8085638e-01
   5.4859791e-01   3.7678450e-01
   6.5872145e-01   6.1252881e-02
   8.0739530e-01   2.8116872e-01
   4.0183364e-01   3.7887378e-01
   5.0083394e-01   2.9008510e-01
   4.6249311e-01   3.7809450e-01
   3.8123150e-01   3.0628083e-01
   9.4168527e-01   4.8662878e-01
   4.8645693e-01   3.8561497e-01
   3.4408110e-01   3.2490872e-01
   8.7023514e-01   2.9638237e-01
   5.9685497e-01   2.3042569e-01
   9.0683428e-01   2.7784239e-01
   7.5342793e-01   3.2605248e-01
   4.1999159e-01   2.7022130e-01
   4.0639637e-01   3.5841658e-01
   5.7517668e-01   3.1564265e-01
   8.7234907e-01   3.2419566e-01
   5.0181965e-01   3.9192395e-01
   4.7475326e-01   3.5663190e-01
   7.8475496e-01   2.7262770e-01
   4.5709135e-01   4.3041545e-01
   6.6474965e-01   3.8345401e-01
   9.4386101e-01   2.6254808e-01
   2.7771095e-01   2.4729656e-01
   7.8044993e-01   3.1510588e-01
   7.1861118e-01   3.7697330e-01
   4.9523209e-01   4.3247534e-01
   3.8480853e-01   4.0575232e-01
   6.1241193e-01   2.4600421e-01
   6.9997797e-01   5.1320881e-01
   5.2253974e-01   1.1523754e-01
   3.1158351e-01   3.2033628e-01
   5.1258744e-01   4.0280166e-01
   4.6414930e-01   2.5895163e-01
   4.6134188e-01   2.7641065e-01
   5.2806922e-01   3.0724397e-01
   6.0696195e-01   4.4149030e-01
   9.0234039e-01   3.9462448e-01
   4.3418713e-01   3.4653005e-01
   6.0702400e-01   2.7191099e-01
   4.2991464e-01   3.2471130e-01
   5.2383998e-01   4.9690100e-01
   6.7499879e-01   3.4470443e-01
   7.9428734e-01   2.0597188e-01
   6.5737607e-01   2.6497063e-01
   7.8177155e-01   5.2648330e-01
   5.4497518e-01   3.5024149e-01
   4.0339994e-01   3.5754211e-01
   3.9403294e-01   3.3494586e-01
   4.4109210e-01   3.2978402e-01
   3.6570991e-01   3.6573233e-01
   6.4512037e-01   4.2556338e-01
   4.8696179e-01   4.3464571e-01
   6.4602387e-01   4.3764978e-01
   3.5534702e-01   2.7571514e-01
   7.7163357e-01   3.7939929e-01
   3.9101104e-01   2.8857258e-01
   6.7312243e-01   7.1686344e-01
   5.4813002e-01   2.1345829e-01
   4.8112319e-01   3.5357505e-01
   7.6393140e-01   5.2061369e-01
   9.6367845e-01   2.8818098e-01
   8.4069465e-01   2.7708151e-01
   5.6766407e-01   2.7012584e-01
   5.6669567e-01   2.5540216e-01
   6.1384980e-01   5.0277377e-01
   4.8902916e-01   3.4901397e-01
   7.0699732e-01   1.1594127e-01
   6.2487671e-01   3.3130778e-01
   6.8379965e-01   2.5217532e-01
   6.7897571e-01   3.5006879e-01
   8.3349006e-01   3.1451288e-01
   3.6425729e-01   2.5934518e-01
   6.9844754e-01   3.9911595e-01
   8.2303393e-01   6.1734802e-01
   6.2543752e-01   4.5913379e-01
   5.7731093e-01   2.9295380e-01
   6.0030750e-01   5.0121276e-01
   4.7344290e-01   3.1284668e-01
   4.8071504e-01   3.6653050e-01
   3.6482058e-01   3.4162483e-01
   3.1579852e-01   2.8656465e-01
   9.2940759e-01   6.5157847e-01
   3.4074142e-01   3.7093104e-01
   7.5945149e-01   1.8491229e-01
   3.4033126e-01   2.4586676e-01
   4.8244923e-01   4.9638300e-01
   8.8673286e-01   6.6859616e-01
   9.8154965e-01   3.5743556e-01
   9.5719678e-01   4.0284388e-01
   4.6741851e-01   3.5721932e-01
   3.3809228e-01   3.9249844e-01
   6.9395528e-01   1.2488391e-01
   7.1121751e-01   4.5882453e-01
   6.3671811e-01   4.5422037e-01
   3.8457684e-01   4.4640707e-01
   5.7497466e-01   3.2549232e-01
   7.0848842e-01   2.1536723e-01
   6.7978895e-01   5.5043020e-01
   3.1249847e-01   3.8530534e-01
   4.9155280e-01   2.1272260e-01
   7.5400200e-01   3.7758296e-01
   4.9133845e-01   4.3557385e-01
   6.0037870e-01   3.3786249e-01
   4.7275769e-01   5.0395305e-01
   5.6280873e-01   2.1180693e-01
   5.8667739e-01   3.3711789e-01
   6.5677792e-01   7.4745306e-01
   4.0353585e-01   1.1237706e-01
   5.4999698e-01   4.3915044e-01
   3.9609971e-01   3.1563366e-01
   2.8265849e-01   3.0507712e-01
   7.6987841e-01   3.2695635e-01
   6.4305292e-01   5.0062678e-01
   7.6446252e-01   3.8954154e-01
   5.5108052e-01   2.7009311e-01
   3.5747129e-01   3.4485462e-01
   8.4216776e-01   5.0717233e-01
   4.4510317e-01   3.4529539e-01
   2.5098846e-01   3.1888002e-01
   5.8488792e-01   3.0603473e-01
   6.5711100e-01   2.6767505e-01
   3.2088196e-01   3.2535602e-01
   7.3347258e-01   1.6154709e-01
   5.1076887e-01   4.1746879e-01
   3.9363722e-01   1.7632916e-01
   5.3901635e-01   3.2621769e-01
   6.1797743e-01   4.2496707e-01
   6.3301621e-01   2.9281053e-01
   3.0828360e-01   2.9418929e-01
   6.5718021e-01   3.3991579e-01
   4.6832402e-01   3.0194270e-01
   7.6459510e-01   2.0981909e-01
   5.2301294e-01   2.9712327e-01
   2.8683322e-01   2.1391573e-01
   4.7477642e-01   3.5176994e-01
   2.1760915e-01   1.1454847e-01
   3.1078936e-01   3.1921196e-01
   3.7071541e-01   2.4290442e-01
   2.2819287e-01   1.8344734e-01
   5.2391232e-01   4.2650975e-01
   4.1456875e-01   3.5972611e-01
   7.5510849e-01   3.2468783e-01
   2.5625902e-01   6.5376517e-01
   6.0581504e-01   3.8678563e-01
   7.2339181e-01   3.1210215e-01
   6.0947859e-01   2.8521182e-01
   3.5934403e-01   3.1952692e-01
   7.5520189e-01   3.4929713e-01
   6.1713325e-01   4.5480375e-01
   7.1582318e-01   3.2012020e-01
   4.9020724e-01   4.5052770e-01
   7.5022043e-01   3.2989885e-01
   5.6601423e-01   2.2931252e-01
   8.9332318e-01   2.6031983e-01
   4.7606826e-01   1.9095147e-01
   2.2898178e-01   2.8283604e-01
   4.7896052e-01   1.6087402e-01
   1.0000000e+00   6.5508782e-01
   4.0807125e-01   4.0705819e-01
   3.4147216e-01   3.2870174e-01
   5.0418877e-01   3.3076564e-01
   6.0793609e-01   4.5881037e-01
   8.0967500e-01   7.0843167e-01
   3.5247971e-01   7.0763360e-01
   6.1329446e-01   4.1811176e-01
   5.7737669e-01   2.8285868e-01
   3.7817826e-01   2.4545145e-01
   6.0778934e-01   4.4180680e-01
   6.1321341e-01   3.4730408e-01
   6.9382275e-01   4.6700208e-01
   2.8399820e-01   2.3930944e-01
   8.8750245e-01   5.2697992e-01
   7.3872483e-01   3.0376068e-01
   5.6539347e-01   3.7395479e-01
   5.8281532e-01   3.9061709e-01
   2.6495388e-01   2.3392372e-01
   2.8774296e-01   4.4723326e-01
   5.6439212e-01   3.7985288e-01
   7.6105608e-01   6.3396238e-01
   8.9198964e-01   3.5135831e-01
   3.9338579e-01   3.2546273e-01
   3.9906220e-01   4.0852166e-01
   5.0168632e-01   4.9098989e-01
   6.0386280e-01   3.1071989e-01
   2.9789490e-01   3.2063114e-01
   6.1310050e-01   2.9132098e-01
   5.6356872e-01   2.9522148e-01
   7.7287650e-01   4.6155348e-01
   5.3557012e-01   4.3606468e-01
   7.1530668e-01   3.2424333e-01
   8.0857455e-01   3.2445258e-01
   4.5249135e-01   3.8179263e-01
   5.5112492e-01   4.7300550e-01
   6.1560638e-01   3.1839479e-01
   6.2795770e-01   3.3592007e-01
   3.7861966e-01   3.1334151e-01
   6.4958173e-01   1.6672465e-01
   3.4682438e-01   3.7352130e-01
   7.9096931e-01   1.7506611e-01
   6.7868176e-01   3.4790600e-01
   4.7544194e-01   2.8646253e-01
   5.0145538e-01   2.7095412e-01
   6.2881957e-01   3.8897839e-01
   8.5760846e-01   4.9118335e-01
   2.7042801e-01   5.2106026e-01
   4.4424583e-01   3.0887460e-01
   6.9254654e-01   2.8965249e-01
   6.2841882e-01   3.4708161e-01
   5.9879500e-01   3.8484056e-01
   3.7270608e-01   3.3362245e-01
   7.8064710e-01   3.3780195e-01
   9.0387141e-01   2.9031659e-01
   7.6173274e-01   4.7635881e-01
   4.1274337e-01   5.4143063e-01
   3.8080185e-01   2.6554397e-01
   8.1306747e-01   3.2978191e-01
   2.9634662e-01   5.5730101e-01
   4.5778227e-01   2.3127414e-01
   3.7842349e-01   4.3550542e-01
   4.0885288e-01   3.3675675e-01
   6.7817126e-01   7.8488867e-01
   3.3646102e-01   2.6214766e-01
   6.3357148e-01   3.0424260e-01
   3.1756821e-01   1.9265212e-01
   4.1028384e-01   2.8459004e-01
   6.3951671e-01   2.3485542e-01
   1.0000000e+00   3.9541026e-01
   7.2166346e-01   2.9714994e-01
   3.2728979e-01   4.5451015e-01
   5.0250622e-01   4.2589892e-01
   5.1296827e-01   2.3785537e-01
   5.1488902e-01   4.0781100e-01
   4.3633182e-01   4.2519560e-01
   2.4525454e-01   3.1810339e-01
   5.4537123e-01   1.9946491e-01
   3.2781453e-01   3.1363779e-01
   6.9941064e-01   7.0111570e-01
   3.3048994e-01   2.8247473e-01
   5.3428155e-01   3.3410609e-01
   5.3362536e-01   4.3228305e-01
   5.6002287e-01   2.6021761e-01
   5.2147208e-01   3.7533132e-01
   8.8942143e-01   3.0832365e-01
   4.2289568e-01   2.7486628e-01
   7.4055359e-01   1.0566241e-01
   9.8613440e-01   6.3293866e-01
   4.2683287e-01   3.0666839e-01
   5.9375348e-01   4.9898669e-01
   5.5258418e-01   5.6604797e-01
   6.0755385e-01   2.5299365e-01
   6.6460973e-01   3.5981464e-01
   7.4333129e-01   3.4001200e-01
   3.8875933e-01   4.5315444e-01
   7.0125144e-01   2.3992740e-01
   4.9171699e-01   2.9726131e-01
   6.4733350e-01   2.1942905e-01
   5.0381686e-01   3.4192401e-01
   6.0760589e-01   1.8846677e-01
   5.3623953e-01   2.9491826e-01
   4.7685584e-01   2.1236820e-01
   2.3456633e-01   3.3040425e-01
   6.6490697e-01   3.6418863e-01
   4.5463640e-01   4.2708734e-01
   5.4674088e-01   4.2720395e-01
   4.9523815e-01   2.7194308e-01
   5.0668504e-01   2.5587416e-01
   3.7097007e-01   3.8023660e-01
   7.8373538e-01   2.4563531e-01
   8.2185427e-01   3.0940688e-01
   3.1929486e-01   3.2367379e-01
   7.3416002e-01   2.5360661e-01
   2.2391980e-01   3.1250475e-01
   5.6183608e-01   1.6075634e-01
   4.9328416e-01   2.7375415e-01
   2.4808829e-01   1.6235608e-01
   6.3539897e-01   3.2752146e-01
   6.0884089e-01   3.2662683e-01
   7.5802372e-01   2.8113645e-01
   3.0986220e-01   2.4225436e-01
   7.2757109e-01   1.8079676e-01
   3.8963113e-01   4.6458357e-01
   4.8425670e-01   1.1778481e-01
   5.6736219e-01   1.7372320e-01
   4.7834588e-01   5.8440823e-01
   6.4081240e-01   6.9677553e-01
   5.2311271e-01   2.6901480e-01
   5.9633768e-01   2.6394986e-01
   7.4420353e-01   4.2737568e-01
   2.4722953e-01   1.1916500e-01
   2.6405253e-01   2.1575540e-01
   5.5719655e-01   3.6232410e-01
   4.6966044e-01   4.5699220e-01
   7.2148027e-01   5.7488991e-01
   7.3916452e-01   3.8122696e-01
   4.0221215e-01   4.1426596e-01
   7.0084672e-01   3.7164349e-01
   4.4831597e-01   3.1587080e-01
   7.4677435e-01   3.7886134e-01
   6.0248834e-01   5.2037251e-01
   8.4596262e-01   3.8503046e-01
   9.0243242e-01   6.2753985e-01
   5.8956396e-01   4.9950131e-01
   6.3738055e-01   3.7472121e-01
   4.7333757e-01   3.8317207e-01
   4.2648311e-01   2.3196806e-01
   3.9806135e-01   4.7387572e-01
   5.5663363e-01   3.5517650e-01
   8.5040818e-01   5.9933278e-01
   8.3663313e-01   4.7197547e-01
   4.6461639e-01   2.0439499e-01
   7.4939137e-01   3.1041838e-01
   4.8749751e-01   3.1955314e-01
   2.8381849e-01   2.5459057e-01
   6.1315582e-01   6.1066199e-01
   3.9992382e-01   3.8926955e-01
   6.3214999e-01   2.1475905e-01
   2.3900738e-01   3.6398158e-01
   6.2860565e-01   5.1239404e-01
   5.7144533e-01   2.9303350e-01
   3.7906122e-01   2.9029529e-01
   4.8661942e-01   2.2376625e-01
   2.0303039e-01   2.9131229e-01
   6.2817818e-01   3.1803087e-01
   4.5580171e-01   4.7581397e-01
   4.9794868e-01   5.0425690e-01
   5.3663583e-01   2.8633250e-01
   6.5849726e-01   5.3264260e-01
   4.7013845e-01   4.4480696e-01
   6.0327328e-01   4.7735509e-01
   3.7857150e-01   3.5293121e-01
   4.6733265e-01   7.1872563e-01
   7.3416647e-01   2.5824775e-01
   6.1905036e-01   2.6728862e-01
   9.2393372e-01   3.2511841e-01
   5.5164529e-01   1.5386038e-01
   3.3605821e-01   3.3260255e-01
   5.8666032e-01   3.9883266e-01
   6.8939065e-01   4.4628962e-01
   1.0000000e+00   9.4634273e-01
   5.3304585e-01   4.1960524e-01
   4.1625098e-01   2.2126396e-01
   5.4948288e-01   2.0150428e-01
   4.1645392e-01   4.1155704e-01
   5.6608856e-01   2.7403472e-01
   6.5299187e-01   1.8926206e-01
   7.8783401e-01   8.8905664e-02
   8.0015527e-01   2.5627209e-01
   4.0520967e-01   3.1970893e-01
   5.6607940e-01   2.8468305e-01
   5.0395201e-01   2.5092505e-01
   4.2527853e-01   1.9126580e-01
   7.2822796e-01   2.6911448e-01
   6.0461888e-01   2.9343886e-01
   5.3987048e-01   2.8802130e-01
   4.4156636e-01   3.6934579e-01
   3.0042121e-01   2.0947289e-01
   5.8326377e-01   4.4833162e-01
   6.0177117e-01   4.6199312e-01
   5.0022612e-01   2.9079239e-01
   4.3046539e-01   6.3061450e-01
   6.3327717e-01   2.8473665e-01
   8.6123981e-01   3.6895365e-01
   5.8861988e-01   2.5095591e-01
   4.9538356e-01   2.0349353e-01
   4.3094864e-01   3.0965544e-01
   5.2916737e-01   3.8145365e-01
   6.8849550e-01   4.1437680e-01
   5.6319574e-01   3.5085786e-01
   5.2926545e-01   2.0314134e-01
   6.8054053e-01   3.0117338e-01
   8.3835164e-01   4.9204116e-01
   2.5486663e-01   2.3521804e-01
   2.5639898e-01   3.4699363e-01
   4.6688957e-01   2.5847034e-01
   7.6373995e-01   6.0503700e-01
   4.5191341e-01   3.3175458e-01
   4.7393190e-01   3.2160241e-01
   5.5241771e-01   3.0334709e-01
   7.0807848e-01   3.5731404e-01
   5.4632367e-01   2.5082267e-01
   3.6465022e-01   3.2895007e-01
   6.1280576e-01   3.0154432e-01
   7.3881245e-01   4.4951178e-01
   6.4172285e-01   2.0727850e-01
   5.9633642e-01   2.9625375e-01
   5.3218403e-01   3.6054353e-01
   6.1133933e-01   3.4682785e-01
   4.8785202e-01   3.3434818e-01
   6.7875293e-01   2.2377758e-01
   5.1280225e-01   2.2159756e-01
   5.6190654e-01   2.9652324e-01
   7.8167196e-01   2.5790877e-01
   3.2902014e-01   3.6700638e-01
   8.6005970e-01   9.2312665e-01
   4.5616652e-01   2.6611984e-01
   5.7706124e-01   4.5086178e-01
   8.6128972e-01   4.4498961e-01
   5.9933446e-01   4.0463648e-01
   5.9002614e-01   4.0058573e-01
   6.9959794e-01   4.6368028e-01
   4.4084030e-01   2.7433334e-01
   5.7740019e-01   5.2273643e-01
   5.1506794e-01   3.1719494e-01
   6.1636765e-01   3.9148604e-01
   5.9875974e-01   2.6775519e-01
   3.9850404e-01   2.6489183e-01
   3.4404209e-01   5.4668823e-01
   3.8941424e-01   4.4664924e-01
   4.7502572e-01   3.0721437e-01
   3.4778315e-01   1.9673060e-01
   5.3372304e-01   2.9415915e-01
   3.4094264e-01   2.3839831e-01
   5.9741491e-01   3.0490816e-01
   3.3475248e-01   2.0444295e-01
   6.1784672e-01   1.1573137e-01
   2.6539484e-01   2.9531918e-01
   5.7239234e-01   2.6189782e-01
   3.9600223e-01   3.1829977e-01
   2.9124672e-01   8.2981464e-01
   4.5691407e-01   3.0204783e-01
   3.5993476e-01   2.9253137e-01
   5.3362878e-01   3.3914642e-01
   9.8109380e-01   7.4998045e-01
   8.4545805e-01   3.5408018e-01
   7.8544749e-01   4.8267378e-01
   2.8540898e-01   2.6721802e-01
   3.8626958e-01   2.8102962e-01
   3.5543392e-01   2.7426147e-01
   5.2585664e-01   2.4887824e-01
   3.5641657e-01   4.1719871e-01
   6.7401214e-01   4.6642729e-01
   5.2261329e-01   2.0922737e-01
   6.9316221e-01   3.7143281e-01
   7.9476904e-01   4.2944514e-01
   9.7081924e-01   3.2199825e-01
   3.0048596e-01   3.9185571e-01
   7.1504485e-01   3.6518555e-01
   6.7103290e-01   2.6194525e-01
   4.0836171e-01   1.9686525e-01
   9.0523987e-01   6.0558978e-01
   6.8499106e-01   4.9493875e-01
   4.6191800e-01   3.4568472e-01
   4.2259085e-01   3.4000971e-01
   3.6228737e-01   2.8820758e-01
   5.1846841e-01   5.5113990e-01
   5.4407237e-01   3.1873137e-01
   7.8564253e-01   5.0570213e-01
   4.5454133e-01   2.8696283e-01
   4.4206981e-01   2.5919281e-01
   7.8095644e-01   3.2021791e-01
   4.2233127e-01   3.6049190e-01
   6.0923975e-01   4.3886056e-01
   2.3026402e-01   3.7969955e-01
   4.9897805e-01   3.5879805e-01
   4.7085096e-01   4.8604296e-01
   3.1855425e-01   3.7656435e-01
   2.8266142e-01   2.8127104e-01
   5.3345554e-01   2.5799611e-01
   8.2089135e-01   2.8759027e-01
   5.2230939e-01   2.5085671e-01
   8.1901721e-01   3.3429268e-01
   3.6386302e-01   2.7320974e-01
   3.0586530e-01   4.1306496e-01
   5.3502685e-01   2.7006267e-01
   5.1322649e-01   3.4077173e-02
   4.6430143e-01   2.6278224e-01
   5.4850461e-01   3.7191889e-01
   4.1796870e-01   4.4505960e-01
   3.6479484e-01   2.1682998e-01
   6.8555397e-01   4.3549679e-01
   2.9895960e-01   3.9996188e-01
   6.6316329e-01   1.6339948e-01
   6.5860859e-01   3.8196962e-01
   4.6190771e-01   3.3282437e-01
   4.8604921e-01   3.8452616e-01
   1.3806523e-01   3.3187231e-01
   2.5837941e-01   2.8384843e-01
   1.0000000e+00   5.4404515e-01
   7.3044694e-01   1.9986839e-01
   2.9469501e-01   2.4791024e-01
   2.6860682e-01   4.9150201e-01
   7.1265451e-01   3.6790373e-01
   5.8627172e-01   4.8159719e-01
   6.1652189e-01   4.7861584e-01
   5.7403916e-01   3.2772052e-01
   7.9290705e-01   2.4033014e-01
   7.0013594e-01   1.4998954e-01
   6.3209492e-01   2.7195430e-01
   1.0000000e+00   2.3635466e-01
   8.2431425e-01   2.6607418e-01
   7.5045299e-01   3.5948680e-01
   5.7558391e-01   3.8318974e-01
   7.5407152e-01   3.1768183e-01
   4.3162245e-01   2.3464762e-01
   6.0826754e-01   4.3405457e-01
   6.8642199e-01   5.3514239e-01
   4.6818163e-01   1.9652905e-01
   5.3316718e-01   3.9356503e-01
   3.4266500e-01   1.4050617e-01
   6.3237428e-01   3.5687942e-01
   4.2764882e-01   4.8687869e-01
   6.2190498e-01   2.1656143e-01
   6.7872704e-01   3.2203687e-01
   4.7579395e-01   2.7307344e-01
   4.2084374e-01   4.2537297e-01
   4.9208741e-01   3.1516913e-01
   3.6620593e-01   3.1556373e-01
   4.7590227e-01   3.7275048e-01
   7.5090303e-01   3.0943473e-01
   5.7047927e-01   2.8776145e-01
   4.5876754e-01   3.4793354e-01
   5.9099080e-01   5.3246594e-01
   4.5779700e-01   4.2584492e-01
   3.1835465e-01   3.5653602e-01
   8.3006698e-01   4.5035871e-01
   4.4981877e-01   4.8206706e-01
   8.4690651e-01   4.4430131e-01
   3.1260148e-01   3.3651328e-01
   3.7386259e-01   3.2133676e-01
   6.2927788e-01   3.3113781e-01
   6.6037799e-01   2.9480475e-01
   5.3786613e-01   2.7461294e-01
   8.0194732e-01   5.7402288e-01
   7.0695605e-01   3.0026298e-01
   3.4718185e-01   4.7793148e-01
   2.9565877e-01   4.0214482e-01
   9.9509317e-01   4.7799966e-01
   6.9619981e-01   2.5907968e-01
   3.5040232e-01   5.4380252e-01
   3.1354147e-01   2.7616297e-01
   6.8652968e-01   4.0221304e-01
   3.9921337e-01   3.2452774e-01
   5.1484327e-01   2.2844486e-01
   8.5489103e-01   3.7408394e-01
   5.3936886e-01   4.2627745e-01
   3.5336114e-01   4.4205857e-01
   5.2291888e-01   3.4134274e-01
   7.2025278e-01   2.2163884e-01
   5.4135745e-01   2.6825762e-01
   6.6930050e-01   2.5219501e-01
   3.5895406e-01   2.7368513e-01
   7.3295403e-01   5.2412073e-01
   3.3552318e-01   4.0652323e-01
   5.8407605e-01   2.6018595e-01
   4.8970609e-01   4.3877857e-01
   3.2306414e-01   2.3324416e-01
   7.9993125e-01   5.6051873e-01
   2.7078142e-01   6.2200341e-01
   8.5761621e-01   3.4349776e-01
   4.5423596e-01   4.2935238e-01
   6.5569631e-01   2.9308230e-01
   3.7311122e-01   3.2326537e-01
   4.2298739e-01   2.8937025e-01
   6.1588720e-01   1.5265435e-01
   3.5042409e-01   2.2707512e-01
   4.9915113e-01   2.2154724e-01
   3.4295227e-01   1.7508359e-01
   3.4587153e-01   2.1317497e-01
   3.0966584e-01   4.6698463e-01
   5.0935662e-01   2.9081164e-01
   4.8866436e-01   3.1210847e-01
   6.6030947e-01   6.9782984e-01
   3.8305706e-01   2.2903898e-01
   7.1115948e-01   6.5438174e-01
   5.2127002e-01   3.1730424e-01
   5.3206467e-01   3.8941313e-01
   4.5991454e-01   4.5781679e-01
   4.0794642e-01   1.4435028e-01
   9.7622870e-01   5.8853559e-01
   4.0767218e-01   2.8651526e-01
   5.1209003e-01   1.5420390e-01
   5.0850547e-01   4.4392977e-01
   5.3279352e-01   4.0071170e-01
   3.2621996e-01   2.8694526e-01
   5.2551781e-01   4.9052008e-01
   4.5644978e-01   1.5682829e-01
   4.6455475e-01   3.5151105e-01
   6.5272528e-01   2.5847096e-01
   2.8239607e-01   3.3123375e-01
   5.7861614e-01   5.9114856e-01
   6.6579069e-01   6.6743975e-02
   2.8713418e-01   2.7644732e-01
   1.0000000e+00   7.1114465e-01
   5.0588891e-01   4.7642226e-01
   7.2449368e-01   7.3498188e-01
   7.7892852e-01   3.8088154e-01
   4.6618822e-01   1.5785621e-01
   4.0129173e-01   2.2670027e-01
   9.2064451e-01   5.7363567e-01
   7.3119330e-01   5.0723528e-01
   4.2151842e-01   4.1127127e-01
   4.6214230e-01   1.7159841e-01
   4.7595169e-01   4.2506030e-01
   9.4559131e-01   3.3749096e-01
   2.3757299e-01   2.8706034e-01
   4.1421381e-01   5.5900240e-01
   4.7682293e-01   3.5830236e-01
   4.9904396e-01   4.0744991e-01
   6.2735736e-01   5.3363674e-01
   5.4847343e-01   3.8670471e-01
   3.9543966e-01   4.3531196e-01
   4.7396501e-01   4.1486800e-01
   4.0504991e-01   2.3559773e-01
   6.3112770e-01   2.8671747e-01
   4.0461287e-01   2.2795257e-01
   6.2566747e-01   4.6671821e-01
   9.6554183e-01   3.9430328e-01
   5.3270742e-01   3.7369351e-01
   5.5797554e-01   3.7025015e-01
   3.0851794e-01   6.2797633e-01
   4.7324016e-01   3.3260186e-01
   5.2564707e-01   1.7613397e-01
   5.3474469e-01   4.2791740e-01
   6.5086210e-01   2.4446953e-01
   5.6949572e-01   2.3693903e-01
   5.0569075e-01   2.8463298e-01
   3.6341234e-01   3.0925766e-01
   5.5416442e-01   2.0103644e-01
   2.4996071e-01   3.4598099e-01
   5.2986896e-01   4.4455023e-01
   4.9849727e-01   3.8699718e-01
   5.3267576e-01   4.3122966e-01
   3.4245067e-01   2.8197985e-01
   9.0374250e-01   6.0973076e-01
   4.7432566e-01   3.2100930e-01
   5.2072749e-01   3.2043130e-01
   6.8704335e-01   5.6617273e-01
   3.5471543e-01   1.8408416e-01
   7.6938500e-01   2.7501546e-01
   7.1124101e-01   4.3731952e-01
   4.0694419e-01   3.7777793e-01
   6.1159539e-01   2.7936312e-01
   6.7336605e-01   5.2775470e-01
   7.7225439e-01   3.9808837e-01
   3.9745298e-01   3.7893146e-01
   3.4397999e-01   2.4992359e-01
   6.1072774e-01   2.4116578e-01
   9.9633465e-01   8.2947399e-01
   3.0243846e-01   1.7623385e-01
   4.8219457e-01   3.0032070e-01
   5.0638613e-01   4.1637763e-01
   6.4880656e-01   2.7740474e-01
   3.3181386e-01   3.7991655e-01
   6.4416878e-01   2.4050771e-01
   4.3779224e-01   4.1465397e-01
   5.1566427e-01   2.7443495e-01
   6.8933977e-01   3.6047065e-01
   4.9560499e-01   3.9255511e-01
   4.7810812e-01   1.4493917e-01
   7.8992937e-01   3.8026431e-01
   3.4256054e-01   1.7095947e-01
   2.8936918e-01   2.4151702e-01
   3.4191452e-01   2.1336076e-01
   7.1069537e-01   2.9071630e-01
   9.4933287e-01   2.5329210e-01
   6.8084912e-01   5.4325334e-01
   3.4773375e-01   3.6680760e-01
   3.8972091e-01   4.7585512e-01
   2.4707262e-01   4.2671329e-01
   3.6156811e-01   3.5263460e-01
   3.8020035e-01   2.3314670e-01
   4.1764425e-01   3.1722622e-01
   6.1864377e-01   4.1106336e-01
   4.5067673e-01   3.3003561e-01
   6.0186493e-01   3.7475390e-01
   4.1962049e-01   2.1252516e-01
   5.6034429e-01   2.1868629e-01
   4.6447887e-01   3.2804189e-01
   6.3532307e-01   3.9333556e-01
   5.5759552e-01   3.8729566e-01
   5.5660816e-01   3.4683372e-01
   5.7241158e-01   2.9674824e-01
   5.0550390e-01   3.8286201e-01
   2.7236699e-01   2.0660036e-01
   2.9850830e-01   2.1374357e-01
   3.7955402e-01   3.0885271e-01
   3.7805943e-01   3.5168559e-01
   4.8040177e-01   5.0547845e-01
   6.5147837e-01   2.9889108e-01
   3.7101355e-01   3.3673829e-01
   6.8860237e-01   5.0086770e-01
   6.6994900e-01   3.2867127e-01
   6.1681457e-01   3.3987248e-01
   6.3080758e-01   2.2925111e-01
   4.9842804e-01   3.3837098e-01
   4.9168769e-01   3.6906182e-01
   4.8730266e-01   3.1219334e-01
   2.8615974e-01   3.5439996e-01
   3.7624748e-01   2.8923352e-01
   4.3315165e-01   1.9747068e-01
   5.1520259e-01   2.5965234e-01
   6.0706547e-01   3.4442404e-01
   9.9196752e-01   3.4234298e-01
   3.8509446e-01   4.0048539e-01
   4.0425955e-01   3.1528427e-01
   7.0839052e-01   3.8217933e-01
   4.1110132e-01   2.2876499e-01
   6.2516810e-01   3.4947585e-01
   7.0368624e-01   4.3915933e-01
   4.8279870e-01   4.1470747e-01
   5.6703145e-01   2.9227051e-01
   6.8873427e-01   2.1904192e-01
   8.0227365e-01   6.3102608e-01
   5.7587316e-01   3.1691909e-01
   5.6730137e-01   2.3125797e-01
   3.2819155e-01   2.7476635e-01
   3.5506583e-01   2.1237834e-01
   5.3471049e-01   2.9479507e-01
   4.0453943e-01   1.5901064e-01
   7.5956292e-01   2.8642652e-01
   8.4378597e-01   3.8339236e-01
   3.6755962e-01   2.3618412e-01
   6.6825062e-01   2.7292282e-01
   7.9903745e-01   5.3360516e-01
   4.0649584e-01   3.1834175e-01
   4.3887002e-01   7.5598337e-01
   7.3621319e-01   2.8354537e-01
   4.4820183e-01   5.6692498e-01
   5.5147035e-01   5.0221882e-01
   1.9370559e-01   2.4611323e-01
   3.5495600e-01   4.9625996e-01
   5.0583466e-01   3.3508836e-01
   4.9827403e-01   2.3207349e-01
   6.8331649e-01   3.4466114e-01
   5.1170070e-01   4.4572575e-01
   6.0388789e-01   4.1343854e-01
   3.8822182e-01   2.8032218e-01
   7.1711804e-01   2.7297817e-01
   3.3397553e-01   3.9016558e-01
   4.5965788e-01   4.8613065e-01
   6.2017522e-01   3.0671430e-01
   5.4114785e-01   2.5717181e-01
   3.5392733e-01   3.3567499e-01
   3.5751015e-01   4.5331557e-01
   1.7547760e-01   4.9764145e-01
   8.3996523e-01   1.5589323e-01
   4.8138314e-01   3.2564231e-01
   9.2396396e-01   4.2116978e-01
   6.0124294e-01   3.4427539e-01
   6.2210903e-01   2.2685242e-01
   5.0786829e-01   2.8869142e-01
   6.2099371e-01   2.2982032e-01
   5.7277584e-01   3.0079297e-01
   5.7372824e-01   5.5639030e-01
   5.1696682e-01   4.4601210e-01
   5.9524089e-01   4.6073693e-01
   5.2521412e-01   3.0088143e-01
   3.6775257e-01   3.3449826e-01
   4.0921581e-01   3.7308702e-01
   4.2082883e-01   3.6536799e-01
   6.3357190e-01   3.8576735e-01
   3.1015504e-01   3.5019830e-01
   7.0708943e-01   4.7111867e-01
   6.2801160e-01   3.4454217e-01
   2.8457722e-01   3.6345664e-01
   8.7420023e-01   3.6960649e-01
   9.0997231e-01   6.8003503e-01
   5.0615934e-01   3.5016468e-01
   4.7234369e-01   2.3055584e-01
   3.7936171e-01   2.9327959e-01
   6.6374130e-01   4.7928360e-01
   4.4705687e-01   4.1072369e-01
   9.6547255e-01   1.8700533e-01
   8.1545926e-01   5.7750607e-01
   7.2726145e-01   2.9775356e-01
   7.5461092e-01   4.1575263e-01
   6.5911189e-01   1.4480103e-01
   9.0914670e-01   3.1422589e-01
   3.3197903e-01   1.7181548e-01
   6.1886072e-01   2.5828367e-01
   4.4530107e-01   6.1766889e-01
   5.5032651e-01   3.3602366e-01
   8.5239283e-01   4.1549277e-01
   4.5440303e-01   2.5882815e-01
   5.6926241e-01   4.5957597e-01
   2.3541381e-01   4.8056007e-01
   9.1057764e-01   4.6319934e-01
   7.6911538e-01   3.2154742e-01
   5.7430977e-01   3.1283071e-01
   6.4215524e-01   4.4239662e-01
   9.5081682e-01   5.3413711e-01
   3.5509623e-01   3.1226071e-01
   4.8913817e-01   1.8531587e-01
   7.1954372e-01   2.9979272e-01
   3.3238910e-01   4.3387311e-01
   3.9663348e-01   2.7321434e-01
   6.0421627e-01   4.6441682e-01
   4.7792469e-01   4.7474946e-01
   6.2798524e-01   4.3229035e-01
   8.1067565e-01   4.3389618e-01
   4.5599154e-01   4.9038218e-01
   6.6977873e-01   3.4015496e-01
   8.3226600e-01   4.6280776e-01
   5.2610870e-01   2.2260814e-01
   2.8103339e-01   4.3537326e-01
   3.8079770e-01   2.4550402e-01
   6.4590727e-01   5.8886740e-01
   4.3905731e-01   5.0509446e-01
   5.2801173e-01   4.9232127e-01
   4.3281656e-01   2.4782389e-01
   3.2275315e-01   3.6871990e-01
   1.0000000e+00   2.9999531e-01
   3.1981345e-01   4.4170112e-01
   9.9685323e-01   4.3806380e-01
   7.7914515e-01   2.3159532e-01
   7.7253090e-01   3.0043104e-01
   8.0824776e-01   3.7013006e-01
   5.1288848e-01   2.5250759e-01
   6.4836065e-01   3.0107705e-01
   6.4129437e-01   3.3383696e-01
   7.0887368e-01   2.8247343e-01
   4.7461208e-01   3.1714982e-01
   2.3359066e-01   3.0542234e-01
   8.2024488e-01   3.1256493e-01
   5.5107407e-01   8.9691938e-01
   6.6256864e-01   4.3380846e-01
   6.3640201e-01   2.9890740e-01
   6.2954144e-01   4.0875673e-01
   8.6415679e-01   2.2780221e-01
   4.5634959e-01   2.3286901e-01
   4.8820356e-01   3.2159904e-01
   6.3999253e-01   2.8717518e-01
   6.6357059e-01   3.8317082e-01
   8.5040477e-01   6.9866652e-01
   2.6538174e-01   4.8814157e-01
   5.3797737e-01   2.4892407e-01
   4.8535454e-01   6.3699379e-01
   4.5527014e-01   3.6610799e-01
   3.9552322e-01   8.3611176e-01
   5.6984797e-01   3.4791254e-01
   3.9384214e-01   6.6037340e-01
   8.9984083e-01   5.2734502e-01
   8.5336637e-01   2.4630896e-01
   5.7059290e-01   4.0837198e-01
   2.9637255e-01   2.5011132e-01
   4.8548894e-01   2.4962767e-01
   5.1599771e-01   2.9072372e-01
   5.6429651e-01   3.1782706e-01
   9.8897749e-01   5.4606287e-01
   6.4007724e-01   6.1697376e-01
   1.0000000e+00   2.6048101e-01
   7.5673513e-01   7.2527688e-02
   7.0338599e-01   4.7742275e-01
   6.1913995e-01   4.9165642e-01
   4.7930283e-01   3.2909017e-01
   4.8579709e-01   3.1291416e-01
   9.4032855e-01   2.1414728e-01
   8.3176714e-01   4.9235003e-01
   2.5818611e-01   4.9469158e-01
   5.0475278e-01   1.9998758e-01
   4.6344481e-01   3.6325601e-01
   7.4184987e-01   2.1131229e-01
   5.2611814e-01   3.7037764e-01
   3.6748329e-01   3.7365609e-01
   6.9222596e-01   2.0853151e-01
   6.3618664e-01   4.5137328e-01
   5.8654327e-01   4.7627489e-01
   4.0339125e-01   4.5108381e-01
   4.3467869e-01   4.1017623e-01
   5.9399273e-01   2.9355828e-01
   8.7522495e-01   3.8476211e-01
   2.6020459e-01   3.2508156e-01
   5.4396686e-01   4.4686656e-01
   4.3981842e-01   4.5664484e-01
   7.3532103e-01   3.1077292e-01
   6.1046878e-01   2.4991153e-01
   2.7430308e-01   2.8804994e-01
   8.0461840e-01   4.3081886e-01
   7.1502453e-01   4.4853005e-01
   5.4048318e-01   2.8206145e-01
   7.1116715e-01   2.7554438e-01
   5.3100374e-01   2.3200059e-01
   9.2854161e-01   4.7123828e-01
   4.1964797e-01   3.4808366e-01
   5.9870158e-01   3.5160966e-01
   4.4475855e-01   3.4751098e-01
   5.1969635e-01   3.1505352e-01
   7.2234877e-01   2.6877547e-01
   2.6272288e-01   2.5679850e-01
   3.4177459e-01   2.7445922e-01
   8.3290725e-01   1.8537641e-01
   5.0754107e-01   3.8823964e-01
   7.1784987e-01   5.7282796e-01
   5.3631729e-01   3.7001164e-01
   4.0676722e-01   3.6792894e-01
   3.8023522e-01   3.2103850e-01
   6.1607288e-01   6.0104403e-01
   6.3765704e-01   2.3751561e-01
   3.3291336e-01   4.7561643e-01
   3.9234295e-01   3.0512428e-01
   4.5124117e-01   2.7528058e-01
   4.4296233e-01   4.0843392e-01
   6.1910691e-01   3.1572915e-01
   3.2728764e-01   2.8811795e-01
   9.1934855e-01   8.3328455e-01
   5.8217411e-01   3.8351908e-01
   6.0916489e-01   6.0738824e-01
   5.7871271e-01   4.7477901e-01
   6.0014829e-01   2.9776862e-01
   4.8919367e-01   3.7552560e-01
   5.5859752e-01   3.4264559e-01
   6.1398204e-01   2.1889294e-01
   6.4867846e-01   3.8603702e-01
   1.8732756e-01   3.7756754e-01
   7.8144542e-01   4.1033273e-01
   5.0997242e-01   4.6451871e-01
   6.7234026e-01   4.0961395e-01
   4.9628847e-01   4.8934314e-01
   3.3874438e-01   3.4045779e-01
   3.4768881e-01   4.0079105e-01
   4.7173135e-01   4.4330697e-01
   1.0000000e+00   4.6024490e-01
   6.5269585e-01   3.1825042e-01
   5.7716111e-01   3.7579506e-01
   8.5469624e-01   2.9234251e-01
   5.6348200e-01   3.0717907e-01
   7.2213436e-01   3.1441743e-01
   1.4910930e-01   6.0760988e-01
   4.6908693e-01   3.6455995e-01
   3.2380991e-01   3.8251118e-01
   5.8477268e-01   3.3811537e-01
   5.7034628e-01   3.3980088e-01
   3.4975658e-01   3.3308266e-01
   2.9688239e-01   2.2622276e-01
   6.9177678e-01   3.4542287e-01
   6.2536356e-01   4.0060065e-01
   4.9755970e-01   4.9483157e-01
   7.4303415e-01   5.6383743e-01
   3.0435784e-01   2.8424107e-01
   7.6655858e-01   3.2081754e-01
   4.8811855e-01   2.6225372e-01
   8.3543805e-01   2.6017025e-01
   5.5315605e-01   4.7180789e-01
   7.6237223e-01   3.1048481e-01
   5.4017174e-01   3.3840136e-01
   9.2992480e-01   4.8171043e-01
   3.6998674e-01   3.1708588e-01
   4.9302625e-01   2.4347539e-01
   5.2118898e-01   4.2081368e-01
   5.9185330e-01   5.8710744e-01
   6.0867166e-01   4.2392129e-01
   5.3745412e-01   2.6185630e-01
   6.0797485e-01   3.5116005e-01
   9.9326614e-01   3.7295823e-01
   5.0086649e-01   3.5584131e-01
   6.9766231e-01   2.2604881e-01
   4.6177266e-01   3.5856975e-01
   4.7644386e-01   3.5056958e-01
   4.4509903e-01   4.8617399e-01
   3.7564915e-01   3.8787118e-01
   5.3137331e-01   2.0313444e-01
   5.2354652e-01   3.3564399e-01
   4.8990601e-01   3.2694030e-01
   4.1031257e-01   3.1495630e-01
   5.5077784e-01   2.0144687e-01
   8.1339492e-01   4.1118126e-01
   3.9802456e-01   1.6259928e-01
   5.8456827e-01   3.6309579e-01
   6.9988331e-01   5.5109892e-01
   3.6634163e-01   1.9163469e-01
   4.0813803e-01   2.8404915e-01
   4.1311009e-01   3.5689140e-01
   4.7363161e-01   2.4334334e-01
   6.6938285e-01   3.1482668e-01
   5.9887113e-01   5.7849756e-02
   4.0219794e-01   3.8700583e-01
   8.0545609e-01   4.3457546e-01
   7.0542585e-01   1.8336170e-01
   7.2936706e-01   2.5486040e-01
   6.9488566e-01   5.5725867e-01
   5.5825069e-01   4.5516698e-01
   4.0430229e-01   2.5485057e-01
   9.2069531e-01   2.3763935e-01
   4.4274997e-01   3.3529201e-01
   7.3222780e-01   3.1392188e-01
   3.8796108e-01   2.6622596e-01
   4.3272289e-01   2.6070048e-01
   3.7972538e-01   1.8875990e-01
   4.1586497e-01   3.1367367e-01
   4.1947869e-01   3.0038200e-01
   4.8568595e-01   1.2115628e-01
   9.8213351e-01   6.7908560e-01
   5.6720775e-01   4.2005920e-01
   4.8528565e-01   3.5307448e-01
   7.2309784e-01   3.4787264e-01
   3.8887108e-01   1.8975914e-01
   8.5164667e-01   4.0666376e-01
   4.5574912e-01   3.6046519e-01
   3.8981609e-01   2.0279384e-01
   7.2835093e-01   4.2144728e-01
   4.6930533e-01   1.5527102e-01
   4.7941800e-01   3.0321410e-01
   1.3830326e-01   3.0059956e-01
   4.7435263e-01   3.0392369e-01
   5.2998700e-01   3.7957102e-01
   3.7865772e-01   2.9073520e-01
   6.0209058e-01   2.9091205e-01
   3.3157603e-01   5.1175800e-01
   4.3816668e-01   3.0581761e-01
   8.3796627e-01   1.6842384e-01
   3.6159622e-01   2.4659990e-01
   3.4619720e-01   2.1309743e-01
   5.6830349e-01   3.0656823e-01
   6.9582700e-01   4.4255900e-01
   3.2981191e-01   3.1358728e-01
   4.7142571e-01   5.6648622e-01
   5.5323303e-01   3.4598008e-01
   4.6725538e-01   4.4713755e-01
   5.8667801e-01   2.6518800e-01
   2.8440916e-01   2.2378785e-01
   4.3612349e-01   4.3751308e-01
   9.0885432e-01   3.0302145e-01
   6.7664733e-01   4.3926202e-01
   4.8932830e-01   3.6238379e-01
   8.8991750e-01   2.8144631e-01
   3.5818854e-01   3.3605992e-01
   5.1331199e-01   1.9982736e-01
   2.8139873e-01   2.4662054e-01
   3.2034291e-01   2.4590849e-01
   8.6659984e-01   3.4669698e-01
   4.2000121e-01   1.9938081e-01
   6.9166253e-01   3.7981746e-01
   3.6508678e-01   4.6076408e-01
   8.4456870e-01   3.3522839e-01
   4.2867749e-01   1.5606819e-01
   5.4827089e-01   3.0721967e-01
   9.3705051e-01   2.1016355e-01
   4.0295225e-01   2.4191198e-01
   9.9979212e-01   4.3558343e-01
   4.7145727e-01   2.7133718e-01
   3.7084065e-01   3.7911145e-01
   8.2802479e-01   2.1088788e-01
   5.7396493e-01   4.7751084e-01
   4.8718004e-01   3.4813697e-01
   8.6925666e-01   2.3883461e-01
   7.3805878e-01   3.5450582e-01
   7.6181134e-01   3.2972634e-01
   6.1102001e-01   2.7286073e-01
   4.8125624e-01   4.3869207e-01
   4.3126932e-01   3.3308840e-01
   6.6609697e-01   3.7158305e-01
   7.4006894e-01   3.2568742e-01
   5.5884893e-01   5.9977308e-01
   5.8490432e-01   6.3288447e-01
   3.3985817e-01   4.1040185e-01
   5.3417031e-01   2.9301334e-01
   6.6987492e-01   2.6064269e-01
   4.3174363e-01   2.2282775e-01
   5.4620145e-01   3.6433903e-01
   3.9741940e-01   9.8559543e-02
   9.0977758e-01   4.4926424e-01
   8.0861323e-01   2.0284121e-01
   5.4157357e-01   7.1511157e-01
   4.7522899e-01   2.5580428e-01
   4.3694455e-01   3.5819360e-01
   3.2240614e-01   2.4932407e-01
   5.6171292e-01   2.7957157e-01
   4.4433965e-01   2.3179753e-01
   6.2782651e-01   4.5471436e-01
   1.1457253e-01   4.5068755e-01
   7.3781673e-01   3.5034212e-01
   4.3512790e-01   1.8306076e-01
   2.5583259e-01   2.8226679e-01
   8.0084435e-01   2.8716025e-01
   5.1040906e-01   3.5243826e-01
   4.8249127e-01   6.0718055e-01
   3.2774683e-01   4.6189916e-01
   6.4144432e-01   3.5898237e-01
   4.9578716e-01   3.6187076e-01
   1.0000000e+00   4.7929832e-01
   5.6134900e-01   5.7222311e-01
   3.7645886e-01   2.7533115e-01
   5.2857374e-01   3.7425817e-01
   7.2367078e-01   6.8926943e-01
   6.3955139e-01   1.4442268e-01
   6.1576946e-01   4.3617091e-01
   7.2638144e-01   6.1728636e-01
   7.4429413e-01   2.2002049e-01
   5.6390147e-01   2.1950830e-01
   9.5203162e-01   9.0359630e-01
   5.4986404e-01   3.0567694e-01
   9.8460828e-01   4.7454380e-01
   9.4164683e-01   4.3536310e-01
   3.4233949e-01   3.0814096e-01
   6.3443474e-01   6.5871251e-01
   9.3156715e-01   4.8853642e-01
   4.3978162e-01   2.0633667e-01
   7.5243119e-01   1.4065475e-01
   8.2785462e-01   5.6348798e-01
   7.2838662e-01   3.6968063e-01
   5.3002157e-01   3.0102013e-01
   5.2256647e-01   4.4827449e-01
   3.5289226e-01   2.5232683e-01
   4.4178657e-01   2.4766487e-01
   8.0742763e-01   3.8320835e-01
   5.4375988e-01   3.8224118e-01
   2.9189550e-01   2.2996167e-01
   4.2897482e-01   2.4862349e-01
   8.6481623e-01   7.0446072e-01
   5.6183208e-01   3.8645242e-01
   6.5805070e-01   4.0456480e-01
   5.2155627e-01   3.0992923e-01
   4.2706437e-01   7.3347376e-01
   4.4784378e-01   2.7417244e-01
   3.0206734e-01   2.3087814e-01
   4.9887309e-01   2.4432373e-01
   4.2690464e-01   3.3140449e-01
   3.0303926e-01   2.5501315e-01
   5.4297472e-01   5.8131873e-01
   3.7933868e-01   2.5247563e-01
   4.2057024e-01   3.4329644e-01
   6.2483143e-01   2.3983503e-01
   7.2943365e-01   2.6451046e-01
   3.3560637e-01   2.4829446e-01
   5.8045931e-01   1.7443934e-01
   5.6319259e-01   5.1928619e-01
   6.1367368e-01   4.5738249e-01
   5.5858004e-01   2.8579029e-01
   6.1952958e-01   2.3181090e-01
   5.2256586e-01   3.4377582e-01
   9.4076001e-01   8.6987996e-01
   4.3044611e-01   4.8097958e-01
   3.2433193e-01   2.9209152e-01
   6.7492508e-01   1.3183932e-01
   5.5745839e-01   3.8047366e-01
   7.6756267e-01   3.4747468e-01
   8.1116165e-01   2.8721176e-01
   6.1133409e-01   1.8873286e-01
   6.5725715e-01   7.9389954e-01
   6.6539837e-01   5.2964129e-01
   8.3595635e-01   3.7923263e-01
   7.9948039e-01   2.9565233e-01
   4.3164607e-01   2.8174601e-01
   3.8728433e-01   2.4415949e-01
   2.8550494e-01   2.5439109e-01
   4.2197242e-01   2.7364885e-01
   5.9571888e-01   3.5843255e-01
   5.1665937e-01   4.3050557e-01
   5.7117724e-01   2.0505060e-01
   7.6222194e-01   4.8875697e-01
   3.9673373e-01   2.7327947e-01
   6.0102212e-01   3.9410210e-01
   5.3366859e-01   1.7155463e-01
   7.6268276e-01   3.6897932e-01
   5.3384025e-01   2.1729887e-01
   6.5976989e-01   2.8368158e-01
   5.3736814e-01   3.0399009e-01
   4.7075633e-01   3.3604527e-01
   4.8614605e-01   3.2743751e-01
   8.6031624e-01   2.8143197e-01
   4.6946571e-01   2.4856770e-01
   7.3516697e-01   3.2090218e-01
   9.4101247e-01   1.7046397e-01
   4.0167018e-01   3.0797195e-01
   6.4564802e-01   1.7736446e-01
   6.0308508e-01   2.1633822e-01
   4.8786992e-01   2.8146569e-01
   6.5747011e-01   3.4768459e-01
   3.2773958e-01   3.8800178e-01
   6.3248263e-01   4.1928799e-01
   3.8546515e-01   3.9113196e-01
   5.7321074e-01   2.6359249e-01
   5.1197795e-01   5.3184452e-01
   4.0299450e-01   2.9833179e-01
   5.6786883e-01   2.8812122e-01
   5.6238278e-01   3.9585988e-01
   3.9230165e-01   2.5267119e-01
   2.7337238e-01   4.7960742e-01
   6.1091852e-01   4.1725935e-01
   4.3590415e-01   3.4640995e-01
   7.9586408e-01   4.3134025e-01
   3.9987185e-01   3.2942173e-01
   3.7456141e-01   3.5352574e-01
   6.4679242e-01   2.6478189e-01
   6.5449644e-01   2.6711283e-01
   9.8032311e-01   3.5316941e-01
   3.6341127e-01   5.1593852e-01
   8.1717749e-01   3.2218975e-01
   4.2058260e-01   2.8945180e-01
   2.6396511e-01   3.8338599e-01
   7.3076405e-01   2.4638480e-01
   4.6187630e-01   4.0448864e-01
   3.1563564e-01   2.5267607e-01
   3.5805553e-01   4.3201736e-01
   4.3936048e-01   3.3727601e-01
   2.2610698e-01   2.5596482e-01
   2.3446301e-01   2.9845640e-01
   6.7694250e-01   1.4452198e-01
   5.5707058e-01   1.1362773e-01
   4.2886082e-01   2.9600565e-01
   7.9039229e-01   2.8958886e-01
   5.4738266e-01   5.6173234e-01
   6.9478713e-01   4.8237207e-01
   4.7164576e-01   1.1787686e-01
   6.6426440e-01   6.1720956e-01
   3.0629436e-01   2.1764325e-01
   6.1982346e-01   3.8048838e-01
   9.4909915e-01   6.1836623e-01
   4.2498985e-01   3.5335308e-01
   5.3224184e-01   3.3453486e-01
   5.9873934e-01   3.2833424e-01
   3.7210616e-01   2.8571166e-01
   6.8698137e-01   3.8620818e-01
   6.5444891e-01   4.0486740e-01
   8.7320075e-01   4.8531947e-01
   4.4978007e-01   3.4087364e-01
   4.3302901e-01   6.8100912e-02
   6.7199865e-01   3.9632778e-01
   9.8706547e-01   5.3559621e-01
   8.2096166e-01   6.3202459e-01
   3.7307995e-01   2.8804916e-01
   5.0784862e-01   6.1594905e-01
   2.8504776e-01   2.2178185e-01
   6.4208050e-01   2.9390504e-01
   7.4867467e-01   3.0580013e-01
   3.4104659e-01   1.8615981e-01
   3.3360842e-01   2.9677896e-01
   3.9335535e-01   3.9136656e-01
   7.0869872e-01   3.5812238e-01
   8.5501794e-01   3.4078601e-01
   4.3514756e-01   4.0254394e-01
   5.5699968e-01   3.3552038e-01
   5.8139194e-01   4.5754954e-01
   5.3901573e-01   3.0651039e-01
   5.9252729e-01   3.6981610e-01
   9.3805369e-01   3.1505165e-01
   5.7761175e-01   4.7109907e-01
   3.5767581e-01   3.4485338e-01
   3.6112027e-01   2.4839616e-01
   4.9837814e-01   2.4359390e-01
   6.6357842e-01   3.7522973e-01
   4.3569237e-01   4.7310701e-01
   4.7943026e-01   4.5666923e-01
   3.0551599e-01   3.1846500e-01
   5.0515374e-01   4.5168383e-01
   5.4571278e-01   2.4330677e-01
   5.3098900e-01   4.1671360e-01
   4.7676437e-01   4.8787019e-01
   8.3067108e-01   2.1139010e-01
   8.6771845e-01   3.8531124e-01
   5.6286901e-01   6.7239386e-01
   6.9476154e-01   2.7946327e-01
   8.3747468e-01   8.7587114e-01
   3.8965040e-01   2.3401233e-01
   2.7304930e-01   2.8355624e-01
   5.0634446e-01   1.9561499e-01
   4.4359200e-01   4.9380891e-01
   6.0029643e-01   2.6348332e-01
   3.3227092e-01   3.3189928e-01
   4.3295729e-01   2.5164427e-01
   5.5380017e-01   4.4429280e-01
   4.9477881e-01   5.3185207e-01
   4.0885552e-01   3.4409060e-01
   6.5981902e-01   4.0705466e-01
   4.8100764e-01   4.8251897e-01
   4.4374858e-01   3.8888664e-01
   6.7851164e-01   3.4101370e-01
   6.0433310e-01   3.1802365e-01
   3.2598487e-01   4.8550926e-01
   5.4261908e-01   2.7770360e-01
   4.8650247e-01   3.3878741e-01
   8.4519424e-01   4.2743824e-01
   6.2044835e-01   3.6617282e-01
   3.2379583e-01   1.7356173e-01
   5.0748170e-01   3.8493311e-01
   2.9651698e-01   3.4111589e-01
   5.2623758e-01   4.5134143e-01
   4.4915274e-01   3.2277868e-01
   3.0285197e-01   2.1695551e-01
   3.9948105e-01   4.5190416e-01
   6.9559736e-01   2.4064513e-01
   6.7203813e-01   4.9450612e-01
   3.5578622e-01   3.5992278e-01
   5.1141769e-01   3.6066211e-01
   6.4984781e-01   3.8679241e-01
   4.5556323e-01   2.4017683e-01
   6.8550312e-01   4.6940254e-01
   5.2713631e-01   2.2111826e-01
   4.3036372e-01   4.1964220e-01
   2.3353539e-01   3.2111229e-01
   4.8234374e-01   3.4582323e-01
   7.0941365e-01   2.9953360e-01
   4.2563569e-01   3.8134536e-01
   5.3571109e-01   3.1053683e-01
   9.3820480e-01   3.7172317e-01
   5.4612701e-01   4.5215024e-01
   7.1918279e-01   2.3102666e-01
   2.4201314e-01   2.7815008e-01
   3.3856681e-01   2.8358717e-01
   4.7307890e-01   4.9799607e-01
   4.8263800e-01   3.4900300e-01
   6.7536525e-01   5.2700725e-01
   6.5007406e-01   3.0227572e-01
   6.5585948e-01   2.3330370e-01
   4.1653748e-01   3.7321098e-01
   5.2382492e-01   3.7095053e-01
   5.0076063e-01   3.0959010e-01
   7.0972242e-01   4.9232710e-01
   6.1274256e-01   2.9586495e-01
   8.2816073e-01   2.3773290e-01
   5.1967521e-01   3.1474504e-01
   4.0707426e-01   3.9689385e-01
   5.4352544e-01   2.1356038e-01
   4.4779660e-01   3.6662127e-01
   5.0304802e-01   5.8667500e-01
   3.6991298e-01   3.3165825e-01
   4.2078050e-01   3.1656174e-01
   5.6560270e-01   3.4025904e-01
   5.6265104e-01   4.0280548e-02
   5.3997990e-01   3.3572187e-01
   6.3763964e-01   4.6334885e-01
   5.0911603e-01   4.4149049e-01
   2.9259442e-01   3.8660774e-01
   6.3143471e-01   3.2660448e-01
   6.4436483e-01   3.5031522e-01
   6.2699119e-01   2.4471997e-01
   8.4435524e-01   2.2718197e-01
   3.1712237e-01   2.8495294e-01
   2.3447616e-01   2.4859923e-01
   5.8160077e-01   3.4992690e-01
   3.6298321e-01   3.1077224e-01
   6.9007467e-01   6.9697103e-01
   3.9743969e-01   2.0303657e-01
   6.5845912e-01   5.1771054e-01
   3.6334992e-01   2.2363430e-01
   6.2415952e-01   4.5064136e-01
   7.4639566e-01   4.4784567e-01
   5.1204206e-01   3.6309454e-01
   2.8133724e-01   2.6540545e-01
   3.9823535e-01   2.0405970e-01
   8.9833387e-01   3.6380648e-01
   8.0501591e-01   3.5105001e-01
   4.7417390e-01   2.6257437e-01
   4.5375455e-01   4.5393485e-01
   4.6493302e-01   3.8310816e-01
   7.0895990e-01   3.3832866e-01
   4.3741392e-01   5.2849676e-01
   6.9020983e-01   3.7196194e-01
   6.0412072e-01   3.5676471e-01
   8.0615111e-01   2.4477347e-01
   7.4871547e-01   4.2945943e-01
   5.4240256e-01   5.3620341e-01
   7.9138724e-01   5.2615637e-01
   5.4668107e-01   3.0549896e-01
   6.8701415e-01   4.0839047e-01
   4.5908031e-01   2.8045765e-01
   6.8007621e-01   3.6782163e-01
   7.3347968e-01   5.9210699e-01
   3.7912340e-01   3.0992721e-01
   4.4268871e-01   2.3416015e-01
   3.7789611e-01   3.1841586e-01
   6.5474961e-01   3.4361506e-01
   6.2491658e-01   3.8749731e-01
   3.7846985e-01   3.2918727e-01
   4.0433697e-01   1.9672648e-01
   5.9784744e-01   2.4999879e-01
   1.9288476e-01   2.3590283e-01
   4.7237873e-01   3.2470386e-01
   5.6356034e-01   3.3727951e-01
   6.4995852e-01   2.9029781e-01
   5.8799578e-01   1.4458312e-01
   3.4110002e-01   3.8407593e-01
   6.2349826e-01   3.7285787e-01
   8.1719396e-01   3.0160405e-01
   7.1380611e-01   7.6158728e-01
   7.1587818e-01   3.9889960e-01
   4.2955591e-01   5.0472400e-01
   4.9923598e-01   2.6699681e-01
   6.5336058e-01   2.6623640e-01
   5.1344423e-01   3.9896822e-01
   7.4123381e-01   1.4539611e-01
   4.1814509e-01   3.8092473e-01
   5.3221541e-01   3.9342146e-01
   4.4432879e-01   6.2863369e-01
   5.1974317e-01   2.2803007e-01
   4.3359652e-01   5.2024024e-01
   2.6491346e-01   2.5815464e-01
   6.5055631e-01   5.1530966e-01
   3.2794851e-01   2.7314421e-01
   3.4999759e-01   2.0862563e-01
   1.8175295e-01   2.7625599e-01
   6.5731630e-01   2.9518942e-01
   6.3003990e-01   3.7471952e-01
   9.0611633e-01   3.5829656e-01
   4.3026524e-01   1.4524279e-01
   3.8150036e-01   3.5345002e-01
   4.9283949e-01   3.3824353e-01
   8.1204497e-01   2.9076422e-01
   6.0168043e-01   3.1936528e-01
   4.8732757e-01   3.6224188e-01
   5.4015359e-01   3.2709142e-01
   2.8551685e-01   2.6243670e-01
   6.4665942e-01   2.7720515e-01
   7.4285113e-01   3.4030623e-01
   5.4115535e-01   2.0549582e-01
   7.5586040e-01   4.0790045e-01
   6.8654868e-01   2.4869723e-01
   5.9470945e-01   2.6604934e-01
   9.0929163e-01   3.1469353e-01
   7.1168197e-01   2.8011093e-01
   8.2707353e-01   5.8547986e-01
   9.5592001e-01   4.5238243e-01
   3.0314288e-01   3.1199412e-01
   4.5747647e-01   3.0200243e-01
   5.7430219e-01   2.1887132e-01
   6.4070416e-01   3.7191684e-01
   4.0101375e-01   3.0850659e-01
   3.6433447e-01   3.5954073e-01
   6.8860016e-01   1.9872760e-01
   3.6916031e-01   2.5196480e-01
   7.4060881e-01   1.9953821e-01
   3.4483635e-01   8.4045173e-02
   3.8051029e-01   1.2769285e-01
   7.0919853e-01   3.5206758e-01
   4.7670119e-01   3.1466849e-01
   4.4421547e-01   3.4417200e-01
   4.9439950e-01   1.8783777e-01
   4.0871807e-01   2.8428515e-01
   4.7740146e-01   2.8861954e-01
   4.5599951e-01   2.2630688e-01
   9.9615606e-01   3.0947641e-01
   5.5124273e-01   4.8164155e-01
   6.9255623e-01   3.1994869e-01
   6.0485696e-01   4.0572317e-01
   2.5324955e-01   4.7102217e-01
   8.6573722e-01   1.3295759e-01
   4.4881585e-01   3.3275683e-01
   3.8406062e-01   4.6517471e-01
   5.6365645e-01   3.1218302e-01
   4.5529498e-01   3.2921268e-01
   5.3624333e-01   4.9813271e-01
   7.4354706e-01   2.0801436e-01
   4.8579312e-01   4.1884873e-01
   4.8829352e-01   4.9978544e-01
   5.1596612e-01   2.6894839e-01
   8.6606137e-01   2.9686040e-01
   6.3996282e-01   2.9833190e-01
   4.3040932e-01   2.3205378e-01
   5.8817961e-01   3.0707592e-01
   4.1710430e-01   3.6022987e-01
   3.8144497e-01   2.4139282e-01
   7.2210710e-01   3.9898609e-01
   5.2718050e-01   4.6343694e-01
   5.0539265e-01   4.5532138e-01
   3.6539969e-01   3.3042635e-01
   6.2154566e-01   7.2049423e-01
   5.0647422e-01   3.1858732e-01
   5.7142589e-01   3.3742055e-01
   9.0338878e-01   3.6696120e-01
   5.8987598e-01   2.4067612e-01
   5.4501605e-01   4.4230504e-01
   6.0792710e-01   2.7923468e-01
   5.4590939e-01   5.0608493e-01
   8.3321512e-01   2.4912254e-01
   7.9288137e-01   4.2902021e-01
   8.2133334e-01   7.0752836e-01
   2.6436496e-01   4.5925496e-01
   6.6832435e-01   3.1480954e-01
   8.3182315e-01   2.9392152e-01
   5.3076032e-01   3.0104725e-01
   6.0722487e-01   4.3403664e-01
   3.6514859e-01   2.8477045e-01
   6.6106873e-01   2.8053383e-01
   8.1362535e-01   5.5419220e-01
   4.6586056e-01   3.4365180e-01
   3.9780015e-01   3.1773882e-01
   5.2139927e-01   1.8625914e-01
   8.2474237e-01   4.6619165e-01
   4.7387411e-01   4.3004583e-01
   6.1992380e-01   2.4441666e-01
   7.9027156e-01   2.5983601e-01
   4.5656962e-01   4.5682233e-01
   6.7696411e-01   3.2049760e-01
   4.2846562e-01   4.0603309e-01
   5.7242347e-01   3.3213819e-01
   5.9958158e-01   2.8629939e-01
   7.3492887e-01   3.9499466e-01
   7.5167828e-01   2.9618548e-01
   4.1148907e-01   4.9671579e-01
   5.9170260e-01   2.8420017e-01
   4.8486854e-01   2.5692642e-01
   7.6723854e-01   3.6350999e-01
   1.0000000e+00   6.1367816e-01
   6.5703134e-01   3.4604176e-01
   3.5900560e-01   2.1934475e-01
   6.7502109e-01   4.2149157e-01
   5.2795741e-01   2.5842507e-01
   5.7139340e-01   3.1484246e-01
   5.7228056e-01   3.3522351e-01
   5.3867918e-01   5.0484975e-01
   2.7690083e-01   2.0064454e-01
   7.5677147e-01   3.7150324e-01
   7.1059992e-01   4.6599489e-01
   4.1071335e-01   2.7745860e-01
   6.2565606e-01   2.8762123e-01
   7.9057062e-02   1.3169595e-01
   5.8402314e-01   3.2665845e-01
   2.9165861e-01   2.5900531e-01
   7.5056015e-01   3.1135200e-01
   7.1310650e-01   4.2961655e-01
   4.4213545e-01   5.1790695e-02
   8.4540930e-01   4.7516613e-01
   4.4506993e-01   1.7671772e-01
   5.0289037e-01   3.9622862e-01
   3.3945233e-01   2.5137792e-01
   8.7234411e-01   8.0988243e-01
   6.3538585e-01   2.5309610e-01
   6.9079642e-01   5.0931863e-01
   6.5388682e-01   6.9832608e-01
   6.1865977e-01   8.4678141e-02
   6.7493554e-01   1.9765063e-01
   3.8627875e-01   3.0910939e-01
   8.1730106e-01   3.2806125e-01
   4.9735506e-01   2.8590418e-01
   8.0757856e-01   6.8316551e-01
   6.3636354e-01   3.7997536e-01
   5.0468338e-01   5.3857098e-01
   7.1493411e-01   4.3974393e-01
   5.7194304e-01   3.3485240e-01
   3.5640912e-01   3.3304781e-01
   6.5703502e-01   5.5122262e-01
   4.9845871e-01   4.5834837e-01
   4.3575593e-01   3.2501416e-01
   5.5449983e-01   4.7277763e-01
   4.0897466e-01   4.5982278e-01
   5.8958246e-01   2.3409990e-01
   4.0629134e-01   4.5826843e-01
   6.8139977e-01   3.1674062e-01
   1.9679038e-01   2.3588594e-01
   4.5980869e-01   4.9988203e-01
   5.1590461e-01   5.1728439e-01
   6.2399484e-01   3.6273419e-01
   6.2113012e-01   3.1530434e-01
   4.5435173e-01   2.9362409e-01
   4.5534348e-01   3.9792298e-01
   7.6292047e-01   3.8144402e-01
   4.7906366e-01   4.4718650e-01
   5.2469250e-01   4.3209231e-01
   5.0146677e-01   3.6789428e-01
   8.5285513e-01   1.1591551e-01
   6.0437977e-01   6.0624013e-01
   4.0386947e-01   2.9762279e-01
   3.8301521e-01   3.2905075e-01
   5.5154383e-01   3.8692833e-01
   5.1431829e-01   4.2504853e-01
   5.5623705e-01   2.2448540e-01
   5.7347024e-01   2.7844567e-01
   5.2151649e-01   3.2123112e-01
   5.6071740e-01   3.2853207e-01
   7.3486702e-01   4.8722265e-01
   5.4038275e-01   1.9653510e-01
   6.8288151e-01   3.6529550e-01
   5.3804589e-01   4.5778521e-01
   4.9871488e-01   4.4367715e-01
   8.6969793e-01   3.7971245e-01
   7.2300184e-01   1.9319873e-01
   9.4441494e-01   5.0831669e-01
   9.7842062e-01   4.0556623e-01
   7.9578846e-01   2.5763097e-01
   3.4298721e-01   2.5005115e-01
   7.8661144e-01   2.2852691e-01
   6.7727360e-01   3.3614486e-01
   5.1462263e-01   2.8367852e-01
   5.4591232e-01   2.6308785e-01
   5.2120502e-01   3.4404383e-01
   5.3204445e-01   7.6527279e-01
   7.7865615e-01   3.2993593e-01
   3.2700619e-01   3.8272243e-01
   7.5644664e-01   4.6054703e-01
   5.1230908e-01   4.6807362e-01
   5.0329916e-01   4.6737135e-01
   5.2634971e-01   3.4572287e-01
   2.8444760e-01   4.8983338e-01
   8.4371574e-01   6.6022768e-01
   6.7529428e-01   6.1114058e-01
   5.7636218e-01   4.4921284e-01
   6.0168892e-01   3.9654455e-01
   4.8629033e-01   5.7536981e-01
   4.4121647e-01   4.3575812e-01
   5.3648885e-01   1.5963689e-01
   5.9417110e-01   3.3392442e-01
   4.4725751e-01   2.8710651e-01
   3.3263274e-01   3.9101805e-01
   5.0384469e-01   2.0659534e-01
   9.3562999e-01   8.0965186e-01
   4.2318123e-01   2.0578335e-01
   7.4189462e-01   5.1581635e-01
   7.7312850e-01   4.6177796e-01
   5.2550705e-01   3.4509255e-01
   4.2064447e-01   3.8274418e-01
   4.5756544e-01   4.3726376e-01
   6.2658999e-01   3.4746573e-01
   3.5904378e-01   2.7474821e-01
   5.4945588e-01   4.8505826e-01
   3.3259914e-01   3.8009429e-01
   7.8516999e-01   2.8919091e-01
   7.9251531e-01   3.0097498e-01
   5.4007707e-01   3.1896335e-01
   3.2448528e-01   6.6937831e-01
   5.7677861e-01   2.9629409e-01
   4.5623699e-01   3.7469990e-01
   6.3254198e-01   2.8124905e-01
   2.8953344e-01   2.9036011e-01
   4.7041287e-01   3.6663300e-01
   5.1458713e-01   2.9160591e-01
   7.0114843e-01   2.9930462e-01
   9.0023776e-01   3.4331128e-01
   5.2028505e-01   5.4748135e-01
   4.5121830e-01   4.2591635e-01
   5.2947692e-01   3.8563166e-01
   6.6956347e-01   4.3620653e-01
   3.6893960e-01   5.4792915e-01
   5.7313151e-01   4.1093585e-01
   3.3993438e-01   2.5628213e-01
   4.4949089e-01   3.1239351e-01
   5.3356352e-01   3.4884934e-01
   4.3745458e-01   3.2053356e-01
   7.3170294e-01   4.3079596e-01
   7.8692938e-01   2.4364312e-01
   7.3192184e-01   3.6171324e-01
   6.3098592e-01   3.2829117e-01
   2.9261416e-01   2.5689581e-01
   3.5333189e-01   3.0680262e-01
   5.0896969e-01   6.6811634e-01
   4.4467796e-01   4.1195434e-01
   5.3969590e-01   2.8485643e-01
   4.8891903e-01   4.8244992e-01
   2.9385595e-01   5.2877596e-01
   4.3334133e-01   3.8826857e-01
   4.6284495e-01   2.7081798e-01
   3.7939419e-01   1.5959786e-01
   9.5214683e-01   2.7001277e-01
   1.0000000e+00   9.8765410e-01
   1.0000000e+00   8.6458818e-01
   3.5983958e-01   3.1348529e-01
   5.5532646e-01   7.6514947e-01
   4.7374459e-01   4.5933397e-01
   3.1218874e-01   2.3810164e-01
   6.0637067e-01   6.3732944e-01
   2.3637291e-01   5.2941457e-01
   6.0867950e-01   1.8739845e-01
   8.0137178e-01   3.8498849e-01
   6.3319735e-01   2.8623142e-01
   8.1065308e-01   2.0747165e-01
   6.9333315e-01   2.7143171e-01
   4.8233243e-01   4.6236707e-01
   6.9893184e-01   4.6202423e-01
   7.1652223e-01   2.4518564e-01
   5.3836865e-01   6.1066615e-02
   5.8300501e-01   3.5314202e-01
   5.8229771e-01   5.2946146e-01
   6.4543187e-01   3.9258431e-01
   3.9696081e-01   2.5152623e-01
   4.0807721e-01   2.7832946e-01
   4.0548133e-01   1.1400989e-01
   6.1801874e-01   2.7152987e-01
   8.3703679e-01   2.6385790e-01
   7.4330712e-01   3.0485248e-01
   2.7897504e-01   2.5970448e-01
   7.0435939e-01   3.9532446e-01
   2.7568827e-01   3.1774455e-01
   5.6679917e-01   3.3690457e-01
   4.9497477e-01   3.3415337e-01
   7.7039256e-01   3.5213535e-01
   5.9819506e-01   1.9373814e-01
   5.3472668e-01   2.5228981e-01
   6.3342256e-01   3.2887037e-01
   4.7396680e-01   3.6209359e-01
   7.1894435e-01   3.8671883e-01
   4.8885816e-01   3.7750890e-01
   2.6044464e-01   3.1023557e-01
   6.0182536e-01   6.8155774e-01
   5.2193443e-01   3.7695572e-01
   3.1567875e-01   3.1329729e-01
   3.3973290e-01   2.0403981e-01
   4.8484274e-01   4.3301782e-01
   5.0481025e-01   3.1293070e-01
   6.5590687e-01   3.0900860e-01
   5.7155282e-01   3.8037054e-01
   5.5185309e-01   2.2572066e-01
   8.8487651e-01   9.5737182e-01
   4.4697982e-01   4.6420095e-01
   6.0944969e-01   3.6222719e-01
   5.5384531e-01   2.6939317e-01
   9.9402588e-01   4.9944856e-01
   1.5407785e-01   2.4053866e-01
   3.8315558e-01   3.9835475e-01
   2.5851734e-01   4.2048770e-01
   3.7517627e-01   4.4541259e-01
   4.6727440e-01   3.3957579e-01
   6.6712776e-01   4.0297129e-01
   3.2304316e-01   2.8738956e-01
   5.9674176e-01   3.9068141e-01
   6.1653174e-01   4.6747601e-01
   6.1610265e-01   3.4779772e-01
   6.5531816e-01   3.6777200e-01
   5.9503598e-01   2.4912654e-01
   7.5464756e-01   3.9466926e-01
   5.7352194e-01   2.9290648e-01
   4.4221241e-01   3.9540085e-01
   3.5986109e-01   2.9359230e-01
   7.0246130e-01   3.6695037e-01
   4.8069612e-01   3.6361445e-01
   3.7299635e-01   3.6696066e-01
   4.0999043e-01   2.1509792e-01
   9.6842564e-01   3.6781904e-01
   4.8279708e-01   2.1506870e-01
   3.1583462e-01   3.6089527e-01
   5.6441143e-01   3.2617222e-01
   4.1637240e-01   3.0362864e-01
   4.7841989e-01   2.5512412e-01
   7.4306906e-01   5.2714170e-01
   6.5394578e-01   3.2005122e-01
   2.4723458e-01   1.9037043e-01
   5.9343747e-01   4.9604457e-01
   3.9669641e-01   2.0723562e-01
   4.3783207e-01   2.9543384e-01
   6.1735568e-01   2.9443750e-01
   5.8184194e-01   4.4616766e-01
   6.1322826e-01   1.7733779e-01
   4.0550577e-01   3.8426276e-01
   5.2297736e-01   4.4109182e-01
   1.0000000e+00   6.1854633e-01
   3.6185266e-01   4.0850442e-01
   4.5884259e-01   4.5930327e-01
   6.1442006e-01   4.3513286e-01
   6.2244513e-01   2.8221518e-01
   6.6560952e-01   3.4745559e-01
   6.5447138e-01   3.0869306e-01
   6.7769119e-01   2.3831702e-01
   2.6253887e-01   1.8796546e-01
   6.3013617e-01   5.3417578e-01
   4.0836175e-01   5.4935549e-01
   4.9869916e-01   5.6225852e-01
   4.3978212e-01   4.8919285e-01
   6.6750304e-01   2.7735211e-01
   6.1874690e-01   4.1657159e-01
   5.5599052e-01   4.2347231e-01
   3.9370900e-01   2.9793255e-01
   6.5896704e-01   3.1610151e-01
   6.0314861e-01   2.7429374e-01
   8.8548677e-01   3.7700438e-01
   8.0482430e-01   3.4923883e-01
   6.5439504e-01   3.1554504e-01
   5.6001473e-01   2.7261371e-01
   9.2382092e-01   6.5012530e-01
   7.1326999e-01   2.8271044e-01
   4.2681350e-01   3.3526257e-01
   6.9875841e-01   3.1068749e-01
   8.7525906e-01   3.4955017e-01
   5.9704139e-01   4.6793328e-01
   4.8708813e-01   4.2003983e-01
   5.5420265e-01   4.0236807e-01
   6.1132964e-01   4.7613699e-01
   6.4789100e-01   4.9003171e-01
   5.9024666e-01   3.3734318e-01
   6.8724838e-01   3.4346786e-01
   4.2993040e-01   4.3522195e-01
   6.2771313e-01   4.8936381e-01
   5.6750244e-01   3.0167237e-01
   6.7487480e-01   3.0619297e-01
   3.3937518e-01   2.6309119e-01
   4.5918457e-01   3.5058598e-01
   3.3869938e-01   1.2549388e-01
   2.6597984e-01   2.0339043e-01
   2.3290234e-01   2.6595385e-01
   6.6361659e-01   2.8770078e-01
   5.5242478e-01   2.4707910e-01
   7.8405403e-01   4.7145613e-01
   6.8603979e-01   1.3755428e-01
   5.0906024e-01   1.6518453e-01
   8.2087984e-01   3.3991608e-01
   9.4892341e-01   3.5577299e-01
   7.0661011e-01   2.9312093e-01
   7.3465011e-01   3.4239474e-01
   2.9972755e-01   3.2143581e-01
   2.5107143e-01   5.3045346e-01
   3.0388480e-01   2.2340499e-01
   6.5654665e-01   2.9963999e-01
   7.6019064e-01   2.5426959e-01
   3.4788891e-01   3.3092698e-01
   4.7248006e-01   1.7661873e-01
   7.5527704e-01   3.8859651e-01
   4.9721773e-01   3.1593996e-01
   6.0015307e-01   4.4181332e-01
   8.0426810e-01   2.9999908e-01
   3.6770430e-01   2.4126122e-01
   3.6977591e-01   2.9731846e-01
   8.4993895e-01   4.6046059e-01
   5.0510043e-01   2.6206727e-01
   6.7127675e-01   4.4955998e-01
   9.0734424e-01   3.2413175e-01
   7.5937082e-01   2.5922801e-01
   4.8460122e-01   4.4241127e-01
   3.0749795e-01   1.6050429e-01
   8.2798643e-01   6.5601617e-01
   4.3916725e-01   4.0670527e-01
   2.8880886e-01   4.5144047e-01
   3.9665209e-01   2.4458917e-01
   9.9021758e-01   4.4813918e-01
   3.3013920e-01   3.5561990e-01
   3.5625398e-01   2.5710241e-01
   5.9414261e-01   2.5675202e-01
   3.6373964e-01   3.2248823e-01
   6.8009417e-01   2.8859782e-01
   4.6837024e-01   2.4329593e-01
   3.6559286e-01   1.9949907e-01
   6.2078049e-01   2.7504799e-01
   3.7888366e-01   4.2526206e-01
   4.9938388e-01   2.7880160e-01
   6.4952607e-01   5.6555784e-01
   5.8932231e-01   3.9112697e-01
   2.8145745e-01   4.8664423e-01
   8.4730792e-01   5.7803361e-01
   5.7108889e-01   3.3615354e-01
   9.7380059e-01   4.0439651e-01
   3.5435778e-01   2.2544299e-01
   5.6755073e-01   6.2447980e-01
   6.2369585e-01   3.4482556e-01
   4.7641852e-01   4.9645541e-01
   7.2915629e-01   4.5464009e-01
   4.3587705e-01   2.3597026e-01
   8.1709682e-01   4.2718490e-01
   7.4304396e-01   5.5798349e-01
   4.1999743e-01   2.9425081e-01
   3.6130204e-01   3.3377698e-01
   5.6318382e-01   4.3679685e-01
   2.2970402e-01   2.4451411e-01
   5.7651524e-01   3.5504480e-01
   7.3772310e-01   3.5046001e-01
   5.1095321e-01   3.0394399e-01
   6.5682454e-01   4.5188609e-01
   6.1880526e-01   3.8228183e-01
   4.0791346e-01   2.9355492e-01
   8.0597215e-01   3.4808661e-01
   4.4499606e-01   2.6780409e-01
   5.8325262e-01   5.7491371e-01
   2.8875328e-01   2.5787603e-01
   5.4748613e-01   3.2782661e-01
   4.8326256e-01   5.1436146e-01
   5.8713365e-01   3.9892269e-01
   6.2616414e-01   3.9825975e-01
   6.4823348e-01   3.1025453e-01
   5.3740610e-01   1.6745883e-01
   4.6601255e-01   5.4491099e-01
   6.5305207e-01   2.1660207e-01
   5.0870230e-01   2.7224738e-01
   3.1297409e-01   4.7220167e-01
   2.8927519e-01   2.8317303e-01
   4.2180539e-01   3.1987240e-01
   5.4136643e-01   3.9243270e-01
   3.1779806e-01   3.1843331e-01
   5.2804239e-01   5.1477545e-01
   5.4371981e-01   3.0710760e-01
   3.1690636e-01   2.1206693e-01
   5.3836734e-01   2.4864437e-01
   6.4578131e-01   2.8822990e-01
   4.6138832e-01   6.1616688e-01
   5.6674012e-01   6.4936125e-01
   3.1910602e-01   2.5674242e-01
   5.5404971e-01   4.3209412e-01
   5.5176690e-01   2.5336676e-01
   8.0996459e-01   7.5911811e-01
   7.1295365e-01   4.0926000e-01
   4.6087997e-01   3.5877813e-01
   5.1810269e-01   1.5450405e-01
   7.9607262e-01   7.1291409e-01
   6.3288505e-01   5.4985838e-01
   8.5102457e-01   4.9971887e-01
   8.6906622e-01   1.9645992e-01
   9.0091826e-01   4.0193100e-01
   9.2442958e-01   7.7568515e-01
   6.5987585e-01   2.9562435e-01
   4.9777220e-01   4.1071426e-01
   2.9828786e-01   2.3400929e-01
   3.0898172e-01   3.7215516e-01
   6.7544092e-01   4.9404061e-01
   6.3233562e-01   2.6181501e-01
   3.1779773e-01   3.0725509e-01
   7.3676235e-01   5.0792891e-01
   5.7011357e-01   2.7551323e-01
   5.2836957e-01   3.8849211e-01
   5.0428443e-01   4.0485583e-01
   6.7272969e-01   6.0954909e-01
   5.4141176e-01   2.4881389e-01
   4.4910109e-01   4.6190300e-01
   4.8956798e-01   3.5261406e-01
   7.2987412e-01   3.5087616e-01
   5.5445220e-01   3.6578607e-01
   6.1130151e-01   4.5174813e-01
   5.2107113e-01   4.4880074e-01
   3.4913552e-01   4.0761829e-01
   3.9586342e-01   3.0185101e-01
   3.1079491e-01   2.6743454e-01
   4.2546312e-01   2.4853669e-01
   4.3668170e-01   3.3141442e-01
   7.2772477e-01   3.1920614e-01
   4.1553918e-01   3.5984242e-01
   4.0156278e-01   2.8134814e-01
   5.5151750e-01   5.8081101e-01
   4.0756724e-01   2.6738681e-01
   3.8319286e-01   3.5759760e-01
   5.0092414e-01   2.8027958e-01
   4.6030357e-01   2.5888815e-01
   4.1749536e-01   2.4935532e-01
   5.2054171e-01   4.2559950e-01
   5.1682197e-01   2.1430550e-01
   7.1586811e-01   7.1847063e-01
   7.8781527e-01   3.5695515e-01
   9.0066729e-01   3.0866295e-01
   4.6899734e-01   3.9195617e-01
   3.5323052e-01   5.6027266e-01
   5.0708928e-01   4.0996682e-01
   7.5418344e-01   5.0786989e-01
   4.5008064e-01   2.0204588e-01
   8.4856884e-01   3.4688976e-01
   5.3547836e-01   3.2099953e-01
   3.2943753e-01   2.3712255e-01
   3.5159755e-01   3.5912038e-01
   3.6558445e-01   5.3073209e-01
   6.4320687e-01   3.1216694e-01
   6.8909313e-01   1.8457204e-01
   3.4116048e-01   2.4813215e-01
   6.9867150e-01   3.1003872e-01
   3.5283297e-01   3.7551614e-01
   5.1167269e-01   2.6817793e-01
   2.8933559e-01   2.6479400e-01
   5.2273524e-01   2.2727476e-01
   8.0947164e-01   5.9845616e-01
   6.6419695e-01   5.7803363e-01
   5.6035493e-01   5.1753532e-01
   3.1884800e-01   3.7821646e-01
   2.9041317e-01   2.7379263e-01
   4.2102048e-01   5.5075916e-01
   6.8582071e-01   2.9792768e-01
   8.4850207e-01   4.9585157e-01
   4.6481855e-01   3.8068220e-01
   8.9800561e-01   5.2217278e-01
   6.9881025e-01   3.4076980e-01
   3.2601398e-01   2.8378766e-01
   4.5071812e-01   4.2879304e-01
   5.2071780e-01   4.1107488e-01
   5.4756805e-01   3.3861397e-01
   4.2966732e-01   1.4964183e-01
   2.1883864e-01   3.0234252e-01
   4.5932232e-01   2.6183542e-01
   6.6710477e-01   3.4309245e-01
   2.8008322e-01   1.9919124e-01
   6.7368934e-01   3.1393032e-01
   4.9691871e-01   2.9914709e-01
   7.1250355e-01   5.7474720e-01
   4.4389981e-01   3.6225316e-01
   9.7531638e-01   3.9001186e-01
   7.4361797e-01   2.5177957e-01
   7.9685043e-01   3.8968062e-01
   4.6032401e-01   6.3348380e-01
   5.3396076e-01   5.7901160e-01
   6.2275344e-01   3.6417378e-01
   6.5541149e-01   4.6913472e-01
   2.2292161e-01   4.1736846e-01
   4.0145082e-01   4.4263284e-01
   3.3714567e-01   3.4753233e-01
   5.8506569e-01   2.2136664e-01
   3.6076683e-01   2.3848685e-01
   5.4309483e-01   4.0361538e-01
   8.5424984e-01   3.1034822e-01
   2.4230496e-01   2.5944282e-01
   4.1517250e-01   3.5815475e-01
   4.6289827e-01   4.0870330e-01
   5.9330446e-01   4.0772264e-01
   5.9588875e-01   2.9374403e-01
   4.3644233e-01   4.7923404e-01
   6.1876529e-01   4.4010520e-01
   3.4533236e-01   2.4211081e-01
   8.2264804e-01   2.4697896e-01
   6.1471816e-01   3.5112337e-01
   4.7048564e-01   3.1152282e-01
   3.9542972e-01   3.5433674e-01
   2.9041644e-01   2.5738297e-01
   5.5506898e-01   3.4628464e-01
   5.8522775e-01   3.8377756e-01
   6.9934462e-01   3.1153148e-01
   7.5123953e-01   4.3396085e-01
   5.2461202e-01   5.2668380e-01
   2.5553676e-01   4.2871517e-01
   3.3230003e-01   2.9273094e-01
   5.6496759e-01   1.9087168e-01
   8.8634163e-01   3.7582578e-01
   7.6470722e-01   3.5933718e-01
   4.0316679e-01   3.8204609e-01
   3.6604145e-01   4.4605355e-01
   6.8100032e-01   1.1116195e-01
   5.7087402e-01   3.6913922e-01
   7.0773802e-01   3.4048228e-01
   4.4008848e-01   3.1631249e-01
   5.4887268e-01   5.7848810e-01
   4.7402783e-01   1.5852276e-01
   7.0099531e-01   9.2486981e-02
   8.1635107e-01   4.7329832e-01
   4.9003437e-01   2.7949194e-01
   7.0646500e-01   5.0493939e-01
   4.6673144e-01   3.4071043e-01
   2.6484298e-01   2.1784304e-01
   6.7607669e-01   2.7265754e-01
   8.8844448e-01   4.7703983e-01
   7.2940214e-01   2.8408231e-01
   4.6103627e-01   2.8241164e-01
   6.6018560e-01   3.0424089e-01
   5.1697567e-01   3.3504753e-01
   5.0077077e-01   3.7065290e-01
   3.7995514e-01   2.2306363e-01
   2.6545415e-01   3.1647888e-01
   8.3783390e-01   5.6144157e-01
   6.2216497e-01   3.8417172e-01
   7.9087114e-01   3.8786091e-01
   1.0000000e+00   5.1911164e-01
   4.9036877e-01   3.4656070e-01
   5.5653005e-01   4.4570557e-01
   1.0000000e+00   2.3961019e-01
   6.8902356e-01   4.7813734e-01
   5.8777134e-01   3.1912642e-01
   6.0487263e-01   4.7680782e-01
   3.4255586e-01   3.8395731e-01
   6.6741853e-01   3.0978242e-01
   5.0665305e-01   3.1413928e-01
   9.1755284e-01   5.5084314e-01
   4.1271890e-01   6.3245341e-01
   6.6419920e-01   3.3921996e-01
   6.1972239e-01   6.2144164e-01
   7.8702367e-01   3.3393832e-01
   4.6221696e-01   5.1106928e-01
   3.5482830e-01   3.8683929e-01
   2.8034954e-01   3.3026298e-01
   4.1075869e-01   3.3706710e-01
   4.6852072e-01   3.3187312e-01
   4.1654497e-01   3.6798729e-01
   5.3130968e-01   5.4215065e-01
   7.3867688e-01   7.6740646e-01
   3.3262286e-01   2.7531324e-01
   8.3090109e-01   2.9861722e-01
   4.9819916e-01   2.0355764e-01
   7.1746272e-01   3.2732714e-01
   4.1696220e-01   4.7208011e-01
   2.1666207e-01   3.1883374e-01
   5.4111232e-01   4.7301633e-01
   7.9564307e-01   1.7565225e-01
   6.0172624e-01   4.0502858e-01
   7.1952371e-01   8.3303448e-01
   4.9908369e-01   3.1596964e-01
   6.8768091e-01   4.2977782e-01
   4.7409484e-01   4.3117426e-01
   5.4021526e-01   3.9622415e-01
   4.0220568e-01   3.2605413e-01
   2.6813923e-01   3.1454494e-01
   8.1152378e-01   5.0328348e-01
   7.5886496e-01   2.1404867e-01
   6.0762584e-01   5.1543794e-01
   6.7349180e-01   3.3566183e-01
   5.7286425e-01   3.2587044e-01
   3.8800430e-01   2.3483481e-01
   6.1344743e-01   3.2428069e-01
   5.8593648e-01   3.1767096e-01
   5.1857134e-01   4.1441702e-01
   7.4087781e-01   2.6040368e-01
   6.5642439e-01   2.9732239e-01
   7.3445413e-01   7.6277188e-01
   5.6304228e-01   3.3722174e-01
   6.4522531e-01   3.5256293e-01
   6.7540739e-01   2.2467453e-01
   3.4646554e-01   2.3049342e-01
   4.6931096e-01   3.8407856e-01
   4.6395777e-01   3.2572484e-01
   3.3749866e-01   2.0427181e-01
   4.9156186e-01   2.7614435e-01
   5.7477788e-01   5.0495711e-01
   4.1026894e-01   3.0723979e-01
   3.1106956e-01   2.7671144e-01
   5.3417040e-01   4.1705093e-01
   5.3785695e-01   3.2302393e-01
   7.0513166e-01   4.4294773e-01
   5.0733963e-01   3.0477936e-01
   2.9172157e-01   4.7071794e-01
   8.7726471e-01   5.5328958e-01
   7.6013727e-01   4.2218328e-01
   9.8278419e-01   3.9170029e-01
   6.4943154e-01   3.4601729e-01
   5.7095246e-01   4.4668414e-01
   2.6537504e-01   3.7938185e-01
   2.5705775e-01   2.5865979e-01
   7.6080226e-01   4.2070869e-01
   4.5767795e-01   5.1159365e-01
   2.9952178e-01   3.5924309e-01
   8.1431995e-01   2.7344360e-01
   6.3926897e-01   4.3800615e-01
   5.6592047e-01   5.0002173e-01
   6.2111315e-01   3.5138851e-01
   4.7302047e-01   3.5108667e-01
   8.5666953e-01   5.3801966e-01
   2.3066993e-01   3.4601374e-01
   4.9820816e-01   3.8850713e-01
   4.8292353e-01   5.4086011e-01
   5.5055776e-01   2.4499709e-01
   7.0605407e-01   4.0271313e-01
   4.7264572e-01   4.8310639e-01
   2.8302368e-01   6.0675950e-01
   3.8123882e-01   2.9783145e-01
   5.7733121e-01   4.7426627e-01
   5.6590224e-01   2.1378267e-01
   3.2502536e-01   3.1775336e-01
   5.0645599e-01   3.6395309e-01
   4.3813020e-01   3.7732928e-01
   4.5645251e-01   5.1380801e-01
   6.6625793e-01   2.5900357e-01
   3.6322404e-01   6.3642572e-01
   5.1084595e-01   2.3697593e-01
   5.1719796e-01   2.9022803e-01
   5.0758248e-01   4.5561542e-01
   4.8216506e-01   5.3778392e-01
   8.0367314e-01   1.6327676e-01
   7.8863755e-01   2.9088513e-01
   4.6298188e-01   3.4741294e-01
   5.3717050e-01   1.7903313e-01
   4.7774031e-01   3.0105336e-01
   3.0145109e-01   2.9656989e-01
   5.1839145e-01   4.0471201e-01
   4.5033086e-01   3.2032769e-01
   6.8822552e-01   3.4240904e-01
   5.9362049e-01   6.6809315e-01
   4.2367512e-01   2.8756997e-01
   6.0765146e-01   3.1683217e-01
   3.6703788e-01   5.3044711e-01
   9.2047916e-01   4.3502616e-01
   5.8223732e-01   4.1373496e-01
   5.8581064e-01   3.7091957e-01
   5.0435797e-01   3.8521107e-01
   3.8431009e-01   2.6862588e-01
   5.3419137e-01   3.7048485e-01
   4.4029307e-01   3.1964728e-01
   4.9174324e-01   3.3515894e-01
   6.8853682e-01   2.0415534e-01
   4.3639762e-01   3.1654201e-01
   7.0016627e-01   4.6387906e-01
   4.5149371e-01   1.2856388e-01
   8.9685051e-01   4.5490590e-01
   7.1295379e-01   4.0461774e-01
   5.4683426e-01   5.2442982e-01
   4.7042621e-01   3.9794928e-01
   7.6592403e-01   3.8498644e-01
   5.9556496e-01   3.8294164e-01
   3.6987753e-01   4.0064609e-01
   6.0765487e-01   3.0479002e-01
   9.4046436e-01   4.3087154e-01
   9.2232964e-01   8.7112827e-01
   8.5348088e-01   1.1729841e-01
   5.4600680e-01   4.1831629e-01
   5.8750674e-01   4.4073247e-01
   8.9378917e-01   5.5651480e-01
   9.1330939e-01   3.7156922e-01
   5.7501074e-01   2.5760230e-01
   6.5254854e-01   4.1854519e-01
   8.0814573e-01   3.7625499e-01
   3.9852801e-01   3.0838329e-01
   6.6404479e-01   4.3105769e-01
   4.8841736e-01   3.2849851e-01
   4.0916919e-01   4.4144766e-01
   5.4942652e-01   4.7570391e-01
   2.8615722e-01   2.8123675e-01
   7.7029359e-01   2.6465200e-01
   3.7060074e-01   2.4298819e-01
   3.7760137e-01   3.4175475e-01
   3.6493697e-01   3.6333078e-01
   7.3103408e-01   3.5661884e-01
   5.5315457e-01   4.7317230e-01
   3.8073470e-01   4.8755646e-01
   5.5436083e-01   3.7684641e-01
   7.4176121e-01   3.3179074e-01
   7.0360079e-01   5.8412866e-01
   6.2161847e-01   2.4022256e-01
   3.3520701e-01   2.7489802e-01
   8.3640878e-01   4.1847052e-01
   4.8993187e-01   2.8098473e-01
   5.5211851e-01   2.5075840e-01
   4.5583480e-01   4.4683841e-01
   3.5136266e-01   3.4871366e-01
   8.1589855e-01   3.9607769e-01
   8.2937479e-01   7.3508115e-01
   5.7360205e-01   6.7896303e-01
   5.9394309e-01   2.5310093e-01
   2.4142556e-01   2.1407984e-01
   7.6217050e-01   3.0387462e-01
   3.6230685e-01   4.2305831e-01
   4.9808749e-01   2.4017421e-01
   3.6856675e-01   3.3281341e-01
   6.1225109e-01   1.2207550e-01
   3.1203474e-01   3.9343916e-01
   5.6276413e-01   4.3787787e-01
   3.3964424e-01   3.2138356e-01
   5.6332442e-01   2.0580220e-01
   4.1321360e-01   2.4764802e-01
   8.4866067e-01   4.1651612e-01
   3.4846360e-01   3.2726425e-01
   4.6137112e-01   3.8692371e-01
   4.9854967e-01   2.9027426e-01
   5.9053557e-01   3.3467046e-01
   3.4072338e-01   3.2607507e-01
   3.1262708e-01   3.9991603e-01
   5.9466566e-01   3.3864651e-01
   4.7134620e-01   2.6746150e-01
   6.0758565e-01   3.9709807e-01
   4.9649560e-01   4.3211263e-01
   5.2639499e-01   4.5067511e-01
   4.4820457e-01   4.7675595e-01
   6.3299027e-01   2.5866569e-01
   9.2355902e-01   4.1939712e-01
   5.4949031e-01   3.1327088e-01
   5.4264035e-01   1.7724916e-01
   3.5269439e-01   2.6318908e-01
   2.2908444e-01   4.2142999e-01
   5.3082634e-01   2.8141048e-01
   4.2769429e-01   2.2132221e-01
   4.8289131e-01   3.9518452e-01
   6.7962692e-01   2.4212817e-01
   6.8896962e-01   4.7458603e-01
   9.8843554e-02   3.8532473e-01
   9.0271094e-01   3.7300203e-01
   4.2513651e-01   4.1497164e-01
   5.0252222e-01   2.7288561e-01
   8.1365416e-01   3.2982823e-01
   5.9579694e-01   2.1952657e-01
   6.4098527e-01   1.7909164e-01
   3.9391116e-01   5.4775747e-01
   1.0196539e-01   6.6993316e-01
   5.3810557e-01   2.9203395e-01
   4.3451058e-01   3.2130855e-01
   4.9255931e-01   3.9710394e-01
   6.2270930e-01   3.9855835e-01
   8.7608918e-01   3.3621053e-01
   4.6174390e-01   2.5298678e-01
   6.1501829e-01   2.5183587e-01
   5.7651891e-01   3.3886598e-01
   3.3886906e-01   2.0902702e-01
   4.5000590e-01   3.4486353e-01
   7.5565473e-01   4.6571996e-01
   4.5216953e-01   4.8976275e-01
   8.2008052e-01   2.1835765e-01
   3.8667497e-01   2.3424355e-01
   4.2221840e-01   6.8914344e-01
   5.9240563e-01   3.8925897e-01
   4.3331225e-01   3.7657099e-01
   5.3719467e-01   2.1274359e-01
   3.7032249e-01   4.5714785e-01
   6.6726291e-01   2.9307054e-01
   6.9877519e-01   2.1693976e-01
   9.9336821e-01   4.3982004e-01
   6.1243488e-01   3.5500709e-01
   6.7987794e-01   3.1643961e-01
   3.6494317e-01   3.4623943e-01
   3.0243564e-01   3.8120436e-01
   7.8508862e-01   4.1489596e-01
   9.0648038e-01   4.9413537e-01
   7.0075189e-01   4.8972211e-01
   6.5026355e-01   4.2634943e-01
   2.1340499e-01   2.5756100e-01
   3.4947861e-01   1.8103460e-01
   9.5331908e-01   4.8374696e-01
   5.3655642e-01   5.6344601e-01
   4.3721792e-01   3.9518777e-01
   7.0873386e-01   5.4244332e-01
   5.6382269e-01   4.0812469e-01
   6.3541544e-01   3.8575129e-01
   5.7187547e-01   3.7270974e-01
   3.6675930e-01   3.2716425e-01
   7.2763717e-01   3.3554456e-01
   6.8716275e-01   1.7905762e-01
   4.2298556e-01   4.8915099e-01
   4.9515984e-01   3.5476256e-01
   4.5473861e-01   3.7538345e-01
   4.2066573e-01   6.9230799e-01
   6.4083341e-01   3.3032704e-01
   6.3921279e-01   4.5957886e-01
   3.5890361e-01   4.6720635e-01
   3.5851631e-01   3.2735341e-01
   6.5165812e-01   3.5269770e-01
   6.4433747e-01   2.5804284e-01
   9.8815773e-01   6.4395815e-01
   6.5695041e-01   3.5915603e-01
   6.6166610e-01   1.8015779e-01
   5.3224217e-01   3.8374518e-01
   4.6247331e-01   4.2820478e-01
   5.8648647e-01   4.4447278e-01
   7.6164020e-01   2.3579464e-01
   5.9363186e-01   5.2714133e-01
   6.6856531e-01   5.0825652e-01
   5.4904854e-01   2.5788456e-01
   5.7556082e-01   5.2771422e-01
   5.9031399e-01   4.5677314e-01
   9.9887336e-01   8.0918236e-01
   5.5785291e-01   3.9351678e-01
   3.2155026e-01   5.6250496e-01
   3.9843062e-01   1.0695341e-01
   5.3827999e-01   3.4821902e-01
   3.9633686e-01   3.8371558e-01
   5.1035668e-01   4.1731464e-01
   8.8362592e-01   6.4950893e-01
   4.7423954e-01   3.6801494e-01
   5.5822505e-01   4.7024026e-01
   3.2959037e-01   2.9655501e-01
   7.4781112e-01   5.0096985e-01
   4.8931905e-01   2.5895243e-01
   5.2643015e-01   4.4017596e-01
   4.9427147e-01   2.0011099e-01
   6.3876170e-01   3.4971468e-01
   4.6257183e-01   4.8185946e-01
   3.9176875e-01   1.7167961e-01
   9.8265848e-01   3.4601646e-01
   3.7465783e-01   2.8319662e-01
   3.9243802e-01   2.6461775e-01
   6.6727625e-01   3.2661105e-01
   4.6977684e-01   3.0358723e-01
   7.5751004e-01   3.4425482e-01
   3.7438338e-01   2.8596251e-01
   6.4013718e-01   2.1183721e-01
   2.0919512e-01   9.8728362e-02
   4.6935668e-01   2.9229790e-01
   4.7244474e-01   1.5808301e-01
   5.0526927e-01   2.8757332e-01
   6.7723827e-01   3.3301359e-01
   7.3227505e-01   3.4970824e-01
   2.6907769e-01   3.1447225e-01
   1.0000000e+00   4.7981210e-01
   5.0089082e-01   4.2579611e-01
   2.7626073e-01   2.2277331e-01
   5.1046132e-01   3.3447527e-01
   4.5680318e-01   4.1371745e-01
   6.4802387e-01   2.9734683e-01
   4.9749287e-01   1.4171660e-01
   9.5159914e-01   5.0850246e-01
   7.2597579e-01   3.4267766e-01
   4.8196415e-01   2.0117634e-01
   5.1821564e-01   2.0076244e-01
   3.6139492e-01   2.8494996e-01
   5.1416484e-01   3.5176977e-01
   7.4760392e-01   3.4380468e-01
   3.1083420e-01   3.0172785e-01
   3.6272191e-01   5.4351345e-01
   3.4170796e-01   2.5737635e-01
   5.2239133e-01   4.6876080e-01
   5.1198013e-01   3.6051626e-01
   4.1420242e-01   2.7640944e-01
   5.5905468e-01   4.7682641e-01
   4.6772514e-01   4.9404008e-01
   4.9169457e-01   3.5943031e-01
   6.5769915e-01   2.7508608e-01
   4.8865055e-01   2.9566126e-01
   4.6637997e-01   2.6824827e-01
   5.3598793e-01   2.7641145e-01
   4.5011524e-01   3.8893813e-01
   6.0001985e-01   3.2032584e-01
   3.2455962e-01   3.5249212e-01
   6.1327991e-01   1.9509915e-01
   3.2275880e-01   5.2317117e-01
   8.7202898e-01   2.7470868e-01
   5.0934930e-01   5.7980196e-01
   4.7806428e-01   2.7060105e-01
   9.3770034e-01   2.3784012e-01
   1.4394427e-01   4.3604399e-01
   6.0074844e-01   4.1319917e-01
   6.4521778e-01   2.8606267e-01
   6.9188800e-01   2.0219871e-01
   6.5186027e-01   3.2280629e-01
   5.2830533e-01   3.8930227e-01
   8.6527486e-01   3.0974081e-01
   8.7396198e-01   1.8704417e-01
   6.0247606e-01   1.0048413e-01
   6.5562119e-01   3.5267101e-01
   5.5519461e-01   7.5002888e-01
   7.8699784e-01   4.3896182e-01
   8.7753773e-01   5.5954774e-01
   4.1876419e-01   2.2631458e-01
   3.2061180e-01   4.3611692e-01
   4.8159209e-01   4.2597131e-01
   8.1663073e-01   4.2571052e-01
   4.1698044e-01   3.6270997e-01
   5.7583770e-01   6.6021397e-02
   5.4150087e-01   4.1296540e-01
   3.0754879e-01   5.5488661e-01
   3.9948011e-01   3.2719036e-01
   3.2654557e-01   3.0006236e-01
   1.5221308e-01   3.5279900e-01
   8.2673590e-01   7.4979739e-01
   5.7353440e-01   7.0358025e-01
   4.5266980e-01   3.5077738e-01
   7.7435988e-01   3.0571153e-01
   4.1937446e-01   4.4165700e-01
   4.7411439e-01   3.9807493e-01
   6.9302744e-01   2.5075366e-01
   6.4244077e-01   4.0380843e-01
   5.9484432e-01   3.9331360e-01
   9.0135690e-01   7.0503358e-01
   5.6146996e-01   2.8753103e-01
   6.1571516e-01   2.9990508e-01
   9.0064454e-01   4.1164762e-01
   3.0475622e-01   1.5586488e-01
   9.2199147e-01   2.2567144e-01
   5.4826534e-01   5.0243224e-01
   5.1538037e-01   2.3439641e-01
   4.8708186e-01   4.1138915e-01
   5.8976778e-01   4.5823472e-01
   9.4397599e-01   7.5266505e-01
   2.6818761e-01   3.3615146e-01
   2.2746141e-01   4.2949372e-01
   4.6329043e-01   2.5230380e-01
   6.1310161e-01   3.5831690e-01
   9.0138961e-01   4.3759071e-01
   6.5934543e-01   3.7667273e-01
   2.6854751e-01   4.5977706e-01
   5.7571020e-01   3.4780506e-01
   7.8425896e-01   4.5318132e-01
   6.2425015e-01   6.6643215e-01
   4.1770943e-01   4.0554065e-01
   4.5735684e-01   2.8089513e-01
   6.8059416e-01   3.0365092e-01
   6.7548037e-01   4.5351919e-01
   8.1927628e-01   6.9609827e-01
   5.0318384e-01   2.2600199e-01
   2.6939986e-01   3.9248828e-01
   4.0053252e-01   2.5520106e-01
   4.1354745e-01   4.4759780e-01
   3.7906489e-01   4.4015933e-01
   5.0626317e-01   6.5054623e-01
   8.3982834e-01   3.5876700e-01
   3.0131707e-01   2.5874784e-01
   4.6623250e-01   2.4246152e-01
   5.2081304e-01   4.8305533e-01
   2.6435630e-01   3.3152320e-01
   4.5697100e-01   2.2394865e-01
   6.2514617e-01   3.4258096e-01
   8.1530225e-01   6.9908539e-01
   4.6773720e-01   3.9050807e-01
   3.4798870e-01   3.9872653e-01
   4.3024420e-01   3.5221647e-01
   6.0637122e-01   4.7144071e-01
   3.3447138e-01   2.3556548e-01
   3.4686862e-01   2.1505357e-01
   5.5230494e-01   6.6188343e-01
   5.0232705e-01   3.7292629e-01
   5.7674104e-01   1.7534380e-01
   2.7586457e-01   3.3789617e-01
   4.2217832e-01   1.9290887e-01
   5.1853820e-01   3.3759714e-01
   3.1505756e-01   3.4066010e-01
   3.4415670e-01   5.4264359e-01
   2.2504300e-01   2.2153158e-01
   2.2847428e-01   1.8462408e-01
   6.2928888e-01   3.9541176e-01
   4.6961262e-01   2.8058180e-01
   3.5961686e-01   3.3793657e-01
   2.8245401e-01   2.8650348e-01
   6.3834165e-01   3.1290024e-01
   5.0799585e-01   3.3389733e-01
   5.3425994e-01   3.8600137e-01
   6.1623219e-01   2.9208743e-01
   3.5770501e-01   3.9000090e-01
   7.4122779e-01   3.1859088e-01
   7.0478742e-01   5.0072920e-01
   5.7414973e-01   6.0425359e-01
   5.0828300e-01   2.3541206e-01
   6.0742965e-01   3.1576643e-01
   6.9758288e-01   1.3403785e-01
   2.8283853e-01   1.8095384e-01
   6.1252102e-01   5.5587762e-01
   3.9796152e-01   4.2661154e-01
   7.2134752e-01   4.3446713e-01
   5.1183555e-01   2.9482755e-01
   9.2704742e-01   2.4626080e-01
   3.7820726e-01   3.8180665e-01
   6.1224273e-01   3.5287737e-01
   3.3228547e-01   3.2319275e-01
   6.6248650e-01   3.8615912e-01
   7.9741644e-01   5.6269036e-01
   6.0897810e-01   2.4993142e-01
   5.5570579e-01   5.3538223e-01
   5.4010359e-01   3.1280878e-01
   6.9769783e-01   4.1165559e-01
   5.7343273e-01   5.1577685e-01
   5.6219576e-01   4.9747653e-01
   6.6109614e-01   1.3107740e-01
   9.5686703e-01   2.4705060e-01
   4.9611606e-01   4.1222592e-01
   6.0016147e-01   5.4146191e-01
   3.7532071e-01   4.2110599e-01
   8.1102765e-01   3.2937309e-01
   4.8127552e-01   2.6698790e-01
   5.8201145e-01   2.7868385e-01
   5.8317248e-01   6.6091587e-01
   3.9725949e-01   4.1659685e-01
   4.8686682e-01   3.8023773e-01
   7.2365395e-01   7.9087513e-01
   7.3072582e-01   2.0988436e-01
   4.6927298e-01   3.1349566e-01
   3.6289039e-01   3.5547060e-01
   4.8993722e-01   2.6103781e-01
   6.2593161e-01   5.4909377e-01
   5.3388819e-01   4.1075569e-01
   5.6252439e-01   4.4765611e-01
   3.8625713e-01   4.7373192e-01
   6.0839096e-01   4.1504061e-01
   1.6046526e-01   6.0427598e-01
   6.7483589e-01   2.7626350e-01
   5.9626970e-01   5.3605077e-01
   8.4185348e-01   3.2650099e-01
   9.9225820e-01   4.8332016e-01
   5.7162584e-01   3.8544178e-01
   3.5133278e-01   4.7264823e-01
   7.8547745e-01   3.7409511e-01
   6.9507985e-01   2.6021806e-01
   7.5656048e-01   4.8245920e-01
   6.8611154e-01   2.9307762e-01
   5.3637857e-01   2.0711913e-01
   5.8146316e-01   4.8284769e-01
   5.3200403e-01   4.4815963e-01
   3.4936193e-01   4.3093253e-01
   5.1709311e-01   2.6592738e-01
   2.8349694e-01   4.4862836e-01
   5.2306745e-01   8.4320767e-01
   5.3559335e-01   5.1301012e-01
   4.6837050e-01   3.9445245e-01
   6.5116205e-01   3.6787754e-01
   6.4127915e-01   4.2621616e-01
   4.8087095e-01   4.8297261e-01
   6.8208077e-01   3.5499679e-01
   9.1485070e-01   3.4524797e-01
   5.8606959e-01   5.4775992e-01
   7.6093569e-01   3.2189536e-01
   2.6697506e-01   2.5165653e-01
   4.2330826e-01   3.8323986e-01
   5.7217142e-01   2.8446624e-01
   6.0482676e-01   2.9678592e-01
   7.0031418e-01   3.9501723e-01
   5.1824387e-01   4.2099358e-01
   6.4381633e-01   3.5007290e-01
   7.2698037e-01   2.5529041e-01
   6.5762346e-01   3.7904903e-01
   7.1484228e-01   2.7100180e-01
   6.4086125e-01   5.2389538e-01
   2.7506360e-01   3.0335495e-01
   4.3904663e-01   3.4626692e-01
   2.1647693e-01   4.3692643e-01
   5.7497492e-01   3.6421317e-01
   4.7866405e-01   3.3225383e-01
   4.4883796e-01   3.6470515e-01
   9.2423153e-01   5.3244135e-01
   5.6639318e-01   3.8471932e-01
   3.4783268e-01   5.1714159e-01
   5.3780660e-01   5.7188959e-01
   3.6166357e-01   3.5844804e-01
   4.4359196e-01   3.8598538e-01
   7.3926531e-01   3.4371524e-01
   8.5983646e-01   4.5467788e-01
   8.2086802e-01   4.0450013e-01
   5.0975010e-01   2.2002366e-01
   2.2245570e-01   4.8173925e-01
   4.7464480e-01   7.7626185e-01
   5.0128961e-01   2.8351036e-01
   7.3703148e-01   4.5604181e-01
   3.4704503e-01   3.8406579e-01
   7.9969922e-01   9.2325682e-01
   6.5424042e-01   3.7028594e-01
   4.1651165e-01   2.7701660e-01
   4.9634447e-01   2.2828319e-01
   4.3954255e-01   4.3583739e-01
   5.6216789e-01   5.1103529e-01
   5.0467264e-01   3.6919291e-01
   6.7615554e-01   1.4068713e-01
   6.0943566e-01   3.9459831e-01
   3.1190543e-01   4.1877546e-01
   7.2138836e-01   3.4737628e-01
   5.9463863e-01   4.5744718e-01
   8.5989612e-01   3.6532679e-01
   6.0827313e-01   3.0975814e-01
   4.7124638e-01   2.8906711e-01
   5.3304376e-01   4.4935233e-01
   5.4528854e-01   3.1227906e-01
   3.6348447e-01   5.7635053e-01
   4.8868274e-01   3.0307667e-01
   6.0180566e-01   2.8257163e-01
   7.6328677e-01   3.8332310e-01
   8.4298264e-01   5.7825619e-01
   4.2013144e-01   3.8010044e-01
   6.4681360e-01   1.9324731e-01
   5.2014592e-01   4.4682710e-01
   6.3081849e-01   3.1873008e-01
   3.6173067e-01   5.6199026e-01
   9.1085033e-01   4.5234931e-01
   5.4583199e-01   4.1870649e-01
   3.3781019e-01   3.7260444e-01
   6.6961663e-01   4.4831017e-01
   5.6839914e-01   3.2046404e-01
   5.9852455e-01   3.9812644e-01
   5.5829192e-01   3.9266981e-01
   5.9604180e-01   3.6343898e-01
   4.0812332e-01   4.7064383e-01
   6.7636357e-01   4.2029131e-01
   3.9216984e-01   4.4702023e-01
   5.1119535e-01   3.3568505e-01
   5.3726287e-01   3.5350589e-01
   7.7551454e-01   4.2993203e-01
   4.6930561e-01   3.8491335e-01
   3.8055317e-01   1.9150085e-01
   5.0725372e-01   6.5594465e-01
   8.0223439e-01   5.0108584e-01
   3.9925979e-01   3.4584247e-01
   4.0691303e-01   3.6644044e-01
   6.0391086e-01   3.8483552e-01
   5.7752531e-01   2.8272807e-01
   4.3980216e-01   4.0645181e-01
   3.0831535e-01   5.5129937e-01
   6.9496758e-01   4.6981237e-01
   7.4660318e-01   4.5857279e-01
   6.7584237e-01   4.0754272e-01
   4.9101985e-01   2.9686591e-01
   6.6401727e-01   7.0381925e-01
   6.1338881e-01   3.2809414e-01
   3.9988647e-01   4.0253798e-01
   5.6548364e-01   2.9849573e-01
   6.3427241e-01   5.0736919e-01
   4.7880282e-01   3.3813361e-01
   6.6287646e-01   5.3271900e-01
   7.2518440e-01   4.9458693e-01
   5.4107326e-01   5.7473381e-01
   5.2917940e-01   4.5066495e-01
   4.3143284e-01   3.6148643e-01
   5.9353522e-01   3.8535086e-01
   5.3651061e-01   2.8059769e-01
   6.9589167e-01   5.4262630e-01
   8.6279570e-01   2.8023723e-01
   4.7539822e-01   3.1889911e-01
   8.7626338e-01   4.0062150e-01
   3.1168181e-01   3.0435796e-01
   7.7813993e-01   1.6210644e-01
   5.6741353e-01   3.5133770e-01
   5.6795390e-01   2.0889514e-01
   8.2911332e-01   3.8032965e-01
   5.7287401e-01   4.3654555e-01
   9.3116766e-01   5.8329321e-01
   6.4939142e-01   2.2531254e-01
   4.9741317e-01   1.9035143e-01
   3.4456242e-01   3.5069585e-01
   3.2094007e-01   2.9585097e-01
   4.6759503e-01   2.4749393e-01
   8.1056218e-01   2.3232387e-01
   3.8247263e-01   3.1427914e-01
   8.0935112e-01   4.8492560e-01
   7.0677668e-01   3.6484405e-01
   2.9565733e-01   2.4026775e-01
   4.9596717e-01   4.1633354e-01
   5.2956863e-01   3.2023346e-01
   5.9222033e-01   4.6501640e-01
   7.6458370e-01   4.0785800e-01
   5.7147645e-01   2.9615791e-01
   7.1486277e-01   4.7108992e-01
   8.5777875e-01   2.7945763e-01
   8.2970698e-01   3.6967533e-01
   4.3088858e-01   3.9253135e-01
   6.9522751e-01   6.0931184e-01
   9.0147663e-01   4.4971661e-01
   3.4314354e-01   5.1645018e-01
   6.4425623e-01   4.7520101e-01
   4.0580218e-01   5.0749567e-01
   3.7877294e-01   1.7636093e-01
   5.4595767e-01   5.1800017e-01
   4.1972776e-01   3.3495849e-01
   3.3681082e-01   2.6590219e-01
   4.7572549e-01   2.3719091e-01
   3.7726533e-01   3.2283637e-01
   6.3585359e-01   5.2643219e-01
   1.6565957e-01   5.2117330e-01
   4.9551775e-01   3.3773294e-01
   2.5403480e-01   6.2242613e-01
   4.2306164e-01   4.5320323e-01
   3.8702782e-01   6.0421188e-01
   4.4674574e-01   3.2858948e-01
   4.6374090e-01   4.4784154e-01
   7.5804435e-01   4.5786479e-01
   4.4474780e-01   2.8268722e-01
   4.0906044e-01   4.3984828e-01
   6.9259250e-01   5.4930453e-01
   4.6955217e-01   2.7400694e-01
   4.8863989e-01   4.0394829e-01
   4.9422722e-01   2.6484473e-01
   5.1929505e-01   4.9491835e-01
   4.7082860e-01   4.1068185e-01
   9.2613721e-01   5.3918414e-01
   7.0864621e-01   3.9476839e-01
   4.0706266e-01   3.4209889e-01
   4.9150926e-01   3.0734322e-01
   4.0919449e-01   2.2174706e-01
   2.5637633e-01   4.0978201e-01
   6.9419325e-01   4.9486122e-01
   4.8147905e-01   5.0208360e-01
   5.4029471e-01   2.7989422e-01
   8.4165666e-01   3.5700707e-01
   6.0419799e-01   4.0807775e-01
   4.3057509e-01   2.9508903e-01
   4.4045592e-01   4.8773660e-01
   6.6739086e-01   5.0469047e-01
   6.5407405e-01   4.7037994e-01
   7.4454960e-01   3.8990750e-01
   7.2368885e-01   3.9000206e-01
   8.7121633e-01   4.4606065e-01
   7.6623852e-01   2.5369408e-01
   2.8152453e-01   3.2180504e-01
   5.5178111e-01   3.6413828e-01
   4.9256122e-01   2.0180007e-01
   5.3180883e-01   4.2243068e-01
   5.7889046e-01   5.1313119e-01
   9.8756239e-01   3.9541934e-01
   5.8014948e-01   3.6407004e-01
   7.0056968e-01   4.4589621e-01
   5.9431875e-01   3.3971371e-01
   4.5430075e-01   3.6604674e-01
   9.9849314e-01   3.5749378e-01
   5.3849127e-01   2.6562574e-01
   3.7792006e-01   2.8730125e-01
   6.8409733e-01   2.8443846e-01
   7.3604100e-01   4.7092003e-01
   5.7608032e-01   4.3881762e-01
   6.3304051e-01   7.7472489e-01
   4.2129370e-01   7.7784606e-01
   3.6496850e-01   3.0414544e-01
   6.1698341e-01   2.5914218e-01
   5.6092608e-01   4.7142756e-01
   3.7100811e-01   2.5696980e-01
   9.3946948e-01   6.3189520e-01
   4.7707735e-01   2.2798889e-01
   5.9367664e-01   4.7304540e-01
   4.5853163e-01   3.0978147e-01
   5.6441282e-01   8.8293475e-01
   6.0685608e-01   4.5061148e-01
   8.8138316e-01   2.4263573e-01
   8.0990303e-01   5.5649892e-01
   9.0252497e-01   3.5784519e-01
   9.1346367e-01   8.1175946e-01
   6.6481417e-01   6.5853009e-01
   4.6991678e-01   4.6329586e-01
   8.4777607e-01   2.3972811e-01
   4.6596365e-01   3.5437045e-01
   5.5939202e-01   2.6130594e-01
   4.8851877e-01   2.8662177e-01
   5.0113283e-01   3.9310491e-01
   8.4806364e-01   3.2798345e-01
   1.0000000e+00   6.5422539e-01
   8.2932216e-01   2.8564661e-01
   6.2405015e-01   7.2060129e-02
   3.3745684e-01   3.1268864e-01
   5.0967803e-01   3.6844078e-01
   5.9742666e-01   1.7278233e-01
   8.2272791e-01   3.0351275e-01
   4.0354749e-01   3.6206607e-01
   4.9624690e-01   2.2376330e-01
   5.6052632e-01   2.6196373e-01
   3.9654624e-01   2.6484216e-01
   4.9567862e-01   3.7198787e-01
   3.9802467e-01   2.6228462e-01
   3.8903979e-01   1.5744219e-01
   5.1506115e-01   3.8781863e-01
   6.1465157e-01   3.0680376e-01
   4.9240175e-01   3.9852883e-01
   6.6543994e-01   3.0742603e-01
   4.5708670e-01   2.7078391e-01
   8.0559751e-01   2.9041080e-01
   6.0340680e-01   3.8625099e-01
   5.1519910e-01   2.5129032e-01
   4.8658401e-01   3.1450752e-01
   7.1170237e-01   4.5694027e-01
   5.0379366e-01   2.9837187e-01
   9.7947004e-01   4.1877283e-01
   5.2419587e-01   4.1921721e-01
   3.3405345e-01   5.2917465e-01
   2.9319476e-01   4.1277519e-01
   4.5081932e-01   2.2537412e-01
   4.0244170e-01   3.5812659e-01
   3.7835427e-01   2.7534689e-01
   2.3327288e-01   2.7939222e-01
   5.4557449e-01   5.4246597e-01
   6.5459584e-01   2.7574901e-01
   5.6897193e-01   3.4913691e-01
   2.9322378e-01   2.8163840e-01
   4.1517023e-01   3.5030115e-01
   7.4882188e-01   2.2032360e-01
   6.6382194e-01   4.6736813e-01
   4.0865493e-01   3.1975863e-01
   5.6101348e-01   4.1400737e-01
   4.8581741e-01   2.9465844e-01
   7.7452541e-01   3.1934682e-01
   2.9938180e-01   3.1574784e-01
   6.2786251e-01   3.8885589e-01
   8.2526378e-01   2.4795143e-01
   4.7095033e-01   2.0494780e-01
   7.4001879e-01   1.3775029e-01
   3.8822059e-01   1.5553513e-01
   5.6320962e-01   3.5096861e-01
   7.7921333e-01   4.0644450e-01
   9.3544382e-01   4.6359206e-01
   5.9279113e-01   4.9612240e-01
   4.2759614e-01   3.2632109e-01
   5.2951327e-01   3.5586268e-01
   6.4785821e-01   3.5256760e-01
   6.1199778e-01   3.9582068e-01
   8.1499201e-01   2.5532323e-01
   3.7837205e-01   4.2191573e-01
   4.1047997e-01   4.3076502e-01
   4.2581244e-01   2.2771946e-01
   5.4655904e-01   4.0669884e-01
   5.3152545e-01   1.6335198e-01
   6.3079818e-01   4.3192707e-01
   2.6642921e-01   2.6635446e-01
   3.2992770e-01   2.6827541e-01
   2.4386649e-01   4.7437221e-01
   3.1750121e-01   1.3523214e-01
   4.7520424e-01   2.5301148e-01
   5.5719003e-01   3.3168786e-01
   5.0733341e-01   2.6620014e-01
   4.6379868e-01   5.3886905e-01
   1.9335023e-01   5.7154841e-01
   4.3168584e-01   3.7660520e-01
   6.7868853e-01   2.7108007e-01
   6.2595287e-01   2.8776190e-01
   3.9196207e-01   2.7075218e-01
   6.3220631e-01   2.7288370e-01
   5.2057048e-01   2.4282541e-01
   4.2426255e-01   4.1233711e-01
   3.4288989e-01   2.5087387e-01
   3.0686559e-01   2.2591201e-01
   3.6130276e-01   3.3524324e-01
   3.2918134e-01   2.4253761e-01
   7.4662730e-01   6.0993932e-01
   5.0378252e-01   1.2267103e-01
   8.2748657e-01   3.6495648e-01
   6.2180122e-01   3.7086325e-01
   4.6243398e-01   3.7760224e-01
   7.3987287e-01   4.4254972e-01
   3.3471688e-01   3.7332293e-01
   8.9622066e-01   7.6355287e-01
   7.8454659e-01   4.1521110e-01
   4.0825039e-01   2.9231260e-01
   2.3560075e-01   3.1748292e-01
   4.2215109e-01   1.4272431e-01
   4.3209968e-01   1.2466186e-01
   4.7699096e-01   4.8909415e-01
   5.6888511e-01   1.2165569e-01
   6.0336763e-01   1.4438889e-01
   6.4236458e-01   2.5943817e-01
   8.1818692e-01   3.5520827e-01
   3.5265539e-01   3.5863256e-01
   4.6568036e-01   3.0422687e-01
   8.1694611e-01   3.1314669e-01
   6.6521020e-01   2.8676171e-01
   3.0957201e-01   3.7766369e-01
   4.3337538e-01   3.3743148e-01
   5.0647991e-01   3.3045267e-01
   7.3775678e-01   1.7657746e-01
   3.7732596e-01   4.4984450e-01
   3.3339273e-01   4.5545967e-01
   4.1064745e-01   2.3000621e-01
   5.1928869e-01   4.1350198e-01
   5.2979860e-01   4.3566294e-01
   3.5174792e-01   2.9237926e-01
   6.4723497e-01   3.1639920e-01
   4.1184793e-01   2.8124813e-01
   3.8382000e-01   2.4786355e-01
   6.6067658e-01   2.8543486e-01
   3.8782397e-01   2.4964983e-01
   3.6602990e-01   3.2475531e-01
   6.0728080e-01   4.3325021e-01
   3.7970573e-01   5.2994073e-01
   4.5946928e-01   3.2551230e-01
   5.1341278e-01   5.4435909e-01
   6.8384153e-01   3.5570587e-01
   3.0602467e-01   3.1757646e-01
   7.3978349e-01   2.6657087e-01
   5.6278682e-01   2.8910217e-01
   4.2070129e-01   2.9386311e-01
   4.9000605e-01   3.0533404e-01
   2.7524614e-01   2.5020489e-01
   4.4082140e-01   3.9320309e-01
   4.9118239e-01   3.1284334e-01
   7.2260292e-01   5.1768267e-01
   3.5435422e-01   3.6692861e-01
   4.0376415e-01   2.7184054e-01
   3.7086800e-01   4.6426607e-01
   7.8358482e-01   3.4784440e-01
   5.5582008e-01   3.7966447e-01
   5.5978244e-01   3.1228374e-01
   6.4408239e-01   3.3040406e-01
   7.1282691e-01   3.8855228e-01
   6.7616809e-01   3.4268184e-01
   3.5324960e-01   4.0380901e-01
   2.6599305e-01   2.8355341e-01
   4.7030029e-01   7.8836664e-02
   5.3916567e-01   1.6517264e-01
   1.0000000e+00   3.0451541e-01
   7.5235167e-01   2.5008223e-01
   4.3124771e-01   2.7296083e-01
   4.7546938e-01   2.7048012e-01
   4.6026980e-01   2.3639490e-01
   4.9830605e-01   5.3553318e-01
   5.7217121e-01   3.4298149e-01
   6.6345780e-01   5.7554907e-01
   7.3541781e-01   3.9509960e-01
   3.8679368e-01   3.2665209e-01
   6.6902263e-01   5.9279649e-01
   2.9293998e-01   4.1868859e-01
   7.9399832e-01   2.7973403e-01
   6.4810099e-01   3.0668829e-01
   3.9287596e-01   5.4068251e-01
   3.8293686e-01   1.8911081e-01
   3.2608686e-01   5.3000486e-01
   4.5868944e-01   2.8387962e-01
   7.2001095e-01   3.4164072e-01
   3.5092201e-01   3.4445041e-01
   7.0210292e-01   3.9661960e-01
   5.1463611e-01   6.8973816e-01
   3.5332734e-01   4.4796610e-01
   4.2049538e-01   2.6228596e-01
   4.2956993e-01   2.7455390e-01
   8.0503704e-01   3.7108479e-01
   5.6049164e-01   4.3404117e-01
   4.0556615e-01   2.4644495e-01
   7.9822877e-01   3.5959499e-01
   5.0996723e-01   3.3054274e-01
   5.1334223e-01   3.1676976e-01
   5.6224932e-01   2.5499741e-01
   4.5280434e-01   3.3698290e-01
   5.6618508e-01   3.3767110e-01
   3.2590479e-01   3.8466984e-01
   8.4469077e-01   5.6369254e-01
   4.1361032e-01   5.0191165e-01
   8.3262189e-01   4.8711968e-01
   7.5574143e-01   3.9854225e-01
   3.3478023e-01   3.1687808e-01
   4.6533413e-01   2.7904371e-01
   2.5334442e-01   2.8421346e-01
   3.5497025e-01   3.0399467e-01
   8.5214556e-01   4.0501076e-01
   3.9784813e-01   3.2313730e-01
   5.7473442e-01   2.8887652e-01
   3.8823016e-01   2.3865345e-01
   4.8178525e-01   3.6242210e-01
   5.3649568e-01   3.5906880e-01
   8.3387196e-01   2.8982606e-01
   3.7146862e-01   2.7440342e-01
   5.1454171e-01   2.1485433e-01
   5.8784995e-01   4.1268948e-01
   6.2437110e-01   1.9531287e-01
   4.1538052e-01   2.9206052e-01
   4.8995823e-01   4.1231670e-01
   5.3144930e-01   6.2899291e-01
   5.4365966e-01   2.9789544e-01
   7.0359311e-01   5.4120575e-01
   7.3567500e-01   4.3590716e-01
   4.2663563e-01   3.1604841e-01
   5.0573144e-01   2.5563971e-01
   4.4181651e-01   3.0470295e-01
   8.1454590e-01   2.5747266e-01
   9.9531666e-01   7.2659956e-01
   8.1039670e-01   2.4693761e-01
   7.4864092e-01   5.9160095e-01
   5.8637698e-01   2.1989126e-01
   5.5145914e-01   4.3286657e-01
   5.3176547e-01   9.0489053e-02
   3.1062698e-01   1.6989315e-01
   5.7915073e-01   2.7338199e-01
   6.5673331e-01   3.9935176e-01
   4.2250605e-01   5.7676454e-01
   3.7456233e-01   3.5440105e-01
   5.8588592e-01   2.6162579e-01
   5.1189402e-01   2.6995593e-01
   5.3284450e-01   2.2017925e-01
   8.4394747e-01   4.2894226e-01
   6.6560661e-01   2.4820712e-01
   4.5129898e-01   2.2689735e-01
   4.8214025e-01   2.7314261e-01
   8.4549736e-01   3.4189550e-01
   5.8594354e-01   2.5419957e-01
   6.3084461e-01   1.5786624e-01
   6.6524557e-01   3.3118780e-01
   4.0665129e-01   4.0162982e-01
   6.2436214e-01   2.5402564e-01
   2.3999263e-01   5.5865430e-01
   4.9336417e-01   3.6259558e-01
   4.5230481e-01   1.9484721e-01
   5.8365971e-01   3.4270878e-01
   9.0422451e-01   3.2433149e-01
   7.8450774e-01   4.7733685e-01
   8.5256773e-01   3.5337923e-01
   8.7492538e-01   3.5914803e-01
   4.6525183e-01   3.4497223e-01
   5.5602115e-01   2.0968173e-01
   6.2829639e-01   2.8700645e-01
   6.2314997e-01   3.0101130e-01
   5.8504791e-01   3.0726680e-01
   4.1256073e-01   2.9788085e-01
   5.0606344e-01   4.6557450e-01
   4.8354524e-01   3.8130290e-01
   8.5825842e-01   3.5063198e-01
   3.2036819e-01   2.1577724e-01
   7.4538384e-01   1.9757879e-01
   6.4208422e-01   2.5179421e-01
   4.8163682e-01   3.1749119e-01
   7.6268040e-01   2.4095197e-01
   2.4485500e-01   2.3924641e-01
   4.9138861e-01   4.7549695e-01
   3.8578759e-01   3.1139397e-01
   7.5177622e-01   2.8854889e-01
   7.4401623e-01   4.5693003e-01
   4.1708234e-01   4.6916479e-01
   4.9366470e-01   3.0405757e-01
   9.8690313e-01   4.4380220e-01
   9.0572386e-01   3.5528480e-01
   5.0221076e-01   5.0701289e-01
   5.0758266e-01   3.9948474e-01
   4.9174046e-01   3.5774325e-01
   3.2189763e-01   4.7636359e-01
   4.6454581e-01   4.7606482e-01
   4.6525326e-01   3.5242141e-01
   9.8939267e-01   7.2145406e-01
   6.9905941e-01   3.5261662e-01
   2.4659733e-01   3.6658887e-01
   4.6842432e-01   4.9136911e-01
   6.1758179e-01   2.4631241e-01
   5.4911629e-01   4.5743521e-01
   4.6391100e-01   3.4014397e-01
   7.7146392e-01   2.3274174e-01
   5.1304194e-01   3.4388873e-01
   6.7659676e-01   2.2671748e-01
   7.9640490e-01   3.8722577e-01
   5.8901848e-01   3.8429335e-01
   5.7992338e-01   2.2571230e-01
   1.4075094e-01   6.8592283e-01
   9.6779973e-01   5.0587183e-01
   4.6053713e-01   3.6076980e-01
   8.6510745e-01   3.5912549e-01
   7.9209344e-01   3.7694085e-01
   6.5100316e-01   3.2794865e-01
   4.7798605e-01   1.9972449e-01
   5.5077645e-01   2.5491187e-01
   6.4829060e-01   5.5560961e-01
   6.2015976e-01   4.2738302e-01
   7.3693932e-01   5.0457578e-01
   4.8355334e-01   3.5583125e-01
   3.2206492e-01   3.3070963e-01
   4.7583766e-01   3.0338661e-01
   4.8773020e-01   4.6020371e-01
   5.4544404e-01   4.5453925e-01
   4.1186031e-01   3.2503756e-01
   3.3375271e-01   7.2889002e-01
   5.5761702e-01   3.6582933e-01
   9.0908303e-01   2.5669595e-01
   3.9280550e-01   4.2872692e-01
   3.7514531e-01   3.9594552e-01
   4.7211592e-01   3.8725766e-01
   5.6196498e-01   2.3581130e-01
   4.2750348e-01   3.7104978e-01
   5.4480811e-01   2.5883687e-01
   4.8748765e-01   3.5403109e-01
   8.3943936e-01   5.9492385e-01
   4.6801769e-01   2.8044834e-01
   5.3002312e-01   5.3657801e-01
   4.6601171e-01   1.6897731e-01
   4.5379665e-01   2.3184035e-01
   7.5866770e-01   2.3178271e-01
   6.3414373e-01   1.6609512e-01
   4.8126445e-01   4.6908326e-01
   8.3621773e-01   9.4145792e-02
   9.7668928e-01   3.2300255e-01
   3.9335031e-01   2.0453588e-01
   1.0000000e+00   5.5157433e-01
   6.2370880e-01   3.3112985e-01
   6.2412294e-01   3.2717569e-01
   4.2438420e-01   3.1551302e-01
   2.1729216e-01   2.3001590e-01
   5.5006182e-01   2.8685161e-01
   7.4290856e-01   2.7205791e-01
   6.0746049e-01   3.6325402e-01
   6.8460322e-01   3.9756672e-01
   6.8703195e-01   4.7144489e-01
   7.7186368e-01   3.6395389e-01
   4.4920887e-01   6.1249723e-01
   6.7687874e-01   2.0982636e-01
   3.9445798e-01   3.0974907e-01
   8.7969675e-01   3.5339216e-01
   4.8227542e-01   2.4758561e-01
   3.8897420e-01   3.1379654e-01
   5.9074547e-01   3.0400399e-01
   2.7272450e-01   3.7859584e-01
   5.0536678e-01   2.0991627e-01
   9.5985105e-01   4.8476403e-01
   5.2754706e-01   4.0740782e-01
   5.2790688e-01   3.6184746e-01
   6.5426384e-01   2.8939109e-01
   6.7925300e-01   4.6494739e-01
   5.4055012e-01   3.2960313e-01
   4.7788875e-01   5.5875251e-01
   8.1508125e-01   2.7461950e-01
   7.2603485e-01   3.5661990e-01
   4.6824204e-01   4.5124280e-01
   6.1817525e-01   4.0133768e-01
   8.2619198e-01   4.4694753e-01
   3.1747111e-01   3.3582401e-01
   7.0448520e-01   4.1581167e-01
   6.5787208e-01   2.8372844e-01
   3.4208729e-01   3.4524301e-01
   9.9588094e-01   4.8267006e-01
   2.8278086e-01   2.9240467e-01
   4.4430221e-01   3.9182712e-01
   3.6068826e-01   2.9142121e-01
   5.3112729e-01   3.5289642e-01
   6.6066566e-01   3.3741391e-01
   4.4441819e-01   1.9055105e-01
   4.6502551e-01   1.9304407e-01
   6.0319654e-01   3.7437235e-01
   4.6614816e-01   4.6618738e-01
   2.6251048e-01   2.6352149e-01
   9.1045068e-01   4.0469884e-01
   7.2804269e-01   2.8501853e-01
   3.5155917e-01   2.5878787e-01
   4.6399805e-01   4.1027322e-01
   7.4358045e-01   4.5829595e-01
   4.7869559e-01   2.7776018e-01
   5.6364614e-01   1.8268733e-01
   4.7393596e-01   4.3257154e-02
   4.1971317e-01   1.3079619e-01
   4.5278609e-01   1.8210236e-01
   3.5637237e-01   2.5250643e-01
   5.2906909e-01   5.6192952e-01
   6.5219541e-01   4.2042113e-01
   9.6936590e-01   4.0340726e-01
   5.2648310e-01   3.8739570e-01
   3.9916366e-01   3.2541790e-01
   3.5273127e-01   3.0395346e-01
   3.6804680e-01   1.9987957e-01
   4.3817376e-01   3.2643820e-01
   8.0811389e-01   1.9763522e-01
   5.4947351e-01   4.5348988e-01
   6.6031253e-01   3.8175333e-01
   4.1089202e-01   3.1272228e-01
   4.7365264e-01   5.3605180e-01
   4.3440975e-01   2.1593429e-01
   3.8240250e-01   4.4434385e-01
   5.4284919e-01   4.4162588e-01
   5.4810159e-01   5.0173313e-01
   6.3041663e-01   2.5031297e-01
   9.6396938e-01   7.3317208e-01
   3.6088430e-01   1.9100925e-01
   5.4116237e-01   9.4734878e-02
   4.5696158e-01   2.9425637e-01
   4.1113788e-01   2.5517035e-01
   3.0676533e-01   3.9658698e-01
   4.8895316e-01   3.4404038e-01
   4.5483479e-01   3.1535742e-01
   6.1575947e-01   4.2476382e-01
   3.4374701e-01   2.2489859e-01
   6.8207780e-01   3.6190100e-01
   6.1723670e-01   3.7494523e-01
   7.0254721e-01   3.3934288e-01
   7.7689091e-01   3.5809841e-01
   5.9948797e-01   3.5122726e-01
   4.8313977e-01   1.9440025e-01
   5.5503089e-01   4.1056570e-01
   5.4172762e-01   3.5845482e-01
   7.6090334e-01   1.4579870e-01
   4.6717547e-01   4.0072747e-01
   5.5643704e-01   4.1688694e-01
   3.6818111e-01   2.2159073e-01
   5.9341091e-01   3.2194669e-01
   5.1724879e-01   3.5352829e-01
   6.2361462e-01   3.9617047e-01
   2.4832323e-01   3.4417034e-01
   2.8774903e-01   4.1519252e-01
   8.1894054e-01   2.5466092e-01
   6.2845157e-01   2.4923019e-01
   4.3847885e-01   4.8891860e-01
   6.0186375e-01   4.7716197e-01
   2.4347513e-01   5.4553806e-01
   3.5552258e-01   4.2446305e-01
   4.8916763e-01   2.0824407e-01
   5.3043156e-01   4.3757246e-01
   3.2658906e-01   3.3874467e-01
   8.1926451e-01   4.1539188e-01
   7.3230191e-01   3.4108213e-01
   6.4270242e-01   4.0710105e-01
   2.6306545e-01   2.6049277e-01
   2.6922586e-01   3.2467623e-01
   7.9637404e-01   4.9052440e-01
   5.1304905e-01   2.9241787e-01
   7.9368423e-01   9.0128357e-01
   8.8774178e-01   2.9427427e-01
   6.8167338e-01   1.9993431e-01
   6.8601189e-01   3.6667013e-01
   7.7419418e-01   3.1955953e-01
   4.9845244e-01   3.3180158e-01
   4.0221823e-01   2.8770170e-01
   5.7042575e-01   4.8386849e-01
   6.1829419e-01   2.3018177e-01
   9.5950537e-01   6.0312070e-01
   3.4342535e-01   2.2483582e-01
   1.7823078e-01   3.4375277e-01
   5.2882464e-01   3.2095695e-01
   4.9818936e-01   3.8365515e-01
   5.3653133e-01   4.3202441e-01
   9.6130923e-01   8.5780208e-01
   5.0216913e-01   2.6246035e-01
   8.1633085e-01   2.9427520e-01
   4.6985394e-01   2.9526124e-01
   8.6189649e-01   4.4173692e-01
   3.4534299e-01   3.3319082e-01
   6.3538547e-01   4.4542131e-01
   6.8166570e-01   2.8474402e-01
   5.3330529e-01   5.2958422e-01
   3.3907209e-01   2.7169126e-01
   5.6179452e-01   1.9779893e-01
   3.0062916e-01   3.6003230e-01
   4.3378981e-01   3.6343795e-01
   3.8891109e-01   2.7419129e-01
   5.1934122e-01   4.3068514e-01
   6.2814692e-01   2.9952923e-01
   5.9224440e-01   4.2519499e-01
   5.2095028e-01   4.1131882e-01
   5.1265514e-01   3.7961527e-01
   8.8318958e-01   3.6663475e-01
   4.2018756e-01   2.4125637e-01
   4.9592885e-01   3.9403040e-01
   3.7892668e-01   3.2153620e-01
   5.0260081e-01   4.4891628e-01
   5.7052093e-01   2.6294204e-01
   4.3701129e-01   3.0062331e-01
   2.3534758e-01   3.6219326e-01
   4.6766387e-01   2.6336243e-01
   5.5405749e-01   4.7331684e-01
   3.9545839e-01   3.0011276e-01
   6.9316296e-01   2.8452921e-01
   6.4564392e-01   3.1741773e-01
   5.0509988e-01   3.4836104e-01
   3.9734796e-01   3.8790767e-01
   4.2976174e-01   2.6342926e-01
   6.2856613e-01   4.8145963e-01
   5.2565904e-01   3.5250074e-01
   9.5603776e-01   1.8282110e-01
   4.7128746e-01   5.0408734e-01
   5.9245643e-01   3.7133068e-01
   3.2684767e-01   2.6729783e-01
   7.5123286e-01   1.6056821e-01
   9.2779945e-01   4.5634163e-01
   9.4063227e-01   4.9731860e-01
   5.4755673e-01   2.6799113e-01
   4.2182977e-01   2.5593852e-01
   5.6878189e-01   3.8892535e-01
   6.7586841e-01   3.3646125e-01
   9.0700661e-01   9.5766737e-01
   4.4012156e-01   3.9130377e-01
   3.4910995e-01   4.0292756e-01
   3.2403864e-01   3.3326685e-01
   7.9260934e-01   1.5460307e-01
   5.6312393e-01   3.2633835e-01
   4.0710310e-01   3.9082428e-01
   7.9155127e-01   2.8784091e-01
   3.0924051e-01   3.4634475e-01
   7.1321216e-01   2.7925814e-01
   4.2788897e-01   2.5347033e-01
   5.4282947e-01   2.7328176e-01
   7.4389728e-01   2.5018674e-01
   5.0090822e-01   3.2529346e-01
   5.5264815e-01   4.0232249e-01
   3.6067532e-01   3.5396954e-01
   5.7971113e-01   4.5245331e-01
   4.1694806e-01   3.2268512e-01
   9.1860692e-01   3.0468511e-01
   2.5750211e-01   2.3427605e-01
   3.0635613e-01   3.6175471e-01
   6.3381536e-01   3.3756403e-01
   4.2171956e-01   3.4178654e-01
   5.0635539e-01   2.4866806e-01
   3.7114570e-01   1.8907531e-01
   4.4034775e-01   2.7619522e-01
   8.6709312e-01   2.8693002e-01
   6.3491302e-01   5.8398843e-01
   4.2094669e-01   3.5958953e-01
   4.3577000e-01   3.9626275e-01
   7.4902333e-01   4.0237822e-01
   5.7034256e-01   4.5905612e-01
   7.7120414e-01   3.6739497e-01
   6.9357417e-01   2.9226121e-01
   3.3072519e-01   4.1393741e-01
   3.1970957e-01   1.7819858e-01
   3.1296996e-01   4.5832592e-01
   3.7532411e-01   3.8313045e-01
   3.8385379e-01   5.6233895e-01
   6.1351193e-01   2.6918704e-01
   8.6283321e-01   4.0930249e-01
   7.2709124e-01   3.6130485e-01
   3.6527551e-01   2.9985764e-01
   5.0043126e-01   3.8505820e-01
   3.9362380e-01   4.3899599e-01
   7.3237168e-01   4.0494382e-01
   5.0805335e-01   3.4250702e-01
   4.3480383e-01   4.1603282e-01
   5.4296113e-01   2.7149819e-01
   7.5213135e-01   3.3339059e-01
   5.5135751e-01   3.1090859e-01
   5.3942384e-01   3.8695718e-01
   2.7075890e-01   3.3753171e-01
   4.4880797e-01   3.2204232e-01
   4.9094808e-01   2.2441718e-01
   3.9189632e-01   3.7202277e-01
   1.7549269e-01   3.8468167e-01
   6.1925049e-01   5.1323084e-01
   3.7244779e-01   3.2314787e-01
   4.4845876e-01   6.3061869e-01
   5.7304026e-01   3.0002633e-01
   4.5446024e-01   3.5202646e-01
   5.2282191e-01   2.0647946e-01
   2.5563450e-01   9.9145428e-02
   1.0000000e+00   7.8885008e-01
   7.7449579e-01   3.3874142e-01
   6.2804446e-01   4.2968122e-01
   5.9854414e-01   3.7406267e-01
   5.4417798e-01   5.1308910e-01
   4.1864308e-01   3.1905035e-01
   8.6802335e-01   2.4358111e-01
   4.9221525e-01   2.1746681e-01
   6.8945785e-01   3.9766020e-01
   4.1166097e-01   3.4301266e-01
   7.7900351e-01   3.7280407e-01
   5.2705618e-01   1.8500611e-01
   7.6300952e-01   6.1209087e-01
   5.2347646e-01   4.7930686e-01
   6.3659679e-01   2.5948281e-01
   4.9066936e-01   3.5937518e-01
   5.1241754e-01   3.8785119e-01
   4.2413514e-01   2.4979951e-01
   5.2391847e-01   2.7925457e-01
   8.4929092e-01   3.9741600e-01
   7.2463110e-01   4.1088697e-01
   4.0953298e-01   5.4436981e-01
   5.2397395e-01   2.1215147e-01
   7.7115905e-01   6.3190584e-01
   8.9394873e-01   3.0890931e-01
   6.4523148e-01   3.4106070e-01
   4.5279911e-01   3.9616592e-01
   6.1250177e-01   4.6057267e-01
   5.1578266e-01   3.6682230e-01
   5.4960178e-01   4.8369099e-01
   3.5518343e-01   3.0144884e-01
   5.7676524e-01   2.7357589e-01
   7.7068751e-01   5.3639523e-01
   3.5269111e-01   2.4327742e-01
   4.9090670e-01   3.8424742e-01
   4.7431942e-01   2.7195574e-01
   4.9650800e-01   3.9145698e-01
   3.9737060e-01   1.8534139e-01
   6.5536431e-01   3.8741274e-01
   4.7345427e-01   2.6257219e-01
   6.4040461e-01   4.0737486e-01
   4.6489647e-01   4.2293745e-01
   6.6448097e-01   3.9794629e-01
   4.6116174e-01   4.1661391e-01
   4.3758325e-01   5.0024688e-01
   5.0319305e-01   3.3661063e-01
   6.8537645e-01   6.2342768e-01
   4.8316360e-01   5.4055856e-01
   4.3930528e-01   2.7642036e-01
   8.1157312e-01   6.3324101e-01
   5.8679624e-01   3.3799015e-01
   9.2282150e-01   3.1253988e-01
   9.4263170e-01   9.7726953e-01
   4.2254429e-01   5.3860656e-01
   6.4624509e-01   4.5118948e-01
   3.7551451e-01   3.8315903e-01
   5.2173847e-01   4.4918061e-01
   6.9230018e-01   4.4323806e-01
   6.4961466e-01   3.4590805e-01
   4.5493827e-01   2.7951589e-01
   7.2691547e-01   3.2278035e-01
   7.3169996e-01   2.5369793e-01
   6.3994003e-01   4.6935464e-01
   4.1648393e-01   3.8027135e-01
   9.2951699e-01   2.3649053e-01
   4.7055730e-01   3.8203667e-01
   7.8862029e-01   3.3330331e-01
   3.3112247e-01   2.7705398e-01
   5.3282018e-01   3.3221758e-01
   5.8343255e-01   3.0136238e-01
   2.1608224e-01   7.8608834e-02
   4.3412844e-01   2.7114806e-01
   7.4042948e-01   3.4905421e-01
   9.4203820e-01   2.9968412e-01
   4.0595256e-01   3.2681783e-01
   7.5197930e-01   2.8306346e-01
   4.2000238e-01   2.7400634e-01
   9.9991656e-01   4.0181606e-01
   8.6995750e-01   2.7054269e-01
   8.0691516e-01   3.0556775e-01
   2.7651758e-01   3.7297433e-01
   3.1787743e-01   2.0590259e-01
   5.2110170e-01   2.7074329e-01
   7.0725843e-01   2.0545541e-01
   5.5073573e-01   3.6023226e-01
   3.5882549e-01   2.6870401e-01
   4.3873525e-01   3.8229538e-01
   8.2240053e-01   3.3228279e-01
   7.1892482e-01   2.1978010e-01
   8.3511488e-01   3.1751435e-01
   5.4053855e-01   6.7724963e-01
   8.2622806e-01   3.3478267e-01
   8.8850320e-01   3.0919377e-01
   5.1200709e-01   2.9918249e-01
   8.2534856e-01   2.4993547e-01
   5.5920008e-01   2.7433629e-01
   2.2517213e-01   3.3555805e-01
   4.0130324e-01   4.0108746e-01
   6.9134794e-01   2.5632176e-01
   6.2633991e-01   2.2198509e-01
   4.2529986e-01   2.0657955e-01
   3.6731693e-01   4.5629094e-01
   5.4568457e-01   3.2350211e-01
   5.8027022e-01   4.5892218e-01
   5.6544872e-01   2.6484218e-01
   5.9919550e-01   1.9877248e-01
   2.7389601e-01   2.1704845e-01
   3.3691896e-01   3.5196730e-01
   8.5205702e-01   2.7755516e-01
   5.7148253e-01   4.1297967e-01
   8.4547738e-01   2.5809377e-01
   6.6101659e-01   3.0069092e-01
   7.3412477e-01   3.1200092e-01
   5.1394467e-01   2.5617144e-01
   5.8077747e-01   2.8525008e-01
   6.7737084e-01   4.0136226e-01
   2.6634609e-01   1.0981351e-01
   5.0515934e-01   2.3991040e-01
   9.5095430e-01   5.4757406e-01
   4.7641553e-01   3.0912325e-01
   5.8998067e-01   4.4825675e-01
   7.4717720e-01   2.9291899e-01
   3.0520101e-01   4.1645542e-01
   4.7694744e-01   3.5786494e-01
   3.2319482e-01   1.4988733e-01
   5.6623753e-01   2.2194882e-01
   4.5705650e-01   1.7881657e-01
   5.2835212e-01   3.1151074e-01
   8.4106165e-01   5.2985696e-01
   3.5662498e-01   3.2141348e-01
   5.4072497e-01   3.6211879e-01
   7.0860610e-01   3.3216670e-01
   5.7147552e-01   2.3170848e-01
   8.9692062e-01   2.9743052e-01
   3.7772714e-01   3.8115691e-01
   4.2417445e-01   1.8797068e-01
   6.5268761e-01   3.2828990e-01
   3.9083638e-01   1.3783049e-01
   6.9884102e-01   3.2171304e-01
   9.7822365e-02   3.1189526e-01
   4.8533760e-01   3.4087336e-01
   6.5566095e-01   2.8846795e-01
   6.7140598e-01   2.6958619e-01
   5.0020613e-01   4.0213728e-01
   5.9946174e-01   3.4766439e-01
   8.1791467e-01   3.4656889e-01
   7.2837130e-01   3.7159051e-01
   8.3171720e-01   3.7441339e-01
   8.5049821e-01   7.2531886e-01
   2.6314652e-01   2.8096475e-01
   6.8301652e-01   3.7793574e-01
   8.2961172e-01   4.1631708e-01
   9.5637398e-01   4.1172206e-01
   8.0860445e-01   2.1626257e-01
   4.4697776e-01   3.6292553e-01
   2.7091608e-01   2.1979827e-01
   9.3013183e-01   9.7715344e-01
   3.0285309e-01   2.8763938e-01
   7.0389574e-01   2.9164743e-01
   5.3159700e-01   2.0979573e-01
   6.5600863e-01   2.7578286e-01
   5.8676119e-01   2.8687782e-01
   7.3525283e-01   2.0775693e-01
   9.6728314e-01   5.2153020e-01
   7.9609928e-01   3.5419724e-01
   5.4352670e-01   3.8519455e-01
   4.9639469e-01   3.0382735e-01
   6.2027159e-01   4.6000820e-01
   8.1343801e-01   3.8882359e-01
   8.5514788e-01   4.8515461e-01
   5.7691228e-01   3.7505474e-01
   5.0426208e-01   3.3808058e-01
   9.3327091e-01   5.9937526e-01
   5.7289207e-01   4.6820025e-01
   6.5035161e-01   5.1414527e-01
   8.0369715e-01   2.0843531e-01
   4.5883354e-01   3.1877199e-01
   3.9295166e-01   3.6222953e-01
   4.4735495e-01   2.1355327e-01
   4.9261425e-01   2.3827737e-01
   7.1373058e-01   4.3409329e-01
   4.1871027e-01   3.0999384e-01
   7.3083274e-01   1.4949317e-01
   4.7092170e-01   2.1513384e-01
   8.2614233e-01   3.2742361e-01
   7.6093963e-01   3.4016990e-01
   5.9551556e-01   1.7558893e-01
   7.8355655e-01   2.3560769e-01
   7.6800189e-01   1.1358889e-01
   3.3546575e-01   3.2016142e-01
   5.2460038e-01   4.8947971e-01
   5.3496807e-01   4.0411239e-01
   7.8253409e-01   2.3677612e-01
   3.6131031e-01   4.9780454e-01
   6.3576387e-01   2.9852577e-01
   6.7473203e-01   4.9400722e-01
   4.3563383e-01   2.3917841e-01
   5.0427070e-01   2.9408552e-01
   7.6263355e-01   4.2167129e-01
   5.6061516e-01   5.2066879e-01
   6.5454820e-01   2.4235556e-01
   7.0204008e-01   3.5591640e-01
   7.6356586e-01   4.4358884e-01
   5.1633636e-01   3.1286728e-01
   4.3209155e-01   3.7460263e-01
   7.1969282e-01   4.4584493e-01
   2.8841609e-01   3.5659789e-01
   6.6663828e-01   4.7054204e-01
   7.5288548e-01   2.6212565e-01
   2.5933349e-01   2.4424359e-01
   3.9002850e-01   1.7529224e-01
   4.1202331e-01   3.4587741e-01
   8.0218557e-01   3.4596835e-01
   7.2355267e-01   3.2341590e-01
   6.2019512e-01   6.1845964e-01
   4.0091638e-01   3.6759666e-01
   5.7597891e-01   6.4903045e-01
   4.1468243e-01   3.0983668e-01
   6.4836779e-01   3.3529637e-01
   6.3995927e-01   2.3215877e-01
   7.0977581e-01   6.7502225e-01
   3.5407250e-01   2.8450245e-01
   5.8596279e-01   2.9415583e-01
   7.1914378e-01   5.0315070e-01
   5.7512197e-01   1.7769565e-01
   5.5227782e-01   2.5389004e-01
   7.3355808e-01   3.9544398e-01
   9.0047458e-01   4.4835765e-01
   9.9828356e-01   2.2763290e-01
   9.4067197e-01   3.5647827e-01
   3.1483672e-01   3.9455465e-01
   1.0000000e+00   7.7028221e-01
   7.8514222e-01   3.2530733e-01
   7.8331455e-01   2.5401105e-01
   5.7759966e-01   6.5237030e-01
   4.2010512e-01   2.9904431e-01
   2.9910361e-01   2.9188659e-01
   5.0283753e-01   4.2294151e-01
   5.4060540e-01   4.7728829e-01
   7.6008498e-01   2.7156733e-01
   8.5790776e-01   4.4840508e-01
   4.6168800e-01   2.6641093e-01
   7.8732165e-01   3.1826388e-01
   4.8898646e-01   3.9969959e-01
   7.4519290e-01   4.2611375e-01
   9.8522317e-01   5.4468709e-01
   5.5572856e-01   3.3299730e-01
   4.4059318e-01   4.8136899e-01
   3.5705217e-01   3.4557725e-01
   3.7871748e-01   1.7667858e-01
   9.2245120e-01   4.7360735e-01
   4.9511495e-01   3.4017703e-01
   4.6046822e-01   2.7024579e-01
   4.3819497e-01   3.4979053e-01
   9.1513671e-01   4.5646494e-01
   6.7844922e-01   3.6272587e-01
   5.0121442e-01   3.1678773e-01
   9.3015081e-01   6.3751894e-01
   6.5877672e-01   3.2746783e-01
   6.8934025e-01   4.1594332e-01
   3.8557389e-01   4.7885126e-01
   4.9575314e-01   4.0189064e-01
   5.8323326e-01   3.0017118e-01
   3.5667830e-01   4.2107669e-01
   3.5106502e-01   4.1554322e-01
   2.8517577e-01   2.8159570e-01
   5.6945000e-01   3.5331642e-01
   2.4290601e-01   1.6787205e-01
   3.7232127e-01   2.9799506e-01
   3.9444155e-01   4.1235822e-01
   7.0124556e-01   5.1843581e-01
   4.8357684e-01   4.6992792e-01
   1.0000000e+00   3.2014076e-01
   4.1259002e-01   2.1926089e-01
   5.8856403e-01   3.6365401e-01
   7.7639622e-01   3.5821266e-01
   7.4136622e-01   4.5512332e-01
   6.6020659e-01   4.0536971e-01
   8.4625962e-01   3.0257358e-01
   5.5432255e-01   2.0815993e-01
   4.8156514e-01   2.4587861e-01
   5.1535228e-01   2.8698068e-01
   5.7536191e-01   3.7955381e-01
   7.7697709e-01   5.5044754e-01
   6.6063199e-01   6.1738418e-01
   4.9742328e-01   5.8889808e-01
   5.1571571e-01   2.4950611e-01
   5.4261730e-01   3.1673983e-01
   4.8664158e-01   4.6780916e-01
   9.8937835e-01   3.6118595e-01
   4.6971732e-01   3.6298791e-01
   6.8680780e-01   2.8855542e-01
   5.4270220e-01   3.3597323e-01
   4.8752160e-01   3.8152122e-01
   8.7505980e-01   3.3255376e-01
   5.7953654e-01   3.4538473e-01
   7.6996546e-01   2.9095656e-01
   8.0561858e-01   2.2807153e-01
   5.9094368e-01   4.0789296e-01
   3.5217748e-01   3.2898256e-01
   4.8335243e-01   2.9177500e-01
   4.9064348e-01   4.2345189e-01
   9.1957358e-01   2.5843850e-01
   4.0892129e-01   3.5570939e-01
   6.0166537e-01   3.2560101e-01
   7.0552863e-01   2.9452729e-01
   1.0000000e+00   8.1884111e-01
   3.7728957e-01   2.9237675e-01
   3.4882336e-01   2.9757144e-01
   4.0653528e-01   2.7264284e-01
   7.4946996e-01   2.6511955e-01
   5.9884183e-01   2.3221807e-01
   6.1342936e-01   2.3733573e-01
   4.1577299e-01   3.7008897e-01
   9.3468242e-01   4.3565269e-01
   4.4557362e-01   3.4988709e-01
   3.1965100e-01   4.0155009e-01
   3.2266554e-01   4.5308407e-01
   5.5470677e-01   3.8055565e-01
   6.3977208e-01   7.5432113e-01
   8.7094617e-01   2.7651054e-01
   7.3099581e-01   2.7951525e-01
   7.7400224e-01   2.4476558e-01
   8.1872447e-01   5.0034942e-01
   6.6919803e-01   2.5814573e-01
   8.3397177e-01   3.1489774e-01
   5.3717350e-01   3.1619421e-01
   4.7617667e-01   5.3568104e-01
   8.4307062e-01   3.8456553e-01
   5.8906606e-01   3.8078127e-01
   6.6889224e-01   3.6415695e-01
   4.7759749e-01   2.3838822e-01
   4.4282035e-01   3.7449056e-01
   9.8228369e-01   3.7947701e-01
   5.1662381e-01   2.5582108e-01
   6.6291069e-01   5.8468305e-01
   4.1437339e-01   3.7794301e-01
   5.8317633e-01   6.2107944e-01
   5.8062462e-01   3.8718690e-01
   6.2620558e-01   1.4241822e-01
   5.7658175e-01   3.1817477e-01
   5.1510975e-01   3.3553687e-01
   8.7347314e-01   4.5321102e-01
   3.9425614e-01   5.0642470e-01
   7.9456523e-01   3.9712410e-01
   5.9257265e-01   3.7781917e-01
   3.9550290e-01   3.2581796e-01
   7.5748620e-01   2.6960668e-01
   6.6367980e-01   3.1387424e-01
   7.0950793e-01   4.0886508e-01
   3.7780729e-01   3.9640575e-01
   4.0018207e-01   2.0568063e-01
   7.6332417e-01   2.8822159e-01
   6.7127268e-01   2.8441986e-01
   6.8778384e-01   3.7656133e-01
   5.3177791e-01   3.0879272e-01
   4.7205835e-01   3.1613194e-01
   6.3041420e-01   3.5421593e-01
   6.1292711e-01   2.8552168e-01
   6.6917487e-01   2.7694754e-01
   3.3395130e-01   4.3151022e-01
   6.1598395e-01   3.0531524e-01
   4.1426611e-01   3.9546603e-01
   6.4443510e-01   4.7153249e-01
   5.1983781e-01   3.8985969e-01
   1.0000000e+00   1.3923270e-01
   1.0000000e+00   9.2835963e-01
   4.7899420e-01   3.9891573e-01
   2.7615246e-01   2.5196933e-01
   3.7101493e-01   2.7119102e-01
   7.5964889e-01   3.7156701e-01
   6.4627287e-01   2.9230941e-01
   6.2727003e-01   7.5114502e-01
   4.4696494e-01   4.4636234e-01
   7.6861622e-01   3.5841133e-01
   4.8002029e-01   3.7042645e-01
   9.1118064e-01   2.6111271e-01
   5.0038918e-01   2.9095668e-01
   3.7849780e-01   4.1010898e-01
   5.8702287e-01   4.9066288e-01
   5.9161625e-01   7.1786198e-01
   4.5306596e-01   3.7989076e-01
   7.1947367e-01   2.4639673e-01
   4.2644350e-01   3.1149266e-01
   6.6540267e-01   3.7442957e-01
   3.3557342e-01   3.5359056e-01
   2.7163331e-01   6.3485768e-01
   3.4873579e-01   3.9845829e-01
   8.5842922e-01   2.5302520e-01
   8.2755043e-01   4.9825066e-01
   2.5123069e-01   2.9369443e-01
   5.5427026e-01   4.3626299e-01
   6.0522183e-01   2.9879174e-01
   6.1316659e-01   1.8841843e-01
   4.4977005e-01   2.1656103e-01
   5.3500657e-01   2.9206772e-01
   9.9180342e-01   3.8669145e-01
   5.3547965e-01   3.6256846e-01
   5.5936933e-01   4.5257298e-01
   7.8796245e-01   2.4206170e-01
   5.6923404e-01   3.5964338e-01
   5.0231064e-01   3.5511127e-01
   9.8645341e-01   4.3586790e-01
   6.0505678e-01   4.1194673e-01
   4.1501721e-01   4.0763398e-01
   9.0858237e-01   7.4715728e-01
   5.1539678e-01   4.2591353e-01
   5.3852946e-01   2.3531745e-01
   3.6426014e-01   4.6708798e-01
   9.0732682e-01   5.8359130e-01
   7.4716245e-01   2.9160632e-01
   5.3910991e-01   6.3826512e-01
   2.6919928e-01   3.3092377e-01
   9.9107684e-01   5.4588105e-01
   5.9828073e-01   4.1972070e-01
   6.4121058e-01   3.3753975e-01
   9.0845004e-01   2.6412514e-01
   6.1386209e-01   3.9008985e-01
   5.8966307e-01   3.6664639e-01
   7.0303007e-01   2.1868547e-01
   4.7575990e-01   2.4202501e-01
   6.7003711e-01   2.6772125e-01
   6.0254869e-01   1.1442525e-01
   8.4154339e-01   4.2438413e-01
   6.7962456e-01   3.7811428e-01
   9.0543097e-01   4.7789628e-01
   4.3374301e-01   4.4466048e-01
   5.6434843e-01   2.4088056e-01
   5.5969571e-01   4.4905039e-01
   7.3293040e-01   8.1372158e-01
   6.2342408e-01   2.9073092e-01
   7.3134166e-01   4.9299566e-01
   5.2490705e-01   2.4681965e-01
   1.0000000e+00   9.1752016e-01
   8.6658787e-01   2.6652035e-01
   7.3496711e-01   2.9665994e-01
   6.8392219e-01   4.1870469e-01
   6.9291768e-01   4.3865979e-01
   9.1420008e-01   2.9070815e-01
   3.8571890e-01   4.1233694e-01
   4.5549236e-01   3.1441513e-01
   4.0293356e-01   2.9253884e-01
   4.9207666e-01   3.4714816e-01
   7.2390916e-01   2.6056713e-01
   3.6324491e-01   3.2883500e-01
   5.3798019e-01   2.9267412e-01
   6.3176947e-01   3.8305984e-01
   5.7460549e-01   4.4245092e-01
   4.0208777e-01   3.5734415e-01
   3.8047733e-01   2.3822825e-01
   7.1947883e-01   5.6520945e-01
   4.9230280e-01   6.2439538e-01
   5.3934042e-01   2.4725927e-01
   7.2476771e-01   4.4511513e-01
   2.8895547e-01   1.8025846e-01
   5.6690117e-01   2.6727483e-01
   4.9412081e-01   3.4443905e-01
   2.9374431e-01   1.8004193e-01
   3.9268650e-01   3.0142886e-01
   4.1483760e-01   2.8060954e-01
   5.5498247e-01   3.1236016e-01
   3.1468176e-01   1.9700983e-01
   6.6439036e-01   4.0126592e-01
   5.3562011e-01   3.8091386e-01
   4.8503000e-01   3.4802838e-01
   4.9215904e-01   3.4948718e-01
   6.9473407e-01   2.5268347e-01
   3.1860649e-01   3.2667832e-01
   4.8250372e-01   3.5917251e-01
   5.9374087e-01   1.8626680e-01
   5.0833348e-01   2.9692390e-01
   7.4867599e-01   3.4504421e-01
   2.3310028e-01   2.8528521e-01
   8.7240415e-01   5.5049162e-01
   5.9867417e-01   2.9610214e-01
   6.8484917e-01   3.3633125e-01
   4.5834122e-01   7.1960746e-01
   3.2773144e-01   3.7599530e-01
   4.9028441e-01   9.2078000e-02
   4.6375606e-01   2.0894738e-01
   7.3884692e-01   2.7229259e-01
   9.0540403e-01   3.8905186e-01
   7.2218463e-01   2.7061632e-01
   7.4169289e-01   4.7805413e-01
   5.7621494e-01   1.8648745e-01
   8.3366876e-01   2.2247067e-01
   9.0724822e-01   5.5609842e-01
   6.6119877e-01   5.1699814e-01
   4.2950210e-01   3.5986685e-01
   5.0503923e-01   3.4838323e-01
   8.9429060e-01   3.0849591e-01
   4.2635434e-01   3.1637023e-01
   3.6593344e-01   4.1678001e-01
   3.4661330e-01   3.9472645e-01
   5.9118000e-01   2.8957896e-01
   5.2852793e-01   2.9106596e-01
   6.4112850e-01   2.3199119e-01
   5.4402544e-01   2.1370372e-01
   4.9799443e-01   4.2662452e-01
   4.6704503e-01   2.6120050e-01
   4.3495373e-01   3.2444439e-01
   4.3471091e-01   1.8797921e-01
   6.8694637e-01   2.3696797e-01
   4.2171461e-01   3.4749512e-01
   5.1426481e-01   3.9122344e-01
   4.2519437e-01   3.4911637e-01
   5.2006856e-01   4.5758104e-01
   7.5009882e-01   5.5130243e-01
   2.2946986e-01   3.7310257e-01
   8.6940082e-01   2.5196844e-01
   7.2630820e-01   7.2568569e-01
   7.6515712e-01   3.5166892e-01
   1.6961956e-01   2.0819909e-01
   4.7897207e-01   1.8311446e-01
   5.1353394e-01   3.2521366e-01
   6.2345976e-01   4.0830237e-01
   4.5555164e-01   2.9447386e-01
   6.6778774e-01   3.5872335e-01
   2.5728857e-01   2.7041075e-01
   2.5449980e-01   2.5887217e-01
   5.0123844e-01   3.2762905e-01
   6.5546852e-01   3.6299273e-01
   4.3860131e-01   3.6235025e-01
   5.6084492e-01   3.5804854e-01
   7.0370333e-01   5.8507824e-01
   7.4983914e-01   2.9907965e-01
   6.5764261e-01   2.6875326e-01
   6.6571049e-01   2.4406553e-01
   9.1688237e-01   3.1179762e-01
   3.5394617e-01   3.9927000e-01
   4.5066475e-01   2.9419778e-01
   6.4623405e-01   4.6089363e-01
   4.6582436e-01   3.6386866e-01
   5.9665049e-01   4.0850623e-01
   3.2219720e-01   4.4063758e-01
   5.0202230e-01   2.7308602e-01
   4.2496304e-01   2.4361658e-01
   4.7319060e-01   3.8809250e-01
   6.4987531e-01   4.5894529e-01
   5.1980054e-01   5.0764171e-01
   4.9128786e-01   2.5953303e-01
   6.2044393e-01   1.2602109e-01
   5.5147399e-01   5.9777508e-01
   6.1221824e-01   3.6814664e-01
   2.7548070e-01   3.3760841e-01
   6.9827539e-01   3.9797471e-01
   7.3817229e-01   5.3922052e-01
   4.5197208e-01   5.4384562e-01
   2.9088123e-01   3.0218564e-01
   7.0246227e-01   2.3612903e-01
   4.3402418e-01   2.6994170e-01
   6.2540043e-01   4.6770997e-01
   4.6607672e-01   4.4417884e-01
   7.0447696e-01   4.7249143e-01
   5.8657933e-01   3.6064222e-01
   5.7887763e-01   3.8329550e-01
   4.9478021e-01   3.4669359e-01
   4.5435971e-01   2.4185036e-01
   5.1643852e-01   3.5328233e-01
   6.3006274e-01   3.3590727e-01
   7.6192194e-01   5.6634321e-01
   6.9470355e-01   3.8450300e-01
   3.9650113e-01   3.9763898e-01
   3.7143626e-01   3.1666203e-01
   4.7943368e-01   2.5218800e-01
   7.0092108e-01   3.0645183e-01
   9.9775782e-01   3.9510766e-01
   9.6617005e-01   3.5060604e-01
   8.3656899e-01   3.3701376e-01
   3.0170464e-01   5.5057280e-01
   5.5789837e-01   4.5273997e-01
   6.6032941e-01   2.6229064e-01
   5.7553935e-01   6.3603167e-01
   4.8735029e-01   3.5889185e-01
   6.9000706e-01   3.2089778e-01
   4.8316080e-01   1.6481132e-01
   4.0995378e-01   4.7530717e-01
   3.6428871e-01   1.5999557e-01
   2.6435472e-01   3.4498411e-01
   6.1943716e-01   3.4958649e-01
   5.3493519e-01   3.0747456e-01
   4.4692603e-01   2.5763654e-01
   3.7116608e-01   3.9920217e-01
   4.5212789e-01   4.2097666e-01
   4.4710737e-01   3.4710744e-01
   5.0185565e-01   3.9544603e-01
   3.8988552e-01   2.2827724e-01
   3.4281023e-01   2.9388136e-01
   3.1656264e-01   1.7201921e-01
   3.4686259e-01   4.3157388e-01
   3.6264675e-01   2.1861977e-01
   7.0028020e-01   3.9488237e-01
   3.6133285e-01   4.1679078e-01
   9.9998854e-01   6.6847365e-01
   4.4054365e-01   2.7228473e-01
   6.3689847e-01   3.5759756e-01
   5.4334164e-01   1.7837316e-01
   4.8687133e-01   2.0747458e-01
   4.8718477e-01   4.3883850e-01
   6.5265148e-01   2.5623845e-01
   7.9184185e-01   4.9545524e-01
   7.6029324e-01   3.7873244e-01
   2.3424306e-01   2.8193879e-01
   4.5346570e-01   3.7203544e-01
   6.2235128e-01   2.8994151e-01
   5.9658395e-01   3.1600847e-01
   8.6806535e-01   3.2209606e-01
   8.2083477e-01   3.7202238e-01
   7.7803362e-01   3.0525434e-01
   7.8637288e-01   2.8684608e-01
   7.2380771e-01   4.5813020e-01
   5.5587307e-01   3.0086319e-01
   3.7452180e-01   5.2440611e-01
   7.3760487e-01   2.2087629e-01
   6.5182628e-01   2.8276856e-01
   5.9377582e-01   3.3718469e-01
   4.3224150e-01   4.6834019e-01
   2.4539381e-01   3.1086573e-01
   7.8026182e-01   4.0613406e-01
   5.2067417e-01   4.2708460e-01
   7.6996312e-01   3.6628298e-01
   7.5707149e-01   3.5032482e-01
   7.1792692e-01   3.7608131e-01
   3.8839642e-01   2.8037666e-01
   7.1664191e-01   1.7262855e-01
   3.8202403e-01   4.8010718e-01
   8.6342338e-01   3.4801495e-01
   3.9471388e-01   4.4818258e-01
   7.0539640e-01   6.9578237e-01
   3.9960166e-01   2.6830251e-01
   8.6929831e-01   4.4664428e-01
   7.3561721e-01   3.6200407e-01
   7.0149068e-01   4.9943229e-01
   7.6012485e-01   3.4129570e-01
   6.8162132e-01   3.2495959e-01
   8.2187111e-01   3.1782884e-01
   7.8870851e-01   5.9753104e-01
   6.7705611e-01   4.3330737e-01
   4.7897351e-01   3.2237925e-01
   4.5816976e-01   3.4887441e-01
   6.3559276e-01   2.8337873e-01
   2.3008775e-01   2.4512565e-01
   4.0674047e-01   2.6320649e-01
   3.8959998e-01   3.6572633e-01
   4.6534610e-01   2.5284864e-01
   8.7964308e-01   6.9931462e-01
   5.4684647e-01   3.1710477e-01
   6.5998194e-01   2.8082597e-01
   4.1802073e-01   2.4878042e-01
   3.1868973e-01   2.5505297e-01
   4.6176777e-01   2.9693475e-01
   8.5678534e-01   3.8746526e-01
   3.9038556e-01   2.5565023e-01
   6.8565740e-01   4.1970961e-01
   6.8287291e-01   3.1640442e-01
   4.9727128e-01   2.2022164e-01
   5.8551772e-01   2.8096806e-01
   4.6935377e-01   2.9158292e-01
   5.6982918e-01   2.6898470e-01
   5.0104067e-01   2.4770877e-01
   3.8466157e-01   2.2581197e-01
   5.2173208e-01   2.7506699e-01
   6.4717624e-01   4.4131916e-01
   7.2541868e-01   1.5487559e-01
   4.0096347e-01   1.5380948e-01
   5.8772174e-01   3.2940130e-01
   4.5914526e-01   1.9803115e-01
   3.6411584e-01   3.3453937e-01
   4.3165578e-01   1.9150835e-01
   4.3038150e-01   2.9416092e-01
   6.5361797e-01   3.7796646e-01
   4.1381113e-01   2.6045680e-01
   5.0778102e-01   2.3815022e-01
   4.7813164e-01   3.2636393e-01
   4.9034117e-01   2.8174166e-01
   9.6268724e-01   4.4334702e-01
   3.8826977e-01   4.7999796e-01
   3.2551736e-01   1.9649891e-01
   6.5172565e-01   2.6457421e-01
   3.4687299e-01   2.1270625e-01
   3.0444077e-01   4.6494455e-01
   3.1621240e-01   4.3675095e-01
   4.6349880e-01   2.3238536e-01
   4.5747783e-01   2.9576218e-01
   8.3198171e-01   4.4257313e-01
   4.2359501e-01   2.0785589e-01
   4.2869071e-01   1.7365380e-01
   7.8461841e-01   4.3108537e-01
   3.2245424e-01   3.1544615e-01
   4.1696063e-01   4.4713393e-01
   4.2961740e-01   5.3277070e-01
   5.0708471e-01   2.3408793e-01
   5.2555157e-01   4.7851797e-01
   2.9083095e-01   4.0013809e-01
   7.1841659e-01   2.1281804e-01
   4.8154551e-01   2.3595797e-01
   3.3261104e-01   2.6117632e-01
   4.1220397e-01   3.5685343e-01
   5.3895755e-01   2.9061415e-01
   6.2623634e-01   3.2379587e-01
   5.4239613e-01   4.4523639e-01
   5.0889199e-01   1.2620877e-01
   6.8108292e-01   5.4804264e-01
   4.4774916e-01   2.5547187e-01
   3.3945559e-01   4.0016904e-01
   8.9375818e-01   2.9783287e-01
   6.9068230e-01   4.8657061e-01
   8.5078784e-01   1.1545481e-01
   9.0069521e-01   5.3539794e-01
   7.2407807e-01   3.1704965e-01
   7.0279355e-01   4.0688137e-01
   5.5432352e-01   2.1503287e-01
   1.0000000e+00   5.0638821e-01
   7.9615870e-01   2.8204582e-01
   5.5243609e-01   3.0705440e-01
   2.9967289e-01   4.1246533e-01
   4.5262448e-01   3.1586894e-01
   6.2198447e-01   3.9841227e-01
   5.9769461e-01   2.9023726e-01
   3.6746550e-01   2.4782186e-01
   3.6580455e-01   4.4446120e-01
   7.5652051e-01   7.0962294e-01
   8.1971825e-01   1.3244417e-01
   5.1113621e-01   2.0044307e-01
   5.2733625e-01   3.6361800e-01
   3.7290465e-01   3.1919753e-01
   6.2127429e-01   5.8971975e-01
   4.8157940e-01   3.6874132e-01
   3.2075982e-01   7.1975425e-01
   5.3323146e-01   2.3909986e-01
   8.6672239e-01   3.9353231e-01
   4.9104138e-01   5.2222833e-01
   8.2374230e-01   4.6023093e-01
   4.7088027e-01   3.2637288e-01
   4.0446149e-01   4.3905894e-01
   4.4622073e-01   2.9032882e-01
   3.4069909e-01   3.5587193e-01
   4.2614318e-01   3.0788469e-01
   5.0114988e-01   2.8931948e-01
   5.0719471e-01   3.5518650e-01
   2.9758283e-01   4.2418770e-01
   6.5668213e-01   2.9658907e-01
   6.3082602e-01   2.8629633e-01
   6.9085611e-01   2.3497482e-01
   4.4704957e-01   4.1530671e-01
   5.6524567e-01   2.4666234e-01
   2.1178846e-01   2.1357581e-01
   8.2727308e-01   7.6445250e-01
   2.9044594e-01   3.2932049e-01
   7.1330409e-01   2.4620630e-01
   4.4870781e-01   2.3525554e-01
   6.0258212e-01   5.7070873e-01
   8.1129676e-01   4.8969756e-01
   2.5862122e-01   3.3023016e-01
   5.4016135e-01   5.3194208e-01
   4.2837528e-01   3.1368424e-01
   5.4803931e-01   3.6259109e-01
   5.6500182e-01   2.1493167e-01
   6.8790320e-01   3.6856652e-01
   6.6432565e-01   1.3720036e-01
   4.2970857e-01   4.0902038e-01
   7.7486764e-01   3.3926895e-01
   5.6482267e-01   3.2826225e-01
   9.3133482e-01   2.4864495e-01
   5.9800123e-01   4.0528529e-01
   2.7965460e-01   2.3636220e-01
   3.8846128e-01   1.6006440e-01
   7.6980972e-01   2.5564775e-01
   8.5546604e-01   4.6996344e-01
   4.4518970e-01   4.1721830e-01
   3.7842107e-01   3.0566360e-01
   4.7825034e-01   5.1407772e-01
   6.6068834e-01   1.0371214e-01
   3.8590266e-01   2.9092905e-01
   4.6917965e-01   4.2837607e-01
   8.6856476e-01   3.0720920e-01
   6.0921077e-01   1.7367792e-01
   5.5618103e-01   3.7146952e-01
   3.0187790e-01   2.5787425e-01
   3.9870561e-01   3.0459077e-01
   5.1044891e-01   3.0952047e-01
   9.4877752e-01   3.6269590e-01
   4.6063584e-01   3.0628528e-01
   4.9009404e-01   2.9841577e-01
   5.5194043e-01   2.2275629e-01
   5.4090272e-01   2.5436634e-01
   3.0868761e-01   4.9034555e-01
   4.3001959e-01   4.0301646e-01
   7.3475999e-01   4.4476872e-01
   8.3410303e-01   3.0412999e-01
   8.3890041e-01   4.1559796e-01
   5.8476886e-01   2.8770396e-01
   3.1202402e-01   2.9306966e-01
   5.3487258e-01   5.0064806e-01
   5.2727063e-01   2.6902513e-01
   4.3778638e-01   3.3952762e-01
   6.6973015e-01   5.2475778e-01
   7.4848506e-01   5.5297271e-01
   3.2491581e-01   2.9420959e-01
   2.7728405e-01   3.0559583e-01
   5.9412877e-01   4.6601387e-01
   6.6292917e-01   3.3276266e-01
   6.6721953e-01   3.9308415e-01
   8.1957635e-01   2.4603942e-01
   6.9376813e-01   3.5486520e-01
   3.4565776e-01   1.9940652e-01
   6.7724444e-01   2.7861916e-01
   6.0023502e-01   2.0487193e-01
   6.7598711e-01   3.1500321e-01
   6.1407825e-01   5.1343577e-01
   6.8053667e-01   2.3252207e-01
   5.2679588e-01   3.0018325e-01
   5.5475276e-01   7.5829757e-01
   4.5367555e-01   1.3358964e-01
   9.0297410e-01   2.5170395e-01
   6.9500496e-01   2.9403298e-01
   2.5196457e-01   3.3383507e-01
   4.3875975e-01   4.4332607e-01
   5.2121831e-01   1.9553508e-01
   5.6360265e-01   3.7778319e-01
   2.6850574e-01   2.9230479e-01
   8.0862225e-01   1.4018105e-01
   5.0312240e-01   2.8539679e-01
   7.9421701e-01   2.8821773e-01
   4.5373525e-01   2.5337404e-01
   6.2243848e-01   4.1317007e-01
   3.7702125e-01   2.4516688e-01
   6.1899339e-01   1.9784755e-01
   7.4619754e-01   3.7401828e-01
   4.8379484e-01   4.9669167e-01
   9.8302808e-01   4.2044705e-01
   7.6651088e-01   6.1836023e-01
   7.8004290e-01   3.6426694e-01
   9.4826408e-01   4.0661961e-01
   9.7743972e-01   4.6511273e-01
   5.4250770e-01   4.4060491e-01
   5.4159468e-01   3.4805133e-01
   4.9876661e-01   3.4004464e-01
   6.5494573e-01   5.5625097e-01
   4.6491488e-01   3.2771690e-01
   7.3045505e-01   4.4287598e-01
   8.4701607e-01   3.0036395e-01
   4.1446609e-01   4.0005860e-01
   8.4154647e-01   4.6346090e-01
   5.0564801e-01   1.8748122e-01
   8.7592503e-01   2.8392706e-01
   8.4744702e-01   4.9463688e-01
   7.1215871e-01   3.0268868e-01
   8.3029913e-01   3.2037500e-01
   9.4833995e-01   5.1574729e-01
   4.2739400e-01   6.8127912e-01
   5.2773116e-01   1.7958556e-01
   8.2489028e-01   1.2633535e-01
   7.4693987e-01   2.3639103e-01
   7.8842796e-01   5.0191946e-01
   7.1058292e-01   5.3459568e-01
   6.8641302e-01   3.0881694e-01
   9.3513275e-01   3.0519177e-01
   7.7551350e-01   3.3890631e-01
   3.0647397e-01   2.5622103e-01
   6.2968001e-01   2.7746673e-01
   3.1230533e-01   2.2454783e-01
   4.2741366e-01   1.7296536e-01
   2.5300000e-01   2.3223854e-01
   8.8949159e-01   3.6456946e-01
   8.0118865e-01   4.0049044e-01
   4.8262234e-01   4.6884414e-01
   6.4506634e-01   3.8245137e-01
   4.2866396e-01   4.4381730e-01
   8.8258993e-01   3.2337411e-01
   7.1525262e-01   2.8361004e-01
   6.0094929e-01   3.4575102e-01
   5.7294717e-01   4.1480766e-01
   9.3759606e-01   3.9888421e-01
   6.3743178e-01   2.8510049e-01
   6.4141466e-01   3.0199980e-01
   5.7821352e-01   4.2224395e-01
   5.0524417e-01   2.4695844e-01
   6.1655367e-01   5.1776054e-01
   8.7485295e-01   2.4126648e-01
   6.9019871e-01   3.7824652e-01
   1.0000000e+00   8.4423342e-01
   4.2910448e-01   4.2444593e-01
   7.3528626e-01   4.7210095e-01
   4.2944092e-01   5.3336907e-01
   9.6839448e-01   4.3715301e-01
   7.7668840e-01   3.1851227e-01
   7.2934823e-01   5.6290623e-01
   6.3810021e-01   2.4374317e-01
   4.2580224e-01   2.8304379e-01
   6.0610593e-01   2.0620727e-01
   8.1209241e-01   3.3638775e-01
   6.4594589e-01   4.1336293e-01
   3.8982522e-01   3.6469878e-01
   6.3108007e-01   4.1075752e-01
   3.0487851e-01   2.7670199e-01
   6.2828817e-01   2.7437158e-01
   5.1443706e-01   4.9651424e-01
   6.7428030e-01   3.7527811e-01
   4.7149219e-01   2.4671219e-01
   8.6537179e-01   4.0383173e-01
   5.7010694e-01   2.2749941e-01
   3.6246489e-01   4.9875644e-01
   5.7333602e-01   2.1037900e-01
   3.5539175e-01   5.1759258e-01
   3.1796857e-01   1.2230884e-01
   5.6568500e-01   1.2153908e-01
   4.9702614e-01   1.6583268e-01
   6.8769935e-01   2.5527162e-01
   6.7800297e-01   1.1408152e-01
   6.9276434e-01   3.0520014e-01
   4.7509393e-01   3.3048309e-01
   8.3086119e-01   3.9960041e-01
   3.6283929e-01   3.3139349e-01
   3.5767423e-01   2.5027224e-01
   7.2130641e-01   2.9569902e-01
   4.6085470e-01   1.4818139e-01
   6.0517768e-01   4.8612994e-01
   6.0387271e-01   3.7616648e-01
   5.2639914e-01   3.9307207e-01
   3.8909372e-01   1.5128640e-01
   3.2651811e-01   4.5445675e-01
   9.9134153e-01   2.3678738e-01
   6.3848352e-01   3.4226390e-01
   6.6795449e-01   2.9693010e-01
   5.3261211e-01   4.2559355e-01
   5.2343772e-01   6.0665759e-01
   4.6851118e-01   3.7266504e-01
   3.2304008e-01   1.5842770e-01
   8.3864218e-01   8.3133473e-02
   4.7325437e-01   2.6545536e-01
   3.1111436e-01   2.6529184e-01
   3.6643245e-01   4.4542788e-01
   4.2118110e-01   2.8590347e-01
   4.0043636e-01   2.6152930e-01
   5.9737500e-01   2.2353860e-01
   5.3638906e-01   2.3763356e-01
   2.5880284e-01   2.6996687e-01
   4.8628761e-01   7.6055831e-01
   3.2074013e-01   2.1330788e-01
   3.1972739e-01   3.0457242e-01
   3.6461170e-01   2.5223365e-01
   8.7978089e-01   4.3961866e-01
   3.0843170e-01   3.1337833e-01
   3.1066470e-01   3.5124556e-01
   3.5030370e-01   2.7536717e-01
   4.6917025e-01   3.9692523e-01
   5.8500953e-01   4.3012533e-01
   4.6116080e-01   3.9954447e-01
   4.7122129e-01   4.2818762e-01
   1.0000000e+00   4.6941815e-01
   4.1556505e-01   3.3896754e-01
   4.0197151e-01   2.6574001e-01
   5.3545629e-01   4.0588418e-01
   3.0133866e-01   5.2283481e-01
   5.1945403e-01   5.8899109e-01
   6.4707983e-01   5.5863552e-01
   7.6106483e-01   3.3853235e-01
   5.6512209e-01   4.1458121e-01
   3.9725920e-01   3.5757198e-01
   8.0680778e-01   4.6221937e-01
   5.4134250e-01   2.7171362e-01
   6.7540597e-01   4.8286105e-01
   5.4863681e-01   4.7103959e-01
   2.9032173e-01   6.4925817e-01
   7.7052106e-01   1.4520478e-01
   3.5651230e-01   3.1687422e-01
   6.3900872e-01   6.0455467e-01
   3.5351087e-01   1.9868742e-01
   4.8516892e-01   3.4377781e-01
   9.9963337e-01   3.6267163e-01
   6.1272597e-01   2.7506409e-01
   5.2772673e-01   2.1236170e-01
   1.9821840e-01   4.2293849e-01
   6.7427624e-01   4.3823157e-01
   6.5907158e-01   6.5919551e-01
   5.3343047e-01   2.9522007e-01
   3.7051709e-01   2.9121035e-01
   4.0502751e-01   5.9828051e-01
   6.6996130e-01   3.6341107e-01
   2.9692491e-01   3.7015328e-01
   8.4553788e-01   4.7947829e-01
   5.7968502e-01   5.8460462e-01
   6.2890181e-01   9.9360031e-02
   3.2742927e-01   3.2502461e-01
   4.5737924e-01   4.4008512e-01
   7.2321353e-01   3.3465932e-01
   4.5578287e-01   2.3198585e-01
   8.2792338e-01   4.3187548e-01
   7.1835360e-01   4.4898059e-01
   6.3777863e-01   2.3785264e-01
   6.0925325e-01   2.8078869e-01
   7.5934841e-01   2.9525169e-01
   6.8497968e-01   3.9872050e-01
   3.7898101e-01   2.6996721e-01
   3.8615638e-01   3.3971385e-01
   3.5431548e-01   3.8679909e-01
   3.9661765e-01   5.5711036e-01
   3.9799034e-01   4.0075918e-01
   3.3525418e-01   3.8165083e-01
   1.0000000e+00   4.1812151e-01
   6.4009729e-01   2.5569317e-01
   5.5031443e-01   4.1196613e-01
   4.8672447e-01   6.0041343e-01
   3.1663231e-01   3.1158475e-01
   6.5034042e-01   2.9873239e-01
   4.3696885e-01   4.4494377e-01
   3.1167686e-01   3.7904092e-01
   4.4901828e-01   6.3960474e-01
   7.4662721e-01   2.5763682e-01
   7.8191736e-01   5.3930169e-01
   7.0722840e-01   7.5623416e-01
   4.8039932e-01   3.8161028e-01
   7.5291201e-01   2.4941470e-01
   6.7533187e-01   2.2401639e-01
   4.2513251e-01   2.9406389e-01
   5.3148560e-01   3.2910406e-01
   5.6024426e-01   4.1091023e-01
   5.2169524e-01   2.7693288e-01
   3.5758461e-01   3.9400680e-01
   5.7297396e-01   2.7530456e-01
   3.9241183e-01   4.2736419e-01
   4.3863766e-01   3.0759245e-01
   8.5273565e-01   3.9258070e-01
   4.5619042e-01   1.6220385e-01
   4.3090435e-01   1.5695873e-01
   2.9496848e-01   3.7082756e-01
   8.5789994e-01   3.5204109e-01
   5.4427677e-01   3.0201414e-01
   5.0736590e-01   7.0382897e-01
   5.4210789e-01   3.5811602e-01
   7.0643993e-01   6.4796470e-01
   6.2792999e-01   1.6898843e-01
   6.4569655e-01   3.6128315e-01
   5.8533424e-01   3.8861124e-01
   3.6332266e-01   6.7938444e-01
   7.0745159e-01   3.6736375e-01
   5.6109893e-01   7.6036542e-01
   8.4641183e-01   3.2218805e-01
   3.4293250e-01   2.7764463e-01
   6.2326661e-01   3.5544433e-01
   3.5909271e-01   2.0458043e-01
   5.0239708e-01   3.4137370e-01
   4.1361834e-01   2.3114573e-01
   5.3519483e-01   5.7662028e-01
   5.8496151e-01   3.3202359e-01
   3.7375657e-01   3.3258181e-01
   6.1848423e-01   2.3507421e-01
   4.5676210e-01   1.6819850e-01
   4.8020375e-01   1.6912978e-01
   2.6489026e-01   2.8336974e-01
   5.0168292e-01   4.3915461e-01
   5.6214142e-01   3.6243798e-01
   6.8905923e-01   6.2186228e-01
   2.8346811e-01   2.8315724e-01
   4.0112264e-01   4.7487429e-01
   8.0400242e-01   4.0736145e-01
   7.2638816e-01   1.9491750e-01
   5.0614319e-01   4.2008387e-01
   4.8328123e-01   2.8789238e-01
   6.5621179e-01   2.6892440e-01
   4.4898637e-01   3.9466716e-01
   3.8689982e-01   4.2263667e-01
   6.6328359e-01   3.4477416e-01
   7.8826110e-01   4.3973942e-01
   5.0646100e-01   3.2639729e-01
   6.4477609e-01   2.6037641e-01
   3.6234763e-01   4.2846920e-01
   8.0706920e-01   2.8634805e-01
   5.0499870e-01   3.3066538e-01
   6.5678207e-01   2.9886843e-01
   4.5742309e-01   5.2003859e-01
   3.6218715e-01   3.3830801e-01
   4.8365362e-01   1.4541287e-01
   5.0099430e-01   2.7565483e-01
   6.0912411e-01   3.2642056e-01
   4.1402985e-01   3.3442010e-01
   6.8355433e-01   9.8178197e-02
   5.3098195e-01   3.9029542e-01
   6.5513714e-01   3.0027432e-01
   5.3281673e-01   4.6128776e-01
   8.2896237e-01   2.7911061e-01
   3.7123211e-01   2.8918195e-01
   5.4758398e-01   1.5460610e-01
   8.5220991e-01   4.0797797e-01
   3.4412661e-01   2.6280009e-01
   3.6091984e-01   2.2549986e-01
   6.4180863e-01   6.9721250e-01
   3.5320837e-01   4.8440991e-01
   7.1482387e-01   2.9592682e-01
   5.2216878e-01   5.2515327e-01
   5.8203535e-01   3.8239538e-01
   6.9054687e-01   3.4005294e-01
   6.0886183e-01   3.9257521e-01
   2.2491789e-01   5.4749419e-01
   6.9683846e-01   3.5642251e-01
   5.3017818e-01   4.2488925e-01
   5.1784244e-01   2.7247733e-01
   4.7500308e-01   2.6270295e-01
   4.7164628e-01   4.7975067e-01
   5.5460046e-01   3.5976004e-01
   5.7789258e-01   2.5760956e-01
   5.6732052e-01   4.0748146e-01
   6.2873367e-01   4.1484720e-01
   7.8651249e-01   5.5826063e-01
   5.1499767e-01   2.8945727e-01
   4.9240483e-01   4.5569900e-01
   6.9503521e-01   4.3247443e-01
   8.5276523e-01   2.8898157e-01
   5.2077799e-01   3.1461667e-01
   9.7280318e-01   3.9332652e-01
   6.1106821e-01   3.4389790e-01
   3.7098205e-01   3.0988404e-01
   6.9596137e-01   5.5228727e-01
   7.7914233e-01   3.2193241e-01
   5.6563501e-01   3.9123216e-01
   3.6327397e-01   4.2186501e-01
   3.2536418e-01   3.5780008e-01
   4.8846392e-01   2.8092794e-01
   4.4365067e-01   4.8625007e-01
   5.7193395e-01   1.0911767e-01
   5.8706748e-01   3.9557901e-01
   5.0991535e-01   1.7552627e-01
   8.5332087e-01   5.6219076e-01
   9.8737849e-01   1.2038720e-01
   5.9731600e-01   3.7902220e-01
   5.7931057e-01   5.6042255e-01
   5.1658842e-01   2.7821882e-01
   4.4328827e-01   1.0926185e-01
   6.8681675e-01   6.6587179e-01
   2.2972404e-01   3.8929410e-01
   5.1471888e-01   4.5237939e-01
   4.3740847e-01   2.7424332e-01
   9.7410714e-01   5.1256329e-01
   4.5473124e-01   3.0140764e-01
   5.7255103e-01   5.0183044e-01
   5.1839250e-01   5.2641256e-01
   2.9309779e-01   4.6341204e-01
   3.9264616e-01   3.1815444e-01
   4.6610800e-01   3.0737215e-01
   4.3030947e-01   4.1320656e-01
   6.3638214e-01   3.4948962e-01
   3.7563758e-01   6.7967466e-01
   5.2330607e-01   2.3983224e-01
   5.1964556e-01   3.1770346e-01
   5.5262433e-01   3.5947488e-01
   4.2177425e-01   4.1143141e-01
   7.5978250e-01   3.6853039e-01
   5.3418274e-01   2.9246145e-01
   8.8987341e-01   3.7812847e-01
   7.6373431e-01   3.3744023e-01
   9.9337565e-01   8.1055665e-01
   3.1205852e-01   2.6850214e-01
   4.9181502e-01   4.1087055e-01
   4.7995673e-01   3.5678068e-01
   4.9429727e-01   3.8010108e-01
   6.8395151e-01   2.9883205e-01
   3.5712422e-01   2.8692397e-01
   9.5373471e-01   3.8257703e-01
   4.9987594e-01   2.8327462e-01
   4.7326770e-01   4.1636717e-01
   8.1887390e-01   3.3979413e-01
   8.9573699e-01   2.0927754e-01
   7.3251775e-01   4.0809322e-01
   6.1061678e-01   3.2116438e-01
   2.5737112e-01   4.7266063e-01
   3.5484307e-01   4.2180820e-01
   3.5432724e-01   4.7302648e-01
   7.7243707e-01   2.6233064e-01
   3.9256751e-01   3.0215871e-01
   6.0369842e-01   4.7078661e-01
   6.2367592e-01   2.8472019e-01
   5.3512696e-01   4.1031113e-01
   6.0008039e-01   2.2995517e-01
   5.1335113e-01   3.4477869e-01
   3.0194585e-01   2.7263098e-01
   2.1526171e-01   2.9236194e-01
   3.4376403e-01   3.0760731e-01
   4.2493998e-01   3.1087370e-01
   3.5136356e-01   3.1036336e-01
   5.5930384e-01   3.4574764e-01
   8.8651894e-01   3.8657711e-01
   5.4819063e-01   2.9338948e-01
   3.9632096e-01   3.6362647e-01
   5.9624925e-01   4.9887889e-01
   6.7173547e-01   1.5060252e-01
   5.3163884e-01   2.8088624e-01
   9.5735289e-01   1.3701363e-01
   4.3842906e-01   2.7248103e-01
   1.0000000e+00   6.3125561e-01
   4.0386716e-01   2.9135523e-01
   3.2742952e-01   2.2648961e-01
   6.0905844e-01   3.5334891e-01
   4.9720541e-01   3.5815115e-01
   3.6434852e-01   2.2231479e-01
   2.9000381e-01   3.3655664e-01
   9.0721856e-01   4.6278430e-01
   5.9757114e-01   3.7100373e-01
   7.0426925e-01   2.8540168e-01
   6.5673083e-01   3.0124460e-01
   8.5453314e-01   4.2233632e-01
   5.4782996e-01   2.6069697e-01
   8.3967379e-01   2.0489209e-01
   6.8304775e-01   3.3029598e-01
   4.0394591e-01   2.7786663e-01
   6.1678010e-01   2.6609728e-01
   4.4108420e-01   2.3233015e-01
   5.7036476e-01   2.4213940e-01
   5.6458391e-01   5.5576160e-01
   3.7201884e-01   3.6187009e-01
   4.8817149e-01   3.2786495e-01
   7.8028756e-01   4.3006909e-01
   4.4438969e-01   4.5016553e-01
   4.4678263e-01   3.9527671e-01
   3.9592928e-01   2.6285056e-01
   4.7558076e-01   3.9254031e-01
   9.4721940e-01   2.9423462e-01
   5.1801170e-01   3.6169748e-01
   8.8569395e-01   3.1111038e-01
   8.4305043e-01   2.7081944e-01
   9.6009343e-01   3.5514088e-01
   2.9529741e-01   4.6478668e-01
   4.8397644e-01   3.8092786e-01
   8.6762302e-01   3.1404632e-01
   8.3809170e-01   5.0302120e-01
   4.7051336e-01   4.2644358e-01
   6.4907992e-01   4.1423209e-01
   5.3439743e-01   5.1302921e-01
   7.4188638e-01   4.3793435e-01
   7.4936633e-01   5.0869656e-01
   5.8836194e-01   6.9422795e-01
   5.4630344e-01   5.1005306e-01
   7.8203584e-01   2.9967143e-01
   5.4315494e-01   3.1872245e-01
   6.2193851e-01   4.3884945e-01
   4.7383193e-01   4.5401523e-01
   4.0820709e-01   4.3108649e-01
   3.3012680e-01   2.6819526e-01
   7.1503488e-01   6.1759142e-01
   4.2596092e-01   4.1365074e-01
   5.1497173e-01   2.5820089e-01
   5.8777885e-01   3.0689075e-01
   5.7701390e-01   5.2240138e-01
   3.0491358e-01   3.8638440e-01
   5.4404685e-01   4.8007858e-01
   7.7929881e-01   9.4121795e-02
   2.6441854e-01   3.4769801e-01
   7.9036778e-01   2.9466439e-01
   7.7754062e-01   2.1635268e-01
   9.9990174e-01   4.3140798e-01
   5.8360725e-01   3.6679603e-01
   3.3875884e-01   4.3887024e-01
   4.1239914e-01   4.5889177e-01
   4.8530944e-01   2.2580119e-01
   7.3184117e-01   4.5848402e-01
   4.6111315e-01   3.7843085e-01
   4.5756654e-01   3.2868698e-01
   2.8063224e-01   3.6160759e-01
   4.1396667e-01   4.1965035e-01
   8.7475127e-01   3.9299184e-01
   7.4438148e-01   5.2540109e-01
   4.6035611e-01   3.9151164e-01
   5.8915347e-01   2.3275334e-01
   9.5903779e-01   3.8607324e-01
   8.0424944e-01   3.5173753e-01
   5.4138275e-01   3.7188640e-01
   5.5062285e-01   2.8210919e-01
   4.4699831e-01   4.5190946e-01
   9.9870727e-01   4.1194163e-01
   5.5275793e-01   1.8796876e-01
   7.9403451e-01   3.6005232e-01
   4.9228209e-01   3.7531309e-01
   7.2803515e-01   2.6656071e-01
   7.0180818e-01   4.1947785e-01
   5.5679271e-01   2.2465007e-01
   4.4351538e-01   3.0693008e-01
   7.5589371e-01   5.8487719e-01
   3.5332432e-01   3.8385568e-01
   6.2171121e-01   2.9277017e-01
   9.7340646e-01   3.3790336e-01
   8.8048011e-01   6.3330719e-01
   2.8371325e-01   3.3425029e-01
   7.3178556e-01   4.1373670e-01
   4.9136775e-01   3.3702443e-01
   6.2271691e-01   2.8601783e-01
   6.2945877e-01   2.7045544e-01
   6.0945508e-01   3.5176300e-01
   5.6964006e-01   3.3657767e-01
   3.8777699e-01   4.4973699e-01
   4.9346407e-01   4.5967249e-01
   8.0838889e-01   2.6836275e-01
   7.9949264e-01   2.4581964e-01
   1.0000000e+00   2.6797702e-01
   5.8178065e-01   3.7094783e-01
   5.0179805e-01   4.4083737e-01
   6.7993573e-01   3.8506821e-01
   4.8356088e-01   3.4625595e-01
   4.0184606e-01   2.7712892e-01
   4.6746472e-01   2.4367668e-01
   7.9894489e-01   5.9977841e-01
   4.8994427e-01   2.9374790e-01
   5.8023475e-01   2.9758048e-01
   4.9355295e-01   3.0882444e-01
   5.8316227e-01   3.5343037e-01
   7.3966605e-01   3.0186260e-01
   9.2172501e-01   2.8166324e-01
   6.5948334e-01   3.4293653e-01
   9.3675734e-01   4.1925248e-01
   5.5965680e-01   2.5568313e-01
   5.6112798e-01   2.9518714e-01
   5.9946778e-01   4.8892065e-01
   5.8017879e-01   3.3743913e-01
   5.1973348e-01   3.8258705e-01
   6.3054885e-01   1.2156742e-01
   4.5583629e-01   4.4645177e-01
   8.1335755e-01   3.1146307e-01
   6.1037436e-01   3.1726566e-01
   5.9683756e-01   4.5201888e-01
   5.9319399e-01   3.9635271e-01
   7.3076435e-01   2.4087848e-01
   7.1428890e-01   3.3916242e-01
   9.4689247e-01   3.0063888e-01
   7.4455456e-01   3.6232809e-01
   7.9100554e-01   3.9713830e-01
   6.7204281e-01   2.3009157e-01
   5.1059697e-01   2.6954078e-01
   6.2403254e-01   3.7861352e-01
   6.2212610e-01   3.4531075e-01
   5.8153921e-01   4.8292930e-01
   7.2155549e-01   3.7233415e-01
   5.7976711e-01   4.4981838e-01
   6.8926865e-01   3.5465569e-01
   5.3009395e-01   4.7680720e-01
   5.8703566e-01   3.4861427e-01
   7.0379123e-01   3.1595348e-01
   6.7321984e-01   7.6683139e-01
   5.4058171e-01   2.0148253e-01
   4.4841316e-01   3.3709187e-01
   4.5758715e-01   3.1811709e-01
   6.9065851e-01   2.3092928e-01
   2.9815338e-01   3.9437360e-01
   7.4160389e-01   7.4536590e-01
   6.1414293e-01   4.0489084e-01
   9.0776683e-01   3.0468125e-01
   5.9743934e-01   1.8130530e-01
   4.4980607e-01   2.8000615e-01
   3.6050423e-01   4.3289917e-01
   6.2694315e-01   3.4186642e-01
   8.8924970e-01   4.5683790e-01
   6.0938335e-01   3.6010486e-01
   7.0219531e-01   4.5612767e-01
   6.2999712e-01   3.7193370e-01
   6.8432837e-01   3.9121073e-01
   5.3593148e-01   5.7931373e-01
   5.8761324e-01   1.8880439e-01
   6.0540485e-01   4.6177484e-01
   5.6039771e-01   2.9909569e-01
   6.9101572e-01   3.2487162e-01
   7.9356895e-01   4.3470065e-01
   3.5852308e-01   5.3835493e-01
   6.9785859e-01   3.2633537e-01
   5.1512016e-01   3.6514657e-01
   4.3760559e-01   2.0857834e-01
   8.0232625e-01   2.9764994e-01
   7.1633399e-01   3.8253293e-01
   5.4745777e-01   3.9939486e-01
   7.2159257e-01   5.5493049e-01
   8.0360610e-01   6.8908051e-01
   4.1139551e-01   3.0121849e-01
   2.7805585e-01   4.3695452e-01
   2.9565143e-01   2.0284918e-01
   5.4354739e-01   3.3662516e-01
   5.8278371e-01   4.5883685e-01
   5.2362702e-01   2.6347232e-01
   4.9889164e-01   3.2733081e-01
   4.0183711e-01   4.2017610e-01
   7.0502880e-01   2.5865640e-01
   6.4667424e-01   3.4373214e-01
   2.8663473e-01   2.9630088e-01
   4.1084319e-01   2.0389558e-01
   6.2617837e-01   3.1696149e-01
   6.4421100e-01   2.1673417e-01
   8.2539551e-01   4.3776857e-01
   4.0140024e-01   2.5717836e-01
   5.6940552e-01   5.2896527e-01
   7.4667823e-01   2.7412570e-01
   3.8048075e-01   1.6826349e-01
   6.6983760e-01   3.5484143e-01
   6.6363332e-01   5.1041072e-01
   8.5486513e-01   2.2217165e-01
   3.8333870e-01   4.4978277e-01
   6.6032640e-01   2.3440903e-01
   5.4477870e-01   3.9050408e-01
   4.4209054e-01   3.3110179e-01
   5.1997568e-01   3.0510043e-01
   5.8955635e-01   2.8393796e-01
   8.5483761e-01   3.4143063e-01
   6.6496587e-01   3.4638513e-01
   4.6041865e-01   4.3790071e-01
   2.5477066e-01   2.2266156e-01
   5.4200052e-01   2.3431567e-01
   4.4726653e-01   4.2941806e-01
   7.2981037e-01   3.2899443e-01
   7.5560429e-01   6.6550689e-01
   5.9418424e-01   3.2355432e-01
   4.8939535e-01   3.9655766e-01
   4.9174826e-01   2.3512880e-01
   6.7316834e-01   2.8821696e-01
   6.0611343e-01   3.5456107e-01
   9.2174367e-01   4.7732897e-01
   5.6066595e-01   2.5561516e-01
   8.0804974e-01   1.5908981e-01
   5.5783120e-01   1.8543302e-01
   5.3308555e-01   1.9057587e-01
   5.6084893e-01   3.9988116e-01
   7.0532409e-01   2.6006265e-01
   3.6533175e-01   3.9916247e-01
   4.7390866e-01   3.1501193e-01
   5.7632786e-01   2.1259528e-01
   5.6397720e-01   3.8788940e-01
   5.6934833e-01   3.7781764e-01
   6.8756256e-01   2.7633783e-01
   5.5177565e-01   2.4081180e-01
   7.7340273e-01   3.4981780e-01
   2.9144720e-01   2.3924171e-01
   4.2063105e-01   4.8474996e-01
   9.8900155e-01   7.9214602e-01
   4.3123528e-01   1.2224348e-01
   3.6296053e-01   3.0892656e-01
   6.6260197e-01   4.7655379e-01
   3.9332881e-01   1.4546441e-01
   4.8051055e-01   2.6464738e-01
   9.1457706e-01   4.6442192e-01
   4.5174119e-01   3.2089202e-01
   4.1370257e-01   4.5226324e-01
   4.7337030e-01   2.4383382e-01
   3.9150162e-01   3.3596885e-01
   5.7618096e-01   2.3843453e-01
   5.1897424e-01   2.2679514e-01
   8.0707647e-01   3.9394963e-01
   5.6893184e-01   4.2486432e-01
   9.5741225e-01   3.9097561e-01
   5.3039327e-01   2.7099995e-01
   8.0046716e-01   2.7238233e-01
   3.1311531e-01   2.7730728e-01
   5.1492890e-01   4.7915102e-01
   6.9118464e-01   3.7734254e-01
   6.4572097e-01   3.5935584e-01
   5.2387271e-01   2.0827998e-04
   8.9374383e-01   5.6378194e-01
   7.1272666e-01   3.6312348e-01
   4.1540077e-01   4.5925744e-01
   5.8942157e-01   3.6364852e-01
   6.3410408e-01   6.5114710e-01
   6.5575180e-01   5.0538582e-01
   7.8543104e-01   2.3614090e-01
   4.8740121e-01   5.4866886e-01
   6.5348752e-01   3.6607370e-01
   4.7975496e-01   2.3055942e-01
   6.2430680e-01   4.5691087e-01
   4.4413642e-01   2.0201592e-01
   6.1543760e-01   3.2541679e-01
   5.5483562e-01   2.9351309e-01
   6.7369738e-01   5.3171810e-01
   8.5417279e-01   4.5663524e-01
   2.9311886e-01   3.3323317e-01
   4.5665758e-01   3.6208331e-01
   5.5578975e-01   2.6533336e-01
   9.1996346e-01   7.1920861e-01
   6.5976940e-01   3.3980368e-01
   5.3366752e-01   3.0595817e-01
   8.4376520e-01   3.2434088e-01
   7.2232016e-01   3.1688517e-01
   2.5030689e-01   2.8791500e-01
   6.8265165e-01   2.2136042e-01
   6.1480950e-01   2.8619906e-01
   4.0326824e-01   2.7659209e-01
   8.0814946e-01   2.2526011e-01
   5.4248255e-01   5.0605738e-01
   5.3169302e-01   3.4712240e-01
   5.5085345e-01   3.3389480e-01
   3.6094776e-01   4.3156642e-01
   4.6539414e-01   3.8534575e-01
   4.5049894e-01   4.8425371e-01
   4.1068579e-01   3.2097606e-01
   5.2388664e-01   6.2814712e-01
   7.5737621e-01   4.2521157e-01
   4.2832306e-01   3.4858255e-01
   4.9090831e-01   3.7847295e-01
   6.4969816e-01   2.6495085e-01
   4.1391513e-01   3.4908828e-01
   3.9672634e-01   4.4497529e-01
   3.4129116e-01   7.4350766e-01
   2.9825691e-01   3.7307812e-01
   5.7763393e-01   5.7148186e-01
   3.0114153e-01   1.9006791e-01
   8.5011964e-01   6.6053623e-01
   7.4958972e-01   3.3014288e-01
   5.6980125e-01   3.7291878e-01
   5.3189268e-01   3.2390620e-01
   2.7532644e-01   2.7453107e-01
   7.8740957e-01   5.3144586e-01
   8.7159110e-01   5.6242786e-01
   4.8027315e-01   2.3530756e-01
   5.6083872e-01   5.3556813e-01
   8.6197236e-01   5.8083110e-01
   2.5929381e-01   3.4949160e-01
   7.7213957e-01   5.4547710e-01
   4.6115492e-01   4.8033717e-01
   4.5958597e-01   3.3640146e-01
   7.8261049e-01   6.6315184e-01
   6.2868563e-01   4.1085545e-01
   9.9921190e-01   8.5231922e-01
   5.4495386e-01   2.8087403e-01
   4.2320738e-01   2.7913661e-01
   8.5715319e-01   4.9881088e-01
   4.5502237e-01   2.8277271e-01
   7.7829558e-01   2.8311729e-01
   3.8794091e-01   3.4699077e-01
   8.0359772e-01   1.8547164e-01
   2.5770413e-01   5.4690891e-01
   8.1335372e-01   5.3451027e-01
   9.9775609e-01   2.7064529e-01
   6.8862519e-01   4.4262698e-01
   6.9629157e-01   3.2759635e-01
   5.4818925e-01   4.1522163e-01
   9.7800446e-01   4.4670009e-01
   8.1126833e-01   4.3357642e-01
   4.9044205e-01   4.2510893e-01
   4.6107941e-01   5.8277118e-01
   4.6661973e-01   4.5821274e-01
   8.2205001e-01   2.5368740e-01
   3.8947084e-01   4.7216154e-01
   6.3533949e-01   6.8120705e-01
   4.6921441e-01   2.7329416e-01
   1.0000000e+00   4.9513328e-01
   7.0208280e-01   3.5595675e-01
   4.0014644e-01   5.3683171e-01
   8.5644665e-01   4.1227928e-01
   5.9910838e-01   3.6096826e-01
   6.5762476e-01   2.5996972e-01
   7.9865582e-01   4.7348532e-01
   3.9223090e-01   6.6094516e-01
   7.0960847e-01   5.2092207e-01
   6.1422732e-02   3.2133412e-01
   9.5561490e-01   6.7170226e-01
   5.2063836e-01   5.0329265e-01
   1.0000000e+00   8.7486379e-01
   3.9400071e-01   2.3725749e-01
   7.7229105e-01   3.5282935e-01
   4.2357622e-01   1.9606453e-01
   9.6154591e-01   3.6854255e-01
   8.5349684e-01   4.1802710e-01
   4.1712919e-01   4.1709899e-01
   4.1796116e-01   7.5295234e-01
   9.0899286e-01   6.6619617e-01
   4.4384053e-01   3.8327603e-01
   3.3707991e-01   3.5058790e-01
   5.7893302e-01   3.5557488e-01
   1.1386498e-01   5.6559424e-01
   7.0286353e-01   2.4018390e-01
   7.6815797e-01   4.2297932e-01
   4.8947411e-01   3.6015480e-01
   4.4423374e-01   3.9410053e-01
   6.1270535e-01   4.3246993e-01
   4.7405812e-01   1.2896768e-02
   7.1105753e-01   7.4497740e-01
   7.0765438e-01   3.4772323e-01
   6.3302203e-01   5.6080574e-01
   9.0779852e-01   3.9833915e-01
   5.9007976e-01   9.3633289e-01
   8.3868279e-01   3.4311557e-01
   3.2882700e-01   3.2591881e-01
   9.1386312e-01   3.8636064e-01
   8.0147267e-01   9.7690293e-01
   6.3211089e-01   3.4386138e-01
   3.3007937e-01   2.7435830e-01
   7.0134074e-01   4.8012174e-01
   3.4439128e-01   3.0621459e-01
   6.0770926e-01   2.3599013e-01
   5.0474260e-01   4.1377767e-01
   8.5880896e-01   3.7039972e-01
   5.3284462e-01   3.8276065e-01
   6.4074904e-01   5.5207427e-01
   7.3208264e-01   5.4632476e-01
   3.9985057e-01   1.3229530e-01
   6.4222063e-01   3.5568440e-01
   4.7567764e-01   4.1876656e-01
   4.8805519e-01   2.3757100e-01
   5.4630298e-01   6.7777531e-01
   5.3380080e-01   3.4678151e-01
   4.8932438e-01   3.1628932e-01
   8.2831343e-01   3.7756121e-01
   6.6138181e-01   4.0956518e-01
   5.0982613e-01   2.9381117e-01
   3.7709566e-01   3.2804212e-01
   5.3135764e-01   2.1537042e-01
   8.4383413e-01   8.4454421e-01
   1.0000000e+00   5.7259904e-01
   6.0719343e-01   7.7554975e-01
   5.9313263e-01   2.7426271e-01
   4.7246437e-01   3.9781119e-01
   4.1255669e-01   3.5525406e-01
   4.6186868e-01   3.2044366e-01
   3.4234685e-01   2.0503913e-01
   5.8286731e-01   2.4693266e-01
   7.5449445e-01   4.0856776e-01
   4.5957799e-01   2.4956478e-01
   5.7582475e-01   5.0411847e-01
   3.6701571e-01   1.7754861e-01
   2.7705131e-01   2.5884526e-01
   8.5967425e-01   2.9330039e-01
   2.3948898e-01   3.1995671e-01
   3.3935114e-01   8.4613543e-01
   6.5805217e-01   2.7653632e-01
   5.8600546e-01   5.6007030e-01
   4.2160095e-01   4.2964504e-01
   4.3683979e-01   1.1588509e-01
   5.4642469e-01   5.2102999e-01
   5.0949081e-01   4.7043065e-01
   7.6665637e-01   2.5618644e-01
   7.6547661e-01   2.4900013e-01
   4.6954723e-01   2.4058721e-01
   5.0107159e-01   2.2526070e-01
   5.5186796e-01   2.7245505e-01
   3.1806965e-01   3.0634758e-01
   9.7385045e-01   2.7319212e-01
   4.9123932e-01   3.1130300e-01
   6.6942173e-01   3.1071952e-01
   7.3939322e-01   2.7479460e-01
   5.9549957e-01   2.9197683e-01
   9.6349384e-01   6.6851877e-01
   6.8333191e-01   4.0624466e-01
   3.0588120e-01   3.1097718e-01
   5.2997052e-01   3.8447359e-01
   8.1939533e-01   3.4749653e-01
   5.6123352e-01   4.4969576e-01
   5.7358101e-01   3.1631099e-01
   3.9337365e-01   2.0332237e-01
   4.8682870e-01   2.4358197e-01
   6.0356478e-01   3.9487085e-01
   3.9979295e-01   3.3995614e-01
   9.9822688e-01   4.0517563e-01
   4.8800682e-01   1.9979921e-01
   7.1781303e-01   4.6662178e-01
   7.2554962e-01   3.5825227e-01
   4.1265975e-01   4.6569695e-01
   4.5174832e-01   2.5758596e-01
   4.2218241e-01   4.6635620e-01
   7.5929973e-01   9.2091998e-01
   5.1506284e-01   3.4927003e-01
   4.9673282e-01   1.3371601e-01
   5.0755217e-01   3.1598629e-01
   8.8323529e-01   4.0961750e-01
   5.2867452e-01   3.3743241e-01
   5.1782707e-01   2.7620465e-01
   3.5958390e-01   4.4893105e-01
   4.5596604e-01   1.9954963e-01
   5.4321303e-01   3.8460896e-01
   6.0044537e-01   3.8812805e-01
   2.2297796e-01   4.8726224e-01
   4.2598453e-01   4.8312241e-01
   4.6478405e-01   4.3959925e-01
   8.4216872e-01   3.0966024e-01
   3.2569235e-01   3.3191289e-01
   7.0288388e-01   5.9215863e-01
   4.1922721e-01   2.7823869e-01
   7.6012046e-01   3.0870575e-01
   3.4093764e-01   3.2126750e-01
   3.7559915e-01   3.0468640e-01
   6.6930915e-01   2.8120799e-01
   6.0207376e-01   3.1278880e-01
   1.5103502e-01   3.5132214e-01
   6.9462136e-01   3.1393606e-01
   5.0460935e-01   2.6723121e-01
   6.6293511e-01   2.7376608e-01
   5.9190288e-01   3.1802039e-01
   3.1621971e-01   1.9853570e-01
   6.2358561e-01   2.5705448e-01
   5.4315940e-01   3.4872570e-01
   5.0475033e-01   2.6693849e-01
   5.8247250e-01   2.9824087e-01
   4.0228448e-01   2.8751865e-01
   5.5668281e-01   5.1801876e-01
   7.2966794e-01   2.9592595e-01
   2.7911721e-01   2.4209322e-01
   2.3938140e-01   2.9306313e-01
   2.9738009e-01   2.6609537e-01
   3.1754569e-01   2.8260620e-01
   8.5866999e-01   8.5593500e-01
   3.7994993e-01   2.8512226e-01
   3.8224004e-01   4.3622101e-01
   3.5704944e-01   5.4260185e-01
   5.3801521e-01   4.1177083e-01
   4.1840277e-01   2.6872808e-01
   5.7361111e-01   3.6414924e-01
   7.9481579e-01   3.9605945e-01
   7.6510155e-01   2.7250672e-01
   6.1734920e-01   4.8227599e-01
   3.7929023e-02   5.8228433e-01
   4.8204220e-01   2.7370297e-01
   3.7715529e-01   4.4859229e-01
   1.9253233e-01   2.0914974e-01
   5.9492984e-01   3.0912233e-01
   4.0059966e-01   1.8746952e-01
   5.6965502e-01   3.2603255e-01
   6.4319197e-01   2.8400836e-01
   8.4174520e-01   3.5829779e-01
   8.0720762e-01   4.9825778e-01
   5.2188612e-01   6.1157078e-01
   6.8035471e-01   4.4790473e-01
   7.6030685e-01   4.4132636e-01
   4.0346044e-01   3.3225248e-01
   6.2999891e-01   5.2202553e-01
   5.6802715e-01   4.7457280e-01
   6.7718835e-01   5.7487730e-01
   4.8544110e-01   1.6840519e-01
   4.9344993e-01   4.3872394e-01
   2.2435390e-01   2.9878157e-01
   4.7617754e-01   4.7773540e-01
   9.8651075e-01   3.7351181e-01
   5.8253856e-01   2.3976812e-01
   7.2286378e-01   4.7993986e-01
   8.8038506e-01   2.4720330e-01
   6.2736837e-01   2.8845527e-01
   6.2010875e-01   2.4943607e-01
   5.0524024e-01   5.1855504e-01
   3.3157537e-01   2.4812908e-01
   8.5009864e-01   4.6939186e-01
   4.6435515e-01   2.6461683e-01
   7.1987142e-01   2.2817854e-01
   6.0570491e-01   2.8002099e-01
   4.2024386e-01   5.0637860e-01
   6.0594149e-01   4.2396063e-01
   6.8309975e-01   3.9686199e-01
   5.5484913e-01   3.3355275e-01
   3.6389816e-01   3.2238409e-01
   5.6412066e-01   4.7279885e-01
   4.5564030e-01   2.8412355e-01
   7.5039062e-01   4.5930645e-01
   4.8872738e-01   6.3054676e-01
   5.9545507e-01   8.2099258e-01
   1.8560648e-01   3.7704312e-01
   5.4149163e-01   2.1702235e-01
   2.6989524e-01   5.8474776e-01
   7.4740915e-01   3.9020981e-01
   7.7251378e-01   3.6467909e-01
   8.6877310e-01   1.5037484e-01
   6.4027278e-01   1.9316888e-01
   3.9500894e-01   4.1249847e-01
   3.6089935e-01   4.1653183e-01
   4.3827693e-01   3.7300030e-01
   4.3414369e-01   3.1074352e-01
   3.6078828e-01   3.1828191e-01
   6.3923067e-01   3.5486252e-01
   3.2516220e-01   2.7806728e-01
   7.4650472e-01   4.0699844e-01
   7.7614011e-01   6.2257366e-01
   4.6698865e-01   2.7703393e-01
   6.2102506e-01   2.5855930e-01
   4.8051213e-01   5.9603166e-01
   5.6380488e-01   3.5604149e-01
   6.6698682e-01   5.6859886e-01
   9.9568169e-01   3.3904158e-01
   5.2093110e-01   4.3079768e-01
   8.5210418e-01   5.6851638e-01
   5.1321208e-01   3.0118638e-01
   5.3548708e-01   2.7926605e-01
   5.8492438e-01   2.6166634e-01
   5.0942676e-01   1.9831267e-01
   4.3507806e-01   4.5495537e-01
   7.5749976e-01   7.8093045e-01
   4.5921832e-01   4.4840012e-01
   5.0110383e-01   5.1977723e-01
   5.1292651e-01   3.5626284e-01
   3.3288748e-01   3.1115476e-01
   5.4847900e-01   3.2282754e-01
   9.0802707e-01   5.0377925e-01
   5.9993328e-01   4.0096530e-01
   3.6289112e-01   5.2139095e-01
   6.9596893e-01   8.7592226e-01
   6.8678318e-01   3.1538525e-01
   6.0106541e-01   3.3736086e-01
   3.6464990e-01   3.6525191e-01
   3.8740831e-01   4.7540341e-01
   5.4655638e-01   4.3980875e-01
   5.4142252e-01   4.2717369e-01
   6.0569723e-01   3.0371410e-01
   4.3094587e-01   2.2518179e-01
   7.5744755e-01   3.1021657e-01
   8.1489429e-01   5.6951278e-01
   4.6104348e-01   4.6604010e-01
   4.0270122e-01   4.3527859e-01
   9.4547074e-01   3.8686573e-01
   8.8667624e-01   3.4994011e-01
   4.9037117e-01   3.6421818e-01
   5.7093392e-01   3.5847040e-01
   6.5552293e-01   6.4938566e-01
   5.6704635e-01   4.0320801e-01
   4.7158278e-01   3.6527948e-01
   6.0843177e-01   3.3973029e-01
   5.7382277e-01   3.8423036e-01
   6.0047763e-01   3.0257000e-01
   4.4203005e-01   2.0674503e-01
   3.4850030e-01   2.6060882e-01
   6.7191664e-01   2.8069703e-01
   4.4198493e-01   2.6023477e-01
   7.5951453e-01   2.2529785e-01
   4.4945275e-01   2.5783452e-01
   8.7138336e-01   3.8456297e-01
   5.1169728e-01   3.0984679e-01
   7.5549855e-01   4.6080410e-01
   5.1829043e-01   4.0523149e-02
   1.9847900e-01   4.9179215e-01
   2.9678344e-01   2.3498246e-01
   9.8888334e-01   4.0683599e-01
   4.9940765e-01   1.6528003e-01
   9.8810732e-01   2.8978989e-01
   4.3302155e-01   2.8719032e-01
   4.7621955e-01   4.4750823e-01
   4.1232763e-01   2.9203650e-01
   5.2408422e-01   2.6194205e-01
   4.1062735e-01   3.6614064e-01
   4.5616556e-01   3.0351242e-01
   5.9056887e-01   3.7625994e-01
   8.2670899e-01   1.9751173e-01
   6.0886262e-01   5.3332727e-01
   5.1628590e-01   3.8603150e-01
   5.8488142e-01   1.7976290e-01
   6.7850616e-01   5.5947627e-01
   1.0000000e+00   2.3382800e-01
   6.6697493e-01   2.7738174e-01
   3.7635641e-01   2.3005912e-01
   4.6095517e-01   3.7791633e-01
   5.5379777e-01   2.8028190e-01
   1.0000000e+00   3.7607866e-01
   7.8365079e-01   2.9765064e-01
   4.2924180e-01   2.1885763e-01
   6.9978351e-01   2.2429364e-01
   6.3329761e-01   4.0791289e-01
   4.3191802e-01   2.9749815e-01
   4.7571079e-01   3.1803947e-01
   4.9682992e-01   3.4639739e-01
   5.2138294e-01   2.7180343e-01
   4.2355854e-01   5.0845766e-01
   5.5734193e-01   4.1885709e-01
   7.7093533e-01   9.0915146e-01
   3.7897991e-01   2.7064880e-01
   3.2798535e-01   3.6316136e-01
   6.6572676e-01   3.8181170e-01
   3.9367588e-01   3.4252530e-01
   8.5575733e-01   9.5512187e-01
   3.5769217e-01   2.5075331e-01
   4.4928431e-01   4.2692411e-01
   4.6841506e-01   5.2876563e-01
   3.7019687e-01   3.8122578e-01
   8.3013175e-01   3.7054297e-01
   3.8044748e-01   2.7836153e-01
   3.6559486e-01   3.0583476e-01
   6.1397754e-01   4.2487058e-01
   7.8173691e-01   5.1347214e-01
   5.2931916e-01   1.9645868e-01
   7.1105099e-01   4.4448359e-01
   6.1738849e-01   1.8093510e-01
   5.5956656e-01   3.9151985e-01
   4.9133084e-01   2.8858247e-01
   6.6074900e-01   2.2628428e-01
   2.8669018e-01   2.8870814e-01
   5.3031641e-01   3.3294681e-01
   6.2684621e-01   2.3300609e-01
   4.6302293e-01   3.8557516e-01
   4.6894538e-01   3.4276358e-01
   5.7062011e-01   4.1007033e-01
   4.4143937e-01   2.2215665e-01
   4.4017986e-01   1.8663360e-01
   5.8177365e-01   2.9208460e-01
   3.4493111e-01   3.2026483e-01
   8.7645805e-01   2.3553693e-01
   5.6885877e-01   3.0325301e-01
   6.5732421e-01   6.3656230e-01
   4.1466084e-01   4.5536689e-01
   5.0930388e-01   3.5177290e-01
   4.2219369e-01   3.2011139e-01
   8.6127828e-01   3.9714328e-01
   4.5970883e-01   2.2812093e-01
   4.6925075e-01   2.4817538e-01
   7.2136737e-01   3.2216018e-01
   4.6884841e-01   3.0305164e-01
   6.4521378e-01   3.1196876e-01
   3.9129409e-01   3.2810861e-01
   5.8665354e-01   2.0352712e-01
   3.8193529e-01   2.8178865e-01
   6.5674406e-01   3.8129391e-03
   3.5253596e-01   3.3386924e-01
   8.8402303e-01   3.0616077e-01
   8.6995445e-01   5.5153479e-01
   4.4161029e-01   3.1249348e-01
   4.0643340e-01   4.0114017e-01
   5.9335128e-01   4.3420883e-01
   5.8912150e-01   3.5624415e-01
   4.6137588e-01   2.4001259e-01
   5.1195538e-01   2.7646444e-01
   4.2701803e-01   5.0280656e-01
   5.2876497e-01   3.2853656e-01
   3.6749914e-01   3.0503437e-01
   4.9623058e-01   4.9334657e-01
   3.3213067e-01   3.7540902e-01
   6.5573206e-01   2.3404821e-01
   8.4041716e-01   3.6600907e-01
   9.5870814e-01   3.8972776e-01
   4.9686205e-01   5.0999164e-01
   4.8423934e-01   3.2448229e-01
   5.3206851e-01   2.7557047e-01
   7.3021559e-01   2.8491971e-01
   5.9244112e-01   3.1745889e-01
   5.0832714e-01   2.7671492e-01
   2.5935108e-01   1.9048722e-01
   3.7070113e-01   2.9354452e-01
   8.6888801e-01   5.2796308e-01
   7.1245560e-01   2.4567105e-01
   5.6668822e-01   4.3665819e-01
   6.8471219e-01   4.6112786e-01
   4.6401168e-01   2.9555979e-01
   4.3803053e-01   2.5754724e-01
   3.6275959e-01   3.0645777e-01
   7.3589882e-01   5.5321383e-01
   5.4514717e-01   4.3545222e-01
   8.3624041e-01   3.0030538e-01
   5.2980619e-01   5.4604650e-01
   2.9738491e-01   5.6057781e-01
   4.6428165e-01   1.8990401e-01
   5.7828229e-01   3.4863826e-01
   5.6109493e-01   3.3580053e-01
   3.9916503e-01   4.4786081e-01
   4.7039082e-01   4.2136014e-01
   5.3202016e-01   4.7528341e-01
   4.6241086e-01   3.0174142e-01
   8.0389786e-01   5.4133576e-01
   8.0462729e-01   3.8487451e-01
   3.6799865e-01   1.8774002e-01
   5.9353679e-01   2.7948871e-01
   4.9021142e-01   2.9512230e-01
   6.5166389e-01   3.5424830e-01
   5.9313219e-01   3.5694955e-01
   4.8982939e-01   2.6929050e-01
   5.6552233e-01   3.4900691e-01
   4.2618825e-01   4.0651641e-01
   4.6119102e-01   4.1079348e-01
   5.1853137e-01   3.4278098e-01
   8.5967037e-01   3.9591303e-01
   6.0194986e-01   4.8250279e-01
   6.8873469e-01   2.0665343e-01
   9.0564826e-01   2.6387783e-01
   2.9477360e-01   2.0022264e-01
   6.0280893e-01   3.1558250e-01
   4.1190166e-01   3.5790115e-01
   6.8258117e-01   3.8027836e-01
   4.4159892e-01   2.9245603e-01
   3.6698121e-01   1.5860028e-01
   9.3278027e-01   2.7882099e-01
   6.0451518e-01   3.5376242e-01
   7.0678415e-01   4.7143230e-01
   6.8264074e-01   3.1495740e-01
   6.6425535e-01   7.9697744e-01
   3.2214749e-01   3.2221584e-01
   5.3920362e-01   3.8256866e-01
   3.8587321e-01   2.5584730e-01
   2.6161547e-01   3.0748561e-01
   5.4670749e-01   5.1752474e-01
   5.0441794e-01   6.0077988e-01
   3.6383130e-01   2.5663716e-01
   6.5636714e-01   4.8972771e-01
   4.2776901e-01   4.8497723e-01
   5.3185123e-01   5.3651991e-01
   5.3238167e-01   3.2559716e-01
   8.1800970e-01   3.4759057e-01
   6.2670739e-01   3.8341689e-01
   7.2155172e-01   1.2902010e-01
   5.7012957e-01   3.0722470e-01
   3.8344381e-01   4.0205190e-01
   4.0438548e-01   3.0540905e-01
   3.8537468e-01   5.8280864e-01
   3.4215921e-01   3.8113193e-01
   3.8797229e-01   2.2875431e-01
   5.5195578e-01   3.8339443e-01
   2.5242019e-01   3.6428893e-01
   2.4716776e-01   2.5574401e-01
   6.4646150e-01   5.5389166e-01
   5.9848514e-01   3.4322904e-01
   3.3603163e-01   2.4717493e-01
   7.1138262e-01   5.5195799e-01
   4.5207018e-01   2.2017815e-01
   9.1912226e-01   2.9605272e-01
   7.1911812e-01   5.8873876e-01
   4.4400049e-01   7.6007333e-01
   7.5186796e-01   2.9308222e-01
   3.3462078e-01   2.3215218e-01
   8.0371275e-01   4.9717988e-01
   5.2346360e-01   2.3916440e-01
   4.1856124e-01   3.1735135e-01
   4.3264840e-01   2.9599551e-01
   7.1394533e-01   3.9729792e-01
   5.6698713e-01   3.9943969e-01
   5.7549955e-01   5.1527649e-01
   3.7244548e-01   3.7864153e-01
   4.7786960e-01   2.6259980e-01
   4.8451317e-01   3.7407220e-01
   4.6833170e-01   1.2666294e-01
   5.9912609e-01   3.1346393e-01
   5.4488912e-01   3.8424080e-01
   3.8013132e-01   4.3702462e-01
   7.4835306e-01   4.2376541e-01
   6.6817165e-01   3.6919057e-01
   5.2023671e-01   2.7170937e-01
   5.9832678e-01   4.5081563e-01
   3.5100510e-01   3.5342750e-01
   5.1003959e-01   1.9480919e-01
   9.2920563e-01   5.4897138e-01
   6.9129849e-01   2.6617608e-01
   5.7343151e-01   3.5641384e-01
   8.2149154e-01   5.4007744e-01
   4.8083612e-01   2.7801951e-01
   2.4572089e-01   5.7819476e-01
   5.2195116e-01   2.9728242e-01
   6.5523866e-01   3.7708638e-01
   5.3854112e-01   2.6331226e-01
   6.4902252e-01   3.7381451e-01
   4.3586592e-01   2.6752994e-01
   4.7036565e-01   3.6663750e-01
   3.8001384e-01   3.1863616e-01
   4.8160044e-01   2.8697908e-01
   5.6269334e-01   3.4082033e-01
   5.3136370e-01   2.6732692e-01
   4.8811189e-01   4.2325431e-01
   7.9077680e-01   3.8868697e-01
   5.4431130e-01   3.9723851e-01
   7.1573028e-01   2.6340347e-01
   4.6165264e-01   2.2986233e-01
   7.1616049e-01   6.0628953e-01
   4.9696817e-01   3.4647171e-01
   7.9336499e-01   2.8836043e-01
   5.4479649e-01   2.2575824e-01
   4.1911607e-01   1.7447043e-01
   3.5847885e-01   2.6267846e-01
   8.9809969e-01   2.6918130e-01
   3.0146291e-01   3.2535541e-01
   6.2692303e-01   4.9018952e-01
   6.4273090e-01   4.6336743e-01
   4.6099141e-01   2.4686941e-01
   3.0004247e-01   3.0614231e-01
   2.9482802e-01   3.3565128e-01
   3.6611394e-01   3.0939467e-01
   5.0948800e-01   3.3240340e-01
   8.4699171e-01   2.3997863e-01
   5.8378278e-01   3.7772024e-01
   6.9468409e-01   2.8212407e-01
   5.4201027e-01   3.6291980e-01
   8.9568105e-01   4.7799520e-01
   7.0677836e-01   4.3648123e-01
   7.9267525e-01   3.0970937e-01
   7.2946814e-01   3.3690318e-01
   5.1221632e-01   3.8824830e-01
   6.0165014e-01   2.8191655e-01
   5.2897005e-01   2.4563573e-01
   6.8369274e-01   1.8355555e-01
   4.1548530e-01   4.3848675e-01
   3.4506861e-01   2.8485305e-01
   6.3151776e-01   3.0457986e-01
   5.3911952e-01   3.8608530e-01
   4.9977275e-01   2.2769326e-01
   5.9024789e-01   2.8005176e-01
   4.5196000e-01   4.6517645e-01
   3.1027730e-01   9.4125268e-02
   9.2463774e-01   6.7608151e-01
   5.4650247e-01   4.1497628e-01
   6.0238685e-01   2.4388711e-01
   5.8341133e-01   2.7919715e-01
   3.6524261e-01   6.5401657e-01
   5.7879208e-01   4.8547763e-01
   6.5708505e-01   4.8341276e-01
   4.1321862e-01   2.7327681e-01
   4.2898996e-01   2.4493826e-01
   5.2150672e-01   4.7243914e-01
   5.4587865e-01   7.0408176e-01
   4.2529063e-01   2.9889798e-01
   5.1683532e-01   2.6719573e-01
   7.6433849e-01   4.0494987e-01
   8.4529122e-01   3.6565975e-01
   9.8489951e-01   9.9196012e-01
   3.1455240e-01   2.7455621e-01
   6.3732433e-01   3.9543619e-01
   6.1506405e-01   4.4552692e-01
   6.5364187e-01   3.4063422e-01
   7.6959325e-01   4.4113949e-01
   2.6211351e-01   5.4434826e-01
   6.8862737e-01   1.8190049e-01
   5.0933932e-01   4.8485882e-01
   4.0921843e-01   4.2439315e-01
   8.0384449e-01   3.5383924e-01
   6.7198271e-01   4.2019412e-01
   3.0173470e-01   4.4445459e-01
   4.4916586e-01   5.2505655e-01
   5.5617832e-01   6.3387651e-01
   5.1281463e-01   2.9796744e-01
   5.7219930e-01   3.6010606e-01
   9.9837755e-01   3.6282772e-01
   6.1847931e-01   4.8180632e-01
   4.7313617e-01   3.8381989e-01
   3.0454438e-01   3.9331891e-01
   5.6744393e-01   1.9480192e-01
   5.0881457e-01   2.7055419e-01
   4.8818365e-01   1.2279113e-01
   3.5644148e-01   3.0316260e-01
   6.8785337e-01   2.6935664e-01
   8.4743993e-01   3.8399289e-01
   4.4542029e-01   4.0569176e-01
   3.1981375e-01   2.2439357e-01
   7.0633491e-01   2.9615033e-01
   7.7632605e-01   6.2560965e-01
   8.1206503e-01   4.1790786e-01
   7.1035129e-01   4.4453296e-01
   4.4816223e-01   3.7106340e-01
   3.4223621e-01   3.0255596e-01
   6.6434561e-01   2.1519758e-01
   5.7423369e-01   2.4004231e-01
   6.6777684e-01   3.3157925e-01
   5.7799788e-01   4.2776018e-01
   8.9727899e-01   4.6952854e-01
   5.8762416e-01   6.8611364e-01
   4.4225654e-01   2.0937316e-01
   7.3109919e-01   2.8014189e-01
   6.9420883e-01   4.0826636e-01
   3.8718174e-01   2.8575514e-01
   3.5252179e-01   2.0086713e-01
   7.3329850e-01   3.0738661e-01
   3.0121982e-01   2.4963741e-01
   6.1037564e-01   3.2527874e-01
   4.5165999e-01   3.9255476e-01
   6.4921058e-01   5.4050869e-01
   3.8591399e-01   3.8351064e-01
   4.7234292e-01   4.1976725e-01
   6.8584069e-01   4.7018546e-01
   6.9945505e-01   6.1983559e-01
   5.7410638e-01   3.5029914e-01
   7.2397605e-01   3.1282831e-01
   3.9947292e-01   2.2241757e-01
   8.1291560e-01   3.2909515e-01
   5.7597111e-01   2.7062088e-01
   6.3507062e-01   2.8515331e-01
   5.9426029e-01   3.0615342e-01
   4.1703913e-01   2.8164860e-01
   7.5477282e-01   3.5847143e-01
   9.0406498e-01   5.4949489e-01
   6.0086951e-01   3.9606106e-01
   7.2837249e-01   2.7412216e-01
   6.3721077e-01   4.6213067e-01
   5.2843420e-01   3.0127048e-01
   6.7961731e-01   4.9419445e-01
   4.7392624e-01   4.7697548e-01
   7.0451332e-01   4.2117367e-01
   3.8807418e-01   4.3954447e-01
   8.8042599e-01   4.6636103e-01
   8.2002390e-01   3.9394748e-01
   6.1844341e-01   3.9519879e-01
   1.8971781e-01   3.4031072e-01
   3.7146470e-01   2.7713253e-01
   4.2971891e-01   3.1520261e-01
   4.4599351e-01   4.6717892e-01
   6.2172550e-01   3.9171811e-01
   5.6949089e-01   2.9141546e-01
   6.6677987e-01   3.3364615e-01
   6.5790713e-01   4.7709727e-01
   4.6305307e-01   1.9893136e-01
   6.8772390e-01   4.9953289e-01
   3.8188554e-01   2.3268532e-01
   7.5631268e-01   2.5181428e-01
   5.6751207e-01   5.5775686e-01
   8.1526516e-01   3.7933206e-01
   3.2779871e-01   2.3724538e-01
   3.7956685e-01   3.2711888e-01
   4.8488781e-01   2.5919714e-01
   4.5601003e-01   3.4864695e-01
   4.9460092e-01   3.9803173e-01
   4.5358143e-01   2.8195834e-01
   8.1944604e-01   4.1433385e-01
   4.1692122e-01   5.4848901e-01
   6.6311743e-01   1.7766460e-01
   9.9551128e-01   4.9900298e-01
   5.1528051e-01   2.9015343e-01
   3.9264591e-01   2.3317388e-01
   9.7869344e-01   5.1245483e-01
   6.1811376e-01   6.2852420e-01
   7.4416460e-01   2.6370785e-01
   9.9926482e-01   5.1507530e-01
   8.2577911e-01   3.5329786e-01
   7.6975995e-01   4.4714104e-01
   7.4342681e-01   5.0642267e-01
   3.6537390e-01   6.7551305e-01
   5.3505423e-01   4.8184991e-01
   3.6232189e-01   1.9595996e-01
   7.4233855e-01   2.0699679e-01
   6.4899987e-01   3.2902810e-01
   6.5689776e-01   3.7870812e-01
   4.7261705e-01   3.1127425e-01
   7.0169089e-01   5.0343842e-01
   7.1951374e-01   3.5259054e-01
   5.5195559e-01   3.6693759e-01
   3.8592936e-01   3.4887025e-01
   7.0345657e-01   4.9821019e-01
   9.1557085e-01   2.2941301e-01
   9.7277204e-01   5.4107018e-01
   6.2039151e-01   4.1500378e-01
   6.6909970e-01   4.8887768e-01
   9.9999958e-01   8.8950797e-01
   5.8147480e-01   4.0428134e-01
   5.6089766e-01   3.8094353e-01
   3.9023836e-01   2.3036144e-01
   7.9816620e-01   8.8405269e-01
   3.8480429e-01   2.0800374e-01
   3.3302461e-01   2.4641661e-01
   2.6650234e-01   3.3700945e-01
   3.7840791e-01   2.4124729e-01
   4.4836315e-01   1.8666068e-01
   5.7462335e-01   3.2317042e-01
   3.0859385e-01   3.8255901e-01
   3.4834313e-01   1.9313258e-01
   6.7874836e-01   4.7464198e-01
   6.9481754e-01   3.8013694e-01
   8.0570218e-01   2.6357255e-01
   8.6873116e-01   3.6142919e-01
   3.2050224e-01   3.0098164e-01
   6.9176693e-01   3.2783963e-01
   9.2574830e-01   4.5973973e-01
   6.1521667e-01   4.0609912e-01
   4.9045822e-01   2.7830018e-01
   4.5957983e-01   4.0462214e-01
   2.9089449e-01   4.5344158e-01
   3.9142348e-01   3.5986257e-01
   6.8126213e-01   2.0715236e-01
   6.6040147e-01   7.8025607e-01
   8.8612470e-01   3.5301602e-01
   6.2562776e-01   2.6462830e-01
   4.1662028e-01   2.4321886e-01
   9.7323445e-01   4.4939027e-01
   5.7417311e-01   5.1745363e-01
   7.2569822e-01   2.7216942e-01
   4.1705390e-01   4.1620960e-01
   4.1972052e-01   2.8786065e-01
   3.7400461e-01   3.4071705e-01
   4.7190722e-01   3.9250510e-01
   6.6701787e-01   3.3124682e-01
   7.8939994e-01   4.7699836e-01
   4.9973883e-01   3.4198860e-01
   3.3518978e-01   2.4106389e-01
   6.8825052e-01   2.1480084e-01
   6.9441965e-01   2.1902004e-01
   3.2073079e-01   3.9168846e-01
   7.2840477e-01   4.9259138e-01
   3.9016715e-01   4.2718585e-01
   8.3748794e-01   3.5580335e-01
   5.9640738e-01   2.7346365e-01
   5.1407116e-01   4.5834626e-01
   4.0890600e-01   2.8261127e-01
   3.9871255e-01   3.5148011e-01
   4.1947639e-01   2.8379743e-01
   8.0872795e-01   4.8318197e-01
   6.9993829e-01   2.5278816e-01
   4.4392940e-01   3.1121711e-01
   6.3212244e-01   2.6596082e-01
   4.8756659e-01   3.8578379e-01
   7.6536977e-01   2.6389071e-01
   5.1327712e-01   3.2829326e-01
   6.0878992e-01   5.6014258e-01
   8.0530033e-01   2.1975572e-01
   4.2352877e-01   3.2280800e-01
   5.4489405e-01   2.3677861e-01
   7.1354696e-01   3.0710785e-01
   3.2970442e-01   3.0311821e-01
   5.3439942e-01   2.5231186e-01
   5.1295686e-01   3.8427321e-01
   5.5493539e-01   4.9774225e-01
   8.3197211e-01   2.1231244e-01
   5.3834022e-01   3.1952678e-01
   5.0365005e-01   1.5983534e-01
   5.0981608e-01   3.5553907e-01
   4.2293155e-01   3.4750502e-01
   4.6797773e-01   2.2705756e-01
   6.6751744e-01   1.4555219e-01
   4.7367852e-01   3.0891423e-01
   4.5387184e-01   5.4883318e-01
   6.4695579e-01   4.9596863e-01
   6.8193090e-01   3.7006336e-01
   5.7635198e-01   3.6138805e-01
   7.9171850e-01   1.5233958e-01
   5.2690695e-01   1.3532704e-01
   8.4718067e-01   4.2062831e-01
   6.7776502e-01   4.2779213e-01
   4.7768375e-01   3.9703335e-01
   7.6531976e-01   4.0386831e-01
   8.3878527e-01   3.7839201e-01
   4.6457239e-01   3.0305875e-01
   7.6090486e-01   4.5076108e-01
   8.1333901e-01   1.9248089e-01
   4.0746256e-01   5.6068250e-01
   4.8275196e-01   4.3089799e-01
   7.0523548e-01   3.7250468e-01
   5.1871656e-01   2.1820300e-01
   8.8949608e-01   2.7542879e-01
   6.4872472e-01   2.3633409e-01
   3.1376622e-01   4.2350913e-01
   3.8792162e-01   2.9696086e-01
   6.2162126e-01   3.7293727e-01
   3.5279515e-01   2.8902702e-01
   4.0257595e-01   2.3805141e-01
   7.5809798e-01   2.8963191e-01
   4.4078021e-01   4.9172032e-01
   3.3148348e-01   2.9439118e-01
   7.8121416e-01   4.2134758e-01
   3.8853760e-01   4.4569369e-01
   2.2379267e-01   2.3506519e-01
   6.3446764e-01   3.3439378e-01
   4.8045242e-01   4.3908242e-01
   4.5646304e-01   2.6852774e-01
   5.3743857e-01   2.8525487e-01
   9.2270384e-01   3.9566938e-01
   4.2946168e-01   4.1799861e-01
   4.1797480e-01   2.7099672e-01
   5.5679610e-01   4.3883564e-01
   9.6374870e-01   3.2994729e-01
   6.7752800e-01   4.6944276e-01
   5.1967912e-01   3.3151694e-01
   7.6806769e-01   4.4153105e-01
   3.7195202e-01   3.6207042e-01
   3.1662782e-01   3.4245081e-01
   4.7159854e-01   3.2274333e-01
   5.2572762e-01   3.2830610e-01
   1.6819719e-01   2.1320957e-01
   8.8677026e-01   3.9570713e-01
   5.0972806e-01   4.5359478e-01
   8.4168879e-01   6.4476855e-01
   3.6757720e-01   3.1945884e-01
   4.2339671e-01   4.1486741e-01
   5.3160944e-01   8.1862848e-01
   4.3650597e-01   6.8955996e-01
   1.9272622e-01   3.8890757e-01
   6.4658824e-01   3.8413687e-01
   2.9969021e-01   4.1129772e-01
   4.8665941e-01   3.3975209e-01
   7.3504998e-01   4.8785187e-01
   5.0458823e-01   4.6627824e-01
   4.2743761e-01   3.3034139e-01
   9.5563982e-01   4.1024971e-01
   6.2974207e-01   1.9659890e-01
   9.6708812e-01   6.3375643e-01
   4.5285004e-01   2.1778388e-01
   5.8978770e-01   8.8253069e-01
   4.7077492e-01   1.7074128e-01
   6.1050848e-01   5.5490810e-01
   4.6685455e-01   2.7504930e-01
   5.7136115e-01   5.4937761e-01
   3.8474517e-01   2.1228424e-01
   7.9236488e-01   4.0037986e-01
   8.8849775e-01   5.0802271e-01
   5.8821389e-01   2.3091953e-01
   7.0123659e-01   9.8508894e-02
   8.5565883e-01   6.9813589e-01
   7.7818199e-01   2.4956687e-01
   7.5062873e-01   3.8467257e-01
   4.5620977e-01   2.9716717e-01
   7.2419105e-01   3.3938762e-01
   8.5349310e-01   2.4955354e-01
   9.1840172e-01   2.9398847e-01
   6.5560762e-01   4.1692417e-01
   5.4280078e-01   2.3643843e-01
   7.2629498e-01   8.0439254e-01
   5.4188463e-01   3.6863906e-01
   7.4005557e-01   6.3969512e-01
   3.2389698e-01   3.1282184e-01
   5.7556500e-01   2.6716218e-01
   6.7752100e-01   3.9181945e-01
   7.1068314e-01   5.2978236e-01
   4.2518591e-01   2.6209430e-01
   6.7959500e-01   3.4230761e-01
   4.5046130e-01   4.5711635e-01
   5.0107776e-01   2.8436860e-01
   3.8332611e-01   6.5918659e-01
   5.5838553e-01   2.7788681e-01
   5.4768215e-01   4.4979224e-01
   2.3393267e-01   2.9271954e-01
   7.7767923e-01   3.7379117e-01
   5.8977894e-01   3.1458114e-01
   7.8490752e-01   2.8712997e-01
   3.9500256e-01   3.5018127e-01
   6.1448466e-01   4.6024201e-01
   6.0641688e-01   2.7826162e-01
   8.2755515e-01   4.5024893e-01
   6.5454350e-01   2.6309008e-01
   5.4256785e-01   2.2174147e-01
   4.3520051e-01   2.3461959e-01
   5.1161805e-01   2.4873456e-01
   9.5273261e-01   3.9360112e-01
   6.2118740e-01   3.8067235e-01
   5.7047017e-01   4.4614770e-01
   4.4345870e-01   4.1219606e-01
   5.2194230e-01   2.9089776e-01
   7.3054116e-01   1.7955414e-01
   4.7327939e-01   3.8284402e-01
   5.8744242e-01   3.1473015e-01
   6.2295087e-01   2.8838016e-01
   5.0476486e-01   3.0958379e-01
   5.2695229e-01   2.7705639e-01
   6.4253914e-01   3.1317872e-01
   4.5599683e-01   3.5203446e-01
   6.2045460e-01   2.8417638e-01
   4.1463856e-01   2.6182097e-01
   5.4344742e-01   3.0738565e-01
   7.5624138e-01   4.1745300e-01
   5.0309693e-01   3.9413007e-01
   5.4663706e-01   3.5975408e-01
   7.3364160e-01   3.7910414e-01
   5.3634915e-01   3.0657695e-01
   4.2697628e-01   2.5453278e-01
   6.1416532e-01   3.8035020e-01
   6.8758266e-01   2.3101147e-01
   6.7298693e-01   3.2465394e-01
   7.2635150e-01   3.0443581e-01
   9.1610938e-01   6.2081961e-01
   4.9423339e-01   2.6813505e-01
   5.9164004e-01   4.6372747e-01
   2.5667557e-01   2.7016576e-01
   2.8401415e-01   2.4736362e-01
   5.7885216e-01   3.3192698e-01
   6.4372325e-01   3.6361151e-01
   9.8431537e-01   9.9960798e-01
   4.3053252e-01   6.0759124e-01
   6.3940619e-01   4.3093260e-01
   6.1791346e-01   3.5850944e-01
   6.0380835e-01   1.7036507e-01
   8.4492040e-01   5.3561218e-01
   2.6511925e-01   6.1365321e-01
   5.2724211e-01   2.7956485e-01
   5.3685142e-01   3.6194155e-01
   3.8976037e-01   3.2665607e-01
   6.2224339e-01   3.3759048e-01
   3.6026025e-01   5.7619442e-01
   9.9059153e-01   3.2196038e-01
   7.1642116e-01   3.8913022e-01
   2.8053868e-01   5.3272063e-01
   3.8988136e-01   5.6152045e-01
   5.2505073e-01   1.3036342e-01
   9.3399724e-01   6.1782823e-01
   5.2916415e-01   2.6421907e-01
   8.0724156e-01   3.4417525e-01
   5.8486917e-01   6.5369050e-01
   7.5207617e-01   4.4579519e-01
   2.7782061e-01   2.4950467e-01
   7.3630018e-01   2.5056985e-01
   4.1666703e-01   5.1591388e-01
   5.8386091e-01   3.0709418e-01
   5.7819500e-01   5.0544350e-01
   4.5174653e-01   3.9001187e-01
   3.9629388e-01   3.1806717e-01
   8.6894007e-01   3.1484769e-01
   6.3988269e-01   3.0717377e-01
   9.7211937e-01   2.1482550e-01
   3.3523686e-01   3.4752997e-01
   7.6989460e-01   5.1654754e-01
   3.2992105e-01   3.0839998e-01
   7.2208519e-01   2.0989509e-01
   6.0068473e-01   3.5672601e-01
   7.5143710e-01   4.8185733e-01
   2.9483906e-01   2.8374409e-01
   4.0130714e-01   3.0677842e-01
   3.0949596e-01   3.3410999e-01
   3.9616616e-01   5.1070265e-01
   7.9007290e-01   4.0902790e-01
   5.6165436e-01   3.2284225e-01
   9.1313798e-01   4.6610796e-01
   4.5790602e-01   1.9103014e-01
   6.3644051e-01   3.1276206e-01
   6.5998894e-01   3.5930085e-01
   2.9117223e-01   2.4564364e-01
   5.8996763e-01   3.1061910e-01
   7.9612750e-01   2.5370249e-01
   8.3033522e-01   6.3847947e-02
   7.3525103e-01   3.0709994e-01
   5.2972970e-01   3.5055372e-01
   7.4814484e-01   9.8702642e-02
   8.2087395e-01   4.1281768e-01
   4.7216886e-01   6.5233639e-01
   5.8216910e-01   6.1038534e-01
   5.2352072e-01   3.1866255e-01
   7.3584610e-01   6.8136464e-01
   6.0193269e-01   4.8656736e-01
   4.3248529e-01   2.4660770e-01
   3.7773101e-01   9.8174110e-01
   3.8085875e-01   3.6336904e-01
   6.4367795e-01   3.6991190e-01
   4.3769443e-01   1.3205752e-01
   4.3905311e-01   5.4560308e-01
   6.9624620e-01   3.4279722e-01
   4.8506720e-01   4.2693503e-01
   3.4320354e-01   3.3741290e-01
   5.1666307e-01   2.6305691e-01
   3.2858349e-01   5.1663245e-01
   8.4321758e-01   4.9683779e-01
   7.3627637e-01   3.2685945e-01
   9.4866337e-01   4.8966293e-01
   2.6147978e-01   3.7859745e-01
   5.0046711e-01   3.5705746e-01
   6.5545943e-01   4.6034468e-01
   4.0478539e-01   2.7849104e-01
   5.2091727e-01   2.2965641e-01
   5.2212438e-01   4.4316237e-01
   7.4076213e-01   4.8444208e-01
   5.2170330e-01   2.2618592e-01
   6.7959649e-01   2.6693028e-01
   7.2437299e-01   2.0851267e-01
   4.2221834e-01   2.6310682e-01
   6.1924437e-01   5.1653216e-01
   5.6871064e-01   2.6007931e-01
   6.0814213e-01   2.9913276e-01
   6.5878987e-01   3.4342434e-01
   4.9763319e-01   4.0996028e-01
   3.1889099e-01   2.9832162e-01
   5.4504795e-01   1.9178959e-01
   5.6538689e-01   3.7812750e-01
   7.3685337e-01   3.7767180e-01
   7.4016635e-01   2.4146004e-01
   6.8266371e-01   2.9545971e-01
   8.4859835e-01   2.9845045e-01
   6.7000566e-01   4.5941830e-01
   5.1568150e-01   4.8394940e-01
   6.0975139e-01   2.1942336e-01
   8.8635030e-01   1.9078940e-01
   8.4237960e-01   2.5759583e-01
   5.9203737e-01   3.4929025e-01
   2.4959942e-01   3.2176919e-01
   3.1651480e-01   2.1618320e-01
   5.2782818e-01   3.4792630e-01
   9.4256923e-01   3.5331507e-01
   4.9192481e-01   3.7797036e-01
   4.1178588e-01   3.8227056e-01
   6.4658047e-01   3.0685952e-01
   4.0156168e-01   2.7583696e-01
   6.9624737e-01   3.9268881e-01
   3.7200443e-01   3.1272036e-01
   4.1004592e-01   3.0023496e-01
   7.1265283e-01   2.1490871e-01
   5.9668945e-01   3.6159246e-01
   8.8519789e-01   2.7002178e-01
   7.2520345e-01   4.0043894e-01
   5.7100928e-01   2.4552060e-01
   5.7471477e-01   2.7282265e-01
   7.5092833e-01   2.7912991e-01
   6.4153728e-01   2.9505785e-01
   2.9186238e-01   2.3851500e-01
   7.8863453e-01   3.9276255e-01
   5.1660607e-01   2.0790252e-01
   4.2103713e-01   3.1702163e-01
   3.5798420e-01   3.3706398e-01
   5.3099758e-01   2.7825972e-01
   5.5652067e-01   3.1063506e-01
   9.5258847e-01   3.5415920e-01
   3.7728088e-01   3.2589202e-01
   4.0507189e-01   5.6544300e-01
   6.3581991e-01   5.2265276e-01
   1.0000000e+00   4.9524107e-01
   1.0000000e+00   4.0057154e-01
   5.1008525e-01   8.1466196e-01
   4.7890625e-01   3.3779174e-01
   4.9168435e-01   2.8731470e-01
   3.6611535e-01   3.1123724e-01
   6.2173524e-01   2.9665661e-01
   2.4344937e-01   3.0198141e-01
   5.9644760e-01   3.3660263e-01
   5.0492891e-01   3.6701133e-01
   6.0724069e-01   4.6245605e-01
   5.0219447e-01   3.9026979e-01
   5.1138368e-01   3.3993694e-01
   7.3496825e-01   4.2257329e-01
   3.4756342e-01   3.3190403e-01
   6.7331660e-01   1.2933594e-01
   6.8075673e-01   4.5055352e-01
   5.1362828e-01   2.9983731e-01
   4.2262361e-01   3.9899943e-01
   5.8733088e-01   2.6064444e-01
   6.5633370e-01   2.7218155e-01
   5.0441463e-01   4.4785943e-01
   7.1263652e-01   4.4853041e-01
   9.1636304e-01   4.7808335e-01
   9.0237669e-01   4.4949659e-01
   3.9122989e-01   3.2263595e-01
   8.7436711e-01   3.1558557e-01
   4.2301979e-01   3.3842662e-01
   3.0335106e-01   3.1810454e-01
   3.8628537e-01   3.4239745e-01
   8.8631258e-01   3.1615664e-01
   4.4035752e-01   2.4011290e-01
   6.4733447e-01   2.6210835e-01
   3.6081797e-01   2.4043363e-01
   5.6474238e-01   3.9942952e-01
   2.7572597e-01   3.3851163e-01
   6.8124943e-01   5.3315488e-01
   6.9029566e-01   3.9811393e-01
   6.1234381e-01   3.9919910e-01
   7.2652246e-01   2.6933214e-01
   5.5606603e-01   4.5114611e-01
   4.0365247e-01   2.3056921e-01
   4.6090253e-01   3.0884920e-01
   2.5961316e-01   5.1886174e-01
   7.0486622e-01   4.7308946e-01
   2.0263938e-01   2.8678853e-01
   5.4166750e-01   2.5457486e-01
   9.9969441e-01   4.5472307e-01
   7.2646343e-01   3.0206464e-01
   5.2933732e-01   2.2584204e-01
   5.8759386e-01   3.6680926e-01
   5.3410688e-01   3.6399676e-01
   8.9615905e-01   3.2882585e-01
   4.2034047e-01   6.8909348e-01
   5.8242695e-01   4.6379890e-01
   4.6009134e-01   3.2437625e-01
   6.5893648e-01   2.8953275e-01
   6.9269787e-01   4.7358400e-01
   4.3254136e-01   5.3355730e-01
   3.4430187e-01   2.5832959e-01
   5.4424482e-01   3.6994902e-01
   9.1695606e-01   5.2014783e-01
   5.5186965e-01   3.0998066e-01
   4.6029875e-01   3.2536656e-01
   7.6793976e-01   6.1679328e-01
   4.2319486e-01   3.7977950e-01
   7.9813331e-01   3.1347150e-01
   7.0664579e-01   2.2819280e-01
   7.8129840e-01   2.7331211e-01
   4.9328633e-01   3.3473018e-01
   6.0044523e-01   6.1591812e-01
   4.2551506e-01   5.4299365e-01
   4.8176811e-01   2.6792584e-01
   3.9703083e-01   2.0961099e-01
   5.9675942e-01   5.3734362e-01
   4.3618419e-01   3.5252571e-01
   4.8795529e-01   5.1016418e-01
   6.8699583e-01   2.6749606e-01
   4.6779602e-01   3.9465376e-01
   3.5157331e-01   6.0725321e-01
   5.7592405e-01   2.1862255e-01
   7.1667434e-01   2.5276402e-01
   4.6232074e-01   3.9282295e-01
   4.4765762e-01   4.2034484e-01
   5.2656966e-01   4.7344107e-01
   6.8408376e-01   7.1164213e-01
   5.8395104e-01   2.6337937e-01
   3.3975591e-01   2.7798433e-01
   8.2472235e-01   2.3494804e-01
   5.6335581e-01   3.9570347e-01
   5.1290938e-01   4.1492758e-01
   5.0599800e-01   1.7066938e-01
   4.1330304e-01   2.9504698e-01
   5.7596197e-01   1.3996142e-01
   8.8150301e-01   2.6400145e-01
   5.3656612e-01   3.8081817e-01
   6.2120800e-01   3.4024491e-01
   4.1150726e-01   5.2650218e-01
   6.3339300e-01   3.2987249e-01
   5.0549272e-01   2.1352505e-01
   5.3695577e-01   1.8155708e-01
   6.6950766e-01   2.2644800e-01
   9.2701719e-01   9.7758227e-02
   4.9102177e-01   5.5967141e-01
   6.1896823e-01   3.6659105e-01
   4.1131773e-01   2.1806173e-01
   5.3462888e-01   3.2077486e-01
   3.3110659e-01   3.4430492e-01
   8.8898407e-01   2.9174956e-01
   5.8678215e-01   3.0678923e-01
   6.3700111e-01   2.7900653e-01
   7.1321950e-01   2.2960263e-01
   6.9369739e-01   3.4454440e-01
   4.5727087e-01   4.3805644e-01
   7.7089254e-01   4.1618355e-01
   6.4246383e-01   3.3437843e-01
   5.5874375e-01   2.7920773e-01
   3.9563765e-01   2.6743808e-01
   6.6302568e-01   2.3105123e-01
   5.9112480e-01   3.4990608e-01
   4.9625993e-01   3.9210367e-01
   9.1617421e-01   4.7654785e-01
   6.3461837e-01   3.3830202e-01
   9.2145727e-01   5.3262537e-01
   5.5365388e-01   3.5746243e-01
   3.8311889e-01   4.1892896e-01
   7.9431288e-01   2.7847477e-01
   4.8615364e-01   6.2796121e-01
   9.7946060e-01   8.6517654e-01
   8.7816179e-01   4.2037052e-01
   4.4443905e-01   3.9081083e-01
   6.3293313e-01   3.3341258e-01
   7.9522711e-01   4.0290409e-01
   5.8881460e-01   4.9185990e-01
   3.1597925e-01   2.1070405e-01
   5.9284866e-01   5.9416270e-01
   6.6925230e-01   3.5663087e-01
   7.1332217e-01   3.1179990e-01
   3.8912267e-01   5.0360885e-01
   2.6136318e-01   2.9703994e-01
   7.1004955e-01   1.6241681e-01
   8.1327491e-01   5.1893686e-01
   5.8264909e-01   3.9771679e-01
   7.8754265e-01   2.6845427e-01
   4.0497001e-01   4.7046159e-01
   4.5435313e-01   1.4729994e-01
   3.7994417e-01   3.7107400e-01
   3.5823856e-01   3.5310673e-01
   4.9630196e-01   4.5424242e-01
   4.6113727e-01   3.7385207e-01
   7.1568622e-01   4.5884604e-01
   7.8689319e-01   3.8244655e-01
   9.1307904e-01   4.1954178e-01
   5.2519243e-01   3.0581717e-01
   5.1637701e-01   2.7999415e-01
   7.4265792e-01   1.1396364e-01
   7.3408089e-01   3.3834415e-01
   7.3524862e-01   5.1547253e-01
   9.6630317e-01   4.7539282e-01
   6.0679233e-01   2.4994095e-01
   1.0000000e+00   6.3468089e-01
   5.9944411e-01   2.7721242e-01
   8.6524546e-01   3.0712036e-01
   2.5037018e-01   2.4840318e-01
   4.9344055e-01   2.5621637e-01
   9.0707006e-01   5.2070980e-01
   6.0016239e-01   2.3082704e-01
   3.8126798e-01   2.5582837e-01
   4.3125424e-01   3.9118733e-01
   4.7812941e-01   2.5067470e-01
   6.3879391e-01   5.4667485e-01
   5.3425874e-01   3.7714800e-01
   5.4160690e-01   2.6008379e-01
   5.0496798e-01   3.1060545e-01
   6.2470429e-01   4.6558930e-01
   7.6574748e-01   4.2169022e-01
   6.9200807e-01   2.2629053e-01
   3.7926910e-01   4.2299838e-01
   5.6451134e-01   4.1715945e-01
   5.6039213e-01   2.3392060e-01
   5.2679782e-01   4.0900092e-01
   3.2641255e-01   4.5472612e-01
   6.1335307e-01   4.3383846e-01
   5.5625651e-01   1.2094363e-01
   5.8182441e-01   4.3305316e-01
   5.3868636e-01   3.2294025e-01
   4.1308040e-01   1.5982831e-01
   4.4362930e-01   4.5312538e-01
   4.5657865e-01   2.2278553e-01
   6.1080554e-01   3.4212223e-01
   4.2782945e-01   4.2087125e-01
   7.4577275e-01   3.7579733e-01
   3.0870041e-01   3.6561384e-01
   4.8944463e-01   4.6692347e-01
   7.7946068e-01   2.4466432e-01
   5.3206773e-01   3.5048215e-01
   3.2883975e-01   5.0603231e-01
   6.3303715e-01   2.5590231e-01
   6.3376633e-01   3.9142856e-01
   8.4271521e-01   5.1853564e-01
   6.4553810e-01   4.2401534e-01
   3.9556882e-01   3.7910045e-01
   5.3919043e-01   4.0048113e-01
   4.4602835e-01   1.6281255e-01
   4.9724414e-01   3.6876506e-01
   5.1370186e-01   2.2325329e-01
   5.9277700e-01   5.7321793e-01
   3.4762014e-01   1.0126208e-01
   8.7606992e-01   3.0414386e-01
   7.8663211e-01   4.7636224e-01
   5.9614278e-01   2.3609585e-01
   5.5314514e-01   1.7824897e-01
   3.8872372e-01   3.4871490e-01
   4.7989242e-01   7.1543090e-01
   7.7315380e-01   2.9010428e-01
   4.7341195e-01   2.1385692e-01
   4.7367052e-01   2.3604909e-01
   7.0920943e-01   2.9693667e-01
   4.1485527e-01   1.9486108e-01
   9.2073810e-01   5.7759856e-01
   5.9701433e-01   3.3737846e-01
   4.1879532e-01   2.7952639e-01
   5.4561461e-01   3.0314629e-01
   6.7227588e-01   2.8709946e-01
   3.5467698e-01   3.8390258e-01
   4.9671676e-01   4.2983552e-01
   4.0071765e-01   3.6681496e-01
   3.9255327e-01   4.4433082e-01
   6.8376913e-01   7.3854222e-01
   6.0843356e-01   3.4704348e-01
   9.8875550e-01   6.5460154e-01
   6.7970485e-01   2.2137735e-01
   6.3580137e-01   3.0709594e-01
   4.3323465e-01   3.8388381e-01
   5.5277319e-01   2.8718585e-01
   5.3369204e-01   2.0566777e-01
   5.3913703e-01   4.1204517e-01
   6.9148044e-01   2.1495742e-01
   4.0120927e-01   2.8663411e-01
   8.9434910e-01   2.1452810e-01
   6.6075911e-01   4.2930842e-01
   6.7557559e-01   4.0234303e-01
   4.3654362e-01   3.4931945e-01
   5.7919454e-01   3.5087363e-01
   6.3959485e-01   2.3654253e-01
   4.6683951e-01   2.4582670e-01
   6.6900648e-01   2.3106614e-01
   4.6278185e-01   3.5002283e-01
   7.6556591e-01   4.7585295e-01
   4.0414854e-01   4.4241838e-01
   5.3309699e-01   2.8833364e-01
   4.5085817e-01   4.2805595e-01
   4.7340805e-01   2.3290133e-01
   4.1882740e-01   3.3097073e-01
   5.5518232e-01   2.2613744e-01
   9.9997791e-01   3.1375723e-01
   6.2226127e-01   2.8574831e-01
   8.1098928e-01   2.4201888e-01
   4.2704173e-01   2.7832702e-01
   9.7606608e-01   4.4082238e-01
   5.7773192e-01   4.3316858e-01
   8.6214316e-01   7.0462824e-01
   6.7489293e-01   4.5382339e-01
   6.6038895e-01   4.2919897e-01
   6.7086011e-01   3.4162204e-01
   5.0554803e-01   3.7826171e-01
   9.8042501e-01   4.1341315e-01
   6.7611068e-01   4.7338248e-01
   7.4501452e-01   5.6085011e-01
   8.3106772e-01   4.8047213e-01
   4.7536307e-01   2.9853168e-01
   5.3471535e-01   3.6903537e-01
   4.8020585e-01   5.0930816e-01
   8.5635202e-01   3.1712065e-01
   9.9635556e-01   8.3612460e-01
   5.9491945e-01   3.7085601e-01
   7.4389285e-01   2.9948511e-01
   3.8085603e-01   3.9373790e-01
   8.7974211e-01   4.9687022e-01
   6.1995181e-01   7.1005202e-01
   5.6772376e-01   4.3903371e-01
   9.9991141e-01   7.8098929e-01
   3.4755811e-01   4.1374551e-01
   2.6786905e-01   2.4058204e-01
   5.9302237e-01   4.1429453e-01
   4.4828047e-01   4.2357439e-01
   7.1427811e-01   4.5897569e-01
   5.1085998e-01   4.2125640e-01
   3.6366571e-01   3.4870588e-01
   5.7537469e-01   3.5440541e-01
   3.5285301e-01   1.9081928e-01
   6.3975462e-01   4.3537054e-01
   6.3269947e-01   3.4514468e-01
   9.5632538e-01   3.6020892e-01
   4.2105017e-01   3.7332822e-01
   9.6318241e-01   2.7792187e-01
   3.7021940e-01   3.7262086e-01
   5.9789648e-01   2.4287093e-01
   5.3043425e-01   5.1469205e-01
   6.3169383e-01   4.5245527e-01
   5.9512294e-01   5.0765867e-01
   9.4105206e-01   5.2267014e-01
   5.7836906e-01   3.2376316e-01
   3.7390108e-01   3.7039444e-01
   4.0619459e-01   7.4884624e-01
   4.2926368e-01   2.7815514e-01
   7.2589437e-01   3.8220284e-01
   4.8916647e-01   3.8905986e-01
   5.4197399e-01   4.1294617e-01
   4.3143640e-01   2.3363836e-01
   5.2178870e-01   3.3259910e-01
   7.5681152e-01   5.5469707e-01
   4.5607661e-01   2.4231112e-01
   8.1143482e-01   4.3498406e-01
   5.9662078e-01   4.3812410e-01
   8.5910101e-01   1.9410352e-01
   5.6068642e-01   3.4725621e-01
   4.1047838e-01   6.7469243e-02
   4.2250678e-01   3.9997501e-01
   3.1596054e-01   4.4212366e-01
   5.3629954e-01   5.6509901e-01
   4.7127502e-01   2.6933445e-01
   5.5278751e-01   4.4873749e-01
   5.6508129e-01   2.8612046e-01
   3.7626187e-01   3.4699993e-01
   6.5253627e-01   2.6908361e-01
   3.1704326e-01   2.3751927e-01
   5.9859007e-01   3.2368861e-01
   5.5079617e-01   3.7235422e-01
   5.4898407e-01   5.7893037e-01
   5.3556278e-01   4.2610763e-01
   7.4015873e-01   3.2004538e-01
   4.4307703e-01   3.0788895e-01
   5.7614175e-01   3.6437973e-01
   4.0628659e-01   3.3114534e-01
   5.7225286e-01   3.9027281e-01
   2.9422809e-01   3.5501327e-01
   3.9631798e-01   2.3149623e-01
   7.9603456e-01   6.4918363e-01
   6.4332474e-01   5.0760390e-01
   2.9662448e-01   3.2548347e-01
   8.7523105e-01   4.0767831e-01
   5.8303599e-01   3.3968248e-01
   8.0139530e-01   3.2971152e-01
