# Supplementary material for: Multiplexed imaging of nucleome architectures in single cells of mammalian tissue
Source: Nat Commun. 2020 Jun 9;11:2907. doi: 10.1038/s41467-020-16732-5 (PMC7283333; doi:10.1038/s41467-020-16732-5)
Supplement: Supplementary file 11 — Source Data [file 41467_2020_16732_MOESM11_ESM.zip › Source Data/FigS3b_Macrophage.txt]

   5.7262520e-01   3.6873763e-01
   7.7662579e-01   3.6670394e-01
   4.0736822e-01   2.5623270e-01
   5.9578784e-01   3.5381420e-01
   5.5698776e-01   4.7837735e-01
   9.1986674e-01   2.9846794e-01
   8.3688217e-01   3.4036695e-01
   6.3312151e-01   2.1829860e-01
   5.1563596e-01   6.1894560e-01
   8.8739494e-01   4.2349093e-01
   7.1739119e-01   4.3071993e-01
   3.2568748e-01   1.9056639e-01
   9.0261863e-01   2.6186879e-01
   5.2162794e-01   3.5450873e-01
   3.3068580e-01   5.5803527e-01
   4.5340907e-01   2.9504041e-01
   4.4583294e-01   3.7613095e-01
   7.9441730e-01   2.2185043e-01
   4.9725681e-01   4.7627689e-01
   4.2125584e-01   2.4615093e-01
   4.2436306e-01   2.5040206e-01
   6.5956212e-01   3.4176496e-01
   4.8823825e-01   3.4525372e-01
   6.5071478e-01   3.5675333e-01
   3.4416871e-01   2.4774997e-01
   6.0317899e-01   3.1612806e-01
   7.3080762e-01   3.8344354e-01
   1.3074047e-01   6.9265022e-01
   9.1304336e-01   3.1718279e-01
   5.6499848e-01   2.5618828e-01
   7.1592379e-01   6.4641411e-01
   7.3248537e-01   4.0502540e-01
   5.9041881e-01   4.5956521e-01
   8.5669253e-01   9.6260386e-01
   2.6603998e-01   4.1640178e-01
   3.4722252e-01   4.1056300e-01
   6.1052498e-01   1.8265184e-01
   4.3359485e-01   3.6395801e-01
   1.5095171e-01   4.5279301e-01
   3.3118999e-01   5.4547835e-01
   6.2650306e-01   2.9494661e-01
   8.4034324e-01   2.8212780e-01
   4.6804760e-01   3.7325199e-01
   1.2667640e-01   4.9356475e-01
   7.5969448e-01   3.8382600e-01
   8.3117513e-01   2.1933189e-01
   9.5210083e-02   2.6276076e-01
   3.5386826e-01   2.4764364e-01
   5.3836915e-01   3.7355591e-01
   5.1175479e-01   3.6272212e-01
   7.4291764e-01   2.1471567e-01
   8.2920213e-01   5.0783364e-01
   3.1578004e-01   2.8989506e-01
   7.6236510e-01   2.5159489e-01
   4.4595971e-01   4.1822671e-01
   3.6542794e-01   6.2519422e-01
   5.8903324e-01   2.1383619e-01
   5.1751282e-01   3.3418494e-01
   6.6406218e-01   3.0679434e-01
   4.6982902e-01   2.6072867e-01
   4.3688643e-01   1.8922963e-01
   6.4298533e-01   2.5690523e-01
   3.1791544e-01   3.3791501e-01
   6.1101016e-01   3.4803598e-01
   6.6781485e-01   2.7301662e-01
   5.9158534e-01   3.9737451e-01
   5.7272140e-01   3.0861998e-01
   6.8823843e-01   2.5399631e-01
   5.6072105e-01   2.1390510e-01
   4.9795854e-01   1.5734021e-01
   4.2277318e-01   1.8067870e-01
   6.7642185e-01   3.9403323e-01
   8.8754777e-01   3.3293039e-01
   2.5540107e-01   1.9434533e-01
   7.7902459e-01   4.7946485e-01
   8.9792419e-01   2.3591572e-01
   3.7468623e-01   5.0738565e-01
   3.9457678e-01   2.5429239e-01
   4.4033727e-01   1.9086264e-01
   3.8507579e-01   7.4642139e-01
   5.2524414e-01   3.7302186e-01
   4.5686852e-01   3.5567973e-01
   7.2390460e-01   3.1912785e-01
   4.0796469e-01   2.5992564e-01
   6.4102445e-01   1.2071948e-01
   3.7760370e-01   2.5421941e-01
   8.3874920e-01   2.7481193e-01
   8.7447473e-01   6.3985961e-02
   5.7135506e-01   1.9055596e-01
   8.6912144e-01   2.4989612e-01
   5.6150733e-01   4.7732808e-01
   3.9912724e-01   3.5302532e-01
   3.2658170e-01   3.9227900e-01
   4.0230263e-01   4.6098241e-01
   3.8960165e-01   2.5953594e-01
   5.9530989e-01   3.4655579e-01
   3.2114457e-01   4.9958676e-01
   5.7697111e-01   9.0404191e-02
   4.6065355e-01   4.4219765e-01
   7.3299076e-01   4.3687090e-01
   3.5400414e-01   3.4663278e-01
   9.0364361e-01   6.8058497e-01
   7.7234622e-01   4.0620005e-01
   6.4754415e-01   5.0109567e-01
   4.9632139e-01   3.9367586e-01
   5.7677023e-01   2.4838374e-01
   6.3746722e-01   4.2102940e-01
   5.2145460e-01   3.0907105e-01
   7.0452145e-01   2.6122178e-01
   6.9158668e-01   4.2865974e-01
   5.3360180e-01   2.2353977e-01
   5.6710405e-01   4.8455723e-01
   7.1112853e-01   2.4451405e-01
   3.9047911e-01   2.6566065e-01
   8.2969686e-01   3.6913714e-01
   4.5192796e-01   2.2903677e-01
   7.0114449e-01   2.7529288e-01
   4.5666406e-01   3.1531441e-01
   1.5532371e-01   2.6766112e-01
   5.7140976e-01   3.0358691e-01
   8.4822820e-01   2.6031090e-01
   4.3963685e-01   2.9884436e-01
   8.8659379e-01   5.0102918e-01
   7.3628507e-01   1.6312737e-01
   5.8097552e-01   2.7799265e-01
   2.0764158e-01   2.3302368e-01
   6.3704196e-01   2.8400425e-01
   6.0401964e-01   3.7674692e-01
   5.9236588e-01   3.1405921e-01
   5.5429430e-01   2.0726520e-01
   6.6538133e-01   4.6228149e-01
   3.1787038e-01   1.0950386e-01
   7.3871040e-01   3.0218305e-01
   4.8214420e-01   1.5264308e-01
   3.9332002e-01   2.5833083e-01
   4.5733970e-01   4.0317930e-01
   6.6725206e-01   3.9557046e-01
   4.9172670e-01   1.9013796e-01
   6.8890343e-01   2.1850327e-01
   9.3403457e-01   2.0576324e-01
   5.8860963e-01   4.5512238e-01
   5.1556836e-01   2.5299421e-01
   3.9410728e-01   2.5633676e-01
   5.1245246e-01   2.8598883e-01
   2.9837015e-01   3.4224412e-01
   4.1371814e-01   3.7732447e-01
   5.9368160e-01   2.4242703e-01
   2.1513168e-01   2.5312581e-01
   4.7345703e-01   8.7554735e-02
   2.8444893e-01   2.3946844e-01
   7.0244884e-01   2.5836482e-01
   6.7403938e-01   3.5984361e-01
   7.4844189e-01   3.8382319e-01
   5.6405521e-01   3.6858208e-01
   2.8010748e-01   4.0866313e-01
   8.8057331e-01   3.2211751e-01
   2.6083619e-01   4.7004614e-01
   5.1872850e-01   4.2346602e-01
   6.7206117e-01   2.7135254e-01
   4.9297503e-01   3.3341063e-01
   9.6279228e-01   4.2484700e-01
   6.0873875e-01   3.1820735e-01
   1.2014553e-01   2.9531754e-01
   7.0555022e-01   2.4399710e-01
   6.2002047e-01   3.1550508e-01
   4.6627160e-01   3.7599472e-01
   3.3038458e-01   2.0846041e-01
   5.1401238e-01   3.3527509e-01
   7.2603096e-01   2.7680931e-01
   2.7835434e-01   2.7526353e-01
   9.9907794e-01   3.7455797e-01
   5.1632194e-01   3.2045112e-01
   6.5809587e-01   3.3515056e-01
   6.6479682e-01   7.9668783e-01
   5.8008724e-01   4.2724469e-01
   3.1704777e-01   4.5503203e-01
   5.3732514e-01   4.9340403e-01
   4.2733217e-01   4.5038876e-01
   4.8125054e-01   2.9862567e-01
   5.2973052e-01   5.0246697e-01
   3.6638444e-01   1.7286559e-01
   6.7635431e-01   2.7249994e-01
   3.3684072e-01   3.2759946e-01
   4.6119455e-01   3.0647942e-01
   5.3760434e-01   4.0178674e-01
   5.0486836e-01   5.1435721e-01
   4.8670105e-01   3.0252641e-01
   4.8619003e-01   4.2076256e-01
   7.0754315e-01   1.4971799e-01
   9.9273768e-01   2.6159979e-01
   8.5929503e-01   4.9971811e-01
   4.3502544e-01   3.1850326e-01
   7.3477975e-01   4.4349041e-01
   2.7701458e-01   3.7485003e-01
   5.7126276e-01   1.7824659e-01
   4.0729589e-01   3.4671740e-01
   7.2240609e-01   3.0395929e-01
   4.6961931e-01   2.8412598e-01
   6.7179342e-01   4.9335567e-01
   3.0496831e-01   2.7860011e-01
   5.7729095e-01   3.0557711e-01
   4.6490353e-01   4.3180858e-01
   6.2882959e-01   3.7067093e-01
   4.7142762e-01   5.4743045e-01
   4.5308042e-01   2.8159396e-01
   5.4638814e-01   2.0292808e-01
   6.4168464e-01   2.3139808e-01
   7.3716078e-01   3.0592532e-01
   6.7740710e-01   2.7341244e-01
   5.6006493e-01   2.0187160e-01
   6.4804027e-01   2.1699189e-01
   3.0642073e-01   3.7472584e-01
   5.8838874e-01   2.6081423e-01
   5.4033727e-01   3.7490951e-01
   4.0457073e-01   2.1093179e-01
   1.4345507e-01   2.8390456e-01
   2.0913201e-01   2.6415244e-01
   3.7662600e-01   3.1319363e-01
   4.3627439e-01   3.0534436e-01
   3.5955148e-01   3.2019104e-01
   6.7518632e-01   2.9725980e-01
   1.8360390e-01   5.1490179e-01
   8.0748363e-01   5.5505006e-01
   6.3162943e-01   3.1157614e-01
   5.3688286e-01   3.7862660e-01
   1.4968510e-01   4.5462469e-01
   4.4246912e-01   2.4504617e-01
   5.5097239e-01   1.5220133e-01
   3.7643926e-01   2.7841384e-01
   1.8876103e-01   3.9217268e-01
   5.9094779e-01   2.0863911e-01
   4.1655032e-01   3.1149842e-01
   4.6868219e-01   5.0508794e-02
   3.7446037e-01   1.9375877e-01
   5.5548057e-01   4.0312623e-01
   5.3812339e-01   1.1950788e-01
   3.5453202e-01   5.9280353e-01
   2.6668504e-01   3.9905705e-01
   4.0266773e-01   1.3442315e-01
   7.1180608e-01   3.5779667e-01
   5.0173959e-01   3.5776501e-01
   3.6251689e-01   4.1737580e-01
   5.3317951e-01   3.1314010e-01
   3.7305584e-01   2.1977312e-01
   4.3598483e-01   5.7518884e-01
   6.1311649e-01   3.9648405e-01
   2.2069370e-01   3.5559287e-01
   5.9669378e-01   3.0901957e-01
   5.8868419e-01   3.8539425e-01
   5.4273844e-01   4.2798896e-01
   5.6585246e-01   4.0491230e-01
   1.7626634e-01   3.4054184e-01
   3.7624241e-01   3.6927247e-01
   5.4468815e-01   3.4770282e-01
   7.5497043e-01   3.0869191e-01
   6.1086813e-01   7.0348934e-01
   4.9022241e-01   3.0789930e-01
   7.7422565e-01   1.8793076e-01
   3.5052845e-01   3.4896484e-01
   2.9948006e-01   4.9954379e-01
   1.8750490e-01   3.6648872e-01
   3.3551279e-01   3.2492550e-01
   3.7113487e-01   3.6205448e-01
   4.6269917e-01   3.0452213e-01
   4.8665925e-01   2.1031157e-01
   5.7672552e-01   5.6422245e-01
   5.7872556e-01   4.9693242e-01
   4.5493413e-01   4.2903562e-01
   6.7782082e-01   1.1272834e-01
   2.6028061e-01   7.8132441e-01
   7.0451919e-01   4.1601906e-01
   6.1712069e-01   4.8780271e-01
   5.3551926e-01   4.3709052e-01
   8.5459327e-01   3.7713532e-01
   2.7963138e-01   3.9769226e-01
   6.0718769e-01   3.2153530e-01
   5.8294389e-01   5.5653668e-01
   4.5122009e-01   2.9511337e-01
   3.8315393e-01   2.3227178e-01
   3.9793790e-01   3.7407529e-01
   5.3175553e-01   3.5734287e-01
   1.4576325e-01   3.5285792e-01
   4.7290404e-01   2.7182640e-01
   7.2486766e-01   2.8660729e-01
   8.7941704e-01   1.7587872e-01
   4.7900636e-01   2.7173719e-01
   3.3153389e-01   4.0290370e-01
   9.9242610e-01   6.6853155e-01
   7.3901212e-01   3.4488909e-01
   4.0070026e-01   4.0162640e-01
   5.5054369e-01   3.8231907e-01
   7.4207748e-01   5.6391537e-01
   3.8397797e-01   3.0190450e-01
   4.3524188e-01   1.8387242e-01
   7.4312981e-01   3.4860893e-01
   3.6184100e-01   4.0164423e-01
   8.7079739e-01   5.5012775e-01
   6.6390542e-01   3.0139835e-01
   3.8553730e-01   3.4348052e-01
   4.7768815e-01   9.0423898e-02
   4.8654570e-01   3.3825035e-01
   4.6185165e-01   2.2603346e-01
   7.3691307e-01   5.3421848e-01
   1.0000000e+00   2.8958389e-01
   5.6787605e-01   4.8022936e-01
   4.6360000e-01   4.1626069e-01
   9.9572691e-01   4.0184549e-01
   3.4865952e-01   1.6776503e-01
   5.3963302e-01   2.3694642e-01
   5.7976100e-01   5.7716818e-01
   5.9146657e-01   2.4219040e-01
   4.4405411e-01   1.5827120e-01
   7.3625520e-01   3.1673909e-01
   4.9340053e-01   2.6035602e-01
   5.4714385e-01   3.1658057e-01
   4.2517671e-01   3.2038209e-01
   3.6684676e-01   1.3451803e-01
   6.1449439e-01   3.9129594e-01
   7.9168457e-01   3.4209978e-01
   2.6949038e-01   1.9209833e-01
   4.0345872e-01   1.7287379e-01
   4.0692992e-01   5.9920005e-02
   7.1382881e-01   3.2850606e-01
   7.3399006e-01   5.4994536e-01
   4.6448912e-01   3.7740567e-01
   6.3619409e-01   5.6372522e-01
   7.4673046e-01   3.7545492e-01
   5.8422232e-01   2.5486218e-01
   7.0496156e-01   3.0440023e-01
   8.6091500e-01   1.4288568e-01
   4.7883992e-01   3.8883318e-01
   6.2935982e-01   4.4825319e-01
   9.0701043e-01   4.8372453e-01
   2.8939223e-01   5.7022413e-01
   5.8520590e-01   3.7491977e-01
   2.9541380e-01   1.5870558e-01
   5.1491547e-01   4.6097509e-01
   5.3346563e-01   3.2953570e-01
   4.1923509e-01   3.8108456e-01
   4.7584593e-01   2.3367567e-01
   2.1150973e-01   4.1360879e-01
   7.9922521e-01   2.9033525e-01
   4.2628888e-01   3.4114085e-01
   4.7816465e-01   3.1869846e-01
   7.6751335e-01   2.3533827e-01
   7.3363191e-01   5.6923511e-01
   5.1970716e-01   5.9328597e-01
   5.4958476e-01   3.9397581e-01
   3.3387832e-01   3.4312801e-01
   5.4073507e-01   1.7584215e-01
   3.9853924e-01   3.0416420e-01
   6.1696826e-01   2.9406368e-01
   3.8233591e-01   3.0644418e-01
   3.6748840e-01   3.7818779e-01
   5.0840733e-01   3.5928923e-01
   4.0684340e-01   4.8424503e-01
   6.8041964e-01   3.6219317e-01
   4.6526351e-01   4.2029721e-01
   4.9082329e-01   2.3924463e-01
   4.0374680e-01   4.1555792e-01
   8.6037602e-01   7.6248090e-01
   1.3448218e-01   4.6350068e-01
   3.0636411e-01   2.4954835e-01
   8.3934585e-01   6.4721618e-01
   3.3100470e-01   2.7329925e-01
   5.2258217e-01   2.3329680e-01
   7.0391845e-01   2.6280998e-01
   4.4523073e-01   5.3253983e-01
   4.9911681e-01   2.4387966e-01
   4.1976102e-01   7.1786448e-01
   7.6703810e-01   4.0977780e-01
   7.1195324e-01   1.4232021e-01
   3.5709881e-01   4.4437807e-01
   1.0000000e+00   6.0450256e-01
   7.0170662e-01   3.7217590e-01
   5.7373698e-01   6.6010590e-01
   5.0729867e-01   1.3826755e-01
   3.4968894e-01   3.5826793e-01
   2.6736452e-01   3.6988778e-01
   6.7341629e-01   4.5970944e-01
   3.5087934e-01   2.5466635e-01
   9.3445664e-01   7.7825887e-01
   5.2792653e-01   2.1949306e-01
   5.2142825e-01   2.6642246e-01
   6.6262173e-01   3.1865488e-01
   3.5346192e-01   3.4929805e-01
   7.2136644e-01   3.1817822e-01
   7.6404417e-01   1.9134739e-01
   6.3332250e-01   1.6637908e-01
   6.6815627e-01   3.2932795e-01
   4.6736842e-01   4.2606078e-01
   5.6060165e-01   2.5772951e-01
   3.3631798e-01   3.3280307e-01
   5.8089054e-01   2.6875443e-01
   5.1876952e-01   3.5529030e-01
   5.5920290e-01   4.2817913e-01
   3.7515777e-01   3.3428218e-01
   7.2345653e-01   3.7942117e-01
   3.6067946e-01   3.3855882e-01
   3.5450426e-01   3.6807305e-01
   3.3939025e-01   3.3861274e-01
   8.4714324e-01   4.0341453e-01
   4.7505414e-01   2.3178158e-01
   5.7362472e-01   3.1506507e-01
   5.1025059e-01   5.4181689e-01
   5.0912684e-01   5.9812401e-01
   4.0558752e-01   3.0070037e-01
   4.4216678e-01   3.3879475e-01
   4.2205728e-01   2.1376660e-01
   6.7537176e-01   3.3293660e-01
   6.8441359e-01   4.8379439e-01
   6.2790018e-01   3.9491774e-01
   7.0407415e-01   3.8484589e-01
   6.5725729e-01   4.3059918e-01
   2.1733092e-01   1.9516577e-01
   3.4161625e-01   1.7641430e-01
   4.6785682e-01   3.9826243e-01
   4.9720437e-01   3.1020962e-01
   4.4979936e-01   4.8632451e-01
   3.2865297e-01   2.7334959e-01
   6.5401158e-01   3.0776162e-01
   3.4020789e-01   1.0486362e-01
   6.9412776e-01   2.1239182e-01
   5.6755343e-01   3.4953993e-01
   4.4788103e-01   3.9717649e-01
   7.5890443e-01   4.7081761e-01
   3.7306336e-01   5.0468732e-01
   5.2781063e-01   4.5068977e-01
   6.0047068e-01   2.9325449e-01
   8.1880304e-01   3.5554018e-01
   7.2010211e-01   2.3890889e-01
   9.8975659e-01   4.1328412e-01
   2.7924284e-01   2.5487495e-01
   3.4023075e-01   3.1999956e-01
   3.7590189e-01   3.3749142e-01
   4.1028174e-01   1.4759502e-01
   6.6267293e-01   3.0702759e-01
   4.0638605e-01   4.6513969e-01
   7.5793281e-01   3.6722399e-01
   4.2616603e-01   3.3543624e-01
   5.2245708e-01   2.7096500e-01
   6.0885557e-01   2.1931940e-01
   3.5448770e-01   3.5175817e-01
   4.5261791e-01   3.1343248e-01
   4.9310018e-01   5.5760906e-01
   8.1311337e-01   3.1851857e-01
   3.0951979e-01   3.8482910e-01
   7.2080876e-01   5.4151528e-01
   7.2384888e-01   4.6194338e-01
   4.4061812e-01   2.4595802e-01
   4.5628020e-01   2.6973276e-01
   7.2474632e-01   6.1779632e-01
   3.0206248e-01   3.0735479e-01
   3.2655170e-01   3.1112493e-01
   6.1624851e-01   2.6043471e-01
   2.7899237e-01   2.9937313e-01
   2.7752640e-01   2.3648907e-01
   3.9837212e-01   3.8488318e-01
   1.7108460e-01   4.3703975e-01
   4.1582224e-01   1.2533822e-01
   8.5878040e-01   2.5609033e-01
   4.6878805e-01   3.8216241e-01
   9.3581580e-01   5.2796279e-01
   3.9649556e-01   3.3841081e-01
   3.7200787e-01   4.1701218e-01
   5.4883451e-01   2.5083337e-01
   5.1643660e-01   4.1796361e-01
   9.6314573e-01   3.8158283e-01
   3.3959094e-01   2.2947957e-01
   4.5184463e-01   4.4785507e-01
   2.2605234e-01   3.1618379e-03
   4.8461120e-01   4.0512775e-01
   2.6825132e-01   4.3532124e-01
   3.6300057e-01   5.2037809e-01
   3.9508273e-01   3.4385180e-01
   2.7949521e-01   1.4273882e-01
   6.3877300e-01   5.6656005e-01
   1.0000000e+00   4.0568602e-01
   7.0586313e-01   4.0117410e-01
   4.2980215e-01   3.7169808e-01
   3.1823422e-01   1.4078929e-01
   6.9128433e-01   3.5828198e-01
   3.4272739e-01   2.0248586e-01
   3.9974388e-01   3.9771555e-01
   6.1620205e-01   2.0860638e-01
   4.7955623e-01   1.7131886e-01
   6.7817205e-01   3.2026508e-01
   2.3144377e-01   3.9688949e-01
   1.0000000e+00   6.2587388e-01
   3.0285058e-01   3.3905953e-01
   4.2782436e-01   3.5547928e-01
   3.2064701e-01   3.5971813e-01
   4.6381793e-01   2.8471312e-01
   4.9192605e-01   2.6715150e-01
   4.2479005e-01   4.1123787e-01
   5.1528549e-01   3.9532583e-01
   5.7636965e-01   1.1985958e-01
   4.8074054e-01   4.3037311e-01
   5.8689261e-01   3.0143826e-01
   4.8466173e-01   2.4583991e-01
   3.0220430e-01   2.9749861e-01
   5.4285150e-01   1.7201683e-01
   6.9199775e-01   4.9560514e-01
   7.6368218e-01   4.7418610e-01
   6.6170463e-01   4.0610680e-01
   1.0000000e+00   3.5205299e-01
   4.5999829e-01   6.0335815e-01
   6.4453210e-01   3.1318484e-01
   3.7505926e-01   2.9000573e-01
   1.8806600e-01   3.1738297e-01
   4.2492520e-01   3.4985411e-01
   4.9859037e-01   3.2406190e-01
   1.2748534e-01   4.5562735e-01
   4.3444687e-01   3.9511906e-01
   5.0691284e-01   5.9850138e-01
   8.0740667e-01   3.1466380e-01
   4.8822182e-01   2.8106058e-01
   6.8950876e-01   5.6313455e-01
   6.9278279e-01   5.7058171e-01
   5.7917178e-01   2.9735738e-01
   6.7375188e-01   3.7397349e-01
   5.7263279e-01   2.2550966e-01
   5.2952487e-01   6.2126512e-01
   6.3146117e-01   2.5345556e-01
   2.8625409e-01   2.7392949e-01
   4.2069622e-01   2.5873990e-01
   4.8627701e-01   2.3898664e-01
   5.8825154e-01   4.2856354e-01
   3.9389915e-01   2.6859223e-01
   5.5321316e-01   2.7116887e-01
   5.9667432e-01   3.0965199e-01
   5.9151744e-01   3.7833492e-01
   3.9437593e-01   2.8488304e-01
   2.0280789e-01   2.4962916e-01
   6.2978937e-01   3.7224930e-01
   5.3302421e-01   3.6071056e-01
   2.6797172e-01   2.8411634e-01
   5.3739578e-01   9.2682954e-01
   8.4078515e-01   5.4654821e-01
   5.1023559e-01   3.4920243e-01
   5.7196462e-01   4.0173012e-01
   4.4181249e-01   3.8276197e-01
   5.0801272e-01   4.9181938e-01
   6.3992414e-01   3.7143863e-01
   5.0478186e-01   2.9118831e-01
   4.8477753e-01   6.0389006e-01
   5.0462914e-01   3.8966447e-01
   4.5033913e-01   2.8968290e-01
   6.7678646e-01   2.3006753e-01
   7.4268628e-01   3.7321612e-01
   4.3622959e-01   3.0664860e-01
   4.5954710e-01   3.8993655e-01
   6.1371866e-01   6.1612043e-01
   4.9490700e-01   3.5436013e-01
   8.6420479e-01   1.8246147e-01
   9.1577493e-01   6.0288903e-01
   5.2780457e-01   8.6177037e-02
   9.5998863e-01   3.0276138e-01
   6.6964250e-01   6.3913408e-02
   2.3824858e-01   2.8854240e-01
   4.9612603e-01   2.8109940e-01
   5.1616606e-01   3.8786024e-01
   5.5129553e-01   3.4942920e-01
   4.4309743e-01   2.5248738e-01
   1.4348917e-01   9.3336078e-01
   9.9927819e-01   5.4922928e-01
   3.5656548e-01   3.3288941e-01
   4.1606585e-01   6.5757984e-02
   7.0206554e-01   4.4505736e-01
   5.6904972e-01   2.7345459e-01
   7.7798012e-01   3.3608456e-01
   8.9252018e-01   4.2266446e-01
   7.6560868e-01   4.5148571e-01
   5.5419773e-01   2.9972597e-01
   3.4559800e-01   2.4325714e-01
   7.6777944e-01   3.6032072e-01
   5.3294852e-01   3.2586079e-01
   6.8526475e-01   3.4156366e-01
   3.1758930e-01   3.2496329e-01
   3.9803323e-01   1.3432245e-01
   7.8744837e-01   2.9250712e-01
   2.9815944e-01   3.9709865e-01
   2.2793760e-01   2.7052143e-01
   7.9067217e-01   3.9178955e-01
   5.7532661e-01   1.9723566e-01
   8.1345935e-01   5.1484647e-01
   2.5994404e-01   3.9984977e-01
   4.1847104e-01   2.5328856e-01
   6.9582830e-01   1.9964626e-01
   4.7267324e-01   1.6749820e-01
   1.6374966e-01   2.3544260e-01
   5.0826405e-01   2.4117279e-01
   5.2826199e-01   4.7360001e-01
   6.9542362e-01   3.4550641e-01
   4.3263946e-01   2.5119552e-01
   3.8301760e-01   3.9953905e-01
   3.6806647e-01   3.5620822e-01
   5.8133553e-01   2.6403798e-01
   4.5716800e-01   6.8103749e-01
   4.2518139e-01   2.8985627e-01
   4.2933302e-01   5.5231398e-01
   5.6467152e-01   4.2114005e-01
   4.8613676e-01   2.7148260e-01
   8.0754036e-01   1.3597447e-01
   2.1394049e-01   5.9167884e-01
   8.3283863e-01   3.0563577e-01
   4.2671776e-01   2.9542761e-01
   5.1814299e-01   2.7805283e-01
   4.1734363e-01   2.9694051e-01
   5.5112772e-01   1.9096576e-01
   6.9284080e-01   4.7978781e-01
   3.6757453e-01   3.9217470e-01
   7.0217494e-01   3.2113924e-01
   6.4464210e-01   1.8883445e-01
   3.7956395e-01   1.0037363e-01
   4.9077075e-01   3.8911741e-01
   7.5252266e-01   7.1070798e-01
   3.9372947e-01   3.0000209e-01
   3.2320686e-01   3.1771921e-01
   5.2385488e-01   3.1053251e-01
   4.5574090e-01   6.2486611e-01
   6.9547987e-01   4.0556349e-01
   5.4623176e-01   4.3889608e-01
   7.8276805e-01   5.7330514e-01
   3.9440156e-01   3.4557941e-01
   4.1725479e-01   2.2032529e-01
   3.7758073e-01   6.6708719e-01
   4.1294650e-01   4.5288768e-01
   5.3636037e-01   3.8905717e-01
   6.9526713e-01   4.1173087e-01
   4.7700438e-01   3.3562584e-01
   3.3743453e-01   1.8880197e-01
   5.3316810e-01   3.2107619e-01
   6.1888010e-01   3.0667269e-01
   7.9911662e-01   8.3053054e-01
   6.7410740e-01   2.2753013e-01
   3.8558171e-01   4.1663418e-01
   4.4110221e-01   3.7097527e-01
   5.5598279e-01   3.4692478e-01
   5.0658967e-01   2.9093177e-01
   6.3497765e-01   3.6801557e-01
   4.2821544e-01   3.4309349e-01
   5.1239490e-01   1.5999951e-01
   5.9631929e-01   2.9038327e-01
   4.4868729e-01   4.0055983e-01
   4.2319763e-01   4.0205918e-01
   3.8226440e-01   4.7239736e-01
   3.1775813e-01   1.9611754e-01
   3.2353959e-01   3.2072483e-01
   5.0071770e-01   3.4848330e-01
   8.2261940e-02   4.9333380e-01
   7.1845071e-01   1.9863713e-01
   3.8017225e-01   2.5665776e-01
   4.8718812e-01   2.3429175e-01
   6.0113892e-01   2.9274259e-01
   6.5918887e-01   3.9111097e-01
   4.5202710e-01   3.1636360e-01
   9.2646836e-01   3.5076805e-01
   7.4364099e-01   4.5287515e-01
   6.7572401e-01   1.6570769e-01
   3.7784417e-01   3.1905173e-01
   1.3155522e-01   2.4452840e-01
   4.4035260e-01   5.2091055e-01
   3.5648177e-01   3.2088353e-01
   7.7192077e-01   7.6093052e-01
   3.6954717e-01   3.1683316e-01
   4.5741026e-01   1.7714907e-01
   5.5785444e-01   3.1116596e-01
   4.3292974e-01   2.8806330e-01
   4.2385445e-01   2.1029839e-01
   6.7054352e-01   3.9151453e-01
   6.6341477e-01   2.2448447e-01
   4.1150604e-01   5.0143865e-01
   9.9890599e-01   2.7274637e-01
   4.9948591e-01   3.4278401e-01
   6.5120832e-01   3.1256978e-01
   9.3236371e-01   2.5730660e-01
   4.3981400e-01   6.7614552e-01
   3.7434615e-01   3.4744429e-01
   3.6718456e-01   3.3817535e-01
   3.6644017e-01   4.0455305e-01
   4.2523221e-01   2.4359512e-01
   5.0381836e-01   3.0485955e-01
   2.7184077e-01   4.8221543e-01
   6.3989261e-01   2.2843874e-01
   6.9775194e-01   2.7637167e-01
   4.2276424e-01   3.9049899e-01
   3.7370285e-01   4.2752465e-01
   4.2586537e-01   1.4500352e-01
   6.9007302e-01   4.3382932e-01
   8.2663453e-01   7.1045573e-01
   4.6124184e-01   4.1276370e-01
   4.5429046e-01   3.8770272e-01
   1.0000000e+00   9.9359428e-01
   3.5331349e-01   2.7688416e-01
   6.1620737e-01   4.4203837e-01
   3.2941052e-01   3.7365433e-01
   2.6370188e-01   3.2728692e-01
   4.4972896e-01   2.6075288e-01
   8.1414924e-01   2.6484879e-01
   5.2567600e-01   4.1757247e-01
   8.5996917e-01   1.2086040e-01
   7.2830831e-01   3.8483741e-01
   5.0690294e-01   4.0218038e-01
   3.9539124e-01   2.8973678e-01
   5.2386902e-01   1.8837137e-01
   6.7058832e-01   4.2461955e-01
   4.0635960e-01   3.6332288e-01
   6.0071984e-01   4.7781712e-01
   5.9630606e-01   2.3100064e-01
   3.0767513e-01   3.8932424e-01
   8.0154528e-01   3.3419006e-01
   3.8927760e-01   2.5910847e-01
   6.4328944e-01   5.3191256e-01
   4.8241893e-01   4.6651715e-01
   2.9802722e-01   3.4040373e-01
   4.1815032e-01   2.4507521e-01
   5.3955855e-01   4.0976657e-01
   2.0723252e-01   2.5582356e-01
   4.2670362e-01   3.9070184e-01
   9.1194318e-01   8.8350860e-01
   4.3702503e-01   3.2690274e-01
   4.5844803e-01   3.8628097e-01
   6.7482196e-01   2.9002524e-01
   5.3267627e-01   2.3826164e-01
   5.0519838e-01   4.7324002e-01
   6.1312917e-01   3.4263769e-01
   3.8231685e-01   2.9825203e-01
   6.4145687e-01   5.0872478e-01
   2.0882512e-01   3.2153076e-01
   5.0300755e-01   3.6711315e-01
   4.8783295e-01   3.0173261e-01
   4.7014745e-01   5.4035943e-01
   5.9534497e-01   2.3185995e-01
   3.6632856e-01   3.2255569e-01
   4.1070966e-01   3.5170689e-01
   4.7100345e-01   1.6935163e-01
   3.4707647e-01   2.9262708e-01
   3.4069200e-01   5.3561799e-01
   5.2936766e-01   3.3394816e-01
   6.0263510e-01   7.3345062e-01
   6.6810316e-01   2.9408996e-01
   8.1936880e-01   4.9609346e-01
   5.2263061e-01   6.1098955e-01
   8.1615191e-01   2.6544377e-01
   1.4986478e-01   4.4445086e-01
   5.3547386e-01   5.7041969e-01
   4.2777905e-01   4.7443455e-01
   4.1861922e-01   7.5681655e-01
   3.2901305e-01   3.9735853e-01
   2.8846231e-01   4.4052365e-01
   6.2931045e-01   7.2003308e-01
   3.9973340e-01   6.1326116e-01
   4.2483079e-01   4.2016365e-01
   3.6953844e-01   1.8867672e-01
   8.5137160e-01   8.0554286e-01
   5.4295223e-01   3.2808890e-01
   1.3115707e-01   5.9518312e-01
   3.6982794e-01   3.5728015e-01
   5.5202919e-01   4.4361245e-01
   5.9107479e-01   4.5206797e-01
   4.8464062e-01   3.3507458e-01
   8.3054320e-01   3.0595691e-01
   3.3318723e-01   4.7046612e-01
   5.3970313e-01   3.0760089e-01
   4.4123475e-01   4.6263955e-01
   3.4600266e-01   2.5431835e-01
   3.7590837e-01   4.2384349e-01
   6.4202406e-01   2.4968874e-01
   4.2153972e-01   2.0789339e-01
   1.0000000e+00   5.8725296e-01
   4.6928496e-01   8.6579112e-01
   2.6399306e-01   4.7931192e-01
   4.8097472e-01   3.2072558e-01
   5.4254110e-01   5.0168572e-01
   7.9276880e-01   2.9415603e-01
   5.8579177e-01   3.6515480e-01
   2.8682862e-01   1.8645401e-01
   4.3363396e-01   5.7965883e-01
   2.9760836e-01   3.2328240e-01
   7.5007811e-01   4.3891941e-01
   7.0354998e-01   2.7996682e-01
   5.8044783e-01   2.4380245e-01
   8.2203510e-01   2.6166085e-01
   8.4946574e-01   4.9565073e-01
   4.2127654e-01   2.2549801e-01
   7.7034063e-01   5.9223338e-01
   3.5378294e-01   2.8607648e-01
   8.7510169e-01   2.1050420e-01
   6.0549166e-01   2.9905654e-01
   7.3026993e-01   2.9398525e-01
   6.3777622e-01   3.2393731e-01
   4.2448554e-01   4.4289915e-01
   4.0109211e-01   3.1032852e-01
   4.9987554e-01   2.4364123e-01
   4.5987225e-01   4.9021454e-01
   3.9521301e-01   3.4249174e-01
   5.2926478e-01   2.3197911e-01
   5.5532132e-01   2.7298498e-01
   1.7995713e-01   3.3786342e-01
   1.8141618e-01   3.5067539e-01
   4.7655909e-01   4.5194338e-01
   2.2109770e-01   4.0645966e-01
   6.3911739e-02   1.1255573e-01
   6.2017775e-01   6.7202676e-01
   6.3073966e-01   9.9745135e-02
   5.3097225e-01   5.1039596e-01
   6.4006581e-01   4.4451574e-01
   3.0508972e-01   3.0055631e-01
   2.0294884e-02   1.8311516e-01
   3.8423138e-01   1.8676865e-01
   9.1709309e-01   3.0311202e-01
   4.8987099e-01   6.9283817e-02
   5.8685825e-01   4.8044179e-01
   4.6932494e-01   4.5163550e-01
   5.7681777e-01   5.3813652e-01
   6.0494248e-01   1.4256666e-01
   5.8541149e-01   3.2115685e-01
   4.4362319e-01   3.7273083e-01
   5.7891441e-01   1.1099322e-01
   4.4844484e-01   4.5823607e-01
   4.6862366e-01   4.8827954e-01
   5.7624214e-01   6.3975049e-01
   2.6812407e-01   4.1833946e-01
   4.6594680e-01   3.9435994e-01
   4.2168208e-01   2.0619144e-01
   5.2695025e-01   2.9679385e-01
   3.2780735e-01   3.2545018e-01
   8.0562856e-01   3.0067044e-01
   4.0467867e-01   3.0494406e-01
   4.2624983e-01   4.6970265e-01
   3.6676525e-01   2.7653499e-01
   3.9732499e-01   3.3363664e-01
   5.9241248e-01   2.3691839e-01
   5.3890670e-01   3.0243036e-01
   7.2487170e-01   4.3133380e-01
   4.0627569e-01   3.9776714e-01
   5.9874101e-01   4.6050262e-01
   4.8598759e-01   3.6063411e-01
   5.9292121e-01   3.3047153e-01
   4.0675801e-01   3.3630617e-01
   9.4136455e-01   5.6110656e-01
   8.1274430e-01   3.8001023e-01
   7.3924227e-01   3.9334484e-01
   8.2621467e-01   2.9340450e-01
   2.3370776e-01   2.8971839e-01
   5.3990734e-01   5.5538924e-01
   3.4626603e-01   1.5137160e-01
   7.5275568e-01   3.7119172e-01
   3.5775779e-01   1.6330045e-01
   5.4071520e-01   3.7075054e-01
   1.0218806e-01   3.8463049e-01
   5.5605305e-01   5.0423727e-01
   8.6051064e-01   3.2501983e-01
   6.6665191e-01   3.6457967e-01
   5.6153279e-01   2.5220948e-01
   3.5961138e-01   6.5237726e-01
   4.4864240e-01   3.6220223e-01
   5.9522344e-01   7.4551865e-02
   4.9453549e-01   2.5847038e-01
   7.2370596e-01   1.5907651e-01
   6.1756212e-01   4.6058643e-01
   3.5298450e-01   3.2857325e-01
   4.1163420e-01   4.3010320e-01
   6.9005646e-01   3.1968100e-01
   4.9175127e-01   3.6995633e-01
   4.1605827e-01   3.4887992e-01
   4.4332358e-01   3.0451426e-01
   3.8521259e-01   1.8558273e-01
   6.0922525e-01   5.2780140e-01
   7.6665890e-01   3.9784085e-01
   5.0851953e-01   2.9920581e-01
   3.8500393e-01   4.6590909e-01
   3.3572889e-01   3.2293184e-01
   7.6110253e-01   4.1841969e-01
   8.0226615e-01   1.7212780e-01
   7.2513232e-01   4.8387567e-01
   6.2042140e-01   4.2718467e-01
   3.3497733e-01   2.9802936e-01
   4.7547355e-01   3.2822474e-01
   4.3678669e-01   2.9350676e-01
   5.6700811e-01   3.9463708e-01
   5.5364984e-01   3.0511460e-01
   5.2926867e-01   2.7701103e-01
   8.2404283e-01   4.0904997e-01
   3.1989596e-01   4.2696241e-01
   5.1649594e-01   1.9595479e-01
   7.1965530e-01   2.0379500e-01
   4.3776191e-01   4.2232336e-01
   5.2454211e-01   3.4647835e-01
   4.3320256e-01   5.3235240e-01
   8.3400851e-01   4.3481720e-01
   4.5998110e-01   2.8218312e-01
   5.3271870e-01   4.8627165e-01
   6.9347828e-01   4.9659203e-01
   4.7437518e-01   8.1450306e-01
   1.5821601e-01   4.4774997e-01
   5.1278098e-01   3.1085221e-01
   4.9413171e-01   1.5788441e-01
   4.5840999e-01   5.6258025e-01
   8.7518180e-01   1.9771579e-01
   2.2221774e-01   2.3926982e-01
   5.5730588e-01   2.7166187e-01
   7.6979585e-01   2.5596797e-01
   4.3694482e-01   2.9231817e-01
   4.7914367e-01   5.1690277e-01
   2.7458141e-01   4.2128992e-01
   9.5696414e-01   7.2275598e-02
   3.2512868e-01   8.6100882e-01
   4.5728227e-01   2.9962446e-01
   4.3462977e-01   3.6822601e-01
   7.5892166e-01   2.5890967e-01
   3.8415165e-01   3.5383364e-01
   7.5208460e-01   2.9066038e-01
   2.8352781e-01   2.6914432e-01
   7.5683269e-01   2.1951883e-01
   3.1243255e-01   4.3813800e-01
   3.9894683e-01   5.5712865e-01
   3.8269046e-01   3.5246458e-01
   4.3002503e-01   1.8720314e-01
   4.7135632e-01   3.7513059e-01
   9.0445898e-01   8.1864099e-01
   4.4929033e-01   9.0522334e-02
   4.6306803e-01   5.5413587e-01
   3.1859071e-01   4.4069407e-01
   4.1911744e-01   2.6275855e-01
   2.5807106e-01   2.4694990e-01
   9.3034390e-01   2.5783388e-01
   2.9999994e-01   5.1471120e-01
   3.3496584e-01   3.7437665e-01
   8.2144832e-01   2.6146270e-01
   9.8956874e-01   2.9016757e-01
   6.9178591e-01   3.3494310e-01
   6.9791292e-01   2.8325021e-01
   5.6186086e-01   3.5043548e-01
   6.6649738e-01   3.6575706e-01
   5.0151975e-01   4.8246977e-01
   5.7281087e-01   2.1761669e-01
   7.1526994e-01   3.4616657e-01
   9.7439127e-01   6.0848715e-01
   5.8640297e-01   2.3781751e-01
   4.4941944e-01   2.7489938e-01
   4.4624115e-01   3.9317314e-01
   3.3777848e-01   3.2303007e-01
   2.8383787e-01   5.6588755e-02
   4.7809007e-01   3.7593989e-01
   4.4406922e-01   3.4437222e-01
   8.8632309e-01   2.7074934e-01
   9.5056048e-01   2.4784525e-01
   4.0164313e-01   2.6386632e-01
   6.2252344e-01   2.7878582e-01
   6.9513980e-01   3.3940699e-01
   6.9724800e-01   4.0966150e-01
   2.2427438e-01   4.4160938e-01
   6.7947324e-01   4.0349630e-01
   6.8943706e-01   2.1146650e-01
   7.3125533e-01   2.5080476e-01
   7.6741247e-01   1.9156291e-01
   2.5421295e-01   3.0413192e-01
   3.8054940e-01   2.8208584e-01
   5.8806824e-01   2.5280010e-01
   6.2762184e-01   3.4979462e-01
   7.5565893e-01   3.1228026e-01
   4.5463344e-01   2.7536168e-01
   6.9807037e-01   3.1637269e-01
   7.3206434e-01   3.6256011e-01
   4.2399016e-01   4.8082673e-01
   5.9093889e-01   2.6468814e-01
   3.9432142e-01   4.0845802e-01
   9.3120307e-01   2.6243532e-01
   6.3102315e-01   3.9579764e-01
   4.6218564e-01   3.9461494e-01
   3.9432148e-01   2.2251912e-01
   3.3209270e-01   8.6412482e-02
   5.5671591e-01   3.6933970e-01
   2.8079441e-01   2.2836376e-01
   4.2297660e-01   2.5297885e-01
   3.3112394e-01   2.8533717e-01
   3.2022029e-01   4.1328619e-01
   1.6627267e-01   4.8417802e-01
   7.1944332e-01   4.6926803e-01
   4.9046753e-01   3.6295781e-01
   5.1063769e-01   2.8732396e-01
   4.1824047e-01   3.3285670e-01
   5.6980378e-01   3.3804698e-01
   4.3238286e-01   7.8856124e-01
   4.4293574e-01   3.5044191e-01
   4.6918436e-01   4.2379567e-01
   6.1432930e-01   3.4899114e-01
   5.8304383e-01   2.7382093e-01
   5.7299942e-01   3.5539458e-01
   3.9901753e-01   1.8803399e-01
   3.7578203e-01   4.2858630e-01
   3.8883019e-01   4.1412582e-01
   5.3955553e-01   3.3961633e-01
   4.9183846e-01   3.5569412e-01
   5.6812184e-01   3.5543134e-01
   5.9365056e-01   3.8554270e-01
   5.0063604e-01   4.8065798e-01
   9.5705545e-01   2.7454855e-01
   5.1431086e-01   3.7704169e-01
   5.5477969e-01   4.4967173e-01
   5.2547304e-01   4.7155799e-01
   5.2387747e-01   4.6535480e-01
   3.1874104e-01   5.4540880e-01
   3.3793146e-01   6.6022121e-01
   2.6868386e-01   9.8449040e-01
   6.8562650e-01   2.9706676e-01
   3.4682345e-01   1.7952300e-01
   7.9034961e-01   4.8693510e-01
   4.4096152e-01   3.8283272e-01
   4.2964315e-01   2.3381151e-01
   3.7691234e-01   3.8008287e-01
   3.9925543e-01   3.0517138e-01
   5.1933705e-01   2.0606254e-01
   5.4129269e-01   1.6419685e-01
   6.1827782e-01   2.3257377e-01
   4.1490906e-01   4.0193672e-01
   8.1877785e-01   3.1717475e-01
   4.5027674e-01   2.1926857e-01
   5.8646094e-01   4.3667865e-01
   7.7601811e-01   3.4636918e-01
   3.0447915e-01   3.1468929e-01
   3.5443397e-01   3.1062903e-01
   3.8287689e-01   3.2405031e-01
   3.8909373e-01   3.5146195e-01
   2.7129487e-01   4.1620246e-01
   3.3921517e-01   3.0809198e-01
   5.2853045e-01   1.4598067e-01
   5.2763464e-01   2.0030666e-01
   4.3307207e-01   5.4165541e-01
   8.1942236e-01   4.6017495e-01
   6.5227676e-01   4.2864851e-01
   4.4250029e-01   2.7416159e-01
   5.9863827e-01   3.2614215e-01
   4.9952621e-01   3.4437389e-01
   4.6421703e-01   5.1321304e-01
   9.2862665e-01   3.2242155e-01
   4.7410824e-01   4.3414233e-01
   6.9161506e-01   3.7072909e-01
   4.3960799e-01   2.9942965e-01
   4.4515478e-01   4.2671573e-01
   5.9722539e-01   3.1533491e-01
   6.6134148e-01   3.0678597e-01
   4.9775109e-01   3.3216542e-01
   4.6136192e-01   1.9775012e-01
   3.1442360e-01   3.6471818e-01
   8.8396156e-01   2.2307180e-01
   9.7482614e-01   4.5090856e-01
   4.7001456e-01   3.0649055e-01
   9.1746634e-01   1.3840522e-01
   2.9382960e-01   3.5894457e-01
   9.2722629e-01   2.9071231e-01
   3.7083961e-01   1.9726400e-01
   5.2074420e-01   3.5059768e-01
   4.7046318e-01   9.6582302e-02
   5.1226995e-01   3.2153565e-01
   2.9360589e-01   2.3872267e-01
   6.5428527e-01   3.0785527e-01
   7.8882316e-01   1.6063941e-01
   4.6963825e-01   4.1192248e-01
   6.4161382e-01   1.8708659e-01
   9.1248828e-01   3.7833640e-01
   9.2317285e-01   4.2050343e-01
   3.6446653e-01   2.6874318e-01
   4.4261703e-01   2.8971352e-01
   2.9484414e-01   4.5308925e-01
   3.1595283e-01   2.0243407e-01
   4.5299819e-01   2.3112320e-01
   4.9068339e-01   4.4761691e-01
   4.4313016e-01   4.8815146e-01
   4.3418052e-01   2.9559672e-01
   6.0303394e-01   5.9030971e-01
   7.5850177e-01   1.8855397e-01
   6.6412459e-01   2.6669719e-01
   6.1142506e-01   3.7021788e-01
   5.1071378e-01   4.3054339e-01
   5.1304695e-01   3.5992185e-01
   4.2154168e-01   4.2189697e-01
   9.6826119e-01   4.6694417e-01
   3.4475796e-01   2.9125000e-01
   7.0602562e-01   3.7631806e-01
   8.0793682e-01   3.6195247e-01
   4.9340674e-01   4.6812364e-01
   5.8742680e-01   3.7909526e-01
   9.0546715e-01   3.3332511e-01
   2.5473218e-01   8.0783260e-01
   5.8314379e-01   4.3285689e-01
   6.2567526e-01   4.9272143e-01
   4.1408357e-01   4.8706227e-01
   8.2417770e-01   4.5281450e-01
   2.2137375e-01   4.0055934e-01
   4.9807399e-01   2.5482705e-01
   7.7550840e-01   4.2992026e-01
   6.1895899e-01   3.8917085e-01
   9.2484417e-01   4.7148353e-01
   8.7388498e-01   3.2937010e-01
   5.4615450e-01   7.2358076e-01
   6.4395761e-01   3.8468400e-01
   4.2932138e-01   6.2809028e-01
   9.2303539e-01   6.8140767e-01
   4.1410337e-01   4.0979491e-01
   4.0303652e-01   3.2010378e-01
   4.5169378e-01   3.8752761e-01
   7.9883405e-01   1.5340963e-01
   3.3299451e-01   2.6533526e-01
   5.8592137e-01   1.7530263e-01
   3.6042740e-01   3.4351524e-01
   4.1929856e-01   1.8958232e-01
   5.7528800e-01   2.3687293e-01
   6.4689379e-01   4.3130620e-01
   3.5102312e-01   5.5703927e-01
   5.4937490e-01   4.5918864e-01
   4.1530320e-01   2.5367384e-01
   3.6128918e-01   3.0766684e-01
   6.8825527e-01   4.7395074e-01
   6.6535584e-01   1.9438245e-01
   5.4312786e-01   5.2718430e-01
   5.1199488e-01   3.1147346e-01
   5.8823336e-01   5.5155762e-01
   6.9089974e-01   3.5356643e-01
   4.5615007e-01   3.2281653e-01
   7.6024556e-01   4.0212040e-01
   5.0888722e-01   2.0331957e-01
   3.2360627e-01   3.0051123e-01
   8.1198406e-01   3.0449649e-01
   4.1076167e-01   3.5701991e-01
   1.2461815e-01   6.0279499e-01
   6.2372423e-01   4.0404912e-01
   7.7870147e-01   7.7139011e-01
   3.6477097e-01   3.2428353e-01
   4.4117333e-01   2.5439076e-01
   6.5930816e-01   1.7791321e-01
   9.1893466e-01   4.9252224e-01
   5.8248074e-01   5.0266165e-01
   9.2766777e-01   3.8356938e-01
   7.1939421e-01   3.9621191e-01
   2.5758690e-01   4.0134045e-01
   3.9657506e-01   3.8865899e-01
   5.3712117e-01   2.3806786e-01
   7.2876680e-01   2.7012666e-01
   4.7054126e-01   3.5727106e-01
   3.0205440e-01   4.1172178e-01
   4.4297761e-01   2.6941358e-01
   6.1669208e-01   3.6764602e-01
   4.2465171e-01   2.9911195e-01
   5.6347386e-01   6.4053087e-02
   4.2164348e-01   3.7855482e-01
   8.9833043e-01   3.1994060e-01
   4.6550130e-01   3.5499138e-01
   5.2244051e-01   7.0106622e-01
   4.3048521e-01   3.4692779e-01
   8.9338938e-01   2.1004517e-01
   6.9608781e-01   4.8068065e-01
   6.2048605e-01   2.4255091e-01
   6.0091751e-01   3.7990943e-01
   7.4983535e-01   4.2390629e-01
   4.7198885e-01   2.8029683e-01
   7.2016686e-01   3.2193413e-01
   4.4086576e-01   3.4661930e-01
   5.0699628e-01   2.4692022e-01
   8.5851279e-01   4.3326696e-01
   4.4308486e-01   2.2414488e-01
   2.7385945e-01   4.0288947e-01
   2.8601321e-01   4.3566704e-01
   4.9021428e-01   3.3938535e-01
   8.4998054e-01   3.2355555e-01
   5.0507608e-01   7.6385892e-01
   9.9443023e-01   2.1938256e-01
   2.3141884e-01   4.5377688e-01
   6.7938947e-01   5.5250815e-01
   4.4250372e-01   4.4931734e-01
   6.2401724e-01   2.7283486e-01
   5.1385712e-01   4.0744368e-01
   2.4702986e-01   3.6706818e-01
   8.5372339e-01   4.1909570e-01
   4.0685727e-01   3.0320042e-01
   4.5823024e-01   4.3985276e-01
   7.9904058e-01   3.2409687e-01
   1.7170356e-01   2.9925186e-01
   4.6019390e-01   4.4168341e-01
   7.5059224e-01   2.4616748e-01
   5.3582582e-01   2.2067114e-01
   4.3855501e-01   5.0543159e-01
   5.2105274e-01   2.3932714e-01
   2.7481987e-01   3.2100953e-01
   7.4029004e-01   3.4890637e-01
   6.4376589e-01   2.8631195e-01
   4.3872120e-01   2.8239388e-01
   5.7390635e-01   3.1411403e-01
   3.6561640e-01   1.8310933e-01
   4.4243209e-01   4.0217036e-01
   3.3931997e-01   2.2283906e-01
   4.8694973e-01   8.7722887e-01
   7.1142324e-01   2.4494352e-01
   6.6403568e-01   4.5704712e-01
   3.6175287e-01   2.3417258e-01
   5.0011557e-01   2.4543050e-01
   2.8803095e-01   2.0170439e-01
   9.2566457e-01   1.7520685e-01
   4.1428005e-01   3.9392119e-01
   8.5119397e-01   3.5249664e-01
   5.6269587e-01   4.5772229e-01
   9.1104243e-01   3.9760826e-01
   5.3897027e-01   2.2288428e-01
   7.5419977e-01   5.0217127e-01
   7.0647715e-01   2.8985343e-01
   4.5398459e-01   5.2402076e-01
   6.3196647e-01   4.7702576e-01
   6.5879570e-01   4.5692958e-01
   4.4763084e-01   3.4892399e-01
   6.5471486e-01   2.3245825e-01
   2.7177492e-01   2.1876967e-01
   6.0557098e-01   2.5095991e-01
   4.4357766e-01   3.0905808e-01
   9.0054222e-01   7.6463298e-01
   7.2821241e-01   4.3235469e-01
   3.8869014e-01   5.0694686e-02
   2.8799252e-01   2.3103299e-01
   4.0708273e-01   4.5774234e-01
   4.8226824e-01   3.1339700e-01
   5.4435349e-01   4.6046042e-01
   6.4587722e-01   2.9658919e-01
   2.9673873e-01   3.3934946e-01
   3.9370255e-01   3.5921808e-01
   9.9850704e-01   3.8791171e-01
   7.1522196e-01   5.5667254e-01
   3.9316360e-01   4.9587637e-01
   4.2647013e-01   2.9381904e-01
   7.0134276e-01   2.5164427e-01
   2.6710162e-01   1.5407335e-01
   4.0116078e-01   3.8904982e-01
   5.5645367e-01   3.2759106e-01
   7.6720933e-01   1.8941241e-01
   5.5024172e-01   2.8249539e-01
   8.4052483e-01   1.1721591e-01
   8.2750909e-01   1.2667479e-01
   4.3171539e-01   3.3243539e-01
   7.7663536e-01   4.1106514e-01
   3.3437147e-01   3.4401627e-01
   4.2649927e-01   9.6443079e-02
   6.3546270e-01   4.6140254e-01
   9.4579597e-01   7.1319598e-01
   6.0857162e-01   4.2771544e-01
   7.8225881e-01   8.8572161e-01
   9.8697902e-01   4.5194674e-01
   2.9376458e-01   2.7217250e-01
   4.5954416e-01   3.5558001e-01
   4.3984007e-01   3.7461633e-01
   2.6694178e-01   4.0896810e-01
   3.5745723e-01   2.0595543e-01
   7.6751623e-01   2.5388442e-01
   5.2784731e-01   3.5724703e-01
   6.1876888e-01   3.0784502e-01
   2.9039370e-01   2.8583675e-01
   5.7836340e-01   1.5386212e-01
   9.4365504e-01   2.8029872e-01
   4.1856043e-01   1.6788159e-01
   9.9705998e-01   4.5058568e-01
   6.2359388e-01   4.5874194e-01
   4.0377856e-01   3.9309184e-01
   9.9927633e-01   2.6328942e-01
   7.8590513e-01   4.4943925e-01
   3.0915563e-01   3.4600115e-01
   3.6618802e-01   4.3518807e-01
   7.6890185e-01   4.3366602e-01
   8.5161276e-01   3.9778507e-01
   8.3647889e-01   5.8983153e-01
   8.5974194e-01   3.5117058e-01
   5.2067198e-01   5.0570350e-01
   4.9001742e-01   2.7582654e-01
   6.6422971e-01   1.3489784e-01
   5.5094161e-01   5.9409650e-01
   7.2019321e-01   2.8872691e-01
   8.5805548e-01   3.5950688e-01
   7.9264946e-01   4.1729589e-01
   4.1682307e-01   6.1229001e-01
   9.9419131e-01   2.6568611e-01
   6.8771750e-01   2.0514167e-01
   3.6393372e-01   3.7683097e-01
   7.4726129e-01   2.1779562e-01
   7.1346755e-01   2.5148941e-01
   4.8338063e-01   3.5360165e-01
   6.6040748e-01   4.3058866e-01
   3.6927324e-01   6.1487757e-01
   4.3460564e-01   3.7897302e-01
   4.8229151e-01   4.5759958e-01
   2.8425691e-01   4.2699442e-01
   3.9921291e-01   2.5799585e-01
   3.4243549e-01   3.0115640e-01
   3.7187872e-01   3.6602198e-01
   9.6231443e-01   2.8212743e-01
   6.4452635e-01   3.2975171e-01
   5.5008922e-01   3.9463242e-01
   6.6077385e-01   3.3342350e-01
   4.1081944e-01   2.9482847e-01
   4.3038847e-01   3.0503275e-01
   3.8411101e-01   2.1548542e-01
   5.3824013e-01   2.5777639e-01
   4.5245836e-01   3.4927752e-01
   6.2355989e-01   2.6591295e-01
   8.2793269e-01   4.3904223e-01
   8.1996737e-01   2.1703207e-01
   5.6319273e-01   2.7017739e-01
   4.3463096e-01   4.5036454e-01
   5.2011692e-01   4.2187139e-01
   8.3125997e-01   2.7445347e-01
   3.1354920e-01   3.3708907e-01
   6.6983829e-01   1.4076128e-01
   8.0098062e-01   3.4811999e-01
   3.2808737e-01   4.2089161e-01
   3.8379710e-01   3.7180955e-01
   3.8783783e-01   3.5830026e-01
   4.7653896e-01   3.5149802e-01
   5.9540417e-01   4.6752410e-01
   3.0436313e-01   3.1063777e-01
   3.6338733e-01   3.4968006e-01
   6.0812804e-01   4.4369216e-01
   8.0989517e-01   3.0501320e-01
   5.0987659e-01   3.6926809e-01
   6.0953950e-01   2.0094359e-01
   4.0086085e-01   9.5919272e-02
   4.8287503e-01   5.0231710e-01
   5.3031715e-01   3.2958261e-01
   1.7784850e-01   2.1055985e-01
   6.4658758e-01   1.6429402e-01
   5.4214764e-01   4.3873161e-01
   7.0992348e-01   3.5921736e-01
   3.1958444e-01   3.9381940e-01
   2.9784234e-01   3.2617671e-01
   5.8703735e-01   3.8501020e-01
   7.0526763e-01   2.3616317e-01
   4.0118091e-01   4.5738391e-01
   2.6015428e-01   3.0411185e-01
   3.7193730e-01   4.0382692e-01
   5.7925409e-01   4.5669068e-01
   5.9778498e-01   3.8610490e-01
   5.6612704e-01   3.2187320e-01
   3.2863139e-01   1.2379796e-01
   3.7471933e-01   3.8753650e-01
   4.1451693e-01   2.9721350e-01
   6.0695772e-01   4.6826690e-01
   4.1853142e-01   5.6037983e-01
   8.6975113e-01   3.8416706e-01
   1.0000000e+00   7.0751524e-01
   5.4002812e-01   9.8391635e-02
   5.8059533e-01   2.7917678e-01
   4.7366032e-01   3.3313589e-01
   5.2634572e-01   1.2466091e-01
   5.6361339e-01   2.9806679e-01
   6.4243719e-01   3.4646785e-01
   5.7970874e-01   4.0303538e-01
   1.9402593e-01   4.5683142e-01
   6.0291306e-01   3.3051545e-01
   5.3775359e-01   3.9368777e-01
   6.6420704e-01   3.3317909e-01
   9.1681897e-01   5.8395959e-01
   9.0836193e-01   5.1927839e-01
   4.7133525e-01   2.9412007e-01
   1.6546508e-01   5.6088702e-01
   4.7828985e-01   2.6570743e-01
   5.7283938e-01   3.8990820e-01
   4.6827696e-01   4.4843838e-01
   4.0350080e-01   4.7150681e-01
   4.7218329e-01   2.7826996e-01
   5.5553230e-01   3.6723773e-01
   8.4697403e-01   2.5072279e-01
   4.5888072e-01   6.6918863e-02
   6.3380478e-01   4.1975164e-01
   6.2467472e-01   4.0574520e-01
   6.0168762e-01   4.5673626e-01
   5.9672202e-01   4.2379756e-01
   5.2295880e-01   3.7920083e-01
   5.4765004e-01   3.0641771e-01
   9.4507703e-01   5.8719007e-01
   4.6528812e-01   6.5656260e-01
   8.3972740e-01   4.3157052e-01
   7.1638427e-01   4.1103582e-01
   6.4796874e-01   4.4752049e-01
   5.3231463e-01   4.5551149e-01
   6.3560244e-01   3.3811759e-01
   9.0044866e-01   1.6880479e-01
   4.4037465e-01   2.5982823e-01
   8.2149051e-01   4.3425596e-01
   6.3123754e-01   3.1978237e-01
   5.2717048e-01   3.2756779e-01
   4.3726226e-01   2.3271563e-02
   4.7631711e-01   2.1361476e-01
   6.2132122e-01   4.3433746e-01
   6.0426571e-01   4.5980770e-01
   2.2207580e-01   5.2524338e-01
   3.3582273e-01   3.6071266e-01
   2.7988844e-01   4.4708931e-01
   5.7270746e-01   5.9407031e-01
   6.9483882e-01   4.1464216e-01
   4.9854693e-01   1.9336647e-01
   6.8976615e-01   3.5458152e-01
   7.2589803e-01   3.5602853e-01
   2.8761401e-01   4.4283699e-01
   4.1581271e-01   2.9727479e-01
   6.9820320e-01   2.4719288e-01
   6.5449545e-01   5.9008510e-01
   4.1807665e-01   3.8914579e-01
   2.6707490e-01   3.7516038e-01
   5.3312239e-01   2.7453616e-01
   6.8061550e-01   4.2841543e-01
   8.8122175e-01   4.8623774e-01
   7.7344547e-01   4.5925891e-01
   5.9839919e-01   8.5381186e-01
   4.8417067e-01   3.4420191e-01
   4.8128883e-01   2.0141187e-01
   3.1528933e-01   1.9397645e-01
   4.4973949e-01   2.9267399e-01
   2.7518757e-01   1.8242772e-01
   3.2785259e-01   2.9404330e-01
   7.3144938e-01   2.5791329e-01
   4.9275850e-01   3.0102020e-01
   9.1665274e-01   5.5601773e-01
   8.5063783e-01   2.3381131e-01
   5.0601754e-01   2.8005791e-01
   5.7999197e-01   2.3901152e-01
   8.1063033e-01   4.0500293e-01
   3.4917399e-01   4.9676485e-01
   4.3536279e-01   2.8238687e-01
   2.6853130e-01   1.3804630e-01
   6.6133709e-01   5.2645915e-01
   5.5717609e-01   4.6541181e-01
   6.7470986e-01   3.8519266e-01
   8.7209493e-01   9.9375837e-02
   6.2607899e-01   3.5574651e-01
   4.3377411e-01   1.3668348e-01
   4.7391558e-01   3.0619609e-01
   3.4781230e-01   1.8611478e-01
   5.3060927e-01   1.9605497e-01
   5.8259271e-01   4.2739793e-01
   7.1012859e-01   1.9318020e-01
   8.9577570e-01   3.6306766e-01
   7.2787615e-01   3.1172886e-01
   4.1010212e-01   2.7186365e-01
   2.6395665e-01   2.4130438e-01
   7.6732814e-01   4.6373280e-01
   5.7896138e-01   2.9733772e-01
   3.4988497e-01   4.2677785e-01
   5.5137803e-01   3.6358824e-01
   5.9181565e-01   1.2481283e-01
   8.1552469e-01   2.6799968e-01
   5.6778442e-01   5.5994026e-01
   7.0344722e-01   2.4072809e-01
   4.8129535e-01   3.7936309e-01
   6.2371379e-01   2.5998782e-01
   8.0501588e-01   3.0613304e-01
   4.7489517e-01   3.5181650e-01
   5.2911087e-01   3.9606552e-01
   9.1793166e-01   1.0000000e+00
   5.2661360e-01   3.9059039e-01
   4.0331204e-01   3.4442084e-01
   4.3079726e-01   2.6516698e-01
   9.2670163e-01   4.8951594e-01
   5.0433039e-01   3.8746024e-01
   4.8434478e-01   4.0294123e-01
   7.3192690e-01   3.7146832e-01
   1.0000000e+00   5.3102746e-01
   5.3294350e-01   3.6760730e-01
   5.3876160e-01   3.1833787e-01
   7.1320443e-01   4.4584320e-01
   1.4322494e-01   4.1730091e-01
   4.3092453e-01   4.7084679e-01
   3.6943409e-01   2.1772373e-01
   6.6950404e-01   2.3578434e-01
   5.5798755e-01   3.9698753e-01
   3.5781213e-01   3.6453574e-01
   3.6095506e-01   2.4357547e-01
   3.0907326e-01   3.4589105e-01
   3.6966821e-01   3.9751821e-01
   5.4054026e-01   3.5743083e-01
   5.8796341e-01   3.0481116e-01
   5.5607364e-01   1.2317611e-01
   7.0498793e-01   3.6374220e-01
   7.3420579e-01   3.3082883e-01
   3.8104731e-01   2.7068447e-01
   4.9022766e-01   1.3074422e-01
   6.2470092e-01   6.0643373e-01
   4.6455137e-01   3.0277971e-01
   5.3981363e-01   1.7405878e-01
   5.3443586e-01   5.6327780e-01
   4.2482943e-01   2.1981343e-01
   6.7575583e-01   1.9343561e-01
   9.2949443e-02   3.4888211e-01
   7.4472649e-01   2.3590387e-01
   4.2761150e-01   3.9737207e-01
   5.1908993e-01   2.6049053e-01
   6.1790450e-01   3.8058816e-01
   7.3924712e-01   2.4604984e-01
   4.1188749e-01   3.1045908e-01
   5.3913091e-01   3.6518997e-01
   6.0740591e-01   4.5872025e-01
   5.0148559e-01   3.7107840e-01
   4.4980283e-01   3.6752507e-01
   7.8885858e-01   5.0600054e-01
   7.5469455e-01   4.6018858e-01
   8.5431233e-01   5.8434099e-01
   1.0000000e+00   3.8989970e-01
   4.6527588e-01   5.4624500e-02
   6.5391438e-01   2.7871921e-01
   3.8155228e-01   3.8138884e-01
   5.6862957e-01   3.6439258e-01
   4.5384319e-01   2.8119777e-01
   4.8302424e-01   2.6537150e-01
   2.8808820e-01   3.1690888e-01
   7.7351748e-01   2.1883161e-01
   8.1720234e-01   2.0913653e-01
   3.7545079e-01   2.9121562e-01
   4.3654361e-01   4.0325810e-01
   6.6891794e-01   3.5509128e-01
   5.3856892e-01   8.3774855e-02
   3.4043706e-01   1.7415165e-01
   7.8960626e-01   5.5275055e-01
   4.8384866e-01   8.2168652e-02
   5.5497388e-01   1.4739008e-01
   6.5829829e-01   3.3979747e-01
   5.2713000e-01   3.4669051e-01
   9.4619510e-01   3.6254848e-01
   4.5784781e-01   2.4738889e-01
   3.8869438e-01   2.6050643e-01
   3.2551408e-01   3.0934122e-01
   6.8705887e-01   4.6196624e-01
   7.8933305e-01   3.6117848e-01
   1.0000000e+00   5.8911993e-01
   4.1207707e-01   4.6650370e-01
   3.0037835e-01   2.5503152e-01
   7.0696043e-01   3.2361653e-01
   6.8259083e-01   2.3352275e-01
   2.6747520e-01   2.6723825e-01
   5.6842255e-01   3.5144444e-01
   6.7113054e-01   3.5348981e-01
   3.2204371e-01   5.7361066e-01
   6.4934544e-01   2.3684107e-01
   1.9802900e-01   3.4649533e-01
   8.2034591e-01   9.1207658e-01
   1.0000000e+00   6.5185505e-01
   4.4183442e-01   1.8978174e-01
   6.2562866e-01   4.3974870e-01
   3.1189776e-01   2.7067463e-01
   5.1312900e-01   5.1596240e-01
   7.7673987e-01   4.2423870e-01
   3.1430364e-01   4.5054928e-01
   8.8927478e-01   3.9313152e-01
   6.2804144e-01   4.4051314e-01
   1.6647079e-01   5.1759353e-01
   4.8775610e-01   4.5167316e-01
   7.0907111e-01   4.4935949e-01
   4.2483937e-01   3.0979548e-01
   5.6978056e-01   4.3971024e-01
   4.6512416e-01   3.5837183e-01
   5.2306239e-01   4.0047831e-01
   5.0965217e-01   3.0608975e-01
   3.5499411e-01   2.8484579e-01
   7.6545207e-01   4.7248432e-01
   4.0155372e-01   2.8469913e-01
   3.2594865e-01   2.2031698e-01
   3.9409612e-01   4.4037040e-01
   4.7563018e-01   3.9557813e-01
   4.4712531e-01   3.4082360e-01
   3.1716503e-01   3.1663767e-01
   2.3813578e-01   2.8603440e-01
   6.8244005e-01   2.7889812e-01
   3.6850989e-01   4.0792864e-01
   7.4719420e-01   3.9408840e-01
   2.6965204e-01   3.2237473e-01
   4.0549955e-01   2.8399140e-01
   4.8689037e-01   2.6822932e-01
   5.0887723e-01   2.8169743e-01
   7.3759856e-01   5.2434305e-01
   5.1725929e-01   2.9352946e-01
   5.2080082e-01   3.4787871e-01
   6.2850163e-01   3.8673607e-01
   4.9956050e-01   3.4770577e-01
   6.6448466e-01   4.5118894e-01
   7.8705702e-01   6.7899213e-01
   6.3927770e-01   4.3920415e-01
   4.8839590e-01   4.3824594e-01
   1.0000000e+00   5.9404905e-01
   4.3288070e-01   2.5474453e-01
   6.3249047e-01   3.0562829e-01
   2.2665429e-01   3.9260371e-01
   5.7322139e-01   5.3004340e-01
   4.6436161e-01   4.2285626e-01
   2.7536302e-01   1.3609406e-01
   4.3994395e-01   5.9142135e-01
   3.6378795e-01   4.7125724e-01
   3.5581317e-02   3.8077511e-01
   5.5250322e-01   4.6965759e-01
   4.2007025e-01   3.7723761e-01
   3.5902285e-01   5.7212747e-01
   5.8823025e-01   6.4068150e-01
   4.4300876e-01   2.4092443e-01
   6.9356049e-01   3.7775458e-01
   4.3905090e-01   1.8555845e-01
   6.1727935e-01   3.4629855e-01
   5.9879332e-01   2.3490200e-01
   8.4413991e-01   3.3726133e-01
   3.3936561e-01   2.0321985e-01
   3.6380427e-01   4.7099580e-01
   6.2369090e-01   5.0377181e-01
   8.4556447e-01   2.7679326e-01
   8.4830081e-01   3.6773565e-01
   7.9313694e-01   4.3114964e-01
   9.3851156e-01   5.1657579e-01
   1.9580139e-01   3.3364708e-01
   6.6466299e-01   4.8170809e-01
   8.0987873e-01   2.5321467e-01
   6.3459067e-01   4.1267231e-01
   3.2146180e-01   5.6873924e-01
   2.7074650e-01   3.4663424e-01
   7.1364694e-01   2.8278972e-01
   6.2730473e-01   3.6320225e-01
   6.7228060e-01   3.3976330e-01
   9.8305930e-01   3.3852035e-01
   6.5903591e-01   1.6658984e-01
   4.6075326e-01   2.3470951e-01
   7.1179070e-01   3.5289894e-01
   3.5205525e-01   2.4530193e-01
   5.4215513e-01   2.7148066e-01
   3.3723897e-01   2.7663725e-01
   7.1538127e-01   2.8655467e-01
   8.3291788e-01   2.6515263e-01
   4.4289252e-01   2.5063555e-01
   7.8478749e-01   3.6587618e-01
   4.9470631e-01   4.0018248e-01
   2.4034342e-01   2.8871035e-01
   3.3801688e-01   2.6443625e-01
   7.1722998e-01   4.6079414e-01
   7.1446206e-01   4.2696911e-01
   3.9872012e-01   3.4532717e-01
   4.7711586e-01   2.9567428e-01
   3.2214539e-01   2.4596876e-01
   4.7141478e-01   3.2093531e-01
   9.2745847e-01   9.3374264e-01
   5.0413086e-01   6.4238075e-01
   4.3722632e-01   3.9074776e-01
   4.5837300e-01   5.0161610e-01
   4.4719714e-01   6.1629888e-02
   5.7279110e-01   2.9327262e-01
   3.8267285e-01   2.7182925e-01
   3.8845059e-01   6.6444444e-01
   2.5653182e-01   4.5012311e-01
   5.5684116e-01   1.7537338e-01
   5.2026338e-01   3.7498540e-01
   8.8187327e-01   4.7081744e-01
   2.0872646e-01   2.5943781e-01
   3.8582307e-01   2.8699798e-01
   3.4709994e-01   4.1213005e-01
   7.5220776e-01   2.9006662e-01
   7.8903674e-01   2.0434873e-01
   4.1368769e-01   1.9325884e-01
   8.6908452e-01   6.6801725e-01
   4.4620938e-01   1.2637563e-01
   9.2914293e-01   5.9480791e-01
   4.6871930e-01   1.6094549e-01
   7.4065752e-01   1.1061250e-01
   3.7573494e-01   3.1339001e-01
   6.0013125e-01   2.4467190e-01
   4.2755325e-01   2.9350950e-01
   7.3612082e-01   4.5150516e-01
   4.6787424e-01   5.8284368e-01
   8.4426556e-01   2.5114600e-01
   3.0463661e-01   1.5262249e-01
   7.8940836e-01   2.1103906e-01
   4.0781507e-01   3.9450565e-01
   5.7850552e-01   3.9666939e-01
   1.8371263e-01   3.8739306e-01
   8.5126629e-01   3.0392069e-01
   4.6895372e-01   3.6970952e-01
   6.3293972e-01   3.3572077e-01
   4.3102336e-01   2.5699657e-01
   3.1037275e-01   3.6956534e-01
   4.3915691e-01   3.3296535e-01
   3.5658594e-01   3.9606378e-01
   8.9940702e-01   8.8047339e-01
   6.0856557e-01   5.3308989e-01
   5.8260726e-01   4.8792023e-01
   2.8782748e-01   3.5794762e-01
   6.0788167e-01   7.3138192e-01
   6.0596787e-01   2.4609116e-01
   2.1312487e-01   1.0000000e+00
   4.9072925e-01   2.7385203e-01
   4.0341236e-01   1.9031675e-01
   5.9296970e-01   3.4363204e-01
   5.1636470e-01   1.2867601e-01
   6.4355719e-01   2.4257250e-01
   4.1953477e-01   3.4670977e-01
   4.6401965e-01   3.3627803e-01
   6.5141642e-01   3.1252393e-01
   2.4796781e-01   5.1929091e-01
   5.2302634e-01   4.6784804e-01
   3.7774326e-01   3.4333466e-01
   8.7802846e-01   7.6239657e-01
   3.7766013e-01   2.2857927e-01
   8.2915383e-01   3.4710948e-01
   5.9255363e-01   3.8584986e-01
   6.2576229e-01   2.4931428e-01
   4.4915807e-01   5.1417745e-01
   3.9116914e-01   2.6639724e-01
   9.1852683e-01   5.9720974e-01
   5.5965128e-01   3.7785512e-01
   5.5543570e-01   4.8680006e-01
   4.5663769e-01   5.3381550e-01
   3.0782993e-01   3.5381805e-01
   3.6219945e-01   4.1833105e-01
   4.0041288e-01   5.4336147e-01
   5.8449771e-01   3.4405123e-01
   2.0236811e-01   2.2044131e-01
   2.7217745e-01   3.7991005e-01
   2.4103840e-01   5.0976018e-01
   8.1301640e-01   2.0421452e-01
   6.3587403e-01   4.8177973e-01
   3.9902698e-01   3.0344283e-01
   6.7327191e-01   1.8812424e-01
   7.9974738e-01   7.0770246e-01
   4.5398901e-01   4.3004267e-01
   5.3727391e-01   3.5664455e-01
   3.5581320e-01   2.5916041e-01
   6.9306111e-01   3.1255099e-01
   9.2712813e-01   7.7845398e-01
   7.1249329e-01   2.0022752e-01
   7.9855943e-01   2.9955280e-01
   3.8058427e-01   4.4471586e-01
   1.9466345e-01   3.1054303e-01
   4.0255807e-01   3.6574054e-01
   2.7616803e-01   3.1440732e-01
   5.5981015e-01   3.8225274e-01
   4.0833280e-01   4.4415466e-01
   4.5175085e-01   5.3448911e-01
   5.3862088e-01   4.9567411e-01
   5.7157282e-01   8.0038422e-01
   7.0339067e-01   5.4094986e-01
   5.9610324e-01   7.6162013e-01
   4.2292768e-01   7.3901836e-01
   7.0000671e-01   7.5904776e-01
   8.5018739e-01   2.4466737e-01
   1.8336593e-01   5.2614780e-01
   4.3053552e-01   3.5969703e-01
   4.2568500e-01   2.6167755e-01
   7.8501534e-01   3.2519337e-01
   7.8577132e-01   3.5830457e-01
   5.0767348e-01   3.4333561e-01
   3.4337656e-01   4.0155830e-01
   3.7149586e-01   2.3083746e-01
   7.7771612e-01   2.5136411e-01
   7.1248298e-01   5.8684007e-01
   3.9119094e-01   2.5833282e-01
   3.7409298e-01   2.8078992e-01
   9.1354576e-01   4.1257395e-01
