# Supplementary material for: Multiplexed imaging of nucleome architectures in single cells of mammalian tissue
Source: Nat Commun. 2020 Jun 9;11:2907. doi: 10.1038/s41467-020-16732-5 (PMC7283333; doi:10.1038/s41467-020-16732-5)
Supplement: Supplementary file 11 — Source Data [file 41467_2020_16732_MOESM11_ESM.zip › Source Data/FigS3b_Megakaryocyte.txt]

   3.4807333e-01   2.9507251e-01
   3.8100285e-01   3.7100856e-01
   2.2303664e-01   3.6456027e-01
   3.6020996e-01   4.3013144e-01
   3.6303368e-01   5.0186866e-01
   3.0486213e-01   5.2128371e-01
   4.8101595e-01   2.5742456e-01
   3.5541027e-01   2.7476001e-01
   5.5685901e-01   4.4093543e-01
   5.1368832e-01   4.4483449e-01
   3.7809530e-01   4.0566302e-01
   5.1891433e-01   3.6471580e-01
   4.0016926e-01   2.5089335e-01
   3.3758923e-01   6.6338910e-01
   5.3049206e-01   3.3997346e-01
   5.7114594e-01   4.7863092e-01
   3.5096131e-01   2.9885288e-01
   3.4569590e-01   4.3802375e-01
   3.2863530e-01   3.2605864e-01
   5.6151533e-01   3.9521522e-01
   5.3377348e-01   3.3270393e-01
   5.9248780e-01   2.1713940e-01
   5.5438768e-01   2.5603917e-01
   5.2646045e-01   2.7567093e-01
   3.5530405e-01   3.7979740e-01
   7.7623157e-01   5.5379615e-01
   7.8009303e-01   5.9475397e-01
   3.1871915e-01   1.6073409e-01
   4.1069682e-01   3.7101507e-01
   3.4905720e-01   2.3776634e-01
   4.8676568e-01   4.2271820e-01
   3.1088342e-01   1.7955630e-01
   4.3986201e-01   2.7036928e-01
   5.1510569e-01   2.3557283e-01
   3.0554225e-01   2.3489775e-01
   8.0223012e-01   3.1693207e-01
   4.1745563e-01   2.5382130e-01
   7.9822072e-01   2.3259900e-01
   6.3393648e-01   4.1548292e-01
   5.5282913e-01   5.2772807e-01
   3.7698703e-01   2.5367525e-01
   4.3670908e-01   5.1318499e-01
   3.0196322e-01   5.1205410e-01
   9.0324215e-01   5.9460675e-01
   6.0067394e-01   3.1514034e-01
   4.1320005e-01   3.1813851e-01
   3.4397795e-01   3.2298209e-01
   5.1036831e-01   3.8409210e-01
   3.8272506e-01   4.4621924e-01
   7.0816506e-01   2.8830623e-01
   9.7846458e-01   4.6222973e-01
   6.2632832e-01   4.8500331e-01
   7.4371636e-01   7.9944331e-01
   3.8590077e-01   3.1332935e-01
   7.3898680e-01   4.9864184e-01
   4.1059377e-01   3.1740588e-01
   8.0608625e-01   2.3566813e-01
   4.3104873e-01   4.6741334e-01
   5.4806134e-01   3.1936370e-01
   5.7863790e-01   5.2738142e-01
   8.1356427e-01   4.2468071e-01
   6.0326800e-01   2.4418640e-01
   6.2648553e-01   4.5643612e-01
   4.5380516e-01   9.3242265e-01
   3.2085419e-01   4.2717047e-01
   6.3577452e-01   3.6701181e-01
   7.7948230e-01   5.2034988e-01
   7.1675158e-01   4.6536010e-01
   1.0000000e+00   3.6598682e-01
   7.3533002e-01   5.2176838e-01
   5.6456217e-01   2.6724572e-01
   9.7123041e-01   4.9879368e-01
   3.2936555e-01   3.2656563e-01
   5.0741828e-01   7.1530314e-01
   4.5121437e-01   3.7044318e-01
   7.2145545e-01   2.8529182e-01
   5.5999060e-01   2.8235286e-01
   6.7819748e-01   3.6903593e-01
   4.5195947e-01   4.5248830e-01
   5.1228920e-01   3.9172034e-01
   8.5247742e-01   3.2022996e-01
   4.2936736e-01   2.9905947e-01
   5.4947532e-01   2.9073263e-01
   6.0430505e-01   5.7265876e-01
   7.0499082e-01   7.8490582e-01
   7.9172937e-01   7.4457427e-01
   3.1429748e-01   4.2087569e-01
   1.5773073e-01   4.7297190e-01
   5.2843082e-01   4.3799872e-01
   4.8635564e-01   2.9483633e-01
   2.6415596e-01   2.8896389e-01
   2.7678037e-01   4.2831870e-01
   3.3658131e-01   4.1107231e-01
   5.8476817e-01   3.8812480e-01
   6.0161374e-01   4.2546933e-01
   6.4241188e-01   3.7747215e-01
   4.4931780e-01   3.9271580e-01
   4.8658004e-01   3.9650710e-01
   6.2009726e-01   7.6967828e-01
   3.1975968e-01   3.3521643e-01
   5.4340618e-01   3.9097025e-01
   2.2058878e-01   2.1878413e-01
   7.5164480e-01   2.1656346e-01
   3.2051783e-01   3.5744790e-01
   9.9958137e-01   4.2973103e-01
   4.4255655e-01   3.9523655e-01
   5.2454668e-01   4.1730975e-01
   3.4965005e-01   2.7335704e-01
   4.8379569e-01   3.9992275e-01
   6.2726652e-01   5.8351203e-01
   3.8181012e-01   3.3424081e-01
   3.0464995e-01   2.7839106e-01
   4.6398758e-01   4.9004972e-01
   4.0440787e-01   2.6079509e-01
   3.7010464e-01   2.8706945e-01
   5.8825057e-01   5.1747203e-01
   5.6465674e-01   4.3253435e-01
   6.2740256e-01   3.4603568e-01
   4.5635624e-01   4.2785551e-01
   4.1206272e-01   4.1836712e-01
   3.2521887e-01   2.7962634e-01
   6.2372031e-01   2.4620858e-01
   5.3019027e-01   2.9122611e-01
   3.6925049e-01   3.8041746e-01
   8.1180399e-01   5.6928256e-01
   8.5410509e-01   5.0274796e-01
   3.0671331e-01   3.1736965e-01
   5.4332816e-01   2.3734312e-01
   4.9358000e-01   3.0215095e-01
   7.8152098e-01   1.9608648e-01
   6.9891044e-01   2.1987162e-01
   6.5347653e-01   3.7778257e-01
   5.7355576e-01   3.4890366e-01
   7.8430092e-01   2.7448053e-01
   5.2991703e-01   3.4692009e-01
   4.7007777e-01   3.3416149e-01
   6.8995963e-01   7.3345987e-01
   2.3340304e-01   2.1596142e-01
   5.1345479e-01   3.7373939e-01
   3.4368158e-01   5.8868793e-01
   7.8390282e-01   2.9098024e-01
   6.6589381e-01   2.6101978e-01
   6.7897962e-01   5.2255989e-01
   8.1685099e-01   2.4785625e-01
   5.0652703e-01   4.9656566e-01
   4.5254954e-01   4.7471865e-01
   2.0462895e-01   3.5366893e-01
   5.2704107e-01   3.9218752e-01
   4.6955053e-01   4.2151069e-01
   2.6576982e-01   3.1701297e-01
   4.0313176e-01   2.9079080e-01
   6.6126856e-01   4.2413645e-01
   5.4378690e-01   3.1277396e-01
   4.1864571e-01   2.7499302e-01
   2.2686363e-01   2.4805516e-01
   1.8073877e-01   4.9740483e-01
   3.4511150e-01   3.3297640e-01
   3.0924457e-01   2.6174653e-01
   3.2683575e-01   3.0830944e-01
   6.4626584e-01   2.4879689e-01
   3.6038095e-01   2.5057689e-01
   3.9473210e-01   2.9603860e-01
   3.6321317e-01   2.5088206e-01
   2.8020273e-01   3.5450754e-01
   3.7031594e-01   3.1366695e-01
   2.7706897e-01   3.4784377e-01
   4.7716317e-01   3.8540497e-01
   6.8113247e-01   2.9498854e-01
   5.3923706e-01   5.6573303e-01
   3.7825222e-01   3.3195244e-01
   6.0934016e-01   4.1485159e-01
   3.4740979e-01   3.2319603e-01
   2.9938648e-01   3.3802079e-01
   6.7272068e-01   4.3756882e-01
   1.9391117e-01   3.9912549e-01
   6.3284956e-01   2.2848464e-01
   4.9919627e-01   4.3998060e-01
   4.6756693e-01   3.3504544e-01
   6.0023434e-01   3.9163134e-01
   2.5283401e-01   4.5557815e-01
   6.7173559e-01   2.7949074e-01
   6.3069589e-01   5.1586791e-01
   4.0778707e-01   4.9264161e-01
   4.2783505e-01   5.2980106e-01
   9.0103100e-01   6.1832279e-01
   7.6935132e-01   2.8147639e-01
   8.7004894e-01   8.1863818e-01
   5.3918760e-01   2.9147367e-01
   5.5505391e-01   3.7714277e-01
   4.2131801e-01   3.1617573e-01
   5.0509496e-01   3.1892512e-01
   5.2751527e-01   3.7198073e-01
   3.0173401e-01   2.2222433e-01
   5.5050794e-01   2.3265538e-01
   5.4135864e-01   3.3098949e-01
   4.9794876e-01   3.0976811e-01
   2.5430693e-01   2.5029914e-01
   2.3540595e-01   1.5865037e-01
   6.8388345e-01   2.8514707e-01
   6.8224246e-01   4.5089089e-01
   6.7565385e-01   5.6174018e-01
   5.7969388e-01   4.7756471e-01
   8.2572673e-01   3.8941493e-01
   5.1742648e-01   4.0430059e-01
   5.7758540e-01   3.5729003e-01
   2.5636192e-01   4.6856507e-01
   4.6120516e-01   4.6331427e-01
   5.8313004e-01   5.4428927e-01
   3.2185858e-01   2.9179741e-01
   6.4828033e-01   4.0865553e-01
   5.5750160e-01   2.1203693e-01
   6.5268379e-01   3.8259501e-01
   2.5088071e-01   3.2874969e-01
   6.4369042e-01   4.7494917e-01
   9.9636697e-01   4.9086890e-01
   6.3298155e-01   3.3407490e-01
   3.9831287e-01   3.6778880e-01
   3.3013726e-01   1.9733770e-01
   4.7529385e-01   4.1295084e-01
   4.4688029e-01   2.7564398e-01
   4.4245553e-01   3.6896783e-01
   2.5405697e-01   2.6609743e-01
   4.6537352e-01   3.2697027e-01
   3.7235534e-01   2.8911413e-01
   4.9777827e-01   2.7600624e-01
   4.6030178e-01   3.2231830e-01
   4.3974355e-01   2.5150683e-01
   3.6441849e-01   3.2875852e-01
   3.6932959e-01   4.4179448e-01
   5.1814183e-01   3.6272215e-01
   2.3918462e-01   2.7845374e-01
   4.4432389e-01   4.2103887e-01
   3.2259546e-01   2.5445848e-01
   5.4896960e-01   3.3785595e-01
   3.6149106e-01   4.3028805e-01
   4.4854713e-01   3.0867695e-01
   2.4136916e-01   4.5267950e-01
   4.6440800e-01   6.7636598e-01
   3.2514708e-01   2.8035206e-01
   3.0640272e-01   4.1238141e-01
   5.6430826e-01   1.6222368e-01
   7.7644330e-01   5.1990172e-01
   6.1396705e-01   3.8267987e-01
   5.8733665e-01   3.5257029e-01
   4.3069397e-01   3.2373304e-01
   4.9571226e-01   2.2442214e-01
   4.6321943e-01   3.5084980e-01
   6.6752388e-01   3.4375262e-01
   5.6509667e-01   5.1608833e-01
   5.2663725e-01   4.2243233e-01
   5.7700143e-01   3.5921649e-01
   7.4118981e-01   4.4642044e-01
   8.4999007e-01   4.3793026e-01
   4.5851240e-01   2.8225039e-01
   4.9161202e-01   1.9069911e-01
   6.5714867e-01   4.3620551e-01
   4.9842596e-01   3.7669276e-01
   6.4506690e-01   4.0561492e-01
   3.5918218e-01   4.2308174e-01
   8.1636173e-01   2.8256303e-01
   3.1755505e-01   3.6413830e-01
   6.9854961e-01   2.2037375e-01
   7.3204433e-01   2.7536930e-01
   7.7782444e-01   3.7072683e-01
   4.9618264e-01   4.8029556e-01
   6.0464401e-01   3.9684919e-01
   4.4654920e-01   4.2978441e-01
   6.9261510e-01   3.3050823e-01
   8.2318893e-01   4.3428651e-01
   5.5647358e-01   5.7264924e-01
   6.7964232e-01   3.1064906e-01
   3.1592325e-01   3.5172992e-01
   5.4004216e-01   2.3750043e-01
   6.2364758e-01   3.2920449e-01
   5.8987601e-01   6.1198752e-01
   6.5496320e-01   2.7228014e-01
   4.3195108e-01   2.3169072e-01
   5.6786120e-01   3.7316725e-01
   6.3615875e-01   7.2183963e-01
   2.7224771e-01   4.9495386e-01
   8.0179110e-01   5.4401495e-01
   5.0567248e-01   3.2159937e-01
   8.4550692e-01   5.5209372e-01
   1.9680364e-01   2.6495934e-01
   7.8463191e-01   2.9327779e-01
   4.8505696e-01   4.6818643e-01
   6.2277751e-01   3.5450445e-01
   7.5205941e-01   5.2185026e-01
   4.4791018e-01   5.6243397e-01
   4.3638106e-01   4.7434272e-01
   5.6126617e-01   3.6571731e-01
   5.7149137e-01   3.0883672e-01
   7.9124567e-01   4.2050645e-01
   3.9104054e-01   1.5693565e-01
   4.0220542e-01   3.5642330e-01
   6.1589195e-01   3.5880040e-01
   2.9085757e-01   1.7158622e-01
   5.5605797e-01   6.1271519e-01
   6.0750728e-01   2.8115666e-01
   4.6809566e-01   4.1245062e-01
   5.9386664e-01   4.5081781e-01
   5.3049029e-01   3.4600452e-01
   5.1052387e-01   4.7054385e-01
   9.9732091e-01   6.3418358e-01
   7.3557193e-01   3.6287218e-01
   5.6461517e-01   4.7608087e-01
   5.4746706e-01   2.2240927e-01
   6.6132315e-01   4.7389821e-01
   6.4745079e-01   7.8570157e-01
   4.9565968e-01   4.5849563e-01
   6.7264306e-01   2.7324395e-01
   3.9116258e-01   3.6263449e-01
   4.0499558e-01   3.8908554e-01
   8.2507635e-01   6.7567808e-01
   7.6951400e-01   6.5673185e-01
   6.4790895e-01   3.0410334e-01
   3.8171882e-01   2.6506391e-01
   3.0366267e-01   3.7082179e-01
   6.7929199e-01   4.7769363e-01
   3.8318023e-01   3.7101764e-01
   4.8142970e-01   4.0498051e-01
   6.9690017e-01   6.7255417e-01
   7.8090867e-01   5.1119959e-01
   6.3727744e-01   4.0181886e-01
   4.8245002e-01   4.0686269e-01
   3.5709655e-01   3.3082549e-01
   3.7477813e-01   3.5070506e-01
   5.0825363e-01   4.6056877e-01
   5.3275657e-01   4.1748958e-01
   5.7386681e-01   4.9393742e-01
   3.4535269e-01   3.3562869e-01
   4.8493875e-01   5.2510702e-01
   8.0594048e-01   7.6539022e-01
   4.4672123e-01   3.1864856e-01
   2.7285491e-01   2.6430500e-01
   6.5936082e-01   4.3812319e-01
   5.2312703e-01   3.4540477e-01
   7.0541281e-01   3.9987204e-01
   4.4933456e-01   8.6668964e-01
   4.7147894e-01   2.7648320e-01
   6.2858706e-01   2.4436384e-01
   3.6590617e-01   2.4801805e-01
   4.6999786e-01   4.1375704e-01
   6.3517063e-01   5.2897638e-01
   7.7674267e-01   6.0950973e-01
   3.2153104e-01   4.1846040e-01
   5.0171777e-01   3.4144642e-01
   6.7334549e-01   2.1292396e-01
   2.6334738e-01   1.9682093e-01
   4.4800827e-01   3.2238294e-01
   3.7353854e-01   9.6702498e-02
   7.1154069e-01   5.9596127e-01
   4.2875584e-01   4.4856797e-01
   4.2873876e-01   3.2381979e-01
   3.2086778e-01   5.1032202e-01
   4.6870481e-01   2.8840551e-01
   6.1556468e-01   3.3856982e-01
