# Supplementary material for: Multiplexed imaging of nucleome architectures in single cells of mammalian tissue
Source: Nat Commun. 2020 Jun 9;11:2907. doi: 10.1038/s41467-020-16732-5 (PMC7283333; doi:10.1038/s41467-020-16732-5)
Supplement: Supplementary file 11 — Source Data [file 41467_2020_16732_MOESM11_ESM.zip › Source Data/FigS3b_Other.txt]

   6.1987161e-01   3.1286275e-01
   2.8365810e-01   2.4810275e-01
   5.6437510e-01   3.1605835e-01
   4.7991221e-01   3.2076337e-01
   6.2242737e-01   3.4884324e-01
   2.6266320e-01   2.6989285e-01
   3.7259466e-01   2.8301019e-01
   4.4204275e-01   2.3901891e-01
   4.9119415e-01   2.3423890e-01
   2.2787755e-01   2.9156200e-01
   1.5407973e-01   2.7152240e-01
   6.8281355e-01   2.7762416e-01
   4.9837767e-01   2.2585054e-01
   4.6475531e-01   3.6443703e-01
   3.5897183e-01   3.7542086e-01
   3.7997798e-01   3.0047987e-01
   1.9836671e-01   2.2902384e-01
   4.0382518e-01   3.6372862e-01
   4.0248351e-01   2.9654679e-01
   5.3566163e-01   3.0549446e-01
   4.7491140e-01   3.1094571e-01
   4.0535777e-01   4.4524608e-01
   5.6848615e-01   3.3526436e-01
   5.7181197e-01   5.8725860e-01
   4.6579216e-01   3.6283297e-01
   4.3253020e-01   4.9789041e-01
   5.1904372e-01   2.7132939e-01
   5.1062230e-01   4.2232622e-01
   5.6560212e-01   3.0017383e-01
   5.9373526e-01   2.6716667e-01
   3.3394124e-01   3.9600939e-01
   4.3929913e-01   3.7895854e-01
   5.1473681e-01   2.0406249e-01
   2.4314794e-01   2.3975646e-01
   5.0910979e-01   2.2219518e-01
   2.4425549e-01   3.3364219e-01
   5.0395098e-01   3.7431759e-01
   5.2721080e-01   4.3138018e-01
   4.1930104e-01   3.8692925e-01
   2.9117091e-01   4.1116384e-01
   4.9475514e-01   3.1400837e-01
   3.9085643e-01   4.4304683e-01
   8.4511563e-01   3.7471798e-01
   5.8806224e-01   6.6312746e-01
   4.0388126e-01   4.5664651e-01
   2.6826415e-01   2.5957773e-01
   8.8981812e-01   8.6163828e-01
   5.9149219e-01   3.3920642e-01
   3.8139548e-01   5.2527676e-01
   6.6806302e-01   3.9220756e-01
   7.6384770e-01   3.3435335e-01
   7.9509847e-01   4.2645401e-01
   6.1733465e-01   6.8532442e-01
   5.0789577e-01   3.5985868e-01
   3.1768745e-01   3.4687608e-01
   4.2537765e-01   4.2621735e-01
   4.4527825e-01   2.5606486e-01
   2.5756992e-01   2.8197952e-01
   8.9527278e-01   6.9200392e-01
   6.2598135e-01   2.1854421e-01
   7.9302262e-01   3.8320241e-01
   6.9185995e-01   4.9116104e-01
   4.2012742e-01   2.3291945e-01
   2.8894203e-01   3.2733803e-01
   8.7099369e-02   4.1982642e-01
   4.3740673e-01   3.8471284e-01
   6.0564453e-01   4.4183747e-01
   4.1575737e-01   5.8333192e-01
   5.5192988e-01   4.0477322e-01
   6.5741065e-01   2.7271237e-01
   4.3089887e-01   2.6308496e-01
   6.9110895e-01   3.3778578e-01
   6.0366227e-01   3.1451656e-01
   6.3102963e-01   4.1207588e-01
   8.3974086e-01   7.8325486e-01
   4.3002655e-01   3.8225540e-01
   5.2114520e-01   3.6129776e-01
   8.2537007e-01   5.2477322e-01
   7.9051833e-01   4.0799043e-01
   4.2252656e-01   3.6945131e-01
   4.6935779e-01   3.4710037e-01
   7.6323980e-01   2.6353531e-01
   9.3695837e-01   3.5357545e-01
   5.5415175e-01   4.0487843e-01
   6.5208670e-01   4.1625310e-01
   3.0223975e-01   6.0690691e-01
   5.6903689e-01   3.5743566e-01
   7.0221384e-01   2.8373773e-01
   4.0870196e-01   4.7629358e-01
   4.7552837e-01   3.9598666e-01
   6.6162885e-01   3.7612129e-01
   5.7119133e-01   6.1788368e-01
   7.9324325e-01   1.9893523e-01
   6.4264958e-01   6.2684686e-01
   5.7231429e-01   4.8773180e-01
   4.3515935e-01   3.4758688e-01
   5.4638375e-01   3.5709606e-01
   4.0963412e-01   3.8953924e-01
   3.9477727e-01   3.4346171e-01
   6.8765548e-01   2.7754537e-01
   2.9430278e-01   3.3416764e-01
   3.9980260e-01   2.6300745e-01
   7.3286487e-01   3.1134106e-01
   5.1421247e-01   2.5675947e-01
   5.8976129e-01   3.8218958e-01
   4.6269637e-01   2.9147396e-01
   6.1220296e-01   3.2784097e-01
   6.2395403e-01   2.7660450e-01
   5.1632453e-01   3.3631333e-01
   4.3134964e-01   3.5608837e-01
   6.4200608e-01   4.6878926e-01
   5.2975838e-01   2.8890977e-01
   4.3200697e-01   2.9462299e-01
   5.7298913e-01   4.4306019e-01
   4.1848168e-01   4.5787223e-01
   3.6507350e-01   5.8103461e-01
   2.6817082e-01   2.9190639e-01
   5.0402786e-01   4.3095908e-01
   8.7471321e-01   4.1114403e-01
   4.1903999e-01   3.0457896e-01
   4.2131032e-01   2.9850413e-01
   5.1668861e-01   3.6913645e-01
   8.6152359e-01   3.5522857e-01
   4.3902239e-01   3.3965304e-01
   6.8232569e-01   4.2098492e-01
   6.8887996e-01   5.8076020e-01
   6.6752299e-01   4.0950219e-01
   1.0000000e+00   5.3114689e-01
   4.1832415e-01   3.4691676e-01
   9.9995860e-01   5.0398307e-01
   2.1816308e-01   3.9292314e-01
   5.3413886e-01   3.5352711e-01
   3.7226034e-01   5.6287088e-01
   3.4024900e-01   2.8422117e-01
   6.0885888e-01   2.9203138e-01
   3.9202022e-01   2.2305498e-01
   5.7761753e-01   2.7925699e-01
   4.8998426e-01   4.1241186e-01
   5.2899597e-01   4.3784212e-01
   4.7075158e-01   3.0440986e-01
   4.0696925e-01   2.3885286e-01
   6.6467614e-01   3.6186326e-01
   4.0750505e-01   2.0224762e-01
   6.4392825e-01   2.6897956e-01
   4.5240671e-01   6.4265644e-01
   6.8503243e-01   6.9532327e-01
   5.8588078e-01   2.8266549e-01
   4.9073386e-01   4.6707458e-01
   6.2881054e-01   5.0198891e-01
   4.9435003e-01   3.4527804e-01
   3.8729385e-01   4.7129376e-01
   4.3264751e-01   2.4423674e-01
   5.1847108e-01   2.8602874e-01
   4.9292591e-01   3.9134038e-01
   6.4555388e-01   3.0497332e-01
   7.6163426e-01   4.2399975e-01
   5.0745977e-01   3.5100609e-01
   5.8825338e-01   3.8784139e-01
   4.3286341e-01   4.7907837e-01
   2.2853417e-01   3.6359056e-01
   6.9040107e-01   5.2658274e-01
   7.4248143e-01   2.8292714e-01
   5.7676668e-01   3.0014274e-01
   2.5058252e-01   2.9290640e-01
   6.2784300e-01   4.4847552e-01
   5.0326872e-01   3.0172765e-01
   4.4740489e-01   5.3589508e-01
   6.2660328e-01   4.5664979e-01
   6.4627126e-01   3.1822831e-01
   8.1882095e-01   3.8314264e-01
   3.5829776e-01   3.7771292e-01
   5.2044733e-01   4.0003026e-01
   4.0047180e-01   2.1375211e-01
   5.9533663e-01   5.3253299e-01
   6.4322050e-01   5.3448469e-01
   7.0133716e-01   2.5371321e-01
   6.6107597e-01   5.8967716e-01
   3.4438641e-01   4.6394885e-01
   6.4516253e-01   2.9486516e-01
   3.0171365e-01   3.6916137e-01
   6.4916146e-01   2.8073301e-01
   6.2905064e-01   2.5722695e-01
   5.8866410e-01   3.0417479e-01
   4.8605096e-01   3.2149597e-01
   5.2452193e-01   3.2675919e-01
   5.0345035e-01   3.4493799e-01
   4.6551336e-01   3.7989510e-01
   4.4644632e-01   2.5360433e-01
   5.6367284e-01   3.5964730e-01
   3.0884750e-01   4.2326014e-01
   5.5851755e-01   4.3995779e-01
   6.5566140e-01   4.1795919e-01
   3.7318894e-01   3.0847309e-01
   5.5195501e-01   4.7237012e-01
   3.9658399e-01   4.0517305e-01
   4.7255064e-01   3.7952994e-01
   3.2454550e-01   2.5303725e-01
   6.3024000e-01   3.5877370e-01
   5.9451891e-01   3.5366112e-01
   6.6145722e-01   4.6242250e-01
   4.9220847e-01   4.3077744e-01
   3.6411879e-01   4.5340984e-01
   2.9548803e-01   2.9308575e-01
   6.7124747e-01   2.8506957e-01
   3.6451310e-01   2.4924272e-01
   5.9462709e-01   4.9512047e-01
   2.0376144e-01   3.3514035e-01
   4.5589711e-01   2.6559003e-01
   4.3903641e-01   3.0453052e-01
   6.8985744e-01   4.2566813e-01
   5.9583774e-01   3.4269870e-01
   5.9321314e-01   3.3400298e-01
   4.8406159e-01   2.7220187e-01
   3.9407932e-01   2.3978778e-01
   3.6302092e-01   3.6415229e-01
   4.1420264e-01   3.7158727e-01
   2.5847907e-01   3.3262657e-01
   4.8272011e-01   2.7742781e-01
   6.7606553e-01   4.0413425e-01
   7.5076195e-01   3.1830287e-01
   7.8647050e-01   3.7948237e-01
   4.7817672e-01   3.2353855e-01
   2.7892654e-01   3.0949407e-01
   4.7176628e-01   5.4091524e-01
   3.0682798e-01   4.0630601e-01
   6.2288917e-01   3.5962236e-01
   6.0237930e-01   2.6237583e-01
   4.7600267e-01   2.4550151e-01
   4.2928070e-01   3.1754310e-01
   4.0026810e-01   4.3131975e-01
   7.0273318e-01   4.2683613e-01
   6.0497436e-01   2.0336020e-01
   8.2967694e-01   6.1401632e-01
   4.6030256e-01   5.0393244e-01
   6.0302870e-01   2.9020383e-01
   4.9748821e-01   3.5799700e-01
   5.7411044e-01   3.2245235e-01
   6.6473147e-01   4.8524566e-01
   3.1018438e-01   1.8084668e-01
   2.9196584e-01   4.7953003e-01
   7.0738467e-01   1.9990148e-01
   6.2881584e-01   4.2833100e-01
   5.3243517e-01   2.9121883e-01
   3.6875075e-01   2.5512833e-01
   4.2901864e-01   4.3412007e-01
   4.9388497e-01   2.2647771e-01
   2.8131816e-01   3.8844122e-01
   8.4428864e-01   5.3627841e-01
   3.0317453e-01   3.7627434e-01
   4.8694403e-01   3.2808626e-01
   4.5929579e-01   3.5734351e-01
   4.0493467e-01   2.9582960e-01
   8.2240645e-01   5.7248015e-01
   4.4950870e-01   3.2939158e-01
   3.3951394e-01   3.2773244e-01
   8.3073214e-01   4.7423058e-01
   5.8791256e-01   3.1987149e-01
   7.6271726e-01   4.7389279e-01
   3.0194272e-01   2.9327274e-01
   4.1280251e-01   2.7190693e-01
   6.5632444e-01   3.5525988e-01
   3.1773305e-01   2.0551321e-01
   9.9863354e-01   5.3712501e-01
   1.8160968e-01   3.2941134e-01
   5.6777874e-01   3.5650590e-01
   5.1809618e-01   2.1453931e-01
   4.8371942e-01   4.3512492e-01
   5.3748049e-01   3.1026738e-01
   2.3129197e-01   2.9529936e-01
   4.1142538e-01   2.5985318e-01
   2.3213126e-01   4.4032542e-01
   6.3107994e-01   4.4015778e-01
   6.8669071e-01   4.8687004e-01
   3.7830564e-01   3.3221912e-01
   9.7639289e-01   3.9298527e-01
   1.9652734e-01   2.5493137e-01
   1.0000000e+00   4.2287709e-01
   6.3672843e-01   4.4176319e-01
   5.8865628e-01   2.9609845e-01
   3.2482893e-01   5.9604753e-01
   6.9408011e-01   1.9522548e-01
   3.3933933e-01   3.0264582e-01
   2.6469853e-01   3.2730786e-01
   6.1789124e-01   1.9133201e-01
   6.7316851e-01   2.3656237e-01
   5.5259101e-01   4.2199265e-01
   5.9178305e-01   2.5020349e-01
   4.3385027e-01   2.4663639e-01
   2.6923630e-01   2.4273862e-01
   4.4875422e-01   3.0055303e-01
   8.2616074e-01   3.9345895e-01
   5.8215036e-01   3.2214605e-01
   2.8264551e-01   2.2969082e-01
   7.0357474e-01   4.5455920e-01
   8.0178896e-01   3.0187349e-01
   9.0345583e-01   3.5729940e-01
   4.5955809e-01   3.3494498e-01
   3.0137992e-01   2.5417794e-01
   4.0902999e-01   2.7953787e-01
   6.2345538e-01   4.6704271e-01
   8.3491946e-01   3.4300282e-01
   7.0726279e-01   3.2804254e-01
   4.0812028e-01   3.0870297e-01
   8.2964522e-01   4.9067232e-01
   5.1619923e-01   3.3054328e-01
   3.8190519e-01   2.3893054e-01
   5.1986212e-01   2.2841870e-01
   3.1803508e-01   2.4671005e-01
   3.0354753e-01   3.0290156e-01
   1.5813957e-01   3.6530400e-01
   5.2135509e-01   4.3067481e-01
   9.0346804e-01   7.2215513e-01
   2.9107922e-01   3.5181847e-01
   5.9752302e-01   3.7778111e-01
   5.4221028e-01   3.5064006e-01
   8.4121569e-01   3.6608151e-01
   3.8193894e-01   3.2764809e-01
   3.3646738e-01   3.6830095e-01
   3.8907322e-01   3.6337271e-01
   3.9077756e-01   2.5815416e-01
   5.8472227e-01   6.6573302e-01
   4.0750973e-01   3.5473247e-01
   4.1832591e-01   3.8846493e-01
   5.0623143e-01   3.5382920e-01
   6.4215931e-01   3.8228472e-01
   1.2898919e-01   4.4458839e-01
   3.6294305e-01   3.4373018e-01
   3.8798462e-01   2.8353530e-01
   3.1894802e-01   3.6254706e-01
   5.4651350e-01   4.3788705e-01
   8.8780797e-01   3.5094550e-01
   4.2584177e-01   3.0421805e-01
   4.4735031e-01   3.0529727e-01
   6.2175858e-01   5.0436995e-01
   5.9590772e-01   4.5156537e-01
   3.4681484e-01   4.8094374e-01
   4.4788117e-01   3.6092394e-01
   6.4054076e-01   3.4499565e-01
   4.4081858e-01   5.1559522e-01
   6.9343358e-01   5.3079850e-01
   6.2020678e-01   2.3919668e-01
   5.2447782e-01   2.9338050e-01
   4.2461296e-01   6.3330683e-01
   5.4825423e-01   4.1597189e-01
   3.2003161e-01   2.6153459e-01
   3.4386699e-01   4.2424127e-01
   5.8104308e-01   2.4444163e-01
   6.7060264e-01   4.3421987e-01
   5.1687635e-01   2.9829761e-01
   4.5769188e-01   3.6324693e-01
   5.9381711e-01   3.7850957e-01
   6.0665139e-01   4.3259468e-01
   8.4624621e-01   4.7815340e-01
   3.9565388e-01   2.8444951e-01
   3.9015135e-01   2.9479190e-01
   5.0741699e-01   5.4846359e-01
   2.1287401e-01   4.2669380e-01
   5.4865215e-01   3.1857845e-01
   5.2045718e-01   2.3046326e-01
   5.4149958e-01   2.2806389e-01
   3.2351980e-01   2.7407392e-01
   5.7625865e-01   3.9354699e-01
   3.1202432e-01   3.6945980e-01
   4.8407838e-01   2.6092061e-01
   4.1532217e-01   2.8857831e-01
   6.5295571e-01   4.2738328e-01
   8.1801563e-01   4.8358001e-01
   4.5313506e-01   3.2199708e-01
   5.4350917e-01   3.7295058e-01
   4.0268637e-01   2.3536593e-01
   3.4554114e-01   6.5506178e-01
   6.3211171e-01   7.2048001e-01
   6.2277584e-01   4.9259320e-01
   6.9768829e-01   4.1965853e-01
   4.5146900e-01   4.2277162e-01
   5.6391097e-01   4.1562224e-01
   3.2223288e-01   3.5968209e-01
   4.8588716e-01   2.6865624e-01
   6.5246159e-01   3.8335030e-01
   6.2477380e-01   5.4027791e-01
   6.4103186e-01   2.3327329e-01
   6.5754473e-01   5.7244325e-01
   3.8049727e-01   3.7874500e-01
   4.7384752e-01   5.7586096e-01
   5.5837406e-01   3.0225656e-01
   5.3504189e-01   3.6494185e-01
   9.7287912e-01   6.8003324e-01
   7.6531204e-01   5.5805089e-01
   5.4750846e-01   3.5912835e-01
   3.0534840e-01   4.0361001e-01
   8.5079138e-01   9.2002009e-01
   8.5938640e-01   3.8266874e-01
   8.5875092e-01   7.0136176e-01
   4.7691000e-01   3.9957760e-01
   6.0890572e-01   3.8411486e-01
   5.1384582e-01   4.5375405e-01
   6.4680412e-01   5.6174032e-01
   2.0753986e-01   3.9412021e-01
   5.0937654e-01   4.8824777e-01
   5.3222261e-01   2.8558946e-01
   5.0565018e-01   3.6042631e-01
   3.1412871e-01   4.5657800e-01
   3.5742407e-01   2.3024277e-01
   5.1786453e-01   3.2698510e-01
   2.7964687e-01   4.2825802e-01
   2.6445384e-01   2.8182755e-01
   4.1691690e-01   4.1316375e-01
   3.9906142e-01   2.2392152e-01
   5.5348452e-01   3.5072192e-01
   1.2424019e-01   2.9153966e-01
   3.9163451e-01   3.9238157e-01
   6.7482715e-01   4.0423739e-01
   2.6955368e-01   2.6625730e-01
   5.1308387e-01   5.4716724e-01
   3.4615945e-01   3.1106132e-01
   7.7423790e-01   4.9346148e-01
   1.9924945e-01   2.1545546e-01
   2.7038650e-01   4.8675944e-01
   6.1333556e-01   5.5145430e-01
   3.2049193e-01   3.9218684e-01
   4.4839942e-01   5.3642333e-01
   4.7806308e-01   4.6293647e-01
   6.4029303e-01   2.5447705e-01
   2.6240526e-01   2.9921605e-01
   3.3810853e-01   3.2419704e-01
   2.7845401e-01   3.0456827e-01
   7.3618438e-01   3.8719147e-01
   6.0121735e-01   5.6319507e-01
   8.2743991e-01   3.3486653e-01
   5.7179258e-01   5.3384226e-01
   6.6952118e-01   5.1407719e-01
   4.0231397e-01   3.3696562e-01
   1.7284909e-01   3.9564514e-01
   6.4305788e-01   2.6608992e-01
   5.2063116e-01   4.0977518e-01
   5.0526496e-01   2.9550922e-01
   4.4707966e-01   3.6667510e-01
   4.4853439e-01   3.0021806e-01
   4.8805836e-01   4.4738801e-01
   4.2432522e-01   3.5383921e-01
   9.9676217e-01   3.4945047e-01
   3.3158825e-01   4.3214193e-01
   4.9336167e-01   3.9465835e-01
   4.7716498e-01   3.2171577e-01
   5.3421390e-01   2.9693264e-01
   1.8791001e-01   4.3792817e-01
   6.1478291e-01   3.6928836e-01
   3.0684422e-01   4.6696368e-01
   4.4264504e-01   2.9716720e-01
   4.1377743e-01   2.6448739e-01
   5.2461574e-01   2.8526927e-01
   6.7428261e-01   5.1234985e-01
   6.4890520e-01   7.0855100e-01
   3.1776257e-01   3.7877751e-01
   3.9864413e-01   2.9974727e-01
   6.2513961e-01   4.5375868e-01
   5.9116064e-01   2.0420952e-01
   3.8133912e-01   4.5932232e-01
   2.0768506e-01   1.8248435e-01
   2.9224241e-01   3.0430443e-01
   4.7398213e-01   2.6984285e-01
   1.5988909e-01   3.2377837e-01
   4.9693212e-01   3.6602213e-01
   4.9080748e-01   2.7524984e-01
   9.3680812e-01   6.9711686e-01
   2.4802820e-01   2.8406129e-01
   4.9940849e-01   6.9651585e-01
   4.2841799e-01   3.1359364e-01
   5.7097381e-01   2.6833232e-01
   4.9865450e-01   2.9853048e-01
   3.8730807e-01   2.2804771e-01
   4.1792004e-01   3.8246266e-01
   4.8446376e-01   4.0705618e-01
   3.3266816e-01   4.0709673e-01
   4.0096514e-01   3.5040134e-01
   5.1254929e-01   2.6848761e-01
   3.7496442e-01   2.2009489e-01
   4.1436885e-01   3.3157908e-01
   5.3986674e-01   3.5269064e-01
   3.2955409e-01   2.4078614e-01
   2.5713101e-01   4.3840256e-01
   1.9834913e-01   3.2514351e-01
   2.3845643e-01   2.3158481e-01
   3.2002486e-01   3.4713113e-01
   8.2774381e-01   3.6360268e-01
   5.8621681e-01   3.5466407e-01
   5.5509889e-01   3.8368015e-01
   6.8378966e-01   4.7925017e-01
   4.9371245e-01   7.2414751e-01
   4.2822492e-01   3.5419117e-01
   4.4567426e-01   7.2166515e-01
   3.7597027e-01   3.0087975e-01
   1.0000000e+00   4.6544133e-01
   4.4797602e-01   6.1841431e-01
   5.2431886e-01   3.3798921e-01
   7.0879846e-01   3.8960095e-01
   4.2245687e-01   3.0476097e-01
   4.6419753e-01   2.5059017e-01
   5.2580715e-01   4.7234821e-01
   6.3456751e-01   5.9976676e-01
   5.1824816e-01   3.1815416e-01
   6.8361167e-01   3.5807265e-01
   3.2255743e-01   3.4914384e-01
   4.7775901e-01   2.9077323e-01
   7.0523745e-01   3.5065739e-01
   2.8193889e-01   2.3584099e-01
   4.2598644e-01   3.7018377e-01
   7.2948697e-01   3.6290786e-01
   4.5472858e-01   3.3330205e-01
   6.7982456e-01   2.2042486e-01
   6.1112496e-01   3.9793821e-01
   5.4207435e-01   4.8850322e-01
   4.5280646e-01   3.9294650e-01
   3.1198885e-01   1.8786840e-01
   5.8290117e-01   3.6432590e-01
   7.4043078e-01   3.3575481e-01
   3.8383016e-01   2.9834897e-01
   4.4923207e-01   3.9788718e-01
   4.4331801e-01   3.5972834e-01
   6.6194004e-01   3.0519557e-01
   3.7170974e-01   2.5789455e-01
   5.1208830e-01   3.6678351e-01
   5.2232497e-01   3.9018766e-01
   4.9274645e-01   3.2351221e-01
   5.2552999e-01   2.4978765e-01
   2.9837715e-01   4.2370272e-01
   4.5713864e-01   4.4223870e-01
   3.6376559e-01   1.8131130e-01
   5.8427975e-01   3.9997117e-01
   3.3353536e-01   3.3778445e-01
   5.1988447e-01   4.8033213e-01
   2.8238222e-01   3.6653046e-01
   4.4880112e-01   5.8773711e-01
   5.3499213e-01   4.2138441e-01
   4.4793427e-01   2.4201573e-01
   4.4707692e-01   3.7376671e-01
   4.6655583e-01   3.7748060e-01
   7.1996915e-01   5.9108141e-01
   2.9302367e-01   3.4824135e-01
   5.8547430e-01   4.9906296e-01
   3.9935913e-01   3.6156954e-01
   6.2256145e-01   3.9991741e-01
   1.9224454e-01   3.0608125e-01
   6.0946844e-01   3.5062700e-01
   2.8908291e-01   3.0968293e-01
   5.8452030e-01   3.7069123e-01
   5.7494280e-01   3.7436511e-01
   3.4431245e-01   3.1747490e-01
   5.7125009e-01   2.4929434e-01
   4.7442349e-01   6.2383023e-01
   1.0000000e+00   6.6602656e-01
   5.2254685e-01   1.4072723e-01
   6.0439053e-01   4.7444654e-01
   5.3322502e-01   4.2532530e-01
   3.5649017e-01   3.0160126e-01
   5.2686283e-01   2.5837502e-01
   7.4075468e-01   1.3317079e-01
   4.3948871e-01   4.1956954e-01
   5.9423480e-01   2.2018605e-01
   5.9219003e-01   3.2307844e-01
   5.7750696e-01   5.0665805e-01
   5.8769574e-01   4.8316520e-01
   5.4556057e-01   3.1612481e-01
   5.4643382e-01   5.0472478e-01
   7.4006298e-01   3.2252811e-01
   7.1396787e-01   4.4876886e-01
   9.3120408e-01   4.0611873e-01
   9.4640724e-01   3.5369990e-01
   9.6616519e-01   3.0810042e-01
   4.4774510e-01   3.1603205e-01
   4.5009086e-01   4.2746618e-01
   6.5665053e-01   4.3223293e-01
   6.0684740e-01   1.6884021e-01
   7.6565143e-01   5.8693060e-01
   7.7145831e-01   4.2174775e-01
   5.8345528e-01   2.4013636e-01
   4.6725240e-01   4.3353223e-01
   8.5765185e-01   8.0238101e-01
   7.5864411e-01   3.6002509e-01
   5.9768969e-01   4.4766454e-01
   6.0606826e-01   2.5498207e-01
   4.8305533e-01   2.0912707e-01
   6.7565406e-01   2.3070068e-01
   3.4404985e-01   3.0858578e-01
   4.8868708e-01   2.0553316e-01
   7.2165760e-01   2.7941031e-01
   4.7007677e-01   1.4727476e-01
   8.5142069e-01   6.4514252e-01
   6.1585892e-01   2.8080625e-01
   5.8161089e-01   4.3408184e-01
   7.5299719e-01   3.6443995e-01
   5.0113150e-01   2.8195167e-01
   6.3827844e-01   5.5238998e-01
   5.7357604e-01   3.8658907e-01
   8.3992253e-01   7.6480299e-01
   5.2233683e-01   3.4963245e-01
   6.7870827e-01   3.9151446e-01
   5.7207050e-01   4.4700680e-01
   2.4713592e-01   5.0929743e-01
   8.1073948e-01   4.9672312e-01
   6.5396007e-01   3.7820274e-01
   3.5239516e-01   2.3082055e-01
   5.4172298e-01   3.6433440e-01
   3.8671784e-01   2.2054020e-01
   5.4819810e-01   4.3826808e-01
   9.3211834e-01   3.0511151e-01
   8.2707753e-01   3.8806610e-01
   4.4180653e-01   3.6836051e-01
   7.4005428e-01   2.5740218e-01
   4.3630187e-01   3.9103356e-01
   5.5444041e-01   2.4889885e-01
   5.1973044e-01   3.0162207e-01
   1.5927129e-01   5.6638293e-01
   5.4401667e-01   3.9278520e-01
   5.2346835e-01   4.1641950e-01
   4.6483212e-01   4.0362765e-01
   4.3965147e-01   4.0380933e-01
   5.7682499e-01   4.0693149e-01
   6.1432277e-01   4.7070261e-01
   6.4109844e-01   2.5762742e-01
   2.9854196e-01   3.1846798e-01
   7.2417432e-01   3.7277335e-01
   4.4318091e-01   2.8777147e-01
   6.2705452e-01   4.5388743e-01
   4.9709328e-01   5.7095616e-01
   3.2438381e-01   3.2270117e-01
   3.6439632e-01   3.0061126e-01
   4.2719188e-01   2.6036956e-01
   3.9887961e-01   4.1199381e-01
   3.2174653e-01   2.6318900e-01
   3.5269598e-01   3.7282925e-01
   4.0628807e-01   4.4044960e-01
   3.6797838e-01   2.7122895e-01
   7.6347267e-01   3.9780355e-01
   3.5745917e-01   4.1186589e-01
   3.0046775e-01   2.7171185e-01
   2.6878149e-01   3.6824844e-01
   1.0000000e+00   4.7787670e-01
   3.5046691e-01   3.0814186e-01
   8.0463260e-01   2.6409689e-01
   7.6694301e-01   3.6200899e-01
   5.2115740e-01   6.4694222e-01
   5.3100322e-01   4.6646216e-01
   1.9041008e-01   3.8294439e-01
   3.6017700e-01   2.7965242e-01
   6.5523578e-01   3.2138419e-01
   6.0203855e-01   2.6766948e-01
   8.3111458e-01   3.6428315e-01
   6.0053033e-01   4.6063412e-01
   3.5104512e-01   3.2959723e-01
   4.6255571e-01   3.8390753e-01
   4.2158209e-01   2.3979807e-01
   4.9675794e-01   3.4401524e-01
   4.0203856e-01   4.5385588e-01
   4.6484276e-01   3.5306062e-01
   7.2155257e-01   2.4720564e-01
   5.0423237e-01   3.4232001e-01
   3.5385836e-01   3.4350526e-01
   4.7154863e-01   3.0898010e-01
   6.3693246e-01   3.4168608e-01
   5.5964882e-01   2.5229267e-01
   8.6615530e-01   4.1254609e-01
   4.7821098e-01   3.0660941e-01
   6.8440696e-01   2.5351471e-01
   6.8193853e-01   3.2278961e-01
   8.1875844e-01   4.1981821e-01
   5.9535190e-01   4.9701154e-01
   4.3270756e-01   3.1506657e-01
   4.6747190e-01   6.2758184e-01
   4.8251148e-01   2.6091356e-01
   8.3045729e-01   5.9365587e-01
   7.1434238e-01   1.4375898e-01
   5.2379698e-01   4.1166679e-01
   6.1923357e-01   3.1493493e-01
   3.9580879e-01   3.1929298e-01
   5.7282121e-01   1.6243196e-01
   5.8276166e-01   3.9848021e-01
   6.2723479e-01   3.0037039e-01
   4.9554512e-01   4.9911576e-01
   4.8659789e-01   3.7793988e-01
   4.7291826e-01   3.5370337e-01
   7.8151390e-01   3.0443303e-01
   2.8356974e-01   1.7867196e-01
   6.1893024e-01   4.8054562e-01
   4.9979908e-01   6.5448881e-01
   4.8666082e-01   3.9924497e-01
   5.3452547e-01   3.5298563e-01
   3.4726431e-01   2.2779377e-01
   7.5032484e-01   2.8732472e-01
   6.1580119e-01   4.4130793e-01
   7.4915824e-01   4.4323703e-01
   8.2166848e-01   3.2634965e-01
   5.4591965e-01   2.2982788e-01
   6.8851869e-01   3.8223419e-01
   6.5975559e-01   5.2198442e-01
   4.9460098e-01   3.4874487e-01
   3.4281404e-01   3.7881395e-01
   5.2506586e-01   4.4514756e-01
   2.9782312e-01   2.5143824e-01
   3.6931380e-01   1.9559131e-01
   7.5234759e-01   6.8222815e-01
   5.3179416e-01   3.5800646e-01
   3.4909942e-01   1.4762948e-01
   4.7446704e-01   5.5222411e-01
   3.6904615e-01   3.1952021e-01
   3.4497978e-01   3.0802070e-01
   6.5668798e-01   3.3356637e-01
   7.5831144e-01   2.2992106e-01
   4.9689218e-01   3.0617618e-01
   6.9761216e-01   3.7632103e-01
   9.7841631e-01   4.1230063e-01
   4.3802798e-01   3.3833031e-01
   4.3794287e-01   3.2153530e-01
   5.7420603e-01   2.5638679e-01
   3.8115927e-01   2.9685177e-01
   7.1632245e-01   6.0103396e-01
   6.2318820e-01   4.2374324e-01
   4.5721883e-01   3.1229918e-01
   3.6753715e-01   3.1687270e-01
   4.0764839e-01   3.2892352e-01
   6.9541304e-01   3.6781654e-01
   5.5731377e-01   2.3564753e-01
   2.8430389e-01   3.9945924e-01
   2.8437708e-01   3.7742530e-01
   3.9950915e-01   4.5960442e-01
   4.5369653e-01   3.4506680e-01
   2.4859595e-01   3.7479802e-01
   6.6071623e-01   6.1165413e-01
   7.3772400e-01   4.1567409e-01
   5.2024183e-01   2.7807193e-01
   3.4309652e-01   3.3397654e-01
   7.1184164e-01   4.7847510e-01
   5.3015598e-01   3.8784283e-01
   4.6521774e-01   3.8068356e-01
   7.7789916e-01   3.5895331e-01
   5.5866523e-01   3.3478734e-01
   5.9017000e-01   3.1598555e-01
   9.5649642e-01   3.3918808e-01
   5.3517232e-01   3.7165412e-01
   5.4883380e-01   4.6374043e-01
   7.2153476e-01   3.8657971e-01
   7.6771369e-01   6.9085630e-01
   6.0030856e-01   4.7852422e-01
   7.4850908e-01   5.9045528e-01
   5.1120510e-01   4.2910479e-01
   5.2121933e-01   7.0756131e-01
   9.6870882e-01   3.5571258e-01
   3.6516541e-01   3.1749158e-01
   4.5956011e-01   3.4173026e-01
   4.4094317e-01   3.8856662e-01
   5.7815335e-01   3.7926384e-01
   9.6210132e-01   5.1323995e-01
   6.7327300e-01   3.8656677e-01
   5.7584192e-01   4.0240646e-01
   8.1144628e-01   3.9770799e-01
   5.9658195e-01   2.1796674e-01
   4.4511649e-01   3.1789312e-01
   4.5063572e-01   2.8481730e-01
   1.4125615e-01   4.2073471e-01
   4.0729496e-01   4.1969633e-01
   8.8825934e-01   7.6141909e-01
   3.1640650e-01   3.2976055e-01
   8.8301574e-01   4.1097643e-01
   4.4956264e-01   3.0655058e-01
   6.8151226e-01   4.0879507e-01
   4.5175206e-01   3.4613178e-01
   7.7528267e-01   4.1991426e-01
   4.6002153e-01   2.5512132e-01
   7.5445352e-01   2.7553493e-01
   2.7041346e-01   2.6262966e-01
   3.9069450e-01   2.1695650e-01
   6.4558999e-01   5.0280442e-01
   5.9858321e-01   4.2062380e-01
   4.3605354e-01   3.6226792e-01
   6.2926812e-01   4.5078885e-01
   5.3850138e-01   1.8628502e-01
   3.7836644e-01   3.5891407e-01
   4.7610689e-01   2.1109624e-01
   6.0526868e-01   2.9333055e-01
   2.7720786e-01   3.0804630e-01
   4.7423697e-01   4.1882781e-01
   4.6484041e-01   2.2279100e-01
   4.9017125e-01   3.8806523e-01
   9.0587941e-01   4.5281843e-01
   7.8394914e-01   2.2379917e-01
   5.7830175e-01   4.7013485e-01
   6.6313067e-01   3.2964961e-01
   5.9785156e-01   3.2760779e-01
   8.6004858e-01   4.8388102e-01
   6.2246232e-01   3.5868087e-01
   3.5170965e-01   3.9871902e-01
   3.6002646e-01   4.5194455e-01
   4.4212353e-01   2.6591299e-01
   5.2504104e-01   3.6066176e-01
   5.7451478e-01   2.2161289e-01
   6.4144776e-01   5.2703223e-01
   3.7972042e-01   3.2298133e-01
   6.3511148e-01   3.8275130e-01
   5.8943140e-01   3.0022122e-01
   4.5755659e-01   2.0288488e-01
   9.7354907e-01   3.3622558e-01
   5.0679450e-01   2.0096571e-01
   4.7888530e-01   1.8145305e-01
   4.1069600e-01   3.7724545e-01
   8.3482703e-01   5.0145061e-01
   5.7531448e-01   3.4197987e-01
   6.9184507e-01   3.0637005e-01
   5.2521715e-01   3.2791770e-01
   3.2828260e-01   3.7967172e-01
   3.2240626e-01   2.6878422e-01
   8.2186388e-01   2.7858820e-01
   4.9419209e-01   2.9291709e-01
   5.8138747e-01   2.9734132e-01
   5.7752442e-01   6.6587915e-01
   6.6771370e-01   3.0533474e-01
   5.0347352e-01   6.9466733e-01
   3.5177926e-01   2.6771466e-01
   7.1712321e-01   3.3056058e-01
   6.7829839e-01   3.4907181e-01
   6.9913965e-01   3.2546608e-01
   9.6258042e-01   7.9423827e-01
   4.8702715e-01   4.0397811e-01
   5.7542139e-01   2.4022326e-01
   7.8270071e-01   2.5949913e-01
   6.6372967e-01   3.7552568e-01
   7.6842755e-01   3.3140601e-01
   9.0884904e-01   5.4995457e-01
   3.5832535e-01   3.4942133e-01
   6.4679513e-01   2.6487931e-01
   2.7229850e-01   2.4060265e-01
   5.4612313e-01   2.8607387e-01
   1.0000000e+00   7.0103552e-01
   4.5242190e-01   3.4439840e-01
   5.3640291e-01   5.2610465e-01
   5.2824978e-01   2.8840977e-01
   7.0169865e-01   2.5724799e-01
   6.5608415e-01   1.9991771e-01
   3.5436143e-01   2.7385613e-01
   6.1426089e-01   3.8779866e-01
   3.0700778e-01   3.9281171e-01
   7.1190565e-01   2.3656355e-01
   5.0635182e-01   2.4285567e-01
   2.9094034e-01   3.4521349e-01
   8.1567458e-01   2.6483822e-01
   5.8710492e-01   2.9385791e-01
   3.1164568e-01   2.7354272e-01
   5.2350900e-01   3.7358649e-01
   3.0378003e-01   3.7419160e-01
   3.7409927e-01   2.4679831e-01
   8.7024999e-01   2.9214824e-01
   3.4898156e-01   1.1964194e-01
   6.4403298e-01   3.0353879e-01
   6.6240230e-01   3.0837203e-01
   4.2168491e-01   3.8905842e-01
   4.3371450e-01   5.3817075e-01
   3.6589166e-01   3.9654052e-01
   4.4016694e-01   4.2724006e-01
   6.0432920e-01   4.1121790e-01
   6.7806028e-01   4.1383075e-01
   5.4325816e-01   2.8001287e-01
   5.4964655e-01   2.9492877e-01
   3.8873992e-01   1.7348418e-01
   7.4049446e-01   3.3343055e-01
   7.5525018e-01   2.2702797e-01
   7.7807797e-01   4.7313360e-01
   5.8618567e-01   4.9268523e-01
   4.3924259e-01   1.9519117e-01
   4.1112048e-01   4.1455561e-01
   8.2993154e-01   3.4895218e-01
   7.5585034e-01   4.3076519e-01
   8.1613440e-01   4.3343563e-01
   4.6926705e-01   3.0826059e-01
   4.8250379e-01   3.5302673e-01
   4.5029632e-01   3.1021310e-01
   5.6999898e-01   4.2528279e-01
   6.6392736e-01   3.1802190e-01
   3.8876513e-01   3.4088281e-01
   4.7647698e-01   2.8414440e-01
   6.5526329e-01   2.9606868e-01
   4.3213330e-01   1.0751002e-01
   3.8967835e-01   3.2140556e-01
   6.5903512e-01   2.5845303e-01
   1.7158892e-01   2.8870496e-01
   3.4011317e-01   3.6878822e-01
   4.5951682e-01   2.1268917e-01
   9.5474665e-01   2.9660234e-01
   4.0751449e-01   4.8216239e-01
   4.2495035e-01   4.7595581e-01
   3.6304401e-01   2.9142888e-01
   6.2143867e-01   2.1525763e-01
   3.7452072e-01   2.3514800e-01
   5.3032962e-01   3.4277995e-01
   6.9881384e-01   3.8413464e-01
   5.5495444e-01   2.6145020e-01
   5.4316802e-01   4.7620191e-01
   3.8826596e-01   2.6415217e-01
   5.5512554e-01   3.1601999e-01
   4.2772650e-01   3.4112205e-01
   7.5120507e-01   5.2959795e-01
   4.5270666e-01   4.4933498e-01
   5.2552107e-01   4.3662667e-01
   6.6586371e-01   4.0181514e-01
   4.0840891e-01   3.7220377e-01
   3.5219895e-01   4.1358153e-01
   8.0277051e-01   3.4867806e-01
   5.6990355e-01   3.0770241e-01
   2.6859229e-01   3.8109828e-01
   6.9005749e-01   3.5727219e-01
   4.3253071e-01   3.6849020e-01
   5.3469636e-01   1.7837531e-01
   4.1728233e-01   3.3666268e-01
   5.6558896e-01   2.6734994e-01
   6.4688303e-01   4.2803696e-01
   4.5152527e-01   4.5134659e-01
   4.8086937e-01   3.3332964e-01
   6.7132271e-01   4.8896011e-01
   4.4941221e-01   4.4132096e-01
   6.5335353e-01   3.2838552e-01
   3.6447400e-01   2.3022504e-01
   4.0296976e-01   1.9729138e-01
   5.3938619e-01   3.8667330e-01
   2.7664394e-01   2.5824878e-01
   3.6017181e-01   3.2099395e-01
   4.4419095e-01   4.0074500e-01
   4.0665820e-01   2.2560594e-01
   6.8516531e-01   5.9727017e-01
   3.7277473e-01   3.8288285e-01
   7.5685623e-01   3.9488198e-01
   6.3283495e-01   3.9469514e-01
   3.6179323e-01   3.6445812e-01
   4.2074125e-01   4.8166882e-01
   5.2213016e-01   3.4957695e-01
   9.7553141e-01   4.7359615e-01
   5.7193849e-01   3.6631915e-01
   6.8235533e-01   1.1821532e-01
   4.6038903e-01   2.6677074e-01
   5.5208400e-01   3.4846745e-01
   5.5658650e-01   3.7766111e-01
   4.7420303e-01   5.0692756e-01
   3.4289888e-01   2.8200692e-01
   7.6223444e-01   4.2210274e-01
   3.9542521e-01   2.7389451e-01
   3.8878935e-01   2.3149854e-01
   7.1266502e-01   2.8706415e-01
   2.4880518e-01   3.1245116e-01
   6.3163081e-01   4.1781900e-01
   3.4434603e-01   4.2117252e-01
   3.4042375e-01   3.5446566e-01
   5.0347669e-01   2.6406242e-01
   6.6318962e-01   3.3678067e-01
   2.7029087e-01   3.1101299e-01
   5.7793980e-01   2.0181793e-01
   9.5178486e-01   1.3096785e-01
   4.3845192e-01   3.9000765e-01
   8.3052467e-01   2.8074357e-01
   8.0116158e-01   1.7191579e-01
   3.4994802e-01   2.7758594e-01
   3.8394596e-01   4.3172456e-01
   3.5780630e-01   4.5784168e-01
   4.0706389e-01   2.2341069e-01
   4.3510121e-01   5.3340789e-01
   2.8380650e-01   2.3583445e-01
   2.9373043e-01   4.7543528e-01
   4.7039966e-01   4.2057256e-01
   5.9681089e-01   3.3580678e-01
   5.5829290e-01   3.4412351e-01
   6.6236783e-01   3.4560301e-01
   3.4240008e-01   3.1893594e-01
   5.1507692e-01   4.2465200e-01
   4.2368019e-01   2.5963012e-01
   2.2914683e-01   2.9273512e-01
   6.8977883e-01   1.9488803e-01
   5.9261440e-01   3.1263835e-01
   3.2692110e-01   2.4551862e-01
   8.5719560e-01   6.1860215e-01
   6.1389401e-01   3.3805176e-01
   4.0548159e-01   2.4700446e-01
   5.6924380e-01   4.5524969e-01
   7.8757905e-01   5.0832162e-01
   6.1340994e-01   4.5937337e-01
   9.4622430e-01   5.4845081e-01
   2.5947683e-01   3.2007742e-01
   5.1894391e-01   2.8953465e-01
   5.6285873e-01   2.8678759e-01
   6.5873649e-01   5.0567756e-01
   3.7123802e-01   4.0564720e-01
   7.9900382e-01   2.6563625e-01
   9.3750242e-01   5.4713384e-01
   5.4236642e-01   6.2344073e-01
   5.5369934e-01   3.1895322e-01
   6.2156715e-01   3.6220373e-01
   3.2691536e-01   5.6756655e-01
   9.4867591e-01   4.0310922e-01
   4.6116648e-01   2.6336710e-01
   4.2093427e-01   3.6272006e-01
   6.0096788e-01   3.2917934e-01
   3.4050269e-01   4.6973337e-01
   5.7823329e-01   3.5912558e-01
   6.4804073e-01   2.4590279e-01
   4.1285998e-01   3.0615908e-01
   6.1952424e-01   2.7993733e-01
   3.5112470e-01   5.9004056e-01
   6.5246980e-01   4.6438496e-01
   5.0270313e-01   4.2717212e-01
   8.6921479e-01   4.7348610e-01
   9.2831707e-01   4.5328646e-01
   6.3426117e-01   3.1964064e-01
   4.4246766e-01   2.9665344e-01
   6.6017685e-01   2.7917471e-01
   4.6036935e-01   3.6655576e-01
   5.0188737e-01   3.2453651e-01
   5.8126229e-01   4.3352447e-01
   5.5594800e-01   2.9935039e-01
   5.7734148e-01   3.3347132e-01
   7.2295048e-01   3.1967175e-01
   5.1634572e-01   2.9572826e-01
   4.2381739e-01   3.6846092e-01
   7.1823049e-01   6.6571144e-01
   4.3348776e-01   4.3227231e-01
   5.0613304e-01   3.4531374e-01
   5.5819589e-01   3.1228244e-01
   7.4301781e-01   4.7169316e-01
   3.3786560e-01   3.5114866e-01
   6.9955062e-01   4.8469043e-01
   3.2803960e-01   4.0712976e-01
   1.2709164e-01   6.6464100e-01
   5.6192625e-01   6.0364866e-01
   7.0855267e-01   3.2067263e-01
   5.1716991e-01   3.5582162e-01
   8.5495465e-01   7.1634660e-01
   3.8203667e-01   4.7598515e-01
   6.0802350e-01   4.1684091e-01
   6.1448193e-01   3.1417732e-01
   5.6369610e-01   5.3636177e-01
   4.6349455e-01   2.2023129e-01
   8.6070857e-01   2.1698617e-01
   4.9227753e-01   3.5496325e-01
   4.9267653e-01   3.8874868e-01
   5.2550365e-02   4.3958818e-01
   3.0535986e-01   4.0971996e-01
   7.1659273e-01   3.0612157e-01
   5.2639589e-01   3.9774510e-01
   3.9540778e-01   4.5362137e-01
   3.9865356e-01   4.6496084e-01
   6.3394564e-01   5.1582920e-01
   2.3949457e-01   2.0907280e-01
   5.3410790e-01   5.0557657e-01
   8.0057060e-01   4.9047800e-01
   4.3571719e-01   3.7287562e-01
   6.0292786e-01   3.0499941e-01
   7.4222245e-01   4.2478515e-01
   5.1381270e-01   2.3532826e-01
   6.2658593e-01   2.4773121e-01
   3.8832943e-01   3.2142473e-01
   5.9948258e-01   4.4008959e-01
   5.5884170e-01   3.1615356e-01
   5.2410919e-01   3.6130819e-01
   7.5405553e-01   3.1980828e-01
   3.3099534e-01   3.9989949e-01
   8.4763584e-01   3.4543253e-01
   6.0465802e-01   3.8783871e-01
   6.9612252e-01   2.9526992e-01
   3.8878924e-01   3.1716697e-01
   5.8337736e-01   2.8679322e-01
   5.4961524e-01   3.2144648e-01
   3.7438131e-01   3.2041428e-01
   4.9190490e-01   4.3731518e-01
   5.5170026e-01   3.6311637e-01
   3.7613174e-01   2.3508922e-01
   4.2878373e-01   3.2145689e-01
   5.4333867e-01   2.9849312e-01
   3.6498624e-01   4.0589201e-01
   6.1462125e-01   4.5622149e-01
   5.5663124e-01   4.5590894e-01
   5.7127101e-01   4.7379804e-01
   5.7653062e-01   3.9996461e-01
   5.1252403e-01   4.2747950e-01
   2.3244201e-01   3.0492167e-01
   5.7846252e-01   3.2932503e-01
   4.6025963e-01   3.1307624e-01
   5.9016361e-01   4.8322076e-01
   5.0408004e-01   4.3733114e-01
   9.1931878e-01   3.4889697e-01
   4.3909431e-01   3.3887565e-01
   3.7313323e-01   4.6550642e-01
   6.1347756e-01   3.6355190e-01
   4.0887259e-01   3.7581406e-01
   7.0755404e-01   3.8836659e-01
   3.5911054e-01   3.3301780e-01
   7.7079924e-01   3.1059002e-01
   6.1330010e-01   1.9495060e-01
   4.4435710e-01   3.1794006e-01
   4.8026641e-01   2.4633729e-01
   6.7452447e-01   5.8588932e-01
   5.8404439e-01   2.5300697e-01
   6.2074778e-01   5.5271241e-01
   4.1942149e-01   2.9617417e-01
   4.1539677e-01   3.1179746e-01
   8.2621527e-01   2.5203448e-01
   4.0002638e-01   4.5038852e-01
   4.2658968e-01   2.8831074e-01
   9.9938598e-01   5.4824471e-01
   4.9048771e-01   2.4410227e-01
   4.5060525e-01   1.1185708e-01
   4.2913913e-01   3.4407795e-01
   2.5372196e-01   3.5761393e-01
   5.4732858e-01   2.3098649e-01
   6.7481717e-01   2.6105775e-01
   3.6937349e-01   3.7108876e-01
   5.5834154e-01   3.1913466e-01
   6.7008787e-01   2.9086133e-01
   6.0327655e-01   5.3169764e-01
   6.3973103e-01   3.4624056e-01
   4.4205458e-01   4.2094280e-01
   3.1091857e-01   1.7570353e-01
   6.7352555e-01   1.5247349e-01
   3.2597745e-01   4.0510569e-01
   2.5506543e-01   2.6741461e-01
   9.2495234e-01   3.1397545e-01
   6.2804228e-01   1.6407498e-01
   8.5102946e-01   3.9661247e-01
   9.8083420e-01   1.0000000e+00
   3.4073860e-01   5.0676967e-01
   7.9888075e-01   3.2912191e-01
   3.1531687e-01   4.7809909e-01
   2.9831840e-01   3.3108000e-01
   4.4208074e-01   4.4696274e-01
   6.8111896e-01   3.2754556e-01
   5.3996833e-01   3.2298697e-01
   3.9253807e-01   3.3536449e-01
   5.1256686e-01   3.0575873e-01
   8.0808815e-01   3.6632728e-01
   4.4725578e-01   4.7639144e-01
   3.4352071e-01   4.1421546e-01
   4.9751810e-01   5.0228865e-01
   2.9275886e-01   3.8427232e-01
   5.1293984e-01   2.6117332e-01
   3.8681636e-01   4.4215211e-01
   5.3928734e-01   2.4279549e-01
   7.8009949e-01   5.4048925e-01
   7.0765317e-01   2.3264621e-01
   7.6993252e-01   2.9153095e-01
   6.6626759e-01   3.6983686e-01
   5.5677318e-01   1.7663951e-01
   6.8170899e-01   4.3255518e-01
   4.1390257e-01   3.5842667e-01
   6.1893801e-01   2.2359779e-01
   2.3488295e-01   2.3911200e-01
   3.1027607e-01   3.3628723e-01
   3.6355087e-01   3.9605805e-01
   5.4614987e-01   3.1616363e-01
   6.4080334e-01   3.1646252e-01
   7.7148588e-01   3.8446422e-01
   5.3646670e-01   2.5865532e-01
   4.1144830e-01   2.6845982e-01
   4.3587685e-01   3.2057567e-01
   5.0376875e-01   4.8783299e-01
   3.3534396e-01   4.7732777e-01
   8.4415257e-01   3.0248590e-01
   6.1083484e-01   3.3315789e-01
   4.6206763e-01   5.0184338e-01
   3.3963411e-01   4.9532179e-01
   4.6841452e-01   3.1829165e-01
   4.9006921e-01   2.7608643e-01
   5.3876533e-01   3.9663701e-01
   1.0000000e+00   4.9853606e-01
   7.4580796e-01   4.5950716e-01
   6.7613196e-01   2.4617258e-01
   5.4649321e-01   3.7477363e-01
   3.9551395e-01   3.4486140e-01
   7.9270312e-01   4.8585145e-01
   6.9025221e-01   4.8168229e-01
   7.9241885e-01   3.1248017e-01
   8.1921865e-01   2.8551383e-01
   4.1680662e-01   3.8772160e-01
   3.8677581e-01   4.8326641e-01
   5.4847554e-01   6.2729789e-01
