# Supplementary material for: Multiplexed imaging of nucleome architectures in single cells of mammalian tissue
Source: Nat Commun. 2020 Jun 9;11:2907. doi: 10.1038/s41467-020-16732-5 (PMC7283333; doi:10.1038/s41467-020-16732-5)
Supplement: Supplementary file 11 — Source Data [file 41467_2020_16732_MOESM11_ESM.zip › Source Data/FigS4i_EndothelialCell.txt]

  -3.7834288e-01   5.1637748e-01
  -7.0057286e-01   1.0836219e+00
  -2.3872236e-01   1.7748046e+00
  -5.2201069e-01   1.0102476e+00
  -7.6861373e-01   1.0773547e+00
  -2.5292110e-01   1.7114758e+00
  -7.5334096e-01   2.7433170e+00
   1.0708134e+00   1.5416428e+00
   1.5798199e-01   2.0574327e+00
  -6.0976423e-01   2.5912039e+00
  -6.0280922e-01   2.4294383e+00
  -4.8131842e-01   2.1158428e+00
  -1.2241251e-01   1.7616397e+00
  -3.4246313e-01   1.6698695e+00
  -2.4742538e-01   2.2170311e+00
  -3.1974915e-01   1.7243463e+00
   3.6961590e-01   2.1330433e+00
   6.1164358e-01   2.0570684e+00
  -5.2455945e-01   1.9839455e+00
  -2.2230508e-02   1.9489931e+00
   6.2271884e-01  -1.3295850e-01
   9.2413747e-01  -5.3094887e-01
   5.3501406e-01  -5.6716661e-01
   7.9060127e-01  -3.2257623e-01
   1.2039414e+00  -1.1982681e+00
   6.0078859e-01  -7.3433583e-01
   3.9056670e-01   1.4426905e+00
   4.7354776e-01   1.4161022e+00
   1.5138856e-01   1.1234194e+00
   4.5454745e-01   1.1339164e+00
   2.0760614e-01   1.0430250e+00
  -3.8436571e-01   1.0012662e+00
  -5.7364512e-02   1.0578257e+00
  -1.1514156e-01   1.3112636e+00
   1.9262847e-01   7.8675271e-01
  -5.3394895e-02   1.4813426e+00
  -9.3703084e-01   1.6261948e+00
   5.6864986e-01   2.1398988e+00
   6.7485835e-01   2.1910539e+00
   1.1174367e+00   1.9475793e+00
   9.9123585e-01   1.7634281e+00
  -1.3191126e-02   8.2471445e-01
  -1.8016815e-01   6.0655413e-01
  -3.5649995e-01   4.2635358e-01
  -5.4329219e-01   3.8976035e-01
  -8.2289999e-01   6.8188315e-01
  -7.0940021e-01  -2.0996468e-01
  -1.5401968e-01   5.8551396e-01
  -1.7948871e-01   9.9778154e-01
  -7.1620835e-01  -1.1967604e+00
   1.5401247e-01   1.5711101e+00
  -4.0192382e-02   7.6111717e-01
   1.0579365e-01   9.7299217e-01
   3.4705142e-02   8.9831114e-01
   2.1596500e-01   1.4560101e+00
   3.1997377e-01   1.5494673e+00
   5.1243432e-01   1.1847380e+00
   5.6602240e-01   9.1006546e-01
   2.7276927e-01   1.0866272e+00
   3.7070279e-01   5.5416365e-01
  -2.0072750e-01   1.7299608e+00
  -5.6977028e-01   3.5047550e-01
  -2.3038985e-01   5.9825338e-02
  -5.0755913e-01   6.8985757e-01
  -3.3657558e-01   3.1046742e-02
  -2.9393658e-01   5.2048051e-02
  -6.6079694e-01  -1.7836343e-02
  -3.8743842e-01   4.2807907e-01
  -1.3632242e-01   8.2239454e-01
  -4.6848884e-01   6.7781723e-01
   2.7736498e-02   1.0313846e+00
   2.3942369e-01   1.5584236e+00
   1.9775707e-01   1.0173135e+00
   3.8571002e-02   1.5224302e+00
   1.3610762e-01   1.0578905e+00
   2.1906619e-01   1.5139943e+00
   4.0225416e-01  -2.8176053e-01
   6.1829159e-01   1.5492331e+00
  -4.9207911e-01   1.4857193e+00
  -1.0730959e-01   1.0484882e+00
   1.4826941e-01   1.8932603e+00
   2.4207072e-01   1.4839276e+00
   5.8627279e-01   8.6476406e-01
   7.7626834e-01   1.2957803e+00
   1.0180867e+00   1.7108888e+00
   3.6676339e-01   9.5346292e-01
  -3.7931290e-01   1.2297925e+00
  -4.3097843e-01   7.2974651e-01
  -6.5578274e-01   1.3679140e+00
  -3.6557613e-01   1.0938065e+00
  -1.8908964e-01   2.0078132e-01
  -4.9015429e-01   7.3402579e-03
   4.8879538e-01   5.6668046e-01
  -9.1002667e-01   4.2289500e-01
  -2.4242264e-01   1.1379406e+00
   2.1207464e-01   1.8416049e+00
  -4.0825893e-02   1.7377244e+00
   5.3751992e-01   1.4319823e+00
  -5.2025035e-01   6.9784626e-01
  -5.6957036e-01   8.9870752e-01
  -5.9613167e-01   3.7197230e-01
  -6.9325967e-01   6.7820779e-01
  -3.7616545e-01   7.2448127e-01
   3.2024474e-01   1.1931300e+00
   1.1151785e+00  -1.1441341e-01
  -2.3378835e-01   8.2413603e-01
   1.4927314e-01  -8.3927982e-02
  -2.9723416e-01   1.4516510e+00
   1.0297517e+00   1.4338564e+00
   5.2059853e-01   1.0612157e+00
   7.2459022e-01   1.3621972e+00
   6.5976441e-01   7.1520284e-02
   3.0154776e-01  -1.7065436e-01
   3.1258195e-01   8.7870200e-01
   1.2826040e-01   1.1399166e+00
  -1.0100027e-02   3.6093410e-01
  -4.2939597e-02   5.9333836e-01
  -4.1356787e-01   4.9086562e-01
   1.8344378e-01   9.3750498e-01
  -2.7503169e-02  -1.4872471e-02
  -8.3630892e-01   9.2735075e-01
  -3.5598919e-01   1.5536498e+00
  -6.3609030e-01   1.9734613e-01
  -2.8062010e-01   1.5428315e+00
   1.1511219e-01   1.0847684e+00
   3.6219437e-01   1.0930703e+00
  -3.0972254e-01  -2.0538946e-01
  -3.2718097e-01   1.6216753e+00
  -6.8070918e-02   1.3176285e+00
  -3.2464816e-01   3.5400364e-01
  -5.7850591e-01   6.5171342e-01
  -6.1309861e-01   1.6770355e+00
  -5.1103837e-01   2.2773057e+00
  -4.3661036e-01   1.0440410e+00
  -4.5698371e-01   1.6013254e-01
  -5.6944529e-01  -1.5766555e-04
  -3.0166367e-01  -5.3511023e-01
   3.1446243e-01  -1.5597514e+00
   3.3668618e-01  -1.5523764e+00
   1.0160715e+00  -1.5337613e+00
   2.4975109e-01  -1.0585589e+00
  -3.0478066e-01  -5.5615324e-01
   5.3943676e-01   7.9674968e-01
   1.9126987e-01   5.8803897e-01
   3.7484202e-01   8.3526191e-01
   2.5397270e-01   1.0712903e+00
   7.9855815e-03   7.9390783e-01
  -1.4765445e-01   1.0473075e+00
   6.7208018e-01   1.7490056e+00
  -4.4439249e-02   5.8798614e-01
   6.5811011e-02   5.8152394e-01
  -1.2379267e-01  -5.2712718e-02
  -2.3688467e-01   4.6233865e-01
  -1.3393583e-01  -1.7228010e-01
  -1.4353903e-01   6.3974704e-01
  -1.4888032e-01  -1.6762886e+00
   7.1248464e-01  -9.4047682e-01
   3.4104703e-01  -7.9836117e-01
   8.1563015e-01   1.6129382e+00
   2.8310334e-02   1.0340461e+00
  -1.5900140e-01   9.5328807e-01
  -4.2766210e-01   1.4207872e+00
  -3.9056943e-01   1.9287069e+00
   1.4681959e-01   1.7395499e+00
   3.9237248e-01   1.7503010e+00
   3.0687522e-01   9.4475550e-01
   6.0573182e-01   2.0052036e+00
   3.9037468e-01   1.5081968e+00
   5.9868711e-02   1.6389289e+00
  -1.8835452e-01   1.3323213e+00
  -4.5847619e-01   8.2693046e-01
  -4.1755570e-02   4.3685812e-01
   7.1606764e-02   3.0788456e-01
  -5.1479374e-02   2.2608256e-01
   1.2354560e-01   6.4729747e-01
   9.4611004e-02   9.0604792e-01
   6.2508181e-01   1.4072415e+00
   2.0505196e-01   1.3322404e+00
   3.0628219e-03   4.6012842e-01
   1.8888553e-01   1.7671593e-01
   2.1998124e-01   3.4450236e-01
   6.3478487e-02   3.8840715e-01
  -5.6367506e-01   3.5888124e-01
  -1.0375109e+00   7.4579757e-01
  -6.1895181e-01   4.2199829e-01
  -1.5717207e-01   7.5865003e-01
   1.3820240e-02   6.9541911e-01
  -2.6050001e-01  -2.0360194e-01
   1.6684866e-01   1.5093399e+00
  -5.0823334e-02   7.0849847e-01
   1.0507165e-01   9.0787415e-01
   6.1174011e-02   8.5708186e-01
   2.2328937e-01   1.3974020e+00
   3.4895441e-01   1.5071433e+00
   5.0932193e-01   1.1243737e+00
   5.5955252e-01   8.4038393e-01
   2.7142630e-01   1.0241550e+00
   3.5284145e-01   4.9367276e-01
  -1.7878803e-01   1.6873897e+00
  -6.2673112e-01   2.6570237e-01
  -2.9452473e-01  -1.0634755e-02
  -5.0896942e-01   6.3665029e-01
  -3.6836790e-01  -9.9678106e-03
  -3.2484742e-01   9.2200372e-03
  -7.0699337e-01  -6.1102400e-02
  -4.0873830e-01   3.8860136e-01
  -5.1975283e-01   6.2922265e-01
   2.1306433e-02   9.8283427e-01
   2.3166579e-01   1.5110994e+00
   1.8929159e-01   9.6738724e-01
   4.5813957e-02   1.4723706e+00
   1.2994595e-01   1.0072277e+00
   2.1831630e-01   1.4519302e+00
   4.5946575e-01  -3.0298005e-01
   6.3137850e-01   1.4923260e+00
  -4.7410336e-01   1.4684965e+00
  -6.3024748e-02   1.0143038e+00
   4.4489467e-01   3.8676373e-01
  -4.1820503e-01   1.8018853e+00
   5.0775449e-03   1.4639425e+00
  -4.0371713e-01   1.5382399e+00
  -2.3541797e-01   1.4160808e+00
   4.0342843e-01   1.2864375e+00
   2.1569779e-02   1.3936873e+00
   3.0488548e-01   1.6505886e+00
  -2.4045139e-01   1.1040706e+00
   4.8843002e-02   1.8142301e+00
   8.0833546e-01   1.8266985e+00
  -1.9672024e-02   2.1644790e+00
  -7.6327768e-01   2.6677036e+00
  -1.1789387e+00   2.4513224e+00
  -9.6093249e-01   2.2446062e+00
  -6.1056107e-02   1.1337323e+00
   4.5035833e-02   8.6619364e-01
   1.3015637e-01   7.3012877e-01
   3.4333512e-01   6.6525753e-01
   7.7800938e-01   9.0797214e-01
   3.8574645e-01   5.0007887e-02
  -1.1315729e-01   9.0355159e-01
  -9.0294372e-03   1.3036417e+00
   3.8581885e-01  -9.2969674e-01
   2.9871884e-01  -1.2832897e-01
  -8.8037795e-01   1.0485277e+00
  -9.3925469e-02   9.2037272e-01
   2.5353873e-01  -4.0441996e-02
  -7.1114761e-04   3.3622286e-01
   1.9122631e-01   8.7223529e-01
  -1.1382739e-01   9.2485744e-01
   1.8587637e-01   1.0315045e+00
  -5.9323742e-01  -3.4128686e-01
  -2.2703596e-01   1.8849502e-01
   4.8231650e-01   4.2474910e-01
   1.1565228e-01   1.0774373e+00
  -1.2343018e-01  -7.9116289e-02
  -3.5815658e-01  -3.6344288e-01
  -6.0321230e-02   1.1953658e-01
   5.2357478e-01   7.7335197e-02
   9.8654845e-01   5.1167865e-01
  -1.3807834e-01   2.3439574e-01
  -4.6154008e-01  -1.3323222e-01
  -6.6940234e-01   5.7702180e-02
  -7.2436957e-01   2.0512784e-01
   5.9988673e-01   5.4941307e-01
   7.4912532e-01   1.2760500e+00
   6.2068725e-01   1.7740480e-01
   7.1840445e-02   4.7886976e-01
  -5.3658097e-01   6.8962218e-01
   2.0072146e-01   9.0241688e-01
   5.6487785e-01  -8.7743548e-01
  -2.9968841e-02   9.1052211e-01
   2.0254007e-01   3.0296098e-01
   5.4987926e-02  -1.6039904e-01
  -6.6870631e-02   7.4226973e-01
  -4.4066887e-01   1.7158132e+00
   5.1186735e-01   9.2035269e-01
  -3.5955323e-01   1.9297529e+00
  -4.7015582e-01   1.9064053e+00
   3.5511636e-01   1.9325719e+00
   4.3037054e-02   1.8351801e+00
   2.4039195e-01   1.1506135e+00
   8.9518163e-02  -1.3051152e-01
   3.6716938e-01   1.7773130e-01
  -8.7631534e-02   1.4228944e+00
  -7.0642397e-02   2.0252160e-01
  -1.9146809e-01   1.5829267e+00
  -7.0692590e-01   6.3575483e-01
   1.4657819e-01   2.2566985e+00
  -1.5219898e-01   1.7046198e+00
   2.3593876e-02   1.6036800e+00
  -2.0482101e-01   6.8546126e-01
   2.3564893e-01   1.3048774e+00
   3.5768544e-01   1.3248220e+00
   6.3257140e-01   1.5485993e+00
  -9.5685633e-02   1.6273051e+00
  -1.2181751e+00   1.6752922e+00
  -3.3357967e-01   9.6368449e-01
  -4.4923251e-01   1.1901345e-01
  -7.9446088e-01   2.3711739e+00
  -2.4080790e-01   1.0044781e+00
  -1.6268653e-02   1.2706090e+00
   1.4223819e-01   1.6425697e+00
   5.2620245e-01   1.6773030e+00
   4.4808105e-01   1.4601000e+00
  -6.5885406e-03   1.4697800e+00
  -9.8115468e-02   6.1217346e-01
  -4.1700638e-03   1.3366186e+00
  -3.3694223e-01   1.5544157e+00
   2.0080888e-01   1.0011803e+00
   4.7739901e-01   1.5046147e+00
   6.2184639e-02   9.1876897e-01
  -3.0073491e-01   7.1419980e-01
  -2.4222957e-01   1.4144993e+00
   3.3750905e-03   1.0473517e+00
  -2.6963919e-02   1.0405535e+00
   1.2589871e+00   7.5008498e-01
  -1.0401744e-01   1.6287720e+00
  -2.5845969e-01   9.5963496e-01
  -2.0402402e-01   1.0012462e+00
   1.1137430e-01   1.6208063e+00
   3.2108612e-01   7.8215146e-01
  -6.1233785e-01   1.6725809e+00
  -4.8437954e-01   1.2731974e+00
  -4.1679022e-02   1.0773124e+00
  -4.3852624e-01   6.7405800e-01
   3.3757958e-01   1.2133259e+00
   2.9386807e-02   1.3554681e+00
  -4.0836287e-01   2.4942978e-01
  -2.5367951e-01   1.0479455e+00
   6.4295579e-02   5.3197419e-01
  -4.8695571e-01   1.5574108e+00
   5.3895577e-02  -2.6299211e-01
   7.1308412e-02  -5.5710182e-01
   1.2585929e-02  -1.2097894e-02
   3.2622874e-01  -4.8089336e-01
  -5.1640369e-01   9.8962381e-01
   6.0055302e-01   3.6154650e-01
   1.2225265e-01  -1.2237165e-01
   7.8312884e-01   8.9690449e-02
   6.0536648e-01  -5.3465573e-01
   3.6978356e-01  -4.9834914e-01
  -2.9131384e-02   1.7116559e+00
  -1.5647727e-01   1.4312261e+00
   3.2340433e-01   4.3356403e-01
   3.4373142e-01   1.2544351e-01
   3.4697556e-01   1.0003662e+00
  -1.1083054e-01   1.6374201e+00
  -2.6097301e-01   1.5464861e+00
  -5.5950459e-02   1.2890819e+00
  -1.7634872e-01   8.5085889e-01
  -3.3855593e-01   2.2100910e+00
  -2.1459694e-01   1.4797551e+00
  -9.0934909e-02   9.0620404e-01
   2.8707392e-01   3.3172617e-01
   1.8143168e-01   1.1939705e+00
   1.8521874e-01   8.6337348e-01
   4.7442223e-01   1.5391265e+00
   4.8477534e-01   1.4333162e+00
  -3.0825274e-01   2.1809659e+00
  -1.4587531e-02   1.2351325e+00
  -2.2580559e-01   2.0236303e+00
  -1.2655799e-01   1.3402121e+00
  -6.0494495e-01  -4.5211308e-01
  -5.2762571e-01  -3.8183587e-01
   2.1715104e-01   1.6347547e+00
   4.2630070e-01   2.2432375e+00
  -2.8911300e-02   1.1959241e+00
  -2.8271884e-01   3.4776389e-01
   1.2774920e-01   1.6973902e+00
   2.5672420e-01   1.8544361e+00
   1.3109078e-01   2.1267938e+00
  -2.6801690e-01   1.1921504e+00
   4.8101213e-01   9.4633947e-01
   9.3798492e-01   1.6267507e+00
   1.9514749e-01   1.2812617e+00
   1.5997609e-01   1.2462719e+00
  -5.4196556e-01   1.4762543e+00
  -2.0084202e-01   4.8517534e-01
  -5.2625486e-01  -9.1878806e-01
  -5.1726609e-01   9.1829333e-01
   3.0577938e-01   1.2207674e+00
   5.4216422e-01   1.2196353e+00
   6.0336371e-01   1.4607450e+00
   6.6693498e-01   1.0193397e+00
   3.7877487e-01   7.7277852e-01
   3.9806598e-01   8.7713686e-01
   2.6521304e-01   1.4585409e-01
   2.1160277e-02   4.4751223e-01
  -4.1524714e-01   1.5859725e-01
   7.1638516e-01   1.8797644e+00
  -4.0686590e-01   6.4727443e-01
  -1.3714704e-01  -4.6332094e-02
  -8.5677138e-01  -1.0390107e+00
  -8.6223453e-01  -1.1296126e+00
  -5.0666914e-01  -6.9371448e-01
  -4.8160860e-01   1.7415332e-01
  -1.8391842e-01   6.0740134e-02
   6.6176113e-01   3.2107788e-01
   5.7149469e-01   1.0435748e-01
   7.9408069e-01  -3.5401367e-01
   1.3546326e+00  -8.9017287e-01
   7.0280572e-01  -2.7085824e-02
  -3.1650264e-01   6.2237841e-01
  -5.8671432e-01   4.4998119e-01
   1.9226901e-01  -3.8012481e-01
  -1.3703739e-01  -2.1708349e-01
  -4.1137790e-01   5.0962169e-01
   8.1157157e-02   3.2841517e-01
  -4.3565010e-01  -6.0009220e-01
   3.4497674e-01  -3.8459168e-02
   5.0701620e-01   3.7612960e-02
   8.7388740e-01  -4.6435162e-02
   6.5169721e-01   4.9506927e-01
   7.3022713e-01   5.8235230e-01
   2.6307008e-01   1.0370066e+00
  -5.1777618e-01   1.2404376e+00
  -8.5555020e-01   1.2444325e+00
  -7.9722999e-01   1.5535176e+00
  -1.0133580e+00   1.7941514e+00
  -3.8303508e-01  -5.2634651e-01
  -1.0340623e+00   1.4145943e+00
  -6.6384991e-01   6.8619225e-01
  -8.2677343e-02   1.6880122e-01
  -8.5583285e-02   3.4976550e-01
  -1.1892705e-01   2.9505532e-01
  -3.5314337e-01  -7.7814394e-01
   6.3399276e-02  -1.0665836e+00
  -2.8293782e-01   6.1792076e-04
  -4.1146385e-01   1.4147954e+00
  -4.1999385e-01   1.4554325e+00
  -7.2010413e-01   1.9999280e+00
  -1.3290434e+00   1.8038970e+00
  -2.9796439e-01   1.4836903e+00
   2.0798946e-01   1.2688363e+00
  -4.5495404e-01   9.6249574e-01
  -1.9235035e-01   1.0728104e+00
  -1.7043737e-01   1.4904428e+00
   9.5253402e-02   1.9050371e+00
  -6.9988718e-02   2.1141906e+00
  -3.2808692e-01   1.7023073e+00
  -4.5782603e-01   1.8000454e+00
  -5.7409190e-01   2.1951565e+00
   2.8113460e-01   2.7116940e+00
   5.5409690e-01   2.6085392e+00
   1.6804145e+00   2.7447280e+00
   1.9087061e+00   2.8103013e+00
   9.0377642e-01   2.6548579e+00
   3.5803417e-01   1.9435846e+00
   3.3809730e-01   2.0512969e+00
  -3.4809130e-01   1.0835738e+00
  -3.1260700e-01   8.5856879e-01
  -2.1180318e-01   1.5986123e+00
   2.1942361e-01   2.2225635e+00
  -4.1673347e-01  -4.8956135e-04
   3.7999704e-01   2.2246522e+00
  -3.2569744e-01  -1.6995972e+00
   3.9725160e-01   9.5933209e-01
  -4.4117200e-01   2.8623398e-01
  -4.6694934e-01  -9.6809610e-02
   3.2383598e-01   6.3492424e-01
   5.0781931e-01   9.6895230e-01
   4.7494342e-02   1.6400453e+00
  -1.3522608e-01   1.6482621e+00
   9.4580363e-02   1.4451758e+00
   5.7514469e-01   1.3238996e+00
   6.6033098e-01   5.7873886e-01
  -9.5531926e-02   8.4208151e-01
  -3.1206285e-01   8.1458979e-01
  -1.3539240e-01   1.2086486e+00
  -3.4470517e-02   1.5639908e+00
  -2.1337430e-01   1.1522221e+00
   1.9842898e-01   1.0020413e+00
  -1.9302683e-01   1.0464524e+00
  -6.9749815e-02   1.0001986e+00
  -3.0571940e-01   3.1062578e-01
  -2.3707059e-01   3.1607519e-01
  -2.8049862e-01   5.3694615e-01
   3.9867892e-01   1.1119160e+00
  -3.6825721e-01   8.5431799e-01
   2.7337014e-01   5.5830114e-01
  -8.4036084e-03   5.4072783e-01
  -1.6492484e-01  -2.6222931e-01
   3.6184240e-02   1.3684941e-01
  -5.5089230e-02   1.0399779e+00
   4.7862880e-02   4.8886932e-01
  -1.0531988e-02   9.4173534e-01
   8.8489899e-01  -1.1225974e-02
  -5.2117827e-01  -4.5696149e-01
  -5.8760592e-01   9.6003635e-01
  -4.2988465e-02   1.0949360e+00
  -4.5922952e-01   1.0180537e+00
  -1.1638380e+00   1.1181226e+00
  -7.3426459e-01   6.0981419e-01
  -2.7098786e-01   1.1284351e+00
  -8.3309685e-01   1.0500656e+00
  -8.0088133e-01   5.5393055e-01
   1.9026696e-01   5.0115295e-01
   1.4167107e-01   9.1081818e-01
   5.0574408e-01   1.0188667e+00
  -4.0475938e-01   7.0351633e-01
   2.8400196e-01   7.1027538e-01
  -9.1062137e-02   6.8633725e-01
  -6.7618784e-01   6.7682795e-01
   1.1627658e+00   6.3750592e-01
  -1.1914157e+00   3.3321177e-01
  -1.2723563e-02   3.1385935e-01
   6.7622337e-01  -7.6514667e-02
  -1.9029450e-01   3.2391028e-01
   1.0920426e+00   1.2166432e-01
   1.1506934e+00   1.1199880e-01
   6.6668889e-01  -2.5589988e-01
   6.7392757e-01  -1.3936538e-02
   3.0503028e-03   2.4654613e-01
   9.3502603e-01  -3.5312383e-01
  -1.4211128e-01  -4.4618777e-02
   1.1934490e-01  -6.0058782e-01
   1.7648532e-01   5.4167891e-01
   5.6356093e-01   4.7723978e-01
  -1.4511234e-01   4.4889509e-01
   4.6929088e-02   6.6893057e-01
   4.8819206e-01   6.8674380e-01
   3.9317377e-01   7.4082443e-01
  -3.3654115e-01   4.0185215e-01
   1.5920274e-01   7.4666125e-01
   2.3750227e-01   1.0073652e-01
  -4.2022397e-01  -1.6610913e-02
  -4.1404746e-02  -2.2289299e-01
   6.1076756e-02   3.9400380e-01
   5.7192514e-03  -2.1401263e-01
  -4.4334884e-01  -8.6170656e-02
   2.0582124e-01  -1.9071302e-01
   2.5592053e-02   2.5382389e-01
  -3.5572960e-01   6.8172566e-02
  -3.4375408e-01   2.9415698e-01
   3.6763024e-02   3.3988254e-02
  -3.1390377e-01  -4.1543748e-01
  -4.3443562e-01   1.1421416e+00
   4.6407273e-02   1.2501298e+00
   8.1475815e-03   1.3188338e+00
  -3.5098490e-01   1.1653086e+00
  -1.1211710e+00   1.4223719e+00
  -7.6033052e-01   8.3797200e-01
  -2.4535832e-01   1.2475337e+00
  -8.0866824e-01   1.2786232e+00
   1.6824112e-01   1.2245426e+00
   1.0878592e-01   5.7231766e-01
   1.7817969e-01   9.8251509e-01
   4.9793706e-01   9.9667918e-01
  -4.5190597e-01   8.4547430e-01
   2.0084677e-01   7.3359129e-01
  -1.5129081e-01   7.5781686e-01
  -7.4480234e-01   8.3699988e-01
   1.0731432e+00   4.6424853e-01
  -1.2594691e+00   6.4341972e-01
  -1.3972093e-01   3.7163058e-01
   5.6615875e-01  -2.8584625e-01
   8.1584188e-01   1.5494467e-01
   9.2005287e-01   6.1805401e-03
   9.5273413e-01  -8.5880451e-02
   4.1173701e-01  -3.6916881e-01
   4.8547674e-01  -5.4092726e-02
  -1.6064785e-01   2.2547500e-01
   6.6845526e-01  -4.8312578e-01
  -3.1634905e-01   7.8279735e-02
  -1.5701060e-01  -5.2388838e-01
  -5.4622006e-01   9.8387513e-01
  -4.0271345e-01   1.2879247e+00
  -2.8401418e-01   2.3280896e-01
  -1.1458809e-01  -1.9706294e-01
  -4.1947470e-01   9.9778845e-01
  -2.8078033e-01   9.3630985e-01
   2.1056707e-01   3.6887747e-01
  -1.7236432e-02  -3.4318994e-02
   4.8025369e-02   8.4454624e-01
   1.6683869e-02   7.9913813e-01
   2.5806770e-01   1.1327163e+00
  -5.7481727e-02   4.2903629e-01
   1.0507421e-01   6.1442026e-02
   1.2745098e-01   6.7476176e-01
   3.0140692e-01   1.3956824e-01
   2.0636981e-01   6.8688769e-02
   5.8750728e-01  -7.6828961e-01
   3.4287100e-01   4.6921773e-01
   2.3877873e-02   8.9259614e-01
   3.0964040e-01   1.3039988e+00
   3.0653710e-01  -4.7038870e-01
  -3.7388511e-01   9.1064837e-01
   4.6309292e-01   2.5824272e-01
  -5.1108695e-01   1.3182648e+00
   6.2310923e-01   3.4665638e-01
  -3.2894713e-01   1.0060250e+00
  -5.9385356e-01   6.9792896e-01
  -6.3689335e-02   1.2374569e-01
   1.4358538e-01   1.7285387e+00
   1.9536115e-01   1.9915081e+00
  -1.2038425e-01   2.4357145e+00
  -1.8314213e-01   3.3553426e+00
  -5.1261237e-01   3.5592578e+00
  -1.7872037e-02   2.4213325e+00
  -4.2834932e-01   3.2435019e+00
   2.0214613e-01   3.7271551e+00
  -3.4508058e-01   3.1240486e+00
  -3.4291299e-01   2.2918799e+00
  -2.8872721e-01   2.7274930e+00
  -7.8340933e-01   2.5892750e+00
   1.4641103e+00   3.4656425e+00
   9.0728961e-02   1.6254980e+00
  -2.5703196e-01   3.0922240e+00
   1.2472796e+00   9.4555667e-01
  -1.0627862e-01   1.3241605e+00
   3.7149783e-01   1.2655990e+00
  -3.3026159e-01   1.3322802e+00
  -5.6025889e-02   1.3282578e+00
  -6.5891407e-01   1.6451391e+00
  -4.9342335e-01   1.0022312e+00
   8.6348914e-02   1.2331330e+00
  -4.4718665e-01   1.4004844e+00
  -5.9318795e-01   9.4596644e-01
   3.1218214e-01   5.3632067e-01
   4.3256063e-01   9.5475332e-01
  -7.7355628e-01   8.2596257e-01
  -2.0016090e-01   8.8386497e-01
   4.2705912e-01   6.0802422e-01
   6.2439842e-02   7.1275106e-01
  -5.0916505e-01   9.0124014e-01
   1.1689012e+00   1.3250584e-01
  -1.0498596e+00   8.2601484e-01
  -8.0213379e-03   3.3214181e-01
   4.3463189e-01  -6.0433389e-01
  -1.8191248e-01   3.6057329e-01
   9.6080564e-01  -2.3140666e-01
   9.2023360e-01  -4.1995583e-01
  -8.4576439e-02   2.1598634e-01
  -2.8291948e-01   2.0145889e-01
   5.2667733e-01  -1.9288833e-01
  -1.1511229e-01   9.7326928e-02
   5.8159362e-01  -7.0871821e-01
  -2.1084742e-01   1.3724116e-01
  -1.8352239e-01  -4.8761705e-01
  -3.1120497e-02   1.2202222e+00
  -7.6079286e-01   1.2193537e-01
  -5.7169622e-02   1.0510957e+00
   5.4845369e-01   7.4761657e-01
   3.0062929e-01   1.0528776e+00
  -2.2253106e-01   1.3741764e+00
   2.7952842e-01   1.3466115e+00
  -1.4304570e-01   1.4195903e+00
  -7.9446137e-01   1.7625790e+00
  -5.7251695e-01   1.1129512e+00
   2.9081084e-02   1.3752362e+00
  -5.1100959e-01   1.5328881e+00
  -6.6601681e-01   1.0685121e+00
   2.3474735e-01   6.4982295e-01
   3.5463745e-01   1.0624685e+00
   6.9809984e-01   9.6542970e-01
  -2.6020664e-01   1.0264764e+00
   3.7142075e-01   7.5722487e-01
   1.0291856e-02   8.6898888e-01
  -5.5467933e-01   1.0702414e+00
   1.1290543e+00   3.0902225e-01
  -1.0985182e+00   9.9362537e-01
  -6.2665647e-02   4.8840677e-01
   4.3913827e-01  -3.5315967e-01
  -2.3628004e-01   5.4275217e-01
   5.5020531e-02  -3.3317821e-01
   8.9108292e-01  -2.1815665e-01
   3.4335722e-01  -3.9431779e-01
   4.3920568e-01   2.0838515e-02
  -1.3246311e-01   3.2009359e-01
   5.3409018e-01  -5.3322989e-01
  -2.8915671e-01   2.5639653e-01
  -2.6520473e-01  -3.6802861e-01
  -4.7458434e-01   6.4819752e-01
  -4.0353849e-01   4.0141819e-01
   2.9440980e-01   1.2543079e+00
   3.9088175e-01   1.4863464e+00
   1.2889818e+00   3.0641463e-01
   4.0021838e-01   1.8552770e+00
   6.6326701e-01   1.1001595e+00
  -1.6732029e-01   1.2919959e+00
  -4.6448328e-01   1.1278227e+00
  -1.8350516e-01   1.5949703e+00
  -1.6503271e-01   1.8903355e+00
  -3.0871718e-01   1.3752506e+00
   1.5679499e-01   1.3714895e+00
  -2.6193152e-01   1.4912568e+00
  -1.8554557e-01   1.4497190e+00
  -2.7416139e-01   8.1386422e-01
  -1.9951717e-01   7.8856988e-01
  -2.7767121e-01   1.0096663e+00
   1.5820193e-01   1.5797582e+00
  -3.9223268e-01   1.2004869e+00
  -2.7085322e-01  -1.1888423e-02
   1.0204967e-02   9.7467647e-01
  -4.5433785e-02   2.0249882e-01
   1.5163004e-01   5.6819990e-01
  -1.0222369e-01   1.3850017e+00
   8.3222149e-02   8.5525714e-01
  -4.5488976e-02   1.3065470e+00
   2.7841259e-02  -5.5415652e-01
   9.3710753e-01   5.2530951e-01
  -3.4052091e-01  -1.2989308e-01
  -7.4729582e-01   1.1652516e+00
  -5.8677780e-01   1.1540165e+00
   5.6750768e-01  -8.8543339e-02
   2.1653813e-01   9.2063304e-01
  -4.3783911e-01   1.2744291e+00
  -1.6150134e-01   1.8338454e+00
  -3.4293264e-02   1.0500937e+00
   1.3903542e-01  -5.3178764e-01
   2.7766159e-01  -6.7676837e-01
   7.6696452e-01  -6.4371736e-01
   3.5997714e-01   1.2856827e-01
   3.0868616e-01   4.2270382e-02
   3.7262786e-01   2.9690618e-01
   4.5632563e-01  -9.6126595e-02
  -1.5886995e-01   1.3285015e-01
  -7.1481142e-02  -8.3894044e-01
  -4.5781765e-01   6.4260773e-01
  -3.2153450e-03   3.8646952e-01
  -2.1843068e-02  -2.1208782e-01
   8.7161191e-02  -6.4199115e-03
   1.7036652e-01   7.0832819e-01
  -1.5632707e-01   7.8578086e-01
  -3.4539662e-01   8.5595616e-01
  -2.5053794e-01   3.0542794e-01
   1.4440755e-02  -2.3313172e-01
  -3.9300961e-01   4.4756130e-02
   3.0024359e-01   7.1398648e-01
  -3.0177181e-01   4.0061385e-02
   1.5222036e-01   6.6437570e-01
  -2.3162979e-01   3.6951756e-01
   1.6985080e-01   6.4040956e-01
   5.5437275e-01   2.2953805e-01
   7.5530803e-01   2.8527305e-01
  -1.2638548e-01  -1.1674513e-01
  -1.8029548e-01   1.6105160e-01
   2.7160452e-01   1.1396460e-01
   2.9662994e-01   4.7762590e-01
  -8.5891352e-01   2.0454000e-01
  -5.7423804e-02   3.1127840e-01
   4.6733405e-01   6.6615302e-01
   5.1958009e-01   8.4296287e-01
  -2.7844495e-01   3.6433971e-01
  -4.8174872e-01   4.1031122e-01
  -5.6107730e-01   6.9125731e-01
  -8.9481501e-01   7.4661734e-01
  -6.0165140e-01  -1.0503908e-02
   3.0157701e-01   5.1969321e-01
   5.2750139e-01   9.0596907e-01
  -8.7221784e-02   5.6771209e-01
   2.8714019e-01   1.0384921e+00
  -2.6931494e-01   6.6025941e-01
   5.6165607e-01   8.9203395e-01
  -1.4541164e-01   5.2019929e-01
  -4.7911051e-01   5.9930919e-01
  -1.3944980e+00   7.8094682e-01
  -4.3292253e-01   6.1046126e-01
   5.2065543e-01   8.3072754e-02
  -7.5668570e-01  -5.9145107e-01
  -6.7275080e-01   1.9894465e-01
  -2.3270485e-01   4.4274267e-01
  -7.5092251e-01   3.8582687e-01
  -6.3832373e-01   4.2590671e-01
   9.9148950e-02  -1.1430718e-01
   4.1229303e-01   1.6940132e-01
  -2.9719850e-03   4.6450431e-01
  -2.5894316e-02   3.1456627e-01
  -3.8850876e-01  -2.3307616e-01
   1.4180746e-01   2.4264416e-01
   6.4622444e-01   4.1623034e-01
   6.9755966e-01   5.7072296e-01
   3.8038830e-01   7.6880180e-01
   5.5869990e-01   2.2025980e-01
   8.1159688e-01   6.4294836e-01
   9.1181313e-04   3.9194527e-01
   4.2481252e-01   4.1315605e-01
  -4.9482832e-01  -5.1657716e-02
   4.9699456e-01   3.2763489e-01
  -6.0554894e-01  -2.3559273e-01
   7.1873675e-01  -1.2328334e-01
   9.6584129e-01   1.8694193e-01
  -1.2763802e-01   1.7563521e+00
   1.2424281e-01   1.1222310e+00
  -2.2174229e-01   1.2689801e+00
  -1.8930157e-01   1.0178164e+00
  -2.8727559e-01   1.3849140e+00
   3.5215473e-01   1.1593796e+00
   1.9305267e-01   8.6567321e-01
   3.8448245e-01   9.5389201e-01
   2.1607175e-01   9.2561788e-01
   3.0533971e-01   8.3364927e-01
   6.6063315e-03   1.0290715e+00
   7.4874410e-02   1.1631750e+00
  -3.8113035e-01   8.7411853e-01
   5.8123884e-02   7.1165059e-01
   2.2929793e-01   9.7107738e-01
   1.9261241e-01   6.2968030e-01
   2.6003043e-01   6.9110121e-01
   8.6734243e-01   3.7575459e-01
  -4.1568969e-01   5.5687553e-01
  -4.4384393e-01   1.0752152e-01
  -1.2774095e-01   5.4227729e-01
   1.9030054e-01   6.1083856e-01
  -9.9277144e-03  -7.7929464e-02
  -6.3267098e-04   1.3212121e-01
  -7.4640412e-01  -1.1410434e-01
  -2.0262543e-01   1.7753496e-01
  -1.7798855e-01  -2.1113004e-01
  -1.4602233e-01   1.9147067e-02
  -4.1118357e-02  -6.3158110e-01
   6.4549085e-02  -5.6283604e-01
  -3.0665945e-01   5.3306788e-01
  -6.1480711e-01   1.3218197e-01
  -6.0940117e-02   2.7791331e-01
   2.3392558e-01   4.6413006e-01
   7.1530703e-01   9.6789727e-01
   1.0550082e+00   9.9668425e-01
   6.7117397e-01   6.7869731e-01
   3.1465040e-01   4.9301531e-01
   5.3760713e-01   1.1005372e+00
   3.8355751e-01   1.0598461e+00
  -2.7542996e-01   6.2544801e-01
  -5.1153434e-01   5.2562672e-01
  -7.3655615e-01   4.1113368e-01
   3.9903218e-01   6.7340069e-01
   3.4854931e-01   3.9836645e-01
  -2.9351468e-01   3.4274620e-01
  -6.1173570e-01   5.5180872e-01
  -9.8523671e-02  -2.1845907e-01
  -4.2404209e-01  -1.6057496e-01
  -6.3495005e-01   5.7543863e-01
  -6.7521798e-02   5.8348797e-01
  -2.2596165e-02   5.8352420e-01
   4.1838177e-01   1.1259836e+00
   5.6016810e-01   9.2595239e-01
   1.4324064e-01   2.1558050e-01
   6.8420506e-01  -3.2676012e-01
   5.5462259e-01  -3.3136882e-01
  -7.4332442e-01   7.7237995e-01
   2.6505430e-01   1.0776885e+00
   1.7297124e+00  -3.5642356e-01
   2.1941365e-01   1.0805747e+00
  -3.1634147e-01   9.9370488e-01
   1.5174777e-01   6.2042517e-01
  -5.5886424e-01   5.8982846e-01
  -2.2770920e-01   1.0136914e+00
  -2.3811803e-01   3.2017408e-01
  -4.7864185e-03   3.6640742e-01
  -5.6684137e-01   3.3873403e-01
  -6.9544709e-01   3.3607721e-01
   3.2379219e-01   5.7306684e-01
   8.9431498e-01   1.4314435e+00
   5.4579163e-01   1.1448354e-01
   5.3502835e-01   2.3639834e+00
  -2.7840591e-01   5.0734707e-01
  -7.1493603e-01   8.2165305e-01
  -8.1169096e-02   4.8625114e-01
  -1.2355235e-01   1.1989300e+00
  -1.7108773e-01   9.1672902e-02
  -6.7822637e-01   5.6893196e-01
  -8.1872714e-01   5.4256285e-01
  -8.0793659e-01  -6.8298543e-02
   7.0838760e-01  -2.5021624e-01
   8.2612824e-01  -2.3336439e-01
  -5.2994873e-01  -5.4915600e-01
  -5.5595468e-01   4.1647852e-01
  -1.1794778e-01   1.4184573e+00
  -5.4699852e-01   1.8243202e+00
  -4.8486779e-01   1.3573002e+00
  -1.2167032e+00   6.9497878e-01
  -7.3330491e-01   1.0424515e+00
   4.8795753e-01   6.7043114e-01
  -6.2210835e-01   1.3721202e+00
   2.2365416e-01   8.0523974e-01
   1.8301862e-01   8.7596886e-01
   1.0802047e-01   1.1228150e+00
   4.0675110e-01   1.0425630e+00
   5.6752639e-01  -2.8776443e-01
   1.1999900e-01   1.1356641e+00
   2.5571044e-01   1.1311457e+00
  -5.6189224e-01   7.3338945e-01
  -3.0078772e-02   3.4139785e-01
   5.4893469e-02  -7.1818897e-02
   3.0458666e-01   6.9564000e-01
   5.0780253e-01  -1.1624608e-01
   4.5220177e-01   8.0856199e-01
   4.0605120e-01  -1.9134143e-01
   4.3810337e-01  -3.4568108e-01
  -5.2563549e-01   9.7662256e-01
  -7.5018828e-01   1.0817908e+00
   6.8053517e-01   8.9738113e-01
  -5.5699000e-02   1.3798098e+00
   5.5183285e-01   1.0666054e+00
   1.8497082e-01   1.1163570e+00
   1.6176278e-01   2.5926637e-01
   6.3326155e-01  -3.6975758e-01
   4.3140251e-01  -3.5430345e-01
  -6.0455981e-01   9.3750903e-01
   4.2390916e-01   1.0564849e+00
   1.6063807e+00  -6.0014936e-01
   3.5971193e-01   1.0425372e+00
  -1.2007761e-01   1.1207696e+00
   2.2166205e-01   6.3564326e-01
  -5.0498185e-01   8.6612244e-01
  -6.5407071e-02   1.1940745e+00
  -1.8401852e-01   6.2122065e-01
   5.6707963e-02   4.1511999e-01
  -4.8126863e-01   5.8083897e-01
  -6.7063148e-01   5.5153591e-01
   3.2271528e-01   5.7890106e-01
   5.2855577e-01   3.5337409e-02
  -6.2507635e-02   1.0629154e+00
  -2.1836433e-01   5.6415563e-01
  -5.6816703e-01   9.8208231e-01
  -1.4291006e-02   4.9560757e-01
   8.0902248e-02   1.2646287e+00
  -9.9276253e-02   1.8910679e-01
  -5.1863545e-01   7.9333537e-01
  -7.0993563e-01   7.3039884e-01
  -7.4165335e-01   1.9498332e-01
  -7.2888357e-02   1.9768007e+00
   2.2847171e-01   1.8486519e+00
   5.1885659e-01   1.0515192e+00
   3.7048676e-01   7.4509080e-01
   6.1757056e-01   1.0849799e+00
   4.5365977e-02   1.8063170e+00
   6.1293948e-01   1.4862383e+00
   2.7742517e-01   1.0331289e+00
   3.8825514e-01  -5.9368575e-01
   9.2826720e-02   2.2248447e+00
  -3.2841439e-02   9.4415092e-01
   5.8557619e-01   7.4416615e-01
   3.7888515e-02   1.9581957e+00
   2.1721346e-02   2.1456466e+00
  -1.3574907e-01   1.6823741e+00
   1.2254512e-01   1.7460692e+00
   3.4182125e-01   1.2160156e+00
   4.4291574e-01   1.4701594e+00
   3.7361622e-01   1.6833957e+00
  -6.2967676e-01   1.5160357e+00
  -5.1150200e-01   1.1525655e+00
  -6.5091366e-01   1.5805034e+00
   1.9910795e-01   7.5650177e-01
   2.9508730e-02  -5.0259017e-01
  -6.5092899e-01   1.2091289e+00
  -6.8852795e-01   1.3390437e+00
  -6.7433775e-01   1.0886940e+00
  -6.6743073e-01   4.6361267e-01
  -5.9210246e-01   7.0234261e-01
  -5.9430106e-01   3.6550189e-01
  -2.9242560e-01   7.7827953e-01
   7.1087689e-01   6.6454949e-01
   7.9636870e-01   5.8854824e-01
   1.3175987e+00   9.4312418e-01
   2.7577933e-01   1.4220660e+00
  -4.9555235e-01   1.1215425e+00
  -5.4077404e-01   4.4580277e-01
  -6.2993350e-02   3.8892887e-01
   5.4630797e-02   1.9843006e-01
   8.9067679e-01   1.6614299e+00
   2.1251773e-01   1.2599201e+00
   6.3193421e-01   7.3873311e-01
   2.4011282e-01   5.7933288e-01
  -6.2606953e-01  -1.0570472e-01
  -6.4415429e-01   1.5983975e-03
  -1.5195015e+00   4.8728312e-02
   1.0449793e+00   9.1832796e-01
  -1.0366655e+00   7.3965201e-01
  -1.5288402e+00   5.2351090e-01
  -1.1107074e+00   1.0942172e-01
  -9.2446828e-01   4.7930560e-01
   1.2425412e+00  -4.3701528e-02
   1.1779483e+00   8.7570879e-01
   1.3845318e+00   6.4395463e-01
  -1.2608172e+00   2.7706658e-01
  -6.9511707e-02   5.1509117e-01
  -1.2126039e+00   3.4187838e-01
   9.1507709e-01   1.2668838e+00
   2.1004867e+00   4.4802382e-01
  -1.0766744e+00   1.4812773e+00
   6.7541643e-03   2.1338565e+00
   2.0495440e-01   1.4729641e+00
  -1.3156066e-01   1.6538460e+00
  -1.1757681e-01   1.3971252e+00
  -1.8332624e-01   1.7704675e+00
   3.9672950e-01   1.5095420e+00
   2.5238031e-01   1.2106240e+00
   4.4475462e-01   1.2893922e+00
   2.6963008e-01   1.2757672e+00
   3.0950912e-01   1.1563151e+00
   7.5981476e-02   1.4007888e+00
   9.7652517e-02   1.5267005e+00
  -3.4636667e-01   1.2421134e+00
   1.0276539e-01   1.0711662e+00
   2.3533986e-01   1.2490982e+00
   2.1871742e-01   9.9155790e-01
   2.6935352e-01   1.0170612e+00
   1.1854175e-01   7.5776550e-01
  -3.7796241e-01   9.5174025e-01
  -4.4576349e-01   5.0824763e-01
  -1.0007268e-01   9.2217090e-01
   2.1214014e-01   9.8625162e-01
  -7.0972084e-02   3.2135315e-01
   1.4483673e-02   5.0694513e-01
  -7.6819187e-01   3.1574391e-01
  -2.1690090e-01   5.6584427e-01
  -2.0715269e-01   1.6709798e-01
  -1.2425771e-01   4.3076764e-01
  -1.0943214e-01  -2.5997770e-01
  -3.0151582e-02  -2.2603844e-01
   4.3156368e-01  -5.1328771e-01
   8.5333105e-01  -5.8981286e-01
   4.4060010e-01   1.9096767e+00
  -3.3956866e-01   1.9605188e+00
  -1.2350978e-01  -1.3838470e+00
   7.0673644e-01  -1.0169434e+00
   5.4266214e-01   2.4591801e+00
   9.4822498e-02   1.9092393e+00
  -8.1223935e-02   2.0876913e+00
  -5.2359276e-01   2.3806571e+00
  -5.3546296e-01   2.3413568e+00
  -9.9721647e-01   2.1628334e+00
  -9.6634330e-01   2.2530403e+00
  -1.6750989e+00   2.4855971e+00
   8.7821265e-02  -7.9759236e-04
   1.0726104e+00  -1.6164079e-01
   1.0715186e+00  -7.3179706e-01
   1.0645972e+00  -1.0599667e+00
   1.1643439e+00  -7.9249746e-01
   6.3008058e-01   3.0933572e+00
   9.2686445e-02   2.6237066e+00
  -7.1483132e-01   1.0704525e+00
  -1.0412093e+00   7.9530236e-01
   7.8783587e-01  -3.7115487e-01
  -1.2236267e+00   7.8329787e-01
  -1.3992105e-01  -7.4892016e-02
  -6.7960504e-01  -8.9479148e-01
  -1.4318704e+00  -2.9578653e-01
  -1.3364038e+00  -5.1484490e-01
  -9.0309667e-01  -7.0145301e-01
  -8.1700452e-01  -9.8846381e-01
  -5.1886881e-01  -5.4601252e-01
  -8.0364618e-01  -5.0573033e-01
  -1.9153250e-01   1.6676277e-01
   2.6090296e-01   3.0555880e-01
  -5.6380115e-01   2.0069844e-01
  -4.9271429e-01  -6.2429007e-01
   1.6042706e-01   2.9669633e-01
  -2.6912660e-01  -3.1086481e-01
   1.1226678e+00   2.8326512e-01
   2.7548646e-01   1.3095502e+00
  -9.9584417e-02   8.5264970e-01
  -3.0687136e-01   8.3351112e-01
  -2.3698321e-01   1.3899676e-01
   7.9690426e-01   1.4555113e+00
   4.5595778e-01   1.5490138e+00
   5.0454667e-01   1.2542566e+00
  -3.7559941e-01   6.3009259e-01
   1.1975574e+00   6.6275300e-01
   3.0013689e-01   6.4603901e-01
   9.5066407e-01  -5.4618273e-01
   3.9732748e-01   6.5881968e-01
   6.8099012e-01   8.9797159e-01
   9.7670058e-01   1.3809661e+00
   2.6683381e-01   1.0919752e+00
   9.4621845e-01  -1.4924250e+00
   1.0354224e+00  -1.4177729e+00
  -1.4223102e+00   1.4452175e-01
   1.1507276e+00   7.9752746e-01
   1.4803399e+00   9.2571866e-01
   5.8318362e-01  -5.2022352e-01
   1.0501987e+00   7.1861603e-01
   1.3079633e+00   1.1058700e+00
   1.5828182e+00  -3.4132430e-01
   5.4450908e-01   8.2334204e-01
   7.1342158e-01   1.0078811e+00
  -1.0512035e+00   2.7208538e+00
  -2.8104868e-01   9.0515392e-02
   5.7349322e-01   5.6782164e-01
  -4.3260668e-01   5.3648857e-01
  -2.4810907e+00   1.7961034e+00
  -1.9601372e+00   2.0154685e+00
  -1.7569264e-01   6.6733252e-01
   5.0637841e-01  -1.1407651e+00
   3.2658608e-01  -1.5299750e+00
  -1.3607227e+00   3.3384070e-01
  -2.6531811e+00   1.7362728e+00
  -2.5647611e-01   2.6651179e+00
  -7.6545032e-01   2.6145141e+00
   1.0386594e+00   6.8457003e-01
  -7.2904613e-01   1.4196719e-01
   2.9852300e-02   1.5281175e-01
  -6.2447870e-01   1.7291004e+00
  -1.9875305e-01   1.4274170e+00
  -2.2803982e-01   1.1645621e+00
  -1.1629608e-01   6.0499067e-01
  -3.8138358e-01   1.4379765e+00
   6.2779501e-01   4.4917085e-01
   2.2607022e-01   1.4605244e-01
  -3.7004471e-02   9.2283673e-01
  -3.1096292e-01   4.3661745e-01
  -7.6361577e-01   1.1183567e-02
  -1.3334190e-01   1.0477338e+00
  -1.0362898e-01   1.4282372e+00
   3.9875299e-01   3.3491411e-01
  -6.5924168e-01   4.8691102e-01
   5.0825218e-01   6.8847532e-01
   3.5217406e-01   8.6505705e-01
   4.8575063e-01   4.1334402e-01
   7.1820323e-01   1.1410481e+00
   5.0192449e-01   1.0132072e+00
   8.1315143e-02   1.1998929e+00
   1.6492580e-01   1.4511320e+00
  -1.8791307e-01   6.9083087e-01
   2.1192735e-01   1.4112937e+00
   6.4075241e-02   1.0033709e+00
   1.0268748e-01   5.4359034e-01
  -7.3389067e-01   9.4956610e-01
  -3.4506850e-01   7.2841028e-01
   2.5101729e-01   7.4497483e-02
   3.1239093e-01   1.3922492e-02
  -3.4540550e-01   3.1528685e-01
  -6.7969706e-01   1.2667713e+00
   3.0078523e-01   1.3629370e+00
   3.5341567e-01   1.7690148e+00
  -2.2317259e-02   1.6200082e+00
   1.9211809e-01   1.4534977e+00
  -9.9659742e-01   2.0165864e+00
  -6.6991105e-01   1.8251227e+00
  -5.2954071e-01   1.4114073e+00
  -4.4854282e-01   1.6643449e+00
  -2.6323060e-01   1.9585019e+00
  -5.1920260e-01   2.2387565e+00
  -4.5602674e-01   1.8776977e+00
   4.2744427e-01   1.9188493e+00
   4.5730093e-01   1.3855023e+00
   1.6416436e-01   1.1949207e+00
  -4.8430307e-02   4.0211726e-01
   2.2014575e-01   5.7192460e-01
  -2.5166663e-01   1.8915073e-01
  -1.0823647e-02   1.6258787e+00
   1.9262233e-01   1.3079320e+00
   7.0577969e-01  -2.0977740e-01
   7.3139775e-01  -6.8933742e-01
   8.8478860e-01  -6.5286948e-01
  -2.2288319e-01  -7.3108044e-01
   7.8823505e-01  -8.1607450e-01
   5.6162875e-01  -7.3839748e-01
   3.8622117e-01   6.9828005e-01
  -1.5861473e-01   3.4124989e-01
   1.5390874e-01   1.3683289e+00
   6.2417752e-01  -4.2481981e-01
   9.6793451e-01  -1.9143581e-01
   3.3240875e-01   5.1260718e-01
   5.2329588e-01   1.0703103e+00
   3.0998388e-01   1.3287219e+00
  -2.0023652e-01   1.6454153e+00
  -3.9429151e-01   1.1261675e+00
  -2.5425637e-01   1.0611108e+00
  -3.1507124e-01   7.6753684e-01
  -3.3114024e-01  -2.3957252e-01
  -3.4923183e-01  -5.7560599e-01
  -4.2421203e-01   3.8254811e-01
  -5.3348270e-02   7.7752818e-01
   2.2412971e-01   1.0304833e+00
  -4.5493975e-02   9.9814591e-01
  -3.5558763e-01   1.7350726e+00
  -2.4686532e-01   1.6152876e+00
  -4.5094079e-01   1.1801088e+00
   9.2824117e-02   1.7286227e+00
  -2.8135044e-01   3.1151341e-01
  -2.2647789e-01   4.4556395e-01
  -1.7950609e-01  -8.2324489e-01
   6.5174061e-01  -7.9705429e-01
   1.2371958e+00   2.4510094e+00
   1.0650483e+00   2.2764548e+00
   1.3106496e+00   1.9807170e+00
   1.2372071e+00   2.0401834e+00
   1.6056416e+00   2.2816041e+00
   2.6689435e-02   1.8769603e+00
   2.9899714e-01   1.4542788e+00
  -6.0092241e-01   7.0279270e-01
  -2.9487293e-01   8.4504969e-01
   2.6058579e-03   1.2605287e+00
  -5.5280460e-01   6.5197504e-01
  -5.9979492e-01   8.3984035e-01
  -1.1314157e+00   1.0821232e+00
  -7.3392518e-01   1.0225501e+00
  -9.3099956e-01   9.3902535e-01
  -1.0219438e+00   1.3096770e+00
  -1.0168859e+00   1.3836150e+00
  -2.2729712e-01   1.8042374e+00
   5.3400593e-02   2.0207086e+00
   5.6370160e-01   1.8836669e+00
   2.0230480e-04   1.4718087e+00
  -8.7928902e-01  -4.7451896e-01
   5.8881189e-01  -1.0436519e+00
  -2.1674301e-01   7.7417503e-01
  -2.2073780e-01   6.4512558e-01
  -7.0006670e-02   8.8924936e-01
   2.1041701e-01   3.9102884e-01
   2.0649596e-02   1.0773677e+00
  -1.9147278e-01   8.3581755e-01
  -2.6997591e-01   1.3508120e-01
   4.8944233e-02   2.1209038e-01
  -2.0643872e-01  -6.2852799e-01
   1.5351873e-01   1.0580417e+00
  -1.7854551e-01   1.0909450e+00
  -2.1486058e-01   5.4070250e-01
   7.9492110e-02   1.1011000e+00
  -3.5639169e-02   6.5998730e-01
  -7.0106129e-02   9.7185724e-01
   1.5642374e+00   1.4015026e+00
  -1.9392692e-01   8.5301194e-01
  -2.7895295e-02  -7.8481713e-02
   2.0932182e-01  -2.1161413e-01
   3.3429509e-01  -4.4261051e-01
  -4.0958255e-02  -4.9642190e-01
  -7.1608380e-02  -1.1809621e-02
  -6.2800034e-01   1.8496366e-01
  -2.6117837e-01   1.2984044e+00
   4.2533650e-01   1.3061125e+00
  -1.5433990e-01   1.1245446e+00
   6.2212482e-03   7.8878062e-01
   2.1468376e-02   1.6013559e+00
   7.4892616e-01   1.0241041e+00
   5.6833810e-01   9.6018433e-01
   6.0935242e-01   5.5745340e-01
   9.7207131e-01   1.0429905e+00
   4.7340458e-02   1.0026163e+00
  -6.6600222e-02   3.3188721e-01
   3.7230172e-01   5.5257312e-01
   2.3878760e-01   4.9466263e-01
  -8.8809220e-02   5.2754964e-01
   4.9791125e-01   1.0657454e+00
   5.6989977e-01   5.8200222e-01
   2.4368740e-01   5.4590657e-01
   2.5186388e-01   5.1450629e-01
  -6.7562775e-01   3.5181414e-01
   3.6745330e-01   2.9151917e-01
   4.2029956e-01   1.3101956e+00
  -4.7620670e-01  -1.1635182e-01
  -1.1031590e-01  -5.5185323e-01
  -1.2441899e+00  -4.1442237e-01
  -7.0357112e-01   2.2262447e-01
  -5.9501853e-02   3.9495956e-02
  -8.9227009e-01   6.5883991e-02
  -6.2425640e-01   1.5449749e-01
  -4.8910768e-01   4.2328450e-01
  -2.0395103e-01   7.6627089e-01
   5.1134190e-01  -1.4404705e-01
  -1.9791624e-01   8.1984320e-01
   1.0548467e-01   1.5533067e+00
  -7.1420384e-01   8.7592288e-01
   1.9636845e-01   1.4380801e-01
  -5.3826392e-01   6.2071267e-01
   1.2482417e+00   2.9286351e-01
   7.4048145e-01   6.4501245e-01
   6.4999231e-01   6.6314264e-01
   1.1534837e+00   4.9787016e-01
  -8.0874176e-01   3.2559249e-01
  -3.7532253e-01  -1.9565150e-01
  -3.5870287e-01   7.8043405e-01
  -1.0780038e+00  -2.3111422e-01
   6.6758901e-01   2.3645417e-01
  -4.4819164e-01   2.3484018e-01
  -5.8167776e-01   6.6467319e-01
  -3.2306106e-01   6.3387362e-01
  -1.9098297e-01   8.2544798e-01
   4.2002753e-01   6.2389849e-01
   7.4494257e-02   6.0408131e-01
  -7.0242589e-01   7.0481658e-01
  -3.4533197e-02   5.7446438e-01
   3.2684077e-01   2.6194008e-01
   1.2931113e-01   7.9454613e-01
  -1.6692293e-01   6.6474533e-01
  -7.0735232e-01   1.7701727e-01
  -1.2134488e-01   2.1027643e-01
  -6.6844721e-01   1.3243942e+00
  -6.3002321e-01   1.8517757e+00
  -6.9273951e-01   1.8031821e+00
  -2.8642997e-01   1.4976318e+00
  -2.5222031e-01   1.2080620e+00
  -9.7684646e-02   6.1617716e-01
  -3.6830887e-01   1.5210476e+00
   6.8673701e-01   4.0177611e-01
   2.8090127e-01   1.2450197e-01
   8.3079272e-02   8.9811693e-01
  -2.1948050e-01   4.0183995e-01
  -6.8916667e-01   1.1965467e-02
  -2.6783515e-02   1.0356083e+00
  -4.4595288e-02   1.3819010e+00
   4.6650884e-01   2.9470306e-01
  -4.7211791e-01   4.6346736e-01
   6.1941527e-01   5.7194376e-01
   4.2932306e-01   8.3377511e-01
   5.0635542e-01   3.8722529e-01
   7.8102728e-01   1.1001085e+00
   5.4174264e-01   9.9024598e-01
   1.3755711e-01   1.1973973e+00
   2.2838791e-01   1.4611344e+00
  -1.1997767e-01   6.7438465e-01
   2.5761982e-01   1.4094558e+00
   1.4953244e-01   9.9702165e-01
   2.2848513e-01   5.0206050e-01
  -2.7255140e-01   7.3977102e-01
   6.8028506e-01   5.2025791e-01
   6.7318855e-01   2.1717278e-01
  -2.4691230e-01  -5.7285443e-01
   1.6860121e-01   7.1328716e-01
  -1.3617735e-01   3.6278328e-02
   3.6062920e-01   2.0160327e-01
   3.3444530e-01   3.4862560e-01
   2.3294045e-02   5.1754484e-01
   7.0258664e-01   7.6683918e-01
   6.8062668e-01   3.5730620e-01
   4.5980762e-01   2.8098616e-01
   2.9566074e-01   4.0294234e-01
  -4.7013353e-01   5.9324577e-01
   5.2743104e-01   2.7780506e-01
   6.4522902e-01   1.0134224e+00
  -5.0826081e-01  -8.7968707e-02
  -1.5965449e-01  -4.3897469e-01
  -9.0901098e-01   1.4161871e-01
  -6.0408273e-01   3.5859241e-01
   9.1871782e-03   7.5693686e-02
  -6.8179141e-01   4.9613112e-01
  -4.3039153e-01   4.5116967e-01
  -3.3639041e-01   4.9034291e-01
  -1.5665848e-01   4.8917253e-01
   5.4929185e-01  -2.5634338e-01
  -1.9152946e-01  -3.6119605e-02
   4.8101152e-01   1.3935482e+00
  -4.5578664e-01   9.8792389e-01
  -1.0319441e+00   4.6807798e-01
  -1.4320013e+00  -2.9652359e-01
  -1.7642605e+00  -2.7039775e-01
  -2.0558893e+00  -2.2219927e-01
  -1.5013089e+00  -6.1879021e-01
   1.1367376e+00   7.8881421e-01
   6.6288663e-01   1.1786802e+00
   1.5336581e+00   6.8995093e-02
   4.4853174e-01   7.7710767e-01
   9.2691464e-01   6.5082050e-01
   1.2418627e+00   4.9460587e-01
   7.8836261e-01   5.2539143e-01
   1.5359241e+00   8.0120981e-02
   1.1594819e+00  -1.1210299e-01
   1.2095977e+00   5.0003382e-01
  -1.3279269e-01   1.2128743e+00
  -1.2507843e+00   1.5824181e+00
  -1.1172249e+00   1.6140873e+00
  -3.6580649e-01   1.2861614e+00
  -4.3697343e-01   1.4027806e+00
  -7.0243329e-01   1.5920296e+00
  -1.7227519e-01   1.6287832e+00
  -3.7206702e-01   1.1422834e+00
   2.5517304e-01   1.6137561e+00
  -1.3612810e-01   1.2175936e+00
  -1.0787494e-01   1.9480894e+00
   6.4868960e-01   1.0638627e+00
  -4.1408701e-01   7.1444016e-03
   8.1369231e-01  -2.2925360e-01
  -8.2685208e-01  -1.1500405e-01
  -4.9538109e-01  -8.4386494e-01
  -1.6382564e-01   1.9358794e-01
  -3.7119060e-01  -4.8649273e-01
   7.9695062e-01   5.1846818e-01
   4.7031817e-01  -1.3215315e-01
  -2.3401863e-01   1.0822453e+00
  -4.7480897e-01   5.6514236e-01
  -6.8789898e-01   4.7321804e-01
  -3.6249718e-01  -1.4301479e-01
   2.2747786e-01   1.2323607e+00
  -1.6307753e-01   1.3228387e+00
   5.9401540e-02   1.0794867e+00
  -6.0776175e-01   2.3312516e-01
   7.2837131e-01   8.9676158e-01
  -2.9070835e-03   4.8329097e-01
   9.1286860e-01  -2.6393507e-01
   1.2780714e-01   5.1785980e-01
   2.1806888e-01   8.9871900e-01
   4.6812857e-01   1.3717876e+00
  -1.8778452e-02   5.9126031e-01
  -6.9011887e-02   9.3050861e-01
  -2.0969003e-02   8.8388605e-01
  -1.4729092e-01   6.1740776e-01
  -1.8666968e-01  -4.6845584e-01
   4.5898107e-02   9.1369765e-01
  -1.5600535e-01   7.3890235e-01
  -8.2839998e-02   4.2268241e-01
   1.8057961e-01   3.6494175e-01
  -1.3809773e-01  -4.7864873e-01
   3.5278714e-01   1.1972959e+00
  -1.1610592e-01   1.0084172e+00
  -3.6839193e-01   1.7972498e-01
  -5.1280691e-01   1.8019777e-01
  -6.4112672e-02   4.5719618e-01
  -2.8807609e-01   4.3018406e-01
  -2.7434272e-01   5.3708485e-01
   4.4229411e-02   8.3075930e-03
   3.3212618e-01  -2.7638670e-02
   5.0620574e-01  -1.4331863e-01
   2.3487002e-01   3.0023369e-02
   3.7875832e-01   1.0553094e+00
   1.7211046e-01   3.8976253e-01
   1.4710724e-02  -5.3736799e-02
   4.8353566e-02   1.3463712e+00
  -4.9586282e-01   3.8815559e-01
  -7.5746734e-02   1.4229293e+00
   4.7895410e-01   1.1366606e+00
  -2.8717212e-02   1.1539568e+00
   2.3546419e-01   1.0475546e+00
  -1.2385214e-01   7.7762700e-01
  -1.4052077e-01   6.4697437e-01
   9.1974747e-03   8.8763922e-01
   1.4374155e-01   1.0669226e+00
  -8.8877065e-02   8.4473021e-01
  -2.3428851e-01   1.4213789e-01
   9.2161680e-02   1.9564662e-01
  -2.2498204e-01  -6.1664905e-01
   2.8377511e-01   1.0370151e+00
  -5.4559282e-02   1.0960114e+00
  -1.5834369e-01   5.6218607e-01
   2.0617865e-01   1.0885320e+00
   5.2974475e-02   6.5960512e-01
   3.5572895e-02   1.0092313e+00
  -8.5731563e-02   8.6943167e-01
   2.7248189e-02  -1.0643915e-01
   2.0403365e-01  -2.6023451e-01
   3.2060178e-01  -4.6638673e-01
  -6.4578934e-02  -5.1122528e-01
   3.8178248e-02   3.2213903e-01
  -5.1385625e-02  -2.3664364e-02
  -8.2532461e-02  -2.2466805e-01
  -1.7193579e-02   1.2896154e+00
  -5.8374892e-01   2.2949963e-01
  -1.2288138e-01   1.3023126e+00
   5.8399118e-01   1.2411688e+00
  -5.9414336e-02   1.0866050e+00
   9.5235407e-02   7.6183084e-01
  -1.6397683e+00   1.0081554e-01
  -1.2867677e+00  -2.4470784e-02
  -1.3509529e+00  -8.7720962e-02
  -9.7384482e-01   2.0549114e-01
  -1.0591800e+00  -1.0388087e-01
  -2.8050918e-01   4.4131798e-01
   1.3613416e-01   5.1921479e-01
  -6.9312433e-01   5.4893921e-01
  -8.7327327e-01  -3.0262741e-02
   7.2087646e-02   4.3240912e-01
  -5.5389989e-01   1.3706955e-01
   9.8296289e-01   2.7227450e-01
   3.8366097e-01  -4.4153570e-01
   4.6970028e-01   6.5982622e-01
   1.0938302e-01   5.6490028e-01
  -1.0760407e-01   6.2235972e-01
  -2.2666434e-01   3.6033352e-02
   1.2392057e+00   5.0456318e-01
   8.8644827e-01   8.9499731e-01
   9.2058404e-01   4.4955412e-01
  -1.3722085e-01   2.0736564e-01
   1.1242154e+00   6.7149826e-01
  -1.4110715e-01  -8.2633794e-01
   5.8934715e-01  -1.7106429e-01
   6.1412231e-01   8.6794768e-02
   8.0132509e-01   6.5663686e-01
   1.4014420e+00   5.3959072e-01
  -4.0670216e-01  -4.3903200e-01
   1.4232359e+00  -4.4223062e-01
   1.3986474e+00  -6.2480406e-01
   6.6481690e-01  -1.2868105e-01
   1.3383578e+00  -1.0541732e+00
   1.6008310e+00  -6.2720852e-01
   1.5216117e+00  -7.7846239e-01
   9.8483249e-01   4.6915973e-01
   2.2776918e-01   2.1861920e-01
  -3.5846920e-01   1.1859423e-01
  -1.6677116e-01   6.4639295e-01
   5.2286846e-01   3.4585375e-01
   2.2026356e-01   4.4501904e-01
  -2.4842436e-01   2.2824911e-01
   3.8628067e-01   2.6034223e-01
   8.2734212e-01  -1.1916423e-01
  -8.7686647e-01   6.5115291e-01
  -3.5352335e-01   4.6252839e-01
  -3.5893209e-01   9.5642613e-01
   2.9341477e-01   4.3735559e-01
   6.3599153e-01  -1.3306491e-01
   5.1402299e-01   2.9491042e-01
  -7.3217424e-01   8.1952543e-01
  -1.4933276e+00   7.6956857e-01
  -9.4569952e-01   3.2207830e-01
  -1.4386826e+00   1.7772434e-01
  -6.8761209e-01   5.7116189e-01
  -1.3867457e+00   2.0384590e-01
  -1.3739907e+00   4.6144681e-01
  -1.5398078e+00   5.1786163e-01
  -5.9925965e-01   7.3224596e-01
   3.4683591e-01   4.9828238e-01
   9.9672890e-01   7.3535593e-01
  -9.5119776e-02   1.1257459e+00
  -4.3541290e-02   4.9559986e-01
   5.9687719e-01   2.4864305e-01
  -5.2153566e-01   1.1364980e+00
   9.7217619e-01   2.1750802e-01
   1.1187702e+00   1.0847026e-01
   1.4148780e-01   3.8619184e-01
  -5.9438533e-01   1.2488130e+00
   3.0879089e-02   6.5254576e-01
   2.8582808e-01   3.6708974e-01
  -6.8058828e-01   8.1304156e-01
  -1.9151677e-01   9.2330491e-01
   4.2112373e-01   3.0725258e-01
  -1.0118019e+00   5.4641529e-01
  -1.5661652e+00  -2.6443305e-01
   1.3490505e+00  -1.7279699e-01
   1.4228497e+00  -2.6908826e-01
  -3.9649876e-01   1.5618735e+00
  -6.3572230e-01   4.1128575e-01
  -7.0186524e-01   6.3331826e-01
  -3.9957696e-01   5.1798462e-01
   6.5220967e-01  -2.2884604e-01
  -1.5560208e-01   4.4909321e-01
  -1.6410833e-01  -8.7243628e-01
  -7.7971465e-01   2.0886902e-01
   1.2837449e+00  -7.9306346e-01
  -7.1066163e-01   2.9986638e-01
   4.3066513e-01  -2.6146159e-01
  -1.4008228e+00   3.1558604e-01
   4.2955745e-01   6.1160804e-01
   3.6163461e-02   6.0791811e-01
  -1.2594810e-01   3.3703403e-01
   2.4137061e-01   3.6454620e-01
  -6.0752451e-02   3.9514902e-01
   2.4311906e-01   8.7816818e-01
  -2.6662291e-01   1.3134957e+00
   4.0340340e-01   1.4386589e+00
   4.9746930e-01   1.3227200e+00
   9.1861885e-01   1.0989128e+00
  -7.8224619e-01   5.7006985e-01
  -6.6880419e-01   4.1955121e-01
  -1.0059070e+00   5.3881389e-01
  -3.9413132e-01   1.1344457e-01
  -7.8672692e-01  -5.8968407e-02
  -3.6067292e-01   5.5644730e-01
  -2.9684119e-01   3.0339774e-01
   7.5310645e-01   7.8323420e-01
   6.9695015e-02   3.9577566e-01
   4.8228036e-01   6.8159974e-01
   3.9395344e-01   5.7701354e-01
   1.5425327e-01  -4.3922567e-02
   1.3329881e+00   7.0584059e-01
   6.0395684e-01   7.5663122e-01
   5.1028000e-01   1.0742904e+00
  -9.3494901e-01   6.7859388e-01
  -1.0175380e+00   8.0540940e-02
  -2.4434564e-01   6.8940168e-01
   2.2015960e-01   4.1980497e-01
  -3.4488932e-01  -4.7850083e-01
  -6.5744184e-01   1.0296241e+00
  -1.2376606e-01   1.5961480e+00
  -9.2107589e-02   1.8738194e+00
  -2.5475111e-01   1.9209515e+00
  -1.8022897e-01   2.1893865e+00
   2.4989382e-01   2.5046624e+00
  -1.3295213e-01   8.1129908e-01
  -5.3306935e-01   7.5567796e-01
  -2.8002294e-01   8.6698836e-01
  -2.4797474e-01   3.0128465e-01
  -2.9391829e-01   2.0882095e+00
  -1.9726337e-01   2.5097872e+00
  -2.4852092e-06   2.5417414e+00
  -3.3247622e-02   2.3048904e+00
   2.7907129e-01   1.5960876e+00
   6.7299678e-01   1.5319342e-01
   2.3013574e-01   1.0187777e-01
   5.3728242e-02   6.8073402e-01
   4.9998765e-01   4.6102907e-01
   2.3487556e-03   1.2224285e+00
   3.5717611e-01   1.0771982e+00
   7.6524613e-03   1.4896136e+00
   1.9436006e-01   1.7466528e+00
  -6.0875288e-03   1.6306061e+00
  -6.4883821e-01   1.7145190e+00
  -7.2965880e-01   1.9808418e+00
  -6.1880376e-01   4.0369767e-01
  -6.5533407e-01   1.9665867e+00
   8.3430913e-01   5.4417520e-01
   1.0475566e+00   5.3587222e-01
   1.2562522e+00  -5.6434818e-01
  -1.3466169e+00   1.9018713e+00
  -8.5212189e-01   8.3897741e-01
  -1.2278202e+00   1.7526643e+00
  -4.7787381e-01   7.9100364e-01
  -4.5806935e-01   7.9703475e-01
  -5.6694171e-02   7.5598498e-01
  -6.8303763e-01   1.0794051e+00
  -4.5059101e-01   7.7231094e-01
   6.2608483e-01  -1.4416019e-01
  -7.9557098e-01   8.1218839e-01
  -2.5373480e-01   7.3068717e-01
   3.5358216e-01   3.4620198e-01
   8.8902361e-01   1.3842026e-01
   7.1197325e-01  -1.3599393e-01
  -1.9760680e-01  -3.8247745e-02
  -1.8836539e-01  -4.3636658e-01
   3.7526649e-01  -7.8753488e-01
   7.2007741e-01   6.3337978e-01
   6.7800696e-02  -1.7114910e-01
   9.6594558e-01  -1.2874637e-01
   2.4527912e-02  -4.1719043e-02
   8.3756696e-01  -5.6679040e-01
   7.8887425e-01  -2.4162919e-01
   8.4886924e-01  -1.4606207e-01
  -1.0333411e-01  -7.5787230e-01
  -1.1815529e-01  -5.6851685e-01
  -9.7932372e-01   1.2391505e+00
  -8.5270948e-01   1.1385653e+00
   5.6684856e-01   2.0928378e+00
  -1.4885560e-01   1.2181194e+00
  -7.5185331e-01   1.4725302e+00
   1.6184701e-01   1.8460145e+00
  -2.7300494e-01   1.5935728e+00
  -5.3057725e-02   2.2411191e+00
  -4.5795087e-01   1.7636173e+00
   3.9587873e-01   1.7238833e+00
   9.8007734e-01   1.4658111e+00
  -2.7005688e-01   1.2685457e+00
  -2.2759915e-01   9.3937711e-01
  -4.5252067e-01   6.6078715e-01
   2.7836042e-01   1.5089445e+00
   6.6902725e-01   1.5736606e+00
   3.0035597e-02  -7.9497946e-01
   6.8524815e-01  -1.1182960e+00
   6.9960928e-01  -4.2539036e-01
   2.5943548e+00   1.5385996e+00
   1.8141426e+00   1.2642154e+00
   4.5349864e-01   3.3718964e-01
   1.0186673e-01   3.8210665e-01
   2.3647777e-01   5.0381431e-01
   6.6553935e-01  -3.6394500e-02
   1.1558609e+00   5.7005056e-01
   6.7541771e-01   6.9165531e-01
  -2.8276226e-02   1.7962558e-01
  -1.1573890e+00   2.9282739e-01
  -4.5605478e-01   6.8388970e-01
   1.4832611e-01   6.5098927e-01
   8.2164744e-02   6.1182987e-01
  -5.5464963e-01   3.8635984e-01
  -1.8478884e-01   6.8352298e-01
  -2.9449262e-01   8.4054657e-01
  -8.1059274e-01   4.2887921e-01
   6.0801081e-01   2.0532674e-02
  -6.3695068e-01   4.4209259e-01
   2.5512407e+00   1.7589475e+00
   7.9074938e-01   1.1155695e+00
  -1.4439459e+00   2.0668253e-02
  -1.8406126e-01  -2.0964906e-01
  -6.4782541e-01   2.5304416e-01
   1.4070276e+00   2.7059120e-01
   7.3695733e-01   4.5778246e-01
  -7.8205497e-01   1.6339470e-02
  -1.1740213e+00  -3.5405172e-01
  -1.5788288e+00  -2.8711671e-01
  -9.8035572e-01  -3.1563428e-01
  -1.5575768e+00  -1.5456515e-01
  -1.5497704e+00  -1.2647554e-01
  -2.8403939e-01   7.6897720e-01
  -4.6673118e-01   6.8325299e-01
  -3.2767969e-01   1.6710888e-01
  -5.4259991e-01   3.0751304e-01
  -6.6311041e-01   9.3816178e-01
  -5.3863361e-01   1.1262299e+00
  -9.8817507e-02   1.2344951e+00
   1.8611252e-01   9.6997460e-01
   9.0906727e-02   8.1472516e-01
  -2.1195545e-02   7.4108932e-01
  -1.9709295e-01   4.1937466e-01
   1.6531300e-01   6.1350488e-01
  -1.0966139e-01   7.5138189e-01
  -6.0153040e-02   9.9336022e-01
  -4.8092093e-01   6.1832620e-01
  -3.0417060e-02   1.1576431e+00
   7.2338767e-03   6.5099359e-01
   1.6449372e-01   2.8944364e-01
   5.6071527e-01  -1.2100482e-01
  -3.3736231e-01   2.2389485e-01
  -2.5296318e-01   1.3919824e-01
   1.0636930e-02   7.9634923e-02
   4.5422240e-01  -2.3546244e-01
  -1.0931882e-01   5.2257443e-02
   4.7741393e-01  -6.2511358e-01
   3.3673533e-01  -4.3745227e-01
   6.6533899e-01  -5.9351447e-01
   6.0775094e-01  -4.3083873e-01
   7.9382329e-01  -1.0909408e+00
  -5.5659499e-01   1.1914587e+00
   2.5136102e-02   8.7808696e-01
  -1.8867626e-01   1.2678902e+00
   8.7305385e-01   2.5575009e-01
  -4.8755563e-01   8.6834227e-01
   1.0797106e+00   2.5522027e-01
  -7.2983394e-01   1.1133507e+00
   2.9622252e-01   3.0753075e-01
  -3.9294717e-01   1.6205338e+00
   1.3800930e-01   6.1484018e-01
  -7.8703710e-02   1.2418094e+00
  -5.8581937e-01   4.9559537e-01
  -1.2109920e-01   5.9744516e-01
   5.8018130e-01   4.4346700e-01
  -8.6604099e-01   2.2450916e-01
  -6.7680536e-01   3.2738857e-01
   1.5771383e+00  -6.1208539e-02
   1.5823467e+00  -1.7325359e-01
  -2.6665068e-01   1.1510564e+00
  -4.7168125e-01   1.5003456e-01
  -5.7535506e-01   3.3067317e-01
  -2.6172684e-01   4.0620874e-01
   9.0211014e-01  -2.2443968e-02
  -8.1964567e-03   3.4422128e-01
   2.3963873e-01  -8.8169115e-01
  -5.7651277e-01  -1.0403279e-01
   1.6626719e+00  -6.5450195e-01
  -5.2459801e-01  -5.7697559e-03
  -3.7972056e-01   7.3188087e-01
  -1.2077013e+00  -7.8009104e-02
   3.1674709e-01   2.1479774e+00
  -5.0354121e-02   2.7473197e+00
   3.0499847e-01   1.5097023e+00
   8.1165007e-01   1.3492928e+00
   8.0564319e-01   2.2030860e+00
   3.3094576e-01   5.5405846e-01
   6.3712882e-03   2.9722879e+00
  -1.5467080e-01   5.7923972e-01
  -2.0631994e-01   7.9288031e-01
   1.9055600e-01   1.1280145e+00
  -3.7734584e-01   2.5720958e+00
  -1.6379546e-01   9.6823382e-01
  -2.5814925e-01   2.0162111e+00
   5.4494350e-01   1.7298239e+00
   8.3682677e-02   1.0468167e+00
  -3.7397057e-01   1.0075352e+00
   1.9631121e-01   2.2434964e+00
  -9.0523142e-02   2.2207221e-01
  -5.9728710e-01   5.0734415e-02
  -1.0122577e-01  -5.0515197e-01
  -1.6222183e-01  -9.8107906e-02
  -1.1164500e-01  -3.4640555e-01
   1.7234348e-01   1.2933620e-01
  -1.8979858e-01  -4.3652225e-02
   1.9168622e-01  -1.6537568e-01
  -7.6129041e-03  -3.2654783e-01
  -8.7989228e-01  -1.7827314e+00
  -7.5492664e-01  -1.8394360e+00
   5.2386028e-01   1.2947493e-01
   3.9303888e-01   2.0733773e+00
   2.7222112e-01   2.8226676e+00
   2.1739925e-01   1.4838092e+00
   7.4834287e-01   1.1461080e+00
   9.4555419e-01   2.0214913e+00
   1.1345605e-01   4.6727117e-01
   2.1374094e-01   2.9939845e+00
   2.5499141e+00   7.3922747e-01
  -3.8441381e-01   9.0532367e-01
   1.1555722e-01   1.0380391e+00
  -1.6722989e-01   2.6290772e+00
  -3.7111526e-01   1.0705335e+00
  -1.8909456e-01   2.0573805e+00
   5.1961771e-01   1.6256850e+00
  -4.6052019e-02   1.0240073e+00
  -5.5830564e-01   1.1272688e+00
   2.8489729e-01   2.2373195e+00
  -3.7915451e-01   2.4287996e-01
  -8.5575324e-01   1.1271905e-01
  -4.1276926e-01  -6.0481885e-01
  -4.4252571e-01  -1.3435172e-01
  -5.3753177e-01  -2.8904545e-01
  -6.8168661e-02   1.8216741e-02
  -5.2255232e-01  -6.2479359e-03
  -3.0875676e-02  -3.6001965e-01
  -2.7246773e-01  -4.6190187e-01
  -1.3818935e+00  -1.7551703e+00
   2.4616399e-01   2.5127188e-02
  -2.0625889e-01   4.5499048e-02
  -1.2712861e+00   3.6625644e-01
  -1.5011736e+00   4.4852730e-01
  -1.1580843e+00   3.6034003e-01
  -2.6580857e-01   2.8995575e-01
  -1.1547769e+00   8.3850218e-01
  -9.9989917e-01   1.0829768e+00
  -2.4518017e-01   1.1960867e+00
  -1.1078449e-01   5.1245240e-01
  -4.0498132e-01   1.1558760e+00
  -1.1934109e+00   7.1045545e-01
   7.8787103e-01  -7.0824313e-01
   7.0838628e-01  -8.6641770e-02
  -6.5639251e-01   6.7175979e-01
  -3.1496172e-01   6.4067948e-01
   9.9620228e-01   4.1890682e-02
  -1.1198785e+00   5.2421781e-01
  -2.3779503e-01   3.5206805e-01
   1.2365100e+00  -7.1805689e-02
  -1.1956515e+00   5.9715584e-03
   1.1327527e+00  -1.2994033e+00
   2.1141717e-01   6.9062239e-01
   9.3403293e-03   9.5435508e-01
   1.8136341e-01   9.2539723e-01
   1.0738722e+00   3.2320441e-01
   1.0308004e+00  -4.9345225e-01
   1.5687805e+00  -5.5839705e-01
  -1.3771933e-01   1.0841300e+00
  -8.6295801e-02   7.0726527e-01
   1.1651829e-01   3.5317305e-01
   1.6221908e+00  -6.4150727e-01
   1.5843334e+00  -2.9174555e-01
  -3.3721998e-01   1.0880698e+00
  -5.7220894e-01   7.6970640e-01
  -8.6916079e-01   9.9475758e-01
  -7.2984113e-01   5.6167357e-01
  -4.7276758e-01   8.5831996e-01
  -7.4419691e-01   4.0996236e-02
   2.9129782e-01   9.7367639e-01
  -6.1894067e-01   2.0497390e-01
  -8.6744477e-01   1.3935511e+00
  -1.6132951e-01   6.6630911e-01
   1.8564005e-01  -1.8917746e-02
  -3.3560417e-01   6.8248364e-01
  -1.8546203e-01   6.6049495e-01
   1.5927289e-01   8.1201276e-01
   2.4512840e-01   5.2367484e-01
   1.7401873e-01   2.7054359e-01
   2.0300581e-02  -3.9116698e-01
   8.1989228e-02   1.6694540e-01
   2.4375496e-01  -6.9821472e-02
   6.0031267e-01   2.6765193e-01
   7.8960798e-01   4.3977657e-01
   6.1048567e-01   2.4026453e-01
   3.5956635e-01   2.9259941e-01
   4.1476622e-01   2.6378609e-01
   7.3153039e-02   4.7022152e-01
   5.8347084e-01   5.1079232e-01
   3.3437315e-02  -2.5608464e-02
  -2.1672894e-01   8.6189458e-02
   1.7053835e-02   2.1985498e-01
   5.4090076e-01   7.1211012e-01
   6.8674810e-01   1.3234793e-01
   2.9522236e-01   9.2743741e-01
   1.9993327e-01   1.2996289e+00
  -1.3799897e-02   1.0986435e+00
   1.7813117e-01   1.2292529e+00
  -4.5481196e-01   1.2627206e+00
  -1.5092134e-01   1.0948124e+00
   1.7851493e-01   7.5952169e-01
   5.0966790e-01   1.7546234e+00
   4.6514402e-01   1.6745908e+00
   1.2540061e-01   9.1594892e-01
  -1.3248111e+00   2.6684516e-01
   4.6609293e-01   1.0459335e+00
   7.2269335e-01   6.7053235e-01
   2.5481579e-01   5.5533015e-01
  -1.2493642e-01   7.3480961e-01
  -1.2737089e+00   3.0025346e-01
  -2.3274489e-01   9.9188754e-01
  -2.0330150e-01  -5.4353356e-01
  -1.3284930e+00  -2.7343725e-01
  -2.0704670e+00   6.1112386e-02
  -4.2840501e-01   9.3085090e-01
   7.5884945e-01   9.8432545e-01
  -3.8340140e-02   6.3578100e-01
   4.0732376e-01   9.1514164e-01
   5.3904727e-01   4.1141930e-01
   5.7184046e-02  -2.8697425e-01
   5.6946270e-01   3.5284575e-01
   6.0701677e-01   7.1272646e-01
   5.8492843e-01   4.5036652e-01
   3.0984189e-03   2.4891929e-01
   7.2221386e-01   7.8027774e-01
  -4.2759591e-01   8.9974892e-01
  -4.1087699e-01   5.8371071e-01
  -5.8158292e-02   2.0517070e-01
  -1.6260650e-01   2.3134701e-01
   3.1745453e-01   8.5744725e-01
  -4.2662672e-01   1.1875769e+00
  -2.7755918e-01   5.5208903e-01
  -7.1050719e-01   1.2249427e+00
  -6.4787639e-01   2.6267302e-01
  -2.0850219e-01   8.1618651e-01
  -1.0333163e+00   5.3718225e-01
   6.0502135e-02   4.0958709e-01
  -1.3688621e-01   9.6063934e-01
  -1.7677142e-01   1.2171095e+00
  -2.4694989e-01   8.0245693e-01
   1.3663401e-01   4.2842310e-01
   2.3101712e-01   8.8166256e-01
   6.5982204e-02  -3.0848723e-01
   1.7790756e-01   1.9717051e-01
   4.3522006e-01   1.0343582e+00
   3.4331952e-01  -4.8436469e-01
   4.3143528e-01  -5.7801623e-01
   6.1901843e-01  -2.4610074e-01
   5.0756313e-01   1.9126091e-01
   3.6411486e-01   5.9164006e-01
  -1.0184981e-01   9.2479315e-01
   1.2522167e-01   1.4385235e-01
   3.5474589e-02   1.7814711e-01
   3.4428263e-01   3.2725362e-01
   5.6982695e-01   4.1646434e-01
   2.6110836e-01  -7.1467857e-02
  -3.0936007e-01   1.1706474e+00
  -5.1182000e-01   1.0112230e+00
  -1.5967155e-01   7.9472477e-01
  -8.0961904e-01   3.9996161e-01
  -9.4800013e-02   6.6705913e-01
   2.4567021e-02   7.9286592e-01
   6.2783183e-01   1.0351521e+00
   3.8610411e-01   7.7497471e-01
   2.7335594e-01  -1.5151977e-02
   5.1228709e-01   3.8691894e-01
   1.6236920e-01   4.9200459e-01
   4.6160443e-01   7.0098936e-01
  -5.5732670e-02   8.4569892e-01
  -1.0861814e+00   7.6146573e-01
  -4.1053072e-02   7.7964738e-01
  -6.5334157e-01   3.7199994e-01
  -2.9442431e-01   4.5974014e-01
  -4.1565307e-01   5.1733417e-02
   6.8544421e-01   6.1768318e-01
   4.1312234e-01  -4.5279506e-01
   5.0112994e-01   1.9864207e-01
  -8.9144959e-02  -7.5000001e-01
   4.6144083e-01   3.7131760e-01
  -7.1455925e-01   1.1598492e-01
   3.2800434e-01   3.3531071e-01
   2.0679519e-01   9.4969331e-02
   1.9130455e-01   1.3948761e-01
  -8.0041221e-03   1.7997056e+00
  -2.4796752e-01   1.6814539e+00
  -3.6169949e-01   1.1372146e+00
  -4.3485472e-01   1.5950223e+00
  -3.9986891e-01   1.6778602e+00
  -5.8653029e-01   2.0286883e+00
  -4.0431219e-01   1.4933587e+00
   5.4406884e-03   1.2312383e+00
  -7.4487577e-01  -1.5466981e+00
   2.6192211e-01   1.2788709e+00
   2.0753218e-01   1.1207020e+00
   2.0853693e-01   1.5475968e+00
  -2.7329443e-01   7.5501661e-01
   1.3266432e-01   6.0675980e-01
   4.7710160e-02   2.9922845e-01
  -5.0439712e-01   5.7201191e-02
  -2.7313580e-01   6.7384034e-01
   1.1679152e-01   1.0117941e+00
   1.1327227e+00   1.3345412e+00
   8.1177073e-01   1.3284563e+00
   2.3447134e-01   5.5541382e-01
   1.3286716e-01   5.1363691e-01
   5.6039109e-02   1.2809635e+00
  -1.2564647e+00  -4.6040493e-01
   8.9017300e-01   1.3982087e+00
   7.5570204e-01   8.3268919e-01
   5.0106113e-01   8.3081247e-01
   1.1942637e+00  -9.3960443e-01
   2.3629008e-01  -4.4647492e-01
   5.5810743e-01  -4.3186328e-01
   9.2684462e-01  -1.4690608e+00
   1.2945573e+00  -1.1984350e+00
   1.1763886e+00  -1.2912435e+00
   1.0741784e+00   8.1746563e-02
   3.0505576e-01   1.1695235e-01
  -2.6365755e-01   2.1902174e-01
   4.0793271e-02   6.3666568e-01
   6.1216096e-01   1.1848755e-01
   1.6066602e-02   9.4651764e-01
  -1.7537707e-01   2.2563272e-01
   4.5033470e-01   7.4265610e-02
   7.3220741e-01  -4.1635119e-01
  -6.2742158e-01   8.3361564e-01
  -1.6763044e-01   5.3243042e-01
  -2.3065253e-02   9.8154371e-01
   4.2473241e-01   2.7916936e-01
   6.0625607e-01  -3.2055723e-01
   7.0539660e-02   1.3728104e+00
  -4.3212832e-01   9.5473142e-01
  -1.2089321e+00   1.0682402e+00
  -8.0519413e-01   5.3967363e-01
  -1.3286289e+00   5.4699358e-01
  -5.0725096e-01   6.4510983e-01
  -1.3524109e+00   5.5805229e-01
  -1.1447932e+00   7.9086434e-01
  -1.3073450e+00   9.1112567e-01
  -3.7494154e-01   7.6212874e-01
   1.3114516e-01   7.9314421e-01
   6.8771326e-01   8.9150913e-01
  -3.9717902e-01   1.1231234e+00
  -2.5475785e-01   7.2621605e-01
   3.8457125e-01   5.1298838e-01
  -8.2054423e-01   1.1604104e+00
   7.2534531e-01   5.0104425e-01
   9.2445228e-01   3.2355423e-01
  -5.5949318e-02   5.8319969e-01
  -9.0900713e-01   1.1600292e+00
  -2.0378463e-01   9.0267683e-01
  -2.3958752e-02   7.5628390e-01
   6.1795257e-02   1.0139730e+00
   5.5352920e-01   5.4571532e-01
   2.6378931e-01   7.2967713e-01
  -1.2203458e+00   5.3475547e-01
  -1.6705360e+00  -5.1189990e-01
   1.2196583e+00   1.6253891e-01
   1.2133641e+00   5.3158552e-02
   4.7534125e-01   2.3601804e-01
  -8.2869884e-01   4.4639591e-01
  -9.2627816e-01   6.2649979e-01
   2.9846520e-01   3.3546223e-02
   5.1554205e-01   2.5895190e-01
  -3.5896592e-01   6.3334069e-01
  -1.7627822e-01  -5.9049408e-01
  -9.4197403e-01   1.9316643e-01
   1.2775591e+00  -4.2226199e-01
  -8.8680267e-01   2.8886286e-01
   2.9095408e-01  -1.8062156e-02
   4.1707222e-01   1.1981574e-01
   2.3476315e-01  -4.6523815e-01
  -1.0147265e+00  -4.8679344e-01
   9.5779991e-01  -4.2930841e-01
   1.5671317e-02  -8.7247359e-01
  -9.0262212e-01  -1.3946744e-01
  -2.9883986e-02  -9.3291825e-01
  -8.9305530e-01   4.3688553e-01
  -1.3228753e-01   1.1787218e+00
  -4.2597531e-01   1.2680173e+00
   7.6107196e-02   1.2162526e+00
   4.5821567e-01   1.1804023e+00
   5.6299390e-01   8.6431728e-01
   2.3407777e-01   1.0620429e+00
   6.6928948e-01   1.3820733e+00
   5.5913238e-01   6.4473697e-01
   7.3086385e-01   1.1597740e+00
   6.6893903e-01   7.6841178e-01
  -5.6087544e-01   8.5721474e-01
  -5.2274226e-01   3.8672010e-01
   1.0669474e+00  -1.4208284e+00
  -3.7830158e-01   3.6833026e-01
  -6.0147448e-01  -6.5923517e-02
  -5.3809338e-01  -6.3868035e-02
   4.7173754e-01   1.3979708e-01
   1.1585434e+00   4.9800641e-01
   1.8839097e-01   1.0432613e+00
   8.9037780e-02   2.0632685e-01
   7.1898515e-01   8.0729164e-02
  -2.6144922e-01   1.0158218e+00
   1.0290430e+00  -7.2298376e-02
   1.2311947e+00  -9.1887529e-02
   2.7983890e-01   1.4973749e-01
  -2.8516223e-01   1.2467309e+00
  -1.0606833e-02   1.1284415e+00
   4.1313760e-01   1.5887996e+00
  -4.1645876e-01   7.6323314e-01
   1.0142745e-01   9.2275321e-01
  -5.4273461e-01   6.7842834e-01
  -7.8216125e-01   4.9642787e-01
   1.4194111e+00  -4.9591537e-01
   1.4035962e+00  -5.2762125e-01
  -1.2511996e-02   1.6295959e+00
  -5.2728460e-01   3.6380937e-01
  -4.9546146e-01   5.9646719e-01
  -2.2585531e-01   2.5585514e-01
  -1.7117344e-01   1.2249919e+00
  -1.6428002e-02   2.1676201e-01
  -8.1276026e-01   1.6867120e-02
  -5.1457772e-01   1.7787915e-01
  -1.2096466e+00   8.7879861e-01
  -5.4139341e-01   3.0138478e-01
  -8.8642825e-01   7.3871971e-01
   4.4169241e-01  -6.4226412e-01
  -1.2339422e+00   3.7574616e-01
  -2.4385174e-01   2.0093449e+00
  -3.9677026e-01   2.2634823e+00
  -1.5814567e-01   1.0690627e+00
  -1.3178101e-01   1.1044888e+00
   2.6637860e-01   8.7686753e-01
  -1.4925419e-01   1.4472226e+00
  -5.4678043e-01   2.9472187e+00
  -1.5772414e-01   1.3317492e+00
   2.6363175e-01   5.8152662e-01
  -3.6561710e-01   1.2623057e+00
   8.5998490e-02   5.9059581e-01
   4.6180862e-01   3.3272633e-01
   8.1577617e-01  -1.0853856e-01
   4.4381696e-01  -3.1423920e-01
  -3.3460616e-02   9.4608928e-01
  -4.1654413e-01  -4.7527783e-02
  -2.3484734e-01   8.2518094e-01
   2.8563482e-01   4.2600648e-01
  -3.0325265e-01  -3.9980321e-01
  -1.3009914e-01   7.9527926e-02
   3.9221798e-01  -7.1636860e-01
   5.5946718e-01  -3.9959073e-01
   7.2222796e-01  -3.1124145e-01
   4.3174846e-02   1.5381569e-01
  -3.7981317e-01  -2.7203574e-01
  -6.9219179e-01  -9.8210285e-01
   1.5764097e-03   2.0571190e+00
   6.7225900e-01   2.2125736e+00
   5.8211104e-01   2.8961087e+00
  -1.7350629e-01   1.5124584e+00
   6.6532608e-01   2.6963915e+00
  -2.6048277e-01   2.0210991e+00
  -2.5172308e-01   1.9841549e+00
  -2.1505086e-01   2.6027826e+00
  -4.7098388e-01   2.1056862e+00
  -9.9829204e-01   1.2765478e+00
   1.0378279e+00  -1.8250883e+00
  -1.2196692e+00   9.7090810e-01
  -7.0724863e-01   9.3271485e-01
  -7.7387888e-01   6.5801332e-01
  -6.3139030e-02   1.7120693e+00
  -7.3144667e-01   1.1522062e+00
   1.3171299e+00  -5.0455768e-01
   1.9727623e-01  -4.8432858e-01
   1.2701009e+00  -1.0811043e+00
   1.2181385e-01  -4.7214764e-01
   8.1616623e-01   1.0039953e+00
   9.9022997e-01   7.0895061e-01
   4.3227307e-01   6.9154931e-01
   3.9049268e-01   8.2905974e-01
   1.1636877e-01   6.5093903e-01
   3.5483975e-01   6.7957914e-01
  -1.6613553e+00   3.4605548e-03
  -6.8432327e-01   8.5937498e-01
  -6.1445755e-01   3.6204205e-01
  -1.4023440e-01   7.1016966e-01
  -5.8660398e-01   1.1046028e+00
  -7.0693428e-01   1.0525911e+00
   5.3258103e-01  -1.1003689e+00
  -4.4267274e-01   5.1214445e-01
  -7.1368956e-01   3.1666476e-01
   1.0005724e-01   4.8566943e-01
   3.3221604e-01   8.4989819e-01
   5.8814946e-01   5.1060534e-02
   1.0583088e+00   5.8449276e-01
   4.8972146e-01   2.0275050e-01
  -1.4176611e-02  -7.9709232e-03
  -7.0536992e-01   1.0401797e+00
   4.2894210e-01   1.0729752e+00
  -3.6052904e-01   1.9380676e-01
  -1.9547111e-01   1.0572535e-01
  -6.7846717e-02   2.2112730e-01
  -3.8070844e-01   8.9761839e-01
  -5.3396487e-01   1.2172684e+00
  -4.3824211e-01   5.3384644e-01
   1.1304452e-01   1.5282548e+00
   6.5621352e-01   1.3373583e+00
   3.5549655e-01   2.4599198e+00
   2.6343596e-01  -2.3651891e-01
   1.0024545e-01   1.0174744e+00
   8.3535373e-02   7.3863271e-01
   4.1638209e-01   3.8517833e-01
   1.4781306e-01   7.8161466e-01
   1.2063068e-01   6.8170342e-01
  -6.4056398e-01   1.6425546e+00
  -7.0788757e-01   4.9721056e-01
   1.4651187e-01   5.5602373e-01
   2.7671238e-01   5.0028852e-01
   1.0968355e-01   4.6127592e-01
  -1.2164117e-01   4.6593744e-01
  -3.4275150e-01   1.1710094e+00
   1.9257337e-01   5.2552993e-01
   2.3893303e-01   8.5518764e-01
   4.6084530e-01   2.0103601e-01
  -2.2161126e-01  -7.0717845e-03
   1.8617061e-01  -5.3592777e-01
   5.7561576e-02   7.2571930e-01
   3.5148827e-01  -4.5711181e-01
   3.7933733e-01  -4.7936483e-01
   2.6192563e-01   2.6657621e-01
  -1.6474603e-01  -4.2278353e-01
  -7.8079372e-02  -4.4907659e-01
   2.1747323e-01   4.4480346e-01
  -8.2976118e-02  -2.9045335e-02
   2.1055685e-01  -1.2672136e-01
   3.1838017e-01  -3.4865335e-01
   3.5308981e-01   3.9123896e-02
   3.6731900e-01   6.6772364e-01
   1.4467122e-01  -2.2351113e-01
  -1.8589233e-01   4.1151228e-02
  -6.0947560e-01   2.7171513e-01
  -1.4118437e-01   3.0975405e-01
  -4.6386604e-01   5.6320418e-01
  -6.2965562e-01   3.9723380e-01
  -3.7618408e-01  -1.7944930e-01
  -1.4728213e-01  -4.1736512e-01
  -5.0403728e-01   8.2310450e-01
  -3.0306734e-01  -6.1733216e-02
   1.6790889e-01  -2.0516624e-01
  -2.8984174e-01  -7.8236272e-01
  -7.9459514e-02  -1.4120474e-01
   4.4521710e-01   3.8383906e-01
   3.5443530e-01   1.6315408e+00
   1.2249891e+00   1.5323235e+00
  -5.7243620e-02   6.4312691e-01
  -3.4452714e-02   8.1649003e-01
   4.3009277e-01   6.6681446e-01
   4.9010370e-01   6.5522208e-01
  -4.2164603e-02   4.9505090e-01
   4.3706486e-01   1.0000980e+00
   2.4388125e-02   1.9050345e+00
  -2.2243737e-01   1.1187253e+00
  -7.1210053e-01  -6.8272876e-01
  -6.4838252e-01  -8.9645021e-01
  -7.1040608e-01  -7.3477531e-01
   2.9393488e-02   2.6366397e-01
  -5.9775043e-02   1.2574898e+00
   1.4888715e-01   1.6301316e+00
   1.7694171e-01   5.5509647e-02
   9.8576832e-03   3.0350979e-01
   4.9325065e-01   9.3058220e-01
   1.0990779e-01   1.0704220e+00
  -1.9936785e-01   9.9491932e-01
   2.2512129e-01   1.2743143e+00
  -7.0406760e-02   2.1709895e-01
  -4.6759284e-02   2.0738849e+00
   2.5723876e-01   9.4774030e-01
  -4.9777361e-01   1.9945279e+00
  -4.0426665e-02   1.0152180e+00
   1.7793149e-01   1.5332868e+00
   9.8027774e-02  -9.8413338e-02
  -8.4983724e-02   1.8977338e-01
   1.0384216e+00   5.2728298e-01
  -1.1098588e-01   1.0212026e+00
   6.8533066e-01   1.3158321e+00
   1.0103622e+00   1.2237379e+00
  -3.7882347e-01   1.8500265e+00
  -1.1350443e-01   1.8601980e+00
  -2.1552010e-01   1.2996697e+00
   8.7014856e-02   8.6541329e-01
  -5.6336112e-01   1.7538902e-02
  -9.4618085e-01   3.3877398e-01
  -7.1506611e-01   1.5259015e+00
  -4.7535864e-01   1.7004384e+00
  -3.4358334e-01   2.3943881e+00
  -1.9567480e-01   2.5312555e+00
   3.5977066e-01   2.0624488e+00
  -2.5016894e-01   2.1886469e+00
   3.8004980e-01   1.3754767e+00
   2.2126407e-01  -6.3015334e-01
  -1.7103263e-02   1.4623057e+00
   8.1305976e-02   6.4072122e-01
   1.7400468e-01   6.1193439e-01
  -3.8216177e-02   1.6602535e+00
   9.1568202e-02   2.2873287e-01
   2.0574834e-02   6.3812070e-01
   1.9856812e-01  -5.8287232e-01
   1.3366681e+00  -1.2857453e+00
   2.6488604e-01   1.2677088e+00
   5.9733056e-02   1.8832731e+00
  -5.1409276e-01   2.2632251e+00
  -4.9440586e-01   2.0325729e+00
   3.3170966e-01   1.0524028e+00
  -1.9746267e-01   1.9735967e+00
  -1.6708119e-01  -3.6643802e-01
   3.2276764e-01   1.3142132e-01
   5.2905032e-01   2.5644688e-01
  -6.7836393e-01   2.8774389e+00
  -5.7243217e-01   3.0958598e+00
   1.5717322e-01  -1.0382197e-01
  -4.3228363e-01   2.8738007e+00
  -2.1123842e-01   1.0709357e+00
  -2.4444647e-03   1.2628312e+00
  -4.1454279e-01   5.1899226e-01
   1.0002118e-01   1.3632706e+00
   2.3974603e-01   1.2849875e+00
  -8.3452831e-01  -8.3430073e-02
  -5.4109549e-01   6.7686879e-01
   1.1411008e-01   1.3019889e+00
  -4.3322991e-01   7.7908567e-01
  -6.1227991e-02   1.7584195e+00
  -3.8730548e-01   1.3590924e+00
  -6.0014967e-01  -1.5045471e-01
  -5.7841564e-01   1.3283132e+00
   1.3917288e-01   1.7919668e+00
   1.0842144e-01   1.9139768e+00
   1.0255750e-01   1.5001721e+00
  -2.3115795e-01   1.6968619e+00
  -7.6679522e-01   8.0724406e-01
  -4.6311161e-01   1.5070557e+00
   7.2553998e-01   9.3013581e-01
  -1.2982242e-01   1.4810496e+00
   3.8246134e-01   1.5614844e+00
   1.0435112e+00   1.6329875e+00
   4.1573311e-01   1.1965434e+00
   6.7429494e-01   1.4086584e+00
   5.3648383e-02   8.9493408e-01
   5.2560399e-02   1.8607754e-01
   1.5706157e-01   1.5987334e+00
  -8.0660405e-01  -1.4482990e+00
  -6.8030499e-01  -1.3030829e+00
   6.4998245e-01   1.6843038e+00
   8.3554874e-01   1.8992630e+00
   7.1937752e-01   1.2745467e+00
   5.7631882e-01   1.1511532e+00
   1.6099910e+00   2.2232798e+00
   6.0002436e-01   1.7085132e-01
   6.0895344e-01   4.3675122e-01
  -7.0773278e-01   1.7386175e+00
   1.0643595e+00   2.1281944e+00
   6.6492254e-01   1.6392963e+00
   3.7069635e-02   2.0022576e+00
   5.4388405e-02   2.0974054e+00
   5.4858601e-01   2.3587301e+00
  -1.0487601e+00   1.6708916e+00
  -2.8650101e-01   2.0682897e+00
  -5.1532042e-01   1.7409111e+00
  -8.8391955e-01   2.3437621e+00
  -3.4889771e-01   5.9940974e-02
  -3.5501935e-01   2.0249239e-01
  -1.2216962e+00   4.8408218e-01
   1.0822461e-01   1.1920784e+00
   4.3656692e-01   2.2419173e+00
   6.4382417e-02   1.8471911e+00
   6.3858922e-01   1.3429848e+00
  -1.2933517e+00   5.2301714e-01
  -3.5117804e-01  -5.1349430e-02
  -1.7347431e+00   8.3280077e-01
  -4.4194883e-01   1.2769471e+00
  -5.2521140e-01   9.0543235e-01
  -2.5327190e-01   6.6264414e-01
  -1.7125596e+00   8.7515379e-02
  -1.6535265e-02  -1.3346285e+00
   2.5670193e-01  -1.0990060e+00
   8.3115597e-01   5.9756521e-01
   2.0571106e-02   4.6631039e-01
   5.4676899e-01   7.7467589e-01
   3.2755806e-01   6.9829630e-01
   5.8183751e-02   8.6192489e-01
   8.9623981e-01   8.9900292e-01
   4.7457558e-01   7.6817905e-01
   3.3410797e-01   1.6002924e+00
  -2.3503455e-01   7.4346322e-01
  -3.1736165e-01  -2.5840368e-01
   2.6174481e-01   8.4897507e-01
  -1.2444191e+00   3.6422814e-02
   9.8574146e-01   8.4340258e-01
   1.0836927e+00   2.8912239e-01
   4.0404326e-01   1.6652103e-01
   3.0621731e-02   1.1779124e+00
   5.1435964e-02   1.6558655e+00
  -6.6631061e-01   9.8750419e-01
  -6.3298790e-01   1.2188932e+00
   2.3354135e-01   1.0025722e+00
  -1.5147939e-01   1.6775320e+00
   2.6455413e-02   1.5737119e+00
  -3.3698143e-01   1.3462585e+00
  -3.9045091e-02   1.1279570e-01
   2.8762078e-01   5.9009044e-01
  -4.1099923e-01   2.1897075e+00
  -2.0902194e-01   1.5399140e+00
  -4.2305565e-01   1.7841330e+00
   2.5622166e-01   1.3685483e+00
   8.7314189e-02   1.9750155e-01
  -5.5127028e-01   1.3960517e+00
  -1.3937776e-01   1.4027530e+00
  -5.0943993e-01   1.2469889e+00
  -9.3253229e-02   1.2905620e+00
   1.9094153e-01   1.5875070e+00
  -3.0769474e-01   1.1018851e+00
  -1.6432247e-01   1.8787052e+00
  -2.9987201e-01   6.3111642e-01
  -6.0957317e-02   9.3268869e-01
   5.3817477e-01   1.1318203e+00
   9.1252681e-01  -1.1910103e+00
  -8.4288727e-02   1.2863432e+00
   6.7996168e-02   1.4699027e+00
   1.0335025e+00  -6.9862790e-01
   1.3640048e+00  -7.0154123e-01
  -8.8543073e-01   1.1472767e+00
   1.2480030e-01   1.8923516e+00
   5.1950109e-01   2.3270177e+00
   7.6759404e-01   2.3066047e+00
   4.7332563e-01   1.9643471e+00
   5.0721748e-01   2.6899658e+00
   1.5621051e+00   1.8574618e+00
   1.5152244e+00   2.0643247e+00
   9.3557657e-01   2.1221459e+00
   1.7529657e-01   1.5784147e+00
  -1.1524358e+00   1.5510960e+00
  -7.2022323e-01   8.8221024e-01
  -2.4945616e-01   7.7857416e-01
  -5.3658243e-01   1.2065854e+00
  -1.4601559e+00   8.0354995e-01
  -7.7091026e-01  -1.4561841e-01
   3.3465224e-01  -2.7367648e-01
  -8.7672852e-01  -4.2918047e-01
  -4.5885958e-02  -1.4800273e+00
  -2.1748445e-01  -1.3798515e+00
   1.5883230e-01   7.3768926e-01
   2.2116515e-01  -6.0505523e-02
  -6.6724439e-02   2.9511579e-01
   1.6186230e-01   2.2832539e-02
  -1.2504705e-01   4.6312628e-01
   4.9835803e-02   7.0835262e-01
   6.0308851e-01   8.7608751e-01
  -3.0841314e-02   3.0890285e-01
   1.3606515e-02   1.0685953e+00
  -5.4319353e-01   3.8353070e-01
  -2.6226751e-01   8.2117521e-01
   3.5814441e-01   9.5424971e-01
  -1.6802229e-01   3.3063540e-01
  -1.4990727e-01  -1.4727716e-01
  -1.0294689e-01   1.6816223e-01
  -5.7482116e-01   7.7522940e-01
   1.3360727e-01   6.4162034e-01
  -5.3966975e-01   7.7533487e-01
   7.9557154e-01   9.7644343e-01
   1.0543942e-01   1.0046522e+00
   4.7847047e-01   2.3539504e-01
  -1.3862119e-01   1.0107653e+00
  -5.5966052e-01   7.0899424e-01
   8.7115301e-03   8.3284441e-01
   1.7338771e-01   1.1145199e+00
   1.0504108e+00   1.8234429e+00
   1.0155424e+00   2.1880763e+00
   2.0090788e-01   6.2062592e-01
  -2.1986971e-01   2.0159378e-01
   4.4764565e-03  -2.8977130e-01
   3.7113511e-01   1.3445209e+00
   1.7747685e-01   1.7280758e+00
   1.2324661e+00   2.1074208e+00
   1.4162478e+00   2.1017254e+00
   9.6244164e-01   2.2483108e+00
   1.5125650e+00   1.2206981e+00
   1.0637483e+00   8.4878302e-01
   7.0072163e-01   1.0728699e+00
   1.1969406e-01   1.4604155e+00
   5.2801923e-01   7.1437100e-01
  -5.6296328e-02   5.8713502e-01
  -1.4899041e+00  -2.7771171e-01
  -1.7909774e+00   6.0144154e-01
  -1.9853359e+00   6.6897304e-01
  -9.4268782e-01   9.9424141e-01
  -9.8847352e-01   9.4471527e-01
  -1.0615486e+00   6.2663038e-01
  -1.7743237e-01  -6.9660634e-02
  -1.2898282e-01   8.7748745e-01
  -6.1647095e-01  -5.3172301e-02
  -8.9787375e-01  -2.7665355e-01
   4.8665795e-01   7.9537466e-01
   4.0207537e-01   5.5612284e-01
   5.8054767e-01   9.7752435e-01
   7.8509440e-01   1.0323875e+00
   3.7029060e-02   2.0131929e-01
  -1.9646164e-01   6.6722005e-01
  -6.2947027e-01   7.6068604e-01
  -2.2574163e-01   7.7539584e-01
   5.7209553e-03   5.7712248e-01
  -7.7656761e-01   8.0015708e-01
   4.6117654e-01   5.7104108e-01
   3.0861722e-01  -1.3309279e-01
  -1.3730273e-02   2.2579281e-01
   1.4144650e-01   4.3033805e-01
   3.7826654e-01   3.1465675e-02
  -1.6394032e-01   4.7401845e-01
   4.4695532e-01   1.3710151e-01
  -2.7233710e-01   8.6169503e-02
  -8.9696379e-02   8.5515605e-01
  -4.5942556e-02   5.9114500e-01
  -4.9512712e-01   6.1022849e-03
  -2.6995936e-01   2.5254017e-01
  -2.5133785e-01   7.1767880e-01
   8.9517499e-02  -9.2320822e-02
   2.5128926e-01  -7.7297935e-04
  -2.5752290e-01   4.7655421e-01
  -2.7476443e-01   4.2848364e-01
  -2.5692778e-01   1.6529368e-01
  -4.7781088e-01   1.6300734e-02
   3.2294380e-01   5.4228629e-02
  -3.9412287e-02   4.0491807e-01
  -5.3457556e-01   2.1532816e-02
  -3.3226787e-01  -4.6388377e-01
  -5.1930001e-01  -4.1185793e-01
  -1.1358658e+00   5.4391661e-01
  -9.9267188e-01   2.2192319e-01
  -2.0213862e-01  -5.6399269e-01
  -4.2094104e-01   7.0913047e-01
   1.3923216e-01   1.2391627e+00
   3.9721860e-01   1.1869463e+00
  -6.6399303e-01   8.5044390e-01
  -2.4755559e-01   9.4817764e-01
   5.1470122e-01   9.4187742e-01
   1.3439762e-01   7.8619378e-01
   1.6959949e-01   2.2160334e-01
  -6.1262564e-01   1.4564908e+00
  -9.8376895e-02   1.0815423e+00
  -2.1889398e-02   5.0260904e-01
   4.2036163e-01   7.4143871e-01
   2.5536587e-01   1.0838726e+00
   7.2238122e-01   1.2756571e+00
  -9.1560292e-02   1.0724286e+00
   4.9500077e-01   4.3881409e-01
  -1.3491312e-01   5.1311782e-01
   4.5137039e-01   8.3263953e-01
  -3.4109999e-01   8.4266909e-01
   5.7919673e-01  -1.8459565e-01
   4.5565778e-01  -4.6750928e-01
   4.8250964e-01   4.1550437e-02
   5.4684851e-01   2.8902772e-01
   3.9789924e-01   3.8983772e-01
   2.2744618e-01  -4.6700201e-01
   2.8821421e-02   1.3686596e+00
   3.7007596e-01   7.3686441e-01
   8.0573779e-02   6.9570827e-01
  -5.9553821e-02   9.0594509e-01
  -4.9685242e-02   1.0389548e+00
  -5.0505075e-01   8.1394634e-01
   1.7542881e-02   9.3307123e-01
  -1.5544070e-01   8.7949267e-01
   1.6525802e-01   5.2878558e-01
  -5.3308681e-01   1.2230401e+00
   4.2031223e-01   1.7670542e+00
   3.7601348e-01   1.5251440e+00
   4.9455310e-01   1.1626721e+00
   3.0283680e-02   1.2802480e+00
   3.8501735e-02   1.0958756e+00
   5.4945794e-01   1.7786611e+00
  -1.0547039e-02  -2.9116175e-01
   1.7070501e-01  -7.9874569e-01
  -1.9313879e-01   6.7661823e-01
  -1.1205729e+00   2.7825842e-01
  -1.1502316e-01  -9.2546217e-01
  -8.2413099e-03   5.9016307e-01
   2.6715258e-02   1.0502554e+00
   1.8651276e-01   1.5984988e+00
  -2.3913361e-01   1.5627361e+00
  -3.1498772e-01   9.6548270e-01
  -8.8068515e-01   1.0059956e+00
  -4.0340435e-01   5.7050455e-01
  -4.5792400e-01   1.1397570e-01
  -1.0213448e+00  -2.0905316e-01
  -4.1627473e-01   1.0684505e+00
  -2.8666081e-01   5.4521254e-01
  -7.2576815e-01   1.0711701e+00
  -2.2523147e-01   1.4287692e+00
   5.0855395e-01  -6.5199344e-01
   6.5686725e-01   7.7922058e-02
   6.6161196e-01  -4.7708408e-02
   6.3786930e-01  -6.4115260e-01
   6.7435108e-01   4.2536331e-01
   4.4804253e-01   2.4103580e+00
   5.4121251e-01   1.9710602e+00
  -1.8049665e-01   1.4818843e+00
   4.6457540e-01   5.2742206e-01
   3.3111949e-01  -1.8479447e-01
  -3.1131711e-01   1.1811503e+00
  -3.1211991e-01   2.1340466e+00
   6.4615828e-01  -5.6885954e-01
   7.7551140e-02   8.4787024e-01
   1.3494116e-01   1.3197424e+00
   1.6987021e-01   4.8715089e-02
   6.0479311e-01   7.0791491e-01
   2.6355262e-01   8.0129223e-01
   1.7320826e-02  -3.7762311e-01
   1.6307125e-01   1.1853041e+00
   2.7090019e-01   4.1232675e-02
  -8.7376604e-01   1.8498562e+00
  -5.1273899e-02   1.7699533e+00
   1.7468635e-01   1.3165340e+00
  -6.2752795e-01   1.5339229e+00
  -4.8393732e-02   6.7764876e-01
   1.0823158e-01   1.2122397e+00
   3.6765505e-01  -3.0083802e-01
   1.9854725e-01  -2.6856050e-03
   1.2368394e+00   4.2202888e-01
   3.4953962e-02   7.8613343e-01
   6.5125223e-01   1.0610247e+00
   1.1319251e+00   1.1095122e+00
  -5.1267079e-01   1.4439017e+00
  -1.7947224e-01   1.5325898e+00
  -2.7602914e-01   9.2524024e-01
   1.3244170e-01   5.6951677e-01
  -2.6895164e-01  -2.3216984e-01
  -6.9910730e-01   3.5539779e-02
  -6.9559527e-01   1.1692517e+00
  -4.9745689e-01   1.3528970e+00
  -1.0082883e+00   7.1747461e-01
  -7.3068104e-01   9.4918775e-01
  -7.9444576e-01   1.5440028e+00
  -8.6483533e-01   1.4648625e+00
  -2.4662679e-01   1.7561676e+00
  -2.3275579e-01   1.6866037e+00
   1.5249731e+00   1.9024818e+00
   1.9223294e+00   1.5500844e+00
   1.8534671e+00   1.3430590e+00
   2.2285601e+00   1.5554000e+00
   2.3936453e+00   1.6271145e+00
   2.8017107e+00   1.5882058e+00
   2.2468598e+00   1.7539784e+00
   1.6990776e+00   1.8819974e+00
   1.3699891e+00   1.5712793e+00
   8.8654938e-01   1.4279395e+00
   7.7407835e-01   1.6589851e+00
  -5.4281383e-01   1.0797087e+00
  -1.1357152e+00   2.9021611e-01
  -1.8899081e+00  -1.4638626e-03
  -2.4387469e+00   9.0901740e-02
  -2.5955513e+00   5.6275285e-01
  -2.0880361e+00   6.8968610e-01
  -1.8813864e+00   1.7902103e-01
  -1.7817241e+00   3.7118286e-01
  -1.7429251e+00   1.8284176e+00
  -1.5437016e+00   3.9848869e-01
   8.0861355e-01  -1.0402127e+00
   8.1271537e-01  -6.9675063e-01
   8.5499329e-01  -1.0155008e+00
   3.4264802e-01  -5.0588230e-01
  -3.2658393e-01   6.1124645e-01
  -3.9650933e-01   1.1287918e+00
  -3.6708148e-01   9.9801546e-01
   5.6439745e-02   6.1196952e-01
  -2.0736199e-01   8.3729669e-01
  -2.6104057e-01   1.2083084e+00
   3.4439880e-01   1.3011582e+00
  -7.0397402e-01   1.1999096e+00
  -2.4545584e-01   1.1766473e+00
   1.5140244e-01   1.4691155e+00
   3.6816155e-01   2.6230214e-01
  -6.5582276e-02   8.7442706e-01
  -1.2294966e-01   6.7293942e-01
  -5.6234529e-01   6.0482278e-01
  -6.3716587e-01   6.2386354e-01
  -7.0174377e-01   1.3004074e+00
  -4.6635408e-01   8.2197321e-01
  -6.5394825e-02   1.2910843e+00
  -3.9938769e-01   7.7270693e-01
   1.5583068e-01   8.7849825e-01
  -3.3743659e-02  -4.2972904e-02
   7.8716027e-01   1.2554348e+00
  -3.8059479e-01   7.9974497e-01
   5.6429539e-01   1.1337807e+00
   7.7471364e-01   6.9925046e-01
   3.2656903e-02   1.1569896e+00
   6.9785299e-01   1.1697834e+00
   9.6561316e-02  -1.7874511e-01
  -2.1649996e-01   9.0360908e-01
   4.6796494e-01   1.1500727e+00
   3.8977936e-01   9.4938704e-01
   7.4443014e-02   1.0283829e+00
  -1.9519189e-01   1.0791936e+00
   3.9173123e-01  -1.9406364e-02
   2.1616529e-01   5.6170169e-01
   5.8067098e-01   6.2022080e-01
   4.5787891e-01   3.7825802e-01
   1.0057508e-01   2.4728393e-01
   2.1570074e-01   1.0659319e-02
   3.4339084e-01   2.3296758e-01
   4.8535004e-02   2.7518077e-01
  -7.0862240e-01   2.2144338e+00
  -5.8882856e-01  -4.0586444e-01
   1.2095459e-01   2.9259947e-01
   3.1902002e-02   7.8756038e-01
   2.0908422e-01   8.9337716e-01
  -1.4226428e+00   2.5498755e+00
   7.8219625e-01   1.5600175e+00
  -2.3721177e-01  -2.6015534e-01
   4.0283870e-01   1.9383123e+00
  -8.5718606e-01   3.8689118e-01
  -7.0418904e-01  -6.7133215e-01
  -2.9902035e-01   1.2519078e+00
  -7.1902754e-01   1.2349253e+00
  -6.0915547e-03   1.9511782e-01
   1.2538009e-01   6.1866127e-01
  -3.8257362e-01   1.3629793e+00
   5.2491814e-01   1.7432373e+00
   6.6402772e-01   1.6316927e+00
   4.6677224e-01   1.1542332e+00
   7.0894101e-02   1.2170893e+00
  -1.4230558e-01   6.4126108e-01
  -7.2980501e-01   8.0616022e-01
  -3.8433225e-01   2.6740776e-01
  -5.5904062e-01  -1.5421897e-01
  -1.1741681e+00  -3.3289585e-01
  -2.6640806e-01   7.4902408e-01
  -2.8005496e-01   2.1539166e-01
  -5.7790579e-01   8.4632558e-01
   4.7599870e-03   1.0551759e+00
   5.1332360e-01  -4.8013142e-01
   4.6771785e-01  -5.8188722e-01
   5.5297355e-01  -1.4308167e-01
   8.7528215e-01   1.8822363e+00
   8.7214663e-01   1.3971831e+00
   5.7436639e-02   1.0999093e+00
  -6.8601560e-02   1.8410519e+00
   1.3951303e-01  -7.0384783e-01
  -1.5080842e-01   8.6525219e-01
   1.0026026e-01   1.7618376e+00
   3.0473742e-01  -1.1085308e+00
  -6.6696113e-02   7.8580720e-01
  -2.4339285e-02   5.7169165e-01
   3.8198938e-01   6.2206775e-01
   4.6365779e-01   1.3397851e+00
   1.7260016e-01   1.3423177e+00
   6.6374204e-01   2.3093255e+00
   7.5434300e-01   2.0739084e+00
   6.5030202e-01   5.7623942e-01
   7.4105254e-01   1.5130814e+00
   5.3647600e-01   1.9426514e+00
   6.1285461e-01   2.1498478e+00
   4.3495072e-01   2.0136521e+00
   4.9406336e-01   1.5638488e+00
  -3.9275664e-01   1.0119917e+00
   7.2021146e-02   9.7860469e-01
  -8.2253039e-01   1.2947967e+00
  -7.5512242e-01   2.2010019e+00
  -6.9441943e-01   1.9170046e+00
  -5.9074032e-01   1.3460205e+00
  -6.5240008e-01   1.6405739e+00
   1.0916666e-01   9.0578991e-01
  -8.6927204e-01   7.8351139e-01
  -2.6113328e-01   5.4025406e-01
  -6.2921228e-01   8.5544875e-01
  -9.1573146e-02   8.0114293e-01
  -2.6449549e-01  -9.9767745e-01
  -2.2500262e-01   7.6913622e-01
   1.1460636e-01   8.6396750e-01
   1.3786775e-01   8.8958424e-01
  -2.3355689e-01   1.8927786e+00
  -2.1028829e-01   2.1874494e+00
  -5.7591366e-01   2.1797834e+00
   7.8344953e-01   1.6852995e+00
   9.5162334e-01   1.3894934e+00
  -7.5700422e-01   2.0441943e+00
  -5.3398989e-01   1.9556496e+00
   8.8636711e-01   1.6341493e-01
   1.7961791e-01   1.3468229e+00
   5.6254900e-02   7.3402352e-01
  -8.2588719e-01   2.3189603e-01
  -6.6577011e-01   1.5205895e+00
  -1.4833194e-01   1.6491361e+00
   7.7411221e-01   4.7380014e-01
   1.2535340e+00   1.1202414e+00
   1.0737145e+00   9.9517847e-01
   5.3633808e-01   5.7851633e-01
   2.2155994e-01   1.3928676e+00
  -6.6207297e-01  -1.1767144e+00
  -1.0193149e+00   3.3978307e-01
  -1.2458605e+00  -9.8658380e-01
   6.6146177e-01   4.7859023e-01
   1.3784086e+00   1.5824601e-01
  -1.8784513e+00  -1.0241663e+00
  -1.7138199e-01   4.7480679e-01
  -6.1507994e-01   1.0947958e-01
  -4.1718495e-01   8.0487914e-02
   8.3062780e-01   4.0002586e-01
  -7.6590017e-01   1.2041304e-01
  -3.2256504e-02   7.5233227e-01
   1.6816224e-01   7.0297065e-01
  -1.7499210e-01   8.6320755e-01
   7.7656844e-01   2.7374160e-01
   2.7541637e-01   8.9957042e-01
  -5.7559089e-01   8.2882617e-01
  -5.9461195e-01   8.1343585e-01
   8.8735606e-01  -6.0687835e-01
  -5.4773353e-01   7.4295049e-01
   8.1312099e-01   1.1165720e+00
   1.4623773e+00  -9.8971657e-01
  -6.4245842e-01   9.2086539e-01
   1.8969810e+00  -4.3357208e-01
  -6.0887542e-01   1.0989525e+00
  -9.0559000e-01   5.4649080e-01
  -8.8782725e-01   4.5306802e-01
  -1.7112709e-01   8.9055154e-01
  -4.0421122e-02   9.1306300e-01
   3.2601667e-01   8.1891015e-01
   1.7306822e-01  -1.2116942e-02
   5.3883185e-01   6.3301905e-01
   1.5603372e-01   6.8422577e-01
  -3.5327426e-02  -4.9415460e-01
   2.3169182e-01   9.6470269e-01
   6.0108945e-02  -1.7728575e-01
  -8.3306936e-01   1.8303664e+00
  -1.4468894e-01   1.7226021e+00
   2.9840000e-01   6.6608954e-01
  -5.5914128e-01   1.5954458e+00
   4.7143067e-02   5.9039154e-01
   1.7611883e-01   1.2296599e+00
   2.9602125e-01  -4.1683099e-01
   6.4032322e-02  -1.6521381e-01
   1.1298140e+00   3.3111925e-01
  -7.2044211e-02   6.6053242e-01
   7.0085462e-01   1.0867151e+00
   1.0010441e+00   1.0153091e+00
   2.1219419e-01   1.5543608e+00
  -4.1345735e-01   1.4750603e+00
  -1.6965755e-01   1.5096931e+00
  -1.4375459e-01   9.2416314e-01
   1.7158944e-01   5.5422922e-01
  -3.7926887e-01  -3.9980516e-01
  -7.9951251e-01  -1.3307895e-01
  -7.1031652e-01   1.0608687e+00
  -5.0287694e-01   1.2937634e+00
  -7.7942631e-01   1.6178557e+00
  -6.6319720e-01   6.3249662e-01
  -1.1365464e-01   9.1915294e-01
   1.4456343e-01   1.0889200e+00
   3.0792980e-01   1.1810414e+00
   6.3957894e-02   1.2106230e-01
  -5.3288789e-01  -5.0833955e-02
   5.5116376e-01   2.3036281e-02
   1.1118756e-01   1.4835557e+00
   7.1039420e-02   1.3499781e+00
   2.9445389e-01   1.1682174e+00
   9.0430723e-02   9.7062432e-01
  -6.9233730e-01  -6.3315882e-01
   7.8025752e-01  -9.6058508e-01
   4.0179686e-01  -7.1363906e-03
   4.7972066e-01   4.7870354e-01
   9.7184335e-02   2.4576719e-01
  -6.9700994e-01  -1.0438717e-01
  -6.2299611e-01   3.2848835e-01
  -7.1602772e-02  -4.5874519e-02
   3.6690972e-01   8.8770295e-01
   2.2463593e-01   6.2317358e-01
   4.4602573e-01   9.9418711e-01
   6.8571135e-01   1.1037006e+00
   2.1619255e-02   2.1282458e-01
  -2.3415044e-01   6.7303481e-01
  -7.1413886e-01   7.5217485e-01
  -3.1587331e-01   7.7938516e-01
  -3.4300762e-02   5.7516985e-01
  -8.5282381e-01   7.4075730e-01
   4.5790687e-01   7.2693356e-01
   3.3110316e-01  -2.0039684e-01
  -1.2274984e-02   2.1602453e-01
   9.3816944e-02   3.8334625e-01
   3.6900927e-01   8.2602247e-02
  -2.1793272e-01   4.7783123e-01
   4.6065647e-01   2.3471345e-01
  -2.6115470e-01   5.6745148e-02
   6.3594708e-01   1.1070990e+00
  -1.1306877e-01   6.0692593e-01
  -4.6338601e-01  -5.4264660e-02
  -2.7814105e-01   2.2596544e-01
  -3.0896156e-01   6.9606160e-01
   1.1215572e-01  -8.4142125e-02
   2.6405761e-01   2.2631089e-02
   6.8103239e-02  -2.0103406e-01
  -3.2772937e-01   4.0569625e-01
  -2.3642068e-01   1.2239981e-01
  -4.3834891e-01  -5.0095463e-02
   2.7104758e-01   2.3785073e-02
   1.4542293e-01   5.6685287e-01
   2.3795830e-01  -3.5396981e-02
   3.0874867e-01   5.8637155e-02
   4.6457165e-01   3.7960521e-01
   6.7915409e-01   5.9172821e-01
  -6.7268405e-01   1.3663881e-01
   3.2448838e-01   7.6245626e-01
  -1.1244498e-01   6.6547829e-01
   1.1092449e-01   6.4679037e-01
   3.8451922e-01   3.9511970e-01
   4.9454355e-01   7.6168512e-02
  -3.1071348e-01   5.5038933e-01
  -1.7844994e+00  -3.3003141e-01
  -2.8424001e-01  -5.3182439e-02
   3.4828964e-01  -3.7231242e-01
   1.6426010e-01   3.6825819e-01
   3.0293906e-01   2.5291611e-01
   2.6023412e-01   3.1166652e-01
  -6.7332611e-01   2.8246040e-01
   2.1394718e-01   2.5365940e-01
  -1.5709928e-01   1.0358847e-01
  -4.7917466e-01  -1.2259161e-01
  -2.2205007e-01  -2.0440654e-01
   2.5623065e-01  -4.5255114e-01
  -6.4231252e-02   4.1472910e-01
  -1.9636761e-01  -1.2234273e+00
  -2.6939572e-01  -4.6736762e-01
  -4.8820891e-01  -4.2467313e-01
  -1.1283460e+00   5.2094413e-01
  -9.6322380e-01   1.9641156e-01
  -1.4858980e-01  -5.7733713e-01
  -3.9901788e-01   6.8452086e-01
   1.2025203e-01   1.2448548e+00
   3.8164248e-01   1.1810538e+00
  -6.2894783e-01   8.2512749e-01
  -2.5862541e-01   9.4575108e-01
   4.7122274e-01   9.6499743e-01
   8.7500798e-02   7.5073165e-01
   1.4520363e-01   2.4632511e-01
  -6.6089595e-01   1.4281309e+00
  -8.6855488e-02   1.1272588e+00
  -3.6661097e-02   5.0870662e-01
   3.8878810e-01   7.6006713e-01
   2.6786512e-01   1.0968123e+00
   6.7602350e-01   1.3014918e+00
  -1.1439429e-01   1.1139778e+00
   4.4477172e-01   3.8283056e-01
  -1.7382235e-01   5.2515086e-01
   4.3814365e-01   8.6263818e-01
  -3.8546059e-01   8.5041722e-01
   5.5666757e-01  -1.5983013e-01
   4.5170952e-01  -4.7763633e-01
   4.5527465e-01   6.2700136e-02
   5.4065990e-01   3.4844484e-01
   3.6468074e-01   4.1093434e-01
   2.1263783e-01  -4.4967953e-01
  -8.2262312e-01   3.0371570e-01
  -1.0309495e+00   3.9897702e-01
  -1.3016596e+00   1.5485275e-01
  -8.6335029e-01   5.3448841e-01
  -2.9940815e-01   1.2618848e+00
   4.5863972e-01   8.4443758e-01
   4.5516491e-01  -1.7607345e-02
   3.1314081e-01   2.7221160e-01
   9.7454372e-02   1.4928806e-01
   1.9120601e-01   3.0695917e-01
   2.2879822e-02   4.2994495e-02
   2.6223026e-01   1.2223478e-01
   8.4162849e-01   5.9537556e-01
   5.8041417e-01   5.2765318e-01
   2.8944872e-01   1.0004937e+00
   5.8631799e-01   8.0090194e-01
   1.0266011e+00  -6.4461821e-01
  -8.0713568e-01   2.2914289e-01
   8.9410887e-01  -8.5550393e-01
   1.3725058e+00  -6.9872304e-01
   6.1339372e-01  -7.1290689e-01
  -1.3534904e-01  -5.6513704e-02
   2.7430261e-01   6.1616539e-02
  -1.4858385e-01   1.3052255e-01
   1.1443539e-01   2.5416098e-02
   1.2061851e-02   8.4420162e-01
  -8.4727546e-02   1.2373889e+00
   1.5052211e-01   2.6029329e-01
   2.9753725e-01   8.8514420e-02
  -1.2635976e-01   5.9595062e-01
   1.9077310e-01  -9.8112603e-02
  -1.8988816e-01  -3.9715624e-01
  -6.9545019e-01   1.9095919e-01
   3.6706097e-01  -5.6698834e-01
  -6.6304002e-01   3.4121415e-01
  -4.1194635e-01   2.9340118e-01
  -3.1252552e-01   6.2953495e-01
  -3.9347363e-01   8.5750377e-01
  -5.0350545e-02   2.3807076e-01
  -2.6882331e-01  -8.8645498e-02
  -1.7540115e-01   2.2662629e-01
  -7.6030295e-02   7.6273780e-01
  -3.6051611e-01   1.1132699e+00
  -4.1746022e-01   7.5747614e-01
   2.2322406e-01  -7.5009984e-01
   7.3101463e-01   6.3085907e-01
   7.8624065e-01   8.0457886e-01
   4.1920759e-01   6.7606051e-01
   5.9613910e-01   6.5059973e-01
  -2.3616644e-01   9.1961723e-01
   1.6617347e-01   5.8907885e-01
   2.8699611e-01   8.1532934e-01
   1.5483250e-01   3.6156079e-02
  -1.1665687e-02   4.3506046e-01
  -9.9928947e-01   1.0149499e+00
  -1.7521693e-01   6.7056835e-01
  -4.7024630e-01   7.4362258e-01
   6.1843415e-01   5.6843357e-01
  -1.1326299e+00   9.4879043e-01
   1.5027303e-01   5.1658131e-01
   3.2149212e-01   5.6294535e-01
   6.7514728e-01   4.5810773e-01
  -1.1254016e+00   5.2788585e-01
  -7.5533424e-01  -1.6643331e+00
   4.2967024e-01   1.2314147e+00
   7.2597375e-01   3.1191878e-01
   6.7847575e-01   5.5898814e-01
  -9.9127848e-01   1.3765416e+00
   5.5039006e-01   2.3181453e+00
   5.5298011e-01   1.6922538e+00
  -4.9986533e-01   1.9321837e+00
  -3.1734139e-01   1.9580130e+00
   1.4108343e-01   2.3874368e+00
   2.8106663e-01   2.2529614e+00
  -6.3121099e-01   1.8137234e+00
  -8.4413043e-01   1.5057598e+00
  -1.3174431e+00   1.9511919e+00
  -2.5102535e-01  -7.4590384e-02
  -1.6697268e-01   5.7811072e-02
  -4.5575988e-02   1.1091942e+00
  -2.2998464e-03   2.2380618e+00
  -2.7873164e-01   1.7373403e+00
   4.7744270e-01   1.4402568e+00
   3.2573402e-01  -8.8734309e-02
   2.2921101e-01   9.2020748e-01
   8.1159876e-01   1.2840420e+00
   1.4224876e-01   2.4949555e+00
  -9.2113552e-03   1.3040962e+00
   1.2871932e-01   1.2430336e+00
  -7.9265283e-01  -2.4327024e-01
  -5.7681239e-01   6.1677211e-01
   4.7058903e-02   1.2078040e+00
  -5.0283456e-01   6.6380771e-01
   8.6222693e-02   1.9499201e+00
  -5.2310865e-01   1.2678063e+00
  -6.8315516e-01   1.2314808e+00
  -2.8039563e-02   1.6852863e+00
  -9.8619337e-02   1.8744001e+00
  -7.7677406e-02   1.4671974e+00
  -3.8591680e-01   1.6126395e+00
  -7.9332810e-01   6.8356375e-01
  -6.0199497e-01   1.4402140e+00
   6.5233292e-01   9.4815672e-01
   3.9249076e-01   1.1633387e+00
   2.1624753e-01   1.5619293e+00
   9.4832911e-01   1.6634356e+00
   3.5330257e-01   1.1526125e+00
   5.4391892e-01   1.4093506e+00
  -3.2748971e-02   8.4304705e-01
   4.5824501e-02   1.3095357e-01
  -2.2821267e-02   1.5659519e+00
   4.6852999e-01   1.6931654e+00
   6.5972449e-01   1.9124095e+00
   5.8621967e-01   1.2868963e+00
  -4.4078123e-01   1.3491527e+00
  -8.4201828e-01   1.2535517e+00
   5.1807875e-02   3.3501292e-01
   1.2794820e-01   7.9032522e-01
  -5.2049447e-01   1.4269149e+00
   2.9917372e-01   1.9249222e+00
   4.8424419e-01   1.8526866e+00
   3.3243430e-01   1.3303534e+00
   2.2073578e-01   2.0521833e-01
  -2.3043669e-01   7.4546853e-01
  -7.8570243e-01   8.3335613e-01
  -3.4805951e-01   3.5498453e-01
  -4.5166712e-01  -1.3622169e-01
  -1.0332808e+00  -3.6605450e-01
  -3.1697229e-01   8.5303000e-01
  -2.7059944e-01   2.6785557e-01
  -6.6365921e-01   8.1431873e-01
  -9.0796998e-02   1.1918423e+00
   4.4734549e-01  -9.4331118e-01
   6.6281215e-01  -2.3120909e-01
   6.6590145e-01  -3.6482573e-01
   6.8777996e-01   7.2432616e-02
   6.4299770e-01   2.1412887e+00
   7.2824870e-01   1.6569975e+00
  -3.9387701e-02   1.2245482e+00
  -3.5392222e-01   1.9786321e+00
   4.8125439e-01   2.2853880e-01
   2.9724477e-01  -4.4895419e-01
  -1.9869430e-01   9.5282339e-01
  -1.1931329e-01   1.9069339e+00
   5.7585727e-01  -8.9650425e-01
  -8.2610168e-01   3.2982439e-01
  -4.4224681e-01   8.1925487e-01
  -2.4034404e-01   1.1065555e+00
  -1.5602565e-01   1.2113326e+00
   3.5330318e-02   1.4185120e-01
  -4.2873252e-01  -2.3344691e-01
   1.3198615e+00  -1.5747068e+00
  -4.5584455e-01   1.4123376e+00
  -4.6811305e-01   1.2598123e+00
  -1.6381846e-01   1.1949794e+00
  -2.7383111e-01   9.3314180e-01
   1.0526922e+00  -1.5424432e+00
   5.0023509e-01  -8.0151985e-01
   1.1465442e+00  -5.4476569e-01
   3.9721918e-01   1.5524922e-01
   2.1628249e-01   6.2038215e-01
   6.8618172e-02   2.9571256e-01
  -5.7855069e-01  -3.5996603e-01
  -6.7541295e-01   5.8608562e-02
  -2.7761676e-02  -5.8204955e-02
   4.1544324e-03   1.4869549e+00
   1.3523370e-01   2.0231612e+00
  -6.4619735e-01   1.4032311e+00
  -5.9744706e-01   1.6249211e+00
   3.2675836e-01   1.3459271e+00
   4.0392354e-02   1.9954825e+00
   1.6037292e-01   1.9265882e+00
  -3.7223918e-01   1.7062088e+00
  -8.5929259e-02   4.4365411e-01
   2.0346841e-01   8.9040769e-01
  -3.4021148e-01   2.8170880e+00
   3.8669712e-01  -3.3409401e-01
  -3.5633015e-01   2.1282532e+00
   2.9657146e-01   1.6690341e+00
   2.3129779e-02   5.1371658e-01
  -4.2234343e-01   1.8144416e+00
  -1.2037371e-01   1.7372294e+00
  -5.0103698e-01   1.6268528e+00
  -1.3335436e-01   1.6021239e+00
   2.2411786e-01   1.8878221e+00
  -3.5912695e-01   1.4428345e+00
  -1.4727099e-01   2.2036174e+00
  -3.8962570e-01   9.8055534e-01
  -1.0223407e-01   1.2589293e+00
   4.7422286e-01   1.3714330e+00
   5.2888401e-01  -1.0200412e+00
  -1.2289270e-01   1.5977207e+00
   1.0710004e-01   1.7856620e+00
   7.5124071e-01  -5.0579926e-01
   1.0342693e+00  -5.6456568e-01
   4.1862495e-01   7.1651837e-01
   5.2260935e-01   1.2310471e+00
  -1.2383859e-01   1.7222613e+00
  -1.3586671e+00   1.5999388e+00
   5.5530481e-01   1.6779705e+00
   1.0050509e-01  -2.9226108e-01
   8.1543068e-01   5.5221376e-01
  -1.2964730e+00   1.5116416e+00
  -1.5617947e+00   1.7005078e+00
   1.8989039e-01  -4.7699983e-01
   6.8752878e-01   4.3792305e-02
   5.6645343e-01   3.9560871e-02
   2.7786211e-01  -1.8538508e-01
   2.0656382e-01   1.8670809e-02
   2.3542743e-02   1.2595060e+00
   1.6319428e-01   1.1881182e+00
  -8.5367018e-01  -2.3723314e-01
  -5.9726005e-01   6.1305779e-01
   4.4104217e-02   1.1761430e+00
  -4.9843748e-01   6.4419813e-01
  -1.2117726e-01   1.7118283e+00
  -4.7542200e-01   1.2432315e+00
  -6.0757305e-01  -3.1233690e-01
  -6.5796931e-01   1.2014216e+00
   5.0312448e-02   1.6873338e+00
  -1.5023570e-02   1.8238217e+00
  -1.7897083e-03   1.4083040e+00
  -3.2715818e-01   1.5840370e+00
  -7.9892521e-01   6.8604871e-01
  -5.5954550e-01   1.3896648e+00
   6.6617365e-01   8.4979326e-01
  -2.4918305e-01   1.3498409e+00
   2.8165769e-01   1.4769980e+00
   9.7307225e-01   1.5559036e+00
   3.2390685e-01   1.0450447e+00
   5.9111426e-01   1.3290268e+00
   7.0700299e-01   7.3039207e-01
   1.9051191e-02   8.2245153e-02
   5.2715680e-02   1.5068790e+00
   5.5426231e-01   1.6187000e+00
   6.9968327e-01   1.7878059e+00
   6.1334070e-01   1.1973634e+00
  -1.6583692e-01   1.3677913e+00
  -2.7833248e-01   1.0954365e+00
  -6.2986054e-02   1.1181646e+00
  -5.3522022e-02   8.7552430e-01
   6.3476494e-01  -2.5671699e-01
  -7.4087459e-02  -6.6546857e-01
   3.6449087e-01   1.0354626e+00
   4.2403742e-01   4.9357505e-01
   6.2323988e-01   9.2461985e-01
   8.7255794e-01   9.9728176e-01
   6.8854434e-04   3.1331103e-01
  -2.3506129e-01   8.5073626e-01
  -5.9429656e-01   9.0085444e-01
  -3.4838374e-01   1.0772189e+00
   7.9609941e-02   5.9325564e-01
  -7.9002134e-01   1.0180976e+00
   3.7476250e-01   7.4514836e-01
   2.6369198e-01  -1.8799851e-01
   8.2733494e-02   1.7957459e-01
   1.9341713e-01   3.5456821e-01
   2.6044620e-01   1.9680932e-01
  -2.6286162e-01   7.0988612e-01
   1.6014780e-01   4.7453271e-01
  -2.1470914e-01   9.7198311e-02
   6.4074450e-01   1.2377687e+00
  -1.1066796e+00   7.3707712e-01
  -3.5551644e-01  -7.6102032e-02
  -2.2117805e-01   2.9141456e-01
  -2.1506576e-01   7.7479577e-01
  -1.0402158e-01   1.0205548e-01
   9.5582432e-02  -6.7908460e-02
   2.6096534e-01   2.0068061e-02
  -3.0378445e-01   6.5555017e-01
   2.2976874e-01  -5.2461657e-02
  -5.2526915e-02   5.4039679e-02
  -2.8045734e-01  -1.3526820e-01
   1.5767910e-01   1.5124942e-01
   3.8912058e-02   1.3394786e+00
   1.7834969e-01   1.2703873e+00
  -8.1759852e-01  -1.6908190e-01
  -5.7038816e-01   6.8362337e-01
   6.7260110e-02   1.2529414e+00
  -4.7687856e-01   7.1849285e-01
  -1.0716582e-01   1.7878022e+00
  -4.6363757e-01   1.3189500e+00
  -5.6981424e-01  -2.4151388e-01
  -6.4311261e-01   1.2735822e+00
   6.1785986e-02   1.7668812e+00
  -1.5281553e-02   1.9076561e+00
   4.1378099e-03   1.4918152e+00
  -3.1790688e-01   1.6606994e+00
  -7.7546458e-01   7.5538410e-01
  -5.5041769e-01   1.4647552e+00
   6.8649538e-01   9.3783223e-01
  -2.1274776e-01   1.4537764e+00
   2.8861951e-01   1.5630552e+00
   9.8995851e-01   1.6449722e+00
   3.8037714e-01   1.1798105e+00
   6.0373865e-01   1.4169842e+00
  -1.1310284e-02   9.3131863e-01
   4.8144896e-02   1.6271615e-01
   5.8686306e-02   1.5904124e+00
   7.3698676e-01   9.0951185e-02
   7.4035876e-01   1.9149498e+00
   6.4791265e-01   1.2891795e+00
  -9.3683253e-01   1.1840638e+00
  -1.0078711e-01   2.0741964e+00
   2.4078129e-01   2.5088886e+00
   4.5141904e-01   2.4740498e+00
   2.2474406e-01   2.1844408e+00
   1.6837324e-01   2.8714371e+00
   1.3037901e+00   2.2401442e+00
   1.2476198e+00   2.3878655e+00
   6.6529820e-01   2.3992396e+00
  -6.3806121e-03   1.7518221e+00
  -1.4051590e+00   1.5933326e+00
  -8.3209867e-01   1.0003154e+00
  -3.0451079e-01   9.4434134e-01
  -7.2115013e-01   1.2434459e+00
  -1.4722524e+00   7.9987357e-01
  -7.0302494e-01  -5.2606885e-02
  -3.8358462e-01  -4.8181515e-01
  -1.5696609e-01  -1.3643455e+00
   7.1581528e-01  -1.3470357e+00
   2.3444862e-01  -2.3007196e-01
   1.3431777e+00  -1.1230265e+00
   3.1518316e-01  -1.2028942e+00
   1.1209636e-01  -1.2091193e+00
  -5.2837114e-02   9.5203137e-01
   1.8959132e-01  -6.0776588e-01
   2.0079760e-01  -9.0890672e-01
   2.2751973e-01  -1.1288002e+00
   2.3293219e-01  -1.3648691e+00
   2.2024442e-01   6.0264493e-02
  -2.1082113e-01   9.8069882e-02
   9.4181307e-02  -1.3876184e+00
  -1.9579249e-01   1.0353592e+00
   1.8735684e-02   1.7985123e+00
  -3.3179652e-01  -2.4356092e-01
  -2.2988732e-01   8.1099070e-02
  -2.9297351e-01   2.2635214e-01
   4.3678396e-01   2.8312744e+00
  -2.4641734e-02   2.6715040e+00
   2.3263365e-04   4.1009882e-01
  -2.5181696e-01   2.9605034e+00
   8.3262726e-02  -8.6350010e-01
  -1.0626109e-01   1.3585186e+00
   3.3274079e-01   3.2236344e+00
   2.5763032e-01   2.3532066e-02
  -8.0501314e-02   1.6646005e-01
  -7.1480764e-02  -1.7044032e+00
  -2.3255846e-01  -1.2152986e-02
   1.0797057e-01  -8.6617339e-01
  -7.7110664e-02  -4.0442795e-01
  -3.9262085e-01   3.4346888e-01
   2.0743014e-01   2.5013388e+00
   3.6610307e-02  -3.2891464e-01
  -9.5563753e-02   1.8703622e+00
  -4.5796303e-02   1.3561280e+00
  -2.7874573e-01   1.3537799e+00
   3.0517965e-01   9.7170216e-01
   3.7115244e-01   1.4352426e+00
   3.0696361e-01   1.4864660e+00
   5.2142017e-01   1.4920575e+00
   1.1393881e+00   1.3363778e+00
   3.6260882e-01   1.0693941e+00
   3.1830776e-01   9.3263559e-01
   5.7418527e-02   9.1395186e-01
  -1.0641574e+00  -3.5844616e-01
  -1.4117088e+00  -9.3972712e-01
   2.8224608e-02   1.3393674e+00
  -1.2888718e-02   1.6357947e+00
  -5.9736681e-01   1.1907327e+00
  -2.7151143e-01   1.5074575e+00
   6.5538816e-03   7.8066242e-01
   3.8754696e-02   1.8467461e-01
  -4.3154661e-01   1.0728599e+00
   3.4829563e-01   2.1667397e+00
   5.8365188e-02   4.2276834e-01
   4.3019198e-01   1.4393610e+00
  -5.6017100e-02   2.7640405e+00
  -2.4356504e-01   3.0074128e+00
   1.3890433e-01   2.0638177e+00
   2.9400444e-01   1.4060135e+00
  -1.0720407e-02   1.1935986e+00
  -1.0654751e-01   1.3953530e+00
  -2.7576479e-01   9.4289037e-01
   1.3248649e-01  -8.0075747e-01
   8.4764719e-02   3.6329044e-02
  -3.8908443e-02   1.0268597e+00
  -3.3390941e-01   8.6108388e-01
  -1.0523981e+00   4.4486725e-01
  -8.7929284e-01   7.0248362e-01
  -4.2328749e-01  -8.5723758e-02
   8.5039211e-01  -3.4817545e-01
  -6.0898662e-01   7.3745363e-01
   7.6474817e-01   1.2807983e+00
   9.6080664e-02   4.5935585e-01
   1.1178320e+00   9.5486074e-01
  -1.3250019e-01   2.3202851e+00
   5.0358169e-01   1.1386573e+00
  -2.1348377e-01   2.1521068e+00
  -3.4524750e-02   1.4371429e+00
   4.9813843e-01   8.9530384e-01
   3.8368791e-01   1.1298838e+00
   1.2003262e-01   7.8597754e-01
   2.4627451e-01   1.9645583e+00
   8.1007364e-02   3.2508750e-01
  -3.9572142e-02   4.2048004e-01
   8.1160760e-01   1.1506774e+00
  -7.4739134e-01   1.4993125e+00
   2.2478448e-01   1.2117818e+00
  -5.6008553e-01   2.9281207e-01
   1.8307224e-02   2.4031540e-01
  -9.3598235e-01  -5.2813583e-01
   1.2112132e-01   4.4759893e-01
  -6.0716718e-01   1.1773718e+00
   7.0982668e-01   9.8958775e-01
  -6.1879436e-01   8.9191162e-01
   3.6636693e-01   1.1593897e+00
   4.2512126e-01   2.3267133e-01
  -5.5633718e-02   4.9020294e-01
   6.0445713e-01   4.5273085e-01
  -3.1724289e-01   3.4119360e-01
  -8.3318627e-02   8.7619288e-01
  -1.3544782e-01  -3.2896770e-01
   6.7579965e-02   5.9466352e-01
  -5.1277224e-01  -9.1846084e-01
   1.8310331e-01   6.2594999e-03
   2.0149901e-01   1.2592578e+00
  -2.0317125e-01   1.3999808e+00
  -4.7414572e-02   8.1577269e-01
   4.8815689e-02   8.9005179e-01
   9.8140754e-02   1.1705453e+00
   4.4290512e-01   1.6912167e+00
   6.3504565e-01   1.6391716e+00
   1.4670473e+00   1.3131324e+00
   5.0387294e-01   2.3681362e-01
   1.9163440e-01   9.2500222e-01
   1.6695567e-01   9.2977679e-01
   4.5077247e-01   7.4546582e-01
   2.1747579e-01   1.1672913e+00
  -1.2369136e-01   1.2743593e+00
   2.3090280e-01   9.9757660e-01
  -2.2220978e-01   8.8438662e-01
   2.9344854e-01   8.4908501e-01
   7.5765195e-01   1.1943861e+00
   3.2963872e-01   2.1458299e-01
  -9.3740012e-02   6.5030151e-01
  -3.5990404e-01   9.1313550e-01
  -6.5326036e-01   9.2758636e-01
  -7.8563556e-01   1.8988916e-01
   6.0029030e-03   6.8965178e-01
  -1.8372276e-01   2.2662759e-01
  -1.3471603e+00   3.7874819e-01
  -6.6489104e-01  -4.0121120e-02
  -5.8295351e-01  -4.5769070e-02
  -6.2193401e-02   8.9495466e-01
  -1.1530520e-01   6.4309590e-01
  -5.9655654e-01   2.5777441e-01
   2.7101914e-01  -3.4904054e-01
  -2.8560600e-01   1.1145384e+00
  -2.1388144e-01   1.6253013e+00
  -4.0971083e-01   1.2768488e+00
   2.1397616e-01  -5.8394354e-01
  -4.4627464e-01   1.6889873e+00
   4.7517115e-01  -9.3215339e-01
  -6.1731688e-02   1.4449939e+00
  -3.2253219e-01   9.7207955e-01
   6.0369207e-01  -1.0277409e+00
  -7.5817177e-01   1.2967249e+00
   2.4367187e-02   1.6051932e+00
  -5.8442421e-02   1.2251715e+00
  -2.5262660e-01   1.6519144e+00
   6.9853019e-01  -7.3860884e-01
  -1.8529302e-01   1.5784054e+00
  -7.5441449e-01   1.9119280e+00
   3.2054599e-01  -1.0479681e+00
   4.4469462e-01  -1.0826091e+00
  -1.6398677e-01  -5.5477834e-01
  -5.8821911e-02  -1.1964035e+00
   8.7695553e-01  -1.6283873e+00
   4.2541714e-02   1.3648091e-01
   4.5141702e-02   6.8647065e-01
   1.3485034e-02  -2.4477792e-01
  -5.4981701e-03  -1.0660859e-01
  -5.5294061e-02  -8.1485991e-02
   4.4193329e-02   1.0836068e+00
   1.5632701e-01   6.9171830e-01
   2.2769603e-01   5.6558426e-02
  -6.6479551e-02   4.4855991e-01
  -2.8127872e-01   1.1666406e+00
   2.2000950e-01   8.9010718e-01
  -2.6026228e-01   3.4648896e-01
  -1.0633130e-01   3.1515589e-01
  -1.0700919e-01   5.1106550e-01
   4.1613580e-02   7.1435416e-01
   2.0465636e-01   6.7996468e-01
  -2.3383389e-02   9.0804893e-01
  -5.5101689e-02   1.0081431e-01
   3.7714999e-01   7.5154665e-01
   3.4558395e-01   4.3051360e-01
   2.3448581e-01  -9.9436133e-02
   3.9691409e-02   4.1544041e-01
  -4.3275265e-01  -7.8441936e-02
  -2.0512160e-01   1.1954443e-01
  -2.5451684e-02   1.2273632e-01
  -2.3595000e-01  -3.0946029e-01
  -3.5643622e-01  -7.7528023e-02
  -4.8336246e-01   5.7097664e-01
   1.3328944e-01   5.5590252e-01
   6.1638982e-01   1.1903311e+00
   3.1052438e-03   5.8719832e-01
   6.9976237e-02   9.0768780e-01
   1.7040025e-01   8.0138412e-01
   4.1384227e-01   7.9312956e-01
   2.6401648e-01   6.0575176e-01
  -7.6062809e-01   8.0341320e-01
  -3.9213090e-02   7.1618040e-01
  -9.4016468e-01   8.3889361e-01
  -6.0933752e-01   6.3778654e-01
  -4.5352038e-01   7.1279526e-01
  -4.5714384e-03   5.8402113e-01
  -1.7704192e-01  -1.1326234e-01
   3.0578882e-01   2.4290907e-01
   2.3202861e-01   1.3689358e-02
   3.2618983e-01   4.0532288e-01
   7.9879802e-01   4.2187969e-01
   3.9833071e-01   3.5984665e-01
   8.3500003e-01   3.7624799e-01
  -3.2929901e-01   5.8425448e-02
  -6.5072944e-01   8.7933844e-01
  -1.8717325e-02   5.3933618e-01
  -4.3949224e-02  -2.2526993e-02
   2.0969562e-01  -9.0557768e-01
   2.0050271e-01   3.8020283e-01
  -5.8315209e-01   5.8647671e-01
   3.2934267e-01   8.8468153e-01
   4.8528622e-01   9.2594763e-01
  -1.7297481e-01   8.5459032e-01
   6.5548167e-01  -2.9262923e-01
   3.5429257e-01   7.1897667e-01
   5.5396911e-01   3.4829972e-01
   4.4893659e-01   1.1160176e-01
  -1.3918054e-02   3.5560534e-01
  -5.1306707e-01   1.6533557e-01
  -4.7730696e-01   7.4771281e-01
  -6.0660309e-01   1.4208714e+00
   1.2563099e-02   1.4153957e-01
  -2.8003310e-01   1.1165364e-01
   1.6407958e-02   6.9808504e-01
   1.9950163e-01  -2.1323947e-01
   3.4992787e-01  -6.9047332e-01
   4.6270927e-01   8.4167798e-02
  -1.4994018e-01   7.0124085e-01
   1.5658561e-01  -2.8319370e-01
  -4.1463328e-01  -1.7372876e-02
  -7.6341771e-01  -3.1890175e-01
   6.3551490e-02   3.9614543e-01
   1.7851573e-01  -2.8216046e-01
   6.3532220e-01   2.7928216e-01
  -7.7871990e-02   1.0028134e-01
  -5.4453021e-01   8.7173286e-02
  -2.0523834e-01  -1.2461717e-01
   4.8729267e-02   5.9942521e-02
  -3.2454314e-01   3.7358696e-01
  -2.4395638e-02  -2.8190215e-01
  -3.7098059e-01   1.1477845e+00
   5.1507795e-01   4.1354233e-01
  -4.7120048e-01  -1.3415449e+00
  -3.4484023e-01  -6.2084421e-01
   5.7197152e-01   2.3812542e-01
   4.3776937e-01   7.6686950e-01
  -3.6551798e-01   5.7569204e-01
  -1.1331686e-01   6.0965244e-01
   2.2712201e-01   2.2846640e+00
  -2.6371875e-01   9.4829000e-01
  -3.1069957e-01   1.7262229e+00
  -9.0032284e-01   1.1195150e-01
  -5.5091605e-01   8.9347685e-01
  -9.6824420e-02   2.5374248e-01
  -7.6455198e-01   1.5492236e+00
  -5.5036802e-01  -5.4230932e-01
  -3.5595626e-01   2.2690156e+00
  -3.8040547e-01   1.8628087e+00
   6.4455715e-01   1.8939811e-01
   6.9306777e-01   5.0166367e-01
   8.6434071e-01   9.3535124e-01
   7.3743350e-01  -6.1575996e-02
   3.4880701e-02   2.7499144e-01
  -3.4283461e-01   1.7403118e+00
   1.1148322e+00  -2.3624430e-01
  -2.6595000e-01   1.7724620e+00
  -6.0258478e-01   1.9436224e+00
   6.3948439e-01   8.9577910e-01
   5.7045156e-01   6.0804512e-01
   2.6328982e-01   1.7972087e+00
  -1.0110038e+00   2.9397439e-01
   6.2760172e-01   9.0161519e-01
   2.1955137e-01   1.5919370e+00
   5.7573349e-01   1.2203494e+00
   3.2804677e-01  -5.5053008e-02
  -3.8028158e-01   9.8724385e-01
   1.1813264e-01   8.4440822e-01
  -7.5344831e-01   4.7969423e-01
  -1.4411153e-01   1.0221342e+00
  -5.0315237e-01   6.2210051e-01
  -8.6732090e-01   5.9556743e-01
   3.5372576e-01   4.3885046e-01
  -3.9849753e-01   5.2216706e-01
   7.6127720e-01   7.8618335e-01
  -3.1293853e-01   7.2132106e-01
  -1.1685943e+00   4.5524474e-01
   3.5178922e-01   1.2513203e+00
   1.2523698e-01   1.2940533e+00
  -6.2968919e-01   1.9127788e-01
  -7.3596181e-01   1.5054954e-01
  -2.9598211e-01   5.2071586e-01
   6.6786556e-01   4.4817175e-01
   7.2126349e-01  -1.8319374e-01
   4.4908404e-01   4.0108888e-01
   7.0433968e-01  -3.6665124e-01
   5.7349022e-01  -4.2427404e-02
   3.5779222e-01   1.6122910e-02
   2.7617781e-03  -5.3179936e-01
   1.1337587e-01   4.0112329e-01
   1.9322583e-01   4.4735459e-01
   3.2188156e-01   9.1657344e-01
  -9.1989975e-02   1.0879501e+00
  -6.0262388e-02   1.0080216e+00
  -9.1146547e-02   9.7506115e-01
  -2.6995593e-01   8.0085387e-01
  -3.9710325e-01   9.7975157e-01
  -2.1225710e-01   7.0108563e-01
   3.5849056e-01   2.4611900e-01
   6.1504240e-02  -4.1293758e-01
   2.4132611e-01  -3.9498324e-01
   2.8630672e-01   4.6172424e-01
   2.2571888e-01   1.2032716e+00
   3.6114497e-01   9.6629634e-01
   3.1641170e-01   2.8083369e-01
   7.7082858e-02   3.6555856e-01
  -2.7088503e-01   4.9525073e-01
  -3.2027762e-01  -6.6555037e-03
  -4.9691654e-01   4.6458925e-01
  -1.6689860e-01   1.2870428e-01
   8.5076004e-02   1.6346661e-04
   2.4023769e-01   8.0280011e-02
   7.2800016e-02   6.9425834e-03
   1.7348461e-02  -4.3098431e-01
  -3.1598170e-01  -5.7563658e-01
  -2.7825681e-01  -7.8373642e-01
  -1.2375916e+00   5.4731073e-01
  -5.3707668e-01   1.2580768e+00
   7.9191329e-01   4.8805963e-01
   2.9764614e-01   3.3912711e-01
  -7.0301301e-01   5.2806373e-01
  -4.6989049e-01   2.9498367e-01
  -4.7814976e-01   1.1358966e+00
  -1.8843826e-02   1.3629690e+00
   8.0860094e-02   9.9126241e-01
  -9.3057948e-02   1.5493112e+00
   8.9920860e-02   3.6224158e-01
   3.9439429e-01   1.5151360e+00
  -8.2201194e-01   2.0734636e-01
  -5.9835193e-01   1.7214943e+00
  -4.9238715e-01   1.1072393e+00
   7.1489913e-02   1.0873691e+00
  -1.2842948e-01   9.8734864e-01
   7.5294187e-01  -3.9801311e-01
  -9.8065585e-02   1.3301783e+00
   4.0144852e-01  -1.6344257e-01
  -8.8937377e-02   1.6951684e+00
   4.1965595e-01   1.3374288e+00
   5.8082549e-02   1.7115593e+00
   7.3210230e-01  -8.9179090e-01
   4.6482614e-02   1.7160887e+00
   8.0687257e-01  -1.0732181e-01
  -2.0269231e-01   6.3361800e-01
   1.0246882e+00  -8.4678023e-01
   2.5227196e-01   6.5251860e-01
  -2.7971129e-01   1.5857238e+00
  -8.9086639e-02   1.0989056e+00
  -6.4676301e-01   1.3223605e+00
   3.9940214e-01  -5.9452549e-01
  -2.8599959e-01   1.6017519e+00
  -2.3402675e-01   1.0321725e+00
   5.6821690e-01   5.4194936e-01
   9.0669681e-01  -1.2768148e+00
   2.3628189e-01   3.7515422e-01
   2.6942415e-01   1.0063453e+00
  -4.8500662e-01   3.6979499e-01
  -1.8587349e-02   5.7773196e-01
  -4.7984957e-02   4.8758835e-01
   1.0250446e-01   7.0258898e-01
  -5.1664890e-02   5.7336816e-01
   1.4399097e-01  -5.5913567e-01
   5.7052577e-01   8.7755288e-01
   2.8341522e-01  -4.3774529e-01
  -1.2555728e+00   1.2466083e+00
  -3.5121786e-01   8.2743229e-01
  -3.2043854e-01   9.6694502e-01
   4.0694585e-02   1.5138009e+00
   7.7829460e-02   7.3951614e-01
  -5.3210189e-02   1.6564729e+00
   3.2829953e-01  -9.1564097e-01
   3.6598333e-02   1.8071403e+00
   1.1119955e-01   1.2948232e+00
  -2.0808120e-01   1.7574630e+00
  -5.7933339e-01  -1.5339430e-01
   3.6179235e-01   4.4419267e-01
   1.8167998e+00  -1.0944695e+00
   5.2150970e-01  -3.2704123e-01
   5.1201590e-01   4.2022875e-01
  -7.6691762e-03   4.7600258e-01
  -1.6517809e-01  -2.8312639e-01
  -2.0345084e-02  -1.0613507e-01
  -1.5146381e+00   7.5242862e-01
  -3.9807611e-01  -1.4139493e-01
   1.8397598e-01   4.5410119e-01
   1.9956626e-01  -9.7963120e-01
  -4.3841174e-01  -4.2326940e-01
   3.0953022e-01  -1.8539798e-01
  -1.1319708e+00  -4.0538958e-01
   9.2107126e-01  -8.5980475e-01
  -1.6848657e+00   2.0098385e-01
   5.1609305e-01   7.5272784e-01
   6.0847311e-01   4.7980314e-01
   3.3145125e-01   6.3797971e-01
   2.9571881e-01   1.7444470e+00
  -2.4308958e-01   3.1946814e+00
   4.5564386e-01   1.5797008e+00
  -3.0032808e-02   9.2058182e-01
   8.7617147e-01   4.8816508e-01
   3.3440115e-01  -6.7437154e-02
  -6.7468339e-01   2.9499045e+00
   1.1565818e+00   8.0658809e-01
  -1.1846706e+00   1.2848538e-01
  -1.4553868e+00  -1.2812004e-01
  -6.2167452e-02   6.9110105e-01
   1.8972289e-01   5.3356700e-01
   6.3233289e-02   6.4196457e-01
  -7.0844972e-01   4.7263622e-01
   4.2518657e-02   1.0110847e+00
   1.7477792e-01   1.0587779e+00
   7.7263530e-01   1.1278556e-01
   7.6244714e-01  -9.9101203e-02
   2.3589841e-02   8.8643901e-01
   4.3636928e-01   8.9439182e-01
   4.1959494e-01   7.2883689e-01
  -9.0007577e-02   6.1403684e-01
  -6.6754046e-01   7.7584964e-01
  -1.0185719e+00   9.5392226e-01
   1.0346797e-03   5.6196724e-01
  -2.5861574e-01   1.6739486e-01
  -1.9090220e-01   1.1152174e+00
   3.3792585e-01   1.0014327e-02
   3.7346460e-01  -6.3218512e-01
   4.5111080e-01   9.9508680e-02
  -3.4914979e-01   7.9992921e-01
   2.8738368e-01   3.9988295e-02
  -3.4216226e-01   1.8281976e-01
  -5.4113863e-01  -3.2569844e-01
  -3.7201630e-02   3.4876884e-01
   3.0768603e-01   4.0137688e-02
   5.4137290e-01   5.4597266e-01
  -6.5942299e-02   2.7137111e-01
  -4.9541701e-01  -1.0597354e-01
  -1.6608745e-02   1.2409284e-01
   6.4610478e-02   4.2370562e-01
  -3.9411983e-01   5.3254226e-01
   1.1607241e-01   6.9702716e-02
   8.5941576e-02   7.4653575e-01
  -4.1330113e-01   1.0940831e+00
   5.7070211e-01   1.0506479e+00
   9.2265768e-02   1.6885620e+00
   4.8290892e-01   1.3542410e+00
   4.1339171e-01   9.7885504e-02
  -3.3719070e-01   1.1039926e+00
  -5.1226156e-03   9.3548147e-01
  -7.4263172e-01   4.6338404e-01
  -2.1882664e-01   1.0794616e+00
  -5.1789029e-01   6.4296724e-01
  -8.7670575e-01   5.7636766e-01
   4.4656522e-01   4.4503699e-01
   1.8718836e-01   4.0349271e-01
  -4.0632772e-01   5.5939415e-01
   6.5512900e-01   9.1767373e-01
  -3.2940444e-01   7.4950601e-01
  -1.1532368e+00   3.9438811e-01
   2.7302535e-01   1.3494260e+00
   4.3421373e-02   1.3667380e+00
  -5.9219277e-01   1.9552331e-01
  -6.9491135e-01   1.4534053e-01
  -2.9410249e-01   5.5641138e-01
   6.7017583e-01   5.9208794e-01
   4.1869906e-01   4.8587390e-01
   7.3992392e-01  -9.1893864e-02
   6.2812715e-01   9.6623433e-02
   4.0272949e-01   1.3693927e-01
   4.7164961e-01  -1.0904784e+00
  -6.3670829e-01   1.6313697e+00
  -2.0406401e-01   1.6478039e+00
   6.8699105e-01   4.9697799e-01
   1.5063645e-01   3.2221754e-01
  -5.9571589e-01   4.9851921e-01
  -5.9488089e-01   3.2507748e-01
  -1.0153773e+00  -1.0448985e-02
  -2.6642538e-01   1.6881285e+00
   3.1360694e-01  -2.8507318e-01
  -2.8491471e-01   1.9764967e+00
  -6.9564666e-02   4.7946644e-01
   2.1736791e-01   1.8407891e+00
  -1.1878156e+00   2.9827564e-01
  -7.8185730e-01   2.0682583e+00
  -6.4674428e-01   1.2890496e+00
   3.4201116e-01  -7.8841493e-01
   1.5084329e+00   5.7624254e-01
  -2.9927378e-01   1.3039212e+00
   6.4683961e-01  -4.3948123e-01
  -2.7520037e-01   1.6662166e+00
   4.5131350e-01   1.6360131e+00
   1.9047972e-01   2.2633781e+00
   4.3303028e-01   2.0724362e-01
   2.3368195e-01   1.7433749e+00
  -1.4202175e-01   2.1882071e+00
   6.4348559e-01  -9.1589532e-01
  -1.5515392e-01   2.2035479e+00
   7.6050773e-01   1.7444758e-01
  -3.2695548e-01   7.2786523e-01
   9.0428882e-01  -7.4448320e-01
   1.4884231e-01   2.7759363e+00
   2.2574263e-01   1.3987714e+00
   5.9382058e-02   1.5442089e+00
   1.1609908e-01   1.1047449e+00
   3.8505190e-01   2.8522600e+00
  -4.0623916e-01   2.6269818e+00
  -5.5032992e-02   1.9015754e+00
  -1.2435791e-01   1.4929592e+00
  -3.8097441e-02   2.3731865e-01
   1.1858443e-01   2.0906313e+00
  -1.5992904e-01   2.0133815e+00
   1.6412664e-02   5.7070250e-01
   6.3105529e-03   2.3686926e+00
   1.1741789e-02   1.7521299e+00
  -4.5627374e-01   1.4261083e+00
   1.5176286e-01   1.8717977e+00
  -1.0878141e+00   1.2581860e+00
  -1.8043438e-01   2.0149319e+00
  -2.9400270e-02  -4.5637060e-02
   5.4459706e-01   1.7344263e+00
   7.5727590e-03   2.3463374e+00
   6.6000222e-02   2.0362642e+00
  -3.2239699e-01   3.0090142e-01
   4.9853912e-02   9.6608488e-01
   1.0855138e-01   8.1721773e-01
  -1.2308710e-01   6.4742706e-01
   3.8201774e-01   1.4926921e+00
   5.0992459e-01   7.6446555e-01
  -6.3032504e-01   2.0026814e+00
  -3.5173872e-01   1.1896602e+00
  -7.1190065e-02   1.6311212e+00
  -4.0328234e-02   4.8803480e-01
   2.0744636e+00   1.3178660e+00
  -1.9141986e-01  -1.9233873e-01
   4.7540546e-02   4.4091439e-01
   1.8254140e-02   9.3348029e-01
   3.1804217e-01   5.8516841e-02
   1.2836864e-01  -1.2836714e-01
   3.3355351e-01   4.4321419e-01
  -3.1706138e-02   4.1276850e-01
  -4.1881573e-01  -2.2679365e-01
  -6.8167263e-02   3.8776773e-01
  -4.5159358e-01  -9.2305320e-01
  -5.9032282e-01  -8.8451264e-01
  -2.1040313e-01   2.5783891e-02
   2.3103830e-01   1.6304433e+00
   4.6859565e-01   4.5598759e-01
   1.2100516e-01   1.4636707e+00
   6.7166892e-01   4.1492612e-01
  -3.5740141e-01   8.7813735e-01
  -1.3337100e-01   1.5896848e+00
  -4.3155014e-01   9.7969902e-01
  -6.0406798e-01   3.0609169e-01
   1.7987900e-01   8.6526067e-01
  -5.7264368e-01   1.0589331e+00
  -4.2477618e-01  -5.2828250e-01
   3.5260952e-02  -4.5304931e-01
  -4.3889179e-02  -7.1725124e-01
   2.0217233e-01  -2.2233192e-01
   4.7331660e-01  -9.3861570e-02
   6.7530718e-01  -3.6625799e-01
  -2.2322922e-01   1.0149913e-01
   1.2235230e-01   1.1616094e+00
  -1.5939138e-01   3.4739269e-02
  -1.9873092e-02  -2.7641542e-01
  -1.1532814e+00   1.0464895e+00
   1.4672593e-01   1.2454591e+00
   1.3877644e-01   8.5098728e-02
   2.7758673e-01  -2.3524250e-01
   6.0790174e-01   2.5826325e-01
  -1.3566266e-01   5.4818791e-01
  -2.0221132e-01   3.7334478e-01
   5.7584183e-02   9.8582239e-01
   9.9955195e-02   7.9652852e-01
  -5.2126950e-02   7.2647615e-01
   4.6802411e-01   1.1804015e+00
   5.3953443e-01   8.6360669e-01
   8.9134620e-02   1.4079545e+00
  -3.4038321e-01   1.2405971e+00
  -1.8295547e-01   1.5534279e+00
  -7.2316722e-01   1.1668319e+00
  -5.5695283e-03   5.1943697e-01
  -6.1212029e-02  -1.7033173e-01
   1.0075075e-01   4.4136063e-01
   2.4464691e-02   9.5610078e-01
   4.6107014e-01   1.3519581e-01
   2.8708329e-01   9.8274033e-02
   4.0177379e-01   5.2029531e-01
   7.7423283e-02   5.5308612e-01
  -2.3661344e-01  -3.9692798e-02
   5.3078756e-02   5.2265202e-01
  -1.3795856e-01  -7.4443789e-01
  -5.9972629e-01   7.5471305e-01
   2.1912204e-01   6.2673559e-01
  -9.4007237e-01   4.7021920e-01
  -1.2224638e+00   5.6744489e-01
   5.1041509e-01   1.5087296e+00
   7.9545868e-01   1.0761576e+00
   1.8196157e-01   6.1679436e-01
  -6.9812815e-02   1.0751692e+00
   2.3560041e-01   7.6565965e-01
  -7.2695260e-01   5.8750304e-01
   2.8355427e-02   1.0382906e+00
  -4.7027315e-01   5.6471777e-01
  -7.0044484e-01   7.4508884e-01
   4.3556743e-01   3.5049892e-01
  -2.0153928e-01   5.4177565e-01
   8.2434355e-01   6.2126283e-01
  -1.3291837e-01   7.8538850e-01
  -1.0634494e+00   6.5030963e-01
   5.7398833e-01   1.1634730e+00
   3.5867562e-01   1.2463710e+00
  -6.3507218e-01   2.6816804e-01
  -6.9025260e-01   2.6748013e-01
  -1.9283616e-01   5.5724914e-01
   7.4306002e-01   3.1137148e-01
   4.6849567e-01   2.8952342e-01
   6.7373968e-01  -4.7309386e-01
   5.6308955e-01  -1.5645239e-01
   3.6347189e-01  -6.5365039e-02
   7.0742611e-02  -1.2421148e+00
  -3.5241152e-01   1.2613290e+00
  -4.5828214e-01   8.2013303e-01
  -3.3142858e-01   9.6834740e-01
   5.6186094e-01   1.3995726e+00
   7.8985763e-01   1.0133824e+00
   5.3130853e-01   5.3889711e-01
  -3.9019667e-01   1.5432214e+00
   1.3819301e+00  -6.9881833e-03
  -1.2011929e+00  -3.8138226e-02
  -1.9299864e-01   4.9100813e-01
  -8.9054562e-02   1.5874789e+00
   2.9888952e-01   8.7024497e-01
  -1.1942296e-01   4.2728859e-01
  -3.8122332e-01   8.8235697e-01
  -9.6870844e-01  -1.0443281e-01
   9.2107297e-01   1.0368156e+00
   2.5393024e-01  -1.9577524e-01
   1.3186451e-01   4.5229757e-01
   5.8541769e-01  -1.0863601e+00
   2.3314224e-01   5.8213738e-01
  -3.8198163e-01   8.8972294e-01
   9.7313705e-02   9.3151858e-01
   4.0580900e-02   1.3666280e+00
  -1.9846940e-01   1.2614855e+00
   7.9429430e-03   7.9530123e-01
  -2.5937854e-01  -3.3190729e-01
   1.3971777e-02  -1.8585241e-01
   6.3392449e-01   8.3374195e-01
   1.8107465e-01  -8.8144470e-02
  -8.1169729e-01  -1.0670565e+00
  -1.6778866e-01   1.2580493e+00
  -3.4651241e-01   1.0286660e+00
  -9.5689453e-01  -3.6862426e-01
   4.4888957e-02   6.1524386e-01
   3.0380993e-01   1.2928544e+00
   1.7872506e-01  -3.4865534e-01
   1.4839681e-01   1.4328188e+00
   2.8984244e-01   1.3698860e+00
  -2.2103887e-02   1.6350511e+00
  -2.7282183e-01   4.4692416e-01
   7.8070432e-01   7.5213707e-02
   1.7281268e+00  -2.6108753e-01
   1.1746245e+00   4.2593161e-02
   9.7334111e-01   1.5834235e-01
   4.6995405e-01   2.7937033e-01
   1.9207583e-01   3.1506073e-01
  -1.0380254e+00   5.6777473e-01
  -1.0248802e+00   8.1611603e-01
  -8.9953091e-01   1.2517369e+00
  -7.3729907e-01   1.0428945e+00
  -7.3143177e-01   1.3445329e-01
  -2.8577556e-01   2.5888623e-02
   6.0694045e-01   2.7255112e-01
   2.7956585e-03   4.2551716e-01
  -5.4086617e-01   3.1475258e-01
  -1.1461863e+00   9.0231116e-01
  -7.9201958e-01   1.0975139e+00
   9.7266190e-01  -3.8089553e-01
   6.8903430e-01  -6.8451374e-01
   4.9893727e-01  -1.4605193e-01
   1.2198714e+00  -4.9017512e-01
  -9.1967315e-01   1.0849956e+00
  -6.8296670e-01   6.4507204e-01
   1.6884714e+00   2.4294063e-01
  -7.2252069e-01   5.6785661e-01
  -9.8942885e-01   1.0543081e+00
  -7.5981505e-01   8.6753300e-01
   5.4570229e-01  -5.8841747e-01
   2.6584909e-01   7.6301345e-01
  -2.9493107e-01   1.9496481e+00
  -3.1499823e-02   1.3024807e+00
  -5.5783596e-01   1.5463178e+00
   1.0345866e+00   1.1073675e+00
  -2.3508706e-01   1.8032257e+00
  -1.8824654e-01   1.1646034e+00
   5.7624755e-01   6.4742787e-01
   3.0042691e-01   6.8625976e-01
   1.5408561e-01   3.2735537e-01
   3.1467295e-01   1.1074473e+00
  -5.2461534e-01   4.4094198e-01
  -3.7049029e-02   6.1289079e-01
  -1.9026364e-01   1.1132673e+00
  -3.1557442e-01   1.1238911e+00
  -2.4880195e-02   6.2715911e-01
  -5.7816126e-02  -1.9195601e-01
   6.1624340e-01   9.6664736e-01
   1.6977520e-01  -4.1923468e-01
  -1.2653999e+00   1.4590578e+00
  -3.4649618e-01   8.8574333e-01
  -2.6551552e-01   1.1654014e+00
   1.3484186e-01   1.6343795e+00
   1.1249532e-01   9.1285730e-01
   1.6396778e-01   1.8250641e+00
   1.2749414e-01  -9.6251395e-01
   2.5706991e-01   1.9681578e+00
   1.8567125e-01   1.3721043e+00
  -7.8216745e-02   1.9453802e+00
  -2.7759049e-01   5.5673561e-01
   5.6774426e-01  -1.4820141e-01
   1.1306403e+00   6.7908511e-01
   6.8101951e-01  -2.9307446e-01
   1.9681984e-01  -7.7284374e-02
   2.2525797e-01   4.2188933e-01
   4.9885064e-01   5.8583255e-01
  -1.3798998e+00   4.2546395e-01
   1.6660066e-01   7.6707150e-01
  -1.1249717e+00   2.8188273e-01
  -3.8005063e-01   1.0888834e+00
   6.6348305e-02   8.1942510e-01
   4.1352557e-01  -3.2583010e-01
  -8.1951408e-01   7.5549426e-01
  -2.8992130e-01   9.4475206e-01
  -1.3454892e+00   6.8975375e-01
  -1.1688150e+00   3.8308387e-01
   9.4381543e-01  -8.1268879e-02
   8.1711056e-01   1.2697670e-01
  -1.2051025e+00  -1.2731714e-01
   6.5767141e-01  -6.0060235e-01
   2.9627575e-01  -1.0333523e-01
   1.1982020e+00  -1.7785168e-01
   7.6633263e-01   3.5483507e-01
  -8.2342484e-01   6.3304799e-01
   1.0956407e+00  -8.9424249e-01
  -8.4332807e-01   5.8185229e-01
  -1.1781807e+00   6.8300184e-01
   4.0663378e-01   1.4703904e-01
   7.0779897e-01   2.2845088e-01
  -4.8834160e-01   2.8946243e-01
   5.1503072e-01   9.0210795e-01
  -4.3135454e-01   2.9200241e+00
  -3.6558815e-01   2.0779712e+00
   5.6307006e-01   1.0895038e+00
   3.9033422e-01   5.7139317e-01
  -4.6084328e-01   8.7347165e-01
   1.1012117e-02   6.5914509e-01
  -6.0189635e-02  -1.0489539e+00
  -1.7374005e-01   3.2924730e-01
  -3.7895472e-01  -4.3765642e-01
  -9.5137888e-01   1.3851406e+00
  -5.5737375e-01   4.8404358e-01
  -1.7052640e-01   1.1756287e+00
  -1.0237265e+00   4.9732540e-02
  -6.0891878e-01   2.0403505e+00
  -6.1174524e-01  -7.7562514e-01
  -7.6129838e-01  -2.6462537e-01
  -4.1154026e-02  -1.5398933e+00
   7.4059159e-01   3.2342225e-01
   9.9049591e-01  -1.2237370e+00
   1.8732560e+00   3.5258177e-01
   1.1643999e+00  -6.0465618e-01
   9.3801091e-01   1.2316067e+00
   1.5225780e-01   9.9563259e-01
  -5.2939056e-01  -2.8791333e-01
   1.0974507e+00   1.5542014e+00
  -4.5274151e-01  -3.2774219e-01
  -9.2483574e-01  -3.7762633e-01
   8.1411512e-01   2.4832024e-01
  -2.5792331e-01  -1.0014533e+00
   1.5958236e-01   5.5077609e-01
   2.5261240e-01   5.6039011e-01
   3.9134111e-01   1.0279003e+00
  -1.8944867e-02   1.1792482e+00
   3.1091500e-02   1.0479636e+00
   2.5521339e-03   1.0841565e+00
   1.4211294e-01   8.6346699e-01
  -2.9366393e-01   1.2403872e+00
  -1.3486576e-01   8.4377172e-01
   4.1264855e-01   5.5436445e-01
   8.5454370e-02  -2.9562035e-01
   2.6808588e-01  -3.0228746e-01
  -5.2978075e-01   6.8919847e-01
   3.3522416e-01   1.3105252e+00
   2.6723658e-01   2.1682153e-01
   3.7646265e-01   2.1691630e-01
   2.7280952e-02   5.5560881e-01
   1.2689666e-01   4.2075831e-01
   2.6694872e-02   5.4813153e-01
  -2.1141197e-01   5.7713462e-01
  -2.8789862e-01   1.7269887e-01
  -3.9190433e-01   6.2685347e-01
  -1.3366014e-01   1.8043850e-01
   9.0514911e-02  -1.0842058e-01
   2.6041841e-01  -2.8883761e-02
   8.8299343e-02  -9.3473513e-02
  -7.0743087e-01   3.5988912e-01
  -3.2536663e-01  -4.5345030e-01
  -3.0958193e-01  -7.8359649e-01
  -6.0161783e-01   1.3035295e+00
  -9.8095340e-02   5.5426474e-01
  -1.2624005e-01   6.1631146e-01
  -6.7305006e-01   1.3132714e+00
   9.9548518e-01   5.0062893e-01
  -7.9692068e-01   6.8434530e-01
   3.6206242e-01   3.7580565e-01
   1.2406831e+00  -7.3787278e-01
  -3.7369539e-01   1.1498799e+00
   5.0946738e-01  -2.2921941e-01
  -1.0642614e-02  -7.6811306e-02
  -4.2743613e-01   3.9216690e-01
  -7.4347509e-01  -2.7698663e-02
  -7.2973196e-01  -7.6765964e-01
  -7.0359931e-01  -3.0925967e-01
  -9.2489298e-01   6.2661591e-01
  -5.1819689e-01   5.5029268e-01
  -8.7629749e-03   8.6842236e-01
  -2.1434134e-01   4.0052194e-01
  -9.7256958e-01   6.4251570e-01
  -6.0358882e-01   7.8792070e-01
  -4.2248005e-01   4.0737837e-02
  -1.1339276e-01  -5.7425341e-02
   4.4845347e-01   1.0621202e+00
   9.4212913e-01   1.9745172e+00
   6.2254943e-01   1.3689432e+00
   3.6126159e-01   6.2757421e-01
   5.2643802e-01   1.0867094e+00
   6.1197330e-01   1.3686776e+00
   9.5561916e-01   1.8865037e+00
   8.9755825e-01   1.7043660e+00
   9.8648994e-01   1.7120390e+00
   4.8573247e-01  -2.1396399e-02
   9.8829530e-01   1.7211663e+00
   1.2796628e-01   3.9564387e-01
   3.3380530e-02   2.8973209e-01
  -2.9353815e-01   9.4171070e-01
  -1.7392770e+00   9.4000162e-01
   8.5614726e-01   1.8404223e+00
   3.6961385e-01   3.8731622e-01
   1.1538740e-01  -4.3094748e-01
   6.9340058e-02  -4.3108868e-01
  -1.4767171e-01   8.1217174e-01
   8.5562242e-02   1.1371025e+00
   4.8003164e-01   8.9814093e-01
   3.0453716e-01  -9.1788704e-01
   2.4478257e-01   1.7729606e+00
   4.6405608e-01   1.4324530e+00
   1.4095697e-01   6.5307176e-01
   3.3277598e-01   4.3585839e-01
   5.5455364e-02   2.5629171e-01
  -7.3515469e-02   1.1584683e-01
  -1.4467531e-01  -3.7532812e-02
   3.5143941e-01  -4.1589942e-02
   2.1854129e-01  -5.9687399e-01
   4.0275003e-01   1.2990088e+00
  -1.2515456e-01   8.1577099e-01
  -3.2711199e-01   4.1183641e-01
  -2.4904879e-01   1.0519636e+00
   1.6828449e-01   4.6467238e-01
  -4.3142107e-01   8.9039171e-01
  -4.5520143e-01   3.8351031e-01
  -4.7878301e-01  -6.8074242e-02
  -5.0120372e-01   1.7122276e-01
  -5.8827449e-01   1.1087664e+00
  -7.3837870e-01   1.0841820e+00
  -3.9922154e-01   5.2553184e-01
   1.6420377e-01   8.3429526e-01
   6.6102387e-02   1.0648490e+00
  -1.1645668e+00   8.6244294e-01
  -5.2465719e-01   8.2554458e-01
  -5.8924033e-01   1.0216245e+00
   2.7976568e-01   1.1308568e+00
  -6.7053398e-01   7.0555305e-01
  -8.0769314e-01   1.3102682e+00
   1.8416933e-01   9.7834179e-01
  -1.0465047e+00   1.2578400e+00
  -1.7758585e-02   1.0079131e+00
  -5.2368379e-01   7.7523280e-01
   6.8374988e-01   5.9668769e-01
   3.6147238e-01   4.6749489e-01
   2.7466968e-01  -2.3485715e-01
  -3.5347868e-01   5.3317319e-01
   4.9111824e-01   3.7142589e-01
  -2.2848768e-01   2.7417400e-01
  -1.0502814e+00   7.5256599e-01
   2.4125981e-01   8.5322330e-01
   1.3920406e+00   1.3470344e+00
   1.6021332e+00  -2.0296444e-01
   4.4035592e-01   4.5357484e-01
   7.9584553e-01   6.0022288e-01
   6.3594033e-02   2.5671128e+00
   1.9699287e-01   2.2723986e+00
  -2.0281856e-01   5.2913015e-01
  -4.7655311e-01   4.0671295e-01
  -1.0331200e-01   2.0038915e+00
  -1.5714362e-01   2.7469255e+00
  -2.2236657e-01   1.1525285e+00
  -7.5801548e-02   2.1274045e+00
   6.0239454e-02   1.7883410e+00
  -1.8051024e-01   2.1790999e+00
  -3.2841642e-02   3.2295078e+00
   1.3178847e-01   1.4700209e+00
   2.0823913e-01   3.0255058e+00
  -1.5545537e-01   1.2271703e+00
   2.2446021e-01   1.1984807e+00
  -1.7509681e-01   1.3358766e+00
   1.3692671e-01   7.7301236e-01
   5.5393884e-02   3.0992385e-01
  -2.9204997e-01  -4.3311123e-01
   1.0584190e-01  -2.1199913e-01
  -2.1215852e-01   5.3811623e-01
  -2.8619565e-01   4.0682452e-01
  -3.4010530e-01  -3.7264014e-01
  -3.1663816e-01   4.5234198e-01
  -4.8121064e-02   1.1942705e+00
   4.7502686e-01   1.8617076e+00
  -3.3026079e-01  -7.9012397e-01
   1.0534011e+00  -9.0388766e-01
   8.9552435e-01  -6.2452650e-01
  -5.1179689e-01   3.9653016e-01
  -3.5683867e-01  -5.4762530e-01
  -4.6754497e-01  -1.0754633e-01
  -9.3927104e-01   7.5272431e-01
  -5.5882026e-01   8.2745425e-01
  -1.0376144e-01   1.2005615e+00
  -1.7449885e-01   6.8944071e-01
  -1.0078266e+00   7.8721588e-01
  -7.2246701e-01   1.0804095e+00
  -2.4907692e-01   3.1647039e-01
   1.0090667e-01   1.7703017e-01
   2.9373639e-01   1.4946001e+00
   3.4243287e-01   2.2684775e+00
   3.2508873e-01   1.8179276e+00
   3.3712787e-01   1.0126326e+00
   3.4992813e-01   1.5606125e+00
   3.8827244e-01   1.8017868e+00
   5.9376776e-01   2.3154784e+00
   6.4394462e-01   2.0807636e+00
   5.6933099e-01   2.3495525e+00
   7.2833513e-01   2.6799532e-01
   3.6887127e-01   2.2752204e-01
   2.8167990e-01  -8.4099436e-01
   2.4240990e-01   6.2733186e-01
   5.1257383e-02   7.6452221e-01
  -4.6915967e-01   1.3186817e+00
  -5.6027758e-02   9.5537797e-01
   3.6813290e-01   1.6963466e-01
  -9.8502395e-01   9.3158436e-01
  -2.9596036e-01   1.6954909e-01
   4.0180629e-01   3.9529052e-01
   1.0937653e-01   3.6557369e-01
   7.2780039e-01   3.1035280e-01
   4.5402438e-01   8.6040550e-02
   1.5292304e-01  -4.9151207e-01
   6.0635470e-01   6.6196720e-01
   2.2207801e-01  -1.7852570e-02
   1.4358051e-01   6.6732046e-01
  -3.8363203e-02   5.8084265e-01
   7.4683436e-01   5.7427296e-01
  -3.3337587e-01  -2.5325071e-01
  -2.8373767e-01  -1.8996169e-01
  -2.1235773e+00   6.2038589e-02
  -9.1101296e-02  -8.1153596e-02
  -6.7435439e-02  -7.2511340e-01
  -4.5771106e-01  -9.0632433e-01
   1.8654005e-01  -3.8531733e-01
   5.5683500e-01   3.9761699e-01
   8.7864973e-01   1.7198180e+00
   4.4074523e-01   6.2256426e-01
   9.2526825e-02  -4.6946532e-01
   4.0481772e-02  -5.3523012e-01
  -1.2050615e-01   7.9252049e-01
   1.5118382e-01   1.1088338e+00
   4.8976904e-01   7.6537755e-01
   2.6132460e-01  -1.0783118e+00
   2.8699987e-01   1.7443686e+00
   5.0927072e-01   1.3902651e+00
   1.6723081e-01   6.2048487e-01
   3.5583924e-01   4.3018477e-01
   8.3125996e-02   2.2194175e-01
  -4.9854483e-02   8.6199949e-02
  -1.4403401e-01  -5.8796223e-02
   3.3695959e-01  -7.7548816e-02
   2.1812081e-01  -5.6525438e-01
   4.6527059e-01   1.2521002e+00
  -9.8865170e-02   7.9555831e-01
  -2.9725401e-01   3.8562169e-01
  -2.0349542e-01   1.0576959e+00
   2.1075814e-01   4.2358793e-01
  -3.7439189e-01   8.7322602e-01
  -4.3275047e-01   3.7241191e-01
  -4.8708295e-01  -7.3690770e-02
  -5.3667231e-01   2.3515660e-01
  -5.6673039e-01   7.7295760e-02
  -5.6422077e-01   1.1109316e+00
  -7.3461849e-01   1.0984766e+00
  -3.7778026e-01   5.8934712e-01
  -2.4404583e-01  -2.5845002e-01
  -1.3294694e-01   3.2003168e-01
  -5.4708197e-01   6.7141523e-01
   2.9080759e-01   3.9215423e-01
   1.8529268e-01   4.2844555e-01
   3.2620744e-01   1.8321379e-01
  -2.6512164e-01   6.8481859e-01
   4.1735261e-01  -2.5177258e-01
  -4.3442841e-01   1.6788585e-01
  -1.0793650e+00   4.6735083e-01
   1.2580593e-01   4.2264077e-01
   4.7897114e-02   7.4858086e-01
   1.2187042e-01  -4.4073992e-01
  -9.6598768e-02   5.6730278e-02
   3.4503400e-01   4.0709423e-02
   2.2228073e-01  -4.6042883e-01
   4.7448914e-01  -6.6226072e-02
   2.4255095e-01   1.3012965e-01
   4.7052422e-02   5.3551325e-01
   1.1828466e-01   1.9535067e-01
   1.1572685e-01   2.1027547e-01
   6.0654445e-01   9.6093878e-01
  -2.9140162e-01   1.9334242e-01
   4.2701127e-01   7.4887567e-01
   2.3661161e-01   6.7138618e-01
  -2.0360012e-01   8.2888079e-01
   5.4171512e-01   5.9983383e-01
  -6.6588594e-01   7.7457395e-02
   5.1353768e-02   8.9707926e-01
  -3.9537533e-01   7.7518207e-01
  -8.1723449e-01   8.9533019e-01
  -7.3826192e-01   9.9911909e-01
   3.9086530e-01   1.2220955e+00
   1.0892743e-01   8.8914628e-01
   2.1161641e-01   8.9055497e-01
  -1.5023416e-01   7.1560685e-01
   4.2940065e-01   4.5209186e-01
   4.1317527e-01   5.4009974e-01
  -4.0038451e-01   4.0425268e-01
   4.3984629e-01   4.8749621e-01
   2.9809952e-01   2.2069794e-01
  -4.4190142e-01   7.6780896e-01
  -3.3195152e-01   1.0670714e+00
  -6.0157826e-03   1.7209635e+00
  -2.8030788e-01   1.3981315e+00
   9.7870778e-01   1.3113307e+00
   5.8383511e-01   4.2642171e-01
  -1.0642198e-01   1.6346019e+00
   8.3411801e-01   1.5900285e+00
   4.3141700e-01   1.3345674e+00
   3.2317158e-01   7.3275509e-01
   4.5875521e-01   4.8010724e-01
  -3.4808991e-01   1.0742440e+00
  -4.0511053e-01   3.1005179e-01
  -7.0395064e-01   4.1436230e-01
  -6.8611336e-01   7.5352168e-01
  -1.0504202e-01   1.3777511e-01
  -2.0236699e-01   1.2137187e+00
  -2.1737910e-01   6.5231415e-01
   7.6977411e-01   3.4295677e-01
   4.1868270e-01   1.3262673e+00
   5.8346553e-01   1.5248616e+00
   1.0233329e-01   1.2863520e+00
  -3.4924423e-01   1.3998012e+00
   3.0058327e-01   3.9466676e-01
   2.1976873e-02   1.3565756e+00
  -1.7030774e-02   1.2251572e+00
  -1.2724277e-01   5.9838599e-01
  -7.2819951e-01   9.0014381e-01
  -9.4394856e-01  -1.4905154e-02
  -4.8763064e-02   1.1481129e+00
  -5.3159339e-01   9.8863947e-01
  -2.3042723e-01   4.7543871e-01
  -9.5252288e-02   1.7227211e+00
  -5.8158986e-02   2.1943644e+00
  -4.4174185e-01   1.2376435e+00
   4.3371866e-01   1.2250757e+00
   8.1302188e-01   1.9435767e+00
   6.9727017e-03   1.3681924e+00
  -1.3158691e-01   1.3823977e+00
  -8.1111300e-01   1.5604761e+00
  -1.8718675e-01   4.7022063e-01
  -2.2709000e-01  -9.9641984e-01
  -6.5995213e-01   7.8270526e-01
   6.9503721e-01  -7.1313200e-01
   3.4229673e-01  -1.3751599e+00
   8.0020346e-01   1.3772002e+00
   4.0146593e-01   1.1067105e+00
   3.2406709e-01   1.2994584e+00
   4.1201872e-01   5.2734180e-01
   4.5041632e-02   5.8782061e-01
  -4.6788823e-01   1.8419344e-01
   5.3975595e-01   2.2910908e+00
  -3.1964873e-01   5.3974776e-01
  -1.0232690e-01  -1.4562480e+00
  -7.0957031e-01  -1.1770234e+00
  -4.2383363e-01   2.6192074e-01
   5.2177010e-02   2.0581368e-01
  -4.5573557e-01   9.5806433e-01
  -7.1195997e-01   6.8806707e-01
  -4.2610069e-03   1.2446550e-01
  -2.5491483e-01   6.2447033e-01
  -6.0095401e-01   8.3302017e-01
  -4.0770788e-01   9.3693800e-01
  -1.0792762e-01   8.6273338e-01
  -2.0336464e-01   6.7942684e-01
   9.0651258e-02   7.8211096e-01
   1.2451161e-01   1.0268663e+00
   6.5255665e-01   1.1657225e+00
   6.9495498e-01   8.4529408e-01
  -2.4712210e-01   6.8206551e-01
   1.8001131e-01   1.0458987e+00
   6.3318728e-02   1.2931679e+00
  -1.5029824e-01   9.0623728e-01
   1.7559833e-02   9.1316262e-01
  -1.5206239e-01   1.1744663e+00
   6.6722478e-01   6.1928253e-01
   1.8941399e-01   1.1061305e+00
   1.2519798e-01   1.1824730e+00
   3.0112117e-01   9.1510870e-01
   1.8978599e-01   4.1226840e-01
  -8.5045796e-01   1.3232002e-01
   2.6335116e-01   1.2555015e+00
  -1.5424067e-01   2.8540609e-01
  -3.4305201e-01   5.2818091e-01
  -2.2579636e-01   1.3904166e+00
  -2.2048455e-01   1.4340740e+00
   7.4977049e-02   8.8561856e-01
  -4.4676460e-01   3.5022506e-01
  -1.9561251e-01   1.7240943e+00
   9.2709032e-01   2.0197858e+00
   4.6105410e-01   1.6834045e+00
  -4.0940308e-01   7.3028301e-01
   3.0468130e-01   1.9306818e+00
  -8.7997182e-01   5.2733034e-01
  -5.1473798e-01   6.9520787e-01
   3.5541311e-01   1.6542064e+00
  -3.4232080e-01   1.1310530e+00
   6.0104631e-01   1.8810222e+00
   2.8202208e-01   1.6013086e+00
  -3.0160885e-01  -3.2109281e-01
   2.6997186e-01   8.8396244e-01
  -6.3929042e-01   7.1707177e-02
  -6.4789981e-01  -1.0357348e-02
   7.0354713e-01   1.6215038e+00
   9.8748302e-01   2.2475405e+00
   9.4100398e-01   1.6712203e+00
   3.4765991e-01   1.5211493e+00
   2.2235336e-01   8.6906183e-01
   2.2475712e-01   7.9659498e-01
  -6.7620974e-01   1.4764094e+00
  -8.9946900e-02   1.8714247e+00
   3.9545288e-01   1.2473414e+00
   4.7931915e-01   1.3599698e+00
  -3.9594415e-02   7.8391079e-01
  -5.7842620e-01   8.2393900e-01
  -1.0378848e-01   3.3671769e-01
  -9.0957150e-02   8.3278718e-01
  -6.3610750e-01   1.5986085e+00
   6.2118662e-01   1.2572101e+00
   9.9013433e-01   1.2072146e+00
   5.9962534e-01   1.8610631e+00
   7.0509206e-03   1.5170364e+00
   2.4556515e-01   1.3431512e+00
   5.1334356e-01   1.3245598e+00
   8.9238171e-01   1.7131364e+00
   3.9728950e-01   7.8602061e-01
   4.1674985e-01   6.6400949e-01
  -2.0291529e-02   1.5563448e+00
  -4.0971226e-01   1.6827639e+00
  -1.9233478e-01  -4.4887966e-02
  -4.5109103e-01   1.6703738e+00
  -7.0735080e-01   1.5402234e+00
  -1.2771942e+00   8.6731178e-01
  -1.0798644e+00   3.7110338e-02
  -8.5203099e-02   9.1916884e-01
   5.9200430e-01   6.7712131e-01
   5.0562946e-01   7.7191362e-01
   3.1935796e-02  -4.4311044e-02
  -3.9450369e-01  -1.5439524e-01
  -1.0801614e-01   1.0425854e+00
  -3.7443421e-01   6.8504677e-01
  -7.8829626e-01   5.4163777e-01
   4.8061224e-01   4.5206907e-01
  -4.5084905e-02   7.3235249e-01
  -6.2038586e-03  -1.6695324e-01
   1.9156037e-01   9.9009372e-01
  -2.4559292e-01   4.7091003e-01
  -2.9477983e-01   6.9401649e-01
  -5.3734793e-02  -8.4497487e-02
  -9.1032715e-01   3.6508607e-01
  -1.5345478e-01   6.2216556e-01
   9.7147476e-01   1.4016463e+00
   9.2308441e-03   1.7635152e+00
  -8.8995801e-02   2.0027484e+00
  -2.3144617e-01   1.0481896e+00
   8.3885476e-02   2.4049747e+00
  -1.1891779e-01   1.4745427e+00
   1.5659947e-01   1.4189318e+00
   1.1581019e-01   5.5185319e-01
   3.8011577e-01  -1.1491843e-01
   3.5346100e-01  -7.4424847e-02
   3.3651718e-01   1.1149956e+00
   9.5273946e-01   1.1985330e+00
  -3.6986808e-02   8.1956105e-01
  -1.7161124e-01   1.4048088e+00
   1.1461524e+00   2.0504917e+00
  -1.8296657e-01   2.4447860e+00
   1.8715363e-02   2.1486204e+00
  -6.9617100e-01   2.3464031e+00
  -2.7661504e-01   1.9365399e+00
   9.3099518e-02   4.4706140e-01
  -4.4471709e-01  -1.4416690e-01
  -2.2999320e-01   6.0045372e-02
  -6.6286731e-01   3.9528559e-01
   7.1641728e-03   5.8833216e-01
   1.7421188e-01   2.6441616e-01
   6.6580694e-02   1.0197285e+00
  -7.1213639e-01   9.7238013e-02
  -2.1108977e-01   8.8375101e-02
   1.2742796e-01   1.0781125e+00
   3.6808581e-01   1.6263273e+00
  -4.1563737e-01   7.4364412e-01
  -1.3331578e-01   2.4066778e-01
   6.6309787e-01   1.5049983e+00
   7.0277077e-01   1.2824801e+00
   3.2658900e-02   6.8545008e-01
   1.0378065e-01   8.2260952e-01
  -1.3440929e-01   7.5309202e-01
   5.5571365e-01   1.0017212e+00
  -4.7731049e-02   4.2408649e-01
   7.3397644e-03   5.7089456e-01
  -4.2795423e-01   7.9375033e-01
   2.2592493e-01   8.1143008e-01
  -3.0366899e-02  -7.1133238e-01
  -2.4155209e-01   1.0604105e+00
   3.1266068e-02   8.9825530e-01
  -5.3045421e-01  -9.6158320e-03
   5.8785298e-01   1.8556093e-01
   4.7997786e-01   1.1728602e-01
   6.9103753e-01  -3.4676975e-01
   3.9103575e-01  -5.6279535e-01
   8.3318821e-01   4.3192726e-02
  -1.9879331e-01   7.7562087e-01
  -5.4619444e-01   7.1676223e-01
   1.4862489e-01  -4.9493359e-01
  -1.8226771e-01  -2.5390890e-02
  -4.9955869e-01   7.7549702e-01
   1.2022455e-01   4.1091814e-01
  -4.2865709e-01  -9.2092789e-01
   3.1401535e-01  -2.1333140e-02
   5.1281777e-01   1.2610198e-02
   9.0312764e-01  -3.6635102e-01
   7.7391216e-01   4.1710068e-01
   6.7817245e-01   2.3416111e-01
   2.1687887e-01   1.0429171e+00
  -4.2646664e-01   1.3113242e+00
  -7.4173998e-01   1.3831638e+00
  -7.4116662e-01   1.6776760e+00
  -7.9262372e-01   1.8993903e+00
  -5.3849423e-01  -7.4201610e-01
  -9.1819279e-01   1.3749470e+00
  -4.8142201e-01   9.8937777e-01
   5.0036455e-01   2.8812517e-01
  -1.7788576e-01   3.1615830e-01
  -4.8139323e-01  -1.0109805e+00
   3.6256794e-03  -1.3150556e+00
  -7.2415247e-01   9.0106296e-01
  -5.4877380e-01   1.1694555e+00
  -2.7618274e-01   2.0136941e-01
  -5.6038830e-01   7.2512922e-01
  -2.0509090e-01   1.0291992e+00
   3.9635310e-01   5.4678728e-01
   8.8569420e-02   1.9910862e-01
   2.1994273e-02   8.2408438e-01
  -1.7958807e-02   8.5992906e-01
  -1.8889627e-01   3.4247258e-01
   7.5544486e-02   6.6617191e-01
   3.4652055e-01   1.9603130e-01
   6.2451094e-01  -7.1724485e-01
   4.1768120e-01   6.8483490e-02
   4.2231917e-01   5.7717163e-01
   6.8673717e-02   9.8560781e-01
   4.0789085e-01   1.2481467e+00
   3.8206405e-01   4.1405578e-01
  -3.3745745e-01   9.6464212e-01
   5.7984851e-01   3.9852261e-01
  -4.2951271e-01   7.0362011e-01
  -5.4355682e-01   6.9799165e-01
   1.9910895e-01   1.7505806e+00
  -2.8052611e-01   1.3615764e+00
   8.9423233e-01   1.3643087e+00
   9.2761825e-01   7.7203752e-01
   3.1741608e-01   7.2998022e-01
  -1.7733223e-01   1.6093781e+00
   6.3715194e-01   1.6421697e+00
   3.7861902e-01   1.3488014e+00
   3.3653736e-01   7.3596717e-01
   4.6943663e-01   4.9584722e-01
  -3.7742574e-01   1.0351056e+00
  -3.7997058e-01   2.6298363e-01
  -6.8570866e-01   3.4463488e-01
  -7.1249188e-01   6.8930916e-01
  -6.7916111e-02   1.1461414e-01
  -2.4257344e-01   1.1825207e+00
  -2.1775468e-01   6.1655279e-01
   7.7102324e-01   3.9035839e-01
   3.6795805e-01   1.3354807e+00
   4.9812133e-01   1.5459990e+00
  -2.4025099e-03   1.3266444e+00
  -4.0223801e-01   1.3592148e+00
   3.1925448e-01   4.0718544e-01
  -4.1514506e-02   1.3340834e+00
  -5.8204970e-02   1.2093500e+00
  -1.2230877e-01   5.7876078e-01
  -8.1482853e-01   7.9821985e-01
  -8.9334196e-01  -9.7118199e-02
  -8.5273561e-02   1.1244528e+00
  -5.5466542e-01   9.3403797e-01
  -2.3470429e-01  -2.4664725e-01
  -3.5548264e-01  -7.9115513e-02
  -5.3699372e-01  -1.9633661e-01
  -6.9855303e-01  -8.2984152e-02
  -1.1973528e-01   4.3050605e-01
   1.5005923e-01   8.0596117e-01
   1.2223281e+00   4.1641503e-01
   1.1150190e+00   5.2706019e-01
   5.4686091e-01   5.9868113e-01
   1.0670922e-01   1.8788574e-01
  -2.4227972e-01   2.4346582e-01
   1.4484741e-01  -4.4884131e-02
   2.6436684e-01   4.9958215e-01
   1.8429795e-01   6.5410953e-01
  -6.5597189e-02   3.2852731e-01
  -3.0673845e-01   9.4228082e-02
  -3.7698419e-01   9.4640744e-02
  -1.0276247e-01   1.7619284e-01
  -3.5157246e-01   4.7103338e-01
  -3.6505627e-01   4.6329004e-02
  -1.1612097e-01   4.6905747e-01
   2.7132486e-02   1.9541525e-01
  -4.0119128e-01   2.0131573e-01
   3.7372128e-01   4.4255112e-01
   2.8226610e-02   4.9336844e-01
   6.4519743e-01   3.2112994e-01
  -5.4660448e-02  -1.7572426e-01
  -4.8033400e-01   1.1840804e-01
  -1.1029489e+00   7.4284955e-02
   2.9610470e-01   9.3616249e-01
  -4.7774474e-01   7.8102103e-02
  -5.5184393e-01   3.5751783e-01
   1.7996775e-03   1.1631536e+00
  -1.5957019e-01   1.1891575e+00
  -4.2423077e-03   5.2205220e-01
  -6.7611440e-01   1.3340427e-01
  -7.0907309e-02   1.4524238e+00
   1.2251477e+00   1.4474763e+00
   5.7098482e-01   1.1914558e+00
  -5.1503367e-01   5.0322818e-01
   4.1355869e-01   1.3629550e+00
  -1.0224931e+00   4.2825923e-01
  -6.6352806e-01   5.2795852e-01
   4.5825375e-01   1.2513598e+00
  -2.7662668e-01   9.3694257e-01
   8.1270086e-01   1.3744654e+00
   3.7096206e-01   1.2586255e+00
  -6.8342419e-01  -5.0756827e-01
   8.9694516e-01   1.2874037e+00
  -9.3991918e-01  -2.7511746e-02
  -9.4759267e-01  -9.6739992e-02
   7.7693279e-01   1.1177668e+00
   1.2132451e+00   1.6265390e+00
   1.0553540e+00   1.1376093e+00
   4.6726113e-01   6.0576403e-01
   5.0684363e-02  -6.4064238e-02
   2.5420419e-01   1.4266978e+00
   4.2341405e-01   6.6282432e-01
   7.3713766e-01   1.6756086e+00
   2.8102910e-02   1.5796575e+00
  -1.4082974e-01   1.5660887e+00
  -2.8474411e-01   5.7421085e-01
  -3.9903620e-01   5.0130333e-01
  -4.1640458e-01   8.7355018e-01
  -7.3453626e-01   1.1535536e+00
  -2.8636890e-01   3.6847508e-01
   3.5548928e-01  -1.5229382e-01
   9.0829368e-02  -1.8761752e-01
   9.7566992e-02   1.2705933e+00
   6.0702568e-02   6.5404988e-01
   3.0425630e-01   3.8985335e-01
  -5.3112116e-02   3.1785463e-01
  -7.8104548e-02   1.3110803e+00
  -5.5500833e-01   1.5830860e+00
  -3.3033260e-01   7.6226275e-01
  -1.6321759e-01   3.5270034e-01
   2.7376093e-01  -1.3426756e+00
   3.1669456e-01  -1.2826728e+00
   1.4763393e-01   4.4654656e-01
  -1.6604325e-01   1.2686746e+00
  -2.4779114e-01   1.9985970e-01
  -2.8116410e-01   4.1174723e-01
  -1.3507117e-01  -3.9224889e-01
  -9.2192447e-01   1.6635836e-01
  -1.3774078e-01   3.3668161e-01
  -4.6783783e-01   1.9007147e+00
  -3.2398368e-01   1.7001833e+00
   1.5503580e-01   1.4236075e+00
  -2.5147796e-02   1.7615017e+00
  -1.6291333e-01   7.6196890e-01
   3.1849411e-01   2.0645016e+00
   2.2801634e-02   1.1649079e+00
   2.6934190e-01   1.0898875e+00
   6.9934017e-02   2.5344181e-01
   3.0338508e-01  -4.3214992e-01
   2.8291910e-01  -3.8104323e-01
   4.0894945e-01   7.5749159e-01
   1.0328231e+00   7.8022449e-01
   1.6483727e-03   5.1176918e-01
  -1.1690771e-02   1.1241786e+00
   1.3258693e+00   1.5605676e+00
   7.0777644e-02   2.1156900e+00
   2.2141738e-01   1.8144455e+00
  -4.6016205e-01   2.1248984e+00
  -2.2026936e-02   1.6445649e+00
   1.5523514e-02   1.2754750e-01
  -5.1776689e-01  -3.5109268e-01
  -2.8045009e-01  -1.8483629e-01
  -6.6871115e-01   1.9737078e-01
   1.8378624e-02   2.9097609e-01
   1.4708317e-01  -2.4197100e-02
  -7.9740674e-01   6.5933991e-01
  -1.4520498e+00   5.2229986e-01
   4.4688633e-01   1.2815613e+00
   3.1816271e-01   9.2417845e-01
  -1.6732676e+00   4.6988567e-01
  -1.5743616e+00   5.6618726e-01
  -1.3879904e+00  -1.3469488e-01
  -1.2793346e-01   1.5691256e+00
  -2.0627395e-01   1.5866920e+00
   1.9243836e-01   1.2247145e+00
  -3.5714959e-01   1.1245871e+00
   1.3233754e-01   1.0508927e+00
   4.3970729e-01   1.2456560e+00
   1.1016288e+00  -5.9381133e-02
   1.0163769e+00   2.5121115e-01
   8.9909875e-01   1.6879659e-01
   2.2013890e-01   9.0056808e-01
  -8.2597500e-01   1.4790868e+00
   5.3788998e-01   1.3762266e+00
  -7.5413024e-01   9.0883824e-03
   2.8840306e-01   3.8163630e-03
   6.4837028e-01   8.7594744e-01
   9.1122190e-01   8.6900175e-01
   1.0371619e+00   5.4375808e-01
   9.6671579e-01   8.3451511e-01
  -1.8814739e-01   1.1211849e+00
  -3.6721727e-01   8.4266610e-01
  -2.0943843e-01  -2.8113318e-01
  -3.4282181e-01  -6.6597673e-01
  -1.1590263e-01   8.6365211e-02
  -2.1388646e-01   1.0003772e+00
  -1.9681216e-03   1.3089020e+00
   1.5325931e-02   1.1406370e+00
  -2.6297099e-01   9.9083362e-01
  -4.6361951e-01   3.5188095e-01
  -2.6795699e-01   1.7145908e+00
  -1.6226396e-01   1.0236775e+00
  -2.4783784e-01   3.5787516e-01
   3.3815558e-02   1.5420401e+00
   9.6778653e-02   1.2248745e+00
  -1.9906425e-01  -3.1413198e-01
   3.1689010e-02   6.5507928e-01
  -4.2546725e-02   5.1571812e-01
   4.0689043e-01   7.6981570e-01
   4.0084163e-01   1.0876017e+00
   5.0358651e-01   9.5520605e-01
   1.7706189e-02   1.9060244e+00
   1.0304833e-01   1.0307623e+00
   8.3280272e-02   1.7620929e+00
   5.3936130e-01   9.2398096e-01
  -1.8293256e-01   9.4053473e-01
   3.8396875e-01   1.3882617e+00
   6.5228235e-01   1.6999932e+00
  -3.8946933e-01   1.2517344e+00
  -3.1114068e-01   1.0861197e+00
  -4.2699407e-01   1.2072635e+00
  -5.0837097e-01   1.1760424e+00
  -2.5559383e-01   9.2684224e-01
   1.3809711e-01   1.0950174e+00
   8.1884504e-01   1.3481008e+00
   2.0693386e-01   8.1351774e-01
  -1.3055276e-01   1.3828648e+00
  -2.6623771e-01   1.2904229e+00
   3.5844683e-01   1.5921467e+00
   5.2741191e-01   1.2717770e+00
   1.5225281e-01   1.0160898e+00
   4.0720526e-01   8.2589216e-01
   4.9501988e-01   4.5560287e-01
   2.3460362e-01   3.1340182e-01
   2.3347657e-01   2.3885796e-01
   3.7885022e-01   8.4001922e-01
   6.5321957e-02   3.7068859e-01
  -2.9061080e-01   8.2942772e-02
   2.3813604e-02   5.6313395e-01
  -8.2161568e-01   6.4448987e-01
   3.8412772e-01   6.0559359e-01
  -3.5664000e-01   4.9954160e-01
  -6.9908927e-01  -2.4498711e-01
  -3.3601707e-02   8.7953775e-02
  -2.3853547e-01   3.5145189e-01
   3.0404591e-01  -5.9598760e-01
   2.4504314e-01   1.3671262e+00
   8.4446692e-01   2.3138525e-01
   3.4154449e-01   1.6453435e-01
   5.1464685e-01   1.3974320e+00
   2.1159554e-01   1.2539346e+00
  -2.1578202e-01   1.7101725e+00
   7.6182535e-01   1.4129546e+00
   5.0615195e-01   7.8918158e-01
  -1.5822773e-02   1.5495385e+00
  -3.7250749e-02   1.0873887e+00
  -5.1361456e-01   1.4081765e+00
   7.1438641e-02   1.4551576e+00
  -1.1326268e-01   1.7460708e+00
   5.1759680e-01   1.2619349e+00
  -1.2162039e-01   8.1030957e-01
  -1.2028093e-01   1.2709082e+00
   1.0681365e-02   9.9151238e-01
  -2.7640170e-01   1.7534186e+00
  -3.7565157e-01   1.2503217e+00
  -2.0238761e-01   3.1374304e-01
  -6.2553625e-01   9.3317278e-01
  -4.7506340e-01   5.5934802e-01
   3.0399147e-01   1.3232963e+00
  -2.8895411e-01   4.8718470e-01
  -3.1062856e-01   8.5860111e-01
  -1.1557401e-01   1.0864034e+00
  -3.0776920e-01   1.7461469e+00
  -2.1338202e-01   1.6174073e+00
  -1.2580940e-01   1.4139995e+00
   1.5504504e-01   8.9469672e-01
  -2.9785259e-01   8.8826590e-01
  -3.9527048e-01   1.2840561e+00
  -2.4707179e-01   1.7843661e+00
  -1.1314487e-01   1.5959486e+00
  -5.0901486e-02   1.9540723e+00
   6.1195514e-02   1.5288955e+00
  -1.4747982e-01   3.9993152e-01
  -2.7248181e-02  -5.4342624e-01
  -5.1192304e-01   9.5312290e-01
  -4.8492987e-02   2.8231017e-01
   7.0839781e-02  -1.0458918e+00
  -1.0225626e-01   8.6025243e-02
   9.5993002e-02  -3.5253154e-02
   1.4754018e-01   9.9920939e-01
   8.2122700e-02   1.8051677e+00
   1.4699004e-01  -1.3866888e+00
  -5.9594594e-02  -1.1110768e+00
  -1.0031255e-01  -1.0354532e+00
  -1.4359398e-01   1.7654921e-01
  -2.7552443e-01   9.6889636e-01
  -8.8882441e-02  -5.6355666e-01
  -2.4609568e-01   2.2550514e-01
  -2.0152452e-02  -2.6587761e-01
  -1.5947232e-01  -6.2578131e-02
   1.6232284e+00   2.1205476e+00
  -1.7543386e-01   7.7043628e-02
  -1.9710146e-01   9.7223092e-02
   9.5348301e-01   2.4985516e+00
   1.9717703e-01  -2.4044986e-01
  -9.4641944e-01   1.1512205e+00
  -4.0232222e-01  -6.0733249e-02
   1.6803723e-01  -1.4825877e-01
   6.5391418e-02  -4.4270659e-01
  -1.9159364e-01  -8.3195282e-01
   3.6936546e-01   8.4621371e-01
   6.6295406e-01   4.6893349e-01
   3.9632913e-01   3.5317012e-01
   2.5724745e-01   1.8664703e-01
  -6.9433672e-01   7.4987386e-01
  -6.9888419e-02   4.8102592e-01
   5.9468312e-01   4.7007165e-01
   8.3206188e-02   1.3532731e-01
   1.2889888e-01   8.7446170e-01
  -1.8455314e-01   1.4978687e-01
   1.7526095e-02   2.8173290e-01
  -5.1898553e-02   1.8261813e-01
   8.1320669e-01  -5.1062679e-01
  -1.4797156e-01   8.8024361e-01
  -9.5267843e-02   7.5321618e-01
  -6.4472722e-01   1.2983024e+00
  -1.2786696e-01  -4.2904282e-01
   1.5771567e-01   3.3555022e-01
   3.7362581e-01   1.3856260e-01
   6.8273382e-01  -1.6428612e-01
  -2.5499395e-01   3.1406100e-01
   1.9740072e-01  -8.3001326e-02
   3.0103028e-01   8.3667786e-01
  -4.8643965e-01   9.4794746e-01
  -3.3830067e-01   5.7282385e-01
  -5.4770926e-01   4.3405908e-01
  -2.5688434e-01   7.1892704e-01
  -4.8638303e-01   8.1653110e-01
   4.9175322e-01   3.2631744e-01
  -8.1956116e-02   4.7572651e-01
   3.9929626e-01   3.7747490e-01
  -5.2600868e-01   1.4657752e-01
   2.2010831e-01  -6.2119636e-01
   4.2341445e-01   6.0369765e-01
   4.3411796e-01  -1.2556760e-01
  -1.3342855e-01   6.0790937e-01
   2.4862290e-01   3.0158991e-01
  -3.9270081e-01   1.0763353e+00
  -4.2501435e-01   9.1763573e-01
  -4.6616442e-02   1.2150532e+00
   4.0862573e-01   4.2608050e-01
  -4.0298420e-02   1.4052440e+00
  -1.4110728e-01   1.8424807e+00
  -1.1137604e-01   1.5652052e+00
  -1.4685374e-01   1.4429180e+00
   1.7791525e-02   5.4209275e-01
  -1.3445680e-01  -2.0871607e-01
  -2.8848560e-01   8.4457707e-01
   3.8426816e-02  -6.4240367e-01
   2.9034382e-01  -1.0523265e+00
  -2.0128354e-01   7.9335250e-01
   1.3091210e-01   4.2400012e-01
   6.1758133e-01  -8.8886870e-01
  -4.5390593e-01   7.4582399e-01
   8.3278936e-01   5.4690961e-02
  -2.8823507e-01   5.0374405e-01
  -4.3601090e-01   6.1467473e-01
   8.4394559e-02  -5.2148670e-01
   3.4379086e-01   2.2816442e-02
  -1.8473797e-01   7.0912547e-02
  -7.0146735e-03  -1.6936259e-01
  -1.1152009e-02   1.6855506e-01
   3.9112956e-01   3.9681001e-01
  -4.8945545e-01  -7.8384802e-02
  -3.4627639e-01  -4.2067810e-02
   2.6162351e-01   6.3978834e-01
   3.1177218e-01   1.6867486e+00
  -4.0191508e-01   7.7069407e-01
   4.6918329e-01   1.0395876e+00
   4.8930887e-01   9.4620655e-01
  -6.7355765e-01   6.9711707e-01
  -4.3186991e-01   7.0201938e-01
   2.9645847e-01   9.9886063e-01
   4.5647101e-01   1.0506262e+00
   3.9608926e-01   7.0560895e-01
  -2.5100848e-01   1.6289834e-01
   3.0873161e-01   6.3796839e-02
   2.9094689e-01   3.9557897e-01
  -2.9325943e-01   3.8323037e-01
   2.6100330e-01   3.0887974e-01
  -3.4340391e-01   1.6487157e-01
  -2.1815170e-01   5.3656877e-01
   7.9640647e-01   2.5850362e-01
   7.2744302e-01   5.4367165e-01
   8.5636311e-01   8.9873716e-01
  -4.5425436e-02   3.0473715e-01
  -3.5977327e-01   5.1357617e-01
  -9.0456842e-01   2.8066314e-01
  -8.5936769e-01   3.8760646e-01
   3.5468638e-01   1.2510375e-01
   3.1715712e-01   2.9300592e-02
  -2.9420062e-01  -3.4028675e-02
  -3.6023881e-03  -1.9045570e-01
  -4.3021274e-01   2.3298634e-01
  -6.7199876e-01   1.4236578e-01
  -8.5214663e-02   6.0922788e-01
   5.0221284e-02   1.8276923e-01
  -2.0485502e-01  -1.1003766e-01
   8.4456022e-01   4.0886925e-01
   7.2406961e-01   7.3153826e-01
  -4.6662904e-01  -4.5919289e-01
  -2.9659783e-01   2.6002930e-01
   2.2968176e-01   1.0557950e+00
  -2.3270060e-01  -1.7089017e-01
  -1.9741534e-01   7.7001547e-01
   1.3702036e-01   1.8944729e+00
  -6.4836932e-01   2.4233676e-01
   2.9090162e-02   2.2112851e-01
  -3.0123254e-01   5.7597203e-01
  -5.8841821e-02  -3.5308060e-02
   2.6322692e-01  -2.9489564e-01
   2.0237358e-01   5.7950803e-02
   1.6244254e-01   6.8186813e-01
   7.7994175e-01   7.2279515e-01
   2.5995153e-01   5.4541090e-01
  -1.7893494e-01   9.4634566e-01
  -2.2068735e-01   4.6691215e-01
  -2.2664728e-01   3.3313096e-01
  -8.0752603e-02  -6.7649974e-02
  -2.1646320e-01  -6.8781837e-01
  -2.9960092e-01  -5.6629931e-01
   4.4836810e-01  -7.9989250e-01
  -6.5585372e-01  -5.7616405e-01
   1.7340437e-01   7.3770766e-01
  -8.0796410e-01   1.5332215e+00
  -3.0800047e-01   1.9189892e+00
   1.0923931e+00   6.1233616e-01
   1.0292203e+00   8.8687939e-01
   3.5390531e-01   1.1100499e-01
   5.0420723e-01  -3.9783214e-01
  -1.6979864e-01   1.9411231e+00
   2.3178657e-01   1.0822772e+00
   2.4671763e-01   1.1761242e-01
  -2.7035984e-01   8.5558513e-01
  -5.3143329e-01   7.4277319e-01
   6.5070933e-01  -2.7539140e-01
   3.0292078e-01   7.8601643e-01
   2.7376705e-01   5.7914500e-01
  -7.1143776e-01   2.1776344e+00
  -1.0102454e-01  -7.4294551e-01
   3.9977825e-01  -3.7777434e-01
   1.8803702e-01  -3.8493060e-01
  -6.3245268e-02   7.9104347e-01
   2.2503650e-01   1.6716466e+00
  -2.6453286e-01   1.5976365e-02
  -4.2285197e-01   7.8477083e-01
  -3.6794512e-01   2.3960183e-01
  -5.4498805e-01   4.4344440e-01
   1.9083532e-02  -2.0043314e-01
  -5.5414783e-01   5.7945861e-01
  -1.0999072e-01   7.2660611e-01
  -3.8028812e-01  -2.9309588e-02
  -8.2958408e-02   2.4696819e-01
   6.4289662e-01   1.7977608e-01
   1.0108483e+00   5.0335200e-01
   5.4898834e-02   2.3908043e-01
   1.8221858e-01   2.3250677e-01
   2.6234078e-01   4.6370566e-01
   1.1226363e-01   4.6242408e-01
   2.9721005e-01   9.3430692e-01
  -2.7956079e-01  -6.9763001e-02
   4.4940401e-01   3.9666324e-01
   2.4064440e-01  -3.2091649e-03
   1.0290572e+00   4.3985396e-01
   6.2879960e-01   2.7450749e-01
   8.2646536e-01   7.1511541e-01
   1.0926152e+00   3.4644049e-01
   4.5926452e-01   6.1239236e-01
  -4.7651735e-01   8.2520988e-01
   4.6219007e-01   4.7609510e-01
   5.2763077e-02   1.2507015e-01
  -4.6808625e-01   3.3948963e-01
  -4.8688005e-01  -1.9758145e-01
  -1.3466592e+00   3.6987089e-01
  -5.9583378e-01  -1.7412681e-02
  -8.0313202e-01   3.6361386e-01
  -3.7063848e-01  -4.7415177e-01
  -3.9736490e-01  -3.4138831e-01
  -1.0616147e+00   2.5343434e-01
  -2.1268521e+00   3.3225578e-01
   6.0925945e-01  -3.8295477e-01
   8.9117860e-02   1.0675159e+00
   5.9384072e-02   4.3342299e-01
  -5.5161631e-02  -1.3013614e-01
  -3.4608676e-01   6.4829686e-01
   2.5413197e-01   1.4773057e+00
  -1.7212411e-01   9.7870839e-01
  -5.6214463e-01   5.2358330e-01
  -7.6189587e-01   8.8675226e-01
   5.6341089e-01   1.7259248e+00
   1.5139104e-01   1.8298811e+00
  -3.7328571e-01   1.9176207e+00
  -3.8089475e-01   2.2058672e+00
   2.7611685e-01   1.8906323e+00
   4.7597011e-01   1.4811485e+00
   3.2771018e-01   7.5290067e-01
  -1.7139109e-01   8.3965131e-01
  -6.3462795e-01   1.6840806e+00
  -2.7240452e-01   1.1822932e+00
   5.4959115e-01   1.2051695e+00
  -4.7339574e-01   1.0432137e+00
   5.2766825e-02   1.4027770e+00
   5.3136560e-01   1.4859033e+00
  -5.4884167e-01   1.1798990e+00
   7.0412160e-01   5.0326245e-01
   6.1620940e-02   1.2655744e+00
   2.8154855e-02   1.2605271e+00
  -3.8498573e-01   7.3512498e-01
   1.0123862e+00  -3.0057477e-01
  -1.3351086e+00   5.3213471e-01
  -3.2034916e-01   5.6278457e-01
  -1.3434508e+00   1.0246315e-01
   4.4672784e-01   1.2098569e+00
   8.7822239e-01   8.4763179e-01
   1.0112329e+00   7.6981641e-01
  -8.5099497e-01   6.9585182e-01
   1.2091329e+00   4.2962833e-01
   8.0287976e-01   2.3467407e-01
   5.8638600e-01  -3.3653076e-01
   1.0953247e+00  -6.7300461e-01
   8.9203145e-01   1.7662183e-01
   3.8979906e-01   7.9265624e-01
   1.0689704e+00   8.1424545e-01
   8.5362645e-01   4.9467488e-01
  -9.9975645e-01  -1.0192811e-01
   2.1023640e-01   5.1932543e-01
   8.1864650e-01   3.5639041e-01
  -9.5581170e-01  -4.7412979e-03
   3.5415815e-01  -5.9026023e-01
  -1.1345855e-02   2.6128111e-01
  -2.3380420e-01  -1.3732372e-01
  -5.9399379e-01  -5.4845910e-02
  -2.6947902e-01   3.1636629e-02
  -1.5795446e-01  -2.4336746e-02
  -4.0211076e-01   4.8322775e-02
  -3.1156574e-01  -5.1504986e-03
  -5.1214494e-01   1.3162073e-01
  -1.4760731e+00   4.5385921e-01
  -8.4343126e-01  -4.4941874e-01
  -1.3582764e-01   1.7180827e+00
  -2.2650958e-01   6.2667588e-01
   8.8927829e-01   1.6702068e+00
  -2.9140059e-01   3.5158490e-01
   3.5970334e-01   5.8310304e-02
  -7.9021860e-02   3.5991383e-01
  -1.0692285e-01   8.1381064e-01
  -4.7656891e-01  -4.8502951e-01
  -7.8163685e-01  -1.4837741e-01
   6.1185056e-01   1.1293243e+00
   2.3705610e-01  -9.6582176e-01
  -3.2874486e-01   1.1351774e+00
  -1.7339710e-01   1.2462855e+00
   2.3785444e-01   5.9761605e-01
  -2.4048531e-01   8.8833384e-01
   3.4659143e-01   2.2370385e-01
   4.8097227e-02   1.3825830e+00
  -5.8192912e-01   8.8457014e-01
  -4.7118670e-01   4.4390732e-01
  -5.6128624e-01   9.0372354e-01
  -6.0328256e-01   5.4517672e-01
  -3.9042651e-01   1.0522082e+00
   1.3821324e-01   6.9257645e-01
  -9.1840787e-02   2.6248226e-01
  -1.8775707e-01   4.2147168e-01
  -1.6937757e-01   1.2940784e-01
  -2.0058077e-01   4.8437326e-01
   3.7245016e-01   7.6343977e-01
   4.1840935e-01   6.2368643e-01
   6.4843336e-01   7.2813759e-01
   4.9223511e-01   5.7163977e-01
   5.5101474e-01   1.0059915e+00
   3.0641220e-01   6.6074178e-01
   5.0786449e-01   6.2417823e-01
   8.8817446e-01   5.8182234e-01
  -2.2290687e-01   8.0304954e-01
  -1.7758014e-02   1.2623978e+00
  -2.7605531e-01  -7.8224999e-03
  -4.3873545e-01   4.7454763e-01
   4.9167408e-01   1.4380397e+00
  -2.3995978e-02   8.7049434e-01
  -3.0960645e-01   1.3004824e+00
  -3.0334118e-01   1.0070265e+00
   4.0421755e-02   1.2215827e+00
  -6.5917354e-01  -2.4943075e-01
   5.6558585e-02  -2.4777358e-01
   6.9680310e-01   4.3096604e-01
  -5.4895810e-02   4.8143203e-01
   1.1970555e+00   6.3540103e-01
   2.7303190e-01   8.5670459e-01
   1.0253553e+00   8.6409610e-01
   1.3007494e+00   5.7282234e-01
   6.5358982e-01   6.6984243e-01
  -3.0871597e-01   6.0043007e-01
   5.6564110e-01   3.6753436e-01
  -5.8261521e-01  -7.7050676e-01
   3.5448200e-01   1.1610422e-01
   5.7970284e-01   1.5371358e-01
  -4.8875627e-02  -3.8957869e-01
  -1.0135288e+00  -7.8316210e-02
  -2.0389221e-01  -2.4265607e-01
  -4.8988968e-01   6.0334951e-02
  -2.6601489e-01  -6.9756276e-01
   1.1887951e-01  -6.1369208e-01
   6.4672941e-02  -4.9723915e-01
  -7.2057009e-01  -1.0669229e-01
  -1.7804488e+00  -3.0282722e-01
  -6.5305348e-01  -7.9794944e-01
   5.9027019e-02   2.8050157e-01
   1.0304652e+00  -2.2058209e-01
   4.8770500e-01   1.0577079e-01
   3.1380826e-01   5.3939836e-01
   7.4905083e-01   7.4148922e-02
  -2.8818763e-01   3.9686221e-01
   7.1860893e-01  -2.6291967e-01
   1.0465402e+00   2.5434329e-01
   1.4183753e+00   3.6934330e-01
  -1.0567153e+00   5.3770309e-01
  -4.2076564e-02   7.9370954e-01
  -1.8357698e+00   3.5650119e-01
  -2.3165181e-01   4.7241860e-01
  -8.5484341e-01   6.7955383e-01
   2.2083594e-02   7.0269672e-01
   3.7253152e-01   4.7611866e-01
   6.9414397e-01   6.6934558e-01
  -1.6341771e+00   2.1604155e-02
   1.0784341e+00   3.0413448e-01
  -6.7234999e-01   1.1329510e-02
  -2.3206514e+00   1.2100085e+00
   9.4564907e-01   2.2986574e-01
  -8.1124303e-01   8.5093689e-01
  -9.5080460e-01   1.0223990e+00
  -8.1740859e-01   1.5134343e+00
  -6.0278414e-01   1.4868226e+00
  -7.3565671e-01   1.3310604e+00
  -3.3746477e-01   1.1375252e+00
  -3.5920224e-02   1.6104709e+00
   6.7775141e-01   3.3937026e-01
  -9.3330749e-01   1.3400951e+00
  -9.3247739e-01   1.5775960e+00
   2.9514877e-01   5.2148415e-01
  -3.2470024e-01   8.6279973e-01
  -2.1690100e-01   3.3874540e-01
   1.1153980e+00   1.3063952e+00
   5.1859213e-01   4.9817578e-02
  -3.6888592e-01  -4.2036205e-02
   1.4299784e+00   1.5562600e+00
   1.2914331e+00   1.8761266e+00
   9.9050308e-01   1.7384278e+00
  -2.8997918e-01   6.8394171e-01
   4.2480908e-01   1.7304358e-02
   6.1391932e-01   5.0103112e-01
  -3.6954039e-01   1.0283952e+00
  -2.7895835e-01   1.1526130e+00
   1.9032049e-01   5.5511864e-01
  -3.1849698e-01   7.8863311e-01
   3.4192755e-01   1.9463382e-01
  -9.0242329e-02   1.3088028e+00
  -6.8896740e-01   6.8328924e-01
  -4.9587092e-01   3.1875925e-01
  -6.3885514e-01   7.6638927e-01
  -6.4693896e-01   4.0077021e-01
  -4.6061312e-01   8.8207635e-01
   8.0647149e-02   6.3622663e-01
  -9.7824084e-02   1.8111917e-01
  -2.1153914e-01   3.2810423e-01
  -1.5941236e-01   3.9877428e-02
  -2.2830390e-01   3.2265801e-01
   3.0492250e-01   7.3475152e-01
   3.7720471e-01   5.9456733e-01
   6.1309021e-01   7.2289836e-01
   4.4609608e-01   5.5822159e-01
   4.3258158e-01   9.9256309e-01
   1.5553681e+00   2.1230509e+00
   2.5108444e-01   6.2588154e-01
   4.5555784e-01   6.1209003e-01
   8.3833349e-01   6.1478080e-01
  -2.9073355e-01   7.0354432e-01
  -1.4040156e-01   1.1849015e+00
  -3.0340525e-01  -1.2010376e-01
  -4.6703071e-01   3.5206781e-01
  -3.5275300e-01   8.6077936e-01
   9.1263797e-02   8.6576490e-01
  -3.0988398e-01   6.8963400e-01
   5.7505722e-02   1.2726050e+00
  -2.1756054e-01   8.9311980e-01
  -3.6779987e-02   1.3169457e+00
   4.1040844e-01   1.3642539e+00
   3.7949585e-02   1.3145586e+00
   4.2703504e-01   8.1669182e-01
  -3.0294868e-01   6.4708559e-01
  -4.2118345e-01   9.6604360e-01
  -2.9107790e-01   1.5250126e+00
   6.4059504e-02   1.2352911e+00
  -3.1270814e-01   1.3282728e+00
  -9.0736405e-01   1.1667165e+00
   5.8052732e-01   3.5770365e-02
   1.9768881e-01   8.5364094e-01
   3.0878340e-01   8.2976554e-01
   9.0997944e-02   7.7979940e-01
   6.0246129e-01  -5.3893007e-02
   2.8357887e-01   8.1842835e-01
   5.0009169e-01   2.6945600e+00
   5.0091013e-01   2.9069116e+00
  -1.4604639e-01   2.1843292e+00
  -1.3891711e+00   3.9817951e-01
   2.9091317e-01   2.7681075e+00
   2.1945605e-01   1.9207607e+00
   5.0309903e-01   1.9780970e+00
   6.8158033e-01   1.5633597e+00
  -4.3541379e-01   1.5522198e+00
  -6.8308395e-01   1.4780319e+00
  -2.6343267e-01   9.0589499e-01
   1.4276638e-01   1.3699106e+00
   2.0949920e-01   5.6230353e-01
   3.9178707e-01   4.8843744e-01
  -1.5161581e+00   9.0040741e-01
  -2.5333367e-01   6.7160370e-01
  -6.3656020e-01   4.4681437e-01
  -6.0522041e-02   1.8092771e+00
   3.8673430e-01   1.6594323e+00
   3.6902853e-01   3.0878966e+00
   2.3944144e-01   1.6289914e-01
   2.5251583e-01   1.8933834e+00
   5.0853757e-01   1.9481194e+00
   3.3084656e-01   2.0628880e+00
   8.7344347e-02   1.9273589e+00
  -5.2751032e-01   2.9224889e-01
   1.5890799e-01   1.0346454e-01
   1.3777259e-01   6.5293824e-01
   3.7350855e-01   9.5364010e-01
   1.6271398e-02   1.7888501e+00
  -4.6307146e-01   1.3892180e+00
  -3.7938891e-01   1.4876398e+00
  -6.3954062e-01   8.5802370e-01
   1.0675580e-02   7.8470125e-01
  -2.9176138e-01   5.6742744e-01
  -1.8538396e-01   1.4749166e+00
  -2.2443378e-01   9.6683567e-01
  -2.2346053e-01   1.1226564e+00
  -2.0425092e-01   3.2538991e-01
  -2.9552569e-01  -1.2548807e-01
   2.0249918e-01   6.3180392e-02
  -4.4611679e-03  -3.4169929e-02
   1.5179999e-01   1.1310375e-01
   5.4787544e-01   2.9605035e-01
   6.0762401e-01   3.4626100e-01
   3.9140800e-01   1.4116513e-01
   8.6055266e-01   4.7690155e-01
   7.9768680e-02   1.0080606e+00
  -4.0344954e-01   1.4267641e+00
   7.2744481e-02   8.4792280e-01
   1.1569040e+00   3.7686030e-01
   7.1092182e-01   2.6552803e-01
  -1.3681548e-01   2.0000386e-01
   9.7588346e-01   2.9784532e-01
   4.3444898e-01   2.9355278e-01
  -3.3357316e-01   2.8635970e-01
   9.7324031e-01   6.7644347e-01
  -6.1187734e-01   8.7592605e-01
   2.2112900e-01  -3.9797665e-01
  -7.5767348e-01   1.1864836e+00
  -3.3196075e-01   1.6255998e+00
  -1.5019526e+00   1.5858066e+00
  -7.9867479e-01   5.6618402e-01
  -1.4920067e+00   5.3205654e-01
  -7.1788121e-01   6.2443973e-01
  -1.3269927e-01   1.0321108e+00
  -1.1721868e+00   1.0615603e+00
   8.8885621e-01   1.2401260e+00
   6.4602578e-01   1.3480753e+00
   7.1372771e-01   4.2490262e-01
   1.1217891e+00   8.1725716e-02
  -1.2648899e+00   9.1505618e-01
  -1.1987213e-01   9.2371369e-01
   6.0848253e-01   3.3070165e-01
  -1.5860561e-01   7.5960888e-01
  -6.0587383e-01  -2.3803463e-02
   1.2414581e+00   4.0084121e-01
   1.6182488e-01   7.9633909e-01
   2.1172630e-01   5.2765469e-01
  -1.8483872e+00   4.8881918e-01
   8.9237421e-01  -5.7056332e-01
   1.1268218e+00   2.4513624e-01
   9.0204930e-01   6.6858782e-02
  -1.6659817e-01   4.9015530e-01
  -5.3750548e-01   1.3251847e+00
   2.3583836e-01  -1.5712580e-01
  -4.5311224e-01   2.2319841e-01
  -6.8396494e-02  -1.7289313e-01
  -3.6703461e-01  -6.7795020e-02
   6.7643451e-01  -4.2644565e-02
  -4.4407712e-01  -5.5959714e-02
  -1.3576808e-01   4.4627763e-01
   1.6037791e-01  -2.9274329e-01
   9.7108205e-02  -4.7784935e-02
  -1.2959129e+00   1.1809248e+00
  -3.5277383e-01   1.1525115e+00
   4.5203262e-01   1.4198179e-01
   4.7557422e-01   1.0101455e-01
   2.0398670e-01   5.3797407e-01
   6.3806462e-01  -3.8724468e-01
   5.2329122e-02   4.7017603e-01
   5.0896371e-02   3.9180373e-01
  -4.8129016e-01   2.4603802e-02
   2.1664809e-01  -1.6967923e-02
  -1.2158151e-03   5.1974235e-02
  -3.7911160e-01  -9.6298651e-02
  -5.2580222e-01   1.0447989e+00
  -2.4227532e-01   3.9988386e-01
   3.4999282e-01   3.8809707e-01
   6.6687587e-01   9.6062252e-01
  -8.1723996e-03   4.4377270e-01
   2.4583894e-01   1.8570842e-01
  -1.9311255e-01   2.0348664e-01
   6.8532376e-01  -5.6641890e-01
  -3.5405809e-01   6.4616356e-01
  -3.7518390e-01   5.7766075e-01
  -1.6896908e-01   1.5042395e+00
   3.4031474e-01   1.8039423e-01
  -8.6074973e-01   1.6204368e-01
   1.8952009e-02   1.1014014e-01
  -9.8226891e-01  -3.2676160e-01
  -1.3989970e+00  -1.8224695e-01
  -1.2336894e+00  -1.6547114e-01
   1.3978360e+00  -3.9877917e-01
  -3.9138192e-01   5.9741217e-01
  -3.9989832e-02   1.2042966e+00
  -7.8508096e-01   4.3598854e-01
   6.7105728e-01  -3.2101193e-01
   1.3491850e+00   1.4340912e+00
   8.4755616e-01   4.2522190e-01
   9.2710554e-01  -6.7466463e-01
   1.3593669e+00   1.4202843e+00
   1.1271303e+00   5.2486301e-01
  -7.9331251e-01   2.1478043e-01
   6.0200360e-01  -1.2548438e-01
   1.6699342e-01  -8.6369079e-01
   3.0273765e-01  -6.9978638e-01
   4.4602333e-01   1.0721129e+00
   4.4542273e-01  -7.9201896e-01
  -9.8566269e-02   2.6628042e-01
  -3.1151949e-01  -6.5166061e-01
  -6.0907039e-02   1.9554621e-01
   7.5992337e-02  -3.4948528e-01
  -4.3963188e-01  -1.1208794e-01
  -2.8057418e-01  -3.5350795e-01
  -1.5290487e-01   5.8678777e-01
  -2.0876107e-01  -2.1002538e-01
  -9.5633724e-01  -4.9414782e-01
  -7.4268986e-01  -1.5086482e-01
   4.0976180e-01   4.2965909e-01
   8.8258429e-01   1.1275639e+00
   3.3758550e-01   6.0688414e-01
   5.9884283e-01   8.6460981e-01
  -8.8498585e-02   1.0202145e+00
  -5.0683817e-01   2.6908321e-01
  -6.8201297e-01   1.1980893e+00
  -6.6331599e-01   1.7573956e-01
  -4.7733236e-01   1.6573642e-01
  -3.4201722e-01   8.7831478e-01
  -1.5472251e-01  -4.1988020e-02
  -2.5213935e-01  -1.6232225e-01
   1.6043767e-01  -6.2624208e-01
   7.7766505e-01  -1.4347502e-01
   7.2578467e-01   1.7658543e+00
   3.4751485e-01   9.0601712e-01
  -5.6275256e-01   2.7122480e-01
  -1.5508469e-01   3.7919153e-01
   2.6032587e-01   6.7261924e-01
   3.8659303e-01   1.2619575e+00
   1.5477624e-01   9.6533329e-01
   6.4514870e-01   1.0664327e-01
   9.0853520e-01   2.9612169e-01
   1.7923094e-01   6.7355193e-01
  -3.6097855e-01   1.0744269e+00
   3.0904874e-01   7.4835344e-01
   2.7506095e-01   9.6875634e-01
   1.7234043e-01   9.0265772e-01
  -5.9380418e-02   6.5434570e-01
   5.6427932e-01   5.4703592e-01
   4.7480343e-01   7.9181370e-01
  -7.0230741e-01   3.7890298e-01
  -1.4125379e+00   3.2094605e-02
  -2.2565189e+00   2.6968228e-01
  -1.2407621e+00  -3.4844046e-01
  -1.7038134e+00  -3.3106023e-01
  -4.9450534e-01  -2.1171519e-01
   5.8749147e-01   6.1503197e-01
   1.2226689e+00   1.2037202e+00
   8.7098168e-01   6.4338524e-01
   6.3370501e-01   1.0648479e+00
   4.0762507e-01   1.0088706e+00
  -1.7727326e-01  -1.1889030e+00
   9.3604304e-01   1.5890736e+00
   9.7967750e-01   1.5116819e+00
   6.6169916e-01   7.2253808e-01
   5.2571829e-01   1.6180406e+00
   5.1124853e-01   5.9002703e-01
  -4.4948240e-02  -3.1842233e-01
   1.9460253e-01   1.2401523e+00
   5.5714578e-01   1.1074074e+00
   9.5750717e-02   1.6264263e+00
  -3.5726159e-03   1.2925601e+00
   3.3084445e-01   8.0480492e-01
   5.4792575e-02   1.3513685e-01
  -2.0207490e-01  -1.1764183e-01
  -7.5874575e-01  -2.0279919e-01
  -2.1113349e-01   6.3342401e-01
  -3.5352100e-01  -6.1246224e-01
   3.8624822e-02  -9.9967212e-03
  -4.2542405e-01   1.1829543e+00
  -6.0546314e-01   9.6327210e-01
  -5.1255183e-01   3.2247555e-01
  -4.2597287e-01   2.2202423e-01
  -3.4995726e-01   1.5502478e+00
   4.3179308e-01   1.5331586e+00
   7.2829750e-01   7.9746850e-01
   2.9332468e-01   9.7675057e-01
   4.6564030e-01   3.4667013e-01
   2.5061347e-01   9.6508251e-01
  -1.2347853e+00  -2.6360726e-01
  -9.7768754e-01   1.1393120e-01
  -9.4997848e-01   9.0094086e-01
   4.3407005e-01   8.9069148e-01
  -1.4595750e+00   1.6911780e-01
  -4.7111482e-01   1.0155547e+00
   5.8110575e-01   5.2931731e-01
   7.0217375e-01   8.2429716e-01
  -5.9778008e-02   1.0772615e+00
  -2.6159211e-01   1.4307447e+00
  -8.0894946e-01   9.6727605e-01
  -5.7952776e-01   6.6809126e-01
  -7.1498650e-01   1.6983746e+00
  -1.0033295e+00   2.6542303e+00
  -8.3376838e-01   2.6819388e+00
  -2.6606903e-02   2.6575529e-01
  -1.0334498e+00  -7.2691477e-02
  -1.2788466e-01   1.0426564e+00
   3.6322046e-01   6.9422004e-01
   5.7480716e-02   7.2476813e-01
   2.2600729e-01   4.0107878e-01
   9.9199805e-01  -6.1954188e-02
   1.2003681e-01   6.4740515e-01
   1.5894294e-02  -1.5308385e-01
   1.6038880e+00  -2.3912724e-01
   1.0582182e-01   7.2485184e-01
   1.5809228e+00   9.7232330e-02
   1.2314684e+00   1.3813396e-01
  -6.3352536e-01   1.2295770e+00
   7.7210585e-02  -2.9365299e-01
  -6.2164238e-02  -1.6630937e-01
  -2.5248502e-01   6.0029145e-02
  -3.3537341e-01  -2.2577197e-01
  -4.7330827e-01   4.4561351e-01
   1.2087446e+00   1.8839036e+00
   3.1555969e-01   6.5665802e-01
  -1.0805930e-01   7.8916629e-01
   1.6806094e-01   1.7930992e+00
   8.2325341e-02   1.2535126e+00
   2.9577728e-01   1.2014564e+00
   2.3041913e-01   9.2853125e-01
   2.0384870e-01   1.2227685e+00
  -5.1308587e-01   9.6938508e-01
  -6.4855427e-01   1.5315883e+00
  -7.4862820e-02   6.5389821e-01
  -4.2535968e-02   1.4631950e+00
  -2.3850524e-01   5.9234975e-01
   3.3029687e-01   1.5481428e+00
  -2.0271898e-01   1.5967127e+00
  -4.5906971e-01   3.9449724e-01
  -1.8222556e-01   1.7987327e+00
  -3.0473697e-01   7.1197821e-01
   6.5386673e-01   1.2474586e+00
   1.8535342e-02   5.7024010e-01
   3.1304043e-01   9.1118999e-01
   6.5546991e-01   8.3852316e-01
  -2.1985377e-01  -1.4502629e-01
  -1.6732849e-01  -1.4098401e-01
  -1.4062444e-01   8.6868972e-01
   1.5054320e-01   1.0242742e+00
   8.0341504e-01   9.2226722e-01
   1.9162217e-01   2.1622150e-01
   7.5715574e-01   2.7801340e-01
  -1.0416447e+00   4.8125943e-02
  -1.3042778e+00   1.2368576e-01
  -8.8273863e-01   1.0684038e-01
  -7.5857277e-01  -2.7271118e-01
   9.7095962e-01   2.9692337e-01
   8.4459626e-01   3.7019148e-01
   3.9996608e-01   3.7626983e-01
  -1.4295459e-01  -1.8036982e-01
  -1.3388688e+00   1.7187521e+00
   1.2231360e+00   6.5521589e-01
  -4.2695592e-02   7.6587557e-01
  -5.1883441e-02   1.2569923e+00
   6.2974042e-01   9.6093527e-01
  -3.8157588e-02   2.3599156e-01
   5.8229164e-01   4.6252829e-01
   3.5373300e-01   2.2658528e-01
   1.1114275e+00   7.1316801e-01
  -1.0857238e-01   9.4557690e-01
  -1.5485330e-01   5.1512274e-01
   3.4211097e-03   5.7942885e-01
  -1.7128135e-01  -2.7045295e-02
  -7.7066512e-01  -1.5699245e-01
  -9.8462169e-01   6.3654274e-01
  -9.1875022e-01   2.1821630e-01
  -8.9326876e-01   5.5027079e-01
  -1.7680299e-01   5.3234538e-01
  -6.7046043e-01   6.7655946e-01
  -3.8777398e-01   1.0958161e+00
   2.1876868e-02   1.0020291e+00
  -2.6402880e-01   5.8255501e-01
  -1.9809749e-01   9.5637740e-01
  -4.6570421e-01   5.2923476e-01
   8.7113754e-01   3.8584843e-01
  -3.3128246e-01   6.2766615e-01
   8.9674677e-01   4.2898028e-01
   1.1645998e+00  -4.0230769e-01
   9.9392509e-01   1.2467609e-02
  -2.3377722e-01   1.4403356e+00
  -1.2032005e-01   1.7575607e+00
  -9.4826763e-01   2.0282404e+00
  -2.5917604e-01   4.8507660e-01
  -1.2900345e-01   8.7945563e-01
  -4.5802314e-01   1.9475862e+00
   2.4920774e-01   1.8361462e+00
   1.6819240e-01   1.0580446e+00
  -1.2957130e+00   1.9660379e+00
   7.5096899e-02   2.0245491e+00
  -3.3389292e-02   1.9627104e+00
  -5.3190742e-01   9.8487702e-01
  -2.1073384e-01   5.6600786e-01
   4.6937519e-01   1.0286214e+00
   4.9850926e-01  -2.3927876e-02
   3.0984825e-01  -7.5836576e-01
   5.5428533e-01   1.9505505e-01
   3.7235657e-01   4.6994452e-01
   4.6597697e-01   8.4365268e-01
   3.2971360e-01   1.3818049e-01
  -4.5800590e-01   9.2654068e-01
  -3.6382073e-02   1.4612405e-01
   2.4650768e-01   5.1960518e-01
   2.1699602e-01  -1.7365031e-01
   5.1766631e-01  -6.0082447e-02
   2.8882510e-01   1.3536116e-02
   3.2385022e-01   1.4562637e-01
  -2.3164541e-01   9.1551154e-01
  -1.4006304e-01   1.5722600e+00
   6.2723676e-01   7.8151839e-01
   8.3089567e-01   1.0983908e+00
   8.6188563e-01   7.5769629e-01
   2.1222523e-01   1.0933932e+00
   5.7018526e-01   9.3173841e-01
   2.9811709e-01   7.2198921e-01
   4.8931994e-01   2.3187137e-01
   2.6568838e-01   1.1678487e+00
   8.5622121e-01   9.2185990e-01
  -8.1805963e-02   1.1270321e+00
  -6.3655877e-02   9.3882256e-01
  -6.9878793e-01   7.4307556e-01
   6.8010784e-01   6.8528007e-01
   6.8070638e-01   7.8148678e-01
   5.7565292e-01   9.9780869e-01
  -2.6942653e-01   5.2135790e-01
  -1.4863423e-01   2.6018407e-01
  -8.2786486e-01   9.9369099e-01
  -2.7197049e-01   8.2820009e-01
  -1.3349032e+00   7.2324255e-01
  -4.7490281e-01  -4.3874036e-02
  -7.9667678e-01   6.9064383e-01
  -2.9449154e-01   5.3720329e-01
  -4.5140346e-01   1.0589701e+00
  -4.0913672e-01   8.5578157e-01
  -8.2458187e-01   7.2952967e-01
  -2.4201013e-01   8.1737028e-01
  -2.1834866e-01   8.6016666e-01
  -5.0458227e-01   7.2615126e-01
  -3.5865291e-01   8.2905307e-01
   7.3163995e-02   1.3783333e+00
   5.5685257e-01  -4.3370959e-01
   1.0145799e+00  -9.1393431e-01
   3.6544414e-01  -4.5401645e-01
   1.0963403e+00  -1.0769006e+00
   3.9864563e-01  -6.3413599e-01
   3.2622105e-01  -6.3431417e-01
   5.1247821e-02  -2.2875484e-01
   9.6117164e-02   1.5531402e-02
  -1.1972618e-01   2.0867344e-01
  -2.3515243e-01   6.9893627e-01
  -4.7991541e-01   1.6920486e+00
  -5.8830369e-01   1.2299941e+00
  -2.2748836e-01   5.7941387e-01
  -8.7935308e-01   2.5833495e+00
  -5.6335123e-01   2.6242223e+00
  -4.5675548e-01   2.5501985e+00
   6.4558233e-01   4.2904187e-01
   1.4848235e-01   6.1383298e-01
   1.0096258e-01  -5.6173609e-01
  -3.8052252e-01   1.6881362e+00
   3.6018910e-01   1.1298019e+00
  -1.7402205e-02   4.9216364e-01
  -1.0839348e-02   2.2159216e-01
   2.8795960e-01   7.2206479e-01
  -8.5473084e-02   2.0709742e-01
   8.5373291e-01  -8.2488834e-01
   3.7277014e-01   4.3676793e-01
   1.2222506e-01   2.1209136e-01
   9.9536764e-01   6.3917454e-01
  -3.7557031e-01   9.5397001e-01
  -3.6172976e-01   4.8148334e-01
  -1.7934349e-01   5.8608582e-01
  -3.0818529e-01  -9.6758589e-02
  -7.9154199e-01  -2.7230932e-01
  -8.6700165e-01   3.7403870e-02
  -8.2818550e-01   3.6079726e-01
  -1.1329490e-01   3.8838851e-01
  -4.1558725e-02   7.2376534e-01
  -2.9181231e-01   9.2423882e-01
   1.1822641e-01   8.0094061e-01
  -2.0761327e-01   4.0297106e-01
  -1.1830376e-01   7.6275680e-01
  -4.6084324e-01   3.7654443e-01
   6.0419659e-01   3.9442665e-01
  -3.0560573e-01   4.4715053e-01
   4.8716411e-01   4.5721918e-01
   8.2820303e-01  -3.7976953e-01
   7.1479249e-01   3.0514133e-02
  -1.3474770e+00   2.6604690e+00
  -6.5200001e-01   2.5091565e+00
  -6.2549709e-01   1.2158064e+00
  -3.0435477e-01   1.3376736e+00
  -8.5368531e-02   1.5028013e+00
  -9.6972644e-01   1.8800674e+00
  -5.1418964e-01   1.5296425e+00
  -1.1565292e-01   1.8071358e+00
   4.0451162e-02   1.1351104e+00
  -1.5503492e-01   1.7642675e+00
   1.1944570e-01   1.0635872e+00
   2.6486791e-01   1.2998946e+00
   2.9477782e-01   8.0165797e-01
   1.6845464e-01   1.0239086e+00
  -7.2320791e-01   1.3954420e+00
  -1.0159144e+00   1.0401800e+00
  -1.0873098e+00   1.6197460e+00
   7.0329478e-02   8.5043064e-01
   4.9216261e-01   9.2521310e-01
   6.4661547e-01   6.1202681e-01
   9.2461117e-01   3.3016745e-01
   5.0743972e-01   1.5335459e-01
   5.2361339e-01   7.8179009e-01
   6.0695047e-01   5.3904039e-01
   3.3756666e-01   6.6679723e-01
   7.1818770e-01   7.9419496e-01
  -4.5573705e-01  -1.1371852e-01
   6.7241371e-01   6.5954662e-01
   4.7350505e-01  -1.9677917e-01
   4.6755750e-01   3.9530589e-01
   7.2252030e-01  -4.6081757e-01
  -1.5411770e-01   1.0648385e+00
  -4.6584577e-02   1.3198619e+00
   5.2048778e-01   4.7859238e-01
   2.5284818e-01   9.1829561e-01
   1.7787814e-01   1.0637698e+00
  -1.3963732e-01   1.1794645e+00
   1.0770190e-01   1.1320287e+00
  -3.1209741e-01   1.0583524e+00
   3.7607173e-01   1.0242607e+00
   3.8110454e-01   1.7433581e+00
   2.4316544e-01   1.9344379e+00
   4.2080570e-01   9.6026339e-01
  -1.2842148e-01   1.0011309e+00
  -3.0093080e-01   8.9449536e-01
  -1.2936170e-01   8.5122674e-01
   3.5203754e-01   8.6181178e-01
  -2.0028972e-01   1.2041816e+00
  -4.8687622e-01  -2.9880821e-02
  -7.4156635e-02   3.8618493e-01
  -5.5764489e-02   1.6523627e-01
  -4.0634449e-02   9.6559509e-01
  -3.8303653e-01   8.9881238e-01
   2.2183206e-01   7.3495336e-01
  -4.0222247e-01   1.0625334e+00
  -7.3663467e-01  -3.3721787e-01
   1.5170471e-01   1.0685740e+00
   3.8512843e-01   1.0977167e+00
   4.8808294e-01   3.5579896e-01
  -7.3078613e-01   6.1919615e-01
  -5.6387002e-01  -8.9672370e-03
  -4.1902413e-01  -1.4037701e-01
  -3.6756341e-01   4.5447756e-01
  -1.8755816e-01   7.5445204e-01
   2.3381496e-02   7.9700594e-01
   4.9998579e-01   1.1162744e+00
   5.6597222e-01   1.4774002e+00
   3.9676200e-01   1.3445929e+00
  -2.8532077e-01   1.1520969e+00
  -2.5145939e-01   1.5428293e+00
  -6.2335003e-02   1.4198603e+00
  -3.8749396e-01   9.7474956e-01
  -1.1179065e-01   9.1946567e-01
   6.6973789e-01   1.6041717e-01
   1.5051605e-01   7.3556652e-01
   9.7640823e-02   7.0059465e-01
   6.6824308e-02   8.7925140e-01
   3.6002618e-01   1.1146992e+00
  -1.8139947e-01   1.0618799e+00
   9.2041625e-02   7.9186963e-01
   2.7258088e-01   9.5820259e-01
  -3.3706961e-01  -1.3704713e-01
   5.7737276e-01   9.4185126e-01
   1.9481624e-01   9.3070531e-01
  -1.7523545e-01   1.6305569e-01
  -3.9483504e-01  -1.0304090e-01
   2.8416931e-01   8.3269317e-01
   3.5596912e-01   1.8275918e+00
   7.5139985e-01   1.2573368e+00
  -7.6663023e-02   7.7613648e-01
   4.1499554e-01   1.3264525e+00
  -2.1534019e-01   5.7804588e-01
   3.9452300e-01   2.1462821e+00
   8.4469959e-03   1.7713987e+00
   3.5488494e-02   1.4948202e+00
  -2.3265320e-01   1.4204967e+00
  -1.3398783e-01   9.2231020e-01
   3.7055223e-01   1.4047537e+00
   2.8211629e-01   1.1665902e+00
   1.8981444e-02   6.9319742e-01
  -1.5038371e-01   8.2741160e-01
   1.8195239e-01   3.3130024e-01
  -6.6032965e-02   2.0434783e-02
  -8.5196565e-02   8.6088456e-01
  -1.6257488e-02   4.0829975e-01
  -3.4852859e-01   3.0428657e-01
  -3.9842234e-01   8.2839449e-01
  -3.1566101e-01   6.7662812e-02
  -1.8806047e-01   3.1476068e-01
   1.2523295e-01   1.1326884e+00
  -3.6166195e-01   3.0494381e-01
  -7.4770873e-01   2.0545886e-01
  -4.8911020e-02   5.3664755e-01
   1.6164146e-01   2.2809052e-01
  -8.6678613e-01   1.8213496e+00
  -5.6038200e-03   6.5617702e-01
  -9.8933446e-01   1.8731340e+00
  -1.1359079e+00   1.5048099e+00
  -5.3147415e-01   1.8541236e+00
   1.6668548e-01   1.8143820e+00
  -2.9365430e-01   1.6296910e+00
   1.0486482e-01   1.7398516e+00
   6.7043297e-01   7.2274853e-01
   6.9372670e-01   5.6835512e-01
   8.5842120e-01   9.1820727e-01
   6.8485840e-01   8.9895201e-01
  -7.4838169e-02   2.0273525e+00
  -5.6843105e-01   2.1071869e+00
   7.5870217e-02   2.8644089e+00
   3.5474677e-01   1.7525114e+00
   1.9048520e-01   2.6489178e+00
   5.2651450e-01  -6.4914931e-01
   1.3942374e-01  -1.3096304e+00
  -1.1497031e+00   2.2808431e+00
  -5.9870363e-01   1.0277831e+00
  -6.9815325e-01   9.2581776e-01
   1.1918529e-01  -2.6498205e-01
   1.0460580e+00   6.2238466e-01
   5.9337221e-01   6.7171944e-01
  -6.2667101e-02   2.1002604e+00
  -7.4377725e-01   2.3895687e+00
  -6.9857425e-01   2.5223459e+00
  -4.0249593e-01   1.9062218e+00
  -5.8721435e-02   2.5014944e+00
  -1.8093821e-01   2.1308586e+00
   1.4829382e+00   1.2224624e-02
  -1.9620088e-01   2.6695960e+00
  -1.1657409e+00   2.5195895e+00
  -4.5604807e-01   1.0485986e+00
  -2.6954642e-01   6.5008803e-01
  -1.2498462e-01   3.8214173e-01
   2.2530845e-01   2.2101886e+00
   4.3310490e-01   2.1450366e-01
   1.1563958e+00  -3.8667154e-01
   2.1898311e-01   2.7898375e+00
  -4.7412565e-01   2.4875684e+00
   9.2609489e-01  -3.2710292e-01
   4.3339544e-01  -1.8046506e-01
  -9.9683900e-02  -4.0174617e-01
  -4.4942749e-01   1.8142755e+00
   1.1946557e+00  -2.9258666e-01
   6.1645531e-01  -8.6447399e-01
   4.9506896e-01  -1.0754128e+00
   2.7792423e-01   2.3556652e+00
   1.3087143e-03   2.1843024e+00
  -8.4506184e-01   2.7477219e+00
  -2.1974295e-01   2.0438110e+00
  -1.7604536e-01   3.0425590e+00
   5.0645783e-02   2.0926121e+00
   1.6981422e-01   2.8345138e+00
  -1.6508350e-01   2.5553906e+00
  -1.5846225e-01   2.2326739e+00
  -3.1754496e-02   2.2646761e+00
  -6.6194658e-01   1.8635694e+00
   3.3094853e-01   2.3469676e+00
   1.0104974e+00   1.5287385e+00
   8.0823500e-01  -8.5832101e-01
  -4.9195992e-01   2.3975980e+00
   2.4095784e-01   2.7032215e+00
  -6.5031710e-02   2.0009826e+00
  -6.7184039e-02   1.9525558e+00
   4.1721863e-01   2.3858538e+00
  -1.6604196e+00  -7.3269778e-01
   1.2361767e-01   2.3905481e+00
  -1.7121027e-01   1.8427180e-02
  -4.8463870e-01  -2.7237345e-01
  -2.3742284e-01  -3.9288716e-02
   7.2216406e-01   2.8591915e-01
   7.9180193e-02  -4.1241374e-02
  -1.2258645e-01   5.5058470e-01
  -9.6876404e-03   2.7288731e-01
  -3.8331090e-01   4.6371786e-01
   1.8373863e-01   1.3805984e+00
   3.8855372e-01   6.8226473e-01
   6.8905241e-01   2.9605073e-01
   3.7924021e-01   7.7557312e-01
  -1.2072801e-01  -6.0390084e-01
  -6.0147399e-02   5.2203508e-01
  -5.4596939e-02   7.4535469e-01
  -6.8179318e-01   8.4823140e-01
   2.1296853e-01  -2.7464307e-01
   2.5485907e-01  -8.5477742e-01
  -1.9672287e-01   1.1455654e+00
   6.5858803e-02  -7.8703684e-01
   2.3770525e-01   1.2725041e+00
  -3.1793552e-01   1.3272384e+00
  -7.5005744e-01   3.3212242e-01
  -2.2475457e-01   1.4832410e+00
  -5.7811612e-01   5.4039434e-01
   6.9860883e-01  -7.4423024e-01
   2.4484203e-01   9.2726472e-01
   2.9211206e-01   5.2808514e-01
  -5.5174944e-02   3.1901009e-01
  -2.4060234e-01   5.0927035e-02
  -4.8078440e-01   5.5823295e-01
  -2.5407972e-01   2.2469567e-01
  -2.8096944e-01   5.5062490e-02
  -2.5817631e-01   3.0636944e-01
   1.1602615e+00   5.8189572e-01
   1.0601677e+00   1.0551198e-01
  -4.2029974e-02   4.0244604e-01
  -2.5566830e-01   9.5804242e-01
  -3.0596648e-01   1.0450576e-01
   5.7333956e-02   3.3133686e-01
  -4.2520039e-01   2.0482613e-01
  -3.4280977e-01   4.8620352e-01
   1.1603584e-02  -4.0754229e-02
   3.4982736e-02   8.2574783e-02
  -6.6478213e-01   1.0524619e+00
  -8.2462462e-01   1.7354837e+00
  -1.2834127e+00   2.3588448e+00
  -9.1168312e-01   1.4681320e+00
  -1.7951178e-02   1.0847859e+00
   8.9793559e-01   2.7518470e-01
   2.8361771e-01  -1.5599470e-01
   4.9711634e-01  -5.0247396e-01
   6.3381869e-01  -1.2140747e-01
   6.0685091e-01   1.9386028e-01
   7.7199564e-01   4.9756650e-01
   5.7305654e-01   2.3852081e+00
   1.2942518e+00   1.2425347e+00
   1.3434950e+00   1.1869154e+00
   7.9018492e-01   5.0175393e-01
   8.9658480e-01   1.3620861e+00
   6.3734022e-01   4.0133112e-01
   9.8689205e-01   1.4802849e+00
  -3.1714442e-01   7.4522619e-01
   8.0596984e-01   8.7411634e-01
   4.8455824e-01   1.4799310e+00
   3.1158717e-01   1.1997044e+00
  -8.6105498e-01   5.3271154e-01
  -5.0476961e-01   5.7944641e-01
  -4.1281739e-01   4.3251780e-01
  -2.6310971e-01  -1.5685120e-01
  -8.3163831e-01  -6.5448857e-02
  -6.4558908e-02   6.2016051e-01
  -5.2319619e-01  -5.4788510e-01
  -8.9759769e-01   8.8896751e-01
  -1.2678565e-01   1.2054455e+00
  -5.6443336e-01   9.0321653e-01
  -4.3567507e-01   3.9782514e-01
  -3.7646051e-01   2.7708363e-01
   2.2173390e-01   3.5229251e-01
   7.9140001e-01   1.3208195e+00
   4.6946131e-01   8.4344235e-01
   1.1522639e-02   6.1751000e-01
   4.8639989e-01   1.0424564e-01
  -4.2917098e-01   3.3203123e-01
  -1.2835240e+00   1.8590452e-02
  -9.3497813e-01   3.1479077e-01
  -7.0446696e-01   1.0682298e+00
   7.7715707e-02   1.8944698e+00
  -1.2523165e-01   2.0085462e+00
  -5.3384800e-01   1.2256765e+00
   4.4873562e-01   1.4949427e+00
  -5.2174756e-01   1.0140223e+00
   5.7237208e-01   1.5909028e+00
   1.9300813e-01   2.2944111e-01
  -4.4342595e-01   1.5460073e+00
   3.7213101e-01   6.7185989e-01
   9.6772537e-02   1.1723574e+00
   1.2805246e-01  -3.0737998e-01
  -9.0368357e-02   1.2715761e-01
  -7.7058221e-01   1.4807693e-02
  -9.3439913e-01   6.0514401e-01
   8.1878915e-02   4.0635833e-01
  -1.8149305e-02   3.9104747e-01
  -4.3721128e-01   6.1359685e-02
   4.5241695e-01   6.4236254e-01
   4.5744574e-01  -6.5918521e-02
  -1.0259744e-01   1.6680159e-03
  -3.7972486e-01   1.0746185e-01
   6.0187775e-01   9.8959141e-01
   4.1695152e-01   3.9237870e-01
  -3.5393396e-01   1.2016124e+00
   1.9182099e-01   8.5153636e-01
   7.9936524e-01   2.5430603e-01
   2.1732123e-01   8.2012701e-01
  -3.5877009e-01  -7.7903283e-01
  -3.5376231e-01  -2.6628075e-01
   3.1588621e-01   2.0543784e-01
   2.0989279e-01  -1.7205939e-01
   3.8509047e-01  -1.1859221e-01
  -5.9980204e-01  -8.9715636e-01
  -3.1338595e-01   1.1702365e-01
  -2.9935784e-02   8.3794949e-01
   1.0297278e-01   8.4693362e-01
   6.1830886e-02   8.2049771e-01
  -3.2453028e-01   6.4543763e-01
  -3.8160453e-01   1.1627014e+00
   2.9918783e-01   7.1352984e-01
  -1.4424610e-01   1.2654925e+00
   7.6978156e-02   8.3479896e-01
   6.5755176e-01   8.9110830e-01
   4.2580816e-01   1.6212528e+00
   3.9646096e-01   1.7207940e-02
   1.5398595e-01  -1.1344578e-01
   4.3162752e-01   4.5841283e-01
   6.3200768e-01   6.1018376e-01
  -1.3843337e-01   2.8832217e-01
   2.6315221e-01   2.3345926e-01
   9.8502225e-01   5.6333251e-01
  -4.2276931e-01   2.4569930e-01
  -2.9285650e-01   7.3928423e-01
   8.4628975e-02   6.4003314e-01
  -1.7421162e-01   6.0648181e-01
   3.8625868e-01   6.7942250e-01
   2.3411598e-01   6.1585848e-01
  -1.9434170e-01   1.9823013e-01
  -6.6821722e-01   1.0148334e+00
  -2.1305540e-01   1.3368326e+00
  -4.6651266e-01   1.1758101e+00
  -3.1414602e-01   8.0103798e-01
   4.3200470e-01   1.2504838e-01
  -7.6339045e-01   5.0490738e-01
   5.4204745e-01   5.2853973e-02
  -7.0271067e-01   7.6474968e-01
  -4.4980414e-01   9.2649958e-01
  -1.0886338e-01   1.0732771e-01
   1.2835849e-02   9.7088966e-01
  -3.1428375e-01   6.6234210e-01
   7.1309544e-01  -1.1383959e-01
   3.8074472e-02   1.0227446e+00
   2.3937719e-02   1.4574494e+00
  -5.3146778e-01  -1.1066357e-01
   2.9681007e-01  -1.3633538e-01
  -1.6349808e+00   7.4389667e-01
   2.1734040e-01   9.0429861e-02
  -2.0227984e+00  -5.7549724e-01
   2.8214885e-01   7.9283829e-01
   3.0877763e-01   1.0095124e+00
   5.1487808e-01   1.7991759e+00
  -5.0000274e-01   1.7125334e+00
   4.0275350e-01   1.2004983e+00
  -1.4987989e-02   1.0842555e+00
  -1.1859258e+00   1.8211989e+00
  -1.0986209e-01   4.3180308e-01
   1.2081845e+00   2.6439493e-01
   8.1019533e-02   1.7312326e-01
  -9.6520698e-02   4.4735838e-01
   9.1488013e-01   3.3634929e-01
   1.8505263e-01  -7.3446182e-01
  -2.9445976e-01   2.5975857e-01
  -5.2700407e-01   3.7569522e-01
   1.3272499e+00  -4.2251412e-01
   6.4744709e-01   2.5604239e-01
   6.6564520e-01   2.4160456e-01
   3.0716424e-03  -8.5740751e-02
  -3.4103018e-01   1.2975459e+00
   3.3576862e-01   1.4301354e+00
  -9.8137019e-01   7.5438704e-01
  -9.9091807e-01   7.3512670e-01
  -7.3401446e-01   6.3796936e-01
   2.1370639e-01   1.0882391e+00
   1.0425786e+00   7.1589499e-01
   1.1172100e+00   7.8447022e-01
  -4.5981091e-02   2.3737782e-01
   6.5395168e-01   3.2527524e-01
  -3.0561468e-01   7.7420765e-04
  -6.3300350e-01   4.4127260e-01
   1.9442591e-01   8.6138823e-01
   1.5030110e-01   7.1299175e-01
  -8.8591974e-01  -2.8909652e-01
  -4.8228789e-01  -1.0163609e-01
   9.0432897e-01   5.4072915e-01
  -7.6475527e-01   9.2911921e-01
   1.5393839e-01   6.8426447e-01
  -3.0952104e-01   9.7344903e-01
   7.8200150e-01   9.4199982e-01
  -1.9667786e-01   1.2844072e+00
  -2.3915028e-01   6.4830402e-01
  -1.1033362e-01   6.8413218e-02
   7.7960542e-02   7.8749177e-01
   2.3852301e-02   6.7938417e-01
   6.3938586e-01   2.5502008e-01
  -1.5614823e-01   2.2964912e-01
  -1.6189386e-01   6.6439625e-01
   3.7162394e-01   4.1415629e-01
   8.8692848e-03   7.0564594e-01
  -2.0330186e-01   4.0535651e-01
   3.4270364e-01  -2.0074756e-01
  -3.5037158e-01   2.4623856e-01
   1.3847527e-01  -4.3430499e-01
   4.3676779e-01  -1.8017194e-02
  -8.8774923e-01   9.6293223e-01
   1.6578857e-01  -2.8409432e-01
  -7.1820615e-02  -2.9052300e-01
  -4.7424030e-01   1.0264498e+00
   5.7964651e-02   6.2822390e-01
  -1.6623381e-01   6.5928739e-01
  -3.4700795e-01   1.7107645e-01
  -5.7563563e-01   7.8074402e-01
  -1.3013858e-01   2.2891547e-01
   1.3194111e-01   3.9302265e-01
  -4.1544465e-01   9.7865404e-02
  -3.9855631e-01   6.8489849e-01
  -4.7627167e-01  -2.5125732e-01
   9.3658956e-02  -1.5248769e-01
   2.2693714e-01   3.8064013e-01
   4.2638907e-01   6.2376810e-01
   5.3916824e-01   6.1485302e-01
   5.4657870e-01   6.1891958e-01
   8.8094233e-01  -1.8647956e-01
   4.5344420e-02   3.4308155e-01
   4.6411228e-01  -7.1005926e-01
   3.4491819e-01   2.0642739e+00
   4.2161777e-01   1.7924634e+00
   6.7903461e-01   1.0500633e+00
   3.8520607e-01   1.1881654e+00
  -1.7254004e-01   1.1747388e+00
  -5.7313123e-01   8.0666879e-01
  -2.3750161e-01   9.4455580e-01
   4.6996124e-01   9.0033920e-01
  -4.6309900e-01   1.2733616e+00
  -7.1063256e-01   1.1343701e+00
  -1.4383344e-01   2.5641000e-01
   2.5092453e-01   1.8063574e+00
   2.8248577e-01   1.7393837e+00
   1.1467945e-01   2.8578642e-01
   1.5366491e-01  -1.7896393e-01
  -1.0841278e-01  -6.6116236e-02
   1.3616662e-01   3.6104693e-02
  -8.0160823e-02  -6.4113824e-01
  -5.3627755e-01  -3.9469238e-01
  -4.5426613e-02   7.7661035e-01
  -4.7556713e-01   1.4299202e-02
   1.0870911e-03   5.2417663e-01
  -1.7062732e-01   5.1953182e-02
   4.6800971e-01   4.4882137e-01
   9.4541291e-03   6.9094277e-01
  -9.7208433e-02   1.0429466e+00
  -3.3411742e-02   1.6266145e+00
  -4.4458942e-01   1.5697277e+00
  -3.3269690e-01   1.4882371e+00
  -1.5780998e-01   1.0378209e+00
   1.8588304e-01   1.6301143e+00
  -9.2465205e-02   1.3195174e+00
   2.3226799e-01   1.4090257e+00
   3.0524839e-01   8.4885622e-01
   6.6258540e-01   1.1574044e+00
  -2.1731234e-02   9.9298417e-01
   1.2183102e-02  -1.3447182e-01
   3.6811678e-01   4.3355206e-01
  -1.4771689e-01   7.9062953e-01
  -6.7576564e-03   1.5876567e+00
  -8.4128670e-01  -1.6347340e-01
  -8.5947126e-02   4.1809432e-02
   1.4675387e-02   1.4312701e+00
  -1.6368867e-01   1.7808194e+00
   7.8326980e-02   1.4541466e+00
   3.4240512e-01   3.8122825e-01
   2.2361778e-01   3.1697153e-01
   1.8887416e-01   1.7385406e+00
   3.4386793e-01   2.1648484e-01
   1.2970372e-01   9.4224894e-02
   2.9888996e-01   7.4994266e-01
   4.7515053e-01   8.6102532e-01
  -3.8163948e-01   4.2499757e-01
   1.1163808e-01   1.6624819e+00
   8.5017992e-01   8.7783823e-01
  -5.1763644e-01   4.0069804e-01
  -4.6143031e-01   7.1507059e-01
  -8.5245196e-02   5.9386131e-01
  -3.2891354e-01   5.7093505e-01
   1.7997163e-01   7.3625750e-01
   1.0328535e-01   8.0073198e-01
   4.1481925e-01   1.2342831e-01
  -8.7322528e-01   9.3343521e-01
   2.3388900e-01   4.7373325e-01
  -7.0166765e-01   1.0945955e+00
  -4.9902824e-01   7.2273018e-01
   4.4335879e-01   1.4028887e-01
  -1.5182426e-01   3.0013604e-01
   4.7125005e-01   1.9639446e-01
   8.0870855e-01  -4.9189232e-01
  -6.2763044e-01   9.9048768e-01
  -1.4633166e-01   2.6247284e-01
   4.3340709e-01  -3.5959932e-01
  -4.5972828e-01   7.1392063e-01
   7.2829847e-01  -3.5547327e-02
  -1.6736168e-01   1.1035629e+00
  -2.4544281e-01   1.5328736e+00
  -5.6818721e-01  -1.3726851e-01
  -5.1099015e-01   1.4187343e+00
   1.5447355e-02   7.3377861e-01
   3.0065510e-01   6.2184646e-01
   2.7087776e-01   7.5113014e-01
  -6.9966835e-01   2.0307145e+00
  -4.9439621e-01   1.3732613e+00
  -9.1744615e-01   1.5033832e+00
  -4.5688340e-01   5.4428303e-01
  -5.7683622e-01   7.3549583e-01
   1.3785297e+00   4.7355299e-01
   8.6215943e-02   5.3621696e-03
   3.3719379e-01   4.6101352e-01
   2.8410573e-01   8.2595538e-01
   4.5982185e-01   6.9140902e-01
   2.4374762e-01  -4.6714736e-01
   2.6571558e-01   5.4898222e-01
  -6.2058372e-01   9.3814358e-01
   1.5069548e+00   8.3007033e-01
  -2.6889630e-01  -1.8260828e-02
   8.9554435e-02  -9.5964647e-01
  -6.9311916e-01   3.5772904e-01
   9.1517598e-01   1.4945608e+00
   7.3306270e-01   1.4950186e+00
   4.4985041e-01   8.0881048e-01
   1.5329360e-01   7.8076167e-01
  -4.5660975e-01   6.1292398e-01
  -1.0543143e+00   1.0984295e+00
  -5.6193879e-01   1.2765817e+00
  -5.0429959e-01   8.5699586e-01
  -6.5164343e-01   1.2641268e+00
  -4.8792635e-01   1.3374914e+00
   1.0193438e+00   7.7775565e-01
   1.4332438e+00   6.7667228e-01
   1.1249336e+00   2.3784593e-01
   2.3571118e-01  -3.2916152e-01
   3.9550913e-01   5.6323249e-02
  -4.4654521e-01   8.3528635e-03
  -2.6187220e-01  -1.3577008e-01
  -2.0647870e-01   1.7491532e-01
  -1.6858255e-01   6.8222070e-01
  -1.5565740e-01  -2.6228402e-01
  -2.6102735e-01   1.3663994e+00
   4.6531142e-02   7.0469893e-01
   6.4762922e-01   5.2428385e-01
  -4.9623456e-01   1.6484669e+00
  -5.6705544e-01   3.2616688e-01
  -6.1444048e-01  -3.1733334e-01
  -3.7448907e-02   1.7782245e+00
  -2.2220948e-01   1.6720205e+00
   8.3753265e-01   9.8013283e-01
   1.0650284e+00   2.3343003e+00
   9.7318574e-01   2.2765384e+00
   9.3375731e-01   2.0444932e+00
  -7.4096543e-01   2.9325068e+00
  -3.0305876e-01   8.7913933e-01
  -5.9348680e-01   8.8927869e-01
  -1.0560075e+00   1.2791593e+00
  -8.6932448e-01   1.2509908e+00
  -8.6815456e-01   2.0733657e+00
  -2.4110396e-01   9.7519041e-01
   3.2592692e-02  -1.7273303e+00
  -3.9262761e-02   2.3486244e+00
  -1.9534492e-01   2.0544636e+00
   5.3991385e-01   9.3437467e-01
   5.6407978e-01   6.8399367e-01
   3.4723477e-01  -4.6031618e-01
  -7.8452474e-01  -3.0830586e-01
   2.7950459e-01  -1.0573408e-01
   1.1840413e-01  -2.1784865e-01
  -5.6838746e-02   1.9279860e+00
  -1.2140956e-01   2.2604286e+00
  -1.9735673e-01   6.1275712e-01
  -1.4237702e-01   9.9798582e-01
  -1.8959152e-01   2.2178338e+00
  -4.2136895e-01   1.0812828e+00
  -6.1185777e-01   8.9245640e-01
  -3.3245744e-01   6.2732176e-01
   1.7091374e-01   1.9448743e+00
   5.9508385e-01   1.0409227e+00
  -8.7756698e-01   6.4486781e-01
   2.5541005e-01   1.7215209e+00
  -2.5237566e-01   1.4229624e+00
   2.9350541e-01   5.6090462e-01
   6.3839696e-01   1.3073221e+00
   8.8340295e-01   1.1280836e+00
   9.6097835e-01   1.1513003e+00
  -2.5627370e-01   6.9796598e-01
  -7.6947701e-01   9.5011392e-01
  -2.0052209e-01  -2.4224209e-01
  -1.8637851e-01   2.1019719e+00
   8.1816037e-01   1.9222076e+00
   8.8048972e-02   1.7798932e+00
   5.8504077e-01   6.5311535e-01
   4.0532496e-01   9.6697309e-01
   5.2494951e-01   1.2266950e+00
   5.6102346e-01   1.6028264e+00
   3.0861714e-02   2.0092496e+00
  -1.4653786e-01   6.6452076e-01
  -3.0237502e-02   8.0894770e-01
  -1.5729037e-01   1.3605704e+00
   4.0350943e-01   2.2141396e+00
  -1.7291353e-01   1.5901683e+00
  -6.3553177e-01   9.4531291e-01
   4.1371340e-02   1.5326470e+00
  -6.1473317e-02   6.9637112e-01
   3.7598779e-01   1.9475444e+00
  -7.3160013e-02   1.6906207e+00
   3.6395932e-01   2.1829562e+00
   9.9120192e-01   2.1890618e+00
  -1.1524862e-02   1.8974071e+00
   8.7184052e-02   9.7148697e-01
  -3.3951828e-01   8.5750395e-01
  -5.2504864e-01  -7.7293685e-02
  -4.9290360e-01  -1.4723770e-01
  -4.7275774e-01   8.9820739e-01
  -5.9019813e-01   6.0805095e-01
  -7.4936762e-01  -8.4438460e-01
   1.3520290e-01   3.1622863e+00
   1.2825730e-01   2.9571316e+00
   7.3088299e-02   2.2070089e+00
   1.2064718e-02   1.7678635e+00
   3.1263685e-01   1.2184500e+00
  -3.8804555e-01   2.1947160e+00
  -6.5018287e-01   6.5326582e-01
  -3.4621151e-01   8.2174518e-02
   3.2326271e-01   9.3858056e-01
   4.0415454e-01   4.8685262e-01
  -3.1088972e-01   3.4101373e-01
  -3.2586429e-02   7.8080159e-01
  -5.4381613e-02   6.2472167e-01
   1.7087896e-01   7.3446119e-01
   3.6277820e-01   2.1490275e+00
   8.9242641e-02   4.4229265e-02
  -2.1230393e-01   4.1698300e-02
  -1.8408396e-01   4.3256109e-01
   1.6711845e-01   7.6963372e-02
   8.7831541e-01   1.1166646e+00
  -7.0045709e-01   4.5551402e-01
  -4.4791021e-01   1.1559475e+00
  -5.6083087e-01   1.2321029e+00
  -8.6605654e-01   1.4693271e+00
  -7.9407239e-01   2.2883933e+00
  -3.9745693e-01   1.9251139e+00
  -2.7069614e-01   2.4846640e+00
  -1.6119926e-01   3.5737386e-01
  -5.1358174e-01   3.2791968e+00
  -9.3116107e-02   1.7770223e+00
   1.1014018e+00   2.0619030e+00
  -1.3591409e-02   2.5094729e+00
  -5.1229600e-02  -4.5627548e-01
  -6.9443858e-02  -2.1334098e-01
  -1.0327533e-01   9.9953997e-02
   1.7732051e-01   2.1465231e+00
   5.3971588e-01   2.2631658e+00
  -6.5596561e-03   2.6138739e+00
  -5.4091178e-02   8.6683663e-01
   2.0594200e-02   2.4901793e+00
   1.1522610e+00   1.6530605e-01
   9.1180519e-01   2.1768224e+00
   4.9065845e-01  -7.9472648e-01
   3.6588277e-01  -1.1768657e+00
  -2.3182422e-01   1.5328094e+00
  -3.0256275e-01   1.2479991e+00
   1.3400065e-02  -1.4363227e+00
   6.1131946e-02  -2.0727522e-01
  -2.7382077e-01  -7.3730486e-01
   8.0338316e-01  -7.4523650e-02
  -3.3635906e-02  -6.1461389e-01
  -6.7377646e-02  -1.2225671e+00
   6.3716280e-01  -5.7046985e-01
   4.1848012e-01  -5.4436072e-01
  -7.0269298e-02  -8.8714404e-01
   1.8161232e-02   1.3461295e-01
   2.1524475e-01  -4.3427805e-02
   1.3545662e-01   1.2173556e-01
   3.9936673e-01   2.4972101e-01
   7.7448299e-01   2.8469033e-01
   1.6627494e-01   6.7211973e-01
   4.4715730e-02   1.0800679e+00
  -2.1732425e-01   1.3670616e+00
  -6.9956985e-01   1.5548140e+00
  -7.9048711e-01   1.9893518e+00
  -2.7805218e-01   2.2382410e+00
  -1.3765193e-01   1.5942412e+00
  -2.9842636e-01   1.3033122e+00
  -6.1560262e-01   1.4535117e+00
  -5.5996365e-01   9.3095415e-01
  -2.5873780e-01   9.4878265e-01
   2.7813652e-01   3.2707864e-01
   3.3552176e-01   4.0795794e-01
   7.6985933e-01   1.4396080e+00
   5.7440424e-01   1.4316280e+00
   3.0560956e-01   8.8641455e-01
   1.1761445e-03   8.0733650e-01
  -6.0265789e-01   5.1039081e-01
  -6.8885734e-01   1.1387678e+00
  -5.7928020e-01   7.0213658e-01
  -7.2744869e-01   1.0504750e+00
  -6.7211373e-01   1.1430674e+00
   9.3211783e-01   8.4859884e-01
   1.3690569e+00   7.3586964e-01
   1.1212229e+00   2.8225224e-01
   2.9963910e-01  -3.5946984e-01
   4.1396927e-01   3.9055890e-02
  -4.1417095e-01  -2.5290732e-01
  -1.0890034e-01  -3.4906536e-02
  -1.0689849e-01   4.2895052e-01
  -9.8348428e-02  -3.3891581e-01
  -3.0316663e-01   1.2018734e+00
   1.7795268e-02   6.0133456e-01
   6.0724624e-01   5.8912014e-01
  -6.4750166e-01   1.4874078e+00
  -5.7160835e-01   3.1938808e-01
  -5.9896343e-01  -3.8041218e-01
  -2.9218067e-01   1.3602695e+00
   1.6346085e+00   1.4535154e+00
   5.8905000e-01   8.7389104e-01
   2.1351511e-01   1.2986506e+00
   9.6744372e-01   2.5061545e-01
   4.2476291e-01   8.3900648e-01
   7.6059044e-01   7.0243819e-01
  -9.8602832e-01   1.1132894e-01
  -6.5596604e-01   6.4380998e-01
  -8.8007804e-01   6.2034413e-01
  -6.3775230e-01   1.8401301e-01
  -8.4544335e-01   4.1260310e-01
   6.7809569e-01   4.6659567e-01
  -1.3474479e+00  -1.7330660e-01
  -9.2946226e-02   1.8518515e-01
   2.1362645e-01   9.2794078e-01
   1.6914755e-01   6.4315625e-01
  -1.3070483e+00   4.2884986e-01
  -1.0847373e+00   2.1392618e-01
  -5.6680470e-01  -6.7406176e-02
   1.7850167e+00   1.4815755e+00
   5.6363629e-01   8.6440169e-01
   4.0475913e-01  -7.1724928e-02
   9.0427608e-01   4.4537791e-01
   7.7307801e-01   2.1984011e-01
   1.0921463e+00  -8.7717352e-02
   4.4174511e-01  -3.5133010e-01
  -1.3853007e+00   4.2599644e-01
  -1.6292104e-01  -8.3734599e-01
  -2.0248448e-01  -7.0910318e-01
   5.3641956e-01  -3.8849766e-01
   3.0987465e-01   1.4203962e+00
   4.6662604e-01   1.3379929e+00
  -2.9240326e-01   1.3336698e+00
  -6.6580086e-01   1.3649039e+00
   6.6200059e-03  -6.9855847e-03
  -7.9307968e-03  -1.7732591e-01
   4.8933945e-01  -6.4309880e-02
   5.8432499e-01   1.3954685e-02
   1.3704327e-01   9.4796370e-01
   1.2910417e-01   1.0455783e+00
   4.4895689e-02   1.0048209e+00
   4.7211839e-01   1.0210641e+00
  -2.8876008e-01   9.0714038e-01
  -4.3988042e-01   7.8340213e-01
   4.1120030e-01  -5.9694303e-01
  -8.6081672e-01   1.5745835e+00
  -1.3047069e+00   1.1858975e+00
  -1.1878068e+00   1.1612725e+00
   2.3792250e-01   2.4164523e+00
   1.7540817e-01   2.0230757e+00
   8.7546677e-01   1.2846762e+00
   2.2202864e-01   1.7695992e+00
   2.0208537e-01   1.5060167e+00
   4.9145407e-02   5.2918704e-01
   1.0172003e-01   7.3996960e-01
  -2.6004646e-01   9.5798684e-01
  -4.0606911e-01   1.0314871e+00
   3.7022417e-01   1.5787589e+00
  -3.2763560e-02   1.7514725e+00
  -1.2376167e-01   1.7017067e+00
  -2.4793529e-01   3.3714500e-01
  -1.0197993e-01   6.5909079e-01
  -1.3501390e-03   3.9424390e-01
  -1.6250818e-01   1.5627888e+00
  -2.2205012e-01   1.7340009e+00
   1.1005452e-02   1.8070585e+00
   1.3453684e-01   9.6508821e-01
  -3.6648276e-01   1.5869488e+00
  -1.5168165e-01   1.7745359e+00
  -3.4228957e-01   1.2608834e+00
   3.9375082e-02   3.7202703e-01
  -3.9765663e-01  -3.9189763e-01
  -7.0254256e-01  -7.8245119e-01
  -1.2926045e-01   9.8961357e-01
  -7.3987666e-01   1.4090174e+00
  -2.7180555e-01   1.7669010e+00
  -2.0539003e-01   1.6106162e+00
   4.8813377e-01   2.0525860e+00
   7.4241695e-01   1.5934875e+00
   2.9469882e-01   1.3146966e+00
   2.4044738e-01   2.1123559e+00
  -2.3506879e-02   2.2136703e+00
   1.4979872e-01   1.7134066e+00
   9.9252411e-02  -9.3040595e-01
   1.0561324e+00   2.0693288e+00
  -9.9455577e-01  -1.1351705e+00
   2.5267159e-01   1.8866002e+00
  -9.4890009e-02   2.2291513e+00
   2.3593250e-01   1.9907441e+00
  -1.1335875e-01   1.5817910e+00
  -2.0461831e-01   9.4720896e-01
  -8.1786210e-03  -1.1057861e-01
   2.6426280e-01   3.3260659e-01
  -3.5847908e-01   9.5193719e-01
   4.8522534e-01   2.0153125e+00
   9.7412196e-02   1.1908334e+00
   5.2191923e-02   1.6105344e+00
   2.4669731e-01   2.1619789e+00
  -3.3352895e-01   1.5552621e+00
  -8.7518468e-02   1.4889131e+00
   2.2210836e-01   9.9724064e-01
   8.4290470e-01   1.1836216e+00
   2.9464269e-01   1.0077313e+00
  -3.5656701e-01   9.0553654e-01
   1.1256844e-01   8.6150551e-01
  -1.0058637e-01   7.6484270e-01
  -8.8005383e-01   9.7124690e-01
  -8.5589652e-01   1.0300936e+00
  -7.6820444e-01   6.1980138e-01
  -3.5087122e-02   1.7756446e-01
   6.5819201e-02   9.4971778e-01
   4.7832511e-01   1.8448203e+00
   1.7630619e-01   1.1513392e+00
   3.9882782e-01   2.1847937e+00
   5.4106063e-01  -7.0716019e-01
  -8.3075436e-01   1.2699471e+00
   6.5447911e-01  -7.7327679e-01
  -3.0987979e-01   1.7745995e+00
   5.4738579e-01   1.1911864e+00
  -4.9223396e-01   1.5657555e-01
  -1.5536602e-01   1.6555637e+00
  -1.0623979e-02   1.6728609e+00
  -2.5563089e-01   1.9155608e+00
   2.2358973e-01   7.6489635e-01
   2.9978849e-01   6.7809630e-01
   5.7033639e-01   5.0524488e-01
  -6.6295662e-02   7.1403169e-01
   2.7774242e-01   9.3348665e-01
   1.5696645e-01   4.8083220e-01
  -1.6769994e-01  -7.4693445e-01
  -7.9427228e-02  -5.8868777e-01
   6.1802272e-01   1.8078665e+00
   3.1927223e-02   1.8069825e+00
  -4.8782604e-01   1.1349544e+00
  -3.3787921e-01   1.2598929e+00
  -3.6289649e-01   1.7976629e+00
   4.6684922e-01   4.8496097e-01
   6.4040174e-01   6.8819400e-01
  -9.3832790e-01  -1.0669856e+00
  -1.8903690e-01   3.5717683e-01
   1.4321067e-01   6.3279771e-01
   7.0785650e-02   1.2119119e+00
   5.9122492e-01   8.3017345e-01
   7.4968079e-01   9.3971513e-01
   5.1650440e-01   9.2883048e-01
  -2.6472375e-01   9.2521920e-01
   3.0142721e-01   1.3125129e+00
  -5.9982327e-01   8.6477931e-01
  -5.2967941e-01   7.1700350e-01
  -7.5601116e-01   8.4399386e-01
  -1.0126730e-01   1.5483972e+00
   3.2359014e-01   1.4648134e+00
  -1.6114705e-01   4.2897548e-01
   6.7093354e-01   9.6439364e-01
  -8.2610329e-02   1.0157618e+00
  -4.7407075e-01   2.0350618e+00
  -5.3113234e-01  -1.1515965e+00
   7.3037125e-01   2.1797636e-01
  -1.1708682e+00  -9.2180535e-01
   5.4864684e-01   7.9805089e-01
   3.2751985e-01   5.0906158e-01
  -6.3564173e-02  -8.4983368e-01
  -2.1888370e-01  -1.1645413e+00
  -7.2172809e-01   3.6837084e-01
   4.4203566e-01   9.4028570e-01
   1.8366439e-01   5.7843536e-01
   8.6272377e-01   9.1378080e-01
  -9.3623784e-02   1.5212964e+00
  -3.3579431e-01   9.3995055e-01
   8.2784137e-04   1.0219686e+00
  -5.0868843e-01   4.9217627e-01
  -1.1733462e+00   1.5422251e+00
  -6.9257788e-01   1.2297230e+00
  -1.2745711e+00   7.6208959e-01
  -4.9580328e-01   1.0735861e+00
  -9.9855766e-01   7.6946524e-01
  -2.9830810e-01   1.2112235e+00
   1.9123043e-01   9.4069438e-01
   6.4443879e-01   1.0083586e+00
   8.6097212e-01   5.7966653e-01
   5.8422376e-01   1.3608847e+00
   9.2727484e-01   6.6794784e-01
   4.5041251e-01   9.6509358e-01
   3.3549078e-01   1.3116454e+00
  -3.3195861e-01   1.5889185e+00
  -3.4960918e-01   1.8709046e+00
   2.9743410e-01   7.7962001e-01
  -6.7456581e-01   6.6189333e-01
  -5.9604621e-01   1.1156226e+00
  -1.8616440e-01   3.5164334e-01
   1.2469553e-01  -4.4939902e-01
   9.2545202e-01  -5.7252124e-01
   1.0354141e+00  -4.9135331e-01
   8.6505242e-01  -3.7096601e-01
  -1.8045341e-01   1.2319359e+00
  -7.8606544e-02   9.0254103e-01
   1.0688396e-01  -1.8557392e-01
   2.4589464e-01  -1.9629372e-01
   2.2569656e-01   3.1546370e-01
  -1.3326070e-01   1.9645317e-01
  -1.3935995e+00   8.8645958e-02
  -1.3181742e+00   1.4775486e+00
   1.6286961e-01   6.1726065e-01
  -1.2823985e+00   1.1061176e+00
   3.2933394e-01   6.7360932e-01
   1.0693404e-01   1.0098744e+00
   7.2656803e-02   7.6315739e-01
  -2.9711839e-01   1.2745908e-01
  -1.7393170e-01   1.5672062e+00
   7.3854844e-01   5.8293990e-02
   6.0997064e-01   4.9006105e-01
   8.0994801e-01   5.3747784e-01
  -2.3300446e-01   1.7117414e+00
   7.4379239e-01   1.2870655e+00
   8.4680058e-01  -4.6330972e-02
   1.3443535e-01   4.0605747e-01
  -4.8609062e-01   8.6758842e-01
  -5.0905210e-01   9.1681865e-01
  -1.4612037e+00   4.7383679e-01
   6.6825092e-01   2.8568676e-01
   7.7421291e-01   6.3573493e-01
   3.5088529e-01   1.0336218e+00
   6.1977979e-01   4.5013571e-01
   3.9417055e-01   2.3032709e-01
   3.2479464e-01  -3.0906199e-02
   3.6018401e-01  -4.0772632e-01
   3.0729177e-01  -1.0810267e-01
   4.3414597e-01  -1.5201384e-01
   6.5940179e-01  -7.8193801e-01
  -6.7718093e-02  -1.4152771e-01
  -3.0838285e-01   1.2747274e+00
  -3.5636611e-01   2.2853963e+00
  -1.6869633e-01   2.4176588e+00
  -8.1300822e-01   2.2888052e+00
  -1.0727493e+00   2.2406994e+00
  -2.5368332e-01   1.6428518e+00
   3.4657201e-03   2.6976848e-01
   2.6547515e-02   1.1480271e-01
   4.8707809e-01  -8.4515822e-02
   6.6446587e-01  -1.8611042e-01
   3.2545492e-01   8.0530383e-01
   3.3603877e-01   1.0843136e+00
   5.8422039e-01   2.9305719e-01
   4.3286609e-01   1.1359337e+00
   2.3576056e-01   8.1037560e-01
  -1.4801134e-01   1.8410397e+00
   2.3788683e-01   1.4102822e+00
   1.4892807e-01   1.7192226e+00
  -3.9908305e-01   1.9985917e+00
  -3.9006845e-02  -3.8626856e-02
  -8.5848494e-01   6.3313600e-01
  -7.5149573e-01   1.6960930e+00
  -7.2601540e-01   1.1191906e+00
  -4.6349511e-01   1.2909488e+00
  -4.9052776e-01   1.0878841e+00
  -1.5263764e-01   3.6363214e-01
  -5.6205046e-01   3.3164078e-01
  -3.6826536e-01   9.0239399e-01
  -5.2320640e-01   1.6521068e+00
  -1.4700840e-01   1.1169157e+00
   1.2405263e-01   8.7594563e-01
   5.2851980e-02   1.0754613e+00
   3.8935544e-01   1.5406447e+00
   4.5905614e-01   4.1984615e-01
   3.1829062e-01   1.0680231e+00
   1.3635843e+00   1.2121910e+00
  -6.2792418e-01   1.2881543e-01
  -6.4341777e-01  -1.4771216e-01
  -8.5812591e-01  -3.5774338e-01
  -3.5158958e-01  -2.6842924e-01
  -5.3020520e-01  -3.9187969e-01
  -2.3109630e-01  -5.1496121e-01
  -8.8381242e-01  -3.1515784e-01
  -1.1724486e+00   4.0229294e-01
   6.8933958e-02  -3.0928798e-01
  -2.4697326e-01  -4.8816927e-01
  -3.1175961e-01   1.5483527e-01
   2.6468699e-01   3.6738072e-01
   4.9378816e-01   1.2591982e+00
   1.3578105e+00   4.0008345e-01
   1.6911198e-01  -6.5467363e-02
   2.0871249e-01   1.3646567e+00
   7.3873196e-01   1.1594860e+00
   6.9718537e-01   1.7500557e+00
   5.9124909e-01   1.8384153e+00
   1.8786794e-01   1.6454004e+00
   1.1156715e+00   1.1993364e+00
   9.1748390e-02  -1.2608089e-01
  -7.1195660e-02   8.3378111e-01
   2.2431860e-01   1.5523198e+00
  -5.5669141e-01   5.0065882e-01
   2.7542301e-01   4.2350986e-01
  -1.2186591e-01   9.5364982e-01
   2.7590666e-01   1.2186759e+00
   5.8844066e-01   3.9848137e-01
   5.6156607e-01   6.3871727e-01
  -4.1638445e-01   1.8447024e+00
  -1.1679935e+00   2.1638694e+00
  -2.3434392e-01   1.0426649e+00
  -2.2171650e-01   7.3239196e-01
   1.0863230e-01   6.6984774e-01
   1.1380010e-01   7.4607848e-01
  -1.7450385e-01   1.7778677e+00
   5.2762381e-01   1.1558137e+00
   7.4149608e-01   6.2542732e-01
   2.0943267e-01   8.3014053e-01
   6.5376813e-01   8.9972858e-01
   1.5697928e-01  -9.2208318e-02
   1.8016438e-01   6.3051040e-02
  -1.5029211e-01   1.4420857e+00
  -1.5813267e-01   5.2352209e-01
   1.1628517e-02   1.5008546e+00
   4.7911326e-01   1.5892678e+00
  -5.8367479e-01   4.9672680e-01
  -6.5390230e-01  -2.1260429e-01
  -7.2574195e-01   1.2807629e+00
   8.8738605e-02   9.4200969e-01
  -5.1690799e-02   6.8758402e-01
   5.2111236e-02   1.5218998e+00
   2.1158427e-02   1.5722532e+00
  -1.4260895e-02   6.2309363e-01
  -4.0678798e-01   1.5078077e+00
   1.5470921e-01   1.8412875e+00
  -2.4551291e-01   1.4309297e+00
   5.2679225e-01   2.2048017e+00
  -4.0589913e-01   1.7657674e+00
   4.4757146e-01   1.8304534e+00
   3.4764254e-01   2.1816639e+00
  -3.3339971e-01   9.6330108e-01
  -4.2572249e-01  -7.3428915e-01
  -4.1582957e-01  -6.6898587e-01
   6.2927344e-01   2.2545691e+00
   7.9757177e-01   2.3634230e+00
  -8.8385747e-02   1.6979417e+00
  -6.0049606e-01  -7.2923438e-01
   3.7191363e-01   1.9661092e+00
  -2.4652170e-01   1.5395707e+00
   1.0342977e+00   1.5409148e+00
  -2.5594330e-01   1.8654942e+00
   3.6570875e-01   2.2978989e+00
  -1.3470387e+00  -1.2404470e+00
  -9.6471623e-01   9.9995228e-01
  -6.0051174e-01   7.2817375e-01
   4.0104948e-01   8.1300583e-01
   1.8736883e-01   1.3537008e+00
   2.3841386e-01   1.2777284e+00
   7.4646456e-02   1.0938642e+00
   1.3228389e-01   1.4109533e+00
   3.6867584e-01   1.7756422e+00
  -7.0954589e-02   2.2971324e+00
  -2.2210275e-01   2.2081657e+00
  -3.2123361e-01   1.4666638e+00
  -1.6987531e-01   2.3251956e+00
  -2.7524848e-02   2.7650336e+00
  -2.4301888e-01   2.6962414e+00
  -2.2074796e-01   2.3556836e+00
  -2.2062143e-01   1.3726578e+00
  -7.4099449e-01   8.5024396e-01
  -4.7195309e-01   1.0355545e+00
  -1.5273260e-02   1.2725636e+00
   2.7837489e-01   8.2928633e-01
  -5.0988815e-01   1.0780440e+00
   1.2672397e-01   4.0741555e-01
  -1.8713476e-01   4.9791489e-01
  -9.6710199e-02   2.8984359e-01
   6.7153206e-02   2.8709503e-01
  -2.6756320e-01   9.6319066e-01
   1.1453645e+00   3.1145956e-01
   9.1070836e-01  -5.9175848e-01
   8.4333639e-01  -7.3967332e-01
   5.7672482e-01  -8.9238394e-01
  -6.3677497e-02   1.6074004e+00
  -4.5818452e-02   1.4483309e+00
  -3.2883250e-01   1.3578057e+00
  -3.2467874e-01   1.0935616e+00
  -1.6832324e-01   9.6279188e-01
  -2.9273176e-01   4.7843073e-01
  -6.5006824e-02   5.6499857e-01
   1.7430671e-02   1.3109694e+00
  -1.7170455e-01   1.0262657e+00
   9.0133283e-02   1.5701293e+00
   3.7694045e-02   1.3444403e+00
   1.3155156e+00  -9.1617429e-02
  -1.1730450e-01   2.7165020e+00
  -3.6007815e-01   1.3675614e+00
  -8.5292250e-01   1.6984877e+00
  -4.5473712e-01   2.4583050e+00
  -6.2656400e-01   2.5316980e+00
  -5.9174161e-01   1.5027172e+00
  -2.6729202e-01   1.5804095e+00
   1.0698893e-01   1.2432773e+00
  -2.8986647e-01   2.0018058e+00
   1.0636352e-01   2.5238947e+00
   6.2409186e-01   1.6055517e+00
   6.3422589e-01   1.7229718e+00
  -2.6916376e-03   1.1479495e+00
  -5.5309295e-02   2.0636631e+00
  -3.8805132e-01   7.6513600e-01
   1.3190423e-01   2.0853111e+00
   1.7239226e-01   2.0292011e+00
   8.8997895e-01   2.0043204e+00
   3.1079305e-02  -1.9459371e+00
   5.5480170e-01   1.7288393e+00
   1.0639393e-01   1.7424065e+00
  -2.9634103e-01   7.2760570e-01
   5.0036429e-01   2.3712380e+00
  -6.6835262e-01   1.0305314e+00
   4.9735893e-01   2.4671234e+00
   8.4539636e-01   1.5909619e+00
  -2.3008789e-01   1.1338892e+00
  -1.6213833e-01   8.8873912e-01
   2.7575037e-02   2.6742088e-01
  -2.7916332e-01  -2.3917388e-01
  -1.5327725e-01   2.0148720e+00
   1.8549044e-01   2.0406110e+00
  -5.9072580e-01  -9.8902306e-01
   3.2559833e-01   8.7047679e-01
   1.8422644e-01   1.0763867e+00
   1.9197144e-01   1.4813740e+00
  -3.8505167e-01   1.8490203e-01
  -3.7917595e-01   6.2408632e-02
   1.0915020e-01   2.0521426e-01
   4.0576211e-02  -2.9864237e-01
   3.2722508e-01   5.0928286e-01
  -1.9620184e-01   1.6699247e-01
   1.6188715e-01   4.4238812e-01
   1.3658056e-02   1.5688207e+00
   8.3307293e-02   1.6677111e+00
   2.7927814e-01   1.1455723e+00
   3.3978047e-01   1.5817012e+00
   1.2380715e-01   6.6260939e-01
  -2.1787855e-01   1.3752308e+00
   2.9037402e-01   9.8118527e-01
  -3.8886616e-01   1.4532785e-01
  -2.9537120e-01  -3.5492976e-02
   3.6394460e-01   8.1632701e-01
   5.5295297e-01   1.5919978e+00
  -9.8125244e-02   1.1580564e+00
   2.8951791e-02   1.2784021e+00
   1.5036666e-01   1.5489048e+00
   4.4438947e-01   1.6414972e+00
  -1.7506037e-01   1.6571651e+00
  -7.2049387e-01   1.4747482e+00
  -6.2340942e-01   1.6005329e+00
  -3.9534283e-01   1.3148194e+00
  -7.7244408e-01   1.8351502e+00
  -9.3418504e-01   1.6020323e+00
  -8.5596437e-01   1.6826849e+00
  -1.2031313e+00   1.2220529e+00
  -5.4051874e-01   9.8891673e-01
   3.2166823e-02   1.3050570e+00
  -2.9471859e-01   1.3597063e+00
  -7.6723799e-02   1.1640372e+00
   3.9985496e-01   1.2953362e+00
   5.4588056e-01   1.2376502e+00
   7.4883285e-01   6.3254489e-01
   1.4734786e+00   1.2219129e-01
   8.6887170e-01  -7.1139088e-03
   8.4712996e-01   4.4348325e-01
   1.6553046e-01   1.0681487e+00
  -3.6505512e-01   4.5057047e-01
   6.1539752e-01   4.3438634e-01
   1.8136839e-01  -1.3614625e-03
   2.2867687e-01   1.3128833e+00
   4.9412903e-03   9.3605708e-01
   1.6445002e-01   6.0876657e-01
  -2.8669604e-03   1.5761895e+00
   5.3450825e-01   1.4122757e+00
   4.6728608e-01   1.3830327e+00
   3.8717082e-01   1.3099777e+00
  -3.9612330e-01   1.0034026e+00
  -3.2939691e-01   1.1626056e+00
   4.3955679e-01   1.5095180e+00
  -3.7427925e-01   7.5487111e-01
  -5.0110841e-01   1.0180594e+00
  -3.1023140e-02   1.5982153e-01
  -6.2084318e-02   1.2943779e-01
  -3.1537948e-02   1.1586807e+00
   5.8282830e-02   3.2132152e-01
   2.5085488e-01   5.0312715e-01
  -1.4446475e-01  -2.2902008e-02
  -1.5613994e-03  -2.0030998e-01
  -3.7392230e-01   1.9051920e-01
  -2.8735915e-01   5.2724882e-02
   1.8525829e-01   3.5977074e-01
   5.5053786e-03   3.3609157e-01
  -1.2673100e-01   1.5620645e+00
  -3.5321752e-01   2.0100537e+00
   9.2127016e-02   1.4645616e+00
   2.9434725e-01   1.0879841e+00
   2.6376232e-02   2.2377901e+00
   6.7877101e-01   2.0403987e+00
   3.7002382e-01   2.6069271e+00
   1.0105259e-02   2.1141231e+00
  -3.2134105e-02   2.2485301e+00
  -4.1291741e-01   2.1201999e+00
   7.9657664e-02   2.0439009e+00
  -9.3054372e-01  -7.3076360e-01
  -7.4966666e-01   1.8632199e+00
  -1.9085810e-01   9.3362741e-01
   2.6757236e-01   1.1015300e+00
  -4.6446202e-01  -7.4981870e-01
   8.8430901e-01   1.5898982e+00
  -7.7472197e-01  -1.3850274e+00
   1.0231457e-01   5.6689291e-01
   1.8308568e-01   6.0042132e-01
  -8.5079480e-02  -1.1721581e-01
  -2.6344158e-01   5.4243957e-01
   1.9645397e-01   7.2947007e-01
  -1.4931118e-01  -1.1365049e+00
   4.9644383e-01   5.1509054e-01
   1.4438060e-01   1.6204893e+00
   5.1635282e-01   6.0855268e-01
   4.0770909e-02   1.2530027e+00
  -3.7411046e-01   5.3959006e-01
  -8.6783692e-01   1.2717113e+00
  -6.7333273e-02   1.7233307e+00
  -1.2069179e-01   1.7169339e+00
  -7.2922131e-01   1.0117906e+00
  -4.0274947e-01   8.7099580e-01
  -1.1416431e-01   1.9223117e-01
  -1.4860413e-01   1.2031162e+00
   5.2453428e-01   1.3112704e+00
   8.6593168e-01   5.8028063e-01
  -2.9344631e-01   1.7896033e+00
   5.6371048e-01   7.8311293e-01
   4.8784650e-01   5.0095075e-01
  -3.4583789e-01   3.1572780e-01
   1.5533005e-01   9.9091887e-01
  -8.8555830e-01   2.5243188e-01
   1.6196106e-01   1.1554561e+00
   1.8580965e-01   1.1003536e+00
   2.3402870e-01   2.8523422e-01
   8.4892495e-01   6.1748441e-01
   4.1841987e-01   4.9412700e-01
   3.4213998e-01   6.8173993e-01
  -3.1539231e-04   8.5656713e-01
  -8.7583863e-01   2.1000257e-01
   6.8303612e-01   1.1136035e+00
  -1.0739176e+00   6.6617467e-01
   8.4735380e-01   1.0406639e+00
   5.4791911e-01   3.7399956e-01
  -6.0809131e-01   4.9622534e-01
  -3.5522819e-01   6.0156615e-01
   4.6743789e-01   1.1188586e+00
   7.5246054e-01   8.3819132e-01
  -2.5041871e-01   1.2349071e+00
  -3.1646303e-02   1.1028772e+00
   3.6296361e-02  -2.0179926e-02
  -2.3055535e-01   5.0418258e-01
   4.6578403e-01  -3.0842205e-02
   6.0047574e-01   6.0725655e-01
  -8.0275933e-02  -4.8151014e-03
   2.1097563e-01  -4.3583645e-01
   8.2318658e-01   2.6805621e-02
  -2.0326815e-01   5.4178621e-04
  -4.9645548e-01   6.0519644e-01
   3.0176588e-01   1.0032992e-01
  -9.9511595e-01   8.4309680e-01
  -1.0154186e+00   6.9617038e-01
  -4.7469731e-01  -6.5465743e-01
  -1.8559355e-01   5.4078262e-01
  -8.3134370e-01   3.2282520e-01
  -1.6928473e-01  -1.0889920e-01
   3.3356302e-02   2.4035185e-01
   3.8274091e-01   6.7543737e-01
   2.5029469e-01   1.0896394e+00
   3.6064034e-01   5.7736769e-01
  -9.8587377e-02  -2.1572605e-01
  -4.5781498e-02   1.1630430e+00
   4.8022072e-01   9.4800209e-01
   3.7172659e-01   1.5855588e+00
   3.1158048e-01   1.5275250e+00
  -5.5636024e-02   1.5550776e+00
   9.2631943e-01   9.8947353e-01
  -2.7232485e-01  -5.4679521e-01
  -3.3340253e-01   1.7298905e-01
   3.5877996e-03   1.4354174e+00
  -7.4398708e-01   5.6066716e-01
   9.0171382e-02   4.7679351e-01
   2.6087508e-01   1.8193349e-01
   2.2137235e-01  -8.6804342e-02
   3.2732059e-01  -2.1874973e-01
   6.3606441e-01  -8.1370505e-01
   1.9951605e-02  -3.8980113e-01
  -2.5945780e-01   1.0753953e+00
  -4.0289498e-01   2.0824549e+00
  -3.6577046e-01   2.2761939e+00
  -1.7870301e-01   1.6047587e+00
  -3.0719709e-01   1.5883282e+00
   6.0787603e-02   1.2824830e-01
   1.0335906e-01  -6.1411577e-03
   4.6770860e-01  -1.5348002e-01
   7.1773597e-01  -2.6159899e-01
   2.9655559e-01   6.9852204e-01
   3.2748398e-01   9.6291144e-01
   5.5660537e-01   2.2303045e-01
   3.7111769e-01   1.0386023e+00
   1.5966906e-01   7.1182685e-01
  -3.0308041e-01   1.6900894e+00
   1.2604352e-01   1.1675880e+00
   1.2136281e-01   1.5692411e+00
  -3.8806275e-01   1.7818959e+00
  -3.3578754e-02  -1.3127437e-01
  -8.2547937e-01   4.1403636e-01
  -8.5842266e-01   1.6257468e+00
  -8.5136601e-01   9.4861551e-01
  -3.3182456e-01   1.2061129e+00
  -3.8046694e-01   9.2747571e-01
  -1.7101035e-01  -1.0809479e-01
   5.0704196e-02  -1.8351616e-01
   1.2744135e-01   3.3423340e-01
  -5.3931691e-01   2.5725341e-01
  -7.7898987e-01   7.1881033e-01
  -1.0291498e-01   1.1794301e+00
  -9.2529554e-02   5.9077933e-01
   8.4246884e-02   6.9569086e-01
  -1.6722355e-02   9.4760777e-01
  -1.9116449e-01   7.8248144e-01
  -4.4586497e-01   9.7937092e-02
  -2.3214115e-01   1.5107917e+00
   6.4790503e-01   4.3203938e-02
   4.5031580e-01   4.9662582e-01
   7.2992076e-01   5.2577490e-01
  -3.4726580e-01   1.6689444e+00
   5.1447924e-01   1.3109539e+00
   6.4401581e-01  -1.5092351e-02
  -2.4663639e-01   4.6533543e-01
  -5.0351663e-01   7.8165999e-01
  -5.9965333e-01   8.6619914e-01
  -3.2460759e-02   6.7509837e-01
   5.2963903e-01   3.0534961e-01
   4.8087889e-01   6.6824099e-01
   3.5428273e-01   1.0273605e+00
   3.9864932e-01   5.6850449e-01
   3.6871478e-01   1.0483875e+00
   7.5398892e-01   1.0300217e+00
   8.6633727e-01   2.1444580e-01
   8.1465851e-01   3.1212733e-01
  -3.1917734e-02   1.5427241e+00
  -6.1849149e-01   2.0901919e+00
   2.1074943e-01   9.6900681e-01
   1.7116913e-01   7.6184286e-01
   3.0073225e-01   2.8835503e-01
   1.3549518e-01   4.1267632e-01
  -1.3392760e+00   2.2685098e+00
  -9.6749985e-01   1.1221150e+00
  -2.1208338e+00   2.1124062e+00
   1.1754936e-01   1.5081203e+00
   2.2977002e-01   2.8197618e-01
   6.5481733e-01   2.2366068e-01
   2.5207002e-01  -2.9021818e-01
   2.9242804e-01  -1.8085676e-01
   2.1230004e-01   1.1601588e+00
  -4.1006960e-01   1.9775521e-01
   2.2630897e-01  -2.3264259e-01
   9.9671100e-01   1.3027638e+00
  -3.2902009e-01   4.3988388e-01
  -3.0035665e-01   4.4842035e-02
  -4.8633500e-01   1.0293534e+00
  -1.7739674e-01  -7.4532372e-01
   8.1363952e-01  -2.2552957e-01
  -2.5512269e-01   1.4310416e+00
  -7.7595450e-02   1.0754081e+00
   4.5320932e-01  -1.1906051e-01
  -1.2046482e-01   1.0965094e+00
  -2.6130206e-01  -8.2811843e-01
  -9.1046500e-02  -3.9307151e-01
  -2.1546385e-01   7.7887406e-01
   1.1195521e-02   7.1332767e-01
  -7.9652250e-02   7.6539656e-01
  -6.5965284e-01   4.8990698e-01
   8.6355396e-01   9.8338809e-01
   9.7560818e-02   1.5626546e+00
  -1.9976946e-01   9.9348026e-01
   1.3464185e-01   1.0561835e+00
  -4.3248400e-01   5.8885452e-01
  -9.7175457e-01   1.7084874e+00
  -5.6897962e-01   1.4013234e+00
  -1.1607476e+00   9.5221371e-01
  -3.7892962e-01   1.1776885e+00
  -8.8679071e-01   9.2098130e-01
  -1.4035131e-01   1.2788486e+00
   2.9105102e-01   1.0140332e+00
   7.6623166e-01   9.6918688e-01
   9.3462243e-01   5.1598493e-01
   7.5095151e-01   1.3243958e+00
  -1.2960132e+00   4.7139094e-01
   5.7309535e-01   9.4705756e-01
   4.9889063e-01   1.3045286e+00
  -1.3233225e-01   1.6569094e+00
  -1.1641667e-01   1.9394500e+00
   3.9518454e-01   7.9674543e-01
  -5.7799280e-01   7.7643678e-01
  -4.4676722e-01   1.2184418e+00
  -1.1318055e-01   3.8577539e-01
   6.6785414e-02  -3.5976880e-01
   8.6653145e-01  -6.3551809e-01
   1.0104924e+00  -5.6286292e-01
   8.3256952e-01  -4.2707716e-01
  -4.7683870e-02   3.6483933e-01
  -2.9561187e-02   1.0359755e+00
   2.7045919e-01   4.7477513e-01
  -2.4384335e-01   4.3323530e-01
  -3.7724916e-01   4.6317120e-01
  -1.2507886e-01   9.3034011e-01
  -3.0071077e-03   1.1853958e+00
  -1.4722803e-01   1.3786534e+00
   3.0967259e-01   1.1147832e+00
  -8.3747301e-03   1.5727981e+00
   1.0089982e-01   9.0974438e-01
  -1.6712993e-01   1.0913328e+00
  -1.5133836e-01   1.3556176e+00
  -4.1322966e-01   1.2333404e+00
  -3.9527988e-01   5.2295345e-01
   5.7589541e-01  -2.0572105e-01
   4.6246296e-01   5.9619462e-02
   4.3346507e-01   2.0547830e-01
  -1.3923240e-01   4.5443289e-01
   1.9007253e-01  -2.7093331e-01
   1.0762903e-03   5.4875695e-01
   7.9424874e-02   5.4286615e-01
   2.7794246e-02   3.7551876e-01
   3.0909431e-01   7.9299889e-01
   1.2479439e-01   1.0043344e-01
  -1.3288566e-01   1.0377138e+00
   2.2547762e-01   1.0609633e+00
  -3.0401956e-01   1.2349220e-01
  -1.8978959e-02  -4.3066267e-02
  -1.7362913e-01  -3.9703219e-02
  -2.3283945e-01   7.3036323e-01
  -5.4083581e-01   1.9495311e+00
  -5.0237211e-01   1.9733067e+00
  -2.9621805e-01   2.3159659e+00
  -7.3368859e-01   2.3452216e+00
   1.1799911e-02   2.1283500e+00
  -6.6054195e-01   1.8095524e+00
  -4.1712042e-01   1.9234858e+00
  -1.6458528e+00   1.2985000e+00
  -8.2445107e-01   2.6872773e+00
  -1.6794766e-01   2.3330532e+00
  -9.0970368e-02   2.3867122e+00
  -1.7035483e-02   2.0353719e+00
  -3.4701637e-02   1.8062276e+00
   3.8537229e-01   1.6858977e+00
   3.4044375e-01  -5.3695072e-01
   1.5551602e-01  -4.3287051e-01
   1.1123046e+00  -1.7320770e-01
   5.1284890e-01  -2.6197377e-02
   1.6663352e-01  -1.0195144e+00
   8.2870601e-01   1.0200559e+00
   5.0674357e-01   1.4768236e-01
  -1.3219901e-01   2.6410517e+00
   5.1021811e-01  -4.6861862e-02
  -4.1973033e-01   3.2436098e+00
   8.2836784e-01   1.3549165e-01
   5.1850105e-01  -5.5064268e-02
   6.0620970e-01  -4.0933032e-01
   3.7749722e-01   4.1618337e-01
  -2.2908489e-01   7.8851123e-01
   2.1153083e-01   9.7111635e-01
   4.6707560e-01   1.0692872e+00
  -4.2896221e-01   1.1737012e-01
  -3.1131866e-01   6.4673563e-01
  -2.7411533e-01   9.4853591e-01
  -4.9293571e-01   1.1095125e+00
   3.7252374e-02   9.7079208e-01
  -3.8999382e-01   1.3929425e+00
  -5.5094752e-02   7.6994776e-01
   2.1580895e-01  -6.7507390e-02
   3.5756247e-01   3.0940286e-01
   4.1618485e-01  -1.2651710e-01
  -5.1477668e-01   2.2505589e-01
   6.3260795e-01  -2.5310097e-01
   4.5657010e-01  -2.4411929e-02
   4.1921428e-01   7.1668616e-02
  -2.3479240e-01   2.2216805e-01
   2.9093981e-01  -4.3445146e-01
  -7.9672200e-02   2.8863551e-01
  -9.4288653e-03   3.1240733e-01
  -3.0256941e-02   1.3621638e-01
   1.4679453e-01   6.5484199e-01
   1.2967546e-01  -8.3494086e-02
  -3.1949710e-01   7.6636408e-01
  -2.0477791e-02   8.7543332e-01
  -2.8564880e-01  -1.7607317e-01
  -1.0198386e-02  -2.0731874e-01
  -1.2043342e-01  -2.9913726e-01
  -3.5202647e-01   4.0692031e-01
  -6.5970261e-01   4.6472428e-01
  -5.4346072e-01   4.4029858e-01
   4.5206177e-01   1.5998036e-01
   2.3860013e-01   5.9736600e-01
  -2.9792225e-01   8.3932386e-01
  -7.2100195e-01   6.8482176e-01
  -3.2014028e-01   1.0455512e-01
  -4.0905084e-01  -9.2068515e-02
   3.7183099e-01   8.1152820e-01
   4.5972208e-01   5.1064808e-01
   9.5051701e-01   9.8430939e-01
   4.3179079e-01   1.0093733e+00
   5.7259783e-01   8.4945829e-01
   1.9141090e-01   2.0646731e-01
   8.4761702e-01   1.1156552e+00
   5.2172604e-01   1.3453740e+00
  -6.2646427e-02   1.2234237e+00
  -2.8389382e-01   3.3234428e-01
  -8.7921471e-01   1.0271545e+00
  -2.8026398e-01   1.0407129e+00
  -2.6258672e-01   4.4880793e-01
  -5.1929309e-01   6.7131922e-01
  -3.8446398e-01   1.4197570e-01
   9.3299877e-03   3.4671084e-01
   5.7643683e-01   1.1612190e+00
   6.4885132e-01   1.4139843e+00
  -5.0281037e-02   5.1014785e-01
   2.6064444e-01   8.8576381e-01
   3.6005229e-03   1.2954693e+00
   3.6300544e-02   1.5160041e+00
   5.2972243e-01   1.1516210e+00
  -1.5323634e-01   5.6946193e-01
  -3.3292729e-01   7.7362363e-01
   2.1904533e-01   1.5462103e+00
   1.2721088e-01   4.0091614e-01
  -1.6329907e-01   6.1618702e-01
  -1.2873343e-01  -5.2335257e-02
  -5.2061827e-01   1.8954412e+00
  -2.2473907e-01   8.1194116e-01
  -2.1308783e-01   4.7363319e-01
  -7.7936779e-02   2.7655425e-01
   4.1411412e-01  -7.0714926e-01
  -7.5303752e-02   1.3573280e+00
  -2.5810345e-01   9.4010711e-01
  -4.1223271e-02   9.6207203e-01
  -3.2355170e-02   1.1916987e+00
   1.0461286e-01   1.3801626e+00
   2.1732946e-01   1.4725102e+00
  -5.2283081e-02   9.2699003e-01
  -3.5881341e-01   1.7475921e+00
  -3.9697043e-01   1.1813819e+00
  -2.9658143e-01  -1.5291281e-01
  -2.9484290e-01  -7.5763288e-02
  -2.8893224e-01   8.7574603e-01
  -2.6571098e-01   8.6795178e-01
   4.0995053e-01   1.7295942e+00
   2.3875945e-01   1.2886928e+00
   1.3509157e-01   1.2375934e+00
   5.7566177e-01   2.5803568e+00
   3.0287401e-01   1.9242911e+00
   1.1080362e-01   2.9357203e+00
  -1.1377449e-01   1.8401297e+00
   1.9708491e-01   1.4864251e+00
  -1.9190405e-01  -4.3913576e-02
  -6.3170888e-02   2.4895996e-01
  -1.7092877e-01   7.9156447e-01
   5.3581593e-02   1.3264124e+00
  -3.0717920e-01   2.9017637e-01
  -2.0469522e-01   5.8530491e-01
   3.5509955e-02   9.0576389e-01
  -2.8625277e-01   1.0993797e+00
  -3.6689503e-01  -5.0002879e-01
  -3.3940912e-02   1.2056775e+00
  -5.1733026e-01   1.5667871e+00
   7.2569978e-02   1.1464027e+00
  -8.9367500e-03   3.6536172e-01
   2.1139460e-01   7.1916787e-01
   5.4469801e-02   4.9754583e-01
  -1.1332237e-01  -3.0808837e-01
   5.6530914e-01  -1.1771960e-02
   3.9121922e-01   2.2546281e-01
   5.0920911e-01   1.0774234e-01
   5.3734861e-01  -3.4998284e-01
   3.0687945e-01  -2.9019238e-01
   2.9331560e-02   2.3084303e-01
   9.0607930e-02   3.2506326e-01
  -6.4465918e-03   2.7407055e-01
   1.4010261e-01   7.7190862e-01
   1.2216969e-01   6.8728844e-02
  -2.9473577e-01   8.1632347e-01
   1.1256177e-02   9.7862095e-01
  -2.4418877e-01  -7.8522529e-02
  -2.1323975e-01   2.2738943e-01
  -9.7054625e-02  -1.7266659e-01
  -2.0264174e-01   3.4629688e-01
  -2.8798729e-01   9.5065000e-01
   4.1759350e-02   8.9399655e-01
  -2.1588810e-02   5.2226414e-01
   4.5452435e-01   8.4612016e-01
   2.8446890e-01  -1.4604924e-01
   4.2774927e-01  -1.9890124e-01
   9.6736614e-02   9.6366779e-01
   3.5281871e-01   3.1608806e-01
  -2.3673511e-01   8.7408528e-01
  -1.5330058e-01   6.5875178e-01
  -4.8921003e-01   9.1950444e-01
  -3.5886271e-01   1.2446020e+00
   1.0385885e-01   2.4846578e-01
  -2.7291526e-01   2.9498695e-01
  -6.8214277e-02   1.1979767e+00
  -3.1699279e-01   8.6425999e-01
   3.0489594e-01   2.0390886e-01
  -2.8428319e-02   4.8133213e-01
   4.6057581e-01  -1.1117946e-01
   3.9668239e-01   1.4941787e-01
  -1.3649365e-01   4.6645808e-01
   1.1777436e-01   2.5172483e-01
  -2.4260352e-01   1.4645864e-01
  -2.4040406e-01   8.9913390e-03
  -1.0934266e-02   8.9635000e-02
  -4.0011259e-01   2.0487661e-01
   2.2293871e-01  -6.8595376e-02
   4.7791338e-01   4.7535481e-01
   5.3350642e-01   6.0498037e-01
   1.5202518e-01   5.9249017e-02
  -5.4397441e-01   5.5600648e-01
   2.4924123e-01   5.3187210e-01
   1.7637785e-01   2.2240846e-01
  -8.6703647e-01   6.4332551e-01
  -1.0191822e+00   8.2314938e-01
  -1.7494825e-01   3.2562092e-01
   6.7759711e-02   2.1407403e-01
  -7.8848996e-01   7.8952722e-01
  -7.6837349e-02   1.1484379e+00
  -3.4162887e-01  -1.1808497e-02
  -9.4467519e-02   3.3712079e-01
   5.9513254e-01   3.4256369e-01
  -2.4262560e-01  -2.0876216e-01
  -7.3018304e-01  -5.1562201e-01
   7.2339150e-02  -6.7692879e-01
   1.2609025e+00   6.0439161e-01
   7.9874162e-01  -2.3390633e-01
   1.0109673e+00   7.0750830e-02
   1.0573960e+00   4.3401152e-01
  -9.5667682e-01  -2.5846786e-02
  -6.1625235e-01   9.5375231e-01
  -6.0306668e-01   9.9959026e-01
  -6.6850777e-01   8.1566325e-01
  -8.6276126e-01   1.1570121e+00
  -2.6493772e-01   9.8863247e-01
   2.9142351e-01   1.5853888e+00
  -7.6873393e-03   5.9364995e-01
   2.9945954e-01  -7.6801425e-03
   1.0683552e-01   6.0271997e-01
  -1.5767097e-01   8.6690525e-01
  -7.8645589e-01   7.1644948e-01
  -8.5465947e-01   1.3581217e+00
  -8.6159555e-01   7.5423830e-01
   2.4568770e-01   2.7964423e-01
   3.4767463e-02   5.0301189e-01
   4.0720870e-01   5.9447143e-01
   5.1941372e-01   6.7387027e-01
   2.3798195e-01   1.1912081e+00
   3.8109972e-01   1.1030106e+00
  -1.1134051e-01   1.6078681e+00
  -6.6425083e-02   1.5418250e+00
  -1.4062428e-01   1.9780533e+00
   8.4498070e-01   1.8609137e+00
  -3.6284391e-02   1.9705144e+00
  -4.1704111e-01   1.4961035e+00
  -2.1911534e-01   8.9100119e-01
   1.4719951e+00   1.4222981e+00
   7.7766993e-01   8.7652677e-01
   4.3964983e-01   4.2622327e-01
  -6.7406761e-01   6.2142742e-01
  -9.2365869e-01   3.4385526e-01
  -7.8330252e-01   1.1672299e-01
  -4.3122843e-01   1.4555832e-01
  -5.8034284e-01   4.7046461e-01
   8.9296608e-01   8.2835816e-01
   1.8334212e+00   6.4923721e-01
   1.3074495e+00   2.2555916e-01
  -3.7374033e-01   7.2250430e-01
  -1.3753263e+00   4.9252546e-01
  -2.7738077e-01   7.4606760e-01
  -8.3101016e-01   3.0526457e-01
  -8.1807717e-02  -3.8774631e-02
  -3.2774466e-01   3.3396242e-01
   2.2576748e-01   4.5854562e-01
   8.0561088e-02   5.1985517e-01
   6.9277294e-01   1.3345419e+00
   9.7767464e-01   1.2745834e+00
   1.0134254e+00   3.0568301e-01
  -3.4867568e-01   3.4971661e-01
  -3.5874939e-01   1.0190665e+00
   7.2637113e-02   1.6101855e-01
   2.7035968e-01   5.6189583e-01
  -9.2284588e-01   1.2085299e+00
  -8.6551676e-01   1.7111803e+00
  -6.6786990e-01   4.4945559e-01
  -8.7764311e-01   1.0094000e+00
  -4.3613669e-01   2.0566401e+00
   1.5030754e+00   1.9145090e+00
   9.9455501e-02   1.3115344e+00
   4.2101831e-01   1.3301964e+00
  -7.2313710e-01   2.3404399e+00
   4.5230961e-01   5.6204135e-01
   4.6731434e-01   1.1374216e+00
   8.2454706e-01   7.4581415e-01
  -1.2049762e+00   5.6516341e-01
  -6.0317485e-01   2.6044520e+00
  -5.2656740e-01   2.2496237e-01
  -1.1633239e+00   8.4209042e-01
   1.0194920e+00   7.7172255e-01
   5.8635310e-01   1.3586712e+00
   5.4023193e-01   1.2223805e+00
  -6.2321784e-03   1.9770417e+00
   3.8336926e-01   1.8716907e+00
   2.1011922e-01   1.7516952e+00
   2.3529672e-01   1.1002231e+00
   8.3075552e-01   2.2339364e+00
   5.8862937e-01   2.1467367e+00
  -1.6454337e-01   1.1915549e+00
  -2.0442986e-01   1.0041754e+00
  -7.6047690e-01   5.9283992e-01
  -8.1329540e-01   2.2894781e-01
  -2.3649519e-01   5.6228332e-01
  -7.3125511e-01   4.4967699e-01
   6.2432985e-01   9.7727005e-02
  -2.6819377e-01   1.4320212e+00
   7.6007943e-01  -6.5989987e-01
  -2.9032892e-01   6.6804950e-01
  -1.0804717e+00   9.0818743e-01
   2.1068903e-02   1.4894916e+00
   9.5499028e-03   8.5295121e-01
  -1.6073433e-01   1.1306295e+00
   3.2536151e-01   1.8414792e-01
  -2.9607443e-01   9.4079202e-02
   5.1184233e-01   1.2128701e+00
   1.3114822e-01   3.7675314e-01
   6.6453005e-02   1.6989449e-01
   4.9248368e-01   1.9717279e-01
   4.6463207e-01  -5.4056109e-01
  -3.1506331e-02   6.0276430e-01
  -3.0945251e-01   7.0062029e-01
  -9.2028957e-02  -4.2719532e-02
   5.9964628e-01   5.8364767e-01
   7.3909683e-01   1.2677810e+00
   5.2905145e-01   1.1552702e+00
   1.8666697e+00   1.2805747e+00
   2.3754956e+00   1.6461392e+00
   1.8015931e+00   1.9285173e-01
   2.3764304e+00   1.6329317e+00
   4.9653504e-01   7.4203222e-01
  -1.5908197e+00   8.8949320e-01
  -1.5281582e+00   1.5924372e+00
   3.5176468e-02   1.9202765e+00
  -6.3998447e-01   6.0284647e-01
  -6.8544117e-01   8.4191188e-01
  -5.0218274e-01   1.1000782e+00
   2.5957318e-02   6.3486209e-01
   2.7180422e-01  -3.9451165e-01
   6.2639070e-01   3.6612430e-01
  -6.8571634e-01   1.0120701e+00
  -1.2850856e-01  -2.7673887e-01
  -5.0917441e-01   1.4394412e+00
  -8.7767922e-01   1.3132168e-01
   5.3340308e-01   7.3317575e-01
   8.1185835e-01  -7.2988706e-02
   1.0863935e-01   1.9784867e+00
  -8.9756232e-01   2.8092598e+00
  -1.2762541e+00   2.4509093e+00
  -1.4867561e+00   1.8496781e+00
  -2.0308702e-01   8.0794550e-02
   4.0086265e-01   1.2884924e+00
  -7.1949172e-01   1.4501014e+00
  -6.0723872e-02   1.3616185e+00
   5.5954699e-02   1.0985447e+00
   4.3160404e-01  -3.9331066e-02
   3.2075436e-01   9.8467431e-01
   1.8607270e-01   2.2120550e-01
  -4.1691823e-02   9.6762194e-01
  -3.1100474e-01   6.2342633e-01
  -2.0618594e-01   3.4341097e-01
   4.1047213e-02   1.4259452e-01
   5.2405248e-01   3.1174877e-01
   4.3991056e-01   5.3072117e-01
  -6.7325432e-01   8.6386818e-01
   2.2054552e-01   5.2931332e-01
  -2.2985152e-01   1.0407722e+00
   4.0265830e-02   7.3195459e-01
  -1.0543293e-01   3.8909718e-01
  -9.6792038e-01   9.5688273e-01
   3.3585812e-01   7.4134490e-01
   7.1422137e-01   3.3437946e-01
   4.9253449e-01   4.1277980e-01
   4.4820533e-01   1.2966834e+00
   6.2721923e-01   1.5657654e+00
   4.7709784e-03  -2.6805020e-02
   7.7900452e-01   8.3815302e-01
   8.4465992e-01   1.5700140e+00
   1.2065089e+00   1.0346690e+00
  -1.3518569e-01   5.8884556e-01
   3.4786976e-02   1.9266774e-01
   4.7896923e-01  -1.6939904e-01
  -8.8792882e-01  -1.4946986e-01
  -1.5325548e+00  -9.9077644e-03
  -9.8081556e-01  -3.0605164e-01
  -1.1824928e+00   1.8360180e-01
  -7.7065543e-01   5.1979299e-01
  -8.3149101e-01   1.1173917e+00
  -5.3068746e-01   7.8111563e-01
   1.1323734e+00   4.6819242e-01
   8.1094612e-01  -2.0244251e-01
   4.2641152e-01  -8.6390878e-01
  -1.5724963e+00  -5.2174554e-02
   4.2369593e-01   8.3502255e-01
  -7.5537139e-01   9.4569565e-01
   1.2055116e-02   2.1215956e-01
  -2.0567630e-01  -7.0987205e-02
  -1.0033297e+00  -2.4661624e-01
   2.1429475e-01   9.5617271e-01
   1.4016999e-01   1.4678431e+00
   5.2588812e-02   6.0199297e-01
  -1.5108505e-01   1.4198285e-01
   1.6584933e-01   1.2960130e+00
   3.6031656e-01   7.7943662e-01
   3.8258451e-01   1.1554996e+00
   4.6099925e-01   1.1117959e+00
   2.4856372e-01   6.0799470e-01
  -4.1408612e-02   5.6846210e-01
  -2.8971802e-01   9.9020912e-02
  -3.2415262e-01   8.5164703e-01
  -3.0986615e-01   3.7295705e-01
  -1.0097178e-01   3.2657491e-01
   9.3625045e-01   1.0550590e+00
   8.6359083e-01   1.1853960e+00
  -1.0765554e+00  -7.0097040e-01
  -5.1053228e-01  -7.0200363e-01
  -8.6870236e-01  -5.6753210e-01
   1.0795398e+00   8.8521948e-01
   7.2056654e-01   5.3648590e-01
  -5.8712766e-02   4.8451713e-01
  -7.5338762e-01   8.8146971e-01
  -9.8319450e-01   8.6068712e-01
  -3.1100703e-01   1.2019829e+00
  -6.4563256e-01   1.9169503e+00
  -1.4028699e+00   2.3378785e+00
   3.0714992e-01   1.1460772e+00
  -2.8391264e-01   1.3054422e-01
  -1.0666894e+00   1.0563162e+00
  -4.4682749e-01   5.0327212e-01
  -4.6609121e-01   2.7989781e-01
  -5.5337023e-01   2.3096520e-01
  -4.3443717e-01  -1.0720885e-01
   2.7697004e-01  -9.3593469e-01
   1.0249814e-01   3.7843668e-01
  -6.8438912e-03   5.8555179e-01
   5.6440584e-01  -6.3162316e-01
   1.0338206e+00   1.0842548e+00
   1.1930724e+00   1.4414204e+00
   1.1904776e+00   1.2166303e+00
   1.3780706e+00   5.5486683e-01
  -3.5886241e-01   7.6287361e-01
  -4.3221511e-01   1.6133967e+00
   1.5267589e+00   1.2722412e+00
   6.3082984e-01   6.0401599e-01
   7.1985716e-02   5.1522881e-01
  -3.3613924e-01   1.3528833e+00
  -2.4388412e-01  -1.4195627e-01
  -6.6005440e-01  -1.7964165e-01
  -7.1886189e-02   1.3508296e-01
   2.6230637e-01   2.8477578e-01
  -3.9798512e-02   8.7350512e-01
   4.3422000e-01   6.7765120e-01
   4.4887082e-01   1.7778480e-01
   7.6211623e-01   9.4845143e-01
   1.0532994e+00   8.9544911e-01
   4.1716948e-01   2.7085521e-01
  -3.6075289e-01  -2.9900882e-02
   2.3275330e-01   2.5454496e-01
   8.6379547e-01   6.5126947e-01
  -1.0064194e+00   2.5861123e-01
  -1.0072733e+00  -1.9059131e-01
  -8.1315427e-01  -5.3811709e-02
  -5.7860336e-01   2.5200587e-02
  -3.6762106e-01  -1.1393777e-01
   2.5480321e-01   5.5068303e-01
  -1.4777816e-03   3.7807557e-01
   4.7632545e-01   6.8419536e-01
  -4.1175838e-03   7.2996354e-02
   1.6304587e-01   4.0795699e-01
   9.2578381e-01   7.8306174e-01
  -7.0201734e-01   4.7033386e-02
  -1.7327575e-01  -4.5690757e-01
   2.0281102e-01   1.1837064e+00
  -1.1908030e-01   1.0627040e+00
  -3.4534294e-01   3.0351071e-01
  -4.2273199e-01   6.7411985e-01
  -9.9879694e-02  -5.4848613e-01
   5.6422950e-01   5.6695162e-01
   9.1858849e-01   1.2135103e+00
   3.3411291e-01   9.0882648e-01
  -3.6120792e-01   1.4891103e-01
  -9.4962923e-01   6.1604216e-02
   7.7425215e-01   1.1019321e+00
  -1.9472329e-01   9.5439005e-01
   4.6091983e-01   1.3392310e+00
  -1.3574133e-01   1.4690355e+00
  -8.5376611e-02   1.2449803e+00
  -1.1508326e-01   5.9942737e-01
  -3.3596732e-01   7.5937255e-01
   8.4856680e-03   1.7665984e+00
   3.0952978e-01   8.2999754e-01
  -4.0816547e-01  -1.3070004e+00
   4.0056339e-01   9.9716903e-01
   4.0313642e-02   7.1175594e-01
  -3.1095140e-02   3.3208571e-01
  -1.7707851e-01   3.6371116e-01
  -9.8637799e-01  -8.3210633e-02
  -1.4857224e-01  -1.1413603e-01
  -7.5874492e-01  -8.8676039e-02
  -9.1245689e-01   1.6051220e-01
   1.7886820e-01   7.3962806e-01
  -3.7832739e-01   4.6543769e-01
   2.3180758e-01   7.3734125e-01
   1.0705384e-01   5.0626563e-01
  -8.8355696e-03   6.7303783e-01
  -5.8323444e-02   4.5885631e-01
   6.1385364e-01  -1.5152030e-01
   5.8935162e-01  -2.0883210e-01
   5.3485129e-01   1.1316714e-01
   5.0958725e-01   4.1973941e-02
   5.9442645e-02   2.4902145e-01
   1.9411899e-01   4.7611971e-01
   3.5319823e-01   8.7521427e-01
   3.0586106e-01   1.0382627e+00
   2.2307124e-01   8.2549806e-01
   6.4644865e-02   1.0668469e+00
   2.0126943e-01   3.8922614e-01
  -6.9129724e-02   5.7958346e-01
   8.3733829e-01   4.6609718e-01
   3.1488104e-01   7.6448458e-01
   1.9272082e-01   4.7931858e-01
   7.4986749e-02   7.6693051e-01
  -1.5953059e-01   3.8443323e-01
  -7.0203124e-01   3.8362852e-01
  -3.7219782e-01   3.3676981e-01
  -7.5781932e-01   1.2009142e-01
   3.5371923e-01   5.7165740e-01
  -1.8775166e-01   5.1185200e-01
  -3.2650269e-01   4.1045095e-01
   5.3825460e-01   5.5913280e-01
  -8.8498252e-01  -1.7749353e-01
  -3.2979467e-01  -2.7400861e-01
  -4.2147916e-02  -4.5463380e-01
   2.5404814e-01  -3.4571034e-01
   6.2930884e-01   7.0552338e-01
  -1.6363483e-01   1.0268125e+00
  -3.7203407e-01   1.3054027e+00
   4.8006121e-01  -9.3992842e-02
   6.7187845e-01  -5.2401951e-01
  -7.3713152e-01   5.7005562e-01
   1.2641061e-01   8.5857281e-01
  -1.1321581e-01   7.5507384e-01
  -3.4426639e-01   9.8261962e-02
   5.3445482e-01   5.5145952e-01
   3.4580970e-01   3.7600080e-01
  -7.9697825e-01  -1.7447969e-01
   4.8079921e-01   9.8098027e-01
  -1.8019691e-01   2.1210913e-01
  -2.6318359e-01  -6.9176836e-02
   5.8961433e-01   2.7468627e-01
   2.0360386e-01   9.4915761e-01
  -3.4197533e-01   7.4351832e-01
  -6.3142988e-01  -8.2827716e-02
  -4.7159158e-01   5.4634645e-01
  -1.1126500e-01   6.0404255e-01
  -6.9641626e-01   2.6513342e-01
  -4.8899057e-01   5.1310477e-01
  -1.1336089e-01   7.9046322e-01
  -8.8215922e-04   9.0841783e-01
  -3.9823095e-01   1.7119627e+00
  -5.2517618e-02   1.0725614e+00
  -1.7535702e-01   6.4916943e-01
   1.5353514e-02   1.1614368e+00
  -7.8790720e-02   5.5760653e-01
   1.2516090e-01   1.2559399e-01
  -7.5586998e-01   3.6922782e-01
  -1.6687881e-01   4.6064367e-01
   2.7667668e-01   4.4783144e-01
  -2.5613009e-01   6.0742728e-01
   3.1002229e-01   1.1956275e+00
   1.4394866e-01   8.2685456e-01
   2.8174730e-02   1.2461235e+00
   3.5930741e-01   1.2498817e+00
   5.2019047e-02   1.1085750e+00
   9.2172276e-02   9.4886689e-01
   4.7828596e-01   2.8229439e-01
  -6.4665896e-02  -1.3340323e-01
   9.3261417e-01   1.2469805e+00
   1.0172119e+00   1.7257128e-01
  -5.9619756e-01   2.4217227e-01
  -6.7963990e-01   7.0646460e-01
  -6.1008186e-01   7.7609573e-01
  -1.4973083e-01   1.5111252e+00
   1.3166802e-01   1.3129501e+00
   9.9315204e-03   1.1249398e+00
   1.9762780e-01   1.1873491e+00
   5.2913612e-01  -3.7939748e-01
  -4.4237574e-02  -1.2969066e-01
  -1.4444096e-01   6.7553699e-01
   2.8447818e-01  -2.4732381e-01
  -2.1285569e-01   7.8051224e-01
  -1.9242983e-01   4.7020536e-01
   4.0195958e-01   1.1098671e+00
   4.4208818e-01   1.8430833e-01
   2.6945966e-01   1.5776455e-01
   2.4625097e-02  -3.1147410e-01
  -1.0304397e-01  -5.3648508e-01
   4.0075855e-01   1.0759068e+00
   7.7811825e-03   6.2361869e-01
   3.3144282e-02   5.4387826e-01
  -1.8793284e-02   1.2187729e+00
  -9.4874081e-01   3.1355404e-01
  -1.3438834e+00   8.8460664e-01
  -1.3660158e+00   1.1184081e+00
   1.4040105e+00   5.6779979e-01
   4.7676955e-01  -3.4174231e-01
   2.7449161e-01  -4.1237573e-01
  -8.4428266e-01   6.4677371e-01
   6.8810610e-01  -8.8999728e-01
   4.0149383e-01  -2.4116682e-01
   4.5512675e-01   2.7013974e-01
  -4.6704086e-01  -6.3436719e-01
  -2.8649636e-01   1.1251442e+00
  -8.5421869e-02   8.7109477e-01
   3.3587521e-01   6.5090626e-01
  -2.0452603e-01   6.1951602e-01
   2.2140321e-01   8.9597627e-01
  -6.8828070e-01  -1.3340241e+00
  -5.8533709e-01  -1.6961549e+00
   5.9570249e-01   4.0509923e-02
   6.3013503e-01   5.6498221e-01
   3.4993252e-01   1.3784964e-01
   7.2845532e-01  -2.2029281e-01
   2.7731676e-01  -7.4155176e-01
  -1.3871131e-01   2.3850920e+00
  -3.1712739e-01   1.3596140e+00
  -2.5936556e-01  -1.3330276e-01
  -6.7645250e-01  -1.4841586e-01
  -7.9694235e-02   1.1587439e-01
   2.8041724e-01   3.0549851e-01
  -2.3509447e-02   8.1109576e-01
   4.6436086e-01   6.6572966e-01
   4.3945132e-01   1.2262747e-01
   8.0408930e-01   9.1499975e-01
   1.0644185e+00   8.9527764e-01
   4.2569329e-01   2.5730725e-01
  -4.0792640e-01  -5.0187517e-03
   2.4779231e-01   2.7201025e-01
   9.0942483e-01   6.7049319e-01
  -9.9465146e-01   3.2351982e-01
  -1.0260384e+00  -1.4860388e-01
  -8.2884847e-01  -3.2879246e-02
  -5.6973754e-01   8.1679965e-02
  -3.7952324e-01  -9.2958228e-02
   3.0622988e-01   6.3175078e-01
   4.7470543e-02   4.4159495e-01
   5.3149801e-01   7.4548876e-01
  -6.8163760e-03   1.2282581e-01
   2.0263028e-01   4.7950875e-01
   9.6014715e-01   7.7681850e-01
  -7.5288435e-01   1.2532955e-01
  -2.2233689e-01  -3.6129080e-01
  -2.2626707e-02   1.6848938e+00
   4.1724876e-01   1.0733903e+00
  -1.8662911e-01   7.3209523e-01
   7.5723908e-02   1.6543174e+00
  -4.1460941e-01   1.6110560e+00
  -5.9229695e-01   2.7389138e+00
  -3.2022539e-01   3.5149486e-01
  -1.4181818e-01   5.1793072e-01
   5.0683769e-02   5.7420404e-01
  -3.8021953e-01   2.5963260e-01
  -4.9442133e-01   6.5430058e-01
   9.3057069e-01   8.3817577e-01
  -3.5619050e-01   2.1304864e-01
  -2.8649685e-01   1.3107578e+00
  -5.2169403e-02   1.0013175e-01
   6.0559264e-01   1.1780357e+00
  -4.6187841e-01   5.9660609e-01
  -9.5683941e-03   1.3154496e-01
   6.7495630e-01   5.5842641e-01
   8.0532096e-01   1.1605370e+00
   1.8832467e-01   3.3549408e-01
  -1.3428058e-01   3.9157633e-01
   9.3506114e-02   1.0512654e+00
   1.1502927e-02   3.4779759e-01
  -8.0305678e-01   4.5534735e-01
  -8.3684061e-01   1.6360188e+00
  -8.8977911e-01   9.2036682e-01
  -8.2169538e-01   9.9093616e-01
  -3.7562470e-01   1.7320872e+00
  -2.1316009e-01   1.3150209e+00
  -2.5765055e-02   1.4125940e+00
   3.3316504e-01  -1.4748313e-01
  -2.4433813e-01   9.2856377e-02
  -3.3045720e-01   8.7298215e-01
   8.3432146e-02  -2.0884985e-02
  -4.7412205e-01   1.0046188e+00
  -2.4213016e-01   2.1575115e+00
  -3.9890817e-01   6.9978628e-01
   1.0448189e+00  -5.0553284e-01
   2.2807062e-01   1.3010798e+00
   1.2316530e-01  -9.9466920e-02
   1.4348224e-01   4.9236808e-01
   1.0590661e+00   5.4337564e-02
   6.4947716e-02   3.8546607e-01
   7.1868355e-01  -1.5183854e-02
   9.0960392e-01   2.2324118e-01
   8.5135723e-01   2.1014714e-01
   5.7516682e-01   1.2045298e-01
  -2.3127292e-01   8.7358038e-01
  -2.4780932e-01   1.6377673e-01
  -2.3701341e-01   1.1857868e+00
   2.6225236e-01  -2.5133492e-01
   6.2164827e-02  -4.8667997e-01
  -8.5737860e-02   1.3545072e+00
   1.2825058e-02   5.7223689e-01
   1.9999798e-01  -5.0694440e-02
   1.2973271e-01   4.9684643e-01
   3.5181589e-01   1.4665235e+00
  -1.3934349e-01   1.1799661e+00
  -3.6415017e-02   1.0978437e+00
  -3.4262226e-01   5.8909792e-01
   3.5008901e-01   1.2272398e+00
   3.1685849e-01   1.1311572e+00
  -9.3867683e-02  -7.2980797e-01
  -5.1411264e-01   7.5526963e-01
  -4.5519168e-01   4.9118794e-01
   9.6620932e-01  -2.1660070e-01
  -3.0423512e-01   8.4863504e-01
  -7.4140971e-02   6.9102898e-01
   6.9856668e-02  -5.2468089e-01
  -2.7593812e-01   1.7874352e-01
  -3.7148698e-01   1.1130310e+00
  -4.4434058e-01  -1.0640945e-02
  -1.0912914e-01  -8.1714747e-02
  -3.9900067e-01   1.2472790e+00
  -1.7548053e-01   1.1424323e+00
   1.3362538e+00  -8.0934745e-02
   5.9373000e-01  -9.8273727e-02
  -8.0597443e-01   3.1688161e-01
  -7.8637861e-01  -4.4397421e-01
   1.6215492e+00   9.8110402e-01
   1.0608644e+00   1.5647000e+00
  -2.1751409e-01   2.0292354e+00
  -1.7715221e-01   1.3038451e+00
  -3.6093417e-01   1.1740400e+00
  -4.1291115e-01  -1.9809386e-01
  -4.3768785e-01   1.8828196e+00
  -1.1737102e-01   1.1369922e+00
   2.5816849e-01   9.0561148e-01
  -1.0074870e+00   6.6996160e-01
   3.2937953e-01  -1.7647247e-01
   2.8772826e-01   1.3722691e-01
   4.7275927e-01   4.8966537e-01
   8.1152399e-03   2.9656172e-01
   5.5537742e-01   1.7729746e-01
  -1.6252783e+00   8.2095116e-01
   4.9949048e-01  -9.9913873e-02
   1.5285051e-01   1.2474291e+00
   5.3839183e-01   9.7892554e-01
  -3.1436579e-02   8.9292074e-01
   1.1872986e-01   1.2505808e+00
  -5.1700909e-01  -2.1441341e+00
   4.6244873e-01   9.7258790e-01
  -8.3544143e-01   1.0671904e+00
  -1.0386106e+00   1.4675154e+00
  -8.5477364e-01   1.6898771e+00
   1.3713360e+00   2.9502328e-01
   1.9096167e-01  -3.3161754e-01
  -1.4647934e-02  -3.6164742e-01
  -5.3157151e-01   8.3846440e-01
   1.1423505e-01  -7.1392357e-01
   1.8061858e-01  -3.1135936e-01
   4.5567397e-01   8.8210002e-02
  -7.5076416e-01  -4.5042833e-01
   1.8962269e-01   9.4493908e-01
   2.4922533e-01   7.1406116e-01
   1.0996416e+00   3.2828668e-01
   1.6060311e-02   6.6335259e-01
   5.5652504e-01   4.5536820e-01
  -1.2390420e+00  -1.0788477e+00
  -1.3276271e+00  -1.2813224e+00
   4.7789856e-01   3.3876020e-02
   7.1792287e-01   4.5027257e-01
   1.9369650e-01   3.6969851e-02
   4.9266432e-01  -4.9600426e-01
  -1.7605276e-01  -5.0184620e-01
   5.6822726e-01   1.0161666e+00
   3.5139314e-01   6.1590750e-01
   3.8188733e-01  -1.4345679e-01
   1.3713864e-01   2.5420026e-01
   5.7557475e-01  -3.1052020e-02
   5.7068189e-01   5.6844816e-01
   5.0242305e-01   1.5437482e+00
  -9.0543017e-02   7.6574059e-01
   1.6803094e-01   9.6577150e-01
  -1.4442205e-01   9.9414848e-01
   4.4819289e-02   3.2149128e-01
  -8.8046760e-01   2.1846155e-01
  -7.0191819e-01   4.8514103e-02
   5.7240599e-01   5.8866948e-01
  -1.1354248e-01   1.2521015e+00
  -1.2460927e-01   7.2035614e-01
  -2.0907587e-01   7.4907175e-02
   2.5749510e-01   1.4212465e-01
  -4.9152962e-03   8.7704170e-01
  -1.1468980e+00   7.6702632e-01
  -5.6082150e-01   5.9829946e-01
   1.9293952e-01   3.6134452e-01
  -3.4580361e-01   2.2745811e-01
   1.0465447e-01   1.2286869e+00
   9.9495920e-02   1.0925760e+00
   3.4766390e-02  -1.2370837e-01
   2.4964445e-01   3.0901115e-01
   6.2981264e-01   1.0234258e+00
   3.6237900e-01   7.2279028e-01
  -5.3523212e-01   6.9283992e-02
  -1.3018726e+00   1.0266756e-01
  -3.5135102e-01   9.8333139e-01
  -3.1844273e-01   4.1385094e-01
   5.7576396e-01  -4.5468216e-02
   2.7072979e-01   1.6262523e+00
   1.2583155e-01   1.0190215e+00
  -2.1601742e-01  -4.1249545e-01
  -5.8565085e-01   2.9306585e-01
  -2.8645862e-01   1.3376007e+00
   1.6829136e-03   1.3185072e+00
   2.5092577e-01   1.1464028e+00
   9.1755581e-03  -4.4323972e-01
   5.5542765e-01   6.8750221e-01
   1.2690301e-01   4.3263118e-01
  -2.4263070e-01   8.0494057e-01
  -3.2487467e-01   3.3388657e-01
   2.5436276e-01   1.0004823e+00
   5.1097496e-01   2.8578725e-01
  -2.4728165e-01   7.7063613e-01
   1.8289429e-01   8.6926220e-01
   4.4667185e-01   1.5782612e+00
  -3.0968607e-02   1.1598563e+00
   1.7631032e-01   7.1178573e-01
  -2.5324337e-01   6.2920121e-01
   6.4923171e-01   1.2983449e+00
   4.9832050e-02   7.0608052e-01
  -3.3531725e-02   7.3694511e-01
  -4.5930109e-02   7.6784960e-01
   9.8679321e-02  -1.5899486e-01
   3.1193745e-01   4.3619381e-01
   1.6996180e-01   9.1112393e-01
  -2.8469036e-01   8.1373076e-01
  -5.2706673e-01   8.0825263e-01
  -5.9544909e-01   5.0576812e-02
  -1.5266928e-01   6.7699221e-02
   2.2066520e-01   5.2741467e-01
   1.5190417e-01  -2.6065789e-02
   1.1389616e+00   9.8188597e-01
  -6.4731780e-02   1.3045866e-01
   1.7446486e-01   8.7172472e-01
   4.9520077e-01   9.6169877e-01
   2.0812186e-01   5.5837538e-01
  -5.3827659e-01   2.2651749e-02
  -3.9328893e-02   4.3981695e-01
  -8.3903308e-01   2.6932977e-01
  -8.2263596e-01  -5.4586249e-01
   3.6474508e-01   5.1294318e-01
   6.3007885e-01   4.8950931e-01
   2.7268654e-01   8.8879253e-01
   5.1907978e-01   1.1693575e+00
   1.4437651e-01   1.6498147e+00
   1.6701142e-01   1.0187991e+00
   5.0638305e-01   4.8158083e-01
   1.3844729e-01   1.3988456e+00
  -2.8488965e-01   1.8482647e+00
   4.0965830e-01   1.6455215e+00
   1.5834153e-01   1.8920051e+00
  -1.5878421e-01   1.5287891e+00
  -2.8787333e-01   1.7072376e+00
  -9.4198890e-02   2.0193244e+00
   2.2902277e-01   1.5925723e+00
   1.3752572e-01   1.9028981e+00
  -1.9064136e-02   1.2287736e+00
  -4.3984800e-01   6.5235584e-01
  -4.0878239e-01   7.9495792e-01
  -6.4226266e-01   7.9348217e-01
  -6.3390419e-01   4.0239282e-01
  -3.6046264e-02   8.8359307e-01
  -9.5145699e-02  -1.8410408e-01
  -1.1125408e-01   1.5886765e-01
  -2.3029186e-01  -6.7395546e-01
  -1.5950022e-01  -1.3978143e-01
  -7.5511254e-02  -1.2189013e-01
   3.2989380e-01   9.4154014e-01
   4.2519184e-01   1.2653892e+00
  -3.6117638e-01   2.2775772e+00
   6.0198245e-01   1.3655719e+00
  -3.7869647e-01   2.4081355e+00
   4.8057921e-02   2.4719174e+00
  -1.8514976e-01   2.6044472e+00
   4.0383823e-01   9.3932888e-01
   5.2027690e-01  -6.1149103e-01
  -1.6764939e-01   2.2551880e+00
   2.9349532e-01   9.6893742e-01
   6.2577269e-02   6.7100606e-01
   6.4193672e-01   1.2879842e-01
  -1.8792401e-01  -5.9717531e-03
   1.6434380e-01   3.2100318e-01
  -4.5818348e-01   8.8639904e-01
  -7.8366144e-01   2.1011253e-01
   7.1813682e-01   1.3624448e-01
  -6.2513918e-01   1.8536572e+00
   4.0484727e-01   1.8435758e+00
   1.5746032e-01  -4.7813748e-01
  -1.7540525e-01   9.8803684e-01
  -1.0830268e+00  -1.8448896e-01
  -4.4415903e-01   3.2701293e-01
   5.0693886e-01   1.0190640e+00
   5.6877851e-02   2.4699669e-01
  -7.5152350e-01   7.9675800e-01
   9.2962576e-01   9.7057542e-01
  -6.6378647e-01  -8.1996959e-01
   3.6177143e-01   9.8224832e-01
   1.4889152e-01   8.1894702e-01
  -5.2279084e-01   8.1966930e-01
  -7.9880730e-02   1.0997507e+00
   3.0385763e-01   7.0584568e-01
   7.7301493e-01   4.8373722e-01
   5.1482334e-01   4.9232023e-01
   4.0783356e-01   1.9752072e-01
  -5.0264828e-01   9.9884140e-01
   5.3062049e-01  -3.8595643e-01
  -2.5242976e-01   1.0280767e+00
   9.0559982e-02   5.8171859e-01
   3.1528488e-01   5.0004391e-01
  -5.9208108e-01   1.1254218e+00
  -8.3418429e-01   7.9705007e-01
   1.7728837e-01   9.1416481e-01
   4.3664487e-01  -3.3022183e-01
   5.4988653e-02   1.2630127e-01
   4.6504125e-01  -1.5767215e-01
   3.8447500e-01  -7.5639341e-02
  -1.7454684e-02  -8.0370776e-02
  -6.3212225e-01  -5.3080006e-01
  -5.5227704e-01  -4.0776426e-02
  -2.1126951e-02  -6.3154221e-01
   3.0184677e-01  -1.7414576e-01
  -9.5845958e-02  -7.5296587e-02
   3.9438869e-01  -9.4569259e-01
  -6.4175734e-01  -2.9913219e-01
  -9.1673217e-01  -2.0730834e-01
   5.7370624e-01   5.9480627e-01
  -7.5577397e-02   9.5496487e-01
   2.6584578e-01   5.5008874e-01
   8.3334784e-01   4.3452590e-01
  -8.2983964e-01   1.6724886e+00
  -1.3215135e+00   1.9308543e+00
  -1.1365720e+00   2.4336353e+00
  -2.9978662e-01   1.2022407e+00
  -3.3153132e-01   8.6300960e-01
  -6.6172163e-02   8.1061727e-01
   2.7792690e-01   7.4572199e-01
   4.4309413e-01  -5.0133658e-01
   4.7081566e-01  -7.6720529e-01
   3.6768955e-01   1.1650526e+00
  -3.0583554e-01   7.9157587e-01
   1.0254336e-01   1.8438253e+00
   9.5677311e-01   9.8289489e-01
   3.6926801e-02   9.3423591e-01
   3.8158755e-02   9.6929637e-01
  -5.1097588e-01   2.2024876e+00
   8.3470587e-01   2.5020646e-01
   4.7942037e-01  -2.6033641e-01
  -5.6143631e-01   2.1424724e+00
  -7.5769859e-02  -2.0126420e-01
  -4.6554561e-02  -2.9336234e-01
  -2.7150301e-01  -2.9290902e-02
  -9.4919719e-01   3.1836559e-01
   2.3080895e-02   1.6381910e+00
   1.4378370e-01   1.4247761e+00
   2.8808343e-01   1.9163944e+00
   1.0021520e-01   1.3969148e+00
   2.2686663e-01   1.3621413e+00
   6.4902005e-01  -3.1704916e-01
   6.1902248e-01  -4.7619048e-01
  -2.3223910e-01   6.1725606e-01
  -6.1319166e-01   2.4221026e-01
  -1.0333106e-01  -3.2482933e-01
   5.2952414e-01   1.7357478e+00
   2.6024591e-01   1.7859609e+00
   5.6018811e-01   1.8060886e+00
   3.7782186e-01   1.2292007e+00
  -3.3159759e-01   1.2663847e+00
  -1.8519355e-01   1.8222845e+00
   2.7922218e-01  -2.2083651e-01
   4.3736609e-02   1.1777434e+00
   2.5242322e-01   2.1020115e+00
   3.5088357e-01   1.3614530e+00
  -1.4032042e-01   1.2527168e+00
   3.6306783e-01   6.8317253e-01
   1.7514031e+00   1.2937375e+00
  -2.4999703e-01   9.2653948e-01
   6.1359896e-01   2.0611700e+00
  -3.3321689e-01   1.3386699e+00
   1.2108481e+00   2.5699169e-01
  -8.6258058e-02   1.2482889e+00
  -7.1056206e-01   1.3513399e+00
  -9.0937454e-01   5.3483754e-01
  -1.2157682e+00   1.2890682e+00
  -1.0442481e+00   1.0877581e+00
  -9.4437200e-01   1.2297592e+00
  -3.1727007e-01   8.7525872e-01
  -2.6132447e-02   1.9126334e+00
  -9.8652564e-02   9.2485844e-01
   4.9629658e-01   7.7499548e-01
   3.0823431e-01   7.7731269e-01
  -3.6369985e-01   9.0301359e-01
   1.1430570e-01   1.1176436e+00
   4.6328330e-01   5.6780112e-01
   5.6519576e-01   4.0418782e-01
   3.1578012e-01   7.5590315e-01
   4.9776955e-01   3.6390024e-02
  -3.1622428e-01   1.0676371e+00
  -2.1642402e-01   1.2648229e+00
  -4.8793449e-02   9.9410936e-01
  -6.2623473e-01   7.1502706e-01
   4.3977014e-01   3.8764669e-01
  -3.3368494e-01   1.2098837e+00
  -6.7612350e-01   9.2856132e-01
   3.4456572e-01   8.8997396e-01
   6.3446186e-01  -1.7478063e-01
   1.1146319e-01   1.3179727e-01
   4.9984808e-01  -2.4095885e-01
   4.4378984e-01  -2.6359863e-01
  -4.4201357e-01  -1.5388636e-02
  -6.5282664e-01  -4.5869942e-01
  -5.1260514e-01   4.8994750e-02
  -5.5200878e-02  -6.3027711e-01
   3.1462915e-01  -2.0507323e-01
  -8.3992262e-02  -5.7184661e-02
   2.8176377e-01  -1.0069615e+00
  -6.2551566e-01  -1.5658209e-01
  -8.7781815e-01  -9.1170182e-03
   6.6851240e-01   8.6559430e-01
  -2.4195090e-01   1.8031455e+00
  -3.7899851e-01   2.0776578e+00
   6.0591056e-01   1.2139996e+00
  -7.6322270e-01   2.1435096e+00
  -6.2621219e-01   2.4842661e+00
  -5.3522033e-01   2.1459217e+00
  -1.7789157e-01   2.2807365e+00
  -4.2007574e-01   2.1646529e+00
   6.4892625e-01   6.0244307e-01
   5.5192762e-01   1.8056285e-01
   2.5521605e-01   1.3889295e-01
   3.9214333e-01  -1.7653631e-01
  -2.5827602e-02   6.3887133e-01
  -1.4545988e-01  -7.3557202e-02
  -3.4725163e-01   8.8301929e-01
  -5.9198685e-01   1.6216869e+00
   6.1871333e-01   1.7498257e+00
   4.5487993e-01   4.8295767e-01
   1.9452661e-01   8.0451208e-01
  -5.2454146e-01  -5.0433437e-01
  -2.1830881e-01  -1.5143933e-01
   3.3357158e-01   2.6101894e-01
  -1.3690394e-01  -1.1570478e-02
  -1.3442524e-01   4.4197950e-01
   5.2617253e-01   4.6998046e-01
   1.7777170e-02  -1.0497704e+00
   2.7275028e-01  -2.1245451e-01
  -8.3307290e-01   6.5622163e-01
   9.0173154e-01   4.5228185e-01
   4.0952202e-01   9.3099232e-01
   2.3042991e-01   9.0537020e-02
   6.5440560e-01  -2.2449465e-01
   1.0378211e+00   9.1928974e-02
   6.3858288e-01   2.8823818e-01
   4.8036389e-01  -5.2735096e-02
   2.8220348e-01  -3.0803421e-01
   1.0219165e+00   2.2791024e-01
   1.7701416e-01   5.1497476e-01
  -6.5196453e-01   7.9241560e-01
  -8.4311897e-01  -5.6726498e-02
  -6.8881973e-01   2.7803218e-01
  -7.9159365e-02   1.6814692e-01
  -1.9745640e-01   3.2243552e-01
  -6.5555372e-01   3.0648609e-02
  -6.4538923e-01   8.8307425e-01
  -6.2213315e-01   9.3138189e-01
  -8.9007339e-01   5.4767757e-01
  -5.9368482e-01  -4.0934808e-01
  -1.5477829e+00   3.9294766e-01
   1.1659091e+00   8.7552251e-01
   1.1550213e+00   2.4625741e-01
   7.0936031e-01   5.2435756e-01
  -8.1153208e-02  -4.6641731e-01
  -5.0920259e-01   1.3077558e+00
   5.0168694e-01   1.3856626e+00
  -8.0015414e-01   8.0002335e-01
   1.5537826e+00   2.3071178e-01
  -1.0332175e+00   1.6743055e+00
  -5.9396288e-02   4.1099060e-01
   5.0583327e-01   1.4463469e+00
  -6.0380376e-01   1.8459927e+00
  -1.2968180e-01   8.0244844e-01
  -1.1410412e+00   1.0118205e+00
  -4.0100950e-01   1.6155444e+00
  -3.3404932e-01   1.7161886e+00
   2.2330155e-01   3.5459263e-01
   7.5239345e-01   1.3900374e+00
  -2.2018878e-01   8.9303844e-01
   9.9337181e-01   5.9743159e-01
  -5.5274275e-01   2.8952926e-01
  -1.1913172e+00   2.3534537e+00
   6.6527976e-01   2.0795178e-01
   8.1677127e-01  -3.9754286e-02
  -1.5284691e-01   1.6021226e+00
   4.5871690e-01   1.1820070e+00
  -2.4208338e-02   1.0517360e+00
  -3.3998371e-01   8.7516274e-01
  -8.4074799e-01   1.1923814e-01
  -9.6056119e-01  -6.7153570e-01
  -4.6210408e-01   5.2298002e-02
  -1.8556679e-01   1.9525744e+00
  -7.1169561e-02   1.9921829e-01
   9.5845314e-01  -1.3940548e+00
   1.2509367e-01   9.4446338e-02
   7.0826641e-01  -4.3245504e-01
   1.8030171e+00  -8.5397217e-01
  -8.6064420e-01   1.7769966e-01
   1.2272238e-01  -1.3899875e+00
  -4.6817568e-01   1.9780719e+00
  -2.2183362e-01  -1.6327195e-01
  -9.1047347e-02   2.4727693e-01
  -2.8438043e-01   1.6477801e+00
  -5.5673551e-01   3.5018856e-01
   9.5510808e-01  -3.9848725e-01
   6.2823585e-01   8.1099165e-01
   1.1197443e+00   8.9796325e-01
  -2.0612991e-01  -3.3105012e-02
   6.5072437e-01  -7.8031189e-01
   2.0612709e-01  -1.4329592e+00
  -5.6222258e-01   8.6894256e-01
  -8.6310440e-01   3.3201361e-01
  -5.3535759e-01   2.3400511e+00
   3.2604776e-01  -2.0320373e-01
   6.5051403e-01  -2.4296986e-01
   2.8579532e-01   1.4031726e+00
   5.4936690e-01   6.8679625e-01
   7.9312121e-03   7.6525537e-01
  -7.0964048e-01   4.8297401e-01
  -3.9350771e-01  -1.2800383e+00
  -1.0002895e+00   1.8923035e-01
  -1.4072159e-01   6.8656503e-01
  -1.2089929e-01   1.2858766e+00
   2.3355693e-01   5.9190919e-01
   1.5893504e-01  -1.4924319e+00
   1.6830997e-01   2.5699887e-01
   8.4025141e-02  -7.5418984e-01
   9.1058440e-01  -1.5953049e+00
  -9.0368307e-01   6.1103993e-01
  -6.4287446e-01   1.1064342e+00
  -7.7181189e-01   1.1915314e+00
  -2.5336176e-01   4.5598039e-01
  -8.7650427e-01   1.2079764e+00
  -2.4791301e-01   1.0420616e+00
   6.5044760e-02   6.8207358e-01
  -5.3931489e-03   8.9405577e-01
   9.1514441e-02   8.5762625e-01
   4.6724222e-01   1.0313763e+00
   2.7633206e-01   1.1996679e+00
   3.2148195e-01   1.5417334e+00
  -2.0086056e-01   7.2177124e-01
  -7.9205269e-01   7.4071570e-01
  -2.2112752e-01   9.6039062e-02
   4.6349209e-01   1.4561202e+00
  -5.3349194e-01   4.8835061e-01
   9.7029643e-01   6.8898316e-01
  -8.6157981e-02   7.6815171e-01
   1.1020737e-01   6.3427437e-01
   6.0210155e-02   1.2711124e+00
   6.4968425e-01   4.2859876e-01
   6.4177310e-02  -4.4865924e-01
  -3.4100669e-01   3.4421472e-01
  -1.2727055e-01   1.0385009e-01
   5.7258751e-02  -9.5104848e-01
   1.7155524e-01   3.7768643e-01
   9.9905354e-01   2.9294170e-01
   3.3227590e-01  -3.1050073e-01
  -9.7671313e-01   1.7485075e+00
  -1.0183161e+00   1.2151105e+00
  -9.4512843e-01   1.1041258e+00
  -9.2899648e-01   1.8379523e+00
  -6.3503817e-01   1.5805340e+00
   7.6092026e-01   2.8061205e-01
   2.3116666e-01   1.2254808e+00
   5.5987827e-02   1.5733833e+00
   8.1018006e-01   1.1320541e+00
   4.9527344e-01   2.1283858e+00
  -7.0834795e-02   1.8235962e+00
  -7.3899913e-01   1.2062676e+00
  -8.4663201e-01   1.0350270e+00
   3.2601824e-01   1.4959983e+00
   3.6237016e-01   1.1804628e+00
   8.4851997e-01   1.7125111e+00
   1.5904672e-01   4.7868405e-01
   2.4236559e-01   3.6079317e-03
   5.4922591e-01  -6.8627468e-01
   7.9931230e-01  -5.2859726e-01
   5.2027109e-01  -4.8390167e-01
   4.4125321e-01   5.6403153e-01
   1.1061906e+00   8.3586004e-01
   6.9027892e-01   8.3746224e-01
   7.2687188e-01   8.8447546e-01
   6.1154731e-01   4.4585383e-01
  -5.6349336e-02   6.8181342e-01
   4.6960968e-01   1.6753925e-01
   7.3564402e-01   7.4426335e-01
   3.6836597e-01   7.5674232e-01
  -3.8486946e-01   1.7836137e+00
  -4.3371103e-01   1.2409938e+00
  -9.1689112e-01  -4.5145684e-01
  -9.3260517e-01   8.0228414e-01
  -1.1712577e-01   7.1626291e-01
  -2.6603008e-01   8.3165848e-01
  -9.4628893e-01   1.7523178e-01
  -8.8456924e-01   1.5158210e+00
  -5.7993438e-01  -3.0246090e-01
  -3.0965798e-01  -3.1244043e-02
   1.2393531e-01   5.1131554e-01
   1.6292398e-01   3.0827603e-01
   3.3199166e-01   4.1009897e-02
   5.9419931e-02   9.9459626e-02
  -6.4968611e-01   8.5391105e-01
  -1.2252792e+00   1.1116825e+00
  -1.0293788e+00   1.2202083e+00
   1.6317831e-01   5.4988214e-01
   1.8271852e-01   6.9604448e-01
  -2.4223559e-03   9.3570799e-01
  -7.6466262e-01   8.6104455e-01
  -6.3167425e-01   3.3402701e-01
  -3.3902208e-02   1.9974588e-01
  -3.5362333e-01  -3.3499624e-01
   6.5518585e-01  -1.5215277e-01
   3.9940200e-02  -3.6514157e-01
  -3.6812820e-01   1.4310207e-01
   2.9263319e-01   5.6725392e-01
   1.9785543e-01   5.1000280e-01
   1.1943233e+00  -1.5277746e+00
   1.6986405e-01   1.1695491e+00
   4.3097319e-01   4.9795651e-01
   1.1782275e-01   1.2830455e-01
   2.5960364e-01   4.2300263e-01
   3.6062373e-01   1.5872674e+00
   9.9403487e-01   7.2390167e-01
  -4.2384251e-01   1.7925060e+00
  -1.9978178e-01   1.6374381e+00
  -1.8734803e-03   7.0946726e-01
   1.7534232e-01   5.3714213e-01
  -2.3657941e-01   1.4847650e+00
   2.0391174e-01   1.9674007e+00
   1.7605531e-01   9.1182791e-01
   4.1748198e-01   1.3854520e+00
   1.9005168e-01   1.2735775e+00
   3.1444003e-01   1.5084050e+00
   7.6378421e-01   1.4366216e+00
   6.8912263e-01   5.7695306e-01
   5.3105685e-01   1.0840925e+00
   1.1455255e-01   4.3485106e-01
   6.8231455e-01   3.7065151e-01
   3.1009936e-01   2.5087559e-01
  -1.2292880e+00   2.4797558e-01
   1.2379730e+00   1.5867377e+00
  -3.2136876e-01   8.8048100e-01
  -5.1214034e-01   1.7269797e+00
  -6.2118185e-01   1.2549575e+00
   1.6015997e-01  -8.8880926e-03
  -3.7051716e-01   1.0294449e+00
  -3.8827353e-01   3.1303283e-01
   1.8241378e-01   7.6881584e-01
  -1.8439132e+00   6.4835533e-01
  -1.0314256e+00  -4.2828493e-01
  -6.8158350e-01  -3.6021329e-01
  -6.5874480e-01  -2.6875966e-01
  -9.0010090e-01  -5.7772928e-01
   8.4607497e-01  -4.5101381e-01
   2.7519833e-01   2.4423656e-01
  -1.7467797e-01   5.7386690e-01
  -6.8092770e-01  -1.7789424e-02
  -1.0740659e-01  -3.7205936e-01
   7.5335353e-02   4.2805152e-01
   6.6590110e-03   1.1012444e+00
   5.1952792e-01   6.9246971e-01
   1.2017152e+00  -1.5859925e-02
   9.0861910e-01  -9.8771465e-02
   1.1052994e+00   1.1445386e+00
   4.1330594e-01   1.0278482e+00
   7.7011526e-01   6.9890987e-01
  -3.2993966e-01   1.3642639e+00
  -5.9256847e-01   1.1040630e+00
  -6.4757040e-01  -4.0318973e-01
  -5.4119586e-02   7.5708888e-01
  -2.6278526e-01  -4.2271233e-01
   6.6325170e-01   1.8298165e+00
   5.8271093e-01   1.5688608e+00
   6.9412914e-01   1.9922332e+00
   3.5341695e-01   1.3382038e+00
  -7.5235994e-01   6.3342964e-01
  -1.3427781e+00   9.2435058e-01
  -1.2479409e+00   8.9676999e-01
   8.1297755e-02   4.0519688e-01
   1.0379493e-01   7.0583074e-01
  -7.7200317e-02   8.5404889e-01
  -8.3131264e-01   8.4143531e-01
  -7.2602149e-01   8.4270119e-02
  -7.9138961e-02   1.6359851e-01
  -5.1774683e-01  -5.2945048e-01
   5.2337902e-01  -3.5375440e-01
  -8.8933567e-02  -6.8109920e-01
  -4.5232404e-01  -2.8203878e-02
   1.9037013e-01   2.6020778e-01
   1.4811405e-01   4.4100140e-01
   8.3972289e-01   1.0881741e+00
   1.0728715e-01   1.1898012e+00
   4.0469395e-01   7.9743825e-01
  -3.8628264e-01   1.6824105e+00
   1.2789366e-01   1.3571946e+00
   1.6628432e-01   1.8491176e-01
   6.4858966e-01   1.7350474e+00
   8.6710315e-01   2.2385116e-01
   2.7572524e-01  -2.7817486e-01
   2.2350339e-01   3.1372980e+00
   2.5945250e-01   1.5940100e+00
   6.5929047e-02   1.2293671e+00
   1.8189703e-01  -8.8200799e-03
   6.4451901e-01  -1.7598970e-01
   8.5165832e-01  -1.6535070e-01
   3.8123389e-01  -1.1371750e-01
   3.8013207e-01  -2.0947455e-01
   5.4865588e-01  -5.5661332e-01
  -1.7037981e-01   4.9153609e-02
  -9.1718068e-01   3.1151646e-01
  -6.1852313e-01   1.7975179e-01
  -4.4942536e-01   5.0591910e-01
  -3.2309158e-02   2.2996527e-01
  -1.5878681e-01   3.8857559e-01
  -5.1480047e-01   9.2488753e-02
  -5.3554952e-01  -9.0299752e-01
   1.7023220e+00   1.1962606e+00
  -8.2266780e-01   5.9739971e-01
  -6.3763525e-01   9.7776749e-01
  -6.5777039e-01   9.4818281e-01
  -9.4058839e-01   1.3378089e-01
  -5.5985808e-01   6.2612274e-02
  -3.8078987e-01   1.9792911e-01
   2.4048820e-01  -1.0055899e+00
   5.3222725e-01  -5.2081461e-01
   3.0137056e-01   3.2982293e-01
   1.6909492e-01   8.6177369e-01
  -8.0023406e-01   2.7382826e-01
  -8.3240011e-02  -1.1178934e-01
  -2.6896915e-01   3.9464508e-01
   9.0050646e-02   1.1894080e+00
   1.1607850e+00   2.4748353e-01
   7.0611601e-01   7.5362937e-01
   1.1300293e+00  -1.8845014e-01
   5.0176407e-01  -2.8456290e-01
   3.0969699e-02   8.8289704e-01
   4.3151181e-01   5.0256911e-01
  -2.8719470e-01   1.4810662e+00
  -6.2169935e-01   1.2814440e+00
  -4.8142426e-01   9.4404417e-02
  -5.8122945e-01   6.6603935e-01
  -2.8918012e-01  -1.4153287e-01
  -1.3942282e+00   1.6960857e+00
  -1.1511155e-01   7.5755914e-01
   1.5501046e-01   1.9380578e+00
  -1.0662893e+00   1.9570251e+00
  -3.0387915e-01   1.1802042e+00
   1.2078035e+00   9.5149314e-01
  -8.2238852e-01   1.7995894e+00
   4.4313364e-01   2.0041323e+00
   1.7402666e-01   7.9393332e-01
   1.3716650e+00   1.2259791e+00
  -4.0075122e-01   1.1667937e+00
  -6.6672481e-01   1.6115448e+00
  -5.5550527e-01   5.2795401e-01
   2.4334852e-02   1.3705597e+00
   6.3746940e-01   7.5648957e-01
   8.4806395e-01   5.4237972e-01
   1.7536803e-01   1.6247131e+00
  -2.5364557e-01   1.3803740e+00
  -4.3611665e-01  -4.7138447e-01
  -6.2380341e-01   1.5608061e-01
  -6.4555199e-01  -5.0048571e-01
  -4.0955586e-01   2.7919526e-01
  -6.4982078e-01   2.2143065e+00
  -7.2881275e-02   5.2146208e-01
   1.3509679e+00  -6.9864299e-01
   1.4571198e-01   4.8567272e-01
   8.5206761e-01   1.6249304e-01
   2.0191517e+00   4.4686449e-02
  -9.8852103e-01  -3.3388031e-01
  -9.7023995e-01  -2.4339406e-01
  -2.5973210e-01  -5.3674253e-01
  -2.2195169e+00  -7.2165595e-01
  -7.0935534e-02   3.7445094e-01
   6.0167467e-01   5.5071531e-01
   2.8127864e-01   3.3247250e-01
   7.1011293e-01   4.5560312e-01
   1.0822788e+00   6.6815094e-01
   1.2331559e+00   9.0227764e-01
   1.0940607e+00   7.7276757e-01
   1.6042556e+00   9.6045982e-01
   9.1805546e-01   5.5825733e-01
   5.1431427e-02   4.1675277e-01
  -8.2416245e-01   1.1839328e+00
  -1.7072372e+00   1.1568541e+00
  -1.7137528e+00   5.1979621e-01
   1.6427122e-01  -8.2091951e-01
   1.3873142e+00   5.8927338e-01
  -1.3623127e+00   1.5999787e+00
   4.1084818e-01   5.0646333e-01
  -3.1754535e-01   5.4383391e-01
  -1.6249200e-02   4.4459556e-01
   7.8178117e-01   7.1230664e-01
   1.0667613e+00   8.9681782e-01
   8.9813181e-01   7.9992448e-01
   1.3797695e+00   9.1904176e-01
   7.0566071e-01   6.3636517e-01
  -1.9101195e-01   5.7101101e-01
  -1.0017630e+00   1.4531491e+00
  -1.8131688e+00   1.5246558e+00
  -1.9314001e+00   8.8298622e-01
   3.0815101e-01   9.2717642e-01
   1.1730259e+00   5.7424923e-01
  -1.4529912e+00   1.9133190e+00
   1.1994007e+00  -9.2305553e-01
   1.2579727e-01   3.3997664e-01
  -1.5425579e-01   6.5106613e-01
   1.3079172e-01   1.8391392e+00
   9.7852562e-01   4.8323015e-01
   7.3616068e-01   5.2962081e-01
  -1.4839917e-01   1.4103829e+00
   3.6064310e-01   1.4858688e+00
   1.2732640e-01   1.6105343e+00
  -4.4953181e-01   1.5447870e+00
  -1.7874178e-01   8.4208795e-01
  -6.4762146e-01   2.6754775e-01
  -4.6341713e-01   1.5553597e+00
  -4.9452658e-01   7.1049812e-01
   3.9817865e-01   1.2372985e+00
  -4.7991969e-01   6.3120888e-02
   6.7755255e-01   8.8998787e-01
  -1.9128010e-01   9.5750122e-01
  -4.2581819e-01   4.7406234e-01
  -3.8111756e-01   1.6469326e+00
  -3.8513481e-01   1.1590641e+00
  -4.9525346e-01   3.1114852e-01
  -6.3519282e-01   8.6496073e-01
   9.1486328e-01  -4.8618750e-01
  -1.1902961e-01   1.2665651e+00
   2.1222104e-01   1.3888693e+00
  -2.2720906e-02   7.7072417e-01
   1.0857481e+00   8.5146577e-01
   2.4364821e-01   7.8649333e-01
   6.3519023e-01   9.7424008e-01
  -3.7737546e-01   6.4949842e-01
  -7.8483301e-02   9.7334344e-01
  -2.9147964e-01   7.8605809e-01
  -1.1607282e+00   5.0052400e-01
  -8.4037679e-01   1.5253890e+00
  -3.9479636e-01   1.9263584e+00
  -5.6005175e-01   2.3111589e+00
   1.0256347e+00   2.3889655e+00
   1.2521691e+00   1.9778775e+00
   2.8981449e-01   3.2877039e-01
  -2.8736949e-01   5.5020818e-01
   1.3145016e+00   1.2639291e+00
   1.3132356e+00   1.4889916e+00
   8.8352100e-01   1.1168164e+00
   1.3372527e+00   8.2578640e-01
   4.7772520e-03   6.4088335e-01
  -4.3663360e-01   1.9181455e-01
  -2.0783021e+00   1.0249712e+00
  -3.2563545e-01   4.8753232e-01
  -8.4784697e-01   6.3738365e-01
  -2.4094572e+00   1.3082071e+00
   1.0229881e-01  -2.0514560e-01
   4.1124444e-01  -3.6782194e-01
   1.5133952e+00  -8.2072129e-02
   1.6842574e-01  -1.3543030e-01
   1.0515704e+00   2.6018738e-01
   1.0464628e+00  -2.3166617e-01
   6.5943523e-01  -1.5402284e-02
  -2.4523132e-01   6.7415182e-01
   2.8865725e-01   5.4609563e-01
   9.1265753e-01  -1.3932968e-01
   1.8428744e-01   4.4223940e-01
  -1.5239682e-01   1.0822972e+00
  -1.5491615e+00   5.5094792e-01
  -6.4672802e-01   9.5788062e-01
   1.3928770e+00  -8.7811056e-01
  -7.3665315e-01   1.5790972e+00
  -1.6575180e+00   6.9332239e-01
   8.5475983e-01   1.5949367e-01
   3.1313645e-01   4.0712795e-02
   2.7325945e-02   7.5492711e-01
   1.5926579e-01   1.2254953e+00
   8.2686243e-02   8.1630980e-01
  -8.4685312e-01   9.0241615e-01
  -9.5908334e-01   4.4350847e-01
  -1.8613176e+00   5.1870823e-01
   5.8169885e-01   8.3473419e-01
   4.7828288e-01   1.6288788e+00
   4.7043070e-01   1.1881928e+00
  -1.8739738e+00  -2.5665673e+00
   2.3585669e-01   1.1735537e+00
   2.9358786e-01   1.4457434e+00
  -1.7920962e-01   2.3288340e+00
   8.2345205e-02   5.0623768e-01
   2.4590944e-01   1.2159006e+00
   1.0219375e-01   1.7559020e-01
   3.3500723e-01   8.1203962e-01
  -2.4796991e-01   1.1905676e+00
  -3.2840501e-01   2.0939195e+00
  -1.0489078e-01   1.2071394e+00
   1.7833891e-01   1.3031570e+00
  -1.1373361e-01   1.8866441e+00
   3.9797444e-01   1.9857649e+00
   4.6618525e-02   1.1232169e+00
   6.6013161e-01   1.5809421e+00
  -4.5874162e-02   2.5691078e-01
   3.3660361e-02   1.6225780e+00
   3.6928818e-01   8.5137716e-01
   4.5304988e-01   1.9053749e+00
   5.2954904e-02   7.4515315e-01
   7.7699458e-01   1.8274341e+00
   4.3354100e-01   1.9116776e+00
   5.0396834e-01   1.0785916e+00
  -2.1702207e+00  -2.2164807e+00
  -1.6675557e+00  -9.9137687e-01
  -3.5401097e-01   1.0469150e+00
   4.8941267e-01  -8.2224986e-02
   5.4990292e-01  -2.2754589e-01
   9.0233182e-01   9.9001481e-02
   7.0400418e-01   3.0547322e-01
  -2.1765442e-01   1.1231328e+00
   5.6038777e-01  -2.8775566e-01
  -1.2417554e-01   6.8459582e-01
  -3.5464931e-02   1.5632191e-01
  -1.3006752e-01   5.5214338e-01
  -7.9229860e-02   7.5653971e-01
  -5.4831285e-01   8.2754504e-01
  -1.0633240e+00   8.6776397e-01
  -9.8070956e-01   1.0604924e+00
  -4.1468118e-01   1.1817089e+00
  -4.0089877e-01   1.0428237e+00
   2.7056064e-01   5.5909600e-01
  -9.9028313e-01   4.6073617e-01
  -3.7473370e-01   8.2073535e-01
   5.9615527e-02   2.4868288e-01
  -4.8728878e-02   2.9051658e-01
   4.8424963e-02   8.7077440e-01
  -4.1434380e-01   1.7551872e-01
   8.3869742e-01   7.2194992e-01
   1.3888382e-01   2.8408837e-01
  -3.6092282e-01   6.4843516e-03
  -4.6635387e-01   4.0492042e-02
   5.8373942e-01   6.2259870e-01
   1.0082574e+00   2.5455754e-01
   8.4967724e-01   1.2972240e-01
  -1.3409240e-01   1.1715761e-01
  -7.8465893e-02   2.7310836e-01
   4.0025441e-01   1.9808155e-01
  -2.3724611e-01   6.8861401e-01
   2.0165286e-01   4.4442560e-01
   2.3672035e-01   6.4428577e-01
   6.4549137e-01   4.3946558e-02
   6.0414992e-01  -4.8414070e-02
  -2.3490709e-01   6.4034586e-01
  -2.9945350e-01   8.7581605e-01
  -4.7908375e-01   8.1652657e-01
  -3.0317589e-01   6.7025881e-01
   9.0549281e-01  -5.3749470e-01
   8.6638139e-01   1.3925836e+00
  -2.2893186e-01  -3.4457911e-01
  -6.5470269e-02  -6.5685368e-02
   6.5352817e-01  -3.1310269e-01
   5.5688552e-02   5.5141821e-01
   5.5511573e-01  -1.0883120e-01
  -2.0993657e+00   1.3877456e+00
  -1.5432404e+00   1.5930894e+00
   2.0616699e-01   2.2461291e-01
   3.5102813e-01   7.3978272e-01
   2.1762178e-02  -3.3852787e-02
   4.3993181e-01   1.0890243e+00
   3.9801975e-02   1.8687232e-01
  -2.4328686e-02   1.7500502e-01
  -5.8636725e-01  -6.0148370e-01
   9.0601588e-02  -1.2840531e-01
   4.1529701e-01   9.1241380e-01
  -3.0997908e-01   5.3917382e-01
   2.2942335e-01   4.6389310e-01
  -5.2886297e-01  -7.1534393e-01
  -3.3469195e-01  -3.9403787e-01
  -1.7515864e-01  -4.1128292e-01
   1.5100755e-01   1.1203048e+00
  -3.1049098e-01   1.2978342e+00
  -1.5212965e-01   1.3156032e+00
   2.5074606e-01   8.5654286e-01
   1.9556875e-01   8.7479659e-01
   5.5576342e-01   3.7016449e-01
  -7.4575318e-01   6.0590107e-01
  -5.4059596e-02   4.3181742e-01
  -1.3882355e-01   1.8827859e-02
  -1.4607489e-01  -3.8244846e-02
   9.0983584e-02  -1.6174306e-01
  -5.3697215e-01   3.8025224e-02
   1.0980214e+00   1.2779624e-01
  -2.5983177e-01  -6.5082589e-01
  -6.3785480e-01  -1.9849170e-01
  -7.5866104e-01  -7.5260798e-02
   1.0819987e+00   5.3476229e-01
   1.0769019e+00  -6.8539769e-02
  -1.6006938e-02  -1.5278469e+00
   3.3842721e-01   1.2081888e+00
   2.0527770e-01   1.9872478e+00
   1.2722842e-01   5.3317869e-01
  -1.9955488e-01   1.9922491e+00
  -4.0528191e-01   2.4096846e+00
  -1.2697017e-01   1.6251559e+00
   9.5072121e-02   1.7695791e+00
   3.1215559e-01   2.0591828e+00
  -6.7757560e-02   1.6344172e+00
  -2.1775801e-02   1.8016999e+00
  -2.4340772e-01   7.9933656e-01
  -1.2961571e-01   4.5975109e-01
   1.3742608e-02   8.0843884e-02
   3.6987040e-02   1.2165549e+00
   6.5473067e-02   1.0892370e+00
  -1.9698452e+00  -6.3431709e-01
  -1.5934604e+00  -1.0385945e+00
  -5.1747635e-01  -2.1702824e-01
  -2.5424537e-01  -1.8421801e-01
   1.5275700e-01   4.6548636e-01
   2.2957451e-01   8.4283585e-01
   6.6409800e-01   5.3466366e-01
   4.9559670e-01   7.9313629e-01
  -4.1311094e-02   6.8313836e-01
   1.1239183e-01   1.3071822e-01
  -2.7187894e-01   2.3792976e-01
   6.2534124e-02   1.1664955e-01
   2.1680196e-01   1.6684693e-01
  -1.3040720e-01  -4.7505573e-01
  -5.0153536e-01  -1.3728339e-01
  -5.5895524e-01  -9.6147684e-02
  -3.9298571e-01   4.3969649e-02
   7.0055400e-01   7.4936068e-01
   7.5109856e-01   4.8176917e-01
   7.5520349e-02   6.1880123e-01
   3.6402876e-01   7.1334081e-01
   3.7732270e-01   1.2633559e+00
   7.7249253e-01   4.3457806e-01
   4.8797131e-01   1.3684946e-01
   2.3258026e-01   1.4587061e-01
  -1.0538657e-01   3.4417294e-01
   6.4216483e-01   1.3895597e+00
  -5.5128457e-01   7.4299157e-01
  -6.1968108e-02  -1.1584224e-01
   4.4585799e-01  -1.0684404e-01
  -2.4784047e-01   1.3344749e+00
  -2.0034635e-01   5.4016600e-01
   1.2088094e-01   1.0000924e+00
   1.6615007e-01   1.5624759e+00
   1.7102370e-01   2.8190260e-01
  -9.4648577e-03   7.6918815e-02
   1.4410156e-01   1.0271960e+00
   1.5030237e-01   1.1817343e+00
   7.1459433e-01   6.0434338e-01
   6.4549583e-01   1.0351546e+00
   2.8120026e-01   1.0090924e+00
  -4.4208733e-02   1.3640638e-01
  -2.1752340e-01   8.3809891e-01
   1.4283187e-01   7.7023365e-01
  -2.5416033e-02   1.2742219e+00
  -6.3448528e-01   2.5757029e-02
  -9.5457649e-01   1.4456164e+00
  -4.0286104e-01   1.1453006e+00
   5.3677793e-01   1.0627630e+00
   1.9235286e-01   2.3551963e-01
   4.2190242e-01   8.1439333e-01
   4.9539486e-01   4.6579438e-01
  -8.2324828e-01   4.5195524e-01
  -4.5564336e-01   2.7615348e-01
   5.4098523e-01   8.3758284e-01
  -6.1522112e-01  -1.3183915e+00
  -5.8291004e-01   5.9675604e-01
  -8.7496856e-01  -1.1416615e+00
  -3.4782912e-01   4.9544165e-01
  -3.2477790e-01   1.4820313e+00
  -1.1236748e+00  -3.8605636e-01
   4.3201437e-01   9.0639470e-01
   4.7811734e-01   1.4829044e+00
   8.0512207e-01   1.4277523e+00
  -5.1907159e-01  -5.5732876e-01
   9.5012197e-02   2.6238652e+00
  -2.5495021e-01   2.4703817e+00
   5.8992473e-01   3.2091413e+00
   4.5858025e-01   2.5512556e+00
  -3.2423903e-01   4.4803647e-01
   3.8246633e-01   2.3925355e+00
   1.5832642e+00   2.3988882e+00
  -6.0491058e-01  -6.6032909e-01
  -5.1457943e-01  -1.1263223e+00
  -1.1879357e-01   7.0595848e-01
   5.1385989e-01   3.0898458e+00
   1.0781798e-01   2.7896235e-02
   4.5112123e-01   1.1366256e-01
  -2.3235984e-01  -4.6036105e-01
   2.2741861e-03   7.7831598e-01
   1.4078785e-01   7.1075873e-02
  -9.8348896e-04   2.0604317e-01
  -1.5615539e-01   9.4122317e-01
  -3.4302724e-01   1.2924162e+00
   9.1116930e-01   9.7388016e-01
  -2.6728837e-01   2.0696793e+00
  -5.3889495e-02   2.7331292e+00
   4.3500483e-01   1.4577095e+00
   9.8355530e-01   1.6302729e+00
  -8.8218737e-01   2.7682803e+00
  -6.7823710e-01   2.8464124e+00
  -1.7834625e-01   1.8082720e+00
  -2.6670729e-01   2.7010267e+00
  -4.4790104e-01   2.2022296e+00
  -5.1991849e-01   2.3168730e+00
   1.9648174e+00   6.7022451e-01
  -8.7365799e-01   2.4205024e+00
  -2.9859889e-01   1.9349501e+00
  -9.9791278e-01   1.5087723e+00
   6.2827049e-01   3.9545731e-01
   1.7353322e-01   6.4459494e-01
  -1.1887356e+00   1.8900628e+00
   8.4212856e-01  -3.8061349e-01
   1.0720057e+00  -3.9793858e-01
   8.2422639e-02   1.0245775e+00
  -4.2563826e-02   7.2320238e-01
  -5.5637934e-01   8.7157504e-01
  -1.1081422e-01   1.5760461e+00
   5.3692220e-01   1.9007987e+00
  -1.7905678e-01   3.9164911e-01
  -2.1946655e-01   1.8617796e-01
   2.3339253e-01   1.5961769e+00
  -1.9356827e-01   1.1772349e-01
   3.1378588e-01   1.4232776e+00
  -3.7434235e-01  -2.8544456e-01
   3.6114020e-02   6.3393535e-01
  -2.4647156e-01   1.1801858e-01
   6.6221092e-01   1.8823872e+00
  -2.3864183e-01   7.2817788e-03
   2.7252242e-01   6.3594958e-01
   2.2197693e-01   5.1335218e-01
  -5.5434776e-01  -2.8357999e-01
   9.2722669e-02  -9.1901672e-02
   2.4850663e-01  -6.5299802e-01
  -2.4983240e-01  -1.0573748e+00
  -1.4846447e-01  -4.3710364e-01
  -1.0922248e-01  -2.5195676e-01
  -3.8606885e-02   5.6243559e-01
   9.1320952e-01   1.5695876e+00
  -1.2766076e-01  -1.1174476e+00
  -2.2434687e-01  -8.3038618e-01
   4.6053051e-01   1.6708720e+00
  -1.3143942e-01   3.8938234e-01
  -1.2775072e-01   1.1444538e+00
  -5.5849228e-01   6.4108843e-01
   5.9948748e-01   1.5196045e+00
   1.3503740e-01   1.7224544e+00
  -1.1928885e-01   3.0153192e-01
  -1.1198442e-01   5.1321058e-01
   1.8332097e-01   6.8735140e-01
   4.4776214e-01   1.8167642e+00
   7.9858375e-02   7.2802609e-01
  -5.4642046e-01  -4.9111914e-02
   9.3744346e-02   8.5259787e-01
  -3.8563379e-02  -4.6317344e-01
   6.6401428e-01   1.7233499e+00
   6.6923710e-03   1.2233103e+00
  -7.3644931e-02   1.1772612e+00
  -7.3013999e-02   1.2170750e+00
  -2.2795733e-02   1.6224020e-02
  -1.4065948e-02  -1.0924937e-01
   5.4865743e-01   1.0492053e+00
  -2.6533696e-01   7.5767516e-01
   3.1474681e-01  -7.0113109e-01
  -6.6532114e-01  -9.9826911e-01
  -4.3864418e-01   8.8392890e-01
  -3.4708968e-01  -2.1151580e-01
   1.4495451e-01   1.3211452e+00
   5.5301741e-01   7.3364369e-01
   4.0033288e-01   1.0668501e+00
   6.0794814e-01   1.0915700e+00
  -2.0824205e-01   1.5958194e+00
   7.6371155e-02   1.3692777e+00
  -6.2552872e-01   1.0084392e+00
   1.6033675e-01   6.8739431e-01
  -2.0618778e-02   1.1354102e-01
  -2.2507368e-01   3.1974819e-02
  -4.9747415e-01  -1.0462455e-01
  -2.1649552e-01   2.5334975e-01
  -3.4412641e-01  -4.0812533e-01
  -2.3868765e-01  -2.9258347e-01
   7.3806406e-02   4.9481938e-01
   4.6471172e-02   7.4898305e-01
   6.6153216e-01   6.4145364e-01
   9.6270728e-01   9.0458846e-01
  -4.1157887e-01  -4.1199118e-01
  -8.6940036e-01  -3.7279982e-01
  -5.9979028e-01  -7.2502714e-01
   3.9328329e-01   1.1698069e+00
   1.7625530e-01   6.8907249e-01
  -8.0922738e-02   7.9403072e-01
   1.0628591e-01   1.1726099e+00
  -1.8039372e-01   7.9848051e-01
  -2.3674952e-01   7.9428412e-01
   3.1543685e-01   8.7384642e-01
  -4.4980595e-02   5.5863090e-01
  -1.0807781e-01   6.2470403e-01
   3.0903447e-01   5.4692461e-01
   3.2227749e-02   3.0041695e-01
   1.3207681e-01   2.5028617e-01
  -1.0740699e-01   2.4353762e-01
  -2.6828886e-01   4.4401937e-01
   4.3858915e-02   5.5960324e-01
   8.4093200e-02   1.6642818e-01
   3.8063302e-03   4.1533448e-01
  -2.5503782e-01  -8.3423094e-01
  -3.3322768e-01   1.5341374e+00
  -6.9551485e-02  -3.3430864e-01
  -5.8686231e-01   1.6496619e+00
  -8.6631655e-01   1.8500687e+00
  -2.9383628e-01  -1.8277199e-01
   3.0076694e-01   6.2433516e-01
   3.9638722e-01   8.1899995e-01
   6.7846574e-01   2.8312624e-01
   6.0376935e-01   4.4489157e-01
   6.3691108e-01   7.6354104e-01
  -2.1146820e-01  -5.3057858e-01
   1.0834799e+00   7.1216574e-01
   1.2193025e-01   1.1328826e+00
  -4.0826568e-01   1.6907033e+00
   7.0979277e-01   8.1509439e-01
   1.0062355e+00   7.5877152e-01
   8.7976345e-01   3.3504229e-01
  -3.5559411e-01   8.7323491e-01
  -8.5419945e-01   1.1216077e+00
   2.7619328e-01  -5.5010529e-01
   6.0437821e-01  -1.0888270e-01
  -1.0005643e-01   1.7523842e-01
   4.0174297e-01  -3.5791142e-01
  -1.6124247e-01   6.7039767e-01
  -6.4856045e-01   8.0015912e-01
  -8.5788800e-01   8.5350127e-01
  -3.4817970e-01   5.7685871e-01
   9.3419691e-01   3.5282827e-01
  -6.3632113e-03   9.8409979e-01
  -8.1301403e-01   1.6593972e+00
  -9.6608186e-01   1.6239234e+00
   8.6232994e-02   5.8679221e-01
   8.1485659e-02  -4.0236240e-02
  -3.3767999e-01   7.6517257e-01
  -8.5465519e-01   1.4378235e+00
   5.2634867e-01  -7.7966402e-01
   8.0375683e-01   1.6436821e+00
  -2.0556323e-01   2.9415660e+00
   6.5598692e-01   4.8801982e-01
  -4.8355991e-01   2.4981471e+00
   5.3642543e-01   1.3151085e+00
   5.4668306e-01   1.2893116e+00
  -5.1314210e-01   2.1987381e+00
  -5.5920633e-01   2.5546998e+00
   4.0865717e-01  -2.1243724e-01
   1.4399665e-01   1.2755381e+00
  -4.3767290e-02   1.7309354e+00
   1.5418361e-01   1.0673217e+00
   2.1091563e-01   9.0937328e-01
  -5.7070793e-01   3.0180567e+00
   4.3929005e-01   1.0507221e+00
  -9.1692067e-01   3.1378907e+00
   6.3003757e-01   1.3083925e+00
   2.7502638e-01   9.2095545e-01
   2.6158706e-01   1.1437891e+00
   3.6184645e-02   2.6076634e+00
   8.4873385e-02   9.4842380e-02
  -1.2345738e+00   2.9267212e+00
  -9.6562936e-01   3.5230880e+00
  -8.4703308e-01   3.4102461e+00
   2.0544888e-01  -2.3538081e-01
  -3.0829084e-01   2.9527385e+00
   3.1937907e-01  -6.3382807e-01
   4.1651528e-01   4.6078979e-01
   3.8836304e-01   3.6736311e-01
   1.3108386e-01   1.3477893e-01
  -1.2148913e+00   4.4501306e-01
  -8.9963065e-01   9.7792609e-01
  -1.2160361e+00   5.6551133e-01
  -5.1805275e-02   3.9952235e-01
  -9.4110044e-02   4.0086097e-01
   1.1546791e+00   1.1959740e+00
   8.2646804e-01   1.2154694e+00
   7.6915995e-01   7.0757985e-01
   1.0349987e+00   9.0176216e-01
   1.7525831e+00   1.0037968e+00
   3.1871158e-01   1.6176137e+00
   4.3648617e-01   1.8473226e+00
   2.5751185e-01   1.6349279e+00
  -4.7558012e-01   1.3425398e+00
  -1.0734463e+00   1.1625091e+00
  -1.3411369e+00   5.2136684e-01
  -2.3773592e-01   9.0455311e-01
  -6.5034725e-01   5.0129202e-01
  -7.0329991e-01   2.8107903e-01
  -4.4318159e-01  -7.3260015e-01
   6.3237359e-01  -9.1371004e-01
   8.7160937e-01  -1.2468250e+00
   5.5071929e-01   1.6276369e+00
  -2.0409955e-01   9.6597907e-01
   1.0888038e-01   1.2259320e+00
   6.8049384e-01   9.2123193e-01
  -2.5990526e-01   1.0837238e+00
   1.4566093e-01   6.1779904e-01
  -1.5636746e-01   6.1347315e-01
  -2.3499365e-01   9.3775614e-01
  -4.5459191e-01   8.9311900e-01
  -7.4466962e-01   3.7602161e-01
  -2.3896087e-01  -5.1655337e-01
  -1.3807706e-01   8.9927594e-01
  -8.6036140e-01   3.4409275e-01
   7.9500539e-01  -4.3548405e-02
   1.3578867e+00  -2.5268019e-01
  -3.0079784e-01   7.1330170e-01
   1.2977128e-01  -8.9467813e-02
  -1.0265717e+00   8.3389659e-01
  -5.3668435e-01   3.8910410e-01
  -1.4059898e-01   2.8361555e-01
  -8.4912413e-02   4.2085260e-01
  -1.4561411e-01   6.9365489e-01
  -3.7975234e-01  -2.5101445e-01
  -1.1955579e-01  -2.6821686e-01
  -7.4901299e-01  -1.7392117e-01
   2.1219195e-01   1.7107853e-01
   3.9446620e-01  -4.0158727e-02
   4.2044724e-01   2.5040811e-01
  -9.0410830e-03  -2.4904166e-01
  -5.8706502e-01   8.6299153e-01
   4.3166582e-03   1.2750578e+00
  -2.9211676e-01   5.6844275e-01
   4.5494765e-02   2.2877048e-01
   5.0489049e-01   4.5063112e-01
  -1.1324842e-01   2.6098915e-01
   8.9034705e-02   2.0991851e-01
   3.7389423e-01  -2.2524055e-01
   2.1627443e-01   1.0573092e-01
   4.0927897e-01  -1.4753424e-01
   5.3882713e-01  -4.4277257e-01
   6.2868746e-01   6.9818118e-01
   8.1757859e-01   1.9338117e-02
  -3.0018231e-01   1.1939628e+00
  -5.2845010e-01   7.4450217e-01
  -8.8757521e-02   1.6581722e+00
   9.6014623e-01   5.8349219e-01
   1.2171517e+00   4.5295217e-01
   1.0407968e+00   3.4892667e-02
  -1.2677257e-01   8.0522682e-01
  -5.0528581e-01   1.1442413e+00
  -1.5258925e-01   1.6541853e+00
   7.0731743e-01  -3.2636524e-01
   1.1875716e-02   3.0801793e-02
  -4.7498467e-01   1.0244703e+00
   6.2589870e-02   4.6526060e-01
  -4.4938863e-01   8.1146383e-01
  -5.9271152e-01   8.3845014e-01
  -1.0501851e-01   5.1993632e-01
  -4.8792971e-01   4.8500004e-01
   1.6948869e-01   1.0319391e+00
  -3.9979719e-01   1.6219856e+00
  -5.6884864e-01   1.6002717e+00
   3.3211757e-01   4.5991360e-01
   1.5097637e-01  -2.3147475e-01
  -5.7834677e-02   7.0564824e-01
  -5.1510380e-01   1.3699657e+00
   4.0101224e-01  -1.1037653e+00
   1.6814901e-01   6.3765323e-01
   2.5503158e-01   8.5393778e-01
   5.8195212e-01   9.9735669e-01
  -1.3204334e-02   4.1812716e-01
   2.4036469e-01   1.1128171e+00
   2.1447163e-01   7.0399948e-01
   1.2668216e-01  -2.9365198e-01
  -1.8807952e-01   2.1853806e-01
  -6.5608697e-04   4.1839884e-01
  -1.6584411e-01  -6.9008398e-01
  -6.8986316e-01  -5.6609037e-01
  -2.9098937e-01  -1.4196669e-01
   5.4092280e-02  -2.8334379e-01
  -5.3863709e-02  -8.9883965e-01
   8.6734079e-02   1.8804024e-01
  -2.3471260e-01  -5.3899801e-01
   2.0891137e-02  -5.9949331e-02
  -2.8701283e-03   2.9339721e-01
  -1.4015114e-01   1.6892786e-01
  -6.2965188e-01   3.1902876e-01
  -2.8715926e-01  -4.9810763e-01
   5.9086664e-01  -3.6636919e-01
   3.5780996e-01  -5.8891495e-01
   4.9793885e-01   5.2221310e-01
  -4.3144149e-01   9.3301891e-01
  -5.9885327e-01   4.2070413e-01
   3.6390844e-01  -1.9867286e-02
   1.0996810e+00  -3.4705112e-01
   1.0973513e+00   6.5557641e-02
  -6.7330917e-01   1.1248213e-01
   3.2205131e-01   6.0802203e-01
  -2.1697238e-01   7.3297405e-01
  -6.8882390e-01   7.2254116e-01
  -1.8497121e-01   6.0010270e-01
  -5.5091620e-02   5.9386923e-01
   4.3047327e-01  -4.6068489e-02
   2.2044630e-01   7.7833279e-02
   1.3009142e+00   8.9189297e-02
   7.0532352e-01   5.9662406e-01
  -1.4744869e+00   2.8437254e-01
   4.2201767e-01  -7.3153297e-02
   1.1867865e+00   6.3024089e-01
   5.6480063e-01   5.4915613e-01
  -1.1971370e+00   2.6819909e-02
   1.1270157e+00  -3.7823702e-01
  -1.2683676e-01  -1.9599273e-01
  -1.4695288e+00   4.5780770e-01
  -2.2212563e+00   3.7811843e-01
  -4.4963167e-01   3.1181997e-01
  -1.1641811e+00   2.1444857e-01
   1.7135294e-01   8.1561828e-01
  -3.3929596e-02   9.3069448e-01
  -2.0631251e-01   7.5670520e-01
   2.5057974e-01   8.3384105e-01
   4.1527665e-01   1.2724026e+00
   8.9242282e-02   5.1162377e-01
  -7.5185705e-02   1.0302866e+00
   6.7004448e-02   1.4342939e-01
   4.1795553e-01   4.7898219e-01
  -4.1008459e-01  -3.4641870e-01
  -1.2001097e-01   2.1212151e-01
  -1.6767535e-01   1.5505290e-01
  -1.5407092e-01   7.5779411e-01
   8.2778839e-02   3.8212371e-01
  -2.7731030e-01   3.7328387e-01
   3.0084196e-01   4.3950207e-01
   3.7397454e-01   5.1606919e-01
   4.5869751e-01  -2.7432306e-01
   3.0421777e-01   2.9435682e-01
  -1.9199340e-01   2.6690221e-01
  -9.2267254e-02   2.3875346e-01
  -3.2710103e-01  -9.2810356e-02
   5.2435580e-01   6.5028337e-02
   5.0640774e-01   2.3949853e-01
  -2.9293136e-01   2.1986871e-01
   6.0860902e-01  -2.2863949e-01
  -8.9644743e-01   6.8789488e-01
   1.0238519e+00   1.0693006e-01
   2.6561309e-01   6.4886924e-01
  -6.8880980e-01   4.5328296e-01
   3.7076673e-01   1.3693888e-01
   7.9536799e-01   2.1081833e-01
  -4.0971148e-01   5.9064174e-01
   4.9113244e-01   7.0880758e-01
   1.1298113e+00   2.8183844e-01
  -6.3214540e-01  -5.0022806e-03
   8.1153253e-01   4.5456019e-01
  -1.1992844e+00   3.6935398e-02
   1.3941550e-01   3.6567083e-01
  -1.7325204e-02   3.1296675e-01
  -1.2764656e-01   5.1626477e-01
   1.3161293e+00  -1.1659822e-01
  -1.1934239e+00   7.5749118e-01
   5.2426957e-01  -4.9191508e-01
   6.6539932e-01  -3.3193275e-01
   1.3138324e+00  -8.5150448e-02
   5.6859541e-01   2.6244110e-01
   3.2725812e-01   8.9904211e-01
  -1.4525218e+00   6.5246306e-01
  -2.1792082e+00   2.0985258e-01
  -1.5061974e+00   6.6239405e-01
   5.3473718e-01   3.3307886e-01
   6.7129547e-01   6.3700881e-01
  -1.2548957e+00   2.2116089e+00
  -2.7210827e-01   1.5912442e+00
   7.4404335e-01   1.4759803e+00
   2.3423934e-02   9.5959795e-01
   2.5288149e-01   1.3749427e+00
  -5.1876040e-01   6.4462039e-01
  -4.0921255e-01   1.0886057e+00
  -5.3488107e-01   8.2366831e-01
  -1.0965466e+00   2.6319843e-01
   4.2516917e-01   2.5157334e+00
   2.2952980e-01   6.2578434e-01
  -3.8831134e-01   5.8552439e-01
   7.9384852e-01   1.9342362e+00
   6.6730414e-01   2.1124491e+00
   4.1839032e-01   1.6086310e+00
   9.2678492e-01   1.5058181e+00
  -1.5067319e-01   7.8042159e-01
  -3.6778560e-01   1.9223907e-01
   1.6877397e-01  -3.1668171e-01
  -2.2417685e+00   2.9148987e-01
  -4.1265143e-01   5.2772024e-01
  -9.2406882e-01   4.3938772e-01
  -9.2771943e-02   7.4681300e-01
   2.6807831e-01   7.7038498e-02
   5.0913058e-01  -6.1528683e-01
   1.3974399e+00   1.7308783e-01
   5.8474131e-01   8.9521356e-02
   8.7016612e-02   1.7952935e+00
   3.5988966e-01   1.7247104e+00
   3.4884597e-02   7.3747312e-01
  -2.3529549e-01   6.9730210e-01
  -1.1090200e-01   1.0509928e+00
  -1.0706956e+00  -6.1825417e-02
  -1.0291708e-01   1.0745600e+00
  -1.6039791e-01   9.3453175e-01
   1.3254799e-01   1.3681985e+00
   5.4688162e-01   1.3311566e+00
   5.0086468e-01   1.9206389e+00
  -1.1311980e-01   5.2959506e-01
   1.3237809e-01  -1.6069148e-01
   1.0930042e-01   7.9979116e-01
   1.2368812e-01   1.2284426e+00
  -2.2037721e-01  -3.9415483e-02
  -2.2111803e-01   1.1528566e+00
  -1.3803078e-01   4.8252475e-01
  -5.7564868e-01   1.8071168e-01
   8.8826807e-02   1.6284192e-01
   5.7483474e-01  -6.9979242e-01
   2.5738926e-01   1.3451312e-01
  -3.7032701e-01   1.0976164e+00
  -3.4037633e-01   8.3216124e-01
  -4.3044868e-01   1.1038302e+00
   3.9144860e-01   2.1227289e-01
  -2.6753217e-01   7.5558481e-01
  -4.8438953e-01   8.5341047e-01
  -4.9909171e-01   1.5748023e+00
   4.3941216e-01   6.9412693e-01
  -1.5936638e-01   7.5746172e-01
   5.4711160e-01   5.8661999e-01
   8.3083767e-01   3.4834512e-01
   5.7401285e-01   5.1067459e-02
   7.3390360e-01   1.1535564e-01
   4.6978174e-01   7.2477822e-01
  -2.3502216e-01   7.0272957e-01
  -3.9968959e-02   7.4604544e-01
  -1.5699464e-01   6.8269368e-01
   5.9456744e-01   2.3997325e-01
   5.9575420e-01   2.8609522e-01
   5.8240299e-01  -1.3391699e-01
  -1.5161618e+00  -6.6341129e-01
   5.6590290e-01  -1.3125744e-01
  -7.5511611e-01  -7.4105604e-01
   9.6651863e-02   5.0836660e-01
  -1.1669921e+00  -9.3953564e-01
   5.5112795e-01   8.5250780e-01
   7.2617040e-01   8.1914380e-01
   9.3470028e-01   7.9934820e-01
   6.4234195e-01   8.7344805e-01
   5.7937031e-01   1.5253570e+00
   3.5273621e-01   1.1755172e+00
  -2.6950750e-02   9.8730018e-01
  -1.1889294e+00   1.8117172e+00
  -9.2219417e-01   4.5758035e-01
  -1.8181352e-01   3.3800103e-01
   8.8794299e-01   3.1077212e-01
  -5.8889621e-02   6.3087700e-01
  -2.7592265e-01   1.4315803e+00
  -2.0036467e-01   9.7288157e-01
   6.3116375e-01   9.1053894e-01
  -1.6853267e+00   2.0841520e+00
  -6.4207548e-01  -2.7651944e-04
  -1.2308691e-01  -2.1585338e-01
   1.4655850e-01   1.0001248e+00
  -2.5338644e-02   7.1363970e-01
  -5.1052255e-01   8.5394310e-01
  -5.8291803e-02   1.5772016e+00
   5.4729945e-01   1.8954208e+00
  -1.6523367e-01   3.8183908e-01
  -2.2540477e-01   1.7895153e-01
   2.4860829e-01   1.5520618e+00
  -2.1876901e-01   1.1338338e-01
   2.7224601e-01   1.4237018e+00
  -3.7385186e-01  -2.9424056e-01
  -1.9968685e-02   5.6684216e-01
  -1.9391375e-01   1.0273392e-01
   6.3862669e-01   1.8826109e+00
  -1.9685228e-01  -6.3622616e-03
   2.9742006e-01   6.2791471e-01
   2.3533235e-01   5.2583142e-01
  -5.1561868e-01  -2.9896777e-01
   5.4831761e-02  -9.2048726e-02
   2.0515962e-01  -6.5057088e-01
  -2.7393657e-01  -1.0610198e+00
  -1.6828696e-01  -3.9332357e-01
  -9.6890436e-02  -2.6031342e-01
  -4.1923258e-02   5.5586126e-01
   8.3111276e-01   1.5800451e+00
  -1.4646175e-01  -1.1207868e+00
  -2.4593081e-01  -8.3442076e-01
   8.3844496e-01   6.1863020e-01
  -8.5582352e-01  -2.7580619e-01
   5.5896325e-03   5.0590793e-01
   1.7365103e-01   1.0031008e+00
  -4.3570592e-01   1.1380554e+00
   4.9416123e-01  -6.9015407e-01
  -9.5158717e-01  -9.3034643e-01
  -7.2451666e-01  -1.4051056e+00
  -4.1950024e-01  -1.3030097e+00
  -7.9032922e-01  -3.8598426e-01
   3.2381555e-01   1.0618061e+00
   1.6435072e-01   9.2677805e-01
   6.0859642e-02   6.0631401e-01
  -5.4722226e-02   4.9399490e-01
   4.2905342e-02   1.0350138e+00
   3.2885561e-01   1.3761131e+00
  -2.5728037e-01   5.3795153e-01
  -3.5258710e-01   3.3406531e-01
  -3.6644541e-01   8.0039197e-02
  -9.4550948e-02  -4.7431367e-02
   2.8022578e-01  -8.1249916e-02
   1.8947107e-01   3.3303219e-01
   2.8135236e-01   7.8383742e-01
   1.6676848e-01   7.0232614e-01
   4.4809582e-01   5.4454188e-01
   1.0279569e-01   1.0040416e+00
   1.4553557e-01   8.1119466e-01
   5.6689737e-01   1.3426847e+00
   6.8927293e-01   7.8102766e-01
  -3.0383337e-02   2.6891590e-01
  -4.3493288e-01   6.0183441e-01
   6.5740835e-02   1.0803417e+00
  -3.0187761e-01   1.0254708e+00
   5.5041916e-01   1.4599491e+00
   4.5622394e-01   1.1667168e+00
   8.6117715e-01  -1.8722878e-01
   1.0669641e+00   1.2194399e+00
  -4.4571028e-01   6.5279131e-01
  -7.2092716e-01   5.8142354e-01
  -7.2284258e-02   1.0224120e+00
   1.2164402e+00   9.6290541e-01
   3.3375653e-01   8.7669346e-01
   3.4516598e-01   1.0975654e+00
  -1.6961190e-01   8.7298274e-01
  -7.1047987e-01   2.1169845e-02
  -1.8975754e-02   2.1155597e-01
  -1.0165623e+00  -9.9249771e-01
  -2.3566768e-01  -1.6103160e-01
  -7.7089531e-01  -7.2129118e-01
  -5.7137221e-01  -1.0308732e-01
  -5.5345805e-02  -2.5290104e-01
   5.1296322e-01  -5.1433268e-02
   4.9144307e-01   2.9745020e-01
  -8.0372041e-02  -6.3112195e-03
  -2.6489579e-01   3.6779076e-01
  -3.6851643e-01   1.2623914e+00
  -3.0259249e-01   1.1879651e+00
  -3.8340584e-01   1.1091641e+00
  -3.6260065e-01   1.3474133e+00
  -4.8767094e-01   2.1939085e+00
   1.8715379e-02   2.3196155e+00
  -5.1109527e-01   3.0477188e+00
   1.8242371e-01   9.6444885e-01
   5.1609497e-02   1.2363641e+00
   3.0956832e-02   1.6224946e+00
   2.8139580e-01   2.0215192e+00
  -2.8356302e-01   2.6638947e+00
   1.8850343e-01   2.1003839e+00
  -2.7640912e-01   1.8888719e+00
  -3.5573954e-01   1.7422263e+00
  -4.6553512e-01   1.5161804e+00
  -8.8904606e-02   9.2257743e-01
   4.3464023e-01  -2.1493250e-01
   3.2068192e-01   4.0169233e-01
  -1.1811086e-01   1.5535588e+00
  -6.0219512e-02   1.6618419e+00
   3.4996853e-01   1.5857151e+00
  -3.0702679e-01   1.2848908e+00
   4.3585123e-01   5.1921583e-01
   5.4335798e-01  -7.4730772e-01
   3.7268472e-01  -1.1420377e+00
   2.0461108e-01   8.0780875e-01
   4.3366064e-01  -9.2418548e-01
   5.2232919e-01   1.8865261e-01
  -1.9262979e+00  -9.8288821e-03
   3.6110785e-01   1.0428482e+00
   6.1671310e-01   1.0545814e+00
  -1.0823290e+00   6.2050483e-01
  -1.0366405e-01   8.2036813e-01
  -7.5014722e-01   8.2751204e-01
  -4.9543592e-01   1.7553914e+00
  -1.6202501e-01   1.5177809e+00
  -4.2630371e-01   1.4734433e+00
  -5.6102043e-01   9.0977207e-01
   1.1296495e-01   7.8704016e-01
   1.0907961e+00   5.6942548e-01
   8.2216648e-01   8.3899931e-01
   1.8219122e-01   6.6572399e-01
  -4.7308867e-01   1.6708108e+00
  -7.0953295e-01   4.4834544e-01
  -3.3516007e-01   8.6039926e-01
  -7.6713417e-01   8.9468618e-02
   3.1955151e-01   6.2321673e-01
  -4.9598134e-01   1.4051841e-01
   3.9432325e-02  -3.6968498e-02
   2.7826825e-01   4.3556007e-01
   8.2946747e-01   1.2021978e+00
   3.7808189e-01   2.1188151e-01
   1.0089408e+00  -2.5637244e-02
   2.5317010e-01   1.0355496e-01
   7.6826435e-01   1.9855933e-01
   1.2270040e+00  -1.1236581e-01
   5.1191236e-01   6.3994677e-01
  -8.4675721e-01   1.7180927e-01
   2.2008131e-01   5.1175966e-02
   3.5119485e-01   1.0597435e+00
  -6.3010820e-01  -2.9386881e-02
   3.9367689e-01   9.6188102e-01
   2.9995179e-01   7.2234851e-01
   6.7216995e-01   2.1930779e+00
   2.4099481e-02   2.9630453e+00
   1.5422248e-01   1.6709338e+00
   1.2647398e+00   1.0180472e+00
   5.4934486e-01   1.4381151e+00
   7.0334315e-02   2.7983722e+00
   2.3802687e-01   2.2449135e+00
   7.9043361e-02   2.4999327e+00
   3.4300555e-02   2.5800809e+00
  -1.1137656e-01   1.7529183e+00
  -6.7265080e-01   2.7134478e+00
  -3.9545295e-01   2.2878665e+00
  -4.4183525e-01   2.4009903e+00
  -9.8375900e-02   2.1405444e+00
   1.8807711e-01   2.6263309e+00
   1.1125338e-01   1.3282655e+00
   2.9256021e-01   2.1896240e+00
   3.5385460e-01   1.6713988e+00
  -8.7134309e-01  -4.6095880e-01
  -1.3147651e-01   5.5419058e-01
  -2.1598195e-01  -7.7146082e-01
  -9.6569783e-01   1.5377021e+00
  -4.2778789e-01   2.6945297e-01
  -7.7551005e-01  -4.2129995e-01
  -3.7434897e-01   3.3772710e-01
   5.2068188e-02   7.6113977e-01
   5.0623738e-02   4.4960185e-01
  -4.1046544e-01   1.1972897e-01
  -1.0348363e-01   7.6051620e-02
  -4.0088270e-01   6.9266656e-01
   2.5665835e-02   5.6855189e-01
   3.1552389e-02   3.9403606e-01
  -1.2457488e-01   4.7736338e-01
   6.2126557e-01   6.1006406e-01
   6.4870737e-02   2.8037633e-01
  -1.1530391e-01   3.4155101e-01
  -1.7922414e-01   9.5060303e-01
   5.0126934e-01   8.2475991e-01
   4.4374804e-02   1.0746071e+00
   2.8944179e-01   8.6443320e-01
   8.0266134e-01   4.3409383e-01
   4.2933739e-01   1.0667873e+00
   3.4323962e-01   8.3216529e-01
   5.3532680e-01   7.7946235e-01
  -9.3811515e-01   9.8090438e-01
  -2.0899000e-01   7.1646510e-01
  -8.3691941e-01   8.6568266e-01
  -4.4643725e-01   1.6635582e+00
  -1.8643847e-01   1.3276888e+00
  -6.7953558e-01   1.6127470e+00
  -4.3032050e-01   1.3969096e+00
  -5.9305115e-01   8.6102099e-01
   3.6393370e-02   6.7220773e-01
   1.0261762e+00   3.4769404e-01
   7.8343185e-01   5.7344965e-01
   1.0356076e-01   5.1641913e-01
  -4.6188459e-01   1.5599409e+00
  -8.6216591e-01   5.0213879e-01
  -3.4614191e-01   8.7496503e-01
  -8.9139511e-01   2.7174803e-01
   2.7026479e-01   5.4217248e-01
  -5.5604348e-01   2.9713649e-01
  -9.1347712e-02  -9.3248997e-03
   2.7032585e-01   4.2170727e-01
   8.5378220e-01   9.0488932e-01
   2.9565556e-01   1.9064056e-01
   7.9968955e-01  -3.0415100e-01
   1.5957606e-01   4.5433310e-02
   6.8294956e-01   7.1579520e-02
   9.3907666e-01  -2.0543148e-01
  -3.2601490e-01   1.3165705e+00
   2.2006342e-01   1.2371279e+00
  -3.1982134e-01   7.2904007e-01
  -7.7380911e-03   8.0594845e-01
  -8.7334101e-02   1.0809291e+00
  -2.1423319e-01   1.4075353e+00
  -9.7454508e-01   9.0639842e-01
  -5.1203216e-01   4.5945553e-01
  -9.6312499e-01  -9.2929314e-02
  -7.0379325e-01   8.9578400e-01
  -7.3424082e-01   9.1092811e-01
  -1.1334726e+00   8.7172566e-01
  -2.7668015e-01   1.1875372e+00
  -2.5204048e-01   9.0321181e-01
   3.4505211e-01   5.9282278e-01
   1.5294871e-01   4.3603333e-01
   6.1893858e-01   7.7536793e-01
   5.6389504e-01   5.4668364e-01
   9.2790167e-01   1.2688697e-01
   4.9341492e-01   9.9658044e-01
  -4.9717272e-03   9.0434231e-01
   1.5973323e-01   1.2975741e+00
  -2.0697857e-01   6.0573212e-01
   2.9207446e-01   1.3926235e+00
   1.0714857e+00   2.3843713e-01
  -8.3598355e-02  -1.3120162e-01
   7.0887984e-01   4.1221658e-01
   6.9966943e-01   7.8630068e-01
   5.4656263e-01   2.0819262e-01
  -9.6122655e-01   1.2015625e+00
  -4.1243177e-02  -4.9588501e-01
   2.4584192e-01  -6.7069773e-01
   5.5718395e-01  -2.5359362e-01
  -8.2963455e-01   1.5810691e+00
  -9.5691364e-01   1.9989513e-01
  -6.1685863e-01   1.0572320e+00
   1.9596201e-01   1.0622247e+00
   1.9348400e-01   9.2610174e-01
   4.3284439e-01   1.6624098e-01
   1.7490922e-02   2.3298820e-02
   3.4762103e-02   2.5950354e-01
   2.9863034e-01   8.8515362e-01
   3.1465500e-01   3.7864406e-01
   1.4752451e-01  -1.6985285e-01
  -1.4448081e-01  -1.1150883e+00
   3.2774941e-01   2.9756320e-01
   5.8190323e-01   1.1424933e+00
   2.5601997e-01   1.2684109e-01
  -5.3694414e-02  -8.7769588e-01
  -4.5967413e-01   2.1217972e-01
  -1.2072235e-01   5.0842682e-01
   1.3872674e-01   1.3072726e-01
   2.5737745e-01   1.1257777e+00
   4.2310410e-01   2.0484053e+00
  -4.1041031e-01   1.0406562e+00
   4.0844759e-01   2.0741996e+00
   4.7466041e-01   1.5798681e+00
   4.1834160e-01   2.2732590e+00
   1.9706915e-01   2.2614869e+00
   1.6089775e-01   1.3506995e+00
  -3.8026981e-01   1.6528765e-01
  -3.6521650e-01  -3.1634449e-01
  -8.0187038e-01  -9.9664853e-01
  -3.9013733e-01  -1.0855768e-01
   4.1814735e-02   9.5225938e-01
   3.6254387e-01   1.3363029e+00
   6.1832937e-01   1.9387765e+00
  -1.0588270e-01   1.3278402e+00
  -3.2443531e-01   2.1430673e+00
  -3.3167815e-01   1.3554306e+00
  -2.4602765e-01   6.7883968e-01
  -1.2827450e-01   6.9215211e-01
  -7.4316905e-01  -5.7619504e-01
  -7.6895469e-01   3.5374382e-01
   4.4311341e-01   1.1023570e+00
   4.1656810e-01   1.1823420e+00
   5.1064064e-01   8.4239450e-01
   7.0508795e-01   5.3934424e-01
  -8.0167476e-01   7.8441107e-01
  -4.9197017e-01   1.1575528e+00
  -3.5731142e-02   5.2063871e-01
   2.5311496e-01   6.5840019e-01
  -1.0051268e-01   9.7778426e-01
   5.2270999e-01   1.8319423e+00
   3.9295211e-01   1.4958816e+00
   9.2891655e-01   1.0046157e+00
   5.4334851e-01   1.5866479e+00
   5.9000862e-01   1.6650871e+00
   3.2133891e-01   1.1349709e+00
   3.7155751e-01   1.3236309e+00
   2.3223964e-01   1.3828300e+00
  -1.6547527e-01   1.3241141e+00
  -3.2516380e-01   1.0196561e+00
  -1.3181708e-01   8.9738671e-01
  -1.6479566e-01   1.1774349e+00
  -3.1866462e-01  -3.4236842e-01
   1.6532867e-01  -1.4236967e-01
  -8.0950270e-01   1.1935786e+00
   1.2635259e-01   6.3538768e-01
  -1.2589228e-01   4.5529497e-01
  -5.4770187e-01   8.3241318e-01
   7.2292199e-01  -8.5288239e-01
  -6.2583880e-01   1.0993445e+00
  -4.9097712e-01   5.5907663e-01
  -3.5072095e-02   7.9310775e-01
   5.5627796e-01  -3.3082656e-01
   2.4012539e-01   1.4875703e+00
  -9.0558170e-01  -1.0582848e-01
   8.6003739e-02  -8.8102612e-01
   5.7220587e-01   8.8293620e-02
  -5.4288552e-01   1.3559472e+00
   8.3114343e-02   1.0950281e+00
  -2.9370018e-01   1.4525243e+00
  -7.0478253e-02   1.0337481e+00
   2.4682300e-01   1.6264939e+00
   7.1829316e-02   1.8876946e+00
  -1.1339777e-01   1.7503486e+00
  -2.5422060e-01   1.9491279e+00
   2.3321803e-01   1.5454784e+00
   1.7210454e-01   1.4980432e+00
  -4.0083168e-01   1.2400969e+00
  -7.7316805e-01  -3.9929441e-01
   6.0592223e-01   1.0424770e-01
   4.8663932e-01   1.5581099e+00
  -5.4046595e-01   1.6888178e+00
   1.8352440e-01   4.4615964e-01
   1.4657156e-01   6.8541628e-01
   7.7514800e-02   7.3166639e-01
   7.4144406e-01   4.5894145e-01
   1.6285416e-01   1.1266774e+00
  -1.5859100e-02   1.8441383e+00
   6.8887189e-02   1.2334385e-01
  -9.2069621e-02   4.3385758e-01
  -9.0919302e-01  -2.7008322e-01
  -1.0761300e-01   6.2289382e-01
  -1.6472291e-01   1.1862763e+00
   3.8193205e-01   7.0864038e-02
   3.1416582e-02   1.0708997e+00
  -1.5919941e-01   1.2312592e+00
  -1.4518246e-01   3.6979495e-01
   2.5343344e-01   3.7020026e-01
  -5.9314932e-01   1.1989489e+00
  -1.6954151e-01   3.0093871e-01
  -7.6689804e-03   6.3651462e-01
  -4.4974148e-02  -5.2117320e-02
   4.4971443e-01  -1.0763230e-01
   2.9541464e-01   2.3084206e-01
   1.4341741e-01   5.1589293e-01
   2.0453696e-01   3.2367225e-01
   1.2655605e-01   7.7405794e-02
  -3.1757831e-01  -8.3398929e-02
  -7.3773745e-02   1.1412393e-01
  -2.5101298e-01   3.6752794e-01
   4.9517721e-01  -3.6589635e-01
   1.1058627e-01   6.1542606e-01
   2.4372690e-01  -9.7845596e-02
   5.3144505e-01   9.6722203e-01
   5.5046076e-01   7.3890370e-01
   8.9735476e-01   1.1907625e+00
   4.7191366e-02   1.5178102e-01
  -5.9374906e-01   4.3401462e-01
   7.3827651e-01   8.8120880e-01
   7.6631766e-01   1.1221560e+00
   4.1175147e-01   6.6079926e-01
   4.2281279e-01   9.0370853e-01
   1.1522221e-01   4.9988384e-01
  -9.0284109e-01   9.6181405e-02
  -1.0929097e-01   1.2243948e-01
  -5.8999895e-01  -5.4379273e-03
  -8.2505654e-01  -8.3867392e-01
  -5.5600283e-01  -2.4395205e-01
  -4.9756967e-01  -7.4490800e-02
  -7.0180062e-02   1.9583085e-01
   1.2322255e-01   3.9413591e-01
  -4.0937357e-01   1.4001496e-01
  -5.7469605e-01   5.2282360e-01
   8.6463701e-01   6.0830884e-01
   1.2048565e+00   3.5905576e-01
   3.3897289e-01   8.3556253e-01
  -2.1951189e-02   5.3271253e-01
  -4.3241496e-01   1.0372960e+00
  -8.0310277e-01   1.0924106e+00
   8.3501094e-02  -2.2445166e-01
  -1.8552004e-01   4.6825265e-01
   5.4604859e-01   4.6131830e-01
  -2.8873525e-01   6.5191602e-01
  -3.0196825e-01   7.5087235e-01
  -5.6214258e-01   1.0349406e+00
  -3.6541502e-01   6.0935777e-01
  -6.5565358e-01   1.0215086e+00
  -2.0589269e-01   3.4993919e-01
   2.4538815e-01   6.2215678e-01
  -6.8829878e-01   1.4818152e+00
  -5.5098943e-02   1.9532466e-01
   5.1908604e-01   3.9447075e-01
   1.1551447e-01   1.2676110e+00
   2.2790009e-01   1.7564589e-01
   1.0561020e-01   3.3773822e-01
   7.0494810e-01   3.8595544e-01
   5.9579824e-01  -6.3854095e-01
  -6.3562554e-01   1.0303799e+00
  -3.0705773e-01   4.8157853e-01
  -4.3384029e-02  -1.2778915e-01
  -1.2856100e+00   1.5493287e+00
  -4.3442974e-01   4.2844255e-02
  -1.2864295e-01   3.2388749e-01
   3.6234330e-01   7.9974385e-01
  -9.1607149e-01   1.8856129e+00
  -1.8110409e-01   7.9743400e-01
   7.0970827e-02   6.6811120e-01
  -2.5858673e-01   1.3150464e+00
  -4.2249392e-01   9.6573037e-01
  -8.1154788e-01   1.0428731e+00
  -8.9064532e-01   7.9360655e-01
  -1.1892046e+00   1.1233562e+00
   1.4630384e-01   9.5476797e-01
   1.0198898e+00   1.1985107e+00
   1.3606859e+00   1.3813913e-01
   9.8935032e-01   1.2139978e+00
   6.0449612e-01   1.3659843e+00
   5.4056093e-01   1.4328846e+00
   3.9718925e-01   8.9660054e-01
   2.0092149e-01   1.0101001e+00
   1.1379485e+00   1.3466744e+00
  -1.0861771e-01   7.0378853e-01
   4.8289002e-03   1.0367455e+00
  -1.3719278e-01   1.5157664e+00
   1.1155930e-01  -5.4255284e-01
  -1.8217231e-01  -1.0248238e+00
   8.8296775e-01   1.2541046e+00
  -8.8369658e-01  -1.7172923e+00
  -1.0197035e+00   5.9673070e-01
  -1.0628070e+00   9.5630199e-01
  -4.8352408e-01   8.0889039e-01
  -5.6667513e-01   7.7245484e-01
  -3.6685337e-01   1.3916389e+00
  -1.1995639e+00   7.7073918e-01
  -7.5314135e-01   1.6420926e+00
  -1.7676596e-01   1.3712762e+00
   2.5901700e-01   7.4700880e-01
   5.0666962e-01   8.1915974e-01
  -1.2774477e+00  -2.8244823e-01
   1.1884556e+00   1.0812260e+00
   1.3738463e+00   1.1980713e+00
   1.2641984e+00   1.2558130e+00
   1.2438984e+00   1.1961608e+00
  -6.1457990e-01   7.9112914e-01
  -7.2891969e-01   9.8222070e-01
   5.3545276e-01   1.0568863e+00
   2.5304085e-01   1.0280451e+00
  -1.0389573e-01   1.0450330e+00
  -2.8772955e-01   1.7767212e+00
  -3.2381161e-01   9.7504281e-01
  -5.5162185e-01   1.0905275e+00
   1.0543954e-02   9.7177129e-01
   1.1613590e+00   1.0284985e+00
   4.5294808e-01  -9.2359544e-02
   6.9344342e-01  -4.0104286e-01
   5.1460502e-01   6.9366086e-01
   5.9561771e-02  -1.2522672e-01
  -2.4096932e-01   7.0726324e-01
  -5.5350319e-02   9.3737633e-01
  -3.2704675e-01   1.1092927e+00
   1.1730555e-01   1.0659241e+00
  -7.0075944e-02   1.3154929e+00
   4.8196218e-01   8.2015591e-01
   2.7606107e-01  -3.6012761e-02
   3.1651025e-01   1.5938202e-01
   9.4071433e-01   7.0605975e-01
   4.4585382e-01   1.1014299e+00
   3.7866533e-01   9.4034350e-01
   2.1406353e-02   5.2822174e-01
  -3.2607859e-01   6.3318466e-01
  -4.6472648e-01   7.0832057e-01
   1.6944869e-01   6.1807299e-01
   3.8504816e-01   6.5436622e-01
  -1.7615539e-01  -1.9056058e-01
  -4.8807048e-01   7.2838854e-01
  -6.5899049e-02  -3.0907826e-02
  -7.2135755e-03   4.6969475e-01
   6.4804316e-02   1.0870002e+00
  -1.5880123e-01   3.9802171e-01
  -2.1450836e-01   5.7778869e-01
  -4.7439488e-02  -1.1990571e+00
  -5.8894362e-01   2.5402936e-01
  -3.6650146e-01   3.7081700e-01
  -1.1318589e+00   4.0531686e-01
  -4.2928943e-01   1.2237444e+00
  -2.8588801e-01   1.2487167e+00
  -7.4408588e-01   1.3274246e+00
  -7.0068161e-01   1.6779083e+00
  -2.7193041e-01   2.2024916e+00
  -1.0304211e+00   1.7094604e+00
  -9.7122132e-01   1.5960105e+00
  -9.2113825e-01   1.7925028e+00
  -9.1223585e-02   1.2219658e+00
   1.4034092e-01   8.0928839e-01
   1.9840761e-01   1.1456956e+00
  -2.3652213e-01   1.7255485e+00
  -4.0906663e-01   1.8038996e+00
   7.9574399e-02   1.5016419e+00
   3.2402767e-02   1.4845418e+00
   4.2299889e-01   1.4975562e+00
   4.8003186e-01   1.2622490e+00
   7.1330292e-01   1.1749159e+00
   1.0183992e+00   1.3181081e+00
   6.6756470e-01   5.9849818e-01
   1.1647097e-01   7.5331553e-01
   2.2283378e-01   2.0399776e-01
   4.3227292e-01   8.0356973e-01
   1.1241588e+00   6.1275420e-01
   8.1852951e-01   6.4495481e-01
   7.5603804e-01   1.8589719e-01
   1.0903999e-01   4.0206208e-01
  -1.5780248e+00  -1.0090523e-01
  -1.9603851e-01   2.6044679e-01
   8.3638656e-02   4.9820838e-02
  -1.6037350e+00  -7.1674875e-02
   1.1114494e+00   6.2953961e-01
   5.3091214e-01   2.0267347e-01
   3.0507560e-01   8.7959546e-02
  -1.3574802e+00  -1.7320708e-01
   1.4382352e+00   1.0392764e+00
   3.9158308e-01   4.2080700e-01
  -9.9963982e-02   2.7777001e-01
   7.0583099e-01   9.3481800e-01
  -1.5992394e+00   5.1420820e-01
  -1.9169057e+00   2.5744140e-01
   3.8263007e-01   2.4930425e-01
   2.2123715e+00   8.0009639e-01
   7.2226626e-01   5.5081826e-01
   9.8604531e-01   9.4865245e-01
  -6.2769053e-01   1.2238495e-01
   8.0364809e-01  -8.9581943e-01
   5.0715852e-01   1.4283336e+00
   2.4688543e-01   1.1036612e+00
   1.9514364e-01   1.0559571e+00
  -5.9942851e-01   1.3913842e+00
   8.5657591e-01   1.3988226e+00
  -1.0182672e-01   1.8323725e+00
   8.8894627e-01   2.8998531e-01
   1.5668726e+00  -1.4734047e-01
   6.8983787e-01   1.4396393e-01
   1.2828658e+00   4.3081395e-01
   1.1309858e+00   2.2746111e-01
   1.0834793e+00   1.5595056e-02
   7.2542214e-01   1.9466505e-01
   2.8436638e-01   3.1647321e-01
   2.5595094e-01   5.9112362e-01
   1.1076919e-01   1.0501696e+00
  -5.6811617e-02   1.1520256e+00
  -1.1898541e+00   7.0516289e-01
  -1.0198407e+00   7.7276532e-01
  -7.9417208e-02   6.7146923e-01
  -6.6416843e-01   1.7872293e+00
  -4.3917034e-01   1.0034375e+00
  -5.0772767e-01   1.0939020e+00
  -8.4610738e-01   7.9811310e-01
  -7.8148958e-01   1.4070878e-01
  -8.6598735e-01  -3.7366386e-01
  -1.2422933e+00  -8.7956902e-01
  -1.4335151e+00   2.3171729e-01
  -8.0126999e-01  -3.1655890e-01
   2.2035588e-02   1.1849222e+00
   6.5629024e-01  -2.8099546e-01
   9.3508736e-01  -8.0058555e-01
   3.1316462e-01   7.8506841e-01
   2.4366328e-01  -1.5704349e-01
  -5.2025777e-01   1.6884575e-01
  -4.1663794e-01   5.8369927e-01
  -3.8799480e-01   2.1387359e-01
  -1.6271424e-01   1.5012636e+00
  -5.5034444e-01   9.2486326e-01
  -6.0180885e-01   1.0433244e+00
  -6.9080011e-01   4.5831847e-01
   1.6103711e-01   9.8440393e-01
  -1.6110653e-01   1.6735149e+00
   4.4522650e-01   2.2724883e-01
   1.1557450e+00  -8.6632304e-01
   3.7274670e-01  -2.3167772e-01
  -1.2059109e-01   8.3363790e-01
  -1.5580544e-01   1.1751877e+00
  -5.3693521e-01   1.5214520e+00
   1.0328447e-01   9.3141865e-01
  -4.0995526e-01   1.5782485e+00
  -2.0638846e-01   1.6343491e+00
  -4.5658216e-02   1.5169727e+00
  -1.1982352e-01   1.6286104e+00
   6.1044638e-01   1.4240900e+00
  -2.7215171e-01   1.5215223e+00
   1.0138083e+00   1.4238568e+00
   2.2249165e-01   1.6765573e+00
   6.2281779e-01   1.5365534e+00
  -3.6292556e-01   2.2512887e+00
   7.1250344e-01   1.8190685e-01
   8.0296618e-01   3.1166635e-01
   2.5113575e-01  -1.3288196e-01
   2.2981526e-01   5.3716895e-01
  -4.1669543e-01   1.2133315e+00
  -4.2427345e-01   1.3163939e+00
  -5.5528249e-01   1.4437335e+00
  -6.9956903e-01   1.9123712e+00
  -1.1679528e-01   9.1068013e-01
  -3.1313559e-01   1.2452769e+00
  -2.8086205e-01   2.0416242e+00
  -1.1781156e-01   1.6218539e+00
  -5.1697177e-01  -5.5436219e-01
  -1.9385071e-01   4.9036366e-01
   2.5751664e-01  -4.7552841e-01
   2.4681123e-01   1.1953608e+00
   5.3515736e-01   4.8600695e-01
  -5.5660433e-01  -1.0712085e-01
  -6.3898415e-01   8.7103787e-01
  -1.7883416e-01   8.6864893e-01
  -1.0803084e+00  -3.4868306e-01
  -1.3404314e+00  -6.5275708e-01
   4.9172145e-01   1.0500161e+00
   1.1991088e-01   1.4814609e+00
   8.1048202e-01   1.4896261e+00
   3.8235253e-01   1.6157722e+00
   7.7399826e-01   1.3451482e+00
   5.5266784e-01   1.0301557e+00
  -1.9859221e+00  -1.4229336e-01
   2.2286589e-01   1.3555586e+00
   2.5541117e-01   1.6824838e+00
   3.5467443e-01   9.3291340e-01
   6.5900053e-03   1.8189016e+00
  -2.8889128e-01   2.5184180e+00
  -1.6422987e-01   1.9453240e+00
   9.5922550e-02   2.0965586e+00
   1.2636818e-01   1.9378222e+00
  -1.4092755e-01   1.4728440e+00
   6.6170050e-01   1.8553431e+00
   1.3937863e-01   1.3434178e+00
  -3.1190749e-01   2.7803136e-01
  -1.8346724e-01  -7.5018164e-01
  -9.7304992e-02  -4.0242720e-01
   8.2957119e-01   6.0095062e-01
   5.8759319e-01   4.3116474e-01
  -4.4387990e-01   1.3707640e+00
  -4.5401502e-01   1.1868785e+00
  -3.8127339e-01   1.4143711e+00
  -6.3167992e-01   1.9689163e+00
  -1.7829344e-01   2.3981780e+00
   5.7883122e-02   1.3427446e+00
   1.1913805e-01   1.0468189e+00
  -2.1206908e-02   1.2999000e+00
  -5.8969713e-02   1.6989559e+00
   1.7609087e-01   2.0981404e+00
  -3.9663736e-01   2.7253644e+00
   8.1478286e-02   2.1597403e+00
  -3.7841308e-01   1.9672986e+00
  -4.7189468e-01   1.8410257e+00
   6.5466167e-01  -3.9207086e-01
  -1.5390588e-01   1.0288377e+00
   4.3725668e-01  -8.8939315e-02
   2.3945521e-01   5.5797384e-01
  -2.0375875e-01   1.6109905e+00
  -1.4936804e-01   1.7125412e+00
   2.6491825e-01   1.6401844e+00
  -3.8380594e-01   1.3557925e+00
   3.6893358e-01   6.0316702e-01
   5.1937985e-01  -6.3353910e-01
   2.7170650e-01  -2.8573281e-01
   2.1010583e-01   8.7322852e-01
   4.4859120e-01  -8.4767375e-01
   4.5750293e-01   2.6767081e-01
  -6.7702270e-01   3.0374078e-01
  -2.4476723e-01   5.3761711e-01
   8.3347043e-02   1.0615729e-01
   3.3274275e-01   1.0666173e+00
   5.7286023e-01   1.9223552e+00
  -4.5286802e-01   1.0587629e+00
   4.5401557e-01   2.0303978e+00
   4.5239200e-01   1.5479525e+00
   4.2606187e-01   2.2521815e+00
   1.1149044e-01   2.2649756e+00
   7.9392844e-02   1.3324978e+00
  -4.8169376e-01   2.0731933e-01
  -5.1890646e-01  -2.8345381e-01
  -1.0214863e+00  -9.7172705e-01
  -4.7832710e-01  -1.0606788e-01
  -1.3312625e-02   9.9242044e-01
   4.6054522e-01   1.2505008e+00
   6.5384639e-01   1.8909193e+00
  -8.9574707e-03   1.2520287e+00
  -1.4063040e-01   2.0590209e+00
  -1.5703476e-01   1.2250645e+00
  -2.1344452e-01   6.2768517e-01
  -1.3517983e-01   6.5771069e-01
  -7.8003255e-01  -6.2940421e-01
  -7.2228970e-01   2.9687802e-01
   6.2020434e-01   9.5020907e-01
   4.9073118e-01   1.1424631e+00
   5.4569064e-01   7.4656200e-01
   7.6263296e-01   3.9114330e-01
  -5.7471515e-01   1.6848523e+00
   1.8534495e-01   4.1843575e-01
   1.2287634e-01   6.9578169e-01
   6.1547324e-02   7.3518550e-01
   7.2749509e-01   4.5305804e-01
   1.3683978e-01   1.1267605e+00
  -5.1081980e-02   1.8433287e+00
   5.9190704e-02   1.0896084e-01
  -1.1989106e-01   4.2720909e-01
  -8.0169065e-01  -2.3564209e-01
  -1.2785050e-01   6.2115616e-01
  -1.9068810e-01   1.1797816e+00
   3.3646358e-01   5.4307350e-02
   2.1793341e-02   1.0693661e+00
  -1.8492747e-01   1.2221696e+00
  -2.0432301e-01   3.0482383e-01
   2.8839351e-01   3.7501029e-01
  -4.6034358e-01   2.5337286e-03
  -1.8242362e-01   2.8704633e-01
  -3.0388698e-02   6.4376728e-01
   7.3166866e-02  -1.2675795e-01
   4.7438851e-01  -8.2489469e-02
   2.7912048e-01   2.3693051e-01
   1.2584047e-01   5.1265824e-01
   2.1240294e-01   3.7018918e-01
   1.5151206e-01   8.5962867e-02
  -3.2805212e-01  -9.1253111e-02
  -1.5076412e+00   1.3352867e+00
   7.6732133e-01   1.3076130e+00
   4.6620666e-01   1.0385660e+00
   3.9886382e-01   9.9978951e-01
  -3.3483315e-01   1.4725880e+00
   1.1112587e+00   1.2156426e+00
   2.4430576e-01   1.8166209e+00
   9.3938229e-01   1.1950521e-01
   1.5402316e+00  -4.1779904e-01
  -1.2740044e+00   6.1103116e-01
   1.3451062e+00   1.8454881e-01
   1.1585472e+00   1.6321579e-02
   1.0924952e+00  -1.8690853e-01
   7.5502441e-01   5.4147288e-02
   2.4104031e-01   2.7903810e-01
   3.4485838e-01   5.2667024e-01
   3.0865050e-01   1.0084642e+00
   1.6576513e-01   1.1895727e+00
  -1.0303002e+00   9.0792763e-01
  -8.5794504e-01   9.4200713e-01
  -1.4397198e-02   7.2502393e-01
  -3.1639794e-01   1.8752728e+00
  -2.2695952e-01   1.0663111e+00
  -3.4494317e-01   1.1888085e+00
   3.5341139e-01   9.1600069e-01
  -7.5835567e-01   2.7367374e-01
  -9.2015849e-01  -2.2205151e-01
  -1.4002705e+00  -6.4535051e-01
  -1.3780098e+00   4.8334572e-01
  -8.6825256e-01  -1.7341746e-01
  -3.1331023e-02   1.5550061e+00
   1.4421959e-01   1.8018787e+00
   9.6246996e-02   1.7426540e+00
  -1.5113474e-01   1.8714410e+00
  -3.7625148e-02   9.0928064e-01
  -4.1695464e-01   2.4372853e-01
  -2.4489682e-01   1.3219197e+00
   1.6843255e-01   1.6221101e+00
  -1.9786724e-02   9.4437135e-01
   3.1674710e-04   4.8728856e-01
  -1.4234426e-02   1.7620880e+00
   2.7488147e-01   8.4382827e-01
   8.6372455e-02  -5.9281508e-02
  -2.7104418e-01   1.2535135e+00
   2.3814967e-01   5.4489996e-01
   1.9708458e-01   2.4015459e-01
  -3.7258118e-01  -2.8867794e-01
  -1.9981185e-01   3.2512591e-02
  -1.1916274e-01   4.4433785e-02
   3.2899274e-02  -2.7217897e-01
  -1.3622359e-01   4.2192684e-01
   2.4644703e-01   2.4094861e-01
   2.9143920e-01   2.1729758e-01
   3.0201982e-01  -1.1442075e+00
  -2.4882154e-01   3.3484292e-01
  -3.2620145e-02  -1.2869654e+00
   2.1771938e-01  -9.8030120e-01
  -3.7311885e-01   1.3687039e+00
  -5.5501921e-01   1.9309373e+00
   4.4710011e-02   3.2012747e-01
  -3.5431905e-01   5.1250239e-01
   5.1969219e-01   7.1533601e-01
   3.4502676e-01   4.4000138e-01
   3.3704831e-01   9.3685987e-01
  -1.4620918e-01   6.6917396e-01
  -1.4550322e-01   9.2955263e-01
  -1.9778204e-02   9.0414328e-01
  -9.9754641e-02   9.1471734e-01
   1.8382569e-01   6.9915579e-01
  -2.5815415e-01   7.0242114e-01
   2.6082124e-01   9.9224698e-01
  -1.4429932e-01   1.0410274e-01
  -6.7686735e-01   5.5017849e-01
  -6.8083910e-01   5.3176893e-01
  -1.4940248e-01   3.9710720e-01
   1.5026858e-01   4.8088889e-01
  -5.8438008e-02   3.2391002e-02
   6.0988233e-02   9.7558626e-02
   8.0480394e-02   6.7606828e-01
   1.7268714e-01   1.1929411e-01
   1.0798988e-01   6.4880406e-01
   8.8820251e-02   2.9568370e-01
   3.3013868e-01   1.8458677e-01
   1.6864493e-01   1.0793167e+00
   3.3086496e-01   7.2845004e-01
  -3.4500745e-01  -5.5114877e-01
   5.4990468e-01  -3.8481962e-01
   2.7479828e-01  -4.5769654e-01
   2.1751959e-01   8.6947703e-01
  -3.0938363e-01   1.1311903e+00
   3.9097719e-02   1.2008271e+00
   1.6538949e-02   5.0580119e-01
  -1.5074302e+00   6.6982570e-01
  -1.8232928e-01   1.7222755e-01
  -5.4759017e-01   7.8454802e-02
  -3.4689991e-01   5.6364945e-01
   3.3257313e-01   4.0391437e-01
   7.0176364e-02   4.3968210e-02
   3.1620750e-01   4.3073454e-02
   4.9025237e-01   3.0573257e-02
   1.5785255e-01   2.5252439e-01
  -2.9598105e-01  -3.5855541e-02
  -5.8290382e-01  -1.6180593e-01
   1.4044389e-01  -2.6632777e-01
   7.9156060e-01  -5.0298190e-02
   7.4353918e-01  -3.5983611e-01
   7.8037308e-01  -4.0494591e-01
  -1.2286619e-01   4.4577135e-01
  -1.6601322e-02   6.8746651e-01
  -2.6248331e-01   1.5370816e-02
  -1.2648803e-02  -4.9112249e-01
   2.9534264e-01  -3.8325763e-01
  -2.0435990e-01   8.0445695e-01
  -1.2485589e+00  -9.8774779e-03
  -7.6214838e-01   2.2921870e-01
  -1.3664215e+00   1.7749929e+00
   5.5645968e-01   1.0979325e+00
   1.2311124e+00   1.4076683e+00
   5.1846988e-01   1.4020761e+00
   9.7144321e-01   1.1861525e+00
   1.2970824e+00   1.1120195e+00
  -1.2594192e+00   2.8500465e-01
  -9.5067505e-01   1.2175166e-01
  -1.0415766e+00   9.0662708e-01
   4.0807627e-01   1.6053340e+00
   1.1850976e+00   1.6403070e+00
   3.3440219e-01   1.8560923e+00
  -9.9129532e-01   4.7905482e-01
   2.5615491e-01   1.2163151e+00
   9.3940203e-01   1.3080341e+00
   1.1366147e+00   8.0279881e-01
   1.4918049e+00   7.8207223e-01
  -1.5340829e+00   4.1763584e-02
  -2.1784200e+00   4.2052211e-01
  -1.2863387e+00  -3.8442560e-01
   1.2109025e+00   1.2087751e+00
   8.3594060e-01   1.6540127e+00
   2.4597315e-01   3.4187508e-01
  -8.4019102e-01   2.1528668e-01
   7.7196528e-02   1.5642699e+00
  -2.2322424e-01  -3.7102833e-01
  -1.4339253e-01   1.2748168e+00
  -2.1469696e-01  -1.4827053e-02
  -2.4987685e-01   6.8790164e-01
  -4.9303821e-01  -3.4959616e-01
  -3.7776813e-01  -4.6854637e-01
  -5.5813812e-01   9.7653653e-01
  -6.7639161e-02   2.0557377e+00
  -6.6664331e-02   5.4069928e-01
  -2.4165800e-01   4.2654146e-02
   1.3428898e-02   1.0574558e+00
   5.8155757e-01   2.4762448e-02
   6.3083354e-01   2.3886477e-01
  -2.0638473e-01  -1.4375811e-02
   3.0372593e-01  -1.2599088e-01
   1.0436588e+00  -5.2369654e-01
  -1.5247156e-01   1.9018443e+00
   1.0230274e-01   2.1569450e+00
   5.4077090e-01   3.9428157e-01
   1.8065760e-01   1.3943402e+00
   1.8195870e-01   2.0675201e-01
   1.7905262e-01   5.2437270e-01
  -3.2243739e-02   1.4739997e+00
  -1.0508815e-01   1.3036319e+00
  -3.1525294e-01   9.9667112e-01
  -1.4737787e-01   1.2222109e+00
   4.8429878e-01   1.3615654e+00
  -2.8312414e-01   1.4142786e+00
  -1.4836635e-02   1.2507789e+00
  -1.8864336e-01   9.9366762e-01
  -7.5756283e-02   1.0839044e+00
   6.2381396e-01   1.2490415e+00
  -2.1074936e-01   7.9168928e-01
   9.4374478e-01   8.9877010e-01
   5.7409297e-01   1.3029804e+00
  -6.8439925e-02   9.7576651e-01
   3.3800282e-01   1.7543882e-01
  -7.4414802e-02   3.9900170e-01
   2.4340202e-01   4.7259546e-01
  -3.9818203e-01   2.9236437e-01
  -6.1003466e-01   2.8724358e-01
  -2.1584226e-01   1.9716764e-01
   2.7351947e-01   5.6512937e-01
  -3.1947671e-01   4.7659964e-01
   5.6955188e-01  -3.8814642e-01
   1.0938499e-01   1.5275943e-01
  -1.1257134e-01  -6.1454376e-01
  -1.9849974e-02  -7.8136038e-01
  -1.0148450e-01  -9.3285250e-01
  -8.6644300e-01  -5.7394346e-01
  -8.1210600e-01  -3.9761826e-01
  -7.6280664e-01  -3.0868855e-01
  -9.1905395e-01  -5.6972819e-01
  -8.1947363e-01  -1.7928239e-01
  -5.0655197e-01  -8.6526004e-02
  -2.8829247e-01   1.3051543e+00
   2.9701552e-01   1.7179731e+00
   2.2723429e-01   1.3103181e+00
   5.3670791e-01   2.1805712e+00
   9.6375600e-02   1.8033132e+00
   8.0263216e-01   1.2463590e+00
   3.1105061e-01   1.7660964e+00
   2.1394882e-01   7.9483376e-01
   1.8912090e-01   1.9562807e+00
  -1.1647330e-02   1.1654213e+00
  -5.7298819e-01   5.6115429e-01
   1.0876160e-01   6.5430590e-01
  -1.7856881e-01   9.4220230e-01
  -2.1271980e-01   6.2972417e-01
   5.6213272e-01   4.8661057e-01
  -5.2182613e-01   1.4914501e-01
   1.5548807e-01   1.5695273e-01
  -1.2391261e-01   1.2784578e+00
   7.5702835e-02   5.9812910e-01
   7.2666993e-01  -2.8142472e-01
   2.1501561e-01   1.3417329e+00
   8.3608781e-02   1.6065913e+00
   4.7230034e-01   1.5656930e+00
   4.2371597e-01   1.0022783e+00
   2.3246587e-01   3.9341454e-01
  -2.2663978e-01   1.2324078e+00
  -5.8316902e-01   1.8222286e+00
  -6.0015474e-01   1.8214094e+00
  -1.3617429e-01   2.1530137e+00
  -1.6129898e-01   1.8358284e+00
  -4.5526255e-01   1.1386477e+00
   5.6579687e-01   1.3435912e+00
  -4.4085294e-01   1.5376436e+00
  -3.3116401e-01   1.3287781e+00
   1.8021727e-01   2.0054234e+00
   2.0614719e-01   1.8491649e+00
   2.0999302e-01   2.0187006e+00
   2.7390387e-01   1.3140224e+00
   1.1770024e-01   1.1843294e+00
   2.5258362e-02   8.7677693e-01
  -1.5516763e+00  -1.0719951e+00
   5.5878426e-02   1.2504223e+00
   4.9293401e-01   1.1514373e+00
   1.3638699e-02   1.1250569e+00
  -4.4601449e-01   8.2427324e-01
  -1.4167338e-01   6.4483558e-02
  -1.7892568e-01   5.4409859e-01
   5.8683369e-01  -7.7068042e-01
   2.5217122e-01  -2.0534384e-01
   4.6987039e-01   2.5425113e-01
   7.1753805e-01   4.4855678e-01
   1.0851249e+00   2.1831126e-01
   2.4562406e-01   1.1458701e+00
  -2.6674063e-01  -3.3743165e-01
  -2.3408075e-01   9.2572107e-02
  -4.7987830e-01   1.2445474e+00
  -1.0446329e-01   4.6153451e-01
  -1.3599431e-03   2.9103047e-01
   6.3006335e-01   9.5909000e-01
   6.3851074e-01   1.0546875e+00
   8.5141386e-01   8.9786345e-01
   3.0152945e-01   6.0445973e-01
   1.7312935e-01   5.9186503e-01
   1.8617850e-01   9.2385830e-01
   2.3060761e-02   5.9566603e-01
   6.6476223e-01   5.3707272e-01
   3.8950560e-01   5.7753390e-01
  -1.8848791e-01   3.4591028e-01
  -1.0379587e+00  -4.3266278e-01
  -5.9599986e-01  -2.3093372e-01
  -2.8139334e-01   5.1616232e-01
   2.0236346e-01   5.4769827e-01
  -4.4756432e-01  -5.4762896e-01
  -2.1137857e-01   2.7029391e-01
  -3.9123810e-01  -1.1894581e-01
  -6.5597620e-02   3.7947649e-02
  -2.3134471e-01   7.8514673e-01
  -2.9338947e-02  -1.1654716e-01
  -1.3014855e+00   9.9784426e-01
  -1.1847328e+00   1.1569262e+00
   1.3341926e-01  -1.9938555e-01
  -2.9697503e-01   3.9764231e-03
  -9.6794105e-01   3.9659518e-01
  -9.6506269e-01   2.4148030e-01
  -9.8768204e-01  -1.0883469e-01
   1.4180895e-01   5.0836365e-03
   1.2207398e+00   8.0589605e-01
   1.3858786e+00  -1.9416259e-01
   6.8969568e-01   1.4633366e+00
   4.6433391e-02   1.6821337e+00
   3.4618351e-01   1.8446869e+00
   9.7948204e-01   3.3703498e-01
   4.2554940e-01   1.0916827e+00
   7.8554646e-01   2.2011668e-01
   8.4449684e-01   9.7037854e-01
   3.3139184e-01  -1.3840146e-01
   8.7301611e-01  -2.3202177e-01
   7.4630963e-01   5.8563038e-01
  -1.3565851e+00  -1.6896858e-01
  -1.8746093e+00  -1.3366526e-01
  -2.4000471e+00   2.4209431e-01
  -1.0890968e+00   1.0017669e+00
  -1.2068388e-02   1.2786447e+00
   2.0605905e+00  -7.7084807e-01
   1.6864275e+00  -1.3383493e+00
  -1.9504009e-01  -4.2060805e-01
   3.6855761e-01   1.0379479e+00
   1.1736533e-01   7.4230241e-01
  -3.0033623e-02  -2.8531117e-01
   1.4841556e-01   8.6403455e-01
  -4.0926478e-01   8.5663785e-01
   2.0102114e-01   6.0120820e-01
   3.5103856e-01   6.1521963e-01
  -5.0342216e-02   1.6109692e-01
   5.3848524e-01   9.4340582e-01
   5.2942016e-01   1.0020672e+00
   2.5870356e-01   6.5370474e-01
   6.5266941e-01   1.4235564e+00
  -1.3589269e-01   5.6328338e-01
  -2.5480677e-01   2.8279782e-01
  -1.2348392e-01   3.5491352e-01
  -1.2022936e-01   8.5937149e-01
   1.1115223e+00   1.7648233e+00
   7.9590464e-01   8.6788907e-01
  -9.5890871e-01  -1.6904511e-01
  -7.3557464e-01  -1.3251162e+00
  -1.0217592e+00  -2.1422932e-02
  -9.6726271e-01  -4.4818087e-01
  -7.4450457e-02   6.8540112e-01
  -1.9381879e-01   3.4191673e-01
   6.0423554e-01   5.9756679e-01
  -4.0647107e-01  -1.0410239e+00
   5.4624854e-01   9.3753886e-02
   4.5989809e-01  -1.0764013e-01
   8.6546709e-01   3.7859407e-01
   6.3453684e-01  -4.1880226e-01
   4.5857802e-01   5.5317438e-01
  -8.4583235e-02   1.4909577e+00
  -7.0376164e-01   6.4051651e-01
  -4.8687388e-01   7.1839017e-01
  -7.1525844e-01   5.8016178e-01
  -7.2602279e-01   9.8122037e-01
   1.6131697e-01   1.4821290e+00
   1.0451798e-01   1.3143401e+00
   7.0259872e-01   1.5712976e+00
   2.8478892e-01   1.1802743e+00
   6.9731076e-01   1.6123096e+00
   5.9349460e-01   8.1644621e-01
   3.4065701e-01   7.3920791e-01
  -3.9151845e-01  -7.3490503e-01
  -1.6269672e-01  -5.3585567e-02
  -2.3071577e-01  -1.2188306e-02
  -6.4313784e-01   1.7100113e-01
  -2.1085679e-01   9.3672321e-01
  -1.2966742e-01   1.1002815e+00
   3.6867051e-01   1.6317835e+00
   3.6925435e-01   1.1932287e+00
  -6.7647867e-01   4.5279530e-01
  -2.2558895e-01   3.0086469e-01
  -6.9731444e-01  -2.8694263e-01
  -5.0286336e-01  -5.2561444e-01
   1.3067850e-01   1.2576890e+00
   2.2167235e-02   7.3998280e-01
   2.4169416e-01   1.1319001e+00
  -1.0388901e-01   8.8126803e-01
  -5.8250722e-01   6.4890200e-01
  -6.3979263e-01   3.6767706e-01
  -3.6353407e-01   1.1420623e+00
  -2.5334609e-01  -3.8743704e-02
  -9.0576203e-02   1.2882114e+00
  -4.3371577e-01   6.1395548e-01
  -2.8144667e-01   1.4214331e+00
   1.0965879e-01   6.2106692e-01
  -4.9719390e-01   3.7881679e-01
   2.3539500e-01   8.4049526e-01
   2.1164957e-01   1.2165630e+00
   5.1338187e-01   4.2194718e-01
   8.3634163e-01   1.9364870e-01
  -1.2541471e-02   3.0936427e-01
   7.1266608e-01   8.5354006e-01
  -5.1606583e-01  -3.5008333e-01
   1.0610995e-01   1.4082645e+00
   6.5486610e-01   1.3030894e+00
   5.1431611e-01   3.7863601e-01
   6.7877484e-01   4.1724792e-01
   1.5231173e+00   7.2939359e-01
   1.8056018e+00   4.1241893e-01
   1.3813644e+00   9.8874070e-01
   8.3480273e-01   6.2257170e-01
  -2.7820283e-01   6.5819944e-01
  -4.7315412e-03   3.7478857e-01
  -3.8321697e-01   2.2644027e-01
  -3.6496117e-01   4.6316874e-01
   8.3034530e-02   1.9036774e+00
   4.9225973e-01   6.8585182e-01
  -4.9781844e-01   1.7110195e+00
   3.0817602e-01   5.3092383e-01
  -4.8142675e-02   8.8606078e-01
  -1.8002014e-01  -3.8261212e-02
  -6.7726866e-01   5.3173536e-01
  -4.1235738e-02   2.7565837e-01
   2.1562828e-01  -3.6653911e-01
  -4.9176506e-01   2.6729503e-02
  -3.7221470e-01   1.7350397e-01
  -7.1153950e-01   4.7955413e-01
   9.2153033e-02  -8.5667793e-02
  -8.7717378e-02   2.0063159e-01
  -8.7432082e-01   1.6908733e-01
  -1.1532127e+00   2.7433889e-01
  -1.1430922e+00   1.4573808e-01
  -6.1976817e-01   2.6848044e-01
   4.9374360e-01   2.1507719e+00
   4.8197966e-01   2.2426318e+00
   1.8404836e-01   1.1953545e+00
   9.7104564e-02   9.6638845e-01
  -5.4458905e-02   1.2626955e+00
   4.7889893e-01   1.8339262e+00
  -1.7634002e-01   1.4147067e+00
   3.3771933e-01   1.4310781e+00
   6.3715851e-01   1.4071780e+00
   5.1414531e-01   1.5963569e+00
   6.7593099e-01   1.4526977e+00
  -1.4326164e+00   2.9534175e-01
  -3.3156884e-01   1.6338992e+00
   4.1118043e-01   2.0938413e+00
   4.6142788e-01   1.9819957e+00
  -4.8481334e-01   1.8734916e+00
  -1.3037209e+00  -6.2823252e-03
  -3.5191793e-01   1.1188223e+00
   2.7207890e-01   1.4198809e+00
   6.7117854e-01   1.0697011e+00
   8.8528942e-01   1.2146618e+00
  -1.5333618e+00  -6.6033051e-01
  -3.8962567e-01   2.0229815e+00
  -1.0926901e+00  -8.2426507e-01
   4.8444330e-01   1.4903989e+00
   9.9521307e-03   1.7529178e+00
   5.4834053e-02   4.1360395e-01
   4.0136689e-01   1.8648464e+00
  -2.5616756e-01  -6.5988420e-01
  -9.2821625e-01   6.7899255e-01
  -8.9211255e-01   8.8439493e-01
  -6.1751678e-01  -6.9859542e-02
   8.6442382e-02   3.3993489e-01
  -2.4128232e-01   1.1221073e+00
   5.5394463e-01   9.8737274e-01
   7.0036217e-01   1.2869581e+00
   5.6167869e-01   8.1604627e-01
   2.0672195e+00   1.3582701e+00
   1.4613862e+00   1.1821135e+00
   1.1377195e+00   1.0066058e+00
   9.4929382e-01   9.0011232e-01
   4.3897383e-01   7.5047950e-01
   5.6065688e-01   8.6130383e-01
   6.1628540e-01   7.9358918e-01
   1.4389880e-01   8.5440501e-01
  -6.9749067e-01   1.2297253e+00
  -1.2581807e+00   7.4574723e-01
  -1.1302869e+00  -5.1296128e-01
  -2.5792958e+00  -3.8582917e-01
  -1.0786792e+00   5.0103094e-01
  -2.1032520e-01   1.6584246e+00
  -7.7136913e-01   8.6849030e-01
  -4.1622619e-01   1.1202221e+00
   6.2438894e-01   3.2378305e-01
  -2.7601603e-01   1.3244678e+00
  -3.9397936e-02   1.2161876e+00
   3.7377098e-01   1.0835134e+00
  -1.5100993e-01   7.9778414e-01
   1.3540955e-01   1.3723463e+00
   4.5277561e-01   7.7317460e-01
   5.5860730e-01   1.5852440e-01
   3.0399739e-01   3.2724240e-01
   9.0560692e-02   6.3264724e-01
  -4.7807646e-01   7.1701802e-01
   4.0648142e-01  -2.2477289e-01
   3.1580015e-01  -2.6162028e-01
  -1.0554409e-01   2.2108311e-01
  -4.1328695e-01   9.1527607e-02
  -5.3350876e-01   2.3064868e-01
  -2.0934216e-01   6.7244715e-01
  -2.0829799e-01   1.2732581e+00
  -2.4669099e-01   1.2193737e+00
  -1.8096817e-01   1.2452565e+00
   6.2825317e-01  -4.8775025e-03
   1.3002600e-01  -1.1191214e-01
   2.3903976e-01  -5.9496444e-01
  -1.9050994e-02  -9.2143837e-01
  -8.4194665e-01   2.9757700e-01
  -4.4790871e-01   2.5255213e-02
   5.8245212e-02   5.0736383e-01
  -3.1589652e-01   9.9606016e-01
  -7.4785844e-01   8.9202458e-01
  -8.6394637e-02   1.1290244e+00
  -9.9162438e-01   3.8141217e-01
   4.0722770e-01   2.2140518e-01
   7.4719336e-01   4.9764264e-01
   5.8175559e-01   5.3824279e-01
   6.7325893e-01  -5.1008787e-01
   1.1183942e+00   3.3672838e-01
   1.5085170e-01   3.9619236e-01
   5.5767316e-01  -1.7802235e-01
   6.4135582e-02   8.2600565e-01
  -4.2555833e-01   1.6470735e+00
  -5.0154781e-01  -7.1811046e-01
  -8.2754754e-01   7.2911268e-01
  -5.2268150e-01   1.4972731e+00
  -7.4682560e-01   1.5204220e-01
  -4.1376676e-01   6.1562345e-01
   1.3407171e-02   1.4835873e+00
   8.0483429e-01   1.0591753e+00
   5.5465646e-01   8.7813634e-01
   1.0154153e-01   1.3755179e+00
  -3.2207017e-02   6.8369187e-01
  -2.6893706e-01   1.0047710e+00
  -2.5614532e-01   5.4436180e-01
  -3.2256052e-02   4.3170417e-01
  -4.2526367e-01  -4.5686689e-02
  -9.7055523e-01  -1.4901547e-01
   1.9179722e-01   6.8286827e-01
   4.1620830e-01   1.4623182e+00
  -1.7184087e-01   1.0276579e+00
  -9.3305347e-02   4.4703064e-01
   2.0179581e-01   9.7649643e-01
   9.8936242e-02   1.1513219e+00
   3.9995805e-02   1.5105422e+00
   1.9729466e-01   1.2006804e+00
   3.1659445e-01   1.4394891e+00
   8.4183536e-02   8.1015052e-01
   2.0552029e-01   9.8748296e-01
   4.2502126e-01   1.4037273e+00
   3.6146493e-01  -9.7177557e-01
  -2.0299407e-01   1.0635096e+00
   1.3389858e+00   1.3086661e+00
  -3.8791171e-01  -2.2503418e-01
  -8.8492557e-01  -2.5657669e-01
  -8.4802529e-01  -2.6328996e-01
  -9.1541805e-01  -4.3714202e-01
  -8.1746659e-01  -7.4203940e-02
  -5.2000326e-01  -2.2838168e-02
  -5.1187165e-01  -4.2783265e-01
   3.8742914e-01   1.7242537e+00
   2.7759084e-01   1.3821243e+00
   6.0781453e-01   2.2125421e+00
   1.9490811e-01   1.8547681e+00
   9.5543431e-01   1.2401262e+00
   4.5323542e-01   1.7672248e+00
   2.8634859e-01   8.2801226e-01
   3.5047904e-01   1.9520265e+00
   3.6181650e-03   1.1566518e+00
  -5.2606786e-01   6.4212084e-01
   1.2695893e-01   7.3629038e-01
  -1.2111011e-01   1.0110009e+00
  -2.5555657e-01   6.4657105e-01
  -1.9525145e-01   1.3884043e-01
  -5.1229016e-01   2.4693720e-01
   1.9117852e-01   2.2871471e-01
   8.9040778e-02   1.2589732e+00
   1.0192052e-02  -2.7577793e-01
   3.8232345e-01   1.3082629e+00
   2.1607636e-01   1.6202886e+00
   6.4374120e-01   1.5258844e+00
   5.6308307e-01   9.7304712e-01
   3.6853404e-01   3.5277220e-01
  -5.8894254e-01   1.1766674e+00
  -5.4803852e-01   1.0536246e+00
  -6.2633487e-01   1.0831624e+00
  -5.7162176e-01   9.2896268e-01
  -2.4104168e-02   1.3295048e+00
   1.2877577e-01   1.7025062e+00
  -4.4554062e-01   1.0127496e+00
   1.4196981e-01   1.2081671e+00
   3.5006009e-01   8.5729015e-01
   5.7687730e-01   1.2222708e+00
  -3.0440493e-02   5.8401145e-01
  -1.9513097e-01   5.6596073e-01
   2.7039336e-01   5.3477163e-01
  -2.0820459e-01   3.5735996e-01
   1.1118685e-01   7.6091347e-01
   4.4740489e-01   2.9062149e-01
  -4.0219013e-01  -6.1956990e-03
   4.9009152e-02   4.3187859e-01
  -6.1746695e-01  -3.5788423e-02
   6.7374638e-01  -6.4437560e-02
   4.2895294e-02   7.8569006e-02
   1.2308372e-01  -3.2339170e-01
   2.6032097e-01  -5.7516084e-01
   2.4722732e-01  -5.5561725e-01
   8.3506472e-01  -1.1805847e+00
   1.9499507e-01   1.3716206e+00
   1.9529531e-01   1.5005125e+00
  -1.2762180e-01   1.2644902e+00
   6.4728938e-01   1.6335240e+00
  -7.0980642e-02   1.1402549e+00
   1.9580961e-01   1.1923081e+00
   5.2868131e-02   1.2110413e+00
   1.5362403e-02   1.0640639e+00
  -6.6347439e-01   7.2898827e-01
  -4.5015106e-02   6.4629554e-01
  -2.8862456e-01   9.6565968e-01
   1.9763806e-01   6.5040922e-01
  -2.7203937e-02   5.6856856e-01
   4.3916187e-01   9.1753912e-01
  -1.0866954e-01   5.8748481e-01
   2.1151116e-01   3.3202849e-01
  -3.2099632e-01   2.5184846e-01
  -2.3943826e-01  -1.2705659e-02
  -3.1366297e-01  -7.2642961e-01
   5.5756508e-02  -2.8630635e-01
   2.1121957e-01  -3.8166226e-01
  -1.0233778e-01  -6.7847276e-02
  -3.2048183e-01  -4.8386819e-02
  -2.1231082e-01   2.3188709e-01
  -1.0738736e-01   5.1974497e-01
  -5.1452504e-01   1.0638515e+00
   1.3434799e-02   1.0246373e+00
  -3.1629891e-01   1.5546718e+00
   2.7703965e-01   2.4658641e-01
   1.6360337e-01   8.3223837e-01
  -4.9148050e-02   1.5806855e+00
   5.9027546e-02   1.2813255e+00
  -2.5906265e-01   7.8180514e-01
  -4.1806019e-01   6.1454884e-01
  -2.6469980e-02   1.6064569e-01
  -2.1028887e-01   3.1538608e-01
  -2.1882542e-02   1.0306065e+00
   2.5928063e-02   8.2730454e-01
   2.5040407e-01   8.0127376e-01
   5.5329632e-03   8.1346166e-01
   2.9222221e-01   6.0695812e-01
   3.0335225e-01   7.2126919e-03
  -1.7071788e-01   4.6846219e-01
   1.2998049e+00  -5.4764543e-01
  -4.6116957e-02   1.0085314e+00
  -1.2648054e-01   8.0700084e-01
   3.7336207e-01   1.4135126e+00
  -1.4956232e-01   1.0967170e+00
   5.9784198e-02   2.4738287e-01
   1.1061143e-01   5.2946431e-01
   5.1572787e-01   6.5714265e-01
   3.4036341e-01   7.5776770e-01
   1.0803525e+00   1.6260979e+00
   9.8073385e-01   1.2824306e+00
  -1.0855364e-01   7.4677771e-01
   1.6524490e-01   1.0268292e+00
  -1.4950860e-02   7.8857497e-01
  -5.4675496e-01   6.4390891e-01
  -6.9882983e-01   4.5688556e-01
   4.2107859e-02   3.4954737e-01
  -3.2697885e-02   5.5109816e-01
   3.9784500e-01   7.5496672e-01
   1.3986803e+00   6.5454212e-01
  -4.2933606e-01   3.7056978e-01
  -6.8897776e-01   5.0741630e-01
  -2.6069052e-01   4.1870043e-01
  -9.6174118e-01   8.1961513e-02
  -1.0599876e+00  -6.3472785e-02
  -5.3180424e-01   1.1120619e+00
   1.9073509e-02   1.2825402e+00
   3.3724995e-01   1.7041406e+00
   4.1207920e-01   1.2903295e+00
  -3.3977837e-03   6.1836024e-01
   1.1085506e-01   1.3790437e+00
  -2.9539056e-01   1.4108648e+00
  -4.2781565e-01   9.6185666e-01
  -5.2850574e-01   2.5978536e-01
  -2.9502642e-01   9.0219664e-01
  -3.9347546e-01   1.5782014e+00
  -5.0402320e-01   1.1285490e+00
  -5.6343648e-01   1.1796262e+00
  -5.1592545e-01   8.0776294e-01
  -5.8118675e-01   1.3514227e-01
  -4.7161427e-01  -6.5149834e-02
   3.1470134e-01   6.2921280e-01
   5.7523933e-01   7.0098152e-01
  -3.0529578e-01  -3.4737065e-01
  -1.5628206e-01   3.0517749e-01
   1.2883933e-01   4.9305158e-01
   7.5530031e-01   8.3691314e-01
   9.2619081e-01  -3.6354452e-01
   5.7175099e-01   1.5322316e+00
   9.8533363e-01   1.4818036e+00
  -7.6164355e-02   5.1518180e-01
  -2.0128147e-01   1.5952778e+00
  -6.4159409e-01   1.7339408e+00
  -7.7879513e-01   9.3212957e-01
  -8.9396776e-01   1.3936127e+00
  -4.3403634e-01   1.6455661e+00
   6.2070490e-01   4.4684826e-01
   5.1494071e-01   2.5247588e-01
   5.1563085e-01  -5.5926035e-02
   6.6817220e-01  -1.9560790e-01
   4.7817676e-01   3.3528412e-01
   4.0785220e-01   2.3698848e-01
   3.6126664e-01   9.2832681e-01
   1.6903189e-01   1.0725735e+00
  -2.3086347e-01   1.1305326e+00
  -5.4482781e-02   1.4539745e+00
  -3.6280030e-01   1.7653983e+00
  -3.8645062e-01   9.6331095e-01
   7.7984189e-02   3.8364343e-01
  -5.7147164e-01   3.4993347e-01
   1.9477565e-01   1.4949090e+00
   1.3786627e-01   1.5826104e+00
   4.0934135e-01   4.7565710e-01
  -7.4963864e-01   2.8151173e+00
   8.8385245e-01   4.2467325e-01
  -9.3657227e-02   1.5681224e+00
   6.4065950e-01   4.1983571e-01
   7.3543040e-01   1.9206092e+00
  -7.7695808e-01   2.9464097e+00
  -3.1640288e-02   1.4574448e+00
   5.5474089e-01   1.0789035e+00
   4.9549372e-01   1.5542971e+00
   6.1899165e-01   3.1708620e-01
   4.1435568e-01   4.5256190e-01
   2.0960515e-01   8.9626507e-01
  -3.8381746e-01   1.1978253e+00
  -7.7901453e-03   1.3692300e+00
  -9.8993341e-02   5.8556612e-01
  -4.7582471e-01   1.3494290e+00
  -4.3856890e-01   5.7167880e-01
  -5.3451437e-01   1.1026653e-01
  -2.9491037e-01   1.4452251e+00
  -6.2849884e-02  -2.1872662e-01
  -1.4328792e-01  -3.9796725e-01
  -1.1015664e-01  -1.0650333e+00
  -3.5052148e-01  -7.3828410e-01
  -1.7874543e+00  -2.4235186e-01
  -1.2782598e+00  -4.0628867e-02
  -6.0205028e-01  -2.4390164e-01
  -6.5993073e-01  -1.0919190e-01
  -9.6202831e-01  -4.7077188e-01
  -3.9263205e-02   2.9434488e-01
  -2.4877740e-02   4.4309392e-01
   2.4024784e-01   4.9060310e-01
  -2.5174715e-01   1.4560902e-01
  -3.6755581e-02  -1.6286374e-01
   6.6223176e-01   4.7279074e-01
   2.3097932e-01   1.5513716e-01
   2.7620215e-01   1.8058658e-01
   5.2142470e-01   1.1640466e+00
   9.9577444e-01   1.3935775e+00
   1.0042469e-01  -5.6273812e-02
   5.3114147e-01  -2.0061082e-01
   5.2665046e-01  -2.0067305e-01
  -3.4568622e-01  -2.8717195e-02
   1.0197623e-01  -1.1523762e-01
   8.4905384e-01   2.3886395e-01
   9.5194641e-01  -4.2379122e-01
  -5.1025114e-01  -8.9481035e-01
   1.6092963e-01   1.9377656e+00
   2.6155122e-01   2.6487408e+00
  -4.1993329e-02   2.3677336e+00
   4.9317562e-02   2.5358949e+00
   1.4861574e-01   9.6994891e-01
  -3.3683178e-01   1.3339395e+00
  -4.1141842e-01   9.2643499e-01
  -1.9562381e-01   2.2389119e+00
  -2.3888994e-01   1.7703185e+00
  -4.3877967e-01   2.2657618e+00
  -5.0374634e-02   8.8506255e-01
  -6.4029200e-01   1.5927094e-01
   2.1898400e-01   5.3918428e-01
  -2.0637225e-02   1.2636304e+00
  -1.1506610e-02   1.0710504e+00
   1.1601745e-01   8.1716590e-01
   6.6734128e-01   3.6035074e-01
   7.7386893e-01   5.3290773e-01
   6.4440882e-01   5.1979039e-01
   6.1366384e-03  -3.6659480e-01
   4.1058658e-02   5.6149786e-01
   5.1603485e-01   1.2175454e+00
   4.7626524e-01   3.3429198e-01
  -8.9030576e-02  -1.2030618e+00
  -6.3630934e-01  -1.4530281e-01
  -4.5859154e-01  -8.8063521e-01
  -5.6381377e-01  -5.5336053e-01
   1.0759882e+00   1.2251647e+00
   7.9853622e-01   9.1455245e-01
   7.6411536e-01   1.5066163e+00
  -3.1382833e-01  -2.3570669e-02
   6.5453448e-01   1.9312573e-01
  -2.7892106e-01   2.9618684e-01
  -8.6936816e-02   3.7145456e-01
  -4.1399805e-01   1.0162124e+00
  -2.4013035e-01   8.0087705e-01
   5.7096626e-01   1.0685923e+00
   4.0574685e-01   5.3013076e-01
   7.6551016e-01  -2.2254325e-01
  -1.1319841e-02   1.8598154e-01
  -7.0335979e-01  -4.8128222e-01
   1.5272872e-02   2.2615679e-01
   4.1350697e-03   2.2263652e-02
  -3.4313549e-01  -4.7858013e-01
   7.5201045e-02   2.1123724e-01
  -1.0493212e-01   5.3418841e-01
  -3.1650337e-01   6.2774012e-02
  -5.6896758e-01   4.1893170e-01
  -1.7289472e-01   4.0117636e-01
  -3.4704070e-01   2.1553582e-01
   3.1811892e-01   6.4457182e-01
  -2.5883311e-01  -1.5455699e-01
  -7.2351031e-01  -7.5278454e-01
  -1.1899512e+00   5.2349349e-01
  -6.3592300e-02   3.9376548e-01
  -7.7636406e-01   8.3457419e-01
  -3.1656429e-01   1.3369854e+00
  -3.4194917e-01   1.4188413e+00
  -3.1729608e-01   1.7297827e+00
   5.7138648e-01  -2.1831500e-01
   1.0655103e+00  -1.8253444e-01
  -2.4670172e-01   3.3061436e-01
   6.6555201e-01   5.4580845e-02
   5.0724101e-01  -2.6315694e-01
   3.3825865e-01  -2.0139102e-01
  -2.0897979e-01   2.4044204e+00
  -2.2122531e-02   1.6015328e+00
   4.1873857e-01  -1.8772974e-01
   5.6965672e-01  -3.5212591e-01
  -1.6323251e-01   2.0148727e+00
  -6.4325713e-02   2.1396123e+00
  -3.9361794e-01  -1.4181840e-01
  -1.4515241e-01   2.0979574e+00
   1.0137367e+00  -7.0217343e-01
  -2.5116200e-01   1.5735779e+00
  -4.7642733e-01   1.4486357e+00
  -5.4671932e-01   1.6552568e+00
   5.3310255e-02  -2.5595957e-01
   2.6017674e-01   1.7963373e+00
   6.0590937e-02  -5.2312965e-01
   2.6742884e-01   1.0382583e+00
  -2.8967109e-01   1.3334675e+00
  -5.0869685e-01   1.4310196e+00
  -3.3312601e-01   1.0182068e+00
  -2.3778759e-01   1.2441390e+00
  -3.2393397e-01   1.3341900e+00
  -1.0328153e-01   1.1596585e+00
  -5.6987863e-01   4.0677662e-01
  -4.0208964e-01   5.1387363e-01
   1.2942415e-01   1.2048461e-02
   4.2421637e-01   9.4924558e-01
   2.3747273e-01   1.1057783e+00
   5.0187395e-01   8.7876254e-01
   2.9800724e-01   1.2201397e+00
   2.9926844e-01   1.0060961e+00
  -6.2674849e-01   1.3954602e+00
   4.0947145e-01   9.3959751e-01
   8.2805065e-01   2.9214577e-01
  -3.8696530e-01   2.8863606e-01
   1.4030226e-01   4.4033855e-01
   2.9347564e-01   5.4481296e-01
  -2.0514910e-02  -2.2543792e-01
   3.2474956e-01   1.2657153e+00
   2.6385963e-01   1.0471464e+00
  -2.8633733e-01  -1.5604323e-01
  -1.3662317e-01   1.4196825e+00
  -1.9240567e-01  -7.3860949e-01
  -4.7144650e-02   1.5776971e+00
   4.3180144e-04   1.1499594e+00
   1.7623841e-01   1.0213708e+00
  -3.3273058e-01   5.0272173e-01
   7.9280574e-02   8.7621444e-01
   1.1090104e-01   1.3320013e+00
   1.5059397e-01  -3.2104025e-01
   7.6228162e-02  -4.2831693e-01
   1.6601932e-02   1.8265241e+00
  -3.2731543e-01  -5.5911004e-01
   1.3850553e-01   6.3079086e-01
  -3.2648838e-01  -6.1586766e-02
  -4.1514636e-01   7.4080060e-01
   1.8306709e-01   9.3655374e-01
  -2.9505878e-01  -3.0259292e-01
   9.7849484e-02   1.4711322e+00
   3.3845263e-01   6.6490726e-01
   3.7619285e-01   1.4784917e+00
   3.1138265e-01   9.3419290e-01
   1.7804233e-01   3.6918294e-01
   8.0117749e-01   8.6848820e-01
   4.3975043e-01   1.1106767e+00
  -2.9523545e-01   1.6431888e-01
  -7.5389712e-01   2.7764061e-01
   6.3333973e-01   7.7149260e-01
  -1.2059522e+00   7.5416553e-01
  -7.4286724e-01   7.1480502e-01
  -3.9223285e-01   1.6509788e+00
  -3.7672372e-01   9.3993723e-01
  -1.9997458e-02   1.1801432e+00
   2.4490010e-01   1.4817197e+00
   4.3625454e-01   1.5696913e+00
   1.7935993e-01   1.3700609e+00
   5.0841432e-01   1.1631869e-01
   2.4573764e-01   1.3352477e+00
   5.0238243e-01   8.8628057e-01
   5.2988506e-01   1.1344400e+00
  -2.4221659e-02   8.0033514e-01
   4.2396275e-01   1.6112820e+00
  -1.5744174e-01   5.8808510e-01
   1.4849668e-01   1.0190276e+00
  -5.0805569e-01   1.1989423e+00
  -9.3476443e-01   1.7804523e-01
  -2.1309578e-01   2.4489487e-01
   4.1399225e-02   2.5115136e-01
  -5.0389800e-01  -5.0734027e-01
   7.8394641e-01   9.8895198e-01
   7.3446444e-01   1.5009615e+00
  -2.6151106e-01   8.1699885e-03
   6.9712008e-01   2.4499947e-01
  -2.5288310e-01   2.9577128e-01
  -8.0102210e-02   4.1047701e-01
  -3.9047862e-01   8.9821257e-01
  -2.0692969e-01   7.1051077e-01
   5.6995857e-01   1.0618622e+00
   4.6266061e-01   4.8338757e-01
   8.4168120e-01  -2.0511833e-01
   8.3407274e-02   8.9367702e-02
  -5.5328748e-01  -6.3127729e-01
   1.0482519e-01   1.3522266e-01
   2.1018221e-01   2.0979265e-01
   5.2840049e-02   4.1480645e-02
  -2.6503782e-01  -4.6140809e-01
   1.2814442e-01   1.9789189e-01
  -3.8477411e-01  -7.2822203e-01
  -1.0259693e-01   5.5516042e-01
  -2.5051875e-01   1.8772085e-02
  -5.7500800e-01   3.7825297e-01
  -1.2166432e-01   3.4331761e-01
  -2.0238359e-01   7.3934769e-02
   3.0266091e-01   7.1364554e-01
  -1.9628933e-01  -1.3899911e-01
  -6.2452835e-01  -7.6288413e-01
  -1.1546544e+00   1.0135546e+00
   8.5466831e-02   1.4637178e+00
  -8.9894985e-01   1.3548764e+00
   9.5266211e-02   7.3309411e-01
   4.1393956e-01   3.1120859e-01
   6.5423949e-01  -2.9758454e-02
   6.0928131e-02   1.5984196e+00
   3.1847207e-01   3.2063363e-01
   4.6726528e-01   2.6398746e-01
   3.4724315e-01   4.6062593e-01
   7.6210101e-01  -1.2108067e+00
  -6.3833737e-03  -2.7199759e-01
   7.8765941e-02  -5.3062882e-01
   4.1251756e-01   4.4807245e-01
   6.7395616e-01   4.9786749e-01
   4.3815279e-01   1.0984720e+00
   8.1016951e-02  -2.0299662e-01
  -2.6344447e-01   5.0850938e-01
   5.2363358e-01  -7.3752685e-01
  -1.4930562e+00   6.8456917e-01
  -1.3126973e+00   1.5952676e+00
  -2.7177290e-01  -3.4802068e-01
   8.4214219e-02   3.0878083e-02
  -9.6220423e-02  -4.3029566e-01
  -4.7053870e-03   5.8272070e-01
   5.7887083e-01   4.7536338e-01
   8.8433302e-01   2.2992694e-01
   4.3733504e-01   3.8449675e-01
  -1.8266139e-01   5.2794634e-01
   2.0399959e-01   4.8150355e-01
  -2.4524604e-01   2.0966164e-01
  -3.4149419e-01  -7.7713926e-02
  -1.4234616e-01   2.9195155e-01
   3.5167118e-01   3.8181305e-01
   3.7817938e-01   3.8635379e-01
  -2.6781032e-01   4.6080946e-01
  -4.9815029e-01   1.2950188e+00
  -5.0672417e-01  -3.2523569e-02
  -9.7011367e-02   4.4377042e-01
   1.1498199e-01   2.5292629e-01
   5.6526257e-02   1.3150779e-01
  -1.2585503e-01  -3.9992390e-01
  -9.8073072e-02  -4.1635744e-01
   5.4347314e-02   2.8867487e-01
  -1.4007558e-02   2.2264980e-01
   5.0092451e-01   4.6978749e-01
  -1.9559132e-01   1.6618097e-01
  -9.3585454e-02   6.3502437e-01
  -6.1005654e-01  -3.7224653e-01
  -4.0595465e-01  -1.7707639e-01
  -5.5180519e-01  -5.0728076e-01
   4.7990271e-01   1.1865302e-01
   3.4000633e-01   1.5488792e-01
   2.4217925e-01   1.9626492e+00
  -6.8894370e-01  -1.8971628e-01
  -4.7699283e-01   3.9897570e-01
  -2.8854803e-01   3.2150840e-01
   7.2809354e-02   7.0715246e-01
   5.4976265e-01   2.0063150e+00
   9.5186527e-02   4.7301961e-01
   3.2990090e-01   9.4213936e-01
  -9.2396907e-02   3.3808347e-01
   2.3433082e-01   7.0978469e-01
   6.6237784e-01   1.5746134e+00
  -3.7952304e-01  -3.8090787e-02
   3.7946608e-02   9.2559615e-01
   7.7873384e-02   1.1280574e+00
   1.9255813e-01   8.0072895e-01
   1.8091877e-01   7.3762364e-01
  -7.1402936e-01  -9.5197438e-01
   7.3941917e-02   3.5776188e-01
  -3.2969445e-01   8.9611414e-01
   3.8911526e-01   1.5992396e+00
   1.6342468e-01   8.4953518e-01
  -3.3219775e-01  -3.8261973e-01
   2.0045996e-01  -5.1640800e-02
   2.5817226e-01  -4.7267852e-01
   5.9287285e-01  -4.6916281e-01
   3.9225858e-01  -1.7385967e-01
   5.3918919e-01  -2.7994710e-01
   2.1714171e-01   5.7662008e-01
   1.0100908e-01   4.5367046e-01
  -3.0061372e-01   9.5747244e-01
  -4.4598613e-01   1.3629513e+00
   7.8624057e-03   1.4531211e+00
  -2.0792514e-01   1.7428288e+00
   3.1159299e-02   1.4005759e+00
   1.7747592e-01   8.7164287e-01
  -1.2866627e-01   1.1083011e+00
  -4.1292103e-01   1.1630090e+00
  -2.3649323e-04  -3.2004271e-01
  -1.7042011e+00  -5.1705054e-01
  -2.2476577e-01   2.3425610e-01
   5.4912879e-01   3.4023444e-01
   4.7164281e-02   5.2780574e-02
   7.0886008e-01  -3.8172656e-01
  -4.4597520e-01   5.4302398e-01
  -1.4335961e-01   6.2758414e-01
   5.8782125e-02   5.4407777e-01
   1.3311394e-01   3.8540251e-01
   7.8972088e-02   1.1601938e-01
  -8.3648634e-01   3.2453333e-01
   6.7409386e-02   6.2951417e-01
   7.4792914e-01  -1.9082448e-01
   1.6721963e-02   6.0456267e-01
   2.5670286e-02   9.0764956e-02
  -6.0964620e-01   3.7180300e-01
  -4.6568001e-01   8.5230173e-02
  -8.8069118e-01   4.6909701e-02
  -5.7402698e-01  -1.6880214e-02
  -2.4037469e-01  -9.1801982e-02
   4.0936080e-02   3.3174144e-01
   2.3578595e-02   5.1970344e-01
   3.3448770e-01   4.8787885e-01
   2.4233928e-01   3.9807832e-01
   4.6572008e-01   4.8101270e-01
   4.6020087e-01   4.0699455e-01
   2.3702501e-01   5.5844942e-02
   3.8652551e-01   4.4270832e-01
  -8.8757775e-01   2.5193225e-01
   9.9991965e-01   4.2408666e-01
   3.6704752e-01  -3.8541867e-01
  -1.4246180e-01   1.3763470e+00
   2.9409611e-01   9.7073167e-01
   7.5566153e-01   3.2995666e-01
   1.3389889e+00   5.5438094e-01
   1.4849826e-01   8.0576586e-01
  -2.2364708e-01   1.2112370e+00
   1.8099781e-01   1.2317384e+00
  -8.0910100e-02   2.6613621e+00
  -6.4052498e-02   2.2292580e+00
  -4.2964558e-02   1.8322150e+00
   3.2516420e-01   2.4814764e+00
   8.1264014e-01   2.9047820e+00
   1.0735577e+00   2.3234954e+00
   8.7726199e-02   2.4898334e+00
   3.3310439e-01   2.2516879e+00
   3.4802915e-01   2.2907044e+00
  -8.4953411e-02   1.8409367e+00
  -8.7331387e-02   4.1837939e-01
  -2.5589519e-01   1.3155710e+00
  -4.2627047e-01   2.0298791e+00
  -8.7903590e-01   1.9172733e+00
  -8.3027922e-01   1.9665340e+00
  -8.9674713e-01   2.5475945e+00
  -1.2379565e+00   2.1895970e+00
  -2.6329184e-01   2.6547381e+00
   5.4428860e-02   2.5749160e+00
  -8.7528772e-02  -1.6053717e+00
  -1.6819377e-01   1.3149262e+00
   2.0428809e-01   1.0673735e+00
  -1.8566162e-01   1.5561071e+00
   5.2415722e-01   1.2334673e+00
  -1.3563073e-01   1.7876239e+00
  -1.0603385e+00   8.3075369e-01
  -1.7574073e-01   2.0640882e+00
   3.8782278e-01   8.0797207e-01
   1.8602354e-01  -1.4630915e-01
   6.4149816e-01   5.6480623e-01
   2.9297471e-01   3.6849620e-01
   5.5317655e-02   8.1428932e-01
  -2.1300225e-01   8.2467478e-01
   2.3000623e-01   1.2281019e+00
  -3.1225207e-01   1.6056175e+00
  -9.4996655e-01   1.1091410e+00
  -6.6244153e-01   5.7502168e-01
  -2.1366420e-01   1.1496225e+00
  -3.2936910e-01   1.1381917e+00
  -5.1439982e-01   1.3584653e+00
  -1.4014034e-01   1.7569064e+00
   2.1679912e-01   1.2555656e-01
   6.1796048e-01   1.1371397e+00
   4.9552139e-02   1.0545835e+00
   1.1338963e-01   1.1350717e+00
  -6.5518472e-01   1.2842553e+00
   4.7252469e-01   9.7171090e-01
   1.0790222e+00   7.4910044e-01
   4.9508204e-01  -3.3236368e-01
   2.6246062e-01   4.6332213e-01
  -1.6147390e-01   2.0295336e-01
   7.4166442e-02   9.1589968e-01
   8.0029310e-01   6.7707216e-01
   7.4721604e-01   3.3721187e-01
  -6.0228524e-01   7.2980969e-01
   6.0415283e-01   2.3704672e-01
  -2.4607683e-01   6.7228126e-01
  -6.3532419e-01   2.4632497e-01
  -5.6594842e-01   3.3651519e-01
   1.7468532e-01   3.1093113e-01
   2.7184593e-01  -3.4857772e-01
  -4.6027627e-01  -2.8273467e-01
  -1.3730336e-02   3.0075984e-01
   3.3449304e-01   8.0058205e-01
   2.3101836e-01   2.0960603e-01
   6.1199076e-02  -2.5591570e-01
   4.2186769e-01  -3.2699051e-01
   4.4831945e-02  -2.3577962e-01
  -1.1296418e-01   3.6519946e-01
  -7.9911459e-01  -3.3522912e-01
   1.8400916e-01   2.0187924e-01
   1.0204007e-01   5.8697675e-01
  -6.2284177e-01   3.1008339e-01
  -9.4243889e-02  -1.7220166e-01
             NaN             NaN
             NaN             NaN
             NaN             NaN
             NaN             NaN
             NaN             NaN
             NaN             NaN
             NaN             NaN
             NaN             NaN
             NaN             NaN
             NaN             NaN
             NaN             NaN
             NaN             NaN
   3.9012939e-01   1.1447368e+00
   3.0077599e-02  -4.0641793e-01
  -4.9399270e-01  -4.2279654e-01
  -2.3061645e-01   1.2670227e+00
  -1.6495715e-01   7.2387549e-01
  -3.5170505e-01   1.1969304e+00
   1.2391523e-01   1.0863621e+00
  -7.1945931e-02   7.9800660e-01
  -4.0368562e-01   8.8075996e-01
  -1.1208686e-01   2.3140526e-01
   1.4426774e-01   3.6433056e-02
   4.4489560e-01   8.1149237e-02
   1.8356425e-01   2.1051629e-01
   1.3842764e-01   3.9760657e-01
   2.8753535e-01   3.9377508e-01
   5.4329626e-01   8.7238016e-01
   2.7343003e-01   3.9475122e-01
  -5.6624713e-01   5.0656844e-01
  -1.1164191e-01   1.1876358e+00
   2.7012849e-01   8.7088224e-01
  -2.3704416e-02   6.9671189e-01
  -2.9908435e-01   8.7923887e-01
  -9.2231627e-02  -9.2250081e-01
  -2.7011217e-01  -6.0344879e-01
  -2.1361801e-01  -9.5300194e-01
  -3.3215253e-01  -5.1208576e-01
  -1.1553458e-01   5.5905239e-01
  -1.8278388e-01   9.2095089e-01
   3.3635167e-01   9.9101287e-01
   4.8797864e-01   4.1262161e-01
   9.5010071e-02   3.7414676e-01
   1.8973171e-02   9.7863713e-02
  -9.0733576e-02   1.2815123e-01
  -1.3778453e-01   4.0773630e-01
   4.5474849e-01   5.1834002e-01
   1.0960627e-01   7.0536239e-01
  -3.5595542e-01   8.1419188e-01
  -2.8126684e-01   1.1239485e+00
   5.6950486e-01   8.6329232e-01
   7.5321129e-01  -9.1135187e-01
   3.3045903e-01   7.9212128e-01
   2.4754832e-01   1.2001766e+00
  -3.2488591e-01   1.0590673e+00
  -3.3387789e-01   9.2174247e-01
  -2.9373865e-01   9.0700536e-01
  -6.1999121e-01   1.4267340e+00
  -9.7553464e-01   1.6262822e+00
  -3.2195213e-02   2.6068000e-01
   9.7203034e-03  -1.5419318e-01
   1.4303919e-01   1.3578786e-01
   1.0694511e-01   8.9359044e-01
   2.1541310e-01   9.4790968e-01
   1.0180311e+00  -7.0644296e-01
   1.6134842e-01  -3.4483809e-01
   2.9152384e-01  -9.9818666e-01
  -6.0578361e-01   8.4646104e-01
   4.4064051e-01   8.1954832e-01
  -2.2455597e-01  -2.7225383e-02
   9.0401794e-02  -3.7392445e-01
  -4.7612962e-01   1.5606166e+00
  -7.6157219e-01   1.5500849e+00
   7.9465398e-01  -5.8879324e-01
  -4.2502447e-01   5.3478876e-01
  -2.3475218e-01  -8.8009952e-02
   7.0510560e-01  -1.0694896e+00
   1.0471110e+00   6.4248463e-01
   6.0941084e-01   3.1568742e-01
   4.2489030e-01   4.0517701e-02
   3.3562653e-01  -4.3009973e-02
   7.2284565e-01  -2.3111419e-01
  -9.5758588e-01   9.7278036e-01
  -1.4226938e+00   1.7993980e+00
  -6.1776509e-01   1.5708738e+00
  -5.2681395e-01   1.9521393e+00
  -4.8842341e-01   1.0322366e+00
  -6.1792358e-02   9.7053034e-01
   5.7549051e-01   1.4046220e+00
   4.1190439e-01   5.2518871e-01
   7.0681664e-01   9.4442132e-01
  -1.0839855e+00   6.1868693e-01
   9.1743922e-02   5.3954643e-01
   3.7932256e-01   1.4692626e-01
  -1.4610236e-01  -2.6623902e-01
   4.7124247e-01   8.9152323e-01
  -3.1382867e-01   6.6957482e-01
  -1.3608934e-01   1.4658749e+00
  -2.1107072e-01   1.4005286e+00
  -1.2756692e+00   2.3304677e-01
  -1.2583917e-01   9.8770611e-01
  -1.3025051e-01   1.2569483e+00
  -1.1072083e-01   1.3144377e+00
   6.7522720e-02   1.1239439e+00
  -4.9036375e-01   4.3409781e-01
  -2.6881955e-01   5.0166404e-01
   1.0538846e-01  -1.8017604e-02
   5.4852069e-01   8.6036125e-01
   3.0766287e-01   1.0710045e+00
   5.2462826e-01   8.2253030e-01
   3.5324985e-01   1.1899192e+00
   3.2771992e-01   1.0128784e+00
  -5.0050307e-01   1.4542569e+00
   5.4010196e-01   8.4924129e-01
   3.1711765e-01  -9.2759791e-01
   1.6056932e-01   2.2672994e+00
  -3.8590588e-01  -4.2518785e-01
   7.3841628e-02   2.8256394e+00
   1.1752904e-01   1.3500788e+00
  -3.6791639e-01   1.6902060e+00
  -4.1422549e-01   1.2893191e+00
  -1.4184963e-01   2.4142416e+00
   7.7108969e-02   1.3155922e+00
  -3.8276240e-01   2.5214075e+00
  -3.9644454e-02   1.1559893e+00
  -7.0084472e-01   5.6176222e-01
   3.8885488e-01   8.6123247e-01
  -9.9475093e-02   1.6714068e+00
  -2.6364802e-02   1.4301104e+00
   2.2642288e-01   1.0809212e+00
  -1.2174493e-01  -7.6403467e-01
   6.5930793e-01   8.0598946e-01
   7.4478710e-01   9.4125781e-01
   6.5995672e-01   8.8697997e-01
  -1.1074298e-01   4.1904071e-02
   4.0462410e-02   1.0007727e+00
   6.4066736e-01   1.5466391e+00
   5.0437749e-01   7.1034006e-01
  -2.5603899e-01  -8.6612243e-01
  -7.2682351e-01   1.7999141e-01
  -5.1954645e-01  -4.2408689e-01
  -1.4204316e+00   5.5817346e-01
  -1.9145065e-01   1.2490363e+00
  -1.1656996e+00   9.8562842e-01
  -9.9668039e-02   4.4321926e-01
   3.8162915e-01   3.8421705e-01
   7.6254464e-01   1.9526306e-01
  -3.2159735e-01   1.3123758e+00
   3.2913172e-01   4.8933514e-01
   4.0743890e-01   3.4922054e-01
   2.6759446e-01   4.5855461e-01
   1.1395633e+00  -7.5208548e-01
   6.2392182e-02  -3.6409268e-01
   1.3948125e-01  -5.1490150e-01
   3.2489814e-01   4.8925494e-01
   5.7232495e-01   5.5144462e-01
   1.9725017e-01   1.0514251e+00
   1.4715648e-01  -2.9660568e-01
  -3.6936163e-01   2.4796459e-01
   7.7415245e-01  -4.3958980e-01
  -1.5010178e+00   4.6088020e-01
  -1.4946144e+00   6.0941575e-01
   4.1246947e-01  -3.3694844e-01
   5.4093643e-01   2.4344323e-02
  -9.1772011e-02  -3.6543653e-01
   1.4331528e-01   1.0552823e-01
   5.3334169e-02  -4.5833570e-01
   7.0186893e-01   8.6498612e-01
   2.0546444e-01   8.1154698e-01
  -8.5837288e-01   2.6987222e-01
   1.8749554e-01  -1.0193090e-01
   1.0546959e-01   5.3081224e-01
  -3.4192562e-01  -1.5590214e-01
  -4.6929064e-01   2.4572797e-01
   4.3553844e-01   2.0170568e+00
   4.2406367e-01   2.1623731e+00
  -6.2208359e-01   1.7489980e+00
  -2.1893521e-02   1.1835750e+00
  -9.2195650e-01   8.4419425e-01
  -2.6214823e-01   1.3916798e+00
  -5.9786961e-01   3.8034681e-01
  -6.0187678e-01   4.9136830e-01
  -4.3526907e-01   4.3931743e-01
  -6.0269301e-01   1.0156888e+00
  -5.2016980e-01  -1.3255865e-01
   8.7979052e-01   1.1818144e+00
   1.0701779e-01   2.6893790e-01
  -3.0739137e-01   2.4648712e-01
   8.2925267e-01   6.5452364e-02
   1.0124354e+00   1.2109413e+00
   1.5028300e+00   5.6601266e-01
  -1.8029349e-01  -1.5397910e-01
   3.5200709e-01   3.8472423e-01
   9.8696942e-02   1.3112298e-01
   5.4881781e-01   2.0400505e-01
  -6.5024789e-03  -3.1963065e-02
  -4.0507537e-01   2.3155232e-01
  -4.1189617e-01  -4.0699531e-01
  -2.3055800e-01   5.6691438e-01
  -5.8867825e-01  -3.3665512e-01
   3.1269669e-01   2.0658315e+00
   9.0653777e-01   1.8614578e+00
   5.7622390e-01   2.0871254e+00
   7.3646313e-01   1.9826419e+00
   8.4715538e-01   1.3952434e+00
  -8.3306912e-02   4.5731639e-01
  -1.0323145e-01   1.4212651e+00
  -3.3293050e-01   9.9163434e-01
  -1.1010528e-01   1.1766230e+00
  -1.1733189e-01   1.1620241e-01
  -2.5324734e-01   1.6030680e+00
  -7.2012013e-02   1.0221286e+00
  -1.3712635e-01   1.8945058e+00
  -1.5928857e-01   5.0290165e-01
  -4.1468781e-02  -1.9756579e-03
  -1.7549596e-01   7.2967924e-01
  -1.3396587e-02   4.9056782e-01
  -1.7501312e-01   9.5416961e-01
  -6.0992659e-01   3.6275594e-01
   8.4960802e-01   1.0742816e+00
   8.8356220e-01   6.7168164e-01
   6.3050332e-01   9.2317572e-01
   5.4334106e-01   1.1512048e+00
  -1.9046091e-01   9.2690343e-01
   7.9847356e-02   3.4729864e-01
   6.2880134e-02   7.3381521e-01
   1.1181448e-01   8.4620397e-01
   8.3235240e-01   9.0079287e-01
  -7.1176508e-01  -1.8086760e-01
  -5.4064137e-01   1.5013488e-01
  -2.3796688e-01  -2.3719396e-01
  -1.7109995e+00  -3.7814090e-01
  -1.3546784e+00  -1.1804238e+00
   1.1365251e+00   1.3342057e+00
  -3.8392195e-01  -2.0433621e+00
  -1.2468567e+00   7.6580205e-01
   4.2808236e-01   3.6143706e-01
   1.8230462e-01   7.8299005e-01
   7.8082123e-01   2.8749801e-01
  -4.6243143e-01   7.9522828e-01
  -7.6741301e-01   5.0537098e-01
  -4.7429095e-01   1.7539550e+00
   2.6381020e-01   1.0772548e+00
   2.8785102e-01   8.5241580e-01
   3.4658576e-01   9.2304846e-01
   5.0509758e-01   5.4482328e-01
   8.5060915e-01  -1.0375105e-02
   5.2980175e-01  -1.2032549e-01
  -2.5228271e-03  -3.7158595e-01
  -7.4902143e-01   1.5845398e+00
   3.2044221e-02   1.3272634e+00
   4.9416426e-01   1.3843489e+00
  -2.4097568e-01   1.6350985e+00
   5.1225881e-01   2.4635850e+00
   3.6762884e-01   1.1358317e+00
   8.6910793e-01  -6.3541559e-02
  -1.0839440e+00   1.6806472e+00
  -7.8727505e-01   9.8244845e-01
  -1.2686538e+00   2.4425436e+00
   6.3321721e-01  -5.5715586e-01
  -1.6915277e-01   9.2803960e-01
  -2.0290054e-01   7.8039341e-01
  -1.6172084e-01   7.8864916e-02
   1.9130391e-01   3.4663951e-01
  -2.3135382e-01   1.0390892e+00
   1.0123343e-01   8.9749587e-01
  -1.3459501e-01   5.5817974e-01
  -3.8192604e-01   6.1682727e-01
  -8.2628516e-01   1.6217700e-01
  -9.3439335e-01   3.1870660e-01
  -7.3108991e-01  -1.5327157e-01
  -1.0596995e+00   1.5265518e-01
  -9.2558376e-01  -3.2774735e-01
   6.1292144e-02   9.7735323e-01
   3.3278259e-01   9.3857843e-01
   4.7431217e-01   1.0293747e+00
   6.4522443e-01   8.0452248e-01
   9.6615028e-01   1.0543413e+00
   8.0680052e-01   3.7572785e-01
   4.8355950e-01  -6.5462305e-02
   2.9394316e-01   3.4503153e-01
   4.1244419e-01   1.2034956e+00
   3.1191133e-01   1.0480726e+00
   6.7774309e-01   8.7525004e-01
  -6.3768889e-02   7.3710977e-01
  -7.2668071e-01   5.9396155e-01
  -5.2972151e-01   8.7227098e-03
  -4.9247961e-01   4.7075258e-01
  -1.3010104e-02   7.8387504e-01
  -5.8361335e-01   4.5951212e-01
  -1.1687491e-01   3.4361888e-01
   8.9028242e-03   3.1117083e-02
  -7.2265699e-01   3.9296287e-01
  -1.4845238e-01  -2.9358172e-01
  -1.6609139e-01   5.1836896e-01
  -3.8008566e-01   9.0787922e-02
   8.6292884e-02   3.9787974e-01
   3.1717658e-01   2.1705744e-01
   3.9342700e-02   5.9119005e-01
  -8.6274131e-02   2.8581943e-01
  -1.5143450e-01   2.8015758e-01
   5.4417121e-01  -3.1381987e-01
  -2.9434749e-01   9.3990671e-02
  -3.2679662e-01  -8.5724121e-02
   6.2453601e-01  -3.3203965e-01
   5.2499697e-01  -3.6940976e-01
   2.1434229e-01  -1.9922850e-01
  -2.9318621e-02  -5.6198361e-02
   4.4779553e-01  -3.2694895e-01
   1.8755999e-01   4.4379103e-01
  -1.8293613e-01  -2.5932306e-01
   4.4381943e-01   2.7896035e-01
   8.3768558e-01   2.4214199e-01
   7.3792098e-01  -2.1805253e-01
   9.7826802e-02   1.3323421e+00
  -4.8401694e-02   6.5958729e-01
  -1.7430395e-01   1.9141854e-01
  -6.6229841e-02   2.9394667e-01
   8.1126433e-02   5.0822982e-01
  -5.5215865e-01   3.6712129e-01
   3.4978969e-01   6.6386476e-01
   5.1873445e-01   1.2298863e+00
   5.9900919e-01   9.1035483e-01
  -9.9589994e-03   1.5852487e+00
   2.9630940e-01   1.9684615e+00
   1.0708345e-01   1.3394607e+00
   2.2812798e-01   6.4019910e-01
   1.2254787e-01  -4.7782295e-01
   3.1877134e-02   3.3584390e-01
  -1.7449709e-01   8.3704719e-01
  -9.3778031e-02   8.9917763e-01
  -1.1511558e-02   1.6741941e+00
  -4.1176381e-01   5.2935792e-01
  -1.4945779e-01   7.9925308e-01
  -4.7675096e-01   1.0285839e+00
  -3.4203910e-01   1.1473981e+00
   7.8419075e-02   5.9816598e-01
   2.9041961e-01   1.5006947e+00
   5.7903425e-02   2.8029078e-01
  -1.3016005e-01   6.6983492e-01
   2.4867541e-01   9.6658964e-01
   2.9650938e-01   6.4979598e-01
   5.0392882e-01   6.9171214e-01
  -4.8047030e-01   1.0728773e+00
  -3.7697620e-01   8.8941501e-01
   4.6683789e-01   3.1969861e-01
   3.2947120e-01   3.4693717e-01
  -3.1659899e-01   4.7044431e-01
  -8.3698282e-01   3.9482970e-01
   4.0865837e-01   4.2572361e-01
  -1.0123624e+00   7.8040320e-01
  -5.9228591e-01   8.9560752e-01
  -3.0766648e-02   1.2498889e+00
   7.9607451e-02   6.8964284e-01
   4.2696960e-01   3.6657432e-01
   3.6141817e-01   1.0700151e+00
   4.8018646e-01   3.2768387e-01
   6.5989800e-02   3.3649863e-01
   1.6918630e-01   4.2450704e-01
  -4.0915859e-01  -3.4075785e-01
  -1.2800984e+00   7.7786481e-01
  -1.7859602e+00   1.4255494e+00
  -1.6161169e+00   1.0520351e+00
  -1.9055347e-01   4.8374210e-01
  -5.1718070e-01   7.8657067e-01
   2.2872458e-01   3.1772361e-01
  -7.8490986e-01   6.1837254e-01
  -8.9515734e-01   1.3163432e+00
  -1.6534543e+00   2.4001986e+00
  -1.5445545e+00   1.2837367e+00
  -1.4751131e-01   1.0720067e+00
  -1.4133498e-01   9.7324596e-01
  -1.9989099e-02   9.2037568e-01
   1.0478977e+00   1.1648656e+00
   1.0337119e+00   3.8166864e-01
   9.6133697e-01   1.2352606e+00
   7.4051984e-01   5.6279099e-01
   5.9848095e-01  -4.6392829e-02
   1.4782007e+00   8.1468856e-01
  -6.0002730e-01   9.2113575e-03
   7.7458654e-01   2.4848253e-01
   7.3543531e-01   9.3849107e-01
  -7.0410207e-02  -3.2652527e-02
   1.0867818e+00   8.4126529e-01
   1.2963972e+00   5.7284996e-01
   1.2651852e+00   5.7454233e-01
  -1.1212886e-02   5.7928912e-01
   9.6493467e-02   4.4479032e-01
  -3.1834135e-01   5.3164120e-01
   2.3306077e-01   5.1802273e-01
  -1.4703120e+00   2.2099219e+00
  -1.4566596e+00   1.2682868e+00
  -1.0797661e+00   6.8114889e-01
  -1.6394074e+00   1.2650877e+00
  -1.4539389e+00   9.5756003e-01
  -1.3305718e-02   4.6959537e-01
  -3.8592272e-01   6.7727903e-01
   4.2041372e-01   2.7897952e-01
  -5.6891242e-01   5.5525004e-01
  -6.5052309e-01   1.3008838e+00
  -1.5539650e+00   2.2705586e+00
  -1.3887504e+00   1.2851542e+00
   5.6495375e-02   1.0543623e+00
   8.0269059e-03   9.0762844e-01
   1.2242800e-01   8.5369882e-01
   1.1889367e+00   3.3205612e-01
   1.0016304e+00   1.1546854e+00
   8.9647778e-01   4.8071455e-01
   8.2112245e-01  -5.4995217e-02
   1.5327233e+00   7.9932360e-01
  -3.8352288e-01  -6.9187671e-02
   9.5372741e-01   2.2726771e-01
   8.8730584e-01   9.2258818e-01
   1.3984168e-01  -8.8182120e-02
   1.1963963e+00   8.0681213e-01
   1.4607546e+00   5.8284738e-01
   1.3587057e+00   5.2570020e-01
   7.2744797e-01   3.8406408e-01
   7.3435448e-01   3.2023711e-01
   2.7100779e-01   1.2868927e+00
   7.3864187e-02   8.6712241e-01
  -2.8077048e-01   1.4488348e+00
  -4.3766089e-02   1.2414583e+00
  -1.6081860e-01   1.5331958e+00
  -3.1000326e-01   1.8498897e+00
  -8.3876600e-01   1.7505142e+00
   7.4537508e-01  -1.2764846e+00
  -1.5685918e+00   1.5815104e+00
  -1.1950126e+00   1.9545784e+00
   2.6127722e-02  -5.8031867e-01
  -1.6540793e+00   9.6935044e-01
  -9.9727811e-01   1.2348062e+00
  -5.2335112e-01   2.0138225e+00
  -6.5952173e-01   1.7173843e+00
   5.0383602e-01   1.6317593e+00
   1.0803714e+00   1.3890017e+00
   9.2734536e-01   1.7202272e+00
   1.0445013e+00   1.8879288e+00
   1.4206973e+00  -8.0568627e-01
   1.7620651e+00  -1.3673952e+00
  -1.0850346e+00   1.3020819e+00
  -3.2489728e-01   4.3372885e-01
   6.2693978e-01   9.1487185e-01
   2.7335016e-01   3.8787461e-01
   1.8554867e-01   1.2005787e+00
   1.5064918e-01  -9.1626809e-01
   2.9981313e-01   1.5374522e+00
  -6.7035543e-02   1.3155235e+00
   2.6507466e-01   1.1175780e+00
   1.8367763e-02   1.4418515e+00
   5.2988805e-02   1.2299134e+00
   4.5435095e-01   1.0653319e+00
   1.3991914e-01   1.7087647e+00
   6.4696255e-01   1.6677063e+00
  -2.9933377e-01  -1.2295062e+00
  -6.1613188e-01  -1.3162767e+00
   6.6782477e-01   1.4904644e+00
  -8.7218421e-01  -7.5854776e-01
  -1.2160047e+00  -1.5703342e-01
   8.9101872e-01   1.4598344e+00
  -9.5813042e-01  -1.0490807e+00
  -6.4213764e-02  -1.0729335e+00
  -2.7923778e-01  -1.0457497e+00
  -4.4155192e-01  -7.0643690e-01
  -6.3911626e-01  -5.5574496e-01
   1.1050293e+00   5.2045875e-01
   1.2298844e+00   1.1339092e+00
   8.2606874e-01   1.8579417e+00
   1.0633179e+00   8.5981162e-01
   1.2009441e+00   1.5355834e+00
   1.4703149e+00   1.6891645e+00
   1.4446632e+00   1.7814602e+00
   1.1842580e+00   1.2650465e+00
  -1.6353335e+00  -2.5946033e-01
   8.8477389e-01   8.5953846e-01
  -2.1839729e+00  -1.9543822e-01
   1.0686973e+00   1.8755457e+00
   1.1664020e+00   1.5524058e+00
   1.2089277e+00   2.2386362e-01
  -2.6022682e+00   9.7507678e-02
   2.8921394e-01   1.9568244e-01
   9.0967093e-01   8.0820887e-01
  -1.9223846e+00  -7.3547068e-01
  -2.3981343e+00   7.5684628e-02
  -1.6673833e+00   5.3987017e-01
  -1.2312083e+00   1.1039265e+00
  -1.5488337e+00   6.5895032e-01
   1.6229489e+00   1.0414449e+00
  -1.6461741e+00   9.8387159e-01
  -1.4428956e+00   1.8871941e+00
   1.7787841e+00   1.7891268e+00
   1.0378130e+00   1.3035053e+00
   1.8320823e+00   1.7610529e+00
  -1.9401769e+00  -2.3640056e-02
   4.9862659e-02   1.7965122e+00
  -2.6877555e-01   1.4238048e+00
   7.4321199e-03  -1.6992317e-01
  -7.4481402e-02  -6.1229260e-01
  -1.3842870e-01   1.0490024e+00
   3.9423902e-02   5.3971095e-01
  -9.7844405e-02   1.7761178e+00
   8.5754480e-01  -3.7198267e-01
   1.4406012e-01   1.4516017e+00
  -4.2658933e-01   1.6048930e+00
  -3.7121043e-01   1.1089364e+00
  -5.2986675e-01   2.4066894e-01
   4.2957613e-02   1.0206868e+00
  -1.1062305e-01   9.2197129e-01
  -4.9949316e-01   1.6412855e+00
  -1.1687500e-01   4.7708228e-01
   1.6237567e-01   1.1189032e+00
   2.1247893e-01   4.7145072e-01
   4.6489728e-01   5.2607868e-01
   8.2744968e-03  -7.8657686e-01
   2.4604938e-02   1.3240540e-01
  -2.6790415e-02   1.2485828e+00
   1.5359014e-01   8.3440175e-01
   2.2678915e-01   1.0101592e+00
   1.2827759e-01   9.2444464e-01
   1.3840877e-01   9.4760382e-01
   6.3306822e-01  -1.5843405e-01
  -7.3277454e-02  -4.1407356e-02
  -1.3893043e-01  -4.7368838e-01
   6.6388603e-01  -4.0735852e-02
  -6.9855393e-02   6.7746383e-01
   5.9732280e-01  -7.8478037e-02
  -7.5060511e-01  -1.6495310e+00
   7.3315694e-01   1.0226591e-02
   6.1698315e-01  -4.2679045e-01
   1.8370719e-01   1.5238656e+00
  -5.6353602e-01   1.2424490e+00
  -5.8833613e-01   3.9368838e-01
  -7.4176706e-02   9.0615184e-01
  -3.1585843e-01   1.1006690e+00
  -6.9484663e-01   1.8166179e+00
  -3.0689636e-01   6.7200633e-01
  -3.4125051e-02   1.2899777e+00
   8.7635301e-02   6.1397880e-01
   3.5196624e-01   4.9871857e-01
  -1.2181916e-01  -6.0486034e-01
  -6.4161073e-02   3.6832366e-01
  -2.4260228e-01   1.4196899e+00
  -6.6952204e-02   1.0415359e+00
   5.1455646e-02   1.1370911e+00
   8.8747920e-02   1.0736483e+00
   9.8048998e-02   9.5394146e-01
   6.5868372e-01  -1.6172627e-01
   5.8724786e-02  -3.7896705e-01
   1.0593059e-01  -7.9204143e-01
   5.9337045e-01   1.7880387e+00
  -8.7611949e-01   1.2834839e-01
  -7.2984570e-01   1.3366241e+00
  -8.0905829e-01   1.4138426e+00
   1.3315457e+00   1.9451116e+00
   5.6801491e-01  -3.8096883e-02
   1.3523115e+00   2.0140195e+00
   1.6328009e+00   1.9336870e+00
  -2.5075195e-01   1.1336159e+00
  -8.3776291e-01   9.6540541e-01
  -8.0886206e-01   6.3173288e-01
  -5.1279975e-01  -1.6571484e-01
   1.3117643e+00   2.7843572e+00
  -5.8558190e-01   6.4948478e-01
  -1.2320805e+00   1.1704189e+00
  -4.5442098e-01   3.5157061e-01
  -4.4229777e-01   8.0188718e-01
   4.1178412e-02   3.2591103e-01
   4.7870862e-01   2.8872141e-01
   4.9580344e-01  -5.9533383e-01
  -1.1423300e-01   3.9701136e-02
  -5.9523993e-01   9.6137620e-01
  -3.5782261e-01   6.8923063e-01
  -1.7200256e-01   7.5845037e-01
  -5.8760012e-02   6.7780670e-01
   2.0880209e-01  -2.4894688e-01
   1.0979445e+00   1.8254370e+00
   1.3945389e-01   2.0187081e+00
   3.2013611e-01   1.2324902e+00
   6.5508364e-02   1.4835064e+00
   1.0254013e-01   3.4203465e-01
   2.5254981e-01   3.2551338e-02
   5.5034827e-01   2.4037439e-01
  -5.4571107e-03   1.5295060e+00
   3.4663736e-01   1.1428577e+00
   4.5430520e-01   6.3002241e-01
   1.5167067e+00   7.6930223e-01
   4.0972626e-02   2.1189805e+00
  -1.6823737e-01   1.3075206e+00
  -2.1816562e-01   1.1576234e-01
  -9.9123408e-01   1.8905116e+00
  -5.3345679e-01   9.4372485e-01
  -7.0093127e-01   1.8493449e+00
  -6.1023548e-01   1.4279349e+00
  -7.4091818e-01   3.7491093e-01
  -5.0297337e-01   1.8252498e+00
  -2.1277130e-01   3.2274362e-01
  -2.0272235e-01   9.4445958e-01
   2.7741583e-02   9.8318222e-02
   4.6825081e-01   2.0723838e-01
  -1.2764256e-01   1.5942645e-04
  -4.8089595e-01   2.7497200e-01
  -5.3069446e-01  -3.1690917e-01
  -2.8229112e-01   5.6879739e-01
  -6.9450991e-01  -2.7967503e-01
   5.0726958e-01   1.9850811e+00
   4.7058393e-01   2.0372191e+00
   9.2358795e-01   1.7918036e+00
   6.1160091e-01   2.0025862e+00
   7.5905754e-01   1.9230937e+00
   8.0310815e-01   1.3980580e+00
  -8.2992676e-02   1.2864588e+00
  -3.5344295e-01   8.5235859e-01
  -1.0254013e-01   1.0422917e+00
  -2.0136784e-01   1.5329711e-01
  -2.5120288e-01   1.6054959e+00
  -9.8990774e-02   1.0091687e+00
  -1.2478853e-02   1.8128654e+00
  -2.2151033e-01   5.3403469e-01
  -1.3480824e-01   4.5538490e-02
  -1.4765105e-01   6.0513788e-01
  -6.5215892e-02   4.6179552e-01
  -1.5923955e-01   7.3183603e-01
  -6.2372529e-01   1.6101132e-01
  -2.7438496e-01   7.0019213e-01
  -2.6530408e-01   5.4724008e-01
  -3.2051133e-02  -1.1360028e-01
  -4.3123990e-01   7.6168197e-01
  -2.3121788e-01   3.2798986e-01
  -3.9246108e-01   3.4175288e-01
  -6.9321596e-01  -2.1898005e-01
  -8.4017635e-01  -9.9310692e-02
  -5.7636947e-01  -5.7074657e-01
  -2.2766275e-01   2.4863160e+00
  -6.5270491e-01  -7.1784392e-01
  -3.1723530e-02   8.2608019e-01
   2.3907715e-01   9.2708529e-01
   3.6154459e-01   1.0499166e+00
   5.4171955e-01   8.0885999e-01
   7.8036131e-01   1.1392953e+00
   8.1570302e-01   4.4173945e-01
   6.2776993e-01  -7.2998854e-02
   3.3207359e-01   2.6831203e-01
   2.0804277e-01   1.1262812e+00
   1.5446761e-01   9.4917539e-01
   5.8775249e-01   8.7590565e-01
   6.1068593e-01   6.8416778e-01
   7.0988563e-01   9.7725875e-01
   1.0751718e-01   1.1609839e+00
   1.8000363e-02   1.1630386e+00
  -2.7314219e-01   2.4097457e-02
   6.6546913e-02   3.6766200e-01
  -3.2354200e-01   3.1776948e-01
  -3.3817585e-01   3.6362634e-01
  -1.5523942e-01   7.6900297e-01
  -2.0154070e-02   3.6609563e-01
  -1.4970188e-01   1.1622282e-01
   3.9577831e-01   1.6394826e-01
   1.4141874e-01   5.1272766e-03
  -5.0612620e-02   3.0495457e-01
  -1.5870578e-01   1.7401430e-01
   5.8208621e-01   2.2839648e-01
  -5.2680043e-01   4.3552446e-01
  -4.4332955e-01   2.9117009e-01
  -1.9251549e-01   1.0289418e+00
   6.5048671e-01   5.0047853e-01
   5.2925510e-01   6.5305717e-01
   5.8068331e-01   9.2818278e-01
  -9.3559589e-02   2.7294100e-01
  -1.3968676e-01   1.3814844e+00
  -2.0215384e-01   1.3672431e+00
   2.2773173e-01   1.3918304e+00
   7.1871946e-01   8.1865725e-01
   6.2336011e-01   8.1151780e-01
   1.7379988e-01   7.4454682e-01
  -2.9535945e-01   8.4140059e-01
  -6.5598004e-01   8.2683359e-01
  -5.2106312e-01   1.1545952e+00
  -6.0126948e-01   1.3174470e+00
  -4.5392650e-01   4.3111079e-01
   1.9190239e-01   3.0500454e-01
   5.0287760e-01   6.5746603e-01
  -1.4516909e+00   3.6386153e-01
   2.0322650e-01   9.4639143e-01
   4.0213528e-01   6.2038828e-01
   5.5078228e-02  -2.7494734e-01
  -2.0344146e-01   1.4044312e-01
  -5.5786453e-01  -1.6146416e-01
   5.2405077e-01   8.7811939e-01
  -1.1933839e-01   7.2048089e-01
  -8.7972959e-02   7.2471999e-01
   2.3671859e-03   7.9725297e-01
  -5.0991322e-02   3.3980720e-02
  -7.6967031e-01  -9.6552738e-02
  -3.5365111e-01   7.3171100e-01
  -2.5109963e-01   6.9177987e-01
   3.7441017e-02   7.2632614e-01
  -4.5114858e-01   4.8927694e-01
  -1.8020777e-01   7.6215387e-01
  -1.5208041e-01   5.5439803e-01
  -1.2944942e-01   9.1753847e-01
   4.7787036e-02   7.9624899e-01
   5.4103282e-01   4.1138259e-01
   1.9612857e-01   9.9877429e-01
   3.1450686e-01   6.6774000e-01
   4.3700083e-01   8.6498696e-01
   3.1266989e-01   1.3060661e+00
  -4.9034807e-01   2.3783696e-01
   4.1217453e-01   6.5076208e-01
   4.5817193e-01   4.6810037e-01
   6.9365957e-02   8.3214233e-01
  -1.4578084e-01   1.6403320e+00
  -4.8008739e-01   1.3575107e+00
   5.5375947e-02   3.9890822e-01
  -1.0548444e-01   1.4375578e+00
  -6.2164041e-02   1.2734183e+00
   3.6232952e-01   5.1966417e-01
  -1.3346548e-01   1.3855497e+00
   2.3521037e-02   8.4198502e-01
   3.4522952e-01   5.3346846e-01
   6.8775620e-01   2.7396758e-01
   9.5637030e-04   8.3434003e-01
  -4.3440674e-03   1.3855481e+00
  -4.4891712e-01   6.1850738e-01
  -8.0541028e-02   5.6390160e-01
  -9.7209277e-01  -2.8178230e-01
  -1.5573597e-01   1.9641555e-01
  -4.0142530e-01   9.7296433e-01
   1.3753798e-01   6.2967906e-01
   1.0509619e+00   6.2894772e-02
   4.8698367e-02   1.2972219e-01
   2.7767165e-01  -2.6450616e-02
   2.0368483e-01   9.9981343e-01
  -2.3082553e-02   1.0484569e+00
  -3.5005081e-01   8.3818812e-01
  -9.0454321e-03   7.3363281e-01
  -4.3823714e-01   1.7596144e+00
  -2.0790217e-01   1.5699676e+00
   5.7877187e-02   1.0979759e+00
  -1.9014687e-01   1.1878560e+00
   2.8314455e-02   1.3867852e+00
   3.7864214e-01   4.9606321e-01
   3.3098109e-01   9.8680996e-01
   1.2137108e-01   9.9519547e-01
   9.7594187e-02   8.8031702e-01
   3.8986876e-01  -4.0135155e-02
   3.9054551e-01  -2.1069672e-02
  -1.9062148e-03   3.6518060e-01
   3.3948642e-02   2.7356128e-01
   2.0712837e-01   6.5169782e-01
   3.5849895e-01   1.4774974e-01
   4.3168727e-01   3.8030706e-01
  -8.5575834e-01   3.5050029e-02
  -7.0275998e-01   2.6266546e-01
  -4.1719292e-02  -2.7221661e-01
  -2.0716321e-01  -5.2902714e-02
   2.0130293e-01   5.4536009e-01
   3.6215630e-01   7.0799751e-01
   5.5732039e-01   4.2960226e-01
  -5.0649209e-02   6.2287806e-01
  -3.6080365e-01  -3.0424670e-01
  -5.0344380e-01   4.0926436e-01
  -2.0825344e-01  -9.8782269e-02
   1.6376367e-01   7.7479330e-01
   6.4194576e-01   3.0126666e-01
   3.2369560e-01  -3.3959254e-01
  -6.9608146e-01   7.2742504e-01
  -5.3852767e-01   5.2453443e-01
   6.3973738e-01  -8.2831288e-02
   3.6772315e-01  -6.1403758e-02
   7.4462473e-02   5.3170009e-01
  -5.4807038e-01   5.2338711e-01
  -8.1640778e-02   5.9279441e-02
   4.1303516e-01   1.4103542e-01
  -2.9913013e-01   5.6465439e-01
   2.4422229e-01   3.2511464e-02
  -2.7707413e-01   6.9291502e-01
   2.0150972e-01  -1.2320963e-01
   1.5984496e-01  -4.7187582e-01
  -5.1828545e-01   1.0300992e+00
  -5.6653116e-01   4.7650063e-01
   5.4127546e-01  -7.1639140e-02
   4.1188534e-01  -4.0933520e-01
  -5.3991488e-02   9.6030614e-01
  -1.6334874e-01   2.5185350e-01
  -4.3853266e-01   4.8787595e-01
  -1.0688550e-01   1.0789458e+00
   1.0499857e-01   3.8629899e-01
   3.4752607e-01   8.3969461e-01
  -7.5785469e-02   1.0931918e+00
  -1.4226388e-02   2.5205777e-01
   2.4553357e-02   9.7598211e-01
  -2.2462980e-01   1.4940841e+00
   1.1931403e-01   1.9834381e+00
  -2.7703281e-01   1.1446843e+00
   2.3081040e-01   6.7420440e-02
  -4.3585290e-01   7.4804747e-01
   3.5292654e-01  -4.5733387e-01
  -7.2615065e-02   3.8048343e-01
   4.2370331e-02   1.9905643e-01
  -1.7358288e-02   2.6697283e-01
   1.2649420e+00   1.0291959e+00
   1.0905265e+00   8.7852954e-01
  -1.0939478e-01   2.6797547e-01
   1.0279607e+00   1.4013422e+00
   1.2583298e+00   9.9663094e-01
   4.4825545e-01   1.8748931e+00
  -5.6737875e-01   1.4116147e+00
  -3.7676602e-01   6.0583783e-01
  -2.9741482e-01   1.3881747e+00
  -7.4631679e-01   6.8228837e-01
  -1.1043071e+00   8.5161248e-01
  -5.0095497e-01   2.1119909e+00
  -3.6230978e-01   1.7761658e+00
   9.4306979e-01   7.9731714e-01
  -9.0578645e-01   2.7460183e-01
  -4.8722361e-01   8.7974076e-01
  -6.7463350e-01   7.7329585e-01
  -5.6816906e-01   2.9313494e-01
  -1.6426407e-01   8.2924227e-01
   3.2225747e-01   9.0303247e-01
  -4.3116185e-01   2.0590189e-01
  -8.3777772e-01  -1.8665767e-02
   1.0697614e+00  -6.5697425e-01
   2.6857741e-02  -1.1808239e+00
   4.4337411e-01   1.5899675e+00
   2.3852424e-01   6.7972543e-01
   7.3297584e-01   7.0834380e-02
   9.2401591e-01   2.5541481e-01
   1.1277151e-01  -2.3974618e-01
   2.5136031e-01   1.8916160e-01
  -4.9802830e-03   7.0193104e-01
   3.8268096e-01   9.5688893e-01
   7.8658026e-02   8.3750972e-01
  -4.6688994e-02   4.0821310e-01
   3.7100104e-01   2.9402332e-01
   3.7447011e-01   4.5207249e-01
   3.5750677e-01   4.6852230e-01
   1.8275986e-01   1.3356857e+00
  -6.9641230e-02   5.2629769e-01
   5.8198003e-01   1.3777543e+00
  -1.1118741e-02   1.3723592e+00
  -1.0349522e+00   4.1792901e-01
  -6.2055301e-01   5.9601815e-01
  -7.5625811e-01  -8.7523686e-01
  -1.2655807e-01   1.7888313e-01
  -2.3338218e-01   9.8176291e-01
  -4.7173036e-01  -4.7627042e-01
   5.1956662e-01   9.2931379e-01
  -3.0080494e-01   1.6980727e+00
  -3.7032371e-01   3.2723836e+00
  -8.3806844e-01   1.2877290e+00
  -8.7167632e-01  -1.1712542e+00
   8.8698961e-01   1.5938819e+00
  -2.6970288e-02   1.5573819e+00
   3.2021117e-01   9.2005417e-01
  -1.4199849e-01   1.9280765e+00
  -1.2050057e-01   1.4089229e+00
   1.0703315e-01   9.4507522e-01
   1.1999629e-02   1.4876004e+00
   6.5102518e-02  -4.3708158e-02
  -5.7276082e-02  -1.0574208e+00
   1.5959095e-01   6.7668246e-01
  -1.6955746e-01   6.0413967e-01
   2.8933398e-01   4.2107301e-01
   1.5841464e-01   7.8285767e-03
  -1.3262801e-01   3.2913691e-02
  -6.7546649e-02   2.2670871e-01
  -1.5965237e-02   8.1977619e-01
  -2.7534380e-03   6.0005120e-01
  -1.4230233e-01   7.7421145e-01
  -1.3369476e-01   2.8698801e-01
   4.0798340e-02  -3.7789794e-01
  -2.1229098e-01   4.0671665e-01
   7.0999925e-02  -6.7391063e-02
  -6.1619919e-01   6.2603225e-01
  -4.2873621e-01   1.1313634e+00
  -7.1741264e-02   6.7249833e-01
  -7.9750319e-02   1.1000729e+00
  -1.5471431e-01   7.1074048e-01
  -3.8199208e-01   9.8331153e-01
   4.9975145e-01   1.4530737e+00
  -7.1543476e-02   9.6334867e-01
   8.5347713e-01   1.6797736e+00
  -5.0100869e-01   8.6890830e-01
  -4.4119148e-01   8.8927841e-01
  -6.3550550e-01   1.1253277e+00
  -8.7608501e-02   6.9108198e-01
  -1.7109206e+00  -1.0662703e+00
   3.9906816e-01   1.1332230e+00
   4.2019929e-01   1.3198010e+00
  -5.0120199e-01   1.2767463e+00
   9.4454807e-02   1.0079164e+00
   1.9004284e-01   1.3617949e+00
   1.1682828e+00   1.7425927e+00
  -3.2379699e-01   1.1318731e+00
   3.2954739e-03   9.6251664e-01
   8.8265819e-01   1.2811843e+00
   4.2155857e-01   1.5312530e+00
   5.2243526e-01   9.7931217e-01
  -2.9112411e-01   1.5197289e+00
  -2.5325512e-01   1.8189246e+00
   1.0950659e+00   1.5526068e+00
   1.7574474e-01   9.9842933e-01
  -1.8974790e-01   1.0339835e+00
  -5.3860229e-01   4.4214990e-01
  -3.1756093e-01   6.2346190e-01
  -2.5931034e-01   4.2964284e-01
   1.0295533e-01   6.6577413e-01
   1.5174165e-01   4.5434592e-02
  -4.0623254e-01   6.2959872e-01
  -2.2982348e-01   1.2040988e+00
   5.5359228e-01   3.7689984e-01
   1.1405855e-01   8.8027348e-01
  -5.1212767e-01  -1.0384471e-01
  -7.6789609e-01   1.3962409e-01
  -4.1874508e-02   3.1537492e-01
   3.5276249e-01   2.9674580e-01
   1.8915499e-01   8.4442672e-01
  -4.0999953e-01   1.0455157e+00
   4.4611891e-01  -1.2481146e-02
   9.7030660e-02   5.3990242e-01
  -3.5690448e-02  -2.3830724e-01
   5.6509300e-03   2.7232041e-01
   2.2417306e-02   9.5470805e-01
  -2.7336533e-02   5.4463417e-02
   8.0213586e-01   3.1455541e-01
   8.1070017e-02   4.3015548e-01
   6.4176854e-01   9.4707475e-02
   4.7639803e-01   1.4452360e+00
   4.7340550e-01   1.9106841e+00
  -2.3478369e-01   1.9427374e+00
   6.0760568e-02   1.8133147e+00
   6.9593407e-01   1.7272784e+00
   3.3216390e-01   9.6420507e-01
   9.2637298e-02   1.3243018e+00
   2.8270660e-02   8.2426720e-01
   1.0712436e-01   1.6689008e+00
  -5.1016487e-01   1.5151264e+00
   3.7228560e-02   2.0796375e+00
  -4.5105281e-01   4.4758660e-01
   7.7424539e-02   1.7075988e+00
   7.6022328e-04   1.3994660e+00
   2.5540006e-01   2.2216257e+00
   1.2054814e-02   1.9731718e-01
   2.7634453e-01  -6.9290240e-01
  -5.0179378e-01  -4.7318624e-01
  -3.1320175e-01  -1.4838070e-01
  -3.5893154e-01   2.9683087e-01
  -1.4634910e-01   4.3433577e-02
   4.9168930e-02   2.7860332e-01
  -2.1664386e-01   8.3914597e-01
  -2.4215465e-01  -8.1273847e-01
  -1.0200919e+00   6.6927030e-01
  -2.6384610e-01   5.3353780e-01
  -6.1148777e-01   5.7171441e-01
  -1.5715878e-01   7.7630488e-01
   1.1895313e+00   2.2844694e-01
  -4.8389663e-01   1.6193134e+00
  -8.2702872e-01   2.3169180e+00
   1.9400606e+00   1.5756912e-01
  -2.9508852e-01   4.6188591e-01
  -4.6407374e-01   1.3093899e+00
   1.7838626e+00  -7.7304872e-01
  -5.3818917e-01   8.9952393e-01
  -8.9345750e-02   8.8070711e-01
  -2.8636270e-01   1.1935258e+00
  -3.0596671e-01   1.0443527e+00
   1.7887439e+00  -1.0196396e+00
  -1.1262815e+00   1.7042585e+00
   1.2711942e+00  -1.7760994e+00
   1.3682631e+00  -1.9746545e+00
  -9.5621957e-01   2.3869230e+00
   1.8573172e+00  -1.3234094e+00
  -8.9579880e-01   1.5378947e+00
  -8.4103158e-01   4.8459969e-01
  -6.2618509e-01   2.3973976e+00
  -3.1362140e-01   8.9805696e-01
  -8.7551206e-01   1.2525784e+00
  -7.0232559e-01   2.3290783e+00
   1.6871849e+00  -1.1550618e+00
  -8.4869508e-01   2.0452330e+00
  -5.0897046e-01   2.2822970e+00
   1.5101987e-01   2.8052118e-01
   5.6941056e-01   1.4103801e+00
   5.7364425e-01   1.2002780e+00
   1.3644090e-01   2.1464010e+00
  -2.5694679e-01   2.1538662e+00
   4.1676041e-01   1.5786018e+00
  -3.6460788e-01   1.4117344e+00
  -2.6293628e-01   5.2598311e-01
   2.1151907e-01   9.9649357e-01
  -3.2898975e-02   1.2481131e+00
   2.1467416e-01   1.1448804e+00
   6.6991557e-01   7.2200902e-01
   3.0252617e-01   8.4316346e-01
  -3.5253152e-01   8.5605270e-01
   1.3837093e-01   1.6659659e+00
   6.2205713e-02   1.4553333e+00
  -3.8929221e-01   4.3135566e-01
  -4.8471022e-01   5.7990209e-01
  -3.6708838e-01   3.2381224e-01
  -4.6014382e-01   2.2237456e-01
  -3.5121921e-01   2.2087477e-01
[truncated: 331,948 more chars]
