# Supplementary material for: Multiplexed imaging of nucleome architectures in single cells of mammalian tissue
Source: Nat Commun. 2020 Jun 9;11:2907. doi: 10.1038/s41467-020-16732-5 (PMC7283333; doi:10.1038/s41467-020-16732-5)
Supplement: Supplementary file 11 — Source Data [file 41467_2020_16732_MOESM11_ESM.zip › Source Data/FigS4i_Erythroblast.txt]

   4.1094809e-01  -2.6635653e-01
   1.9158127e-01   1.0895334e+00
  -1.0384339e-01  -8.0758377e-02
   2.7999104e-01  -2.1669969e-01
   2.3687586e-01   4.4036330e-01
  -9.5720702e-02   1.3444171e+00
   4.4674508e-01   2.7471256e-01
   8.3508308e-02   6.5777159e-01
   6.2971648e-01   9.5219475e-01
   5.4919834e-02   1.8822805e-01
  -1.6388849e-01  -5.6839310e-01
   2.0509329e-01  -2.5496458e-01
   1.1311549e-01  -1.9202065e-01
  -5.7005607e-01  -5.0092978e-01
  -2.8590829e-01   4.1069886e-01
  -6.1198960e-01   1.2819274e-01
  -1.6653398e-01   1.0747352e+00
  -1.2135403e-01  -3.9557067e-02
  -1.7277407e-01   6.4909279e-01
  -3.6042613e-01  -2.1929319e-01
  -2.7352905e-02   2.1285797e-01
  -1.5696728e-01  -6.3420278e-02
   3.0487208e-02  -1.4505789e-01
   2.2088977e-02   5.0511499e-01
  -8.0490599e-01   5.6428471e-01
  -9.1078940e-01   4.4777732e-01
  -1.9766430e-01   3.2553940e-01
  -2.3695054e-01   9.3623673e-01
  -8.4128942e-01   1.6502833e+00
  -4.2841386e-01   1.5675427e+00
   7.1119869e-01   7.0167898e-01
  -3.3818514e-01  -4.3068916e-01
  -3.0579398e-01  -3.4106350e-01
   1.0349820e+00   1.7399354e-01
  -1.0210744e+00   7.6774281e-01
  -3.2684880e-01  -3.4592758e-01
  -5.4950739e-01   7.3519027e-01
   2.8204435e-01  -7.1281004e-02
   1.1820779e+00  -4.4281139e-01
   2.3335463e-01   3.7660949e-01
   3.2876766e-01   3.3952345e-01
   7.7874032e-01  -1.3221222e-01
   6.0162494e-01  -2.7798181e-01
   9.4037678e-01  -1.4798723e-01
  -3.4835850e-01   1.2217149e+00
   3.9184559e-01   8.7508316e-01
  -6.1579716e-01   8.4240451e-01
  -3.8825095e-01   7.4363689e-01
  -1.8268449e-01   1.0361132e+00
  -1.1250235e-01   9.0584045e-01
  -6.5553342e-02   3.9976075e-01
  -6.6370260e-01   8.6143612e-01
   2.2679789e-01   7.4132548e-01
   1.6344787e-01   1.0047855e+00
  -4.8988241e-01   9.4023855e-01
  -4.5079792e-01   7.7360321e-01
  -1.3260274e-01   7.0690200e-01
   2.4928791e-01   6.2526879e-01
   6.1491778e-01   6.0278170e-01
   5.8471479e-01   4.4801780e-01
   5.7405555e-01   6.1680838e-01
   4.1728430e-01   2.5511969e-02
   2.3731663e-01   1.1129862e+00
  -4.5728754e-02   1.1607163e+00
  -5.3887418e-01   1.0018146e+00
  -1.6253578e-01   1.0653130e+00
   3.2497167e-01   5.7748324e-01
  -2.5193354e-01   1.0648782e+00
  -7.5680349e-01   7.4747673e-01
   1.9785481e-01  -6.0419119e-02
  -5.2072130e-01  -1.0314264e-01
   3.2867970e-01   9.9845922e-01
   6.9767660e-01   3.7217037e-01
   7.1787841e-01   4.8754042e-01
  -3.0699707e-01  -7.6613017e-01
  -3.9735086e-02  -3.5715269e-01
   3.6400428e-01   1.6724977e-01
   4.0961620e-02  -1.0577865e-01
  -5.0201097e-02   4.6956038e-01
   2.6090254e-01   6.6703378e-01
   4.7128283e-02   1.6762639e-01
   5.3195781e-01   2.2893276e-01
   6.6018657e-01   3.3451759e-01
   4.9098561e-01   1.2423038e+00
   1.7462816e-01   9.5627422e-01
  -2.6941176e-01   7.0419539e-01
  -2.0613841e-01   8.4920770e-01
   8.7296406e-02   6.6979173e-01
   2.1140012e-02   2.4525895e-01
  -8.3065609e-02   5.9545296e-01
  -8.1770292e-01   1.1905623e+00
  -5.3288725e-01   6.0523385e-01
  -6.3617236e-02   1.3447687e+00
   7.8426614e-01   6.0047177e-01
   4.6210287e-01   9.0350799e-01
   1.4708982e-01  -4.0336982e-01
   1.6640425e-01   3.3417036e-03
  -1.6536146e-01   1.0789104e+00
  -1.4089972e-01   2.3345309e-01
  -1.2807119e-01   1.0850361e+00
  -5.0015568e-01   2.1083903e-01
  -2.2012721e-01   3.2209015e-01
  -7.1468266e-01   8.7367865e-01
   1.3109470e-02   1.6021585e+00
  -1.5568496e-01   1.4062811e+00
  -8.8135788e-02   3.0470996e-01
  -7.5687259e-02   5.7735476e-01
  -4.4200796e-01   1.0745333e+00
  -5.4571261e-01   9.9117394e-01
  -1.9211238e-01   1.1217670e+00
  -4.3137705e-01   7.4957035e-01
   2.4415397e-01   1.5768637e+00
   3.2531503e-01   1.9634020e+00
   6.6068398e-01   2.5742401e+00
   5.1484547e-01   2.3114851e+00
  -3.0216627e-01   8.0106291e-01
   1.5610587e-03   9.6296990e-01
  -8.5170173e-02  -3.0644673e-02
   2.7665064e-01   2.2986686e+00
   4.5917194e-01   1.9818708e+00
   3.6782278e-01   1.9635359e+00
   4.2480449e-01   2.5921567e+00
   4.5017044e-01   8.2888201e-01
   2.4503188e-01   2.1928975e+00
   3.0478018e-01   2.7394325e+00
   4.3059341e-01   1.4271948e+00
   5.8939277e-01   2.6665538e+00
  -3.3781253e-01   1.2694100e-01
  -9.3780671e-01  -1.7795172e-01
  -7.8754946e-01   5.6303274e-01
   1.8968010e-01  -5.6714588e-01
   2.1313617e-01  -6.4387352e-01
   3.0291399e-01   1.5738359e+00
  -7.7333887e-01   1.1171286e+00
  -8.5925575e-01  -7.6637354e-02
   2.5320840e-01   1.8219843e+00
   2.2387697e-01   7.0339654e-01
  -3.6539087e-02   1.4440436e+00
  -3.9179915e-02   6.1200425e-01
   1.6296896e-02   7.6021109e-01
  -6.9376271e-02   1.6283452e+00
   1.6125589e-02   1.1717836e+00
   5.8312761e-02   5.9726330e-01
  -1.0174970e-01  -1.7474021e-01
  -1.1696242e-01   5.9673213e-01
  -5.7507937e-01   1.2372594e+00
  -4.9238850e-01   7.9495461e-01
  -3.2976757e-01   9.3259240e-01
   4.4975160e-01   6.6264901e-01
   3.7433211e-01  -2.5678020e-01
  -2.2634701e-01   1.1345381e+00
  -3.5754140e-01   1.5087222e+00
  -1.0230330e+00   1.5111752e+00
  -2.1320900e-01   1.1483502e+00
   8.5400020e-02   9.5563639e-01
   2.4163246e-01   6.1482398e-01
  -1.7554714e-01   2.0265346e-01
  -3.2242216e-01   3.7791662e-01
   3.1186440e-01  -3.6449756e-02
   7.1924958e-01  -1.8443543e-01
  -2.3549845e-03   3.4625061e-01
   6.6628704e-01  -1.5668419e-01
   6.6116173e-01  -7.5721627e-01
   6.1934418e-01  -1.0651269e+00
  -6.1534620e-01  -3.8571970e-01
  -1.8504817e-01   4.2123998e-01
   4.5449534e-01   7.0696269e-01
  -7.4579771e-02   2.5117591e-01
  -3.3571602e-01   3.1705045e-03
   7.5760660e-01   4.6599427e-01
   3.8968161e-01  -2.0002191e-01
   7.5623268e-01   4.0779926e-01
  -4.4597829e-01   2.3218618e-01
   7.8161669e-02  -4.2638674e-01
  -1.2589125e-01   1.7475345e-01
  -2.7225188e-01  -1.8252408e-01
  -3.8225016e-01   1.4672013e-01
  -4.0070266e-01   2.8167721e-01
  -7.4356173e-01   4.1140254e-01
   2.5412528e-01   1.9644751e-01
  -4.0859211e-01   4.6670409e-01
  -4.9398328e-02   5.3802835e-01
  -1.5708530e-01   2.9625489e-01
   3.8673335e-01  -2.0048979e-01
   1.9623234e-01   8.1625646e-02
   4.3960296e-01   3.0674978e-01
   2.0912694e-01   2.0360626e-01
   6.8358582e-01   4.0540012e-01
  -1.0315318e+00  -5.3751081e-01
   7.0028926e-03  -1.6785194e-01
   1.0527881e+00   1.9090652e+00
   2.7933300e-01   1.4022832e+00
   1.6152295e-02   7.4356209e-01
  -6.7645628e-01   1.4577367e+00
   7.5765304e-01   1.9504532e+00
   8.4875438e-01   1.5128194e+00
  -6.0189253e-02   5.8828786e-01
  -1.1460359e-01   1.5271300e-01
  -1.1623411e+00  -1.1948682e-02
  -8.5394603e-01   2.5428180e-01
  -1.6700737e-02   1.1888404e+00
   1.3926342e-01   1.2793643e+00
   5.8625082e-01   9.0025803e-01
  -3.0072700e-01   1.0359288e+00
   6.7585696e-01   1.1252631e+00
   5.2265042e-01   1.3888122e+00
   3.2126389e-01   1.9039208e+00
   6.6515224e-01   1.4203323e+00
   3.1945572e-01   8.9062293e-01
   2.6958005e-01   8.0811899e-01
  -7.5128332e-01  -2.1869029e-01
  -4.3496610e-01   2.8055081e-01
  -8.9644638e-01   4.9708185e-01
   2.1530715e-01   9.2073404e-01
  -3.6172480e-02   4.5358404e-01
   1.0639749e+00   1.6042883e+00
  -1.8605954e-01   1.3656203e+00
   3.6695927e-02   4.3051373e-01
  -6.0982820e-01  -6.1698746e-01
  -1.5843702e+00   3.0075799e-01
  -8.6042139e-02   5.3337448e-01
   1.2650673e-01   2.1808734e+00
  -2.0412475e-02   2.2207070e+00
   4.6129187e-01   2.0670131e+00
   6.7853745e-01   1.7195753e+00
  -3.2109572e-01   1.0157903e+00
  -7.6754477e-01   9.4256375e-01
   3.1224080e-01   7.1577576e-01
   1.3529325e-01   2.3906363e-01
   2.3954687e-01   6.9976912e-01
   8.7042038e-01   5.0027467e-01
  -1.8352405e-01   1.0418531e+00
  -2.4566720e-01   8.2229344e-01
   1.4659131e-01   7.1557347e-01
  -1.2285684e+00   1.2208620e+00
  -6.2841570e-01   5.8999776e-01
  -5.3445428e-01   4.6444709e-01
  -1.3430647e+00   9.5632533e-01
   6.4897283e-01  -7.8912946e-02
   4.8599282e-01  -5.1285270e-01
   8.8919579e-01  -2.6988214e-01
   2.6903750e-01  -1.4317430e-01
  -2.4791108e-01   7.8462837e-01
  -9.6634366e-01   1.1114101e+00
   1.2638572e-01   9.6379257e-01
  -9.3724123e-01   1.0735304e+00
   5.6410159e-01  -1.5102335e+00
   1.4701283e+00  -1.7982596e+00
   1.2357706e+00  -3.5416024e-01
   6.9798468e-01  -3.3702989e-01
  -9.8711920e-01   2.2250499e-01
  -1.0956172e+00   5.4902899e-02
  -7.3952860e-01  -4.9183438e-01
  -1.1562699e+00  -1.4380442e-01
  -6.7481735e-01   5.3739466e-01
  -7.3461956e-01   2.9763618e-01
  -2.4779585e-01  -6.2585899e-02
  -2.9534629e-01   4.9257803e-01
  -8.9977625e-01   8.1749823e-01
  -6.3416934e-01   2.5241088e-01
  -1.6935144e+00   1.0008348e+00
  -1.3790061e+00   3.8970868e-01
  -5.2062043e-01   1.6608537e-01
   1.4988499e+00   6.7032708e-02
   3.8052703e-01   2.3123831e-01
  -1.0184223e+00   4.1789033e-01
  -9.2736718e-01  -4.0207981e-01
  -1.8724389e-01  -2.6889444e-02
   1.0123950e+00  -2.7801557e-01
   1.6709845e+00  -4.5948255e-01
   1.6442099e+00  -1.9869085e-01
   1.4583328e+00  -2.7665519e-01
  -2.6314668e-01   3.4957285e-01
   4.3119057e-01   2.6814513e-01
  -7.5299207e-01   8.8621501e-02
   4.8596438e-01   2.4604631e-01
   1.4700636e+00  -2.3457619e-01
   6.3986148e-01   8.7014844e-01
   1.5812382e+00  -1.5227417e-01
  -6.7508153e-01   1.1006975e+00
   6.0271254e-01   1.0726302e+00
   1.7418317e-01   1.7067021e+00
   6.6070097e-01   1.6225830e+00
   2.8657005e-02   1.9184377e+00
   1.6788457e-01   2.1255536e+00
  -2.6882089e-01   1.4606011e+00
  -2.2329878e-01   1.0302468e+00
  -2.0848686e-01   1.5102333e+00
  -4.0066908e-01   1.6152371e+00
   5.4213215e-02   1.6576531e+00
  -4.5529631e-01   1.2839319e+00
  -2.1614476e-01   9.3852333e-01
   4.0846555e-01   5.8656111e-01
   4.4554891e-01   1.4183996e+00
   1.5708004e-01   7.4074275e-01
   2.9492167e-01   1.3967329e+00
  -1.0620604e-01   1.8807358e+00
   2.4650684e-01   1.2689323e+00
  -9.4288466e-02   1.6498346e+00
  -7.2490691e-01   7.9110323e-01
  -6.1563021e-01   1.3272446e+00
  -3.7597735e-02   1.2212945e+00
   4.9065554e-01   2.3600450e-01
   3.3594624e-01   1.9263794e-01
  -4.1048680e-02   1.0301853e-01
   1.4241380e+00   1.0219700e-01
   1.1668388e+00   2.4958625e-01
   9.7062975e-01   1.0297048e-01
   1.3281678e+00   6.6495289e-02
   1.0218481e+00   2.6275833e-02
   8.9092951e-01   4.9310122e-01
   3.9423952e-01   8.4804229e-01
  -2.8189202e-01   8.6511417e-01
  -2.4003234e-01   1.0399547e+00
  -1.2647426e+00   7.6465703e-01
   1.3062634e+00   2.9825189e-01
  -5.8389170e-01   9.8440560e-01
  -4.5032560e-01   1.1340577e+00
  -5.4376303e-01   9.4313861e-01
  -1.0758430e+00   5.1380696e-01
  -1.2349204e+00   7.9491331e-01
  -5.5226240e-01   1.2070391e+00
   2.1559305e+00  -6.1272224e-01
  -5.5132497e-01   1.2291591e+00
  -1.1306287e+00   3.6874637e-01
  -1.5969733e+00   5.0520609e-01
  -1.3538999e+00   2.5107365e-01
  -1.9496682e-01   9.7774571e-01
   2.2523136e+00  -8.6969508e-01
   5.6517125e-01  -1.3898922e+00
  -1.4759175e+00   5.1005301e-01
  -9.4508608e-01   5.6638903e-01
   3.0934615e-01   1.7352214e+00
   6.3586319e-01   1.5360952e+00
  -3.3836192e-02   1.2982727e+00
  -9.7617505e-03   5.3852442e-01
   6.3215644e-02   6.9645522e-01
  -1.1127159e-02   1.5586471e+00
   5.7181657e-01   8.0313233e-01
   7.0359520e-02   5.1651256e-01
  -1.1312263e-01  -2.4745323e-01
  -9.8980786e-02   5.2600100e-01
  -4.7429707e-01   1.0407741e+00
  -4.6684402e-01   7.3737653e-01
  -8.2189259e-01   7.4398644e-01
   4.6299073e-01   5.6853909e-01
   3.3149621e-01  -3.0464447e-01
  -1.8183707e-01   1.0726835e+00
  -3.0005651e-01   1.4511767e+00
  -9.6415065e-01   1.4771476e+00
  -1.7159114e-01   1.0837439e+00
   6.6036523e-02   9.4984245e-01
  -5.3966652e-01   5.4325393e-01
  -1.3272760e-01   1.3302508e-01
  -2.9988317e-01   3.2254270e-01
   3.0362749e-01  -1.2441131e-01
   6.9152288e-01  -2.6808146e-01
  -1.6909219e-01   4.0773126e-01
   6.5258482e-01  -2.5753009e-01
   6.0955072e-01  -8.1752075e-01
   5.7805380e-01  -1.1613419e+00
  -5.5759718e-01  -4.6255392e-01
   3.8324695e-01  -5.3225405e-01
   1.5354521e-01  -9.5860049e-01
   8.4651937e-02  -1.2412994e-01
   2.2043455e-01  -1.4311456e+00
  -2.5846498e-02   2.2617944e-01
  -5.2953746e-02   2.4098757e+00
   1.2329178e-02   3.2466996e+00
   7.2539291e-02   1.5591426e+00
  -7.9842139e-02   2.6504225e+00
  -6.1078971e-02   1.6219230e+00
  -2.4925166e-02   1.8568161e+00
  -3.7515191e-02   1.7891794e+00
  -6.5289098e-02  -9.2651950e-01
  -2.9071830e-01   3.1879629e-01
   3.0640058e-01  -3.3979641e-01
  -1.0872770e-02   1.7058590e+00
  -3.2628808e-01   2.8011075e+00
   9.3492950e-02   9.9768925e-01
   1.0056115e-01  -6.9741943e-01
  -2.5977247e-01  -4.9300029e-01
  -6.2943475e-02  -1.3415384e+00
  -2.1239858e-01  -3.7752117e-01
   8.3242690e-02  -1.2677317e+00
   1.4702815e+00   5.7532985e-02
   9.2486577e-01   1.1110502e+00
   7.7589670e-01   1.2456071e+00
   8.7452877e-01   1.8949598e+00
   1.7874165e-01   1.1282051e-01
   9.1107343e-02   1.5090728e+00
   4.1747920e-01   1.2274736e+00
   3.5090818e-02   1.1313908e+00
  -1.7887177e-01   1.2860562e+00
  -4.0188165e-01   1.5896331e+00
  -2.9967207e-01   1.5688263e+00
  -3.7214108e-01   1.4375911e+00
  -5.4560865e-01  -1.6811472e-01
   2.2308409e+00   1.1875535e+00
  -2.5075672e-01   1.2695510e-01
  -6.0781944e-02  -5.6004143e-01
  -7.8804025e-01   3.6023195e-01
  -6.5623925e-01   2.4505182e-01
   2.3906572e+00   7.3193190e-01
  -8.8772191e-01   4.6261106e-01
  -1.0922371e+00   3.8094102e-01
  -7.1725617e-01   1.2511734e+00
  -4.1351142e-01   1.3241460e+00
   7.0676253e-02   6.3373671e-01
  -5.7087229e-01   8.5560561e-01
   1.8709505e-01  -1.6122585e-01
  -8.7894321e-01  -1.2288593e-01
  -4.1895769e-01   1.2338057e+00
  -3.7329408e-01   1.5324282e+00
  -7.4047393e-01   3.4998994e-01
  -8.8592284e-02   1.2535200e+00
  -2.6004458e-01   1.1907578e+00
  -5.1275196e-01   6.9151418e-01
  -3.7287117e-01   1.0629519e+00
   6.3271686e-01   1.0504902e+00
   2.5472180e-01   7.2943919e-01
  -1.8649831e-01   2.7177910e-01
   7.7674687e-02  -2.8391279e-01
   9.7692463e-01   1.3655871e+00
  -3.4493101e-01   5.5586542e-01
   4.2934307e-01   1.3305277e+00
  -7.4250435e-01   1.1198970e+00
   1.6526851e-01   2.2279904e-01
  -9.1549997e-02  -3.1691327e-01
  -1.6701283e-01  -8.9265026e-01
   2.3010693e-01   8.8243094e-01
   1.2378041e-01   1.9153581e-01
  -1.1586476e-01   5.4681853e-02
   1.3144773e-01   5.8293273e-01
  -8.0511385e-01   7.5157112e-02
  -1.0911472e+00   1.6462954e-01
  -5.7102038e-01   4.4351682e-02
   7.6234190e-02   2.7894021e-01
   1.0463866e-01   8.8900900e-01
  -5.8228416e-01   2.5178997e-01
   2.0705112e-01   1.0271668e+00
   4.8296365e-01   6.3027161e-01
   5.6238987e-01  -6.7491147e-01
  -6.5942480e-02   1.5654358e-01
   1.5754265e-02  -8.3719271e-03
   3.9984535e-01  -5.9299463e-01
   1.0716428e-01   5.5462333e-02
   5.0994706e-03   1.0506949e+00
  -6.3621749e-02   9.1684961e-01
   4.3662313e-01   6.9463042e-01
   1.6350988e-01   1.0215642e+00
  -2.8142980e-01   4.4333261e-01
   2.3648059e-01   6.7271014e-01
   7.4248195e-02   7.6570856e-01
  -7.0694176e-02   3.9006558e-01
  -1.5845417e-01   5.4246062e-01
  -5.7028544e-01  -3.4288211e-01
   6.7565662e-01   1.4893656e-01
   5.7297082e-01   7.8451696e-02
   3.2143605e-01   5.0644725e-01
   1.1160951e+00   9.0527287e-01
   8.6539274e-01   6.1624822e-01
   5.7931258e-02   5.4068249e-01
   6.4851082e-01   6.1164546e-01
   2.7491076e-01   3.9572777e-01
   1.7410553e-01   5.0488000e-01
   6.5991897e-02   2.5908433e-01
  -5.3923606e-01   7.9390863e-01
   4.5444005e-02   3.5367536e-01
  -3.1312507e-01  -4.6101438e-01
   2.1957588e-01   6.2965615e-01
  -8.8820103e-01  -7.4358288e-01
   4.6283790e-02   3.9265496e-01
  -1.0110449e-01   2.0810180e-01
  -2.6490887e-03   2.1421039e-01
  -4.1593225e-01  -3.2531961e-01
   7.0174275e-03   4.2049385e-01
  -8.9586051e-01  -2.8732432e-01
  -6.8658672e-01  -5.4466466e-01
  -2.4411361e-01   4.5718800e-01
   7.2503940e-02   7.3750803e-01
   3.5392366e-01   1.0013142e+00
   1.8750442e-01   2.8869390e-01
   4.2735815e-02   5.5446119e-01
  -7.9165714e-02   3.8539704e-01
   3.2527086e-01   9.7122443e-01
   4.2308303e-01   8.2383051e-01
  -2.8471502e-01   9.4741510e-01
   7.2651635e-02   5.8375412e-01
   2.3526431e-01   1.0013148e+00
  -1.1659516e-01   4.2056875e-01
  -2.2378581e-02   2.1755375e-01
   3.0493889e-01   1.4209015e-03
   8.2206215e-02   6.6780994e-04
  -3.5648635e-01   2.8367393e-01
   7.3226630e-02  -3.9301900e-01
  -4.5879932e-02  -3.5024308e-01
  -1.5185495e-01  -3.2695090e-01
  -2.6593397e-01  -6.9360459e-01
  -3.9887654e-01  -4.4018349e-01
  -2.0730957e-01  -8.5358085e-01
  -1.5068490e-01   5.7539839e-01
  -2.5161691e-01   4.8367813e-01
  -7.2545897e-01   4.3675885e-01
  -9.9809198e-02   1.2746455e+00
  -5.4411699e-01   1.1139899e+00
   8.9463381e-02   7.2672737e-01
  -2.0678866e-01   1.8034050e+00
  -1.8905192e-01   8.0045476e-01
  -5.5244562e-01   4.4685340e-01
  -3.5813093e-01   7.8461553e-01
  -5.9893403e-01   1.7140728e+00
  -6.7229283e-02   2.4199221e+00
  -5.0387849e-01  -3.1049786e-02
   7.1748264e-01  -1.4051882e+00
   1.3084230e+00  -1.0642366e+00
   5.9300906e-01  -1.2544784e+00
   1.1008511e+00  -1.3134241e+00
   1.3916361e+00  -1.6065486e+00
   2.6492969e-02  -5.8092574e-01
   1.9334802e-01  -7.3706523e-01
  -2.1249844e-02   5.0080230e-01
  -4.3558326e-01   1.1175320e+00
  -3.1448624e-01   9.6855992e-01
  -3.5333911e-01   9.3558320e-01
  -4.7901894e-02   8.2998603e-01
   4.4030355e-01   3.5724296e-01
   5.9562277e-01   9.2480100e-02
   5.5656428e-01  -6.5253638e-01
   4.4981475e-01  -4.9572092e-01
   2.6751873e-01   5.6549157e-02
   5.0175837e-01   1.5233206e-01
   5.3542180e-01   1.0576277e+00
   7.1973994e-01   1.2161586e+00
   4.3388336e-01   1.1019580e+00
   1.1421976e-01   1.2786500e+00
  -5.5209148e-02   1.5815577e+00
   1.0339124e-01   1.6347181e+00
   1.9954319e-03   1.4821599e+00
  -1.9800661e-01  -1.1675928e-02
  -8.1525586e-02  -1.3402021e-01
   1.3284502e-01   1.9951905e-01
   3.1102274e-01  -4.1109507e-01
  -5.5901768e-01  -2.2811784e-01
  -3.6436291e-01   1.4755812e+00
  -2.2080676e-01   1.4106501e+00
  -1.1536596e+00  -5.0327919e-01
  -6.5455637e-01   5.9994944e-01
  -3.4443541e-01   1.3233070e+00
  -1.5499224e-02   1.4051205e+00
   3.3892681e-01   6.4366764e-01
  -1.8166742e-01   9.6335984e-01
  -4.4921182e-01  -9.0193199e-02
  -5.1277446e-01   3.4434317e-02
  -1.2922348e-01   1.1967405e+00
  -5.2587344e-02   1.5100933e+00
  -5.3048474e-01   3.1832950e-01
  -3.9742490e-01   1.1169185e+00
   4.9914270e-01   7.5439215e-01
   3.6216250e-01   8.5416165e-01
  -6.3930479e-01   6.7819460e-01
  -4.6209707e-01   6.0982754e-01
  -2.1276144e-01   9.9289613e-01
  -1.4256654e-01   8.3218780e-01
  -5.9359102e-02   4.0661664e-01
  -7.2392076e-01   7.4258928e-01
   2.0684466e-01   6.7325526e-01
   1.6367542e-01   9.5086903e-01
  -5.1434838e-01   8.2502874e-01
  -4.7179790e-01   6.7634115e-01
  -1.5014173e-01   6.3383693e-01
   2.3762463e-01   5.2007053e-01
   6.0241916e-01   5.7817704e-01
   6.1796915e-01   3.7507512e-01
   5.6226737e-01   5.3257464e-01
   3.9694141e-01  -3.5564630e-02
   1.9393748e-01   1.0451226e+00
  -9.1055375e-02   1.0562408e+00
  -5.6691106e-01   9.1089101e-01
  -2.0097466e-01   9.2916348e-01
   3.1660869e-01   4.6047366e-01
  -2.9204638e-01   9.9393983e-01
  -7.7491764e-01   6.0709334e-01
   2.2211434e-01  -1.8874853e-01
  -3.8854658e-01  -2.3316516e-01
   2.9281773e-01   9.1815689e-01
   7.0070341e-01   3.0905401e-01
   7.1294564e-01   4.5022090e-01
  -6.1246451e-01   1.5531795e+00
  -7.9926477e-01   1.6517295e+00
  -7.0330962e-01   1.6849515e+00
  -5.8756290e-01   1.3187251e+00
   4.4579331e-02   7.1917853e-01
  -1.6732028e+00   1.9175244e+00
  -8.8171098e-01   1.0573541e+00
   3.8127221e-01   4.6371668e-01
  -1.5387621e-01   6.3250161e-01
   6.5259004e-03   8.2195789e-01
   2.0005921e-01   5.5934542e-01
   2.9232837e-01   8.9545725e-02
   2.0014399e-01   2.3189300e-01
   3.8928214e-01  -1.6223099e-01
   4.1346661e-01  -1.0344804e-01
  -4.2202100e-01   6.3542520e-01
  -5.5546691e-03   8.1331846e-01
   4.5948577e-01   1.1804292e-01
   2.9993424e-01   5.5095460e-02
   1.7695085e-01  -1.6621224e-01
   3.0717681e-01  -1.1812897e+00
   7.3770402e-01  -1.1635773e-01
   8.5473459e-01  -1.2238079e-01
   2.9952937e-01  -2.3576483e-02
   6.1389295e-01   3.5935154e-01
   2.2686054e-01   6.6907295e-01
   3.2314001e-01   4.4630390e-01
   1.8867040e-02   3.5486232e-01
  -2.3945015e-02  -3.7362802e-02
  -3.8302145e-01   2.9648376e-01
  -2.0597614e-01   1.8626530e+00
   1.4824681e-01   1.2390737e+00
  -3.3683190e-01   4.4097554e-01
  -6.0957305e-01   2.6742281e-01
  -3.6553893e-01   7.7888514e-01
  -4.2496690e-01   1.4399017e+00
   3.3454337e-01   2.6874345e-01
   2.3816137e-01   1.6460347e-01
  -2.8450744e-01   5.0271203e-01
   5.3226628e-01   8.0777762e-01
   2.8032181e-01   7.3365897e-01
   1.9750434e-01   1.0412076e+00
  -5.4101439e-01   1.2589734e+00
  -1.9487389e-01   6.2880189e-01
  -5.2950831e-01   8.4374728e-01
  -6.2831967e-01   1.0702652e+00
  -1.4940055e-01   3.4510002e-01
   5.7339362e-01   3.2172850e-01
   1.1493670e-01   9.1698512e-01
  -1.7444644e-01   1.0659184e+00
  -4.0786051e-01   1.7751428e+00
   3.3568279e-01   1.2720287e-01
   1.1037510e+00   7.1344884e-01
   6.3295602e-01   8.3728923e-02
  -5.0313415e-01   8.3109690e-01
  -4.7779470e-01   2.6531592e-01
   6.1431608e-01   1.0945159e+00
   6.4613109e-01   1.0573986e+00
   8.1535696e-02   4.1283162e-01
  -2.2155396e-01   1.3585331e+00
  -2.1411989e-01   7.0925989e-01
  -4.1516953e-01   7.0591824e-01
  -1.7821052e-01   1.3627660e+00
  -5.8546440e-02   1.3024478e+00
   6.8613408e-01   1.3408637e+00
   6.6849739e-02   2.0081752e-01
  -9.0535001e-01   2.7216417e-01
  -1.6822059e-01   4.9369888e-01
   1.0484004e+00   1.9173088e+00
  -1.4921566e-01   8.1357917e-01
  -4.8191876e-02   9.1239530e-01
  -6.2782550e-01   9.4668044e-01
   5.6623067e-02   3.6437246e-01
  -7.3887902e-01  -2.9192479e-01
   1.1705833e-01   4.2565941e-01
   8.5704643e-01   1.0472824e+00
   3.4292619e-01   5.4061015e-01
  -3.8556655e-01   2.1012153e-01
   7.1604474e-01   4.2889129e-01
   1.1639046e+00   1.1423546e+00
  -4.4301248e-01  -6.3329396e-01
  -4.7509890e-01   4.2339488e-02
   3.2373886e-02   6.2857491e-02
  -4.2788140e-01   2.7685017e-01
  -4.5149697e-01   5.0383590e-01
   5.1527990e-01   6.3413712e-01
   9.3312214e-01   1.0243119e+00
   1.4678224e-01   1.1969231e-01
  -7.7420646e-01  -3.3392110e-01
  -8.6675235e-01  -2.8851786e-01
   6.6167753e-02  -6.7565475e-02
  -5.0111824e-02  -4.5306289e-01
   2.7126453e-01   1.4667496e-02
  -2.6456124e-01   4.3075519e-01
  -4.2545504e-01   1.2484810e+00
  -2.3283531e-01   4.8729756e-01
  -2.2638799e-01   9.2879610e-01
   1.4225959e-01   1.1436750e+00
   5.6455870e-02   1.2626976e+00
  -6.3160257e-01   7.1061116e-01
  -8.0770656e-01   7.1665012e-01
  -6.0965841e-01   7.5318856e-01
  -5.4745390e-01   8.6112733e-01
  -2.4499414e-01   1.0220044e+00
   1.0194312e-01   1.0076868e+00
   1.3585237e+00   1.5164341e+00
  -4.8021890e-02  -1.7022749e-01
   8.7010854e-01  -4.3952887e-01
   9.1296203e-01   5.5343966e-01
   1.6235399e+00   2.0106626e+00
   1.5756983e+00   1.5806362e+00
   9.0933410e-01   1.8673156e+00
  -3.6021988e-02   3.1996300e-01
  -3.8629726e-01  -1.5158539e-01
  -4.9181348e-01   5.8231805e-01
  -4.1458415e-01  -6.4768083e-02
  -7.0678234e-01   3.9744569e-01
  -6.6599316e-01   3.0656624e-01
  -2.3122391e-01  -3.0824246e-02
   1.6537719e-01   7.8068642e-01
  -1.5911250e-01   1.3853906e+00
  -1.8276687e-01   1.0462187e+00
   3.2130846e-01   1.7086085e+00
   2.6519253e-01   1.0780608e+00
   4.2233363e-02   7.1205628e-01
  -7.9876893e-01   5.9760858e-01
  -4.5814872e-01   1.1206284e-02
   3.9520386e-01   3.6799900e-01
  -5.7775922e-01   3.2483628e-01
  -2.7794087e-01   4.9798286e-01
  -6.6155627e-02   2.0931211e+00
   1.0242058e+00   1.1417312e+00
  -3.2746881e-01   4.2336285e-01
   2.4971259e-01   1.3889730e+00
   2.5687996e-01   4.6997639e-02
  -4.6567826e-01  -1.6972966e-01
   5.9064914e-01   1.2758662e-01
   9.0827459e-01   1.0283078e+00
   3.1806440e-01   1.2674822e-01
   9.6091351e-02   8.1206008e-01
   6.4232308e-01   1.7616979e+00
  -1.1849315e+00   1.7728054e-01
  -1.0552477e+00   2.4565788e-01
  -2.1477035e-01   5.9036211e-04
  -4.8484894e-01   1.7248775e-01
   9.7808198e-01   1.2154613e+00
   2.5250997e-01   4.1450646e-01
   6.8868333e-02   5.4091127e-01
   5.5964719e-02  -5.0701955e-02
   1.1648128e-01  -2.9979109e-01
  -7.1588733e-01   1.2888445e-01
   5.0362285e-01   1.0708687e+00
   3.9964059e-01   8.2133135e-01
   7.6724723e-01   1.4097440e+00
   4.2690878e-01   5.3687104e-01
   9.8490099e-01   8.1265850e-01
  -2.2164713e-02   1.0594731e+00
  -6.6919379e-01   8.5553304e-01
  -2.9383641e-01   8.5777739e-01
  -1.0847307e-01   1.0650552e+00
  -1.1377142e+00   6.5517114e-01
  -4.8725317e-01  -4.3662723e-01
   1.1750776e+00   1.2949012e+00
  -6.0258290e-01   3.6909397e-01
   5.0527749e-02   9.7390280e-01
  -1.5357650e-01   1.0516616e+00
   3.7493876e-01   6.2868201e-01
  -2.9448855e-01   5.4507672e-01
   1.0285635e-01  -5.7046774e-01
   1.9884356e-01   9.0239035e-01
  -2.8780389e-01   3.2041772e-01
   2.1645732e-01   1.1841477e+00
  -4.1095339e-02   1.1998430e+00
   9.6427990e-02   1.0035806e+00
  -6.4276688e-01   7.9727932e-01
  -6.7163883e-01  -2.8127302e-01
   3.3720157e-01  -1.1030742e-01
  -1.2174532e+00   1.5576151e+00
  -7.7152468e-01   1.8514179e+00
  -8.7982937e-01   1.7339779e+00
  -7.3139353e-01   5.7617115e-01
  -1.1560513e+00   1.9567725e+00
  -5.0696794e-01   2.7234672e+00
   2.0086450e-01   2.7405355e+00
   4.8804758e-01   2.2766383e+00
  -9.4244786e-02   2.3806599e+00
   1.9342717e-01   1.5768966e+00
  -1.0049461e-01   2.3662529e+00
   5.1755215e-01   2.2236685e+00
   5.3078158e-01  -5.5516044e-01
  -7.1222491e-02   2.0018626e+00
  -3.5002535e-02   2.1765645e+00
  -5.8298379e-01   2.0489508e+00
   4.4376234e-01  -6.0761144e-01
   3.6857244e-01  -6.8736467e-01
  -1.0609544e+00   1.7177363e+00
   7.3464114e-01   6.5631102e-01
   8.9728945e-01  -8.7274257e-01
   1.0251130e+00  -9.6899841e-01
   5.2106416e-01  -1.1123795e+00
   5.4919181e-01  -9.2365706e-01
   1.7872717e-01  -1.5129852e+00
   4.4533577e-01   1.7916427e+00
   4.4093679e-03  -8.8440677e-01
   7.1365605e-02  -3.6558345e-01
   3.7977443e-02   2.9398235e+00
   1.4509884e-02   4.3865488e-01
   2.0305550e-01   1.0233884e+00
  -1.4181086e-02   1.1773312e+00
   5.2960831e-01   1.3779848e+00
  -1.7615774e-01   9.0307541e-01
  -2.7595017e-01   1.6993057e-01
   9.1404073e-02   1.0210600e+00
   1.2960781e-02   1.1672933e+00
   3.3911589e-01   9.8132826e-01
  -3.9664554e-01   7.5250835e-01
  -2.2155274e-01   9.8078191e-01
  -1.1620885e-01   8.2017324e-01
  -1.0531379e-02   1.6655590e-01
   1.7445555e-01   7.9937480e-01
  -8.4652338e-02   2.4310908e-01
  -5.8381685e-01   8.2367901e-01
  -3.9152052e-01   3.2153100e-01
   1.0375476e-01   4.3489290e-04
  -2.2555134e-01   3.4930740e-01
   8.9532652e-01   7.1315672e-01
   9.5860538e-02  -5.6500372e-01
   3.6716745e-02  -5.6651659e-01
   5.4216109e-01   1.1611198e+00
   9.7345980e-01   1.4957334e+00
   6.9692354e-01   1.1933386e+00
   4.8288791e-01   1.1931561e+00
   2.6448577e-01   1.1274086e+00
   2.6401970e-01   1.0455760e+00
   2.4133944e-01   1.0971529e+00
   8.7823402e-01   1.4512591e+00
   4.1581268e-01   1.5066305e+00
   8.8218157e-01   1.6353051e+00
   1.4315596e-01   9.8582839e-01
   1.6385310e-01   5.1850068e-01
  -1.2819399e-01   7.1252290e-01
  -4.3276724e-01  -5.4956891e-03
   8.7426981e-02   5.5498014e-01
  -3.1453191e-01   6.1784830e-01
  -4.0442800e-02  -9.7305854e-02
  -8.4262502e-01   4.7606169e-01
  -4.6160796e-01  -1.5868812e-02
  -2.0288508e-02   1.7118946e-01
  -1.0716838e+00   2.5021947e-01
  -1.1579364e-01   5.0194143e-01
  -2.1980379e-02   1.2958599e+00
  -9.3292625e-01   1.6779020e-01
  -4.4429585e-01   7.2552171e-01
  -5.0627183e-01   1.7474450e-01
  -5.2396875e-01   9.4034047e-01
  -1.7856369e-01   1.2483495e-01
  -9.7822086e-01  -9.4904207e-02
   1.4328450e-01  -1.1596910e+00
  -1.0695655e+00  -4.5846516e-01
  -3.4966041e-01  -6.4019386e-02
  -1.1157127e+00  -9.4926951e-01
   6.2014310e-01  -8.6153755e-04
   4.8604053e-01   8.9615468e-01
   5.9803370e-01   6.2869412e-01
  -2.5908779e-01   1.5796290e+00
   2.5065471e-01   6.9525684e-01
  -7.0308628e-01  -2.3532302e-02
   1.7642606e+00   4.9752699e-01
  -4.3159457e-02  -2.2662310e-01
   3.4556629e-01   7.2758366e-01
   3.1050959e-01   8.4187451e-01
  -4.8399685e-01   7.7981671e-01
  -7.7433824e-01   5.4781557e-01
   4.1901730e-01   6.9299692e-01
  -1.4236069e-01   1.7136946e-01
   9.0804456e-02   1.4423032e+00
  -2.3642517e-01   6.8059746e-01
  -2.0584645e-01   7.0974671e-01
  -1.4458879e-01  -6.0941908e-02
  -5.8247239e-01  -4.0010475e-02
   4.7509064e-02   1.3757687e+00
   1.2598382e-01   1.2520934e+00
  -7.4511399e-02   6.1451526e-01
   5.3550073e-01   1.3291425e+00
   6.7405389e-01   1.7897603e+00
   3.1581060e-01  -3.3657562e-01
   3.3227373e-02   5.7079271e-01
   1.3726325e-01   7.6725717e-01
  -1.8421170e-01   1.0711613e+00
  -3.7453214e-01   2.7389508e-01
  -5.2988375e-01   1.1119904e+00
   5.9705403e-01   1.5576483e+00
   1.5777600e-01   1.5653818e-02
  -5.6643730e-01   7.7718109e-01
   3.5459516e-01   2.5984523e-01
   4.3730368e-02   3.8743564e-01
   5.2299700e-01  -1.9267797e-01
   2.5810958e-01   1.7210492e+00
  -6.1996327e-01  -4.3219103e-01
   1.3519016e-01   1.5395248e+00
   4.7094535e-01   1.4802673e+00
  -1.8743198e-01   7.1586382e-02
  -8.1883085e-02  -1.6018033e-01
  -7.4554078e-01   6.9205781e-01
  -1.0101687e-01   9.2189172e-01
  -7.7872775e-01   5.5508742e-01
  -1.0211572e-01   7.4500055e-01
  -2.5267574e-02   6.5859341e-01
   1.0216435e-01   3.6380570e-01
   4.8987875e-01   5.0977244e-01
  -5.1153393e-01   8.1796468e-01
  -5.4327002e-02   4.0697370e-01
  -4.3918753e-01   1.1978770e+00
   6.4629294e-01  -2.7677224e-01
   7.5897992e-01  -3.8270918e-02
  -8.4333884e-02   1.0107998e+00
   5.3632669e-02   1.8733096e-01
  -1.3085321e-01   1.8613766e-01
  -3.7277080e-01   5.1168221e-01
   3.9620216e-01  -4.3999865e-01
  -1.3644398e-01   4.4117302e-01
  -1.5147080e-02   2.2682148e-01
   5.2481146e-01  -3.7209926e-01
   4.2083642e-01  -7.7326105e-02
   1.3150108e-01   7.3062358e-01
   3.5162571e-01  -9.6049295e-02
  -1.7310089e-01   2.1455979e-01
   4.9373310e-02   3.8013574e-01
   1.4383314e-02   7.1549576e-01
   6.9955148e-01  -1.7728599e-01
   7.2030043e-01   7.2410235e-02
   3.4062735e-01  -1.3767115e-01
   1.3649601e-01  -1.9243603e-01
   5.4227615e-01   1.0912899e-01
   3.4303014e-01   6.6142128e-02
   2.2899749e-01   2.7552740e-01
  -3.9470000e-01   7.9460294e-01
  -4.7938249e-01   1.1251379e+00
  -1.5733667e-01   1.1078668e+00
   2.9771867e-01   7.1776013e-02
   4.3735630e-01   6.8373531e-01
  -8.3338176e-02   9.0515777e-01
   1.4812018e-01   5.5367174e-02
  -2.2579763e-01   3.5804476e-01
   1.7238729e-01  -2.4071430e-01
  -6.5313790e-01   9.7960539e-01
  -4.9147579e-01   2.1267548e-01
  -3.5159649e-01   1.0668490e-01
  -7.0171648e-01   1.0545480e-01
  -5.2837988e-01  -1.2599243e-01
  -6.1569354e-01   3.0974011e+00
  -4.1933788e-01   2.9245826e+00
  -1.4277251e-01   1.3484614e+00
  -2.9735147e-01   2.6786885e+00
   4.9279027e-02   2.3107954e+00
  -2.4061131e-01   2.5895047e+00
   2.8708681e-01   1.8180770e+00
  -4.1031244e-01   1.8401568e+00
  -6.9903816e-02   1.9363471e+00
   3.5936064e-02   1.9547857e+00
   5.0668983e-01   1.6078931e+00
   6.8628274e-02   2.1164528e+00
   2.5867836e-01   1.9514994e+00
  -4.4924554e-01   2.4359391e+00
  -2.1082654e-01   2.5017722e+00
  -4.2660644e-01   2.0372803e+00
   1.8470096e-01   1.2473651e+00
   3.9890895e-01  -3.1429233e-01
   7.4453717e-01   7.6055995e-01
   7.4821605e-01  -1.5569166e+00
   9.6860413e-01   7.1901467e-01
   8.9760800e-01   1.3027830e+00
   8.9751832e-01   8.0809603e-01
   1.3275232e+00   8.1855556e-01
  -1.0340588e+00   1.7925552e+00
  -1.2522324e+00   1.4268044e+00
   6.8570708e-01   6.3169395e-02
   1.1324606e+00   2.2326616e-01
   6.7231187e-01   4.0849751e-01
   6.2038083e-02   5.3722674e-02
  -3.3736402e-02   2.8654895e-01
  -1.1067499e+00   1.7273184e+00
   2.2638304e-01  -2.3931334e-02
  -8.2859011e-02  -5.5307614e-01
  -9.2908231e-01   3.1976510e-01
  -8.9731503e-01   1.4951066e-01
  -6.3892779e-01   7.6760089e-01
   4.4742176e-02   1.0204256e+00
  -1.0178956e+00  -2.7566555e-01
  -7.4126815e-01   1.3217264e-01
   1.3512450e-01   2.0613271e-02
   3.7490525e-01   3.8020282e-01
   9.3902832e-01   1.3053708e+00
   8.6726992e-01   1.3394704e+00
   2.2011862e-01   8.1152258e-01
  -5.6126679e-01  -3.3189600e-01
  -4.6983431e-01  -1.0328646e-01
  -1.2386226e-01   6.8563858e-01
  -5.6225438e-01   5.7820116e-01
  -2.2098543e-02   1.5339254e+00
  -5.7321034e-01   1.2390618e+00
   3.0629361e-01   1.4291819e+00
   6.3489422e-01   1.5719119e+00
   2.3038223e-01   1.0849122e+00
  -3.0580851e-01   1.1456699e+00
  -6.8004356e-01   1.3536162e+00
   1.8113150e-02   1.8574882e+00
   1.5156745e-01   1.8339820e+00
  -3.8821640e-01   9.2771164e-01
   6.5424280e-01   1.9050603e+00
  -1.6073676e-01   1.7719863e+00
   2.9479049e-01  -2.0167814e-01
  -2.3130202e-01   1.7157861e+00
   4.7517344e-01   2.1199717e+00
   8.7880566e-02   1.7193939e+00
  -4.9192183e-01  -4.4716253e-01
  -2.0929108e-02   1.0825731e-01
   3.3393605e-02   2.7839645e-01
  -4.9448005e-02  -1.5811494e-01
   2.1830238e-01   7.5613411e-01
   2.7391918e-01   4.5631404e-01
   3.7754694e-01   1.1838149e+00
   1.4798866e-01   1.5073084e+00
  -3.3903033e-01   1.2589123e+00
   9.0946725e-02   1.4380020e+00
   1.4612945e-01  -8.0092587e-01
  -2.5101841e-01  -9.5142442e-01
  -3.3085301e-01   1.1890248e+00
  -2.1402245e-01   1.0021707e+00
  -8.2925618e-02   1.4215213e-01
   4.3306262e-01   4.5435782e-01
   1.2690782e-01   7.7422433e-01
  -3.6165959e-01   8.4957191e-01
  -4.1535345e-01   1.1990319e+00
  -9.4865729e-02   5.4704652e-01
  -2.8623524e-01   1.3123613e+00
  -2.9237460e-01   9.3130434e-01
   9.0697587e-01   1.0531459e+00
   7.6376390e-01  -1.1300954e+00
   3.9085710e-01   4.3250344e-01
   5.6412509e-01   1.9598345e-01
   7.7781141e-02   1.6903360e-01
   2.0035643e-01   9.2221409e-02
   3.5594026e-01   6.5836521e-01
  -1.2997786e-01   6.3403970e-02
  -8.3354967e-02  -4.2080252e-01
  -7.6584972e-01   4.1329454e-01
  -7.9596291e-01   1.0459049e+00
   2.1889358e-03   7.1927598e-01
  -4.1220912e-01   1.2180886e+00
  -3.4486591e-01   1.6255085e+00
  -4.1291856e-01   1.1531897e+00
  -3.1872596e-01   1.2191824e+00
  -2.6217516e-01   2.3084146e-01
   2.4483370e-01   4.3660710e-01
   5.1706223e-01   1.0488470e-01
   3.0096492e-01   4.0157515e-01
   1.3449583e-01   9.6510236e-01
  -4.2787084e-02   1.1173620e+00
  -1.0410166e+00   1.3359283e+00
  -3.0737219e-01   1.3487717e+00
   2.3135724e-01   1.4018179e+00
   4.1898106e-01   1.2723592e+00
  -7.6188669e-01   7.4158452e-01
   6.9287505e-01   1.2243541e+00
  -1.9642081e-01   1.1015738e+00
   3.0660378e-01   1.0525529e+00
  -1.5929041e-01   4.6630664e-01
   6.1172454e-01   5.9629007e-01
   2.0444504e-01   6.0959901e-02
   2.1919798e-01   1.2753193e+00
   6.5517574e-01   1.0347006e-01
   7.6852332e-02   1.1822295e+00
  -1.9396611e-01   1.4366778e+00
  -8.9817030e-02   1.0194154e+00
  -1.4349341e-01   8.1990637e-01
  -2.9575598e-01   2.2703766e-01
   2.7967948e-01   3.8768627e-01
   1.1167259e+00  -1.0039390e+00
   6.2842183e-02   5.4290995e-01
   7.7024697e-02   1.6182499e+00
  -4.8590866e-01   1.2030412e+00
  -2.5566814e-01   7.1868332e-01
   1.0509510e-01   7.7688708e-01
   9.3850591e-02   1.7943916e+00
   4.9086118e-01   2.1316090e-01
   6.4933511e-01   3.2466584e-01
   1.8929232e-01   9.9854199e-01
  -3.4034729e-01   1.0892698e+00
  -1.5556844e-01   2.5843622e-01
  -4.8958303e-01   1.3033770e+00
  -5.0053214e-01   8.6807677e-01
  -6.0115716e-01   1.2039825e+00
   2.1105748e-01  -2.8292407e-02
  -3.0466596e-01   5.4546046e-01
  -5.3183105e-01   1.5274972e-01
   3.4021434e-01  -2.4921072e-01
   5.4718600e-02   1.1261897e+00
  -2.3362859e-01   1.5634146e+00
   3.3755926e-01   4.5865659e-01
  -9.0692055e-01   9.9190359e-01
   2.0808192e-01   1.2084279e-01
  -2.3983540e-01   7.5563745e-01
   2.0845602e-01   4.4437453e-01
   9.8504707e-01   2.6401137e-01
  -6.8066814e-01   1.3371496e+00
  -9.9615461e-01   9.9183842e-01
   6.2981723e-01  -2.3679372e-02
  -7.7239274e-01   5.3930479e-01
   1.5397847e-01   9.1725712e-02
   4.2024076e-01   1.0701890e-02
   9.4703200e-01  -1.9272044e-01
  -1.5162860e-01   4.5680322e-01
   5.6914173e-01  -1.1216363e-01
  -2.5791178e-01   9.9486124e-02
   1.8500275e-01   2.5533730e-01
  -4.1177829e-01   8.2738315e-01
   3.0160457e-02   7.3336536e-01
  -4.7583892e-01   8.7021004e-01
   2.1861136e-01   2.3036750e-01
   1.4472894e+00  -1.0878617e-01
   4.2646314e-02   9.0071458e-01
   9.6747043e-02   3.6759463e-02
   1.5385885e-01   1.6026708e-01
  -1.7485909e-02   9.1070934e-01
  -2.3424583e-01   7.0124330e-01
  -2.8536733e-01   3.9875787e-01
  -6.1075614e-02   7.0845450e-01
   3.2244926e-01  -4.2647615e-01
   4.5130532e-01   1.1088494e+00
   5.0207938e-01   6.5945322e-01
   4.6737858e-01   6.9096275e-01
   3.8730429e-01   8.8508528e-01
   6.2841190e-01   5.4366409e-01
   1.3293393e-03   4.6842810e-01
   3.3245500e-01   8.7747896e-01
   5.8234487e-02   6.0206635e-01
   2.0875151e-01   8.2167071e-01
  -3.7078244e-01   5.0642394e-01
  -1.8829292e-01   5.1775410e-01
  -3.6057576e-01   7.2359292e-01
  -4.0536847e-01  -4.1587856e-01
  -6.8805802e-01   1.0228718e+00
  -3.7173524e-01   6.8190282e-01
  -2.3427601e-01   3.8470785e-01
  -3.8890897e-01   9.6839581e-01
  -2.2760256e-01   5.1511007e-01
  -2.5680140e-01   7.1062189e-01
  -9.1775915e-01   4.0089104e-01
   1.9991976e-01   9.1544775e-01
  -2.9182483e-01   8.2183391e-01
   4.5308159e-01   9.3472770e-01
  -2.3577159e-01   6.4532114e-01
  -1.3305807e-01   4.2601442e-01
   4.2368881e-01   1.0290709e+00
   2.6217180e-03   6.1210200e-01
   5.5157812e-02  -2.9245661e-01
  -9.8249144e-01  -3.3355413e-01
  -6.0518566e-01   6.7194978e-04
   7.1304197e-01   1.0785192e+00
   2.0043228e-01   7.1106255e-01
   4.3525978e-01   5.7576570e-01
  -2.8547336e-01  -4.1915473e-01
  -3.0582027e-01   1.0776816e+00
  -2.6564823e-02   4.6079494e-01
   3.2884287e-01  -8.4492179e-02
  -1.0223284e+00  -4.2000279e-01
  -2.7564919e-01  -4.2893496e-01
   9.7943688e-01   9.5719569e-01
   1.4931140e+00   1.0978293e+00
  -3.4030339e-01   1.7077185e-01
  -2.8210806e-01  -5.6622984e-01
  -5.2877370e-01  -4.6844801e-01
  -5.2388053e-01  -4.5003600e-01
  -2.8318454e-01   1.6989644e-01
   7.4727224e-01   9.6119716e-01
  -1.3568715e-03   4.8710800e-01
  -8.9828925e-01  -1.5251027e+00
   6.4543097e-02  -6.3918816e-01
   7.1205696e-01  -3.2916573e-01
  -1.5898883e-01  -1.0585039e+00
  -4.8760168e-01  -5.1409944e-01
   6.9904519e-01   1.0081454e+00
  -1.2757323e+00   8.4532957e-02
  -8.3427482e-01  -4.0634462e-01
  -6.6448704e-01  -1.1010008e+00
   4.5847980e-01   5.5616764e-02
  -6.6426792e-01   2.4768802e-01
   5.8744605e-01   7.1423648e-01
   6.0453677e-01   3.4446600e-01
   1.5441173e-01   3.6560060e-01
   2.4499701e-01   3.3460278e-01
   3.4266325e-01   1.0331025e+00
   7.2867615e-01   1.3904003e+00
  -4.9400841e-01   5.5796489e-01
  -1.3314358e+00   3.6505213e-01
  -4.5570372e-01   5.3786519e-02
  -8.5914390e-01  -2.8685621e-01
   3.3010948e-01   2.6651375e-01
   1.2392508e+00   9.1277432e-01
   3.0191915e-01   1.7537130e-01
   1.3439799e+00   1.3272616e+00
   3.1181829e-01   4.6579887e-01
  -4.7574357e-01   1.1911125e+00
  -1.3526004e+00   1.2969866e+00
   5.6324429e-01   8.1239630e-01
   4.1599455e-02   8.7453615e-01
   1.9311964e-01   1.0596904e+00
   2.3698158e-01   1.5637903e+00
   2.6840553e-01   1.1169479e+00
  -4.3248314e-01  -5.8827836e-01
   2.2284225e-01   1.1211652e+00
   2.5060936e-01   1.2157425e+00
   4.8402496e-01   8.2983730e-01
  -3.8761993e-02   1.6750524e+00
   2.0736666e-01   1.1484636e+00
  -1.5049867e-01   9.4548988e-01
  -1.0814417e-01   1.1719967e+00
   2.9082140e-01   1.7283997e+00
  -6.5632171e-02   1.3106675e+00
   2.4104065e-01   1.7377777e+00
  -7.5576463e-01   1.3260146e+00
  -6.4832136e-01   1.4983485e+00
  -8.0512908e-01   1.4073285e+00
   5.5965925e-01   2.4588597e-01
   8.0217423e-01   6.5444478e-01
  -2.7283937e-01   1.3677405e+00
   1.1352037e-01   1.8049521e-01
   3.5925799e-01  -9.1376699e-02
   3.4717979e-01   6.7942466e-01
  -5.3810134e-02   1.0150491e+00
  -2.3074372e-01   9.4220012e-01
  -6.0271698e-02   9.9435565e-01
   1.8242689e-01   1.4092698e-01
   8.6469759e-02   3.5598837e-01
   7.9909616e-01   1.2647199e+00
  -1.5554468e-01   5.4664901e-01
  -2.7003368e-01   1.8675655e-01
  -7.6838185e-01   2.7381124e-01
  -4.9643717e-01   2.9279746e-01
  -3.8457001e-01   7.5863504e-01
   4.1993819e-02   7.7589717e-01
  -7.4503754e-01  -6.2526095e-04
   4.3604780e-01   9.5361784e-01
  -1.0837497e+00   7.2284456e-01
   6.2617830e-01   1.5986856e+00
  -1.0304869e-01   1.1629530e+00
   6.8852977e-01   1.3276086e+00
   4.5555331e-01   6.7007773e-01
  -3.5236802e-01   2.0139230e+00
  -7.2824560e-02   1.6733545e+00
   8.9821645e-01   8.2746423e-01
  -9.5917127e-01  -9.4216425e-02
   4.6731502e-01   5.3564604e-01
   2.1074652e-02   8.7727839e-01
   1.8122146e-01   1.5595070e+00
   7.7594038e-01   3.4915127e-01
  -1.3234955e-01  -1.0479696e+00
   1.6811010e-01  -4.1964309e-03
   1.0849787e+00  -9.0330669e-01
  -1.9430913e-01  -3.9645791e-01
  -7.2168496e-01  -4.3601030e-01
  -5.9628060e-01  -4.7935944e-01
  -3.0372713e-01  -3.3009483e-01
  -6.7965593e-01   4.6797238e-01
  -9.6686771e-01   1.2955793e+00
  -7.3522523e-01   6.1812971e-01
   1.4422888e+00   1.0763807e+00
   2.3792345e-01   7.2693857e-01
   9.3635079e-01   1.1346266e+00
   1.4719807e+00   8.9095090e-01
   6.9883804e-01   7.5853138e-01
   3.2597360e-01   2.0232692e-01
  -1.0864818e+00   6.8712861e-01
   6.7144654e-01   8.3516681e-01
   1.7974961e-01   1.3887918e-01
   4.1184453e-01  -8.3666945e-01
   1.7208940e-01   4.1297559e-01
   1.5268950e+00   1.1924416e+00
   1.2982442e+00   1.5969536e+00
  -8.5517039e-01   1.3196279e-01
   8.4608074e-01   1.1026343e+00
  -2.8442893e-01   2.2711179e-01
  -1.6200237e+00   2.0300843e-01
  -1.6314600e+00   6.1437620e-01
  -1.6651290e+00   5.3084584e-01
   4.3362656e-01   1.2118019e+00
   5.6194221e-01   1.4404470e+00
  -1.6581959e-01   3.1774036e-01
  -2.3427247e-01   3.7400251e-01
  -1.6791543e-01   1.0454571e+00
  -2.0832578e-01   1.0447192e+00
  -7.4709314e-02   1.5530239e+00
  -1.1202764e-02   9.7308319e-01
   6.4131670e-02   4.8355730e-01
   1.2726877e-01   1.0173134e+00
  -7.2234545e-02   5.9871397e-01
   5.0006081e-01   6.0203362e-01
  -1.3481161e-02   1.0296536e+00
   2.3995703e-01   6.3025278e-01
  -2.0107692e-01   7.7230008e-01
  -3.4795285e-01   5.4505743e-01
  -3.9193280e-01   7.0467994e-01
  -3.2986649e-01   6.1595815e-01
  -5.4335252e-02   1.5186499e+00
   2.3234677e-01   1.1801678e+00
   2.3288314e-01   1.3426221e+00
  -1.1909160e-01   1.5962208e+00
  -6.3908539e-01   7.5263277e-01
   2.7029810e-01   1.1964975e+00
   1.5271005e-01   1.0877684e+00
  -6.5154026e-02   8.0131957e-01
   7.3614079e-02   1.4966539e+00
   4.2963665e-01   1.7094051e+00
  -2.4299290e-01   8.9211080e-01
   4.1271712e-01   2.4403042e-01
  -3.2814413e-01   6.0829559e-01
  -7.8152960e-02   8.0470231e-01
   3.5790414e-01   1.3674744e+00
   1.9745636e-01   1.1234906e+00
   3.8296121e-01   1.1777598e+00
   3.2428987e-01   1.3046970e+00
  -4.6040543e-01   7.9226848e-01
  -6.2235329e-02   1.2241290e+00
   5.5064152e-04   8.7605602e-01
  -1.3033994e-01   9.8088769e-01
   5.4379865e-02   1.5672951e+00
  -1.5833432e-01   1.3537794e+00
  -1.6611450e-01   1.1879374e+00
  -1.2963167e-02   1.7377764e+00
   9.0160206e-01   1.9294412e+00
   2.7058870e-01   1.5507728e+00
  -1.5694663e-01   1.2993417e+00
  -5.2635228e-02   5.9898047e-01
   9.4613714e-02   5.1691996e-01
   3.0634195e-01   6.8456028e-01
  -3.3052769e-02   1.4057100e-01
  -1.7232717e-01   4.9023812e-01
  -1.5330306e+00   5.4302779e-01
   6.2249943e-02  -2.1962572e-01
  -1.8065104e+00   1.0776208e+00
   7.3871294e-01   5.9634916e-01
   1.7360087e+00   6.1612456e-01
   1.1572193e+00   6.7853040e-01
   8.0723262e-01   2.8517512e-01
   5.8990710e-01   9.1690205e-01
   1.4798721e+00   6.5303220e-01
   1.5153985e+00   4.6684162e-01
  -2.2178915e+00   1.4421580e+00
   1.0063085e+00   8.6339028e-01
  -2.3268656e-01   7.2014469e-01
  -1.6353019e+00   1.5186308e+00
   4.4461346e-01  -3.6061828e-02
  -1.3257311e+00   1.7688587e+00
   2.2578345e-01   5.3967222e-01
   7.1401249e-01   3.3045236e-01
  -1.8181474e+00   1.2252058e+00
   1.0244549e-01  -3.8159337e-01
   6.1817512e-02   4.7818932e-01
  -1.6285399e+00   1.8818339e+00
  -4.4732019e-01   3.0218721e-01
  -2.6876125e-01   6.2505668e-01
  -9.2545920e-02   4.9804907e-01
  -3.2326860e-01   4.4262689e-01
   4.5824419e-01  -3.1684473e-01
   4.7525489e-01  -5.6111512e-02
   5.4412944e-01  -3.1651122e-01
  -8.3366236e-02  -6.8467366e-01
   2.7180650e-01   2.2459730e-01
  -4.4869615e-01   1.0343985e+00
  -4.6607150e-02   8.0265532e-01
  -1.1031826e+00  -1.9274269e-01
  -6.9598139e-01  -6.0859401e-01
  -8.3162014e-02   3.2326424e-01
   8.0273949e-01   7.2297379e-01
  -2.8421288e-02  -3.4610522e-01
  -2.2883960e-01  -7.3384682e-01
   6.0023408e-01   6.0189014e-01
  -1.4148510e-01   3.7919509e-01
   8.3195851e-01   9.7064878e-01
   1.2668891e-01   1.5613467e-01
  -7.0379818e-03   4.5680813e-01
  -2.6903901e-02   6.8292513e-01
   3.6296465e-01   9.8997855e-01
  -2.5767209e-01   5.8184622e-01
  -1.0425768e-01   3.4596396e-01
   3.1232565e-01   1.0924226e+00
  -7.1797917e-02   6.0042826e-01
   1.2859834e-01  -2.8540615e-01
  -8.7268756e-01  -4.8664297e-01
  -5.5545065e-01  -8.7992631e-02
   6.0530437e-01   1.1411314e+00
   1.2440571e-01   7.5725570e-01
   3.7462187e-01   6.5225914e-01
  -1.9106482e-01  -4.5697842e-01
  -4.0243363e-01   1.0292263e+00
   2.5780239e-03   3.8660262e-01
   3.5616948e-01  -2.1460886e-02
  -8.8360028e-01  -6.0056134e-01
  -1.7629212e-01  -4.7040009e-01
   8.3586207e-01   1.0754870e+00
   1.4089692e+00   1.3065114e+00
  -3.3651111e-01   1.4336469e-01
  -1.6431149e-01  -6.0887910e-01
  -4.0476348e-01  -5.6450093e-01
  -4.2032410e-01  -5.2199864e-01
  -3.0028221e-01   1.8755240e-01
   6.2964978e-01   1.0214199e+00
   1.9181590e-01   7.6669005e-01
  -1.8794941e-01   8.1891714e-01
  -1.6616058e-01   6.0668380e-01
   2.3833512e-02   5.5882295e-01
   5.4323535e-01   5.3298302e-01
  -1.3148201e+00   3.6236571e-01
   2.3424619e-01   3.0270259e-01
   2.9193720e-01   4.6039089e-01
   1.1502085e-01   2.5957128e-01
   1.6448431e-01   7.1747200e-01
   2.1019397e-01   5.4008377e-01
   3.2461000e-01   3.5252554e-01
  -3.2094761e-01   4.0174706e-01
  -1.0675897e-01   9.5627921e-01
   5.8357968e-02   3.9348832e-01
   2.1691463e-01   6.3973149e-01
   6.9696197e-02   2.9727581e-01
   3.2669888e-01   3.8239251e-01
  -2.3818550e-01   9.9622489e-01
  -4.3622280e-01   7.9618440e-01
   3.5280816e-01   9.1159680e-01
   3.5512594e-01   1.5146596e-01
  -2.5446444e-01   4.3589223e-01
  -5.0732689e-01   6.7799169e-01
   5.0230627e-01   2.7383009e-01
  -1.5428693e-01   6.7929530e-01
  -1.1955513e-01   1.2874839e+00
  -3.2744714e-01   1.0400579e+00
   4.5841002e-01   4.7961628e-01
  -9.8134451e-01   2.8703622e-01
  -7.5894269e-01   1.6173601e-01
  -8.9258407e-01   9.1739646e-02
   6.6729863e-02   4.8849203e-01
   1.2620063e-01  -2.7363074e-01
   6.1845651e-01  -4.1260014e-01
   9.7217070e-02  -2.0276649e-01
   1.9880108e-01  -2.5625536e-01
   2.5974742e-01   2.2812285e-01
   4.3469671e-02   6.1022637e-01
   3.1912484e-01   8.6414960e-02
   5.9755434e-01  -1.2428796e+00
  -4.8111784e-01   1.0224243e+00
   9.0711505e-01   1.8446589e-01
   6.5502915e-01  -2.1541592e-01
  -8.2378347e-01   7.0701564e-01
  -5.4637598e-01   8.2980580e-01
  -9.9995183e-02   1.1539262e+00
   3.4810226e-01   1.2158129e+00
   5.3350055e-01   1.1269470e+00
   2.1556419e-01   9.8400470e-01
   5.7320476e-01   9.0528252e-01
  -7.3113421e-02   7.2015711e-01
   1.0491306e+00  -5.8006157e-01
  -4.0899869e-01   8.0171255e-01
  -5.9396061e-01   2.9587986e-01
  -7.4131553e-02   2.2320012e-01
  -5.1530521e-01  -1.1506785e-01
  -3.2272586e-01   9.4200201e-03
  -1.9139702e-01  -2.1916760e-01
  -4.7029707e-01  -4.3236275e-01
  -5.2128925e-01  -1.6077040e-01
   8.4084455e-01  -1.6759075e-01
   1.9964665e-01   4.0287551e-01
   9.0937167e-03   5.2093775e-01
   6.6969857e-02  -6.6025056e-02
   5.9191611e-02   1.6197979e-01
  -7.0362317e-01   6.1891882e-02
   3.6757765e-01   1.0869367e+00
   3.0543288e-01   8.6618950e-01
   6.5791290e-01   1.4905724e+00
   4.3120882e-01   5.6084242e-01
   8.8576620e-01   9.3939070e-01
  -1.4349350e-01   1.0316843e+00
  -7.0738177e-01   7.7297035e-01
  -3.4567147e-01   8.5972494e-01
  -2.1732336e-01   1.0350510e+00
  -1.1040154e-01   1.0652504e+00
  -7.2959443e-01   5.0622508e-01
   1.0394395e+00   1.3992356e+00
  -6.5367844e-01   2.7002516e-01
  -9.0634395e-02   9.2795981e-01
   5.6093672e-01   5.2438843e-01
   3.0526153e-01   6.6699902e-01
  -3.5382240e-01   5.0353427e-01
   1.5418500e-01  -5.3752089e-01
   6.9689423e-01  -2.6396828e-02
  -3.2535631e-01   3.2993561e-01
   7.4139528e-02   1.1981855e+00
  -2.2142550e-01   1.1332954e+00
  -1.3873081e-02   1.0112869e+00
  -7.2469137e-01   7.2338305e-01
  -6.6351782e-01  -3.3707489e-01
   1.9083176e-01  -6.9521344e-01
   8.6348178e-01  -3.1246948e-01
   6.9443728e-01   8.6292974e-01
   3.2702041e-01   7.5135781e-01
  -6.4617476e-01   9.8638622e-02
   6.3316967e-01   7.3184738e-01
  -9.7145017e-02   9.9615753e-01
   1.5940537e-01   1.1204777e+00
  -2.0203007e-01   1.0542298e+00
  -4.1677925e-01   1.3405076e+00
  -4.4300647e-01   1.7125029e+00
  -3.9974816e-01   1.6399399e+00
   1.4226804e+00   2.9816948e-01
   8.7847723e-01   4.8698610e-01
   1.9877630e+00   5.3057523e-01
  -8.1484483e-01   2.6736924e-01
  -1.1059932e+00   1.3193470e-01
   1.2391309e+00   3.0013673e-01
   2.1614268e+00  -1.2027595e-01
   2.0308649e+00   4.3170817e-02
  -1.3611686e+00   7.5791878e-01
  -1.5910492e+00   7.4114434e-01
  -8.8020959e-01   1.4876813e+00
   1.9059352e+00   5.5888384e-02
  -3.3420362e-01   6.9533089e-01
  -8.9682709e-01   1.0493916e+00
  -1.5216959e+00   1.0996083e-01
  -1.5158133e+00   2.1989668e-01
  -5.4323042e-01   1.4129530e+00
  -4.1803482e-01   1.6702956e+00
  -1.1158387e+00   6.9547811e-01
  -1.2245460e-01   2.6047173e+00
   2.6400721e-01   1.8525048e+00
  -2.9046246e-01   3.0619928e+00
  -1.1599164e-01   3.0124475e+00
  -3.1611736e-01   1.7691363e+00
   3.3062422e-02   1.8942897e+00
   2.8262894e-01   2.6020186e+00
  -7.7089386e-01   2.2388326e+00
  -2.7177345e-01   2.2935520e+00
  -3.9273580e-01   2.0262185e+00
  -2.7897788e-01   2.7730721e+00
  -5.6508105e-01   2.4031864e+00
   1.2634447e-01   5.0293057e-01
  -1.0236698e-01   1.6528981e+00
  -2.4164149e-01   2.4224652e-01
   1.8265020e-01  -2.2043738e-02
   2.0528291e-01  -4.8174656e-01
   4.0504139e-01  -3.0563950e-01
   7.0309012e-01  -1.0084342e+00
   9.8173630e-01  -1.5568684e+00
   2.4295025e-01  -6.0825793e-01
   4.1702349e-02   4.9973210e-01
  -1.4434369e+00  -1.8704197e-01
  -1.0449944e+00   1.7953127e+00
  -1.5293351e+00   1.0394541e+00
  -1.7167197e+00   5.2255224e-01
  -5.6456280e-01   1.8857101e+00
  -1.9402383e+00   1.4350197e+00
   7.2767870e-02   2.2323259e+00
   8.3543956e-02   2.5020283e+00
   6.7387115e-01   2.1865073e+00
   1.8738424e-01   2.3610212e+00
   7.4582163e-01   1.8113900e+00
   4.8994022e-01   1.7715483e+00
   6.9011902e-01   1.5156411e+00
   1.0693690e+00   8.4225560e-01
   1.3023468e-01   8.2502927e-01
   9.9131984e-02   4.7620533e-01
   7.7732819e-02   2.2115881e-01
   6.2201164e-01   4.3704195e-01
   5.1618587e-01  -6.4925828e-01
   8.4490759e-01   6.2030874e-01
  -1.4779370e-01   2.3337157e+00
   1.1456149e+00   7.3460339e-01
   9.8762023e-01   3.5156612e-01
  -1.5557403e+00   1.5540052e+00
  -1.5327051e+00   1.7447058e+00
  -7.4894851e-01  -6.1922830e-01
  -1.5301249e+00   1.6929415e+00
   1.8972326e+00   1.6889386e+00
   2.1222362e+00   1.9846231e+00
   1.2988741e+00   2.3602402e-01
  -6.9296005e-01   1.1173254e+00
  -2.0951003e-01   1.0747083e+00
  -2.8498044e-01   1.1255478e+00
  -3.2960290e-01   2.1505633e+00
  -6.5522588e-01   8.4252621e-01
   2.5693801e-02   2.9275802e-01
   8.1388548e-01   4.5934402e-01
   7.1598246e-01  -1.9585821e-01
   5.5397501e-01   7.7521359e-01
   7.7070936e-01   1.0025583e+00
   2.7908990e-01   1.9132375e-01
   1.1374799e+00   7.0077539e-01
  -1.5051866e-01  -1.2660576e+00
   4.9136651e-01   7.8483901e-01
   4.9703690e-01   6.1856568e-01
  -1.0504253e-01   6.6154896e-01
  -2.1722434e+00   2.3877226e-01
  -1.1179707e+00   9.4416474e-01
  -6.3384633e-01   6.4665741e-01
  -6.8302320e-01   1.3542552e+00
  -3.7448718e-01  -1.4106846e-01
  -4.0862502e-01   4.9627383e-01
   7.5676949e-01  -1.8823532e-01
   5.0410632e-01  -5.2456818e-01
   8.6817426e-01   4.0645864e-01
   4.4063892e-01   1.1596455e-01
  -4.5538363e-01  -4.4042602e-01
   4.1851155e-01  -1.3984876e-01
   2.9095373e-01   1.4148316e+00
   6.3544090e-01   2.1579386e-01
   1.6614805e-01   1.2545139e+00
  -1.4781715e-01   1.5691553e+00
  -3.6080570e-02   1.0886852e+00
  -2.1017534e-01   1.0458404e-01
  -3.2458560e-01   3.9650781e-01
   2.8709440e-01   5.3203016e-01
   1.0856415e+00  -9.7109413e-01
  -6.8875387e-02   7.4360139e-01
   1.4699600e-01   1.7524434e+00
  -4.2342359e-01   1.3948917e+00
  -2.3768141e-01   8.8952775e-01
   1.1887247e-01   9.1152738e-01
   1.8152997e-01   1.9349586e+00
   4.7135820e-01   3.1213892e-01
   6.2597043e-01   4.4722397e-01
   2.0707750e-01   1.1136451e+00
  -2.8856960e-01   1.2688146e+00
  -1.6004786e-01   4.3596629e-01
  -4.5781061e-01   1.4611337e+00
  -5.0640507e-01   1.0260351e+00
  -5.6060752e-01   1.3855382e+00
   1.6369583e-01   1.0076018e-01
  -3.2284440e-01   7.1339467e-01
  -5.3226511e-01   2.8522717e-01
  -1.0277278e-01   1.5925526e-01
   8.3190026e-02   1.2516902e+00
  -8.4006996e-02   1.6733718e+00
   1.2363119e-01  -1.3281239e-01
  -7.1977489e-02   1.5088507e-01
  -6.7709963e-02   2.3349407e+00
   6.8204083e-01   3.3259377e+00
   2.2295857e-01   3.7263594e+00
  -3.7740767e-02   3.2518070e+00
   1.5172512e-01   1.4640363e+00
  -1.0747372e-02   2.5620981e+00
  -3.4330741e-02   1.5269044e+00
   3.0931134e-02   1.7557391e+00
   2.1118667e-02   1.6973236e+00
  -3.9137448e-01   2.8588920e-01
   2.3482876e-01  -4.0214705e-01
   1.8239886e-03   1.6317522e+00
  -2.9220237e-01   2.7334492e+00
   4.4990095e-02   9.5367447e-01
   9.9722776e-03  -8.6825899e-01
  -3.9820985e-01  -5.1752784e-01
  -1.7369669e-01  -1.3883701e+00
  -1.1513388e-01  -5.5265025e-01
   6.9102986e-02  -1.3568100e+00
   6.3068773e-02   4.8788324e-03
  -3.4762411e-01   1.3340323e+00
   1.3327371e-01  -3.5740111e-01
   1.3306748e-01   3.7692298e-01
  -5.7240371e-01   5.9901227e-01
   4.4440275e-01  -4.2590081e-01
  -1.0077124e-01   9.3667829e-02
  -1.4337765e-01   6.9943599e-01
  -7.7448850e-01   1.4748532e+00
  -3.9005613e-01   1.3846426e+00
   8.4952609e-01   6.1233875e-01
  -1.7430381e-01  -5.7908582e-01
  -1.2091789e-01  -5.5715387e-01
   1.1727740e+00   9.5979804e-02
  -9.1414705e-01   5.6094175e-01
   1.1159394e+00  -7.2420877e-02
  -3.7931444e-01   6.9307706e-01
  -4.1002083e-01   7.2236409e-01
   1.3354811e+00  -5.6302899e-01
   4.2360868e-01   3.8287517e-01
  -1.2570879e-01   7.8414784e-01
  -2.4311728e-01  -3.2400372e-01
  -9.7489056e-01   1.0832018e+00
  -4.4150111e-01  -2.8838417e-01
   1.4353047e+00  -7.8469494e-02
  -6.6528054e-01  -7.1007772e-02
   1.8130993e+00  -7.0499545e-02
  -1.1049122e+00  -3.2763097e-01
   4.7849835e-01   4.8897711e-01
  -6.7566484e-01   5.4335343e-01
  -2.0089277e-01   6.5948822e-01
  -4.3078174e-01   1.4584685e+00
  -5.9670131e-01   1.7344375e+00
  -4.7384943e-01   1.2029210e+00
   5.8964368e-01  -1.4305054e-02
  -5.3667876e-01   1.4469921e+00
  -2.3689641e-01   1.1046292e+00
   2.0371818e-01  -1.5711145e-01
   1.9475595e-01   1.9297156e+00
   3.1709339e-01   1.8814210e+00
  -3.1906510e-01   9.8315186e-01
  -6.6774792e-01   5.2138551e-03
   6.2217192e-01   8.6186695e-03
   5.1896060e-01  -4.5832340e-02
  -7.5935023e-02   1.7952053e+00
   8.7720360e-01  -5.4971050e-01
  -6.2454254e-01   1.1801156e+00
  -1.2056891e-01   1.3702793e+00
  -4.5941043e-01   6.8742298e-01
  -3.3880803e-01   7.3982110e-01
  -2.6597779e-02   1.3977492e+00
   3.7404508e-02   1.3016637e+00
   7.5342538e-01   1.2682179e+00
   7.5501902e-02   1.9382503e-01
  -8.3096571e-01   4.1794646e-01
  -1.1588012e-01   5.4714919e-01
  -8.9674743e-02   8.4399776e-01
   5.2974681e-02   9.4291213e-01
  -4.3900952e-01   1.1305847e+00
   8.1187810e-02   3.5925687e-01
  -7.6557912e-01  -2.3495901e-01
   1.2094223e-01   4.3759643e-01
   9.2991250e-01   9.7542609e-01
   3.7367021e-01   5.3068755e-01
  -3.6459796e-01   2.4331386e-01
   7.4006119e-01   3.7070845e-01
   1.2295955e+00   1.0240411e+00
  -4.9208742e-01  -5.8170905e-01
  -4.7489018e-01   1.1040990e-01
   4.7986615e-02   8.3985808e-02
  -4.1122754e-01   3.0803875e-01
  -4.1778654e-01   5.3709923e-01
   5.5657962e-01   5.9057734e-01
   1.0034567e+00   9.4705381e-01
   1.4864361e-01   1.0682992e-01
  -8.0425852e-01  -2.7388049e-01
  -1.4673667e+00   6.8419207e-01
   7.7288965e-01   4.9647361e-01
   1.7032797e+00   9.2287635e-01
   1.1889194e+00   7.9639299e-01
  -5.0195242e-01   1.3629176e+00
   1.0255588e+00   2.9687906e-01
   5.7421038e-01   7.9506008e-01
   1.4963693e+00   8.9802691e-01
  -2.8652953e+00  -2.5662867e-01
   1.1278934e-01   6.4553227e-01
  -7.3370984e-02   2.7919180e-01
  -1.7227278e+00   4.9677050e-01
   7.7681153e-01  -1.8423493e-01
  -1.5362530e+00   8.4904977e-01
   3.8488086e-01   3.0632602e-01
   9.0501799e-01   3.0931998e-01
   1.5432821e-01  -4.7911680e-01
   6.7141118e-01  -5.7534704e-01
   2.6178668e-01   1.8220637e-01
  -1.8591029e+00   8.3545822e-01
  -1.4170617e-01  -1.7526916e-01
  -4.9277430e-02   2.1067018e-01
   1.0921844e-01   1.4293679e-01
  -1.0927131e-01  -2.0422992e-02
   1.0347378e+00  -3.4281097e-01
  -2.1303479e+00   3.3643546e-01
   1.0098095e+00  -3.6836360e-01
   5.8717403e-01  -9.5253020e-01
   1.0223053e-01   1.7414649e+00
  -4.1475132e-01   4.8727640e-01
  -6.2903112e-01   4.8088614e-01
  -2.7223213e-01   3.7206984e-01
  -6.1599103e-01   4.9072608e-01
  -9.6825745e-01   5.4432055e-01
   1.0023202e-01   2.8874218e-01
   3.7638420e-01   4.3057824e-01
   8.3404205e-01   7.3341146e-01
   3.3987347e-01   1.8166440e+00
   9.3356722e-01   3.1110102e-01
   1.0139188e+00   9.2229639e-01
   4.6822190e-01   1.0395337e+00
   6.5308335e-01   9.8246368e-01
   1.8233421e-01   7.8620397e-01
  -1.2343713e+00   6.9641801e-01
  -1.1817741e+00  -2.1109320e-01
  -4.5918673e-01   1.9194131e+00
  -2.5172289e-01   2.8899323e+00
  -4.7517425e-01   3.2896630e+00
   1.4790757e-01   1.5535960e+00
  -6.4071576e-01   2.5713802e+00
  -2.7061283e-01   2.6850307e+00
  -1.2711139e-01   2.6477420e+00
  -3.4296644e-01   1.3079995e+00
  -1.5617849e-01   2.8187120e+00
  -2.9762572e-02   2.6265826e+00
  -7.0047918e-01   3.1424480e+00
  -4.0249127e-01   3.2244147e+00
  -6.2101911e-01   2.7290244e+00
   4.4787669e-01   2.5523861e-01
   1.5309330e-01   1.7118666e-01
   1.0636052e-01  -4.9171535e-01
   5.3005516e-01   2.2178825e-01
   7.2644459e-01   6.7771074e-02
   4.5652623e-01   9.7451815e-01
   1.0879978e-01   6.2415141e-01
   2.5498228e-01   5.2241058e-01
   2.1336268e-02   1.9983157e+00
   1.3678910e-01   3.0144153e-01
   6.0453593e-01   3.9954331e-01
   5.2694192e-01   1.3649397e+00
   2.5577159e-01  -9.2406312e-01
  -5.8955009e-01   1.9812486e+00
  -1.0121307e+00   1.7043225e+00
   9.2434297e-02   1.6686972e+00
  -3.8174424e-02   1.2079229e+00
   8.9708398e-03   1.7750261e+00
   7.0800168e-01   1.5683451e+00
  -4.4858473e-01   1.8522488e+00
  -4.2206616e-01   1.6772804e+00
  -1.8237341e-02   1.5898929e+00
  -1.5034380e+00   1.9661830e+00
  -8.3393785e-01   1.3826507e+00
  -7.2388472e-01   1.2056607e+00
  -1.5839820e+00   1.6124474e+00
   5.1387419e-01   8.0673701e-01
   8.3942499e-01  -3.8830012e-01
   1.8223757e+00  -4.1794863e-01
   1.6452101e-01  -4.4105603e-01
   1.0008165e+00  -7.6949270e-01
   6.6489581e-01   3.4744888e-01
   7.2329406e-01   6.7593630e-01
   1.5237672e-01   7.8357711e-01
  -4.8214798e-01   1.7254539e+00
  -1.1421921e+00   1.9418930e+00
  -1.3302613e-01   2.0051034e+00
  -1.1473430e+00   1.9831247e+00
   1.0916224e+00  -7.6316925e-01
   1.5768094e+00  -7.3640045e-01
   7.1927760e-01  -4.0434951e-01
  -7.4962113e-01   1.3257392e+00
  -1.2736307e+00   5.8055646e-01
  -1.4741543e+00   6.9297899e-02
  -3.3679037e-01   1.4927406e+00
  -1.6880681e+00   1.0560150e+00
   3.1308945e-01   1.9044639e+00
   2.1281623e-01   1.9614811e+00
   7.9618831e-01   1.6346829e+00
   3.3996893e-01   1.8588857e+00
   9.0696215e-01   1.2693485e+00
   6.2233507e-01   1.2254355e+00
   8.2186573e-01   9.6533367e-01
   1.2347224e+00   2.8051088e-01
   2.7552287e-01   2.0285436e-01
   1.9925918e-01  -1.1568036e-01
   8.7968325e-02   8.4829084e-01
   5.9979454e-02   1.0952559e+00
   3.5815624e-01   1.5089686e+00
   7.6270522e-01   1.2949484e+00
   4.4115448e-02   1.8943708e+00
   2.6368805e-01   1.7004623e+00
  -3.2835437e-01   1.7205896e+00
  -1.3511175e+00   1.1007240e+00
  -1.3407727e+00   1.2740984e+00
  -1.3437802e+00   1.2115806e+00
   2.0892545e+00   1.3032307e+00
   8.8518879e-01   2.0334880e+00
  -3.8749693e-01   1.1099486e-01
   2.9052104e-01   8.9160259e-01
   3.3729293e-01  -4.6809209e-01
   1.5573237e-02  -1.5395113e-01
   3.2488184e-01   1.1420437e-01
   3.8037185e-01  -2.3381556e-01
   5.4297512e-01   7.1001590e-01
  -4.3528598e-01   8.3629004e-01
  -1.4624378e-01   9.7570563e-01
  -9.5506808e-01   2.0915511e+00
  -9.3175782e-02   8.5611281e-01
  -4.2859283e-01   1.6375936e+00
   1.6675041e-01  -7.6763961e-01
   1.4237014e-01   3.8279110e-01
   4.6528434e-01   3.6079903e-01
  -9.1215019e-01   4.6132268e-01
  -5.7615964e-01   6.5262364e-01
  -3.8420879e-01   8.5207658e-01
  -3.5744116e-01   7.2418872e-01
  -3.1958611e-01   5.3340358e-01
   2.4412726e-01   5.0879581e-01
   1.9445689e-01   5.2074161e-01
  -5.6276916e-01   8.1929309e-01
   1.4579185e-01   7.1715167e-01
  -7.5999520e-01   1.0444643e+00
   6.3007069e-01  -1.2896624e-01
   8.5019529e-01   3.2128859e-01
   9.7785905e-02   3.4283531e-01
  -1.2049823e-01   1.4956024e-01
  -7.4892931e-01  -9.1385408e-01
   9.7512487e-01   1.7711097e-01
  -8.6106539e-02   5.8777869e-01
   8.3527880e-01   4.8100464e-03
   7.7117455e-01   4.2421098e-01
   7.5501655e-01   3.6636956e-01
  -3.1522165e-01   9.8501094e-02
  -3.6826437e-01   3.0307522e-02
  -5.9534678e-01   2.6658559e-01
   1.6958941e+00  -3.4269538e-02
   4.7177526e-01  -7.5107898e-01
   3.7317805e-01  -5.9814956e-01
   2.2742594e-01   1.2486977e-02
   4.5531223e-01   1.1092336e-01
   2.3948058e-01   1.7953724e+00
   4.7748338e-01   1.0351366e+00
   6.7107997e-01   1.2160187e+00
   3.6768033e-01   1.0679597e+00
   5.7524088e-02   1.2528674e+00
  -1.0160386e-01   1.5738843e+00
   1.3496138e-02   1.5808349e+00
  -6.8240757e-02   1.4437481e+00
  -2.8405226e-01  -1.2783955e-01
  -1.8468875e-01  -1.9399366e-01
   2.8456725e-02   1.3770902e-01
   2.2112848e-01  -5.3078759e-01
  -6.2973392e-01  -3.4406972e-01
  -4.5102778e-01   1.3965565e+00
  -2.9208983e-01   1.3617954e+00
  -5.8151749e-01   5.1117144e-01
  -7.8394290e-01   4.3905436e-01
  -3.8305360e-01   1.2484428e+00
   2.0418335e-02   1.3548932e+00
   3.1305816e-01   6.3967549e-01
  -2.6959044e-01   8.7972558e-01
  -5.6250040e-01  -1.8576351e-01
  -2.8582920e-01   7.9445773e-01
  -1.8645313e-01   1.2963102e+00
  -8.2636305e-02   1.5198297e+00
  -4.8643119e-01   3.3505030e-01
  -1.0419170e+00   1.3058862e+00
  -3.2180148e-01   1.1063330e+00
  -2.0979448e-01   7.0348713e-01
  -2.1005932e-02  -4.1133055e-02
   2.3487851e-01  -2.5505731e-01
   1.3268349e-01  -2.0733041e-01
   2.0448830e-02   8.3776396e-01
   3.4666324e-01   4.8696305e-01
   3.9566651e-01   3.3486334e-01
   2.1589343e-01   5.1248288e-01
   3.9701314e-01   3.9541993e-01
   1.6616679e-01   1.7764387e-02
  -3.1489508e-01   8.7343284e-01
  -1.3573719e-01   4.8041734e-01
  -2.6691887e-01   4.4470718e-01
  -7.3571729e-01   3.6010505e-01
  -1.8127081e-01   1.2411568e+00
  -6.1515862e-01   1.0577974e+00
   8.0497970e-02   6.6325505e-01
  -3.3639873e-01   1.7506882e+00
  -1.0294996e-01   6.9613359e-01
  -5.2624148e-01   3.5010340e-01
  -3.9636097e-01   7.3709366e-01
  -7.1563942e-01   1.6368871e+00
  -2.5013518e-01   2.3708573e+00
  -4.3416695e-01  -1.2046757e-01
   8.3952123e-01  -1.4666124e+00
   1.3639634e+00  -9.8366784e-01
   6.4482470e-01  -1.1965156e+00
   1.2187787e+00  -1.2464844e+00
   1.4987677e+00  -1.5843641e+00
   9.8704990e-02  -5.8902032e-01
   2.6027848e-01  -7.3491093e-01
  -4.6675687e-02   4.6889360e-01
  -5.0715150e-01   1.0528622e+00
  -2.4120126e-01   8.5795314e-01
  -4.1059962e-01   8.7819516e-01
  -1.0301363e-01   7.8985243e-01
   2.4401155e-01   5.0829650e-01
  -2.3059962e-01   6.5362920e-01
   3.5381801e-03   4.5304932e-01
  -1.6950115e-02   6.4283965e-01
  -2.8151210e-01   3.0338850e-01
   1.6850953e-01   8.7187184e-01
   6.7838563e-01   8.6069977e-01
   4.6997843e-01   2.3157809e-01
  -1.4189513e-02   9.9974438e-02
  -4.0156464e-01   2.8725315e-01
  -2.5616092e-01   4.3208573e-01
  -3.7907448e-01   4.5539201e-01
  -1.0189279e-02  -2.8418214e-01
   2.5817352e-02  -1.2972494e-01
  -7.2149147e-01   1.1778118e+00
  -1.2830098e-01   8.2718326e-01
  -1.2541657e+00   6.0726304e-01
  -2.4320599e-01   7.6293119e-01
  -6.4433314e-01   1.4345563e-01
  -9.4885902e-01   5.7683316e-01
   3.5885771e-01   3.0287168e-01
   5.2876446e-01   7.2489021e-01
   5.4266284e-01   4.6668628e-01
   6.5119147e-01   7.0529133e-01
   1.4666144e-01   7.2172959e-02
   4.4617529e-01   6.2153877e-01
   1.2660430e+00   1.0052142e-02
  -1.5135478e-01   7.3184414e-01
  -5.2637916e-01   6.8236893e-01
  -4.7865306e-01  -6.6796376e-01
  -4.7008559e-01  -7.2665642e-01
  -7.5807346e-01  -3.6637763e-01
  -1.0704424e+00  -3.7979167e-01
  -9.9289258e-01   4.6844390e-01
  -9.4957018e-01   1.9036876e-01
  -5.8164701e-01  -3.2459339e-01
  -2.8283135e-02   6.8901999e-01
   6.7414201e-02   2.5827380e-01
  -2.9427565e-01   5.9965870e-01
  -3.3758373e-01   2.7141324e-01
   2.9187821e-01   1.0835336e+00
  -8.8149232e-03  -3.0578807e-01
   3.1463853e-01   2.9059112e-01
   3.4968727e-01   4.9375083e-01
   5.8708566e-02   7.2497285e-02
   4.1809195e-01   8.6102989e-02
  -1.7701636e-01  -6.0888764e-01
   4.0341454e-01   1.3969610e+00
   1.9894010e-01   9.4749582e-01
   8.3145212e-01   1.2301726e+00
  -1.3944880e-01  -4.0588294e-01
   2.3514143e-01  -7.5775085e-01
   5.4407798e-01   4.2098220e-01
   8.3798784e-01   1.6127124e-01
   4.8344072e-01   3.7274798e-01
   5.8946627e-01   6.6961463e-01
   5.0733062e-01   7.4764149e-01
   8.3285044e-01   8.5407372e-01
   1.7927064e-01   2.2478026e-01
   5.8529412e-01   5.9090692e-01
  -1.7286154e-01   5.7382551e-01
  -7.3430857e-02   6.4352187e-01
  -7.0848423e-01   6.7153725e-01
  -1.2203940e-02   2.5912229e-01
   5.8983311e-03   2.9359852e-01
   1.4920631e-01   6.3797069e-01
   2.2992384e-01   9.7736840e-01
  -5.7506474e-02   5.9787367e-01
   5.5829018e-01   7.1734818e-01
   5.0561528e-01   7.3407563e-01
   2.5915544e-02   4.8270659e-01
  -2.0494776e-01   8.1395211e-01
  -2.6629409e-01   5.5551607e-01
  -9.5177196e-01   2.5157204e-01
  -3.1130303e-01   3.9520453e-01
   2.1259140e-01   1.7118124e-01
  -1.5164557e-01   4.8085645e-01
   4.8465741e-02   7.7380535e-01
  -1.3354236e-01   2.8729615e-01
  -2.5925718e-01   6.7536911e-01
  -8.9592599e-02   1.8097697e-01
   7.6232027e-01   4.1261477e-01
  -1.0192437e-01   5.2503562e-01
   1.2289508e-01   6.4243269e-01
  -6.8027010e-01   3.0060623e-01
   5.9797612e-01   6.7558434e-01
   1.9137319e-01   3.2819604e-01
  -3.1990930e-01   1.0869884e+00
  -1.8904325e-01   8.8991958e-01
  -1.8689006e-01   7.0607818e-01
   7.5957929e-02   6.9707376e-01
  -2.8114943e-01   1.3259407e+00
   2.3082262e-01   1.4052643e+00
  -1.3937420e+00   2.6702584e-01
   3.0581771e-01   1.1712346e+00
   4.8668125e-01   1.1528755e+00
   8.4447666e-02   9.0567743e-01
   4.8141986e-01   3.4988543e-01
   2.6731539e-01   2.7649046e-01
   6.3415058e-01   6.9109985e-01
   6.7036587e-01   3.5170301e-01
   1.6898058e-01  -1.6231886e-01
  -4.0639083e-01   6.6970345e-01
   7.0803538e-01   1.1992081e+00
   8.7597615e-01   1.2244671e+00
  -9.8305200e-02   1.3365335e+00
  -4.4730439e-01   1.1707253e-01
  -3.0072987e-01   3.7021786e-01
  -5.8558432e-01   1.0916172e+00
  -2.0281385e-01   4.9687801e-01
   2.9419906e-01   1.2211161e+00
  -2.7444603e-01   7.9719113e-01
  -3.7463642e-01   3.1848840e-01
   1.2265487e-01   8.0280935e-01
  -3.4587992e-01   3.2491637e-01
  -7.5433690e-01   8.8571771e-01
   2.7277372e-01   1.5506294e+00
   1.1609140e+00   1.0225770e+00
  -6.5725312e-01  -6.9960197e-03
  -4.7641248e-01   8.0658548e-01
   6.6710515e-01   1.6286363e+00
   3.5228131e-01   1.7966768e-01
  -1.6266488e+00   9.9176413e-02
  -9.3198805e-02  -6.0804097e-01
   5.9626673e-02   4.8550748e-01
   9.7377706e-02   5.8057134e-01
  -5.5290637e-01   4.4063426e-01
   2.4108949e-01   8.8187206e-01
  -7.7224538e-02   2.7165365e-01
  -5.4065656e-01  -9.0153151e-01
   4.0596833e-01  -5.9466432e-02
   7.6042955e-02  -7.1908109e-01
  -1.5018561e-01   2.1232285e-01
   1.1456490e+00   1.0021237e+00
   2.8065262e-01   2.3561828e-01
   2.0424983e-01   8.2867100e-01
  -6.9652529e-01   1.2671241e+00
  -1.6204464e-01   7.6917650e-02
   1.2937133e+00   1.1188847e+00
   1.2518031e+00   1.1211436e+00
  -5.0875132e-01  -2.9892742e-01
  -2.4794796e-01   9.1349694e-01
  -4.8456191e-01  -3.3526550e-01
  -9.8546463e-02  -1.3849893e-01
   7.8768947e-02   1.2811396e-01
   2.9264397e-01   1.4615784e+00
  -7.5345929e-01  -2.7602149e-02
  -8.6641435e-01   6.7368970e-01
  -1.9023256e-02   2.3657308e-01
  -2.9250594e-01   8.3306454e-01
   5.3844028e-02   7.5666583e-01
   2.3845040e-01   9.3391071e-01
   5.0534084e-01   1.1739848e+00
   7.6640141e-01   1.2618337e+00
   8.2758524e-01   1.2872738e+00
   5.9187818e-01   1.2292323e+00
   2.9553350e-01   1.6822459e+00
  -9.2906879e-01   1.3111560e+00
   1.2631485e-01   1.7336283e+00
  -4.0664722e-01   1.3155905e+00
  -2.7497249e-01   1.1718847e+00
  -5.9360064e-01   9.2371073e-01
  -1.2017014e+00   8.8826154e-01
   1.3814776e+00  -7.9062960e-01
   4.4781233e-01   1.3700229e+00
   7.9493868e-02   1.0723996e+00
  -4.1862996e-01   8.2264823e-01
  -9.7671901e-01   7.0890082e-01
  -5.4796058e-01   1.1117611e+00
  -3.5077771e-02   5.9257941e-02
  -6.4836767e-02   4.3922846e-01
  -2.1065695e-02   1.1842841e+00
  -3.7056967e-01   8.1415564e-01
   1.0848415e+00   1.2524904e+00
  -4.0764882e-01   1.0655573e+00
  -1.9902537e+00   7.9102411e-01
   1.3397010e+00  -1.5957905e+00
   1.6780211e+00  -1.0992956e+00
   2.0753557e-01   1.0128383e+00
   3.0732554e-01   8.8542486e-01
   7.8598413e-01   8.3333677e-01
   5.9312382e-01  -3.6726874e-01
   1.9343788e-01   1.7303791e+00
  -1.2380568e-01   1.5676646e+00
   3.8928670e-01   2.4421255e-01
   2.8239017e-01   1.0958024e+00
  -2.5686942e-01  -2.1185814e-02
  -4.3141762e-01   4.8518616e-01
  -5.9478333e-01   8.1391851e-01
   2.4642459e-01   1.4147544e+00
   3.6327569e-01   1.3582384e+00
   2.6152574e-01   1.2732048e+00
   6.9766798e-02   9.1755769e-01
   5.5193853e-01   7.4493028e-02
  -2.3076787e-02   1.4322817e+00
   6.1098220e-01   5.4297731e-01
   2.4328579e-01   6.7100171e-01
   1.4632966e-01  -2.3990382e-01
  -4.2966590e-01   1.1142064e+00
  -4.8998538e-01   5.1565948e-01
  -6.5661761e-01   1.0439064e-01
  -4.6914379e-01   5.4347339e-02
   1.5923593e-01  -1.8765153e-01
   3.3051279e-01  -4.4156066e-01
  -8.0682747e-01   5.2214949e-01
  -3.7638377e-01  -4.3084349e-01
  -6.0591130e-01   2.0896382e-01
  -1.9568874e-01   1.5181773e+00
  -6.1568261e-01   1.5773416e+00
   3.3349790e-01  -2.3619091e-01
  -6.6457984e-01   6.2338111e-01
  -2.5257076e-03   1.5959086e+00
  -1.5382927e+00   1.6211799e-02
  -1.2042321e+00   6.7531623e-01
  -1.2168572e+00   1.3553315e+00
   3.8293035e-01   2.0026203e+00
  -1.0118144e+00   1.2146579e+00
  -3.7640601e-02   1.6671029e+00
  -1.0168008e+00  -3.2390497e-01
  -7.8046541e-02   1.6770837e+00
  -5.1075676e-01  -4.7782935e-01
  -1.7693899e-01   6.8436321e-01
   1.0875987e-01   2.2588133e+00
   2.0183813e-01   2.3789441e+00
   1.1278323e-01   1.7837196e+00
   5.6390752e-02  -1.2702430e+00
   8.7541265e-01   2.3260742e+00
   3.1416005e-01   9.3870789e-01
  -5.2051443e-02   5.7195864e-01
   8.8582649e-02   1.6729646e+00
   4.8607561e-01   7.9061074e-01
   6.4285952e-01   2.2840685e+00
   8.9745397e-01   5.2943482e-01
   8.6002856e-01   1.9695818e+00
   6.2579378e-01   9.6855768e-01
   1.0609628e-01   1.1385960e+00
   8.4493181e-01   1.6749690e+00
  -2.5259849e-01  -1.3477897e+00
  -6.9316397e-01  -7.2435200e-01
   1.0457734e+00   6.4672256e-01
   4.3319075e-01   1.7370498e+00
   3.7323829e-01   1.9541240e+00
  -1.0865991e-01   1.2072126e+00
   3.4087501e-01   1.1099939e+00
  -2.7089550e-01   2.8218552e-01
   5.5630390e-02   8.5767242e-02
  -2.6329518e-03  -1.9118589e-01
  -1.1556649e-01   1.0193443e+00
  -2.6179331e-01   1.2509148e+00
   5.0954501e-02   6.7355670e-01
  -1.4328525e-01   5.1216141e-01
   1.0644785e-02   1.2019303e+00
  -1.8159151e-01   7.2509127e-02
   3.2519101e-01   1.6210297e-01
  -1.0051981e-01   2.9892397e-02
   4.2517561e-01  -3.2384138e-01
  -1.7779520e-01   6.9157248e-01
  -3.8320621e-01   4.1566386e-01
  -2.2770620e-01   7.9405301e-01
  -2.6572476e-02   5.1513006e-01
   2.1302013e-01   1.1327280e+00
  -4.7367875e-02   3.1976413e-01
   3.1819630e-01   8.4197274e-01
  -1.8363305e-02  -2.2301368e-01
   1.3934279e-01   6.6197353e-01
   3.1466888e-01   1.3448079e+00
  -1.2390815e-01   5.7610875e-01
   2.1786262e-01   9.1498475e-01
  -2.4708292e-01  -7.5933133e-01
   4.0104584e-02  -5.9679686e-01
   5.5572940e-02  -3.9362716e-01
  -7.3549400e-02  -5.9621005e-01
   3.2569236e-03   7.6329636e-01
  -8.7651245e-01   4.8843402e-01
   1.2774108e-01   1.2880743e+00
   7.6379658e-01   1.1683403e+00
   8.7087174e-01   1.0478191e+00
   5.7428870e-01   1.9274103e+00
   4.2457286e-01   1.5962539e+00
  -1.0151323e+00   1.1307959e+00
  -1.3754694e-01   1.4895248e+00
  -1.3970153e+00  -4.0184006e-01
  -8.3936749e-02   1.4420387e+00
  -3.8432429e-01   1.3928150e+00
  -2.3521987e-01   4.9285796e-01
   7.2689951e-02   2.0249503e+00
   3.5027488e-01   2.0725579e+00
   5.1111795e-02   1.5517092e+00
  -3.2968404e-01  -1.4937700e+00
   7.4241302e-01   2.0358400e+00
   3.6704256e-01   6.2672648e-01
  -7.3982584e-02   2.9343721e-01
  -4.9885344e-01   1.0555403e-02
   5.0579381e-01   4.3963632e-01
  -8.5425796e-01  -9.3123770e-02
   1.9645541e-01   7.6854897e-01
   4.7572457e-01  -7.0923230e-02
   7.1149611e-01   5.8345689e-01
   2.4352551e-01   8.0423015e-01
  -1.1443274e+00  -3.5681411e-01
  -1.4576786e-01   1.6448361e+00
  -1.0920161e+00  -8.3681628e-01
   8.9268814e-01   2.8401134e-01
   4.0866302e-01   1.3696801e+00
   4.8942755e-01   1.6234559e+00
  -4.3757235e-01   7.7226297e-01
  -1.2948098e+00   8.6172541e-01
  -9.1443228e-01   1.1057779e+00
  -1.5756219e+00   5.7916089e-01
  -7.0119930e-01   1.1245150e+00
  -5.2259306e-01   8.9946702e-01
  -8.5428276e-01   1.2890533e+00
  -1.5779516e+00   1.0060309e-01
  -1.4103956e-01   7.3467944e-01
   4.3428343e-01   1.0140883e+00
  -5.9310914e-01   3.4416107e-01
  -2.2582999e-01   4.4058099e-01
  -6.0309353e-02   1.0851857e+00
  -1.5544504e+00   6.2267720e-01
  -1.6105044e-01   9.4638508e-01
  -1.9070402e-01   1.3748660e+00
   6.1309886e-01   3.5728664e-01
   1.1505407e+00   1.9687175e-01
   6.5365530e-01   2.7203361e-01
   1.1756426e+00  -8.7333666e-01
   2.0903822e-02   8.4217218e-01
   4.8323793e-01   1.1894625e+00
   3.5556784e-01   1.0245126e+00
   2.8475319e-01   1.0415315e+00
   6.0707593e-01   2.5637570e-01
   7.2616777e-01   1.0013851e+00
   1.8910445e-01   3.9003815e-01
   5.8385524e-01   1.0192321e+00
   4.9051750e-01   6.4886971e-01
   1.1380507e+00   7.0751246e-01
   1.8985007e+00  -5.1417682e-01
   1.0868236e-01   1.6607578e+00
   3.2777779e-01   1.7137691e+00
  -1.7637731e-01   1.0352471e+00
  -4.2196233e-01   6.9303582e-01
   4.5803298e-01   8.8680960e-01
   1.4375694e-01   6.3941416e-01
   1.3113283e+00   5.1849063e-01
  -4.0761146e-01   7.4299416e-01
   6.4581575e-02   2.7678472e-01
  -1.0527481e+00   5.1949394e-01
  -5.6158814e-01   1.9059037e-01
   4.9277357e-01   1.1867372e+00
   5.3974723e-01   9.3900797e-01
  -3.7277895e-01   4.0848895e-01
  -1.1401882e-01   6.4415572e-01
  -3.2888537e-01   4.0828229e-01
  -9.5109806e-01   1.0874823e-01
   1.2608629e-01   5.8998269e-01
   5.1515905e-01   6.6264211e-02
   2.9914244e-01  -1.0779311e+00
   3.5259387e-02   2.0814142e+00
   1.7154007e-01   2.1333873e+00
  -2.9670615e-01   1.5168291e+00
   1.3167440e-01   8.3298521e-01
   9.7755495e-02   1.2069143e+00
   8.9934516e-02   1.1551148e+00
   8.6983329e-01   7.6355557e-01
  -1.5521098e-01   1.3016202e+00
   1.1716688e-01   8.9026936e-01
  -4.6843930e-01   8.3438317e-01
   3.9131009e-01   1.6444458e+00
   4.6444126e-02   1.1782093e+00
  -6.4803647e-01   9.8229271e-01
  -4.3651815e-01   1.0041130e+00
  -3.6252884e-01   5.0749562e-01
  -8.6195544e-01   7.7023653e-01
  -1.6839714e-01   9.7753350e-01
   1.5799249e-01   3.0704305e-01
   2.6716339e-01   1.5860438e+00
   1.0217183e+00  -8.0206714e-02
   9.6926794e-01   5.6682889e-01
   5.4097589e-01   5.9359896e-01
   2.2192593e-01   1.1796584e-01
   2.1755810e-01   1.7435063e-01
  -1.7770265e-01   3.5282517e-01
  -2.0666331e-01   1.1864854e+00
  -9.3624278e-02   1.1810926e+00
   1.2539567e-01  -4.6208443e-02
   4.6038386e-01   2.7179560e-01
  -3.0219435e-01   3.8478929e-01
   8.9430444e-02   9.1222091e-01
  -1.0499588e-02   2.2487022e-01
  -2.2490631e-01   7.4588964e-02
  -5.8685302e-01   3.8109750e-01
  -4.6025538e-01   1.5489791e-01
   1.6368656e-01   3.8226216e-01
   7.1214441e-02   1.0678946e+00
   2.0972934e-01  -1.1601986e-01
  -2.0859706e-01   1.6782990e-01
   5.3531425e-01   1.4507547e+00
  -5.6975626e-01   4.7746124e-01
  -7.6383022e-01   5.5275893e-01
   1.6166439e-01   6.6782282e-01
  -4.0998776e-02   2.1108757e+00
   4.6554575e-01   1.7094698e+00
   1.9802013e-01  -4.8967710e-02
   5.6989978e-01  -2.8248976e-01
   3.6906501e-01   2.1703391e+00
   1.7135834e-01   2.2689263e+00
   3.8675865e-01   1.4414855e+00
  -1.9485586e-02   4.7056296e-01
   5.8593081e-01   2.4287813e+00
   2.7582362e-01   2.2340051e+00
   7.8957654e-02   1.5131376e+00
   8.7224062e-02   1.5399253e+00
   3.8715733e-01   1.7784073e+00
  -7.1571375e-01  -1.3933876e+00
  -1.4754321e-02   1.3700562e+00
  -8.9411094e-01  -1.3476336e-01
   3.1172565e-01  -1.1512450e+00
   6.9932274e-01  -6.7251711e-01
  -1.2698945e+00  -1.4404037e+00
   4.8441479e-01  -2.4318184e-01
  -7.0455011e-02  -1.1380696e+00
  -4.3757998e-01  -8.4733464e-01
  -9.2878291e-01  -2.1301049e+00
   4.9091534e-01   1.8585851e+00
  -4.1583394e-01   1.1546212e+00
  -9.1617431e-01  -2.8831509e-01
   6.5372818e-02   9.7094082e-01
  -5.8295021e-01   2.4011311e-02
  -6.5869578e-01  -1.8547889e-03
   1.6331337e-01   9.2551211e-01
  -3.4096644e-01   8.7503553e-01
   4.4140718e-01   7.4314463e-01
   9.9118396e-01   1.3774909e+00
   1.9364819e-01   5.8474178e-01
  -9.6704266e-02   7.1965891e-01
   8.8857883e-01   2.1303697e+00
   6.1138127e-01   1.5383822e+00
   5.8153952e-01   1.5794284e+00
   9.3976444e-01   1.7620208e+00
  -7.9361009e-01  -1.1703362e+00
   6.6216493e-01   1.3486591e+00
  -3.4504439e-01  -5.8409088e-02
  -5.4784195e-01  -6.6330683e-01
  -3.8993205e-01   2.2655844e-01
  -1.2195635e+00  -1.1634089e+00
  -2.7932665e-02   3.7647849e-02
  -4.9425046e-01  -8.4742880e-01
  -1.5032465e-01  -6.8659062e-01
  -1.0264224e+00  -1.8781934e+00
   7.3423826e-01   1.9464926e+00
   9.5299920e-01   9.2334905e-01
  -5.5135312e-01  -3.7648297e-01
  -2.8300369e-02   1.0011187e+00
   3.0253704e-01   1.0278131e+00
   4.7133617e-01   1.0356485e+00
   2.4575310e-01   7.6068019e-01
   2.2795937e-01   8.6295370e-01
   5.6268478e-01   1.1018125e+00
   2.4666427e-02   4.8760573e-01
  -4.6560367e-01   7.0299775e-02
  -1.0308365e+00  -4.0257811e-01
   2.3392798e-01   8.6265117e-01
  -4.8956927e-02   9.5090369e-01
  -1.8341854e-01   9.6102801e-01
   2.0044737e-01   8.7222962e-01
  -8.8565752e-02   6.0024375e-01
  -5.5348517e-01   5.2716253e-01
  -4.4638634e-01  -1.0315882e-01
  -4.7669997e-01   1.0926525e+00
  -1.9918637e-01   1.2670922e+00
  -4.5107371e-01   8.1303221e-01
  -2.1729329e-01   1.2418889e+00
   5.2457087e-01   1.0788886e+00
  -3.2834935e-01   1.3213511e+00
   9.9854850e-02   5.4834855e-01
   3.9395369e-01   7.2107738e-01
   3.6253914e-01   6.8180608e-01
   1.5180591e-01   1.1129634e+00
   1.7064257e-01   7.9359455e-01
   5.4547673e-01   5.2906655e-01
  -4.3821924e-01   1.9393792e-01
  -4.4803359e-01  -9.6516119e-01
  -3.4089301e-01  -6.0902506e-01
  -3.2954719e-01   3.8361192e-01
  -7.6614684e-01   2.4535152e-01
  -7.9306685e-01  -5.1815889e-01
  -1.2184301e+00   8.1123358e-01
  -9.5404237e-01  -6.7520527e-01
  -3.0348591e-01   6.0958475e-01
  -4.0771359e-01   8.7441392e-01
  -7.1484579e-01   4.1564640e-01
  -1.8480454e-01   3.8862786e-01
  -5.9536510e-01   1.0144497e+00
   4.5066882e-01   1.9577356e+00
   1.5615328e+00   1.3682379e+00
   2.3472423e+00   9.1681628e-01
   1.2992710e+00   1.3089587e+00
  -5.7202955e-01  -2.2422424e-01
  -4.1401080e-01  -3.4542823e-01
  -1.1224567e+00   7.7980166e-01
   1.8682523e+00   9.0621901e-01
   1.7807488e+00   1.0238674e+00
   2.2300281e+00   7.5133097e-01
   1.9591591e+00   1.4132406e+00
   8.5803017e-01   1.7253788e+00
  -5.6287989e-01   1.4388370e-01
  -1.5585693e+00   6.8295825e-01
  -1.0859909e+00   1.2250431e+00
  -1.5444020e+00   3.1962911e-01
   5.4475086e-01   7.5704579e-01
   5.1119146e-01   1.3750945e+00
  -5.7085248e-01   1.8913720e+00
  -5.0850378e-01   2.1314467e+00
  -6.5347990e-01   1.0579893e+00
  -7.8539952e-02   6.9863441e-01
   4.1333431e-01   1.6758874e+00
  -3.1439882e-01   6.5395135e-01
  -2.4384197e-01   9.6182700e-01
   7.7017882e-01   9.8610563e-01
   9.8428226e-01   9.7785641e-01
   2.3787229e-01   1.5474085e+00
   9.3336186e-01   1.9490437e+00
   5.7430688e-01   1.7205155e+00
   2.7446794e-01   1.2491054e+00
   5.5610788e-01   4.7443207e-02
   1.3402065e-01  -2.6071211e-01
  -6.5250740e-01  -4.8176322e-01
  -2.0517621e-01   1.6753846e-02
  -2.6291202e-01  -3.3977297e-01
  -1.0760851e+00  -5.6295838e-01
  -2.5229543e-01   2.8507776e-01
   6.9945739e-01  -9.3337786e-02
  -3.9580238e-01   2.1167648e-01
   8.9156138e-01  -8.6712634e-01
  -1.6596455e-01  -9.1527216e-02
   4.3035327e-01   6.2852979e-01
  -3.6285073e-01  -1.2383666e-01
  -5.1201316e-01   4.0972973e-01
  -6.4714929e-01   7.3819139e-01
  -1.0528741e+00  -1.1866014e+00
   2.0829798e-01   1.4425753e+00
   3.1794983e-01   1.3108656e+00
   7.3206560e-01   1.0533464e+00
   4.9397685e-01   9.9599202e-02
   2.3038519e-01   2.1465646e+00
  -7.6932293e-02   1.9805804e+00
   3.4754790e-01   6.5303149e-01
   3.7569352e-01   1.8527086e+00
  -3.2973520e-01   4.7399185e-01
  -4.5443209e-01   9.7256637e-01
  -5.9774110e-01   1.2602562e+00
   1.9319559e-01   1.8661808e+00
   2.3125094e-01   1.8481486e+00
   2.1934147e-01   1.6730158e+00
   4.3244708e-01   1.2129258e+00
   5.8995575e-01   4.8761495e-01
   3.5646055e-01   8.4080087e-01
   5.5497174e-01   9.9365628e-01
   1.8195319e-01   1.1248792e+00
   1.0258709e-01   2.0632459e-01
  -4.6517407e-01   1.5600714e+00
  -5.4762863e-01   1.0141208e+00
  -6.5208920e-01   5.3395658e-01
  -4.8851829e-01   4.9283656e-01
   9.4307541e-02   2.6698521e-01
   3.1335291e-01  -6.5455014e-03
  -8.7330377e-01   9.8168485e-01
  -4.2128558e-01   1.7011433e-02
  -6.7491087e-01   8.9394168e-01
  -1.4714021e-01   1.9305665e+00
  -5.7664481e-01   1.9946534e+00
   3.2979538e-01   1.9369960e-01
   7.6314070e-02   1.1308987e+00
   2.9071021e-02   5.4566947e-01
  -3.6592392e-01   4.9847319e-01
  -5.2276921e-01   4.4676201e-01
   5.4815017e-01   5.9544333e-01
   3.2085368e-01   4.7817456e-01
   2.8274819e-01   8.7416116e-01
  -6.1370332e-01   1.5437417e-01
  -1.7926995e-01   7.5244405e-02
   1.9460895e-01  -1.8847045e-01
  -5.3434381e-01   6.2031683e-01
  -7.0587369e-01   7.2526739e-01
  -2.0433509e-02   1.2760179e+00
  -8.6008170e-01   5.7649165e-01
  -3.4799233e-01   5.5871538e-01
   5.3357748e-01   6.9745056e-01
   6.1654347e-01   6.2135026e-01
   7.9744969e-01   8.5244688e-01
  -1.7388588e-01   8.0345436e-01
  -3.0480418e-02   1.0869967e+00
   4.1640647e-01   1.1959600e+00
  -4.3278526e-01   3.7282006e-01
  -2.8234650e-02   6.9476523e-01
   4.5869935e-01   6.9205322e-01
   1.6343449e-01   2.6942638e-01
   1.6494087e-01   5.1873588e-01
   1.9305185e-01   1.2819642e+00
   1.9927858e-02   4.5910431e-01
   4.7981754e-02   1.0999014e+00
  -2.6494002e-01   5.4684734e-01
  -1.4644758e-01   4.0879207e-01
  -1.7975243e-01   1.1238879e+00
   1.0827896e-01   5.8296291e-01
  -1.5114063e-01   6.8297700e-01
  -6.3707426e-02  -3.2287661e-01
  -2.8507258e-02   9.0365994e-02
  -7.4291437e-01   1.3216383e+00
  -7.3999179e-01   1.0306347e+00
  -5.4236751e-01   1.2133978e+00
  -4.3880113e-01   1.1423232e+00
   7.4531626e-01   6.1969060e-01
  -1.3274620e-01  -3.8905451e-01
   4.3049005e-01   5.2209882e-01
  -1.3726195e-01  -6.0138809e-02
   4.9844955e-01   1.7140590e-01
   7.2954050e-01   4.6947279e-01
   2.7134548e-01   2.6109397e-01
  -5.9958383e-01   7.3950316e-01
   1.0079540e+00   3.4776464e-01
   2.3496876e-01   4.2471390e-01
   9.3836812e-02   5.4153822e-01
  -2.9562557e-01   1.1868455e+00
  -1.2170177e+00   1.6529319e+00
  -1.3554621e+00   9.2350323e-01
  -8.6077260e-01   1.2812956e+00
  -9.7465504e-01   1.2461876e+00
  -3.8997443e-01   1.8355863e+00
  -1.0563918e+00   1.5554846e+00
  -9.8788856e-01   4.3825094e-01
  -7.3406959e-01  -1.1503591e+00
  -5.6163817e-01   1.2647593e-01
   2.2108129e-01   9.4867664e-01
  -5.0647308e-01  -2.1012605e-01
   8.1402339e-01   2.0413569e+00
  -1.8402852e-01  -8.7324988e-01
   1.6708170e+00   2.3168751e+00
   8.8672086e-01   1.0654228e+00
   3.9860653e-01   8.5335032e-01
  -3.1568729e-02   6.4007844e-01
   9.9895785e-01   8.6966713e-01
  -4.1196400e-01   6.2218077e-01
   1.2937372e+00   4.9206219e-01
  -4.2709824e-01   1.0125611e+00
   1.2191961e+00   9.7308123e-01
   7.9210409e-01   1.3003719e+00
  -7.3171168e-01   4.1444942e-01
  -5.7491404e-01  -7.9862974e-01
  -7.7880236e-01  -6.8760285e-02
   1.3974376e+00   6.0065205e-01
   1.1436354e+00   1.7742596e+00
   1.2437388e+00   2.0255312e+00
   7.2510691e-01   8.5637254e-02
   9.8514722e-02   1.1133603e+00
   2.8748361e-01   9.3125377e-02
   1.1394650e-01  -5.4209036e-01
  -1.0305613e-02   1.5174563e+00
  -7.4169696e-01   8.6837106e-01
  -1.3882443e+00  -1.2616181e-01
   8.2054239e-02   1.4013422e+00
  -3.5737844e-01  -8.5593816e-02
   9.0553772e-01  -2.4695153e-01
  -3.6711256e-01   6.2134343e-01
   1.1729342e+00  -9.3024933e-03
  -5.2083996e-01   4.7710686e-01
   2.5373465e-01   4.7241013e-01
  -1.6657705e-01  -6.2602147e-02
   5.6826409e-01   3.3693559e-01
   2.4227388e-01   9.6562191e-02
   2.5547517e-01   2.5540671e-01
   6.1694284e-01   3.4780880e-01
  -1.6541080e-03  -8.6652488e-02
  -5.9015417e-01  -3.5978272e-01
  -1.3334761e+00  -6.5191878e-01
   2.9397698e-01   2.2482130e-01
   6.5645354e-02   3.6552816e-01
  -7.9648441e-01   7.6351421e-01
  -7.0318445e-02   4.4339733e-01
   2.4805983e-01   2.5642768e-01
  -1.5281414e-01  -1.7134885e-02
  -5.5070740e-01   1.7691454e-01
  -6.1607477e-01  -5.3153174e-01
  -3.4187251e-01   6.2993777e-01
  -2.1037205e-02   7.6510006e-01
   7.8239008e-02  -9.3634529e-02
  -6.1450066e-02   7.1344841e-01
   5.8805330e-01   3.9785499e-01
  -1.4170521e-01   8.9067737e-01
  -2.2356809e-01   1.4078766e+00
   5.5992587e-02  -2.0001281e-02
   4.2129484e-01   4.0883222e-02
   3.7844600e-01   1.3009554e-02
   2.8292515e-01   5.0411723e-01
   1.9300698e-01   1.9347822e-01
   5.2556297e-01  -2.0277123e-01
  -2.1484192e-01   5.8271609e-01
  -1.3568999e-01   8.6487140e-01
  -8.2716836e-01   6.3821804e-02
   1.7089876e-01  -4.6948757e-03
   5.9408170e-01   8.2376912e-01
   2.8016583e-01   2.3429828e-01
   5.2630118e-01   3.1683770e-01
   5.1441791e-01   4.7374817e-01
   2.8438218e-01   1.1464015e+00
   3.5236936e-02   1.4636652e-01
   8.0911171e-01   1.1332942e+00
   7.2384822e-02   4.9133697e-01
   7.3812409e-02   6.6404634e-01
  -8.3316433e-01   5.0980581e-01
  -7.0503651e-01   2.7328463e-01
  -8.9120490e-01   4.9043775e-01
   1.2292189e+00   3.0019995e-01
  -9.8290631e-01  -1.1371648e-01
   1.4751323e-01   1.5182870e+00
  -6.5021675e-01   1.3544954e+00
   2.9836577e-01   1.1774835e+00
   8.4112486e-02   1.2136806e+00
   1.9595949e-01   1.6181183e+00
  -4.6887646e-01   1.6404574e+00
  -2.0112216e-01   7.0170883e-01
   2.7830603e-01   7.2017319e-01
   2.5088524e-01   1.3833329e-01
   2.1822276e-01   1.3225407e+00
  -3.5047904e-01   2.2403530e-01
   3.2314815e-01   1.1020063e+00
   4.7421209e-01   4.4146030e-01
  -2.3316195e-02   9.7005663e-01
  -7.5015684e-01  -1.5023723e+00
   1.1450827e-01   1.2576017e+00
  -4.7803873e-01   1.6909956e+00
  -2.3478448e-01   1.6395019e+00
   2.2037644e-01   1.1383260e+00
  -2.2847871e-01  -2.2807027e-02
   4.3500137e-01   1.4006031e+00
   4.9003847e-01   1.2842767e+00
   5.6002490e-01   2.4323419e-01
   1.6232086e-01   1.3835814e+00
   2.5025722e-01   1.2471311e+00
  -8.8768549e-01  -7.4537707e-01
  -8.2329418e-01   4.4342156e-01
   9.8495926e-01   1.4550797e+00
  -5.3912089e-01  -7.2812545e-01
  -1.8993338e-01  -1.4973821e-01
  -5.5763938e-01   1.2361435e+00
   8.9493064e-01   7.4347431e-01
   1.6421803e-01   3.2562782e-01
  -1.0334426e+00  -3.8926963e-01
  -1.0699405e+00   1.4064775e-01
   7.3297494e-01   1.2220384e+00
   5.4599047e-01   9.1393346e-01
   8.1910782e-01   1.3028277e+00
  -1.3989810e+00   6.0266222e-01
  -1.1726738e+00   6.6038805e-01
  -1.0129364e+00   1.8248149e-01
  -7.2610736e-01  -4.8055619e-01
   1.3924808e-01   1.4521151e+00
   4.9033049e-01   9.9599948e-01
   7.6333327e-02   8.6999658e-01
   3.5404819e-01   1.3796598e+00
  -1.9374428e-02   2.4877161e-01
  -1.9688776e-01   6.8311655e-01
   1.0792593e+00  -2.6576010e-01
   7.3334901e-01   5.3334092e-01
   4.3741155e-01   7.4397672e-01
  -3.1289806e-01   8.4786094e-01
   6.1550948e-01   1.0246270e+00
  -6.3637388e-01   8.8372254e-01
  -5.9273651e-01   2.8702528e-01
   9.3720433e-01   2.0152257e-01
   1.0473672e+00  -7.4206661e-01
   1.3153165e-01   1.1340985e+00
   3.2557452e-02   5.3243818e-01
  -3.6454707e-01   5.0959544e-01
  -5.2417577e-01   4.6505012e-01
   5.4085450e-01   5.7159330e-01
   2.7048250e-01   4.1333684e-01
   3.0833244e-01   8.2987638e-01
  -6.3409261e-01   1.7966818e-01
  -1.3983936e-01   6.4609344e-02
   1.9619068e-01  -2.1822742e-01
  -5.9703168e-01   6.0389224e-01
  -7.4187785e-01   7.5312463e-01
  -3.4577568e-01   3.6671678e-01
  -8.5212674e-01   6.1483808e-01
  -3.4003512e-01   5.4447172e-01
   5.4735900e-01   6.3343658e-01
   6.2461664e-01   5.5869847e-01
   9.0590680e-01   7.6004126e-01
  -1.5232700e-01   7.9376499e-01
   1.0099981e-02   1.0580470e+00
   4.8476222e-01   1.1821895e+00
  -4.1072297e-01   3.6179001e-01
  -1.4268607e-02   6.7776288e-01
   4.7179423e-01   6.3892913e-01
   1.5082860e-01   2.2038530e-01
   1.7720607e-01   4.4934199e-01
   2.4471993e-01   1.2524476e+00
   1.9577754e-02   4.2474255e-01
  -3.7654193e-02   4.5501963e-01
  -2.9768720e-01  -2.5117901e-01
  -5.5892966e-01   2.0233622e-01
  -5.8223303e-01   6.3356267e-01
   1.6464599e-01   9.6393617e-01
   4.5764690e-01   1.3852040e+00
   1.0691713e-01  -3.0114929e-01
  -7.5954510e-01   1.1850895e+00
  -5.2882998e-01   1.2560763e+00
  -1.3417202e-01   9.4182885e-01
  -3.3429868e-01  -4.6451191e-02
   3.3274846e-03   1.6470832e+00
   2.2961447e-01   1.1188266e+00
  -1.2419141e-01   1.0094763e+00
   1.8280971e-01   1.5602542e+00
  -1.2996547e-01   4.6000056e-01
  -1.8619735e-01   9.3513883e-01
   5.7861545e-01  -2.9820046e-01
   2.6043111e-01   5.2645964e-01
   1.2505759e-01   8.2738018e-01
  -2.4169108e-01   1.0205168e+00
   1.4128746e-01   1.0237511e+00
   1.1901466e-02   8.4526251e-01
   4.6422561e-01  -1.8995030e-01
   4.5696125e-01   1.9067398e-01
   7.3195354e-01  -6.7074242e-01
  -2.0592198e-02   1.0927571e+00
  -4.3821723e-01   1.5179359e+00
  -4.3358462e-01   1.6369776e+00
  -3.7213701e-01   1.8110439e+00
  -3.7180663e-01   1.7812793e+00
  -1.2432310e-01   8.5091162e-01
  -6.9064401e-02   9.2429136e-01
  -6.8966516e-01   2.1952309e+00
   2.1138087e-01   1.0874519e+00
   8.0800853e-02   1.0075591e+00
  -7.6560708e-02   1.6609297e+00
   6.4657329e-02   1.1908161e+00
   6.6777486e-02   9.5675578e-01
  -1.0196551e-01   5.6367469e-01
   4.4162259e-01   1.1273756e+00
   9.4190384e-01   3.0420439e-01
   4.3336380e-01   8.3263812e-01
   2.4012048e-01  -5.7652938e-02
  -5.8057566e-02   1.7757453e+00
   2.3644969e-01   1.2874285e+00
   1.2698525e-01   5.8536180e-01
   2.6046410e-01   7.8868137e-01
   5.6696213e-01  -2.0811097e-01
  -9.1551427e-01  -4.5487561e-01
  -5.8586941e-02   5.8260601e-01
  -1.1050371e-01   6.6212059e-01
   2.0804853e-01   6.9550850e-01
   3.0400648e-01   7.5555649e-01
  -6.0905144e-02   1.4607577e+00
   4.7536347e-01   9.5953940e-01
   6.7100191e-01   9.8914599e-01
   7.0881144e-01   5.7687490e-01
   3.8346599e-01   1.2924369e+00
   3.9309512e-01   1.5851863e+00
  -1.0398513e-01   9.3292671e-01
   5.4007910e-02  -1.7496485e-02
  -3.0665709e-01   6.7683453e-01
   2.8472210e-01   4.7967112e-01
   5.7590675e-01   1.0324278e+00
   3.2378882e-02   1.6598958e+00
   2.1833154e-01   1.9243253e+00
   1.1580920e-01   1.5423083e+00
   2.0634409e-01   5.3301725e-01
   5.1826107e-01  -8.7625186e-01
   5.8079724e-01  -3.1903654e-01
   6.3767887e-01   1.7089638e-01
  -3.3281412e-01  -6.1842493e-02
   1.5658936e-02   6.0696486e-01
  -3.4605715e-01   1.3598779e+00
   2.3966542e-01  -3.2257139e-02
  -6.1420370e-01  -3.3021086e-01
  -1.6264565e+00   1.0910405e+00
  -1.5814533e+00   5.6928105e-01
  -1.4817323e+00   9.7368913e-01
  -1.9883701e-02   9.9603686e-01
  -8.5259874e-01   1.4716142e+00
  -1.2541808e+00   1.2931761e+00
  -8.7299121e-01   5.6913104e-01
  -3.6638261e-01   1.6539226e+00
  -1.2970433e-01   1.0100560e+00
  -2.1051253e-01   1.9728211e-01
   5.0838868e-01   1.1362436e+00
   1.7474364e-01   1.4294035e+00
   2.2079122e-01   1.2510005e+00
   7.5273593e-01   1.2881276e+00
   3.2954884e-01   1.9522790e+00
   9.8956801e-02   2.1472965e+00
   1.0885630e-02   2.2469960e+00
   1.3932345e-01   2.2789837e+00
   2.2520974e-01   1.9219640e+00
   3.0317285e-01   4.9612389e-01
  -1.5784918e-01   2.1654683e+00
   2.7409762e-01   1.0712996e+00
   4.0089884e-01   4.1089081e-01
  -1.1731218e-01   1.5010418e-01
   8.3618091e-01   1.1398779e+00
  -7.2764083e-03   1.7383325e+00
   3.5053177e-01   9.9373102e-01
  -8.5770759e-02  -1.3855334e-01
   5.4215331e-01  -3.3958761e-01
  -1.0931568e+00  -1.0556796e+00
   2.0621927e+00   1.3687112e+00
   1.3306160e-01   4.7550460e-01
  -2.3455684e-01   5.6146867e-01
  -6.4184321e-01   9.1923098e-01
   1.8730200e-01   9.4878369e-02
   2.2795417e-01  -2.1098026e-02
   1.2276968e+00   8.7112931e-01
  -1.5060821e-01   5.7341127e-01
  -1.1044236e-01  -3.0584402e-02
  -5.9963640e-01   4.0317720e-01
  -6.3825754e-01   3.1312750e-01
   5.7425233e-02   2.1873806e-01
   2.8587534e-01   2.0107935e-01
  -1.5188147e-01   4.4974785e-01
  -5.2131782e-01   6.1168940e-01
  -1.1329640e+00   6.6802545e-01
  -1.5750434e+00   1.5792081e+00
  -5.6557406e-01   2.0589074e+00
  -1.5087242e-01   1.6677825e+00
  -4.1948185e-01   1.3062459e+00
  -3.0755350e-02   1.6860882e+00
  -1.2357428e+00   1.9925067e+00
   7.7717676e-02   7.1133251e-01
   3.3731256e-01   9.4414850e-01
  -1.3010544e-01   3.9960922e-01
   1.6193923e-01   9.5794528e-01
  -7.1110851e-01   1.4583059e+00
   9.8169658e-01   6.4689908e-01
   9.7548531e-01   7.2514796e-01
   3.4871489e-01   3.8088037e-01
   9.1391952e-02   3.3435117e-01
   1.3080712e+00   1.0244321e+00
  -6.5933736e-01   1.8692453e+00
  -3.1805821e-01   2.0925980e+00
  -1.2245508e-01   1.1678897e+00
  -6.7231468e-01   1.8632976e+00
  -8.3364525e-01   2.2864457e+00
  -4.6305790e-01   8.7778136e-01
   3.1729013e-01   1.4585271e+00
  -6.2333595e-01   1.8072448e+00
   6.1542284e-01   1.1536296e+00
   8.0986818e-01   4.4511631e-01
   9.3448562e-02   2.4173275e-01
   5.4216895e-01   2.8423252e-01
   9.4488999e-01   9.8554808e-01
   4.6315078e-01   8.8192091e-01
   4.4231941e-01   4.5093085e-01
  -3.2366797e-01   4.8368871e-01
   3.3626445e-01   1.9567683e+00
  -2.9132871e-01  -3.3982346e-01
  -2.7656584e-01  -6.5557070e-01
  -6.4439896e-01  -5.3552140e-01
  -9.4905303e-01  -7.6021006e-01
  -1.0145406e+00  -1.9414372e-01
  -9.6924435e-01  -8.8945577e-02
  -3.7473150e-01  -4.6191289e-01
  -1.8084928e-01   5.4989504e-01
  -9.8417361e-03   2.6542685e-01
  -4.4606063e-01   4.9947963e-01
  -3.8355748e-01   1.4095190e-01
   3.5065072e-02   6.6180109e-01
   7.9819156e-02   3.1858459e-02
   2.5091148e-01   4.6666176e-01
   2.3717288e-01   6.3725894e-01
   5.3311451e-02   2.3550747e-01
   3.7356487e-01   3.4973346e-01
  -1.1703674e-02  -2.2146493e-01
   5.9637071e-01   1.0209542e+00
  -2.5991887e-02   6.1260852e-01
   5.6257742e-01   9.9219374e-01
  -3.1071367e-02  -3.4761436e-01
   4.2404601e-01  -2.5786859e-01
   4.3941239e-01   4.7594396e-01
   7.8475834e-01   2.7047624e-01
   3.9099015e-01   3.9480536e-01
   4.2177187e-01   5.6614054e-01
   3.2578612e-01   6.9409303e-01
   6.2078461e-01   9.7619173e-01
  -2.8394191e-01   7.7190767e-01
  -6.2192179e-01   6.7934405e-01
  -5.2479996e-02   3.5260152e-01
   5.2596203e-01   5.7897317e-01
   1.6358902e-01  -2.8747332e-01
   5.4961707e-01   6.5794094e-01
   8.1714260e-01   6.4408827e-01
   1.0638061e+00   8.1664962e-01
   5.5685436e-01   1.2328708e+00
  -2.3270330e-01   1.3350937e+00
   9.5204921e-02   1.1451531e+00
  -2.6993508e-01   7.8123708e-01
  -6.5146964e-01   6.5266040e-01
  -1.0378723e+00   8.4548261e-01
   6.6186459e-02   7.0857149e-01
  -3.1233787e-01   8.0585029e-01
  -1.6460420e-02   1.0103659e+00
   1.9137871e-01  -1.4538902e-01
   3.6133598e-01   2.4646879e-01
  -8.5934046e-01   1.4698640e+00
   3.5527950e-01   7.7261083e-01
   8.0294644e-01   4.5742429e-01
   2.8325992e-01   9.9069121e-01
  -7.1442878e-01   1.2894249e+00
  -7.7967149e-01   1.1739242e+00
  -4.1090383e-01   5.3460251e-01
   6.8600426e-01   1.2358242e+00
  -8.6138259e-01   1.9005059e-01
  -5.1684459e-01   1.2357523e-01
   2.4341529e-01   1.4886615e+00
   4.9611793e-01   5.4688419e-01
  -1.6735908e-01   9.6118057e-01
  -5.5670830e-01  -3.0819779e-01
  -1.0004709e+00   4.9372373e-01
  -3.5027843e-01   5.8936539e-01
  -1.0690609e-01   1.5136635e+00
  -5.2171163e-01  -1.0509921e+00
   5.5820839e-01   6.7382470e-01
   5.9484919e-01   9.4432402e-01
   5.0349530e-01   7.6593869e-01
  -8.7571533e-01   1.3039792e+00
   8.2000940e-01   2.4151907e-01
   1.4661810e+00   1.1869439e+00
  -4.5365699e-01   8.7000774e-01
  -3.4630082e-01   7.1624270e-01
  -6.3444771e-02   1.5366491e+00
   1.2586545e-01   1.0716738e+00
   2.9913316e-01   1.0196142e+00
  -2.3035783e-01   4.8811300e-01
  -5.4925194e-02   1.0944408e+00
  -2.1203784e-02   1.1321821e+00
   8.1222501e-01   9.4731460e-01
   7.9116410e-01   1.0225781e+00
   2.4293765e-01   5.6320012e-01
  -3.8462453e-03   4.7035677e-01
   1.1155510e+00   1.4181825e+00
  -1.0201452e+00   1.8506553e+00
  -7.2959317e-01   2.1093417e+00
  -3.7564762e-01   1.2455235e+00
  -1.0498778e+00   1.8194861e+00
  -1.2491327e+00   2.1826238e+00
  -6.5414673e-01   8.9544469e-01
  -1.4820132e-03   1.6167465e+00
   3.5004734e-01   1.3762648e+00
   6.8107844e-01   7.5618778e-01
   1.0385925e-01   1.0610145e-01
   4.5119500e-01   5.0647924e-01
   7.0797567e-01   1.2740224e+00
   2.5369219e-01   1.0801087e+00
   3.1903661e-01   6.5193440e-01
   4.6364788e-01   6.2077251e-01
  -1.1400712e+00   8.1516549e-01
   5.9835048e-03   8.8010262e-02
   1.9256781e-01  -4.4060409e-01
   1.1287992e+00   9.1917367e-01
   1.6001276e-01   4.9399383e-01
  -1.7787899e-01   1.0008907e+00
   1.4764738e+00   1.5558012e+00
   9.0474573e-01   1.2275680e+00
   9.2378107e-01   1.2485009e+00
   1.3245269e+00   1.2221170e+00
  -1.5945797e+00  -4.9771067e-01
   7.5539177e-01   1.1586280e+00
   8.1867377e-01   3.1711600e-01
  -6.5742800e-01  -9.0941966e-01
  -1.6370382e-02  -8.3072419e-01
  -2.0549889e+00  -1.5011588e-01
   9.5316751e-02  -3.3045464e-01
  -9.1993877e-01  -6.9009212e-01
   7.1256542e-01   1.3561892e-01
  -9.7980371e-01  -2.8477010e-01
  -2.2013084e+00  -9.3100705e-01
   1.4269272e+00   1.2547907e+00
   3.6329136e-01   1.1757408e+00
  -1.0103368e+00   4.6614989e-01
  -8.5940321e-01   1.9261795e+00
  -3.9653733e-01   1.6499083e+00
  -2.7811524e-01   6.0065831e-01
   1.8041199e-02   1.4783217e+00
  -1.5404556e+00   1.8148013e+00
   2.2590614e-01   1.0438250e+00
   3.4329444e-01   9.7623797e-01
  -1.7898049e-01   4.3953441e-01
   3.5310329e-02   1.0189535e+00
   8.4303736e-02   1.0428363e+00
   8.6714664e-01   8.8088670e-01
   3.5282030e-01   6.2973959e-01
   8.2978385e-01   9.4349408e-01
   3.4271628e-01   5.4205495e-01
   8.9570310e-02   3.7806772e-01
   1.1427415e+00   1.2915660e+00
  -9.9223106e-01   1.7294163e+00
  -6.1283569e-01   2.0460524e+00
  -2.7114151e-01   1.1675619e+00
  -9.4043666e-01   1.7642914e+00
  -1.2081442e+00   2.1855433e+00
  -5.4407911e-01   8.1170526e-01
   1.1592873e-01   1.5260417e+00
   4.6589638e-01   1.2739722e+00
   7.4669493e-01   6.3982029e-01
   1.0551219e-01   2.8909558e-01
   5.0562684e-01   4.3981012e-01
   8.1261245e-01   1.2136399e+00
   3.6333015e-01   9.7962300e-01
   3.7512375e-01   6.1076619e-01
  -1.3584279e-01   1.1307729e+00
  -3.7495772e-02   1.0066151e+00
   9.5637586e-01   4.3438967e-01
   1.7173363e+00  -7.6138754e-01
   3.1474715e-01  -1.7609745e-01
   1.1249622e+00  -3.6986913e-03
   5.4322751e-02   1.8628206e+00
   2.9564202e-01  -1.4962325e-01
  -3.1562648e-01   8.5985093e-01
  -8.2224588e-02   8.4363153e-01
   3.5017737e-01   4.0540177e-02
   1.0445668e-01   2.7647085e-01
  -4.1719745e-01   9.2622432e-01
  -7.0424061e-01   4.5347490e-01
  -1.3998907e+00   1.3005868e+00
   7.5154728e-01   7.4780178e-01
  -1.0817751e+00   2.4284766e+00
   1.0170852e+00  -1.0278474e-02
  -3.3286618e-01   1.1692222e+00
  -5.6766637e-01   1.1596997e+00
  -1.1263669e+00   2.1175902e+00
   2.0205098e+00  -4.4152668e-01
  -4.8190149e-01   7.8588264e-01
   7.3283938e-01   1.1444783e+00
  -8.0877505e-01   1.4310695e-01
  -4.8243331e-01   1.8562504e+00
  -8.1233859e-01   1.3169774e-01
   8.2966958e-01   1.7184218e+00
  -6.8893443e-01   4.3174548e-01
  -7.9409582e-01   1.4075281e+00
  -6.1666965e-01  -5.2153721e-01
   4.7576592e-01   1.5985624e+00
   2.3952668e-01   1.7679605e+00
  -2.1877743e-01   1.4481820e+00
  -7.7882838e-01   1.5769408e+00
  -1.0017341e+00   1.5265141e+00
  -3.4912026e-01   1.4474748e+00
  -1.7933627e-01   1.2637483e+00
  -4.7700382e-01   1.5015484e+00
  -1.2240184e+00  -1.3697528e+00
   1.4902758e-01   1.8140832e+00
  -3.1222472e-01   1.0837041e+00
   8.6342410e-01   1.5731067e+00
   9.5197319e-01   1.4362961e+00
   1.1831276e+00   1.0618383e+00
  -5.5051238e-01   7.4642641e-01
  -9.2687551e-01   1.8491697e+00
  -6.1535674e-01   1.1765048e+00
  -6.1523485e-01   1.1783765e+00
   1.5233740e+00   6.0863694e-01
   1.2635017e+00   2.6698835e-01
   1.2159717e+00   7.6561133e-01
  -1.4283243e-01   1.1048510e+00
  -3.4640256e-02   1.7903263e+00
  -1.1203784e+00  -7.9070254e-01
   1.6015663e-02   1.5817425e+00
   1.8312594e-01   8.5171180e-01
   7.1586716e-02   1.0953628e+00
  -1.3571267e+00  -4.3469950e-01
  -1.3462827e+00  -2.4501701e-01
  -3.6106573e-01   2.1012619e+00
  -2.8750028e-04   2.5843510e+00
  -8.4985113e-02   2.2579702e+00
  -4.1207172e-01   1.9545174e+00
  -3.2492119e-01   1.9508600e+00
  -1.7306501e-01   2.2783044e+00
   9.6734153e-01  -2.8780295e-01
   7.1628435e-01  -6.1062213e-01
   6.6844019e-01  -5.5450838e-01
   1.3902956e-01   1.9053458e+00
   1.8935733e-02   2.1949957e+00
   3.5407008e-01   1.0840656e+00
   3.0222961e-01   1.3978142e+00
  -6.3874553e-02  -7.2101520e-01
  -5.6022836e-01  -8.3389302e-01
  -2.0903748e-01  -5.8044092e-01
   1.7325332e-01   2.1211273e+00
   8.8930836e-01  -1.1719638e+00
   1.1327446e+00  -9.1448721e-01
   5.5843143e-01  -8.7744066e-01
  -1.2415037e-01   1.5547795e+00
  -5.6698144e-01   2.2311680e+00
  -3.8249290e-01  -7.8287906e-02
  -2.1763787e-01   7.9391096e-01
   4.0812958e-01   1.7849683e+00
  -1.5927236e-01   2.6570254e-02
  -4.8372203e-01   6.3840924e-01
  -2.3859306e-01   4.0342644e-01
  -1.8059328e-01  -4.3057421e-02
  -1.1348623e-01   2.6982267e+00
  -2.0511087e-01   2.8412677e+00
  -9.1265158e-02   2.8831008e+00
   4.3585998e-03   2.5607704e+00
   2.7519252e-01   1.1221925e+00
  -3.6544872e-01   2.7513789e+00
   1.4803060e-01   1.7245541e+00
   3.8252438e-01   1.0516479e+00
  -6.1867648e-02   7.3345340e-01
   7.3491106e-01   1.8323284e+00
  -1.6732132e-01   2.3467984e+00
   7.4329274e-01   1.8572234e+00
   2.6992200e-01   1.6384894e+00
  -4.8421040e-02  -2.4996457e-01
  -3.6933659e-02   4.6334093e-01
   6.2064379e-01   3.2984612e-01
  -1.4370733e-01  -7.1665974e-01
  -1.5501642e-01   1.0689618e+00
  -1.0399343e-01   2.1029960e+00
  -6.5484509e-01   3.6190178e-01
  -5.8517896e-01   9.2382971e-01
   1.7556137e-01   2.6148451e+00
  -1.0724484e-01   1.2005676e+00
   2.7865396e-01   2.1655177e+00
   1.9596962e-01   1.0308906e+00
   1.0504925e-01   2.1976013e+00
   4.3418090e-02  -2.3876923e-02
  -1.3287992e-01   1.2343207e+00
   4.1175265e-01   2.7607775e+00
   1.8502379e-01   2.9414006e+00
   3.3648926e-01   2.3138062e+00
   1.0443275e-01  -6.9363248e-01
   1.0522522e+00   2.8834853e+00
   7.2944870e-02   1.5590845e+00
  -1.2120974e-01   1.1486963e+00
   8.7373028e-03   7.1015715e-01
   1.8483176e-01   1.4305649e+00
  -2.4916200e-01   5.3654721e-01
   4.6819697e-01   1.2126051e+00
  -5.6283654e-01   9.2134385e-01
   2.0064112e-01   1.6353021e+00
  -1.5716720e-01   1.7521233e+00
  -2.4292408e-01   1.8440739e-01
   9.5917818e-02  -7.4067924e-01
  -1.8571788e-01  -2.6776294e-01
  -1.2412712e-01  -1.5528687e-01
  -7.7610271e-01  -4.4259529e-01
   2.3853319e-01   2.5489766e+00
   1.9355315e-01   1.4910146e+00
   3.0418650e-01   1.3477009e+00
   5.4503130e-01   1.1372314e+00
   2.0256258e-01   2.2120957e-01
   3.2737352e-01   2.1609661e+00
   3.6185374e-02   2.0030328e+00
   2.2200190e-01   7.2181671e-01
   3.0493941e-01   1.9284267e+00
  -5.4350123e-01   5.8743323e-01
   6.7091058e-01  -7.5127877e-01
  -6.0749503e-01   1.3412197e+00
   1.2518613e-01   1.9531694e+00
   6.8606133e-02   1.9769470e+00
   1.6749603e-01   1.7449928e+00
   3.6060863e-01   1.2668155e+00
   5.4486068e-01   4.9727580e-01
   3.4881761e-01   8.5853115e-01
   3.9953227e-01   1.0726495e+00
   4.3966687e-02   1.2243004e+00
  -7.4946290e-02   3.0315589e-01
  -5.0048830e-01   1.6666239e+00
  -6.4656101e-01   1.0949339e+00
  -6.9466248e-01   6.2666869e-01
  -5.7961692e-01   5.9644729e-01
  -1.1220547e-01   3.7986951e-01
   1.5307926e-01   6.1860337e-02
  -8.9494000e-01   1.0911553e+00
  -5.9311096e-01   1.4061296e-01
  -7.6419246e-01   7.8787661e-01
  -3.2226560e-02   1.9554030e+00
   8.1909310e-01  -2.8838411e-01
   2.0595587e-01   2.4953946e-01
   1.6968866e-01   7.5461508e-01
   9.4559808e-02   8.8566580e-01
   3.9150485e-01   1.0888933e+00
   4.9197725e-01   1.1464915e+00
  -4.1381117e-02   1.7233346e+00
   6.1151277e-01   1.4746099e+00
   7.7536614e-01   1.5147220e+00
   9.4190771e-01   1.1169348e+00
   3.6228880e-01   1.6875907e+00
   3.0763230e-01   1.9558211e+00
  -1.9002115e+00   1.4472917e+00
   1.1893570e+00   1.2166835e+00
   4.3021703e-01   2.5062994e-01
  -1.4517556e-01   8.2230189e-01
  -5.5895751e-01   3.7515193e-01
   6.5556223e-01   1.4884358e+00
  -4.4850403e-02   1.9134345e+00
   3.1784752e-02   2.2190775e+00
   1.6128856e-01   1.8483049e+00
   5.0524918e-01   9.4564024e-01
   7.1326104e-01  -4.6579478e-01
  -6.1324547e-02  -2.3137620e-01
   2.6012962e-01   2.8809217e+00
  -1.7003433e-01   3.2838736e-01
   6.0038082e-02   6.4717988e-02
   1.9905554e-01   9.0467347e-01
  -8.4708101e-01   1.5456124e-01
  -3.6912689e-01  -2.3101542e-01
  -2.4060509e-01   1.3624757e+00
  -1.4467526e+00   7.8778736e-01
  -1.2867638e+00   3.0996236e-01
  -1.2401169e+00   7.5659596e-01
   1.9792193e-01   1.5092584e+00
   3.1598206e-01   1.3815205e+00
   7.1063373e-01   1.1528670e+00
   5.0626291e-01   1.9246805e-01
   2.0180456e-01   2.2091721e+00
  -9.3461549e-02   2.0283448e+00
   3.6123561e-01   7.3014530e-01
   3.2995382e-01   1.9322969e+00
  -3.3260493e-01   4.9475164e-01
  -4.7445594e-01   9.7503376e-01
  -6.0111912e-01   1.2794273e+00
   1.4655265e-01   1.9379403e+00
   1.6601996e-01   1.9282850e+00
   1.8760845e-01   1.7438602e+00
   3.4901742e-01   1.3704274e+00
   6.7495695e-01   6.2298191e-01
   3.8615339e-01   9.3257780e-01
   5.4302158e-01   1.0831662e+00
   1.6449835e-01   1.1979843e+00
   1.3092168e-01   2.7492490e-01
  -4.8931621e-01   1.6003839e+00
  -5.4588159e-01   1.0071051e+00
  -6.1772320e-01   5.6242385e-01
  -4.6126041e-01   5.3152895e-01
   1.1295920e-01   3.3760085e-01
   3.4216469e-01   9.2137687e-02
  -8.3243550e-01   9.9006882e-01
  -3.5702220e-01   1.6533727e-01
  -6.3891220e-01   6.9237634e-01
  -1.6059570e-01   1.9750238e+00
  -5.9383659e-01   2.0207219e+00
   3.7095621e-01   2.6792943e-01
  -3.3830290e-02   1.2998874e+00
  -3.8613048e-01   1.7408398e+00
  -3.3884608e-01   1.8550439e+00
  -2.6992593e-01   2.0173199e+00
  -2.8497838e-01   1.9777182e+00
  -6.7470681e-02   8.6004698e-01
  -6.8746144e-02   1.1754084e+00
  -5.4207416e-01   2.4360127e+00
   2.3433144e-01   1.2347771e+00
   1.1068743e-01   1.1769490e+00
  -2.7867372e-02   1.8056973e+00
   1.0741016e-01   1.3696947e+00
   7.7773911e-02   1.1709143e+00
  -1.1944078e-01   7.4336678e-01
   4.7810464e-01   1.2518615e+00
   4.3646561e-01   9.6407045e-01
   1.6188990e-01   9.0457830e-02
   5.1560878e-02   1.9638637e+00
   2.8831874e-01   1.4408110e+00
   1.1256861e-01   7.4661911e-01
   2.5827307e-01   9.3368884e-01
   3.4817677e-01  -1.4283502e-01
   4.9445694e-01  -1.1645297e-01
  -1.0207078e+00  -2.0212618e-01
  -5.0241160e-01   7.9834065e-01
  -8.9537428e-01   1.0320882e+00
  -1.6194407e+00   4.0327657e-01
  -7.6470923e-01   1.0192425e+00
  -5.8190677e-01   7.8938993e-01
  -9.4247672e-01   1.1559015e+00
  -1.6161697e+00  -1.1651794e-01
  -1.8377180e-01   6.4734481e-01
   3.4801349e-01   9.7195028e-01
  -6.2835548e-01   2.1080812e-01
  -2.8365066e-01   2.8551224e-01
  -1.2895200e-01   9.9514829e-01
  -1.5912857e+00   4.3953133e-01
  -3.3078744e-01   7.2108412e-01
  -2.4155548e-01   1.3334428e+00
   5.8682595e-01   3.4391573e-01
   1.1051454e+00   1.6623662e-01
   9.8695142e-01  -1.3053277e+00
   1.2332277e+00  -8.5293293e-01
  -4.0320309e-02   7.7825801e-01
   3.7898683e-01   1.1232242e+00
   2.9057143e-01   9.5121112e-01
   2.0955182e-01   9.9190828e-01
   6.0491767e-01   2.2581862e-01
   6.3745242e-01   9.6381170e-01
   1.7321347e-01   3.2455570e-01
   5.1000844e-01   9.9058566e-01
   4.4774395e-01   6.2929030e-01
   1.0946181e+00   6.9537782e-01
   1.7439398e+00  -3.9768550e-01
  -1.0212815e-01   1.2640779e+00
  -2.8404345e-01   1.9098006e-01
   3.2902366e-02   4.9590942e-01
   1.1005553e-01   1.4281371e+00
  -1.8174764e-02   1.1723831e+00
   7.9501846e-02   3.7593958e-01
  -1.2539300e-01   1.5753392e+00
   3.1194714e-01   1.3901573e-01
   5.1626554e-01   1.8056715e+00
   4.4241632e-01   1.5812953e+00
   4.5671590e-01   1.7081185e+00
   5.2783893e-02   1.3398779e+00
   1.7080430e-01   1.4518191e+00
   2.1317786e-01   1.9181610e+00
  -3.3747668e-01  -1.9036731e-02
   2.8777767e-02   6.7653215e-01
   2.0920751e-01   1.5643866e+00
  -5.0195595e-01   1.8919770e-01
  -4.4700016e-01   8.9649465e-01
   7.2052308e-02   6.3482373e-01
  -3.1738078e-01   1.6269239e+00
   2.8474473e-01   1.6946972e+00
   2.5465788e-01   1.5371351e+00
  -4.8488168e-01   1.4458433e+00
   1.7328894e-01   1.1034714e+00
   1.5260547e-01   1.3318921e+00
  -3.2374307e-01   1.3748033e+00
  -4.4844905e-01   2.0997700e+00
  -1.7127857e-01   9.9411998e-01
   8.1275335e-01   7.5508059e-01
   9.2982671e-01   1.9600606e+00
   6.1559713e-01   1.3519454e+00
  -5.4305530e-01   2.0081445e+00
  -1.9989340e+00   1.7719142e+00
  -1.6673749e+00   2.3054253e+00
  -8.2024787e-01   2.0908903e+00
  -2.0054224e-01   2.0551927e+00
  -3.0221021e-01   1.0221816e+00
   7.0916532e-01   3.7917212e-01
   1.8045417e+00   2.0837087e+00
   1.1825558e+00   1.6642957e+00
   1.3407490e+00   1.1316815e+00
   1.5859423e+00   5.5517221e-01
   6.8538335e-01   1.0124347e+00
   4.2781696e-01   3.9408221e-01
   4.3856020e-02   8.7022254e-01
   1.6836411e-01   5.0862339e-01
  -4.5447320e-01   1.4513421e+00
   7.7187044e-02   1.6096323e+00
  -3.4150041e-02   5.0072420e-01
   1.6627240e-01   3.9821746e-01
  -1.6208423e+00   9.5890676e-01
  -1.1981229e+00   7.3357669e-01
  -1.7100582e+00   5.7186050e-01
  -3.2794921e-01   7.8710119e-01
   3.9854337e-01   1.5826762e+00
  -2.3548836e-01   1.3232992e+00
  -4.6890548e-02   1.5442566e+00
  -1.0624228e-01   1.6778414e+00
   6.4654623e-01   1.5903166e+00
  -2.4336383e-01   2.2298790e+00
  -2.1258099e-01   2.2432412e+00
  -2.1299799e-01   1.9027723e+00
  -7.8703347e-01   1.8953817e+00
  -8.9827466e-01   8.7632410e-01
  -7.0347171e-01   1.2797604e+00
  -5.6911097e-01   1.5374343e+00
  -4.7371351e-01   1.2758659e+00
  -6.2761426e-01   7.8649369e-01
   3.0921132e-01   1.5238637e+00
   2.0692286e+00   2.4982933e+00
   1.9688265e+00   2.4439849e+00
  -1.9427165e-01   1.1686006e+00
  -3.6980878e-01   7.1704435e-01
  -7.3377268e-01   1.1939370e+00
   5.7280523e-01   1.3330166e+00
   2.4388860e-01   1.3503200e+00
  -4.9740428e-01   1.6218949e+00
  -2.0906839e-01   1.1027982e+00
  -9.8932799e-02   2.4979565e+00
  -3.3406747e-01  -5.7680298e-01
  -7.2405285e-01  -1.0821704e-01
   2.6389643e+00   1.8904633e+00
  -2.4190346e-01  -1.0100577e+00
  -5.1090376e-01   8.0539158e-01
   7.0738145e-01   1.2740621e+00
  -1.5790658e+00   6.1064638e-01
  -1.0346938e+00   9.1444876e-01
   1.2517269e+00   1.8152136e+00
   1.1982952e+00   1.5129844e+00
  -5.1479804e-01   1.4262396e+00
   4.6882679e-01   1.5231043e+00
  -1.2789670e+00   1.2507072e-01
   5.2339646e-01   1.4846310e+00
  -8.9809564e-01  -1.9891828e-01
   1.1775065e-01   5.5579354e-01
   8.2614312e-01   2.0167805e+00
   1.1268688e+00   1.9689062e+00
   6.7464923e-01   1.5668621e+00
  -5.5253857e-01  -1.2498791e+00
   1.4487035e+00   1.8548821e+00
  -6.9606062e-01   4.6544374e-01
   2.2112333e-01   3.7939862e-01
  -2.8562712e-01   2.4191839e-01
   8.1440754e-01   3.5905677e-01
  -6.3518942e-01   2.5974385e-01
   1.0580129e+00  -2.0384991e-02
  -5.8090332e-01   5.8758201e-01
  -7.5228441e-01  -1.1273882e-01
   6.8139302e-01   7.7147972e-01
  -1.0099683e+00   7.2686432e-02
  -9.7417757e-01  -1.1217134e+00
  -6.4455945e-01   2.4742956e-01
   2.6533204e-01   3.5275304e-01
   9.6785384e-01   1.2901905e+00
  -4.0403193e-01   4.6580034e-01
  -2.9167641e-01   1.4580233e+00
  -6.9220529e-01   1.6048982e+00
  -6.7469740e-01   1.0574594e+00
  -6.2031365e-01   1.1224328e+00
  -6.2772841e-01   1.7046213e+00
   2.3836322e-01   1.0082065e+00
   5.4359732e-01   9.9496465e-01
  -3.3769009e-01   1.6564009e+00
  -2.4306168e-01   1.6604244e+00
  -2.9033079e-01   1.1453296e+00
   1.4176736e-01   1.0869849e+00
   2.0151659e-01   6.4092702e-01
   3.0975387e-01   3.8539271e-01
  -2.6926244e-01   1.3242631e+00
   6.1935266e-01   6.0499714e-01
  -6.0108833e-02  -7.0585110e-02
   6.1267938e-01   8.4639179e-01
   3.1132815e-01   9.5018569e-01
   3.4538618e-01   3.0504217e-01
   3.5096296e-01   9.9076815e-01
  -5.1056744e-01  -7.6516646e-01
   2.2477736e-01  -8.0183680e-01
  -9.5549000e-02   3.8292367e-01
  -6.3713260e-02   6.5741426e-01
  -5.5478861e-01   4.4283012e-01
  -1.2621704e-01   3.8194347e-01
   7.5231960e-01   8.1795578e-01
   5.6974279e-01   9.8411062e-01
   2.3636291e-01   6.8111778e-01
  -1.2059779e+00   2.4955257e-01
  -8.1154177e-01   1.7221189e+00
  -8.9574013e-01   6.3828705e-01
  -1.0151951e+00   1.0426703e+00
  -7.4467288e-01   1.3996847e+00
  -6.6206408e-02   1.2974674e+00
  -2.5036538e-01   1.4441714e+00
  -6.8693669e-02   2.8681654e-01
   3.9095152e-02   7.2634212e-01
   3.3938719e-01   5.0264304e-01
  -1.2758667e-01   1.3996828e+00
  -3.2042455e-01   1.1060075e+00
   1.2048468e-01   9.0802381e-01
   2.0135523e-01   9.2342083e-01
  -2.5381347e-01   1.3603114e+00
  -9.0901299e-01   1.2232207e+00
  -9.9841110e-01   1.0710114e+00
   4.6439709e-01   2.5353919e-01
   6.9170924e-01   5.4075984e-01
   7.6866643e-01   6.4058582e-01
  -6.0371452e-02   1.1661243e+00
   4.9749284e-01   1.0299573e+00
   6.7599078e-01   3.2176533e-01
   1.4987146e+00  -9.6464537e-01
  -9.5510121e-01   7.9449238e-01
   2.0798015e-01   5.0571207e-01
   2.1672300e-01   7.2259525e-01
   9.3028709e-01   3.9634230e-01
   1.5625206e+00   2.8843419e-01
   4.6831060e-01   1.1665261e-01
  -1.6361986e-01   1.1107961e+00
  -1.2382161e+00   5.6489093e-01
  -9.4320373e-02   1.0848915e+00
  -2.8558879e-02   8.4870987e-01
   3.4463846e-01   4.3018416e-01
   4.3999317e-01  -1.0319117e-01
   2.4416842e-01   4.9026648e-01
   4.0270330e-01   9.4079919e-01
   4.5057147e-01   5.5203980e-01
   7.0144153e-02   7.9448352e-01
  -3.9831885e-01   9.9850290e-01
   3.0973181e-01   4.8999186e-01
   3.0466618e-01   9.5176850e-01
  -6.8622885e-01   1.0435713e+00
   4.4985417e-01   7.1211131e-01
  -4.0720826e-01   1.0496844e+00
  -1.5847845e-01   1.0244920e+00
  -2.1008201e-01   1.0104751e+00
   9.6284684e-03   7.0109130e-01
   7.5396841e-03   1.4372982e+00
   1.5837905e-01   8.6885753e-01
   1.8565135e-01   6.1602446e-01
   2.6868167e-01   5.1929187e-01
  -3.4957604e-01   1.2908460e+00
   2.1588004e-01  -2.7542616e-01
   8.8056859e-02   5.7993123e-01
  -8.2572838e-02   8.2173720e-01
   6.3097604e-01   1.4805167e-01
   4.3455137e-01   8.2476873e-01
  -1.1986352e+00   6.6746590e-01
  -2.8358734e-01   1.0063827e+00
   1.4811033e-01   1.7169837e+00
   8.7077039e-01   3.6425983e-01
   5.8797964e-01   1.3803851e+00
   1.7365669e-01   1.9390831e+00
   4.4959424e-01   1.5895677e+00
   4.6029251e-02   3.6088521e-01
   7.9980924e-01   1.7437646e+00
   1.1702199e+00   1.2914426e+00
   4.9178209e-01   1.7500839e+00
  -1.1933697e-01   1.8975287e+00
  -1.4679973e-01   1.1070143e+00
  -1.2567829e-01   1.1895163e+00
   8.7218597e-02   9.9526770e-01
  -8.5783099e-01  -2.8771552e-02
  -9.0810005e-01  -1.4103279e-01
  -9.2515054e-02   1.7908722e+00
  -4.8361250e-01  -2.5979165e-01
  -6.0632562e-02  -1.2325724e-01
  -5.9433670e-01   6.8809676e-01
  -4.3827955e-01   2.4597894e-01
  -1.0726576e-01   2.7498341e-01
   1.5709288e-01   1.8107084e+00
   1.3452535e-01  -5.3201713e-01
  -3.4627827e-01   2.0511874e-01
   1.6147772e-01  -4.5851901e-02
   2.9787190e-01   4.5695717e-01
   4.2333104e-01   1.1991560e+00
   3.2020154e-01   3.8414796e-01
  -5.4162717e-01  -6.6454110e-01
  -9.7263543e-01  -5.6482302e-01
  -2.4115440e-01  -1.0583375e+00
  -4.6644494e-01   8.3950833e-01
   7.2395517e-01  -3.6294166e-01
  -2.6238963e-02  -2.2558186e-02
  -2.7968695e-01   1.2525465e+00
  -5.4174259e-01   8.8158512e-01
  -3.4853704e-01   1.7776488e+00
   1.9200775e-01   1.4606197e+00
   1.5657962e-01  -4.6664664e-01
   5.9728454e-01   1.5377641e+00
   2.4093323e-02   1.6991373e+00
   3.5423029e-01   1.4070959e+00
   2.4907833e-01   2.0550879e+00
   2.3748655e-01   1.9461549e+00
   6.2873005e-01   1.4904966e+00
   1.2713504e-01   1.7483372e+00
  -1.6295346e-01   1.3486442e+00
  -4.9066781e-01   6.7487805e-01
  -4.6456552e-01   5.9030043e-01
  -3.3437568e-01   6.9581670e-01
  -2.8936249e-01   6.8503212e-01
  -5.1167455e-02   2.0206959e+00
  -2.2163558e-01   1.3388505e+00
   2.1219199e-01   7.4345726e-01
   4.4955165e-01   1.2042981e+00
   6.1275081e-01   1.2146046e+00
  -4.0890564e-01   1.2797169e+00
  -5.0824960e-01   1.7817604e-01
  -4.6512006e-01   4.7584312e-01
  -3.0998128e-01   9.4223075e-01
   4.8784846e-01   1.7076407e+00
   3.1671150e-01   1.0754770e+00
  -1.0677634e+00   8.7121621e-01
   2.9808499e-02   1.3010514e+00
  -9.4878285e-02   4.2609439e-01
  -1.4498249e-01   1.0905943e+00
  -4.1950612e-01   1.4138825e+00
   2.4607731e-01   9.9727669e-01
   7.8224505e-02   1.3029137e+00
   2.8647035e-01   3.3383556e-01
  -5.0324274e-01  -1.6089989e-01
   4.8589198e-01   1.9436494e-01
   8.2583073e-02  -5.7474312e-01
  -4.3418359e-02  -5.5693531e-01
  -1.4266482e-01   7.2748782e-01
  -8.1530253e-02   7.1215305e-01
  -4.2903335e-01   7.9028393e-01
  -5.1406512e-02   2.0785690e-02
   1.7693707e+00  -1.9105417e-01
  -8.1358424e-02   1.1741554e+00
  -4.2451514e-02   9.0241936e-01
  -1.6006194e-01   7.8575511e-03
   5.6480257e-02   2.9672045e-01
   2.0541595e-01   7.6547225e-01
  -7.6817898e-01   1.0243108e+00
  -7.0604773e-02   1.0939313e+00
  -4.6687988e-01   9.6045230e-01
   5.6382680e-02   3.7911081e-01
   5.4264459e-02   9.4003437e-01
   1.2065812e-03  -2.1338907e-01
   9.7582835e-02   9.1160556e-01
  -9.5896042e-02   1.8831690e-01
   2.6408064e-01   5.2055140e-01
   1.7878274e-01   5.7658947e-01
   3.5964179e-03  -1.2104447e-01
   1.1718064e-01   5.1286631e-01
  -1.4035315e-01   1.5261916e+00
   1.0656646e-01   1.2203345e+00
   6.8424505e-01  -6.9436006e-02
   1.2003016e-01   6.4070298e-01
  -2.8053811e-01   1.0999592e-01
  -2.3863390e-01  -1.9129478e-01
  -2.3661236e-01  -2.0423119e-01
  -2.7951812e-01   7.5629234e-01
  -4.5928598e-01   3.5057941e-01
   7.0935797e-01   9.0288675e-01
  -1.4227076e-01  -1.9177901e-01
   6.2384834e-01   7.7302102e-01
   3.8784994e-01   9.1025736e-01
   1.0826672e-01   6.9032404e-01
  -1.9144940e-01   1.1006520e+00
  -8.9102340e-02   5.5323147e-01
  -4.9789518e-01   1.2532195e+00
  -5.0370912e-01   1.1309781e+00
  -1.0130491e+00   9.1788642e-02
   9.5378071e-02   4.0776491e-01
  -2.3890576e-01   1.7136848e-01
  -1.3136356e-01   8.2253623e-02
   2.7914301e-01   6.4726370e-01
   1.9245918e-01   8.9295536e-01
   5.1625879e-01   1.1223588e+00
   7.3349426e-01   7.4539344e-01
   7.0161731e-01   8.3179246e-01
   4.3378855e-01   4.1119395e-01
  -2.3582728e-01   8.9692061e-01
   1.4257073e-01   9.9766871e-01
  -2.1883354e-01   1.1635135e+00
  -2.8706855e-01   9.4799990e-01
   6.0870514e-01   6.8746750e-01
  -5.1173134e-01   7.0636226e-01
  -1.0309610e+00  -1.0364539e-01
  -7.0937343e-01  -5.4524135e-02
  -4.3363915e-01   4.1689673e-01
  -8.3354729e-01   9.1277254e-02
  -2.2882925e-01  -1.4899487e-01
  -2.6844334e-01   4.0225393e-01
  -1.2393697e-01   8.6058602e-01
   6.0896469e-01   6.0924613e-01
   1.4255925e-01   4.7980132e-01
   3.1809080e-01   3.8457487e-01
   6.0314959e-01   7.6659283e-01
   1.8909105e-01   3.2001713e-01
   3.1681915e-01   4.5131987e-01
  -9.6327671e-01   2.7246216e-02
   3.5874151e-01  -6.1123311e-02
   7.9077034e-01   2.6115127e-01
   6.3881303e-01   3.2962295e-01
  -2.0104590e-01   3.3037185e-01
   8.8105679e-01   6.1308922e-01
   9.6586037e-02   1.8789809e-01
   6.0137217e-01   4.1755074e-01
   2.1091460e-01   5.8903591e-02
  -5.9473317e-01   3.6767851e-01
  -4.8720845e-01   4.1840768e-01
   2.7371276e-01   4.5276934e-01
  -3.5532430e-01   7.3133074e-01
   1.0270339e-01   5.9960763e-01
   1.5657298e-01   9.7842300e-01
   1.0790130e+00   6.1548015e-01
   7.2020493e-01   1.7579112e-01
   7.4756543e-01   3.2740833e-01
   5.7031797e-01   1.1000054e+00
  -4.0719605e-01   1.3334417e+00
  -2.0010195e-01   1.4085291e+00
   1.5920014e-01   1.6862781e+00
   6.0568856e-01   1.0073974e+00
   1.1313709e+00   8.6131125e-01
   1.0599373e+00   1.4024573e+00
   4.4660909e-01   1.0205738e+00
   8.2104233e-03   1.2145059e+00
  -9.2550579e-02   1.3988582e+00
  -1.6546506e-01   1.0426491e+00
  -5.4839006e-01   7.8621047e-01
  -5.2464167e-01   1.9788225e-01
  -9.4674391e-02   1.2516857e+00
  -5.3273762e-01   1.2660431e+00
  -6.5492557e-01   4.0964732e-01
   2.0210247e-01   1.8444994e-01
  -1.2632066e-01   1.7593247e+00
  -9.3877143e-02   5.3810664e-01
  -2.7580895e-01   5.7597616e-01
  -7.1576695e-01   5.4102912e-01
  -4.0537495e-01   2.5549657e-01
  -5.5864969e-01   3.9524749e-01
  -7.9216641e-01  -5.3014147e-01
  -6.9814551e-01  -3.1088281e-01
   1.0483213e+00   3.9667560e-01
   1.1655358e+00   2.8122203e-01
   2.9032577e-01   4.2661154e-01
   4.2572022e-01   5.1021690e-01
   2.7485470e-01   5.9254268e-01
  -3.5521660e-01   1.1532854e+00
   3.9166280e-01   3.7435579e-02
   1.1075942e-01   4.3855217e-01
   6.8088042e-01   7.2604178e-02
  -2.4314062e-01   5.7816575e-01
  -5.4302466e-01   9.0046758e-01
  -5.0806054e-01   5.6283990e-01
   2.9238210e-01   8.4240592e-01
  -2.6173432e-02   9.5885891e-01
   9.2212843e-01   2.8575076e-01
   1.9690451e-01   6.8970735e-01
   6.5502812e-01   2.7581850e-01
   2.0572330e-01   1.0792514e-01
  -2.7389175e-01   5.5864724e-01
  -5.4853221e-01   9.2459961e-01
   6.3880968e-01   1.8043023e-01
  -4.3280050e-01   1.0446744e+00
  -9.8362206e-01  -1.3797916e-01
   6.7114693e-02   6.1072271e-02
   4.0863314e-01   2.6188788e-01
  -3.7026676e-01   8.5890997e-01
  -8.1135972e-01   2.4449498e-01
  -1.2301670e-01   2.0735431e-01
  -2.5738290e-01   1.0697074e-01
  -7.2930148e-01   7.0465943e-01
  -1.1105316e+00   1.4406256e-01
  -4.5846288e-01   4.2011074e-01
  -2.7782744e-01   1.3222478e+00
  -4.9564381e-01   7.1320542e-01
  -7.7829975e-01   2.9275416e-01
  -2.3265156e-01   6.8914048e-01
  -1.1676107e+00   3.5640276e-01
   5.6309386e-01   1.3106800e+00
  -2.5135768e-01  -8.3765479e-02
   8.6768939e-01   1.0003874e+00
  -3.2200565e-01   2.3275455e-01
   7.3978310e-01   5.1330045e-02
   7.5610858e-01   7.1469902e-01
   6.5004133e-01   1.3903068e+00
   7.4743505e-01   8.6697354e-01
  -6.8493168e-01   7.6145812e-02
   8.3955011e-01   1.2505409e+00
  -9.5337318e-01  -3.6788841e-01
  -3.0365906e-01   2.3043514e-01
  -4.6792645e-01  -7.3528171e-01
  -3.8403751e-01  -3.8692599e-01
  -3.1377706e-01  -8.5017155e-01
  -3.8794306e-01  -4.1072556e-01
  -4.1756986e-01  -1.1861868e-01
  -3.3793185e-01  -4.0576219e-01
  -6.4090091e-02   2.7272722e-01
  -5.5755607e-02   7.5339050e-02
   4.7453270e-01   6.8630665e-01
  -3.2416414e-01   2.4557222e-01
   4.5409141e-01   3.7346362e-01
   6.7048411e-01   2.5991713e-01
   2.8802034e-01   4.1026584e-01
  -8.5785057e-02   5.4566876e-01
   5.2836922e-02  -8.8482238e-02
   6.3349167e-01   3.7195788e-01
   5.9647730e-01   3.2450364e-01
  -5.4753211e-02   4.8977407e-01
  -4.2337338e-01  -1.9013417e-01
  -4.1930490e-01  -5.2945311e-01
   2.2470622e-01   9.0826585e-01
  -3.4834685e-01   1.4287956e-01
   6.7167911e-01   4.3015467e-01
  -3.4767874e-01  -4.9207475e-01
   1.2160173e-01  -3.3790644e-01
  -4.8157930e-01   4.3109654e-01
  -3.0683938e-01   2.0339816e-01
  -4.1355841e-01   4.4653274e-01
   4.5607906e-01   9.9103009e-01
   5.7355258e-01   5.1498435e-01
   7.2052075e-01   1.4633523e-01
   6.9051416e-01   1.3841546e+00
   1.2282060e+00   8.5049115e-01
   9.2084570e-02   1.1933981e+00
  -2.6361093e-02   1.4932636e+00
   2.7906248e-02   1.7229043e+00
  -1.4438687e-01   7.3265578e-01
  -5.6633731e-01   1.9307213e-01
   5.7199008e-01   2.0904356e+00
  -3.5695131e-01   1.6841076e+00
   3.3190070e-01   1.7335574e+00
   1.4453325e-01   1.9002340e+00
  -2.2543171e-01   9.4242461e-01
  -5.4132343e-01   7.0678273e-01
   8.7364324e-03   9.9064401e-01
  -1.5831089e-02   1.4907291e+00
  -9.5850103e-02   1.8831432e+00
   6.1210894e-01   7.0934498e-01
   3.2471124e-01  -6.0795022e-01
   5.9501569e-01  -8.0414611e-01
   5.5805689e-01   4.3192796e-01
   1.1333713e-01  -5.7609411e-01
  -1.1156709e-01   5.5933111e-01
  -9.2863762e-01   6.3341665e-01
  -2.1158607e-01   7.3268947e-01
   2.2295287e-01  -5.5483978e-01
  -6.8801499e-01   1.3481518e+00
  -3.7364933e-01   3.9686045e-01
  -9.2315194e-02   1.0798395e+00
   2.5896642e-01   9.8465895e-01
  -2.0738467e+00   1.1374403e+00
   2.5767087e-01   1.0389901e-02
   4.1339840e-01  -4.8499349e-01
  -6.8331728e-01   5.2912203e-01
  -8.9271729e-01   2.9943691e-01
  -1.9000776e-01   4.0568782e-01
   1.6023557e-02   3.5258433e-01
  -3.4807694e-01   9.6093453e-01
  -1.2057394e+00   3.7279821e-01
   1.6541882e-01   1.0362588e+00
   2.4378788e-01   7.8585104e-01
   5.2868731e-02   7.4396810e-01
   4.2752445e-01   9.0466833e-01
   5.2584438e-01   1.2164970e+00
   2.1829804e-01   1.0234772e+00
   3.7471820e-01   3.9404868e-01
   4.5834768e-01   7.2253503e-01
   5.9085391e-01   1.5075839e+00
   2.4617303e-01  -4.0606722e-01
  -6.1846339e-01  -4.4188336e-01
  -7.5491976e-01  -1.7300011e-01
   7.0944328e-01   8.2360662e-01
   6.0529361e-01   6.4139324e-01
   5.3693232e-01   8.2315412e-01
   4.3390022e-01   7.2447846e-01
   1.0541022e-02   4.0602414e-01
  -2.2831635e-01   3.9794694e-01
   8.5483274e-02   2.9491626e-01
   3.2041485e-01   8.8050095e-01
  -3.5382965e-01   4.2364810e-01
  -2.9394555e-01  -3.7917055e-01
  -5.9037804e-01  -2.0290892e-01
  -1.5409897e-01  -5.4989054e-01
  -7.3357803e-01  -8.6899190e-03
  -1.6824585e-01   3.3656565e-01
   4.2421001e-01   5.6644872e-01
   3.5774323e-01   3.6533487e-01
   4.1181376e-01   4.4781359e-01
   5.7355812e-02   1.2541450e+00
   2.1696672e-01   1.0450681e+00
  -1.9363570e-01   8.1880144e-02
  -1.0437451e-01   5.4603860e-01
  -6.7439439e-01   2.3969612e+00
  -5.1651805e-01   2.7019712e+00
   5.3388780e-01   2.4592272e+00
   5.2493810e-01   8.0461861e-01
   4.1710976e-01   9.2847790e-01
   8.0031565e-03   2.0692222e+00
  -6.6140316e-01   2.6947545e+00
   1.1682131e-01   2.8623925e+00
   5.4928958e-01   1.7801483e+00
   3.9549253e-01   1.3506876e+00
   7.5065034e-02   2.0909210e+00
  -1.8962128e-01   4.9184691e-01
  -2.8627509e-01   2.4159934e-01
   5.0710618e-02   7.9981112e-02
   1.1900792e-01   5.1766385e-01
   1.8923627e-01   1.4403666e+00
   3.6252237e-01   1.7714403e+00
   2.9674377e-01   1.7692977e+00
  -2.3462321e-01   9.7010681e-01
  -3.7173762e-01   6.0933923e-01
   3.5130805e-02   1.4932328e+00
  -3.0616573e-01   6.6369803e-01
   2.0174011e-01   1.4131469e+00
  -4.1180296e-01   2.3976669e+00
  -1.9946997e-01   1.3503550e+00
  -1.0768184e-01   1.1086016e+00
  -3.6242157e-02   8.4902644e-01
  -1.8815876e-01  -6.6551572e-02
   3.3244507e-02   2.1675831e-01
   1.4589832e-01   6.8615382e-01
  -2.9662961e-01   1.2920203e+00
  -6.7522025e-02   1.0064259e+00
  -5.0492796e-01   9.0980920e-01
   2.4621313e-02   3.1218377e-01
   3.7573193e-02   8.5732799e-01
  -2.1510355e-02  -2.9892434e-01
   7.2216591e-02   8.4069768e-01
  -1.2131677e-01   1.1146839e-01
   2.3751643e-01   4.4108544e-01
   1.4981362e-01   5.0681061e-01
  -3.9258253e-02  -1.7272851e-01
   1.2213635e-01   4.4150709e-01
  -1.7955663e-01   1.6369597e+00
   8.2916159e-02   1.1500742e+00
   6.5686787e-01  -1.8307916e-01
   4.9180907e-01  -1.0384703e-01
   1.1064982e-01   9.1636334e-01
  -4.0335790e-02   1.7343530e+00
  -1.7288241e-01   7.9119750e-01
   7.4489231e-02   1.4918024e+00
   5.5368556e-02   1.6054077e+00
  -1.7301095e-01   1.7270197e+00
  -5.2123237e-01   8.1243429e-01
  -6.9302929e-01   6.7627248e-01
  -6.6735607e-02   9.5061508e-01
  -6.3767106e-02   2.1574288e-01
  -1.7874830e-01   2.5085145e-01
   2.9437390e-01  -4.2248604e-01
  -1.3009062e-01   5.8544561e-01
  -1.4776496e-01  -4.5366381e-01
  -9.0902236e-02   3.5537368e-01
   2.9361050e-01   1.6052151e-01
  -5.4039398e-01   1.1370249e+00
   3.7381654e-02   1.4049213e+00
   2.3186286e-01   3.5324178e-01
  -4.9767815e-01   7.2983840e-01
   4.8049068e-02   4.6163462e-01
  -2.7083211e-01   5.7480087e-01
   2.2139377e-01   7.6698082e-01
  -1.0572051e-01   9.3982821e-01
  -3.8495351e-01   1.0827931e+00
   4.1383807e-01   6.1462662e-01
  -9.9076775e-02  -3.0074756e-01
   4.1610538e-01   6.6061413e-01
   1.8119603e-01   7.9601594e-01
   2.6204064e-01   2.1891804e-02
   1.0449862e+00  -5.5537957e-01
  -1.7362365e-01   7.2317972e-01
  -8.9918529e-01   3.4558156e-01
   1.5057083e-01   2.9364008e-01
  -1.3684717e-01   5.3790511e-01
   7.0689804e-02  -1.3067244e-01
  -3.2215099e-01  -1.7056473e-01
  -3.0831522e-01  -1.6293496e-01
   1.7521867e-01  -9.4874374e-01
   4.4466638e-01   4.8481822e-01
  -6.6333863e-02   1.0663926e-01
  -2.4960311e-01  -4.2678669e-01
  -1.3964419e-01   7.6512057e-01
   2.6347229e-01   2.2131905e-02
   1.3378242e-01  -3.2757143e-02
  -6.0461358e-02   1.9142718e-01
   4.1340655e-01   4.3419724e-01
  -1.1786527e-01   5.4092707e-02
  -8.6449407e-01   1.3726859e-01
  -3.0565489e-01   1.6869794e-01
   1.2306159e-01   7.4857424e-02
   3.3564286e-02   2.2609132e-04
  -1.9623150e-01  -9.8517204e-02
   1.5060828e-01   8.7362732e-01
   1.5691758e-01  -8.0299457e-02
   2.2733372e-01   8.8677809e-01
   5.5734131e-01   7.0939360e-01
   2.9851932e-01   8.7190134e-01
  -4.4536565e-02   4.7410331e-01
   6.8579411e-01   6.4182309e-01
  -7.2359453e-01  -8.4231660e-01
  -6.4343063e-01  -6.9967773e-01
   8.2890164e-02   1.4035208e+00
   4.4904580e-01   1.3149764e+00
  -4.5242059e-01   4.8837767e-01
  -5.6773846e-01   2.0360466e+00
  -3.7400778e-01   1.4018106e+00
  -5.9057179e-01  -7.2582335e-01
  -7.0710578e-01  -3.1674574e-01
  -1.4478436e+00   4.4099439e-01
  -1.0957796e+00  -1.6982913e-01
   6.1330341e-01   2.1512385e+00
  -1.5538602e-01   1.8929799e+00
   7.0025301e-01   2.1795152e+00
   5.6902001e-02   3.5395692e-01
  -2.0635343e-01   8.0830906e-01
   3.6669790e-01  -2.3197217e-01
  -2.7320045e-01  -6.6134385e-01
  -2.9330629e-01  -4.9984977e-01
  -7.4586445e-01   3.9425306e-01
   5.9916420e-02   1.5646630e+00
   8.6421357e-01   1.7101561e+00
   9.6591229e-01   1.8653065e+00
   8.7174802e-01   2.2589904e+00
   7.5427360e-01   3.6007711e-01
   1.3419323e-01   2.7272940e+00
   5.7732549e-01   3.5836014e-01
   9.3860511e-01   9.7194944e-01
   8.4132332e-01   7.1855182e-01
  -3.8185798e-01  -1.1044222e+00
  -1.3913207e+00  -4.2772545e-01
  -3.2168401e-01   7.3003236e-01
  -7.5315298e-01   1.0508497e+00
  -2.2375345e-01   3.3704499e-01
   3.3750528e-01   1.3204944e+00
   4.4706358e-01   5.1892770e-01
   5.6775025e-01   1.3185113e+00
  -3.9238710e-01   1.1697090e+00
   4.2412616e-01   1.1397546e+00
  -6.6716080e-01  -3.2182700e-01
  -1.2810993e-01   6.5177860e-01
  -3.1140897e-01   9.7120194e-01
   1.0498703e-01   1.7006852e+00
  -3.6672202e-01   4.7241205e-01
  -4.4701330e-01   3.1115548e-01
   4.2750136e-01  -1.2070058e-02
  -2.5424288e-01   1.1096279e-01
   6.2354693e-01   8.0839089e-01
   6.4789085e-02   1.8483438e-01
  -6.2155653e-01   5.1088735e-01
   9.1381915e-01   1.1330496e+00
   1.2723612e+00   1.7388000e+00
   1.0769206e+00   8.3081243e-01
   1.0837401e+00   8.3853259e-01
   6.4585864e-01   9.9406494e-01
  -2.0103326e-01   4.8952938e-01
  -1.8476254e-01   1.4629108e+00
   3.4017665e-01   1.3271717e+00
   1.0141857e-01   1.0208769e+00
   2.8988458e-01  -3.8287062e-01
   3.0922186e-01  -3.9398200e-01
   6.4636416e-01   1.6871890e-01
   8.5041421e-01  -2.2758672e-02
   9.7898654e-01   7.4566896e-01
  -1.9957481e+00  -6.1986097e-01
   1.0012274e+00   4.3765836e-01
  -2.0561579e+00  -6.5730585e-01
   6.1690636e-01   1.0778615e+00
  -1.9355275e+00  -6.9346102e-01
  -2.8533385e+00  -3.9408702e-01
  -2.6032469e+00  -2.5728220e-01
   3.2905369e-01   1.0565833e+00
   1.0093545e+00   4.3117066e-01
   4.5113971e-01   9.7132221e-01
   6.7047612e-01   2.0578753e-01
   5.9641938e-01   4.5321140e-01
   6.1936717e-01   2.2413579e-01
   4.4533949e-01   1.4553797e+00
   3.4203217e-01   4.5927658e-01
   1.0712086e-01  -4.9902850e-01
   3.9531246e-01  -2.2149340e-01
   3.9274302e-01   1.1394105e+00
   7.5982479e-01   1.6834720e+00
   5.2175804e-02   9.1016445e-01
  -5.1814494e-02   4.5254761e-01
  -6.6431711e-01   7.0898668e-01
  -3.4416844e-01   9.5651524e-01
  -3.2444263e-01   5.4900617e-01
   4.1664973e-02   6.4772675e-01
   4.5713976e-01   1.2848067e+00
   6.3844371e-01   2.0325168e+00
   3.9731620e-01   1.3715638e+00
   6.2207649e-01   1.0208247e+00
   3.5084267e-01   8.8310481e-01
  -1.3098053e-01   7.8536066e-01
  -7.7853747e-01   2.5733538e-01
  -3.6046220e-01   2.2668351e-01
  -2.0725257e-01   9.3790241e-01
   1.6607736e-01   5.1116609e-01
   1.7117343e-01   7.3909740e-01
   3.2399595e-01   7.0759858e-01
  -3.6696921e-01   4.8669081e-01
  -1.6302770e-01   4.5573721e-01
  -5.1920203e-01   4.7479691e-01
  -4.6229978e-01   3.6179801e-01
   1.4273299e-01  -7.2830280e-02
  -1.5214564e-01  -4.1561971e-01
   2.9320044e-01  -2.9426990e-01
   4.2505127e-01   5.4669895e-01
   2.8906879e-01  -1.9427797e-01
   3.5635140e-01   2.5511587e-01
  -2.9853363e-02  -1.5819575e-01
  -6.9467107e-01  -1.6413558e-01
  -6.1486006e-01  -5.4244291e-01
  -9.8188678e-02   3.1662242e-01
  -2.8017821e-01   5.9312233e-01
  -3.0480679e-02   8.5523531e-01
  -1.3946240e-01  -5.2992694e-01
   2.1652199e-01   2.1412865e-01
  -7.6112719e-02  -4.5875494e-01
   1.7328459e-01   8.2269035e-01
  -3.4376285e-01   8.6773855e-02
  -3.8553639e-01  -5.6047538e-01
   3.8737470e-01   6.4918106e-01
  -1.4422404e-01   8.4781937e-01
  -5.1729493e-01  -1.0700080e-01
  -1.3445752e-01   6.9241005e-01
  -1.9076923e-01  -1.8138950e-02
   5.2883234e-01   4.2976330e-01
   2.4201923e-01   1.4787863e-01
   1.9980283e-01   5.5559756e-01
   5.7775722e-01   2.0975742e-01
   3.1893499e-01  -4.3920666e-01
  -2.9640893e-01   5.8865044e-01
  -1.3976091e-01   6.4268830e-01
   5.8609355e-01   2.5708068e-01
   7.1276716e-01   2.0764311e-01
   3.6409462e-01   6.7143643e-01
   3.5950734e-01   8.1760950e-01
   3.9561510e-02   4.6024047e-01
  -2.6228494e-01   1.5461444e+00
  -2.4344432e-01   1.7356687e+00
   5.5996891e-01  -1.2122856e+00
   3.4164457e-01   1.1671894e+00
   1.9283760e-01   1.4270556e+00
   5.7766665e-01  -3.2655170e-01
   4.0842123e-01   6.4962643e-01
   3.8345019e-01  -6.1146844e-01
  -4.0880477e-01   1.7075803e+00
  -5.1824004e-01   2.2224967e+00
  -6.5619031e-02   2.0357229e+00
  -2.1564716e-01   1.3574478e+00
  -1.4462955e-01   1.9811473e+00
   4.8498251e-02  -9.4428259e-01
   4.8888225e-01  -5.6768256e-01
  -1.0813742e+00   8.4704151e-01
   3.6123472e-01   1.2546830e+00
  -4.8177052e-02   4.1608145e-01
   3.9647967e-01   8.7070720e-01
  -6.1880046e-01   1.7240279e+00
  -7.4907738e-01   1.4430610e+00
  -1.3477745e+00   1.8242513e+00
  -1.5771384e-01   2.4217897e+00
  -2.8626617e-01   1.2532212e+00
  -4.0693993e-01   1.3866584e+00
  -4.3045034e-01   1.2475050e+00
  -1.8127858e-01   1.3710162e+00
  -1.2215369e-01   1.6838478e+00
  -1.1917843e-01   2.7759733e+00
  -2.3253504e-01   5.8823318e-01
  -3.0497332e-01   5.9705551e-02
  -2.1839482e-01   1.8048971e+00
  -4.8906843e-01   1.3293085e+00
  -2.0635909e-01   2.3902735e+00
   2.8210627e-01   2.4954665e+00
  -1.5850026e-01   2.5219091e+00
   6.6930916e-02   1.9712776e+00
   9.4592535e-01   1.2752180e+00
   1.1336167e-02   1.6295263e-01
  -5.1733579e-02   8.2611041e-01
   3.3348341e-01   5.2925916e-01
   7.1793240e-01  -3.7528354e-01
   5.2068841e-01  -3.4021854e-01
  -9.3781243e-02   5.3634605e-02
   1.8239144e-01   1.6943162e+00
   8.3099424e-02   4.6249597e-02
  -1.7231850e-01   1.1934138e+00
  -3.6966792e-01   2.6725472e+00
  -3.1048056e-02   6.9929763e-01
   1.1027317e-02   6.2809945e-01
   5.6589635e-01   2.4834335e-01
   2.5601946e-01   1.0790600e-01
   5.5524319e-02  -6.1550783e-01
  -1.1894650e-01   3.8212466e-01
  -2.5894567e-01   1.4727463e+00
  -1.9477874e-01   5.9836952e-01
  -4.3574661e-01   1.1125463e+00
  -4.9087022e-01  -3.3807403e-01
   2.9450590e-01  -6.4957717e-01
  -1.5840788e-01   1.3182664e+00
  -1.0910517e-01   9.0195795e-01
   3.4154897e-01   8.8220774e-01
   3.0630062e-01   9.9812991e-01
   6.9099460e-01   8.9131318e-01
   9.0538793e-01   4.0978931e-01
   3.0129500e-01  -4.0394727e-01
  -3.6868644e-01   1.1509302e+00
  -4.7943533e-01   1.0800513e+00
  -3.8499401e-02  -5.3497665e-01
  -2.6499092e-01   3.7696419e-01
   2.8022313e-01   1.9719544e+00
   9.8604047e-03   1.9219412e+00
   2.3589867e-01   7.8677956e-01
   3.0646275e-01  -1.9105311e-01
   3.4679392e-01   2.6000348e-01
   3.3065409e-02  -5.5125536e-01
  -2.1507749e-01   8.3395660e-01
  -2.3899770e-01   7.6762308e-01
  -1.1244000e-01   7.1779916e-01
  -1.1248394e-01   1.1630100e+00
  -4.5492528e-01   2.8987612e-01
   9.6524402e-01   2.0621991e-01
   7.1840397e-01   5.3041755e-01
  -5.0276641e-02   2.0002051e+00
   6.4747965e-01   6.9687499e-01
   2.2402754e-01   1.9096456e+00
  -1.9851129e-01   1.6519757e+00
  -5.5762535e-01   1.8132182e+00
  -2.4442593e-01   1.3230888e+00
  -1.6101780e-01   1.6064028e+00
  -8.6210632e-02   1.9880803e+00
   1.0857538e+00  -5.5546319e-01
  -1.5056345e-01   6.3989280e-01
  -5.7423703e-01   2.1484115e+00
  -5.1995709e-01   1.9767035e+00
   4.2340847e-01  -6.1104495e-02
  -5.2884801e-01   1.3121677e+00
   1.0534220e+00  -1.1146202e+00
  -1.5990559e-01  -1.7482758e+00
   2.7471175e-01   3.5084626e-02
   2.8147691e-01   1.2597632e+00
  -5.2410022e-01   1.2134783e+00
  -1.0160667e-01  -1.5819125e-01
  -3.1279027e-01   1.9280903e-01
   2.1384832e-01   6.8289684e-02
  -6.0136936e-01   1.4099854e+00
  -7.1171814e-01   1.6675820e+00
   2.4613089e-01   1.1108105e-01
  -2.9292486e-02  -1.6485426e+00
  -6.2145142e-01   5.3749312e-01
  -1.2515715e-01   1.4553092e+00
   5.9479893e-01   7.1191309e-02
   1.1180852e+00  -2.2710028e-02
   1.6974834e-01   7.0133163e-01
   2.6165735e-02   6.5828228e-01
   1.3688424e-01   4.1528183e-01
   1.0251538e+00  -1.6673113e-01
   2.5695427e-01   2.0279390e+00
  -4.7089876e-02   1.7743991e+00
  -1.3078866e-01   1.6536545e+00
  -5.7478432e-01   2.5708114e-01
  -4.2739645e-01  -2.4770756e-01
  -8.2212457e-01  -1.2970018e-01
   1.9230839e-01   4.3478342e-01
  -5.9542436e-01  -3.8126968e-01
   8.2347934e-02   1.6833609e-01
   2.1057806e-01   5.2395703e-01
   1.6530291e-01   2.6534848e-01
   4.1898605e-02   9.4854110e-01
   3.7523083e-01   9.8680285e-01
  -1.7677440e-01   1.5167836e+00
   2.4255827e-01   1.5644495e+00
   1.5216436e+00  -1.5356007e-01
   1.4408986e-01   8.9327177e-01
  -2.6855009e-01   6.4854083e-01
  -4.1383349e-01   7.4650559e-01
  -7.3504290e-01   4.5979476e-01
  -2.6138033e-01  -7.0292068e-01
  -1.2317964e+00   1.4640192e+00
  -1.2428353e-01   4.4018054e-01
  -3.6932243e-01   7.0714607e-01
   1.0745618e+00   7.3554895e-01
   8.1965899e-01   1.0234394e+00
   9.5232717e-01   9.3476192e-01
   9.8798530e-01   8.7549485e-01
   1.4096274e+00   5.8277525e-01
   1.3373998e+00   2.8966007e-01
   1.1686266e-01   5.0567126e-01
  -2.5905370e-01   2.4338302e-02
  -6.5953663e-01   8.2503453e-01
  -2.4173396e-01   6.3843342e-01
   8.9551294e-02   1.1557503e+00
  -7.7152958e-01   5.0612548e-01
  -1.3801695e+00   7.5569029e-01
  -6.8444660e-01   1.3357195e-01
  -6.4487084e-01   3.4734476e-01
   1.4299271e+00   1.6593380e-01
   1.3424715e+00   5.0724168e-01
   1.2908009e+00   9.9030863e-01
  -4.7458613e-01   2.5912022e-01
  -8.0390030e-01   4.0484255e-01
  -1.1115000e+00  -3.3084636e-01
  -4.2388078e-01  -3.9216515e-01
  -3.0105161e-01  -7.5075020e-03
  -6.6551770e-01  -5.0914731e-01
  -5.9150234e-01   1.6753800e-01
  -4.3620691e-01   3.0648092e-01
  -7.5323767e-01   2.1366544e-01
  -5.1286358e-01  -1.4009312e-01
  -1.3558606e-01  -2.1936833e-01
  -1.3178020e-01   9.7916000e-01
  -1.7943001e-01   7.3346163e-01
   9.8478635e-01   7.8690900e-01
   5.5321237e-01   9.6444946e-01
   8.9573759e-01   1.1087020e+00
   6.0922494e-01   1.1288677e+00
  -8.1004904e-02   1.0440451e+00
  -7.4396785e-01   1.1818612e+00
  -3.0714443e-01   1.1230393e+00
  -5.6652351e-01   1.1710252e+00
  -3.0116280e-01   1.1066084e+00
   3.5256680e-01   1.2297410e+00
  -4.6815191e-01   1.7404121e+00
  -5.2002429e-02   1.1516570e+00
  -5.0262782e-01   1.5266809e+00
  -1.5918856e-01   9.1139187e-01
   3.1407449e-01   9.3414963e-01
  -1.2809439e-01   6.9866336e-01
   7.3333077e-02   1.1078588e+00
  -8.1929895e-02  -1.1529893e-01
   2.3538478e-01   3.0907978e-01
  -3.6683639e-01   1.0006570e+00
   2.6749772e-02   5.6360266e-01
  -2.2789699e-01   9.3684889e-01
   3.1826276e-01   6.6774781e-01
  -6.8407015e-02   1.1640459e+00
  -9.6743235e-01  -3.8922998e-01
   2.2185425e-02   1.1423476e+00
   5.8996855e-01  -2.7470524e-01
   9.4169921e-01  -1.2487144e+00
  -5.8360465e-01  -1.7193503e-01
   6.4197474e-01   5.6176811e-01
   5.9401168e-01   4.3391895e-01
  -2.5378565e-02   2.9370989e-01
   1.1687478e-01   5.0582695e-01
   1.2693642e-01   8.0785458e-01
   5.6820852e-01   1.9753160e+00
   6.1740388e-02   1.3607457e+00
   1.9637233e-01   8.5644508e-01
   3.1196682e-01   9.1648568e-01
  -1.7827211e-01   9.8138165e-01
  -1.0655454e-01   1.1050509e+00
   4.1875165e-01   1.1093665e+00
   1.3457554e-01   1.2700393e+00
  -2.7000133e-01   9.9463197e-01
  -3.1499794e-01   7.4400823e-01
   1.6723154e-02   1.0627829e+00
  -4.0440188e-02   2.3878037e+00
   5.5710178e-01   2.0867446e+00
   2.8302321e-01   1.1228741e+00
   1.8639113e-01   7.7421268e-01
  -4.1788765e-02   1.3018114e+00
   8.0007425e-01   1.1075004e+00
   4.6180688e-01   9.9991211e-01
   4.6295494e-01   7.4897558e-01
   6.0180880e-02   9.2400273e-01
  -7.3814463e-01   6.6177804e-01
  -5.1019129e-01   5.0434765e-01
  -5.5881233e-01   4.5770426e-01
  -6.5954748e-01   1.3087935e+00
  -1.5235309e+00   1.2058625e+00
  -1.0320090e+00  -3.5554085e-02
   4.6384570e-01   1.1814062e+00
   7.5202192e-01   1.4368503e+00
   4.9838901e-01   5.8249781e-01
   4.6773750e-02   5.5130939e-01
   2.9487027e-01   1.0718504e+00
  -5.7313513e-01   1.0107670e+00
  -9.3104572e-01   1.3374053e+00
  -1.0099414e+00   1.4880641e+00
  -5.8037470e-01   4.9468610e-01
  -4.4298286e-01   1.2790620e+00
  -4.3903932e-01  -3.4346953e-02
   2.0008183e-01   8.2582284e-01
   9.7468038e-02   8.9988027e-01
   1.0659521e-01   8.8392069e-01
   3.4319467e-01   8.3167013e-01
   4.2243152e-01  -1.1716688e-01
   4.9542381e-01  -5.8867672e-02
   3.9801713e-01   1.1154919e+00
   2.2734560e-01   7.1561125e-01
  -7.6092017e-01   9.7721931e-01
  -2.3691811e-01   1.1363553e+00
  -1.1101927e+00  -8.8919985e-02
   5.9352083e-01   5.9355573e-01
   3.1525315e-01   7.4904643e-01
  -1.2093655e+00  -9.6532048e-01
   9.5885485e-01  -1.0240141e+00
   6.4236045e-01  -4.8746933e-02
   4.3746789e-01   1.2374698e+00
  -3.8490695e-01   1.8235606e+00
  -7.5399157e-01   1.4313087e+00
  -6.8422998e-01   1.2563618e+00
   6.2520423e-01   1.0237541e+00
  -6.3017961e-02   1.5234327e-02
  -3.6211591e-01   4.7812581e-01
   1.7388285e-01   5.8288936e-01
   5.7996551e-01   1.1268945e+00
   1.5698294e-01   7.3300304e-01
  -1.9982500e-01   4.7629231e-01
  -3.9884427e-01   8.7278696e-01
  -3.9705476e-01   1.4700542e+00
  -5.0256361e-01   1.3955771e+00
  -4.6365113e-01   1.4288759e+00
  -9.8602759e-02   1.6369538e+00
  -4.4007316e-02   1.2318722e+00
  -3.4793498e-01   1.0999853e+00
   5.7252191e-01   2.1454177e-01
   1.4994545e-01  -7.9561654e-01
   6.9172796e-01  -3.3870146e-02
   5.7211498e-01  -3.5089372e-01
   4.0919526e-01   2.7952430e-01
   7.6402568e-01   1.0514197e+00
  -2.9489772e-01   1.9486304e-02
   8.0642950e-01   1.0038921e+00
  -5.0635234e-01  -6.9802155e-01
  -1.4914155e+00   1.5501635e+00
  -1.8540662e-01   1.7392910e+00
  -3.5554432e-01   1.9383883e+00
  -9.8577487e-02   2.1824702e+00
  -6.2338639e-01   1.8365696e+00
   6.4965531e-02   1.3459939e+00
  -2.0153356e-01   1.0417328e+00
  -2.2363237e-01   1.9625272e+00
  -5.0533156e-01   2.0651142e+00
   2.5046026e-01   1.3815601e+00
  -4.8148968e-01   6.7315100e-01
   6.6013953e-02   6.9301619e-01
   2.4516806e-01   5.1923906e-01
   1.4120131e-01   5.9416286e-01
   6.3446705e-01   1.3407061e+00
   6.2703211e-01   1.1665851e+00
   6.8531044e-01   1.4101364e+00
   7.1346472e-01   7.9001863e-01
  -1.0696973e-01   9.0399355e-01
  -2.7226306e-01   1.8044816e+00
   4.3030907e-02   6.5797068e-01
  -2.7514903e-03  -7.9145266e-02
   4.4625318e-01  -2.3227310e-02
   6.3093425e-01  -1.0481919e-01
  -3.9313268e-02   8.5248695e-01
   1.3421885e-01   6.6396784e-01
   3.0537943e-01   1.1345594e+00
  -2.5601159e-01   1.6251749e+00
  -1.9158866e-01   1.6995386e+00
   7.0378795e-02   1.1647414e+00
  -1.0976611e-01   1.2963430e+00
   5.6842795e-01   1.3136458e+00
  -1.4616196e-01   5.4237038e-01
  -2.1081503e-01   1.1948352e+00
  -9.8133068e-02   9.9866096e-01
  -8.5236085e-03   9.4762702e-01
  -5.9438911e-01   1.0199472e+00
   3.2673588e-01   4.1472640e-01
   7.9981784e-02   2.6763539e-01
  -4.9408762e-01   1.0399378e+00
  -2.9174790e-01   1.9977592e+00
  -4.8970621e-01   1.6717872e+00
  -1.4360901e-01   1.3281933e+00
  -4.6941402e-01   1.0299387e+00
   2.7071525e-01   7.0624745e-02
  -4.9950920e-05   4.5746294e-01
  -1.8849333e-01   8.3088413e-01
  -4.7419801e-01   4.5756156e-01
  -4.4242245e-01  -6.3915178e-01
   2.9017091e-01   3.1406425e-01
   1.0443225e+00  -4.9797444e-01
   1.5632514e+00  -1.5666358e+00
  -5.1518713e-03   1.3125747e-01
  -5.1020568e-01   1.0815276e+00
   7.9418101e-01   1.5008181e+00
   2.3889000e-01   9.6312681e-01
   3.4390135e-01   2.2835221e+00
  -8.1503554e-01   4.4129467e-02
  -2.0820824e-01   1.4881898e+00
  -1.3714895e-01   2.2037672e+00
  -1.6913354e-01   1.9549246e+00
   1.2274759e-01   1.6566683e+00
   7.4199340e-02   1.5592787e+00
  -2.6290040e-01   1.6164495e+00
  -3.1776232e-01   6.6398229e-01
  -3.6242342e-01  -2.0397421e-01
   7.0589759e-01   1.3788714e+00
   1.1634074e-02   9.2993604e-01
  -2.9129980e-01   1.1289102e-01
   2.6227059e-01   7.8616887e-01
   5.3443553e-01   1.1606466e+00
  -3.4758265e-02   6.3585134e-01
   4.1106026e-01   1.0517953e+00
  -7.8669441e-01  -8.7109260e-01
   4.9011050e-01   1.8398525e+00
   4.6206371e-01   1.5372038e+00
  -5.5582095e-01  -7.3511960e-01
  -3.3879131e-01   1.1587209e+00
   2.3145384e-01   8.3235053e-01
  -2.8301784e-01   5.3999788e-01
  -8.1288915e-01  -1.1540709e+00
   4.7825747e-01   6.4737517e-01
  -2.3997389e-01   1.3453396e+00
  -4.0977103e-01  -4.4785847e-02
  -7.3664709e-01   6.6852695e-01
   4.5585998e-01   2.2587316e+00
   3.0061066e-01   1.7219288e+00
   3.7528830e-01   6.3804335e-01
  -5.1390934e-01   4.7159901e-02
   3.3383304e-02   3.1941969e-01
  -2.3913707e-01   7.5637342e-01
  -1.8064868e-01   1.1111304e-01
  -6.2163762e-01   4.5867886e-01
  -8.6860870e-02   7.8546519e-01
  -5.7550314e-01   7.7951491e-01
   4.3796421e-01   4.1327021e-01
   3.9972020e-01   8.5087006e-01
   2.3829871e-01  -2.9886161e-02
   2.9270280e-01   8.3053453e-01
   3.7472297e-01   1.8396613e-01
   9.2678459e-02   2.0430167e-01
   4.0683924e-01   5.8278411e-01
   9.9003687e-01   4.1970594e-01
   3.6382502e-02   2.3053039e-01
  -1.0541248e-01   3.3941556e-01
   1.8530446e-01  -3.6362681e-01
  -2.7094888e-01   1.6204890e+00
  -1.0665188e-01   7.8406034e-01
  -1.9807675e-02   4.9107987e-01
   2.8665233e-01   3.3652742e-01
   4.3253406e-01   3.1859740e-01
  -1.6333881e-02   7.1038456e-01
  -4.1612797e-03   8.1047080e-01
  -2.6718563e-01   4.2342384e-01
  -3.4241969e-01  -4.0535728e-02
  -1.2365910e-02   2.5536931e-01
  -1.4523070e-01   1.1926397e+00
  -5.9870706e-01   2.0557161e+00
   4.1171398e-01  -2.6399935e-01
   7.8998711e-02   6.6440398e-01
   2.6845572e-01  -5.7042310e-01
   4.2586179e-01  -6.3280624e-01
   2.0711536e-01   9.0081185e-01
  -1.3061488e-01  -9.5862420e-02
  -4.4463140e-01   4.4650186e-01
   1.4415461e-01  -8.5250442e-01
   3.9669668e-01  -5.3467838e-01
  -2.8128723e-01  -4.0494590e-01
  -6.3509151e-02   1.3705109e+00
  -1.4436317e-01   7.2035155e-01
   1.0730700e-02   9.1143091e-01
   1.3859370e+00   1.2729896e+00
   2.0742485e-01   1.1786547e+00
   6.6209249e-01   1.1495886e+00
   1.1686611e-01   1.5650072e+00
   2.5422640e-01   1.7396888e+00
   4.7285278e-01   1.2783471e+00
   1.5588638e+00   1.3940175e+00
   1.7131216e+00   1.2182033e+00
   1.2585822e+00   1.5123106e+00
   1.3245494e+00   1.7901913e+00
   1.2792087e+00   1.4459929e+00
   9.3800681e-01   1.4515612e+00
   8.8385954e-01   1.3511488e+00
   1.3818149e-01   1.4505324e+00
  -5.0186349e-01   4.2462083e-01
  -5.9218693e-01  -7.3820008e-01
  -1.7835054e-01  -1.1124974e+00
  -1.1522941e-01  -1.5321464e+00
  -8.2698503e-01   4.6632558e-01
  -7.1873209e-01   5.9283592e-01
  -7.6910106e-01   4.7982243e-01
  -1.1727214e+00   7.0354982e-01
  -9.0152980e-01   2.3635117e-01
  -1.0438221e+00  -5.5914706e-01
  -1.0772126e+00  -1.4769160e+00
  -6.0307377e-01  -1.2079638e+00
  -1.0720851e+00  -1.4904347e+00
  -7.9761123e-01  -4.4934657e-01
  -6.8398998e-01  -1.3635680e+00
  -1.1392786e+00  -1.1166117e+00
   1.1644456e+00   4.2438026e-01
   5.4769531e-01   2.6909486e-01
   3.0529496e-01   5.4699836e-02
   3.7276177e-01   4.9121217e-01
   1.1883507e+00   6.3664678e-01
   3.4078206e-01   1.2663017e+00
   8.2577248e-01   7.2202819e-01
  -7.9502335e-01   3.6128484e-01
   5.9357583e-01   9.5053068e-01
  -1.2514694e+00   7.2808106e-01
  -1.2020497e+00   6.6315606e-01
  -8.1531165e-01   4.8835798e-01
  -9.4802439e-01   7.4424186e-01
   1.4672291e-02   3.5080069e-01
   4.7373537e-01   8.4961705e-01
  -4.4215124e-01   8.7986041e-01
  -6.8477418e-01   4.3905069e-01
  -4.7115717e-01   4.2610858e-01
   3.3631198e-01   1.2215488e+00
   5.3737456e-01   8.9395661e-01
  -5.1572717e-01   7.4413735e-01
  -6.8460228e-01   5.7697642e-01
   5.5429393e-01   7.0995015e-03
   1.1245097e-01   3.6502219e-01
   2.2691007e-01   6.0555534e-01
   1.1988008e-01   2.8172561e-02
   3.5517652e-01  -2.9536117e-01
  -2.5919397e-01   7.9742184e-02
  -7.6359153e-01   6.6969515e-01
  -8.0446379e-02   2.8866839e-01
  -4.2490219e-01   5.0090682e-02
   5.4775013e-02   1.4324746e+00
   3.1925773e-01   1.4043681e+00
  -3.3589545e-01   1.2169539e+00
   1.5942583e-01   1.1470143e+00
   6.6742666e-01   1.3740176e+00
   6.0780296e-01   1.5202202e+00
   7.5530995e-01   1.2959790e+00
   9.5148475e-01   1.5126516e+00
  -5.7156386e-01   1.3853877e+00
  -6.5111580e-01   5.6816378e-01
   5.5844172e-01   1.2341900e+00
  -8.1772834e-01   5.3797370e-01
   6.8348400e-01   6.2698593e-01
   2.4599098e-01   9.4388211e-01
  -3.5144237e-01   1.2243098e+00
  -3.8911443e-01   1.0779100e+00
  -5.3427557e-01   1.1233630e+00
  -8.3147283e-01   9.3435230e-01
  -5.1054157e-01   7.3020364e-01
  -2.0166553e-03  -5.6129387e-01
  -1.1154971e-01   8.8755508e-01
  -1.2058376e-01   6.2983048e-01
   8.2480635e-01   1.3866669e+00
   7.9732360e-01   9.4503487e-01
  -1.2928913e-01   3.7585973e-01
  -2.9283386e-01   1.6010144e-01
  -1.0330705e+00  -4.8947007e-01
  -9.5776518e-01  -3.1576449e-01
  -8.2845713e-01  -4.7223769e-01
  -5.4293666e-01   6.6060199e-02
  -8.5979551e-01  -2.9632657e-01
  -5.7065610e-01  -3.2411023e-01
   4.5745459e-01   9.5180400e-01
   6.6106237e-01   1.0368161e+00
   3.2632419e-01   8.3880092e-01
  -2.4366043e-01   6.8563418e-01
  -3.5866688e-01   6.1895166e-01
   2.6686886e-01   4.2454270e-01
  -1.3138753e-01   4.2617586e-01
   4.1103287e-01   7.6795820e-01
   2.2822489e-01   6.1909300e-01
   1.2395035e-01  -2.4620038e-01
  -3.6064719e-01  -8.7647020e-03
   2.7352642e-01   6.1716280e-01
  -1.8156375e-02   4.1972077e-01
   6.7264699e-01   6.5637956e-01
  -5.4121637e-02   9.2297346e-01
   4.7043630e-01   6.3650025e-01
   3.5276324e-01   3.2741959e-01
   5.1840826e-01   6.7605341e-01
   2.2304108e-01   3.5087006e-01
   6.1883965e-01   7.3712110e-01
   5.7604427e-02  -1.6119892e-01
  -1.2269507e-03  -4.4543235e-01
   5.9119740e-01  -6.5215467e-02
  -8.6416726e-01   5.3843993e-01
   4.7368333e-01   9.0641134e-01
   5.7695511e-02  -2.9899177e-02
  -1.3835047e+00   2.2130056e-01
   6.5878044e-01   6.9822315e-01
  -3.5401538e-01   3.2839395e-01
  -4.1311677e-01   6.8674198e-01
   2.3328022e-01   4.7584071e-01
  -1.1755156e-01   9.5616092e-01
  -8.9639831e-01   4.6653810e-01
  -3.0221507e-01   5.9531974e-01
   1.4579934e-01   7.5903642e-01
   5.5701641e-01   1.2384500e+00
  -4.6673337e-01  -1.0584477e-01
  -5.8887314e-01  -1.8300634e-02
   4.5558958e-01   8.6643708e-01
  -3.3841442e-01   1.0161747e+00
  -2.1919726e-01   5.2255724e-01
  -4.4982468e-01  -1.0358402e-01
   9.0945915e-01   2.3667174e-01
   2.8188154e-01   3.4241265e-01
   9.6612951e-01   9.8496753e-01
   3.6984051e-01   6.5175331e-02
   3.3945630e-01   5.6929608e-01
  -5.4447297e-01   3.8440481e-01
   1.4427926e+00   3.1882969e-01
  -6.4435351e-01   2.0309597e-01
   1.8609332e-01  -6.5699919e-02
   9.5753855e-01   2.6624899e-01
  -4.5219792e-01  -9.3021809e-01
   4.6636313e-01   2.1748543e+00
  -1.5790285e-01   1.6217625e+00
   4.0404072e-01   1.7571081e+00
   1.4136440e-01   1.6592149e+00
   8.6281055e-01   1.0437917e+00
  -7.4207199e-02   1.2498027e+00
  -4.5999378e-01   8.5877029e-01
  -5.9537657e-01   6.7550655e-01
  -1.3846318e-01   1.3364238e+00
   7.6352766e-01   1.9430192e+00
   1.8415102e-01   1.1216558e+00
   4.3314915e-01   1.6319989e+00
  -7.1095763e-01   1.1879372e+00
   1.2057656e+00   1.2618152e+00
   6.9763385e-01   2.0579561e+00
  -6.0275449e-01   1.2886258e-01
  -3.8433717e-01   9.8524233e-02
  -5.2973622e-01  -3.9762248e-01
  -3.3532990e-01  -1.0228933e+00
  -7.8982296e-01  -2.1582679e+00
  -1.9597368e-01   5.4755426e-02
   2.8259945e-01  -1.2815073e+00
  -6.8520503e-01  -7.4372886e-01
   5.1226524e-01   2.0436413e+00
  -6.9663515e-01  -9.5062710e-02
   4.0302504e-01  -1.8075921e+00
  -1.9540649e+00   7.4676236e-01
  -1.7209175e+00   1.3556689e+00
  -2.4622861e+00   2.0454945e-01
  -1.6906842e+00   1.4396420e+00
  -1.3250111e+00   1.5391656e+00
  -1.6980473e+00   1.4239734e+00
   4.9320004e-01  -3.0108339e-02
   1.4040003e+00   6.4903127e-01
  -1.6955448e+00   1.5655799e+00
  -1.0886893e+00   2.6378797e-01
   2.5413016e-01   6.7470886e-01
   5.5113030e-01   6.9516310e-01
  -6.0592421e-01   7.3782870e-01
  -6.1967873e-01   1.0681807e+00
   1.0128329e+00   2.4952338e-01
   6.5061939e-01   6.3920229e-01
   8.6626011e-01   9.4920614e-01
   1.7747888e+00  -4.6131896e-01
   1.9659984e+00   7.6233095e-01
  -1.5719682e+00   7.7559683e-01
   1.1477193e+00   9.7893719e-01
   1.3180852e+00  -5.2393830e-02
   1.5322674e+00  -4.7202202e-01
   1.1933650e+00   1.2853583e-01
   1.3808129e+00   1.1193198e+00
   8.8760626e-01   2.5585106e-01
   1.0593921e+00   5.7364861e-01
   3.4887767e-01   2.4232969e-01
   1.2768193e+00   3.6584410e-01
   1.0834347e+00   5.5321246e-01
   8.4963799e-01   2.4871812e-01
  -2.8188719e-01   4.2933673e-02
   5.3812120e-02   1.0058517e+00
  -3.1484134e-01   2.5427842e-01
   4.5122529e-01   7.0797485e-02
   5.0305929e-01   4.2693811e-01
   1.2032700e+00   3.1384313e-01
  -6.9229940e-02   1.1793448e+00
  -5.9834696e-01   6.7523513e-01
  -8.2087958e-01   9.7787166e-01
  -8.1653967e-02   6.6767003e-01
  -3.8804511e-01   2.8932262e-01
  -3.1870495e-01   6.9541481e-01
   4.7016466e-04   8.1709994e-01
  -8.0712933e-01   4.5464034e-02
  -5.0127238e-01   4.3544336e-01
  -6.8855642e-01   1.4506412e-01
  -5.5713441e-01   2.0273472e-01
   2.0520566e-01   6.8196381e-01
  -4.5278982e-01   7.6160694e-01
  -1.1547329e+00   7.1485200e-01
  -5.9761888e-01   8.7333039e-01
  -6.9860904e-01   7.5751303e-01
  -6.1976894e-01   5.6966974e-01
  -5.0481097e-01   5.3967995e-01
  -6.5797844e-01   1.4943758e+00
  -5.8199144e-01   1.2785583e+00
   1.0053665e-02   1.2094002e+00
   6.2841351e-01   3.2510247e-01
   3.9152748e-01  -2.5927694e-01
   3.8214775e-01   8.5236509e-01
  -4.3570571e-01   1.4938487e+00
   1.0847794e+00   9.4645596e-01
   1.3943565e+00   1.1232920e+00
   1.0664638e+00   1.3695735e+00
   2.7445884e-01   3.9802297e-01
  -1.0177152e+00   1.3090894e+00
  -7.9844009e-01   6.5074257e-01
  -9.4596689e-01   9.3464447e-01
  -6.1726034e-01   1.7386435e+00
   3.4454305e-01   6.2481221e-01
   3.1940305e-01   2.8452638e-01
  -2.2643542e-01   1.5441803e+00
  -4.6603904e-01   1.2446344e+00
   1.9173533e-01   1.0899235e+00
   5.4195370e-01  -2.6587139e-01
   4.1519930e-01   2.8136601e-01
   5.7756409e-01   1.1615938e-01
  -7.6229411e-01   4.8304989e-01
  -9.0410207e-01   6.4122534e-01
   8.0621232e-01   5.0835177e-01
   4.8585849e-01   4.6535614e-01
   9.2006630e-01  -4.2742138e-01
  -3.8117894e-01   1.3187619e+00
   4.6889154e-01   3.5812992e-01
   4.2965365e-01   2.4000372e-01
   2.0153854e+00  -2.4612480e-01
   1.0440179e+00   7.4838005e-01
   2.1861291e-01   1.1287408e+00
   7.6839414e-01   9.7699573e-01
  -3.8781602e-01   9.8074341e-01
  -2.7014787e-01   1.3534909e+00
  -1.2131023e+00   6.9604231e-01
  -8.4554992e-01   7.3734574e-01
  -3.1424133e-01   1.0182460e+00
  -9.7710055e-01   6.3932133e-01
  -3.8734487e-01   5.9782833e-01
   7.2866827e-01   3.7706453e-01
   2.2800732e+00  -2.6094135e-01
   1.3927178e+00   1.0118644e-01
   1.6222909e+00   2.2244977e-01
   1.3890971e+00   2.6932850e-01
   7.2611254e-01   5.2555587e-01
  -1.2836062e+00   3.6370757e-01
  -6.3346583e-01   1.5385424e-01
  -9.5077743e-01   2.5094743e-01
  -1.0373315e+00   3.9662627e-01
   5.3483210e-02   4.5675339e-01
  -2.3767278e-01   1.1084890e-01
  -8.7275422e-01   2.9646632e-01
   2.4039280e-01   2.0409768e-01
  -1.3509127e+00  -2.4796042e-01
  -1.5112467e+00   7.7436666e-02
  -7.2354218e-01   5.0401618e-01
  -1.1098084e-01   1.5087579e+00
   2.3248276e-01   9.8132073e-01
  -3.2921404e-01   1.2536957e+00
  -4.0088340e-01   9.5492279e-01
  -5.2996319e-01   1.4728835e-01
  -3.3748498e-01   1.5756984e+00
   2.2342410e-01   4.0437404e-01
  -8.2236788e-01   6.0459791e-01
  -6.7815853e-01   3.8857584e-01
  -7.7730544e-02   1.2210962e+00
  -1.1508229e-01   1.0139849e+00
  -5.1357558e-01   2.0090716e+00
   1.8342715e-01   1.4242241e+00
   4.0049487e-01   8.9554068e-01
   3.5732557e-01   9.9494081e-01
  -1.9006615e-01   1.5840609e+00
  -1.3913860e+00   1.3243153e+00
   2.6743575e-01   4.5289223e-01
   4.2677917e-02   1.1445164e+00
   7.9729436e-01  -4.0060057e-01
   4.7032521e-01  -4.6384859e-01
  -3.9062074e-01   1.1304257e-01
   3.0993499e-01   2.6692233e-01
  -6.8865002e-03  -2.3472293e-01
   4.2131094e-01   5.6835840e-01
   2.7711410e-01   4.4919973e-01
   7.0620538e-02   1.1488675e+00
   1.3895576e-01   1.9867197e-01
   8.2796024e-01  -6.1661411e-02
   5.8878469e-01   5.8347074e-01
   2.8483165e-01   3.1077721e-01
   6.3063340e-02   5.3259041e-01
   4.9361866e-02   3.7296431e-01
  -5.7016944e-01   4.9857609e-01
  -3.0511570e-01   3.8547862e-01
   3.4854495e-01   8.1208465e-01
   5.9804249e-01   5.4927289e-01
   3.6001941e-01   2.7096748e-01
  -2.6513211e-01   3.6454717e-01
  -5.4382884e-02   1.9262484e-01
   3.6937783e-01   6.8964581e-01
  -8.5759072e-01   8.8156222e-02
   2.5099353e-01   5.3069330e-01
  -7.2087468e-01   1.5907024e-01
   5.3409316e-02   4.5146472e-01
   2.6826435e-01   4.8484378e-01
   5.4632701e-01   9.4552661e-01
   5.6083917e-01   5.5253646e-01
   6.6228049e-02   4.8447088e-01
   8.5045547e-01   6.1532814e-01
  -3.6461093e-01  -1.0582846e-01
   1.0128059e+00   1.2585088e+00
   5.8382426e-01   5.4447139e-01
  -4.8671343e-01   4.4463860e-01
  -5.0697060e-01   1.8696866e-01
  -1.2380526e+00  -8.8651671e-02
  -1.3220690e+00  -1.6498722e-01
   1.4814502e-01  -3.5396031e-01
   3.2830060e-01   3.3915281e-01
   8.1334650e-01   3.4737112e-01
  -5.7966690e-01   1.5941215e-01
   8.1910360e-04   3.5393666e-01
  -3.8980886e-01   1.3760818e+00
  -6.5319252e-01   7.6353291e-01
  -2.5588882e-01   1.2388164e+00
  -5.7426936e-01   6.4182963e-01
  -1.8306782e-01   1.5407445e+00
  -9.2252910e-01   1.1096940e+00
  -1.0257718e+00   1.0178475e+00
  -8.3354197e-01   1.4327726e+00
  -5.9612909e-02   1.5032655e+00
  -1.4959594e-01   1.5017145e-01
  -6.9406278e-01  -1.0992880e-01
   1.5337042e-01   9.1184380e-01
  -8.3103225e-02   6.4569382e-01
  -2.1761253e-01  -6.8641388e-02
  -4.3590607e-01   7.4963275e-01
  -3.5828605e-02  -1.0475007e-01
   3.9585260e-01   1.2641516e+00
   1.9895371e-01   5.3084833e-01
  -3.1060640e-01   1.1034704e+00
   1.5141965e-01   1.2022332e+00
  -3.9515903e-01   1.2581063e+00
   2.5161689e-01   1.1030723e+00
   4.4876444e-01   1.2160534e-01
   6.6534036e-01   4.9379435e-01
   1.2190644e+00   8.2981722e-01
   9.7539491e-02  -1.3112988e-02
   1.2881302e+00   9.0926797e-01
   1.2008436e+00   8.0439720e-01
   1.1478427e+00   8.2994042e-01
  -5.7360584e-01   7.7791844e-01
  -6.9309665e-01   7.9921106e-01
  -9.5094618e-01   1.0257688e+00
  -5.1998159e-01   1.4589013e+00
  -2.3849581e-01   9.5399364e-01
  -5.8051308e-01   1.5934023e+00
  -4.2523364e-01   1.5653385e+00
  -1.4533114e-01   7.3237998e-01
  -2.6041212e-01   1.4142131e+00
   9.4347775e-04   1.2953295e+00
  -3.5401144e-01   9.1830532e-01
  -5.4004399e-01   1.0212744e+00
   1.6427810e-01   9.3109185e-01
   3.7011240e-01   8.7244543e-01
  -2.7987749e-01   1.2708138e+00
   3.7223244e-01   1.1717554e+00
   5.4485803e-01   1.0663120e+00
   4.4433612e-01   1.8264654e+00
  -7.2742851e-01   2.0904612e-01
  -6.0241492e-02   1.2360591e+00
   2.4221161e-01   6.1283796e-01
   9.3928327e-01   6.4034173e-01
   4.9941142e-01   1.4666566e-01
   7.8899587e-01   4.7205576e-01
   1.0983936e+00   2.2449679e-01
  -5.8960386e-01   8.3948503e-01
  -6.4263141e-01   7.6952836e-01
   3.8873641e-01   1.3812968e+00
   1.0142077e+00   6.5273223e-01
   7.1345372e-01   1.1006055e-01
   2.6070529e-02   4.1888924e-01
   4.7001744e-02   2.2289362e-01
  -6.2335355e-01   5.4058705e-01
  -4.6471390e-01   4.5931601e-01
  -2.9931522e-01   3.5243712e-02
   1.5793823e-02   1.1498766e+00
   2.4967506e-01   1.7720702e+00
  -1.5611631e-01  -4.5637016e-01
   5.2650830e-01   1.2046027e+00
   6.2939121e-01   1.1913821e+00
   4.7535480e-01   1.4333453e+00
  -9.4982137e-01   3.1733463e-01
  -9.7145263e-01   5.5859952e-01
  -3.6546014e-02   6.5185565e-01
  -5.7591260e-01   4.6400443e-01
   2.2374388e-01   6.5075170e-01
  -8.3681664e-01   9.4076975e-01
  -3.3682927e-01   3.8718056e-01
  -3.4820499e-01   3.1651130e-01
   1.9162731e-02  -8.7780783e-01
   3.8774940e-01   1.2530087e+00
  -7.0900586e-02   1.9342801e+00
   6.4523844e-01   7.9983980e-01
   9.1229911e-01   1.2100262e+00
   4.8060311e-01   8.0489828e-01
   6.1663703e-01   1.7220755e+00
   8.3997987e-02   1.3474771e+00
   5.3119066e-01   1.6120926e+00
  -4.2019965e-01   4.8628423e-01
  -1.1456437e-01   1.1052629e+00
   3.3432927e-01   6.7676896e-01
   1.2454848e+00   4.0624510e-01
   6.0154463e-01   2.0098767e-01
   3.7663488e-01  -2.8152858e-02
   4.0504682e-01   4.0913494e-01
   1.2401839e+00   6.5663349e-01
   3.0559820e-01   1.1690891e+00
   1.5516920e-01   6.5804635e-01
  -6.7850667e-01   1.7551396e-01
   5.1126226e-01   8.4071828e-01
  -2.4501092e+00   3.5870183e-01
  -1.1782908e+00   4.3260216e-01
  -7.8050472e-01   2.7276470e-01
   3.9191894e-02   2.3186897e-01
   4.7639989e-01   7.6722807e-01
  -4.6418700e-01   7.2135289e-01
  -6.4178078e-01   2.5633965e-01
  -3.9233344e-01   2.9765443e-01
   2.7216338e-01   1.1000699e+00
   5.9853248e-01   8.5176706e-01
  -5.0166831e-01   5.7548395e-01
  -7.3065559e-01   3.3005519e-01
   6.5519281e-01  -7.1469052e-02
   1.6224460e-01   2.5016870e-01
   3.0238194e-01   5.0951603e-01
   1.8366720e-01  -9.3394417e-02
   4.6124095e-01  -3.7672925e-01
  -1.7390331e-01  -4.9160225e-02
   5.6985271e-01   1.2263575e+00
   2.9670281e-01   4.7510946e-01
  -8.1436784e-02  -7.7760510e-01
   7.5094792e-02  -3.3635692e-01
   4.5703114e-01   6.9876147e-01
   1.1821619e-01   3.5808265e-01
   2.8053838e-01   1.0540273e+00
  -9.4977279e-01  -4.6512536e-02
   2.5022742e-01   1.7399703e+00
   6.0774352e-01   1.3170418e+00
   3.6632163e-01   1.2740727e+00
   7.0034395e-01   1.1122252e+00
  -1.6207643e-01  -2.4030921e-01
   2.9905049e-01   2.0985415e-01
  -2.6076982e-01  -3.4107505e-01
  -1.4114376e-01  -1.5620277e-01
  -2.8961286e-01  -4.4541053e-01
   8.6077305e-01   1.5340394e+00
   1.0262168e-01   4.9709267e-01
  -6.9000561e-01  -8.8836918e-01
  -1.4478075e-01  -1.6456942e-01
  -1.0049251e-01  -1.9317656e-01
   2.1596486e-01   3.4223585e-01
   6.2627053e-02   1.6824128e-01
  -1.5653368e+00  -2.6145537e-01
  -2.5037004e-01  -6.0922745e-01
   5.9038536e-02   9.9099540e-01
   2.7658214e-02   8.7892394e-01
  -4.0754540e-01  -6.3011897e-01
  -3.0646281e-01  -8.4920244e-01
   5.5597045e-01   1.0274117e+00
   1.1539447e+00   8.7304572e-01
   3.4597544e-01   7.8456052e-01
   8.4982498e-01   3.2692398e-01
   2.4266211e-01   1.6015715e+00
   1.1344366e-01   1.2224268e+00
  -5.1964854e-01   1.2130526e+00
  -4.3043993e-01   1.1374594e+00
  -6.2604698e-01   1.5914643e+00
  -1.9878520e-01   7.9925991e-01
  -2.4893078e-01   1.0671949e+00
   5.8351639e-01   7.6538745e-01
   6.8848042e-01   4.8423132e-01
  -3.0074360e-02   4.2884936e-01
   2.8355208e-01   3.8116743e-01
   3.1959736e-01   4.3762889e-01
  -3.7639453e-01   1.1913510e+00
  -5.2445660e-01   6.2437780e-01
  -1.6232243e-01   3.2481457e-01
  -6.0640318e-01   7.0042643e-01
   2.5388605e-01  -1.4079171e-01
  -1.8018328e-01  -3.7969808e-02
  -2.9690181e-01   2.8925029e-01
  -4.6417520e-01   5.8448257e-01
  -3.4128561e-02   4.9568143e-01
  -1.7282537e-01   4.8232255e-01
  -5.1913691e-01  -3.9748457e-01
   4.1152460e-01   1.6333344e+00
   3.5852230e-01   1.2283732e+00
   4.6501033e-01   7.3146640e-02
   6.0256649e-01   3.4092970e-01
   1.1861942e-01   1.6268659e+00
  -1.3125895e-01   1.5398979e+00
  -2.7407386e-01   5.7926922e-01
  -4.3253505e-01   7.6595795e-01
   2.8909964e-01   1.6620737e+00
   1.9155567e-01   1.2056243e+00
   2.8183189e-01   1.0806155e+00
   5.5162891e-01   1.1865846e+00
  -2.3486659e-01   1.0712394e+00
  -1.8819674e-02   1.2225883e+00
   1.0931885e-01   1.0142814e+00
  -8.0937421e-01   1.2164228e+00
  -1.3517938e-01   4.7008290e-01
  -6.7849285e-01   8.4562552e-01
  -3.3505160e-01   7.1675781e-01
  -3.7876733e-02   1.3133768e+00
  -7.1733252e-02   1.0109598e+00
   3.0434879e-02   1.6111843e+00
  -2.5085084e-01   1.0159050e+00
   2.9571784e-01   6.8193598e-01
   2.3135202e-01   2.6357801e+00
   5.9959263e-01   1.8943819e+00
   9.8326216e-02   2.1967820e+00
  -4.0618958e-01   1.0802702e+00
   8.9267457e-02   2.6808053e+00
  -3.7680333e-01   1.3669516e+00
  -9.8198197e-02   9.3712330e-01
  -5.7759203e-01   6.7531367e-01
  -3.8559009e-01   1.9200379e+00
  -7.2008842e-01   2.3976633e+00
  -3.9894692e-01   7.1332483e-01
   7.2179545e-02   1.6013519e-01
   1.3255893e-01   3.0386244e-01
   5.3628471e-02   1.3138954e+00
  -2.8366083e-02   1.4076725e+00
  -2.6749993e-01   9.4736082e-01
   4.0019890e-01   1.4707473e-01
  -2.6989024e-01  -1.7141543e-02
  -3.8028330e-01   2.7264593e-01
  -1.0855265e-01   5.9986493e-01
  -5.2617193e-01   1.8837314e+00
  -1.0486683e-01   6.3868156e-01
   3.3066641e-01  -4.8405102e-01
   4.1032887e-01  -3.9828213e-01
   8.0551182e-01  -5.8844757e-01
   3.1833887e-01  -7.7202509e-01
  -1.6775196e-01  -5.9038628e-01
   7.2048695e-01  -4.9339845e-01
   3.7930411e-01  -2.5889432e-01
  -1.2066754e-01  -9.9378968e-01
   5.3964711e-01   1.6004047e+00
   3.7500306e-01   1.6430123e+00
   4.6056629e-02   7.9906869e-01
  -4.4036638e-02   1.0352317e+00
  -2.5345728e-01   5.7149240e-01
   6.1381077e-02   8.3943762e-01
   1.1061940e-01   1.7105971e+00
   2.1452425e-01   1.5910257e+00
   4.1752137e-01   1.7866781e+00
  -2.9749032e-01   9.1833979e-01
   8.4235750e-01   1.2153667e+00
   4.6116909e-01   9.2199034e-01
  -2.0139796e-01   4.1467960e-01
   2.0375750e-01  -1.4900712e-01
  -6.9207185e-02   1.1491022e-01
   5.1577542e-01   1.2025811e-01
  -2.3703368e-01   3.1319863e-01
  -1.0088615e-01   1.2037268e+00
  -6.7539841e-01   8.3292858e-01
  -8.6435899e-02   1.0347253e+00
  -4.0192860e-01   1.3054917e-01
  -1.1314325e-02  -7.1669872e-03
  -5.9120606e-01  -4.6268945e-01
   3.0252559e-01   8.1456498e-01
   1.5627164e-01   1.4444542e+00
   7.6805264e-02   7.2987170e-01
  -7.6528863e-02   3.3367427e-01
   9.8679451e-02   1.5789523e-01
  -9.6336506e-02   3.0888169e-01
  -1.0615179e+00  -2.2906432e-01
  -2.1791860e-01  -1.7520463e-01
   5.2430028e-01   1.3011249e+00
   1.8274371e-01  -4.0690148e-02
  -2.6122572e-01   2.7050057e-01
  -3.8549739e-01   9.5618177e-02
   9.1780689e-01   1.2138967e+00
   2.8725218e-01   7.6489826e-01
  -2.0199724e-01   1.4254936e+00
  -4.0521311e-01   1.2218013e+00
  -6.1362445e-01   9.6654342e-01
  -4.0818857e-01   4.5562990e-01
  -3.7748746e-01   8.0517828e-01
   1.5721084e-01   1.5794544e-01
  -4.0606967e-02   2.4647090e-01
   2.5333752e-01   8.0079931e-01
   2.0750542e-01   1.2235647e+00
   1.6368406e-01   2.9088168e-01
  -3.4776054e-01  -1.0116640e+00
  -5.0402943e-01  -8.1559869e-01
  -5.1458488e-01   4.6181856e-01
  -4.5030423e-01   3.4334788e-01
  -2.1381602e-01   2.1794113e+00
  -1.9819583e-01   1.4980513e+00
   1.5043846e-01   1.7445277e+00
   3.2719746e-01   2.0398584e+00
   4.2710098e-01   1.8071873e+00
   1.8264786e-01   2.1990798e+00
   1.3460753e-01   1.8013623e+00
  -2.7154028e-02   1.7527587e+00
   9.2192267e-02   1.8060948e+00
   7.0713170e-02   1.0763692e+00
  -2.3515998e-01  -1.8959244e-01
  -3.4112425e-01  -7.6373108e-01
   2.4487789e-01   5.6888471e-01
  -1.7028035e-01   2.7937052e-01
   2.1045863e-01   6.3368955e-02
  -4.9568676e-01  -3.5396575e-01
  -4.9667856e-02  -7.8014855e-01
  -1.2248300e-01   3.9988007e-01
   4.7200661e-02   1.9300642e+00
   1.2265508e+00   1.7428712e+00
   6.7706022e-01   4.8093323e-01
  -3.7101164e-01   8.1563150e-01
   4.7738821e-04   3.4991568e-01
   1.1428809e-01  -3.8980452e-01
  -3.6889427e-01  -2.7338597e-01
   6.3227536e-01   4.8967386e-01
  -3.0353854e-01  -1.1350826e+00
   1.7560487e-01  -2.8806456e-01
  -5.4373292e-01   7.7813763e-01
  -8.7414308e-01   6.1568119e-01
  -1.7419797e+00   3.4647821e-01
  -1.5265671e+00   2.8195922e-01
  -2.7257186e-01   9.9992936e-01
   3.2078356e-03   4.8884676e-01
   4.4239821e-01   8.9338038e-01
  -4.2989587e-01   9.4679905e-01
  -7.2149972e-01  -5.3107067e-02
   2.3558681e-01   6.0957723e-01
  -3.8518893e-01   1.1333070e+00
   1.4726425e-01   1.0465116e+00
  -6.2823566e-02   6.2921725e-01
   4.2321536e-01   6.3926254e-01
   5.7366005e-01   8.3810157e-01
   5.0079917e-01   6.1723140e-01
   4.3885436e-01   8.2329851e-01
   1.1332919e+00   1.4805082e+00
  -2.1121854e-03   2.5857468e-01
  -1.5941042e-01   2.1311412e-01
  -4.0592955e-01   1.7192862e-01
   3.8749836e-01   1.1252333e+00
   8.1161123e-01   1.1628551e+00
   4.7986963e-01   1.2273501e+00
   1.3262901e+00   1.2265021e+00
   3.7382363e-01   9.5490690e-01
  -3.3279848e-01   4.4652309e-01
  -3.3810815e-01  -1.2944511e-01
  -3.1368390e-01  -6.8384560e-02
   7.6203048e-02   1.0587371e+00
   1.7284286e-01   1.4656145e+00
   5.8402868e-01   1.1315853e+00
   3.8568121e-01   1.5037846e+00
   1.3643735e+00   1.7870640e+00
   6.7474710e-01   1.8580256e+00
  -9.7673258e-02   1.1399924e+00
   3.9312702e-02   2.0162702e+00
   1.0290283e+00   2.2544345e+00
  -4.8312911e-01   1.0521551e+00
   6.9272023e-01   1.9505882e+00
  -1.0590057e+00   1.0075134e+00
  -2.8900750e-01   2.0074673e+00
  -3.5956121e-01   7.5365794e-01
   1.2050495e+00   1.4454409e+00
   2.1645255e-01   1.2236231e+00
   4.3831144e-01   8.7562966e-01
   9.0855434e-01   2.0220064e+00
   4.3670786e-01   8.1295882e-01
   4.2236163e-01   2.3172073e+00
   1.3285840e+00   1.3213999e+00
   6.3175190e-02   1.9223938e+00
  -4.2321032e-01  -2.6001147e-01
  -5.7611957e-01   1.1666098e+00
  -6.8858957e-01  -1.5285839e-02
  -6.5316315e-01   1.9656779e-01
  -1.2930338e+00   6.5799802e-01
  -9.2383679e-01   1.7141086e+00
  -7.0765107e-01   3.4684267e-01
  -9.7834975e-01   1.0198489e+00
  -6.7272882e-01  -3.5605085e-01
  -5.4014764e-01   1.1628341e+00
  -8.9711595e-01   6.5768112e-01
  -2.4769288e-01   1.9123888e+00
  -3.5973294e-03   1.0312832e+00
  -3.7150887e-01   1.0966102e+00
  -9.3103135e-02   2.2815006e+00
  -2.1918388e-02   1.3515141e+00
   1.9962562e-01   2.2291799e+00
   3.0939836e-01   2.6866702e+00
  -1.3657741e-03   1.9491487e+00
   2.4246630e-01   2.5279218e+00
   2.9765612e-01   4.5590110e-01
   5.5860509e-01  -7.7430211e-02
   5.7635479e-01  -1.0988324e-01
  -5.3268265e-03   3.2349992e+00
  -2.3294933e-03   5.1257901e-01
  -5.9143257e-01   5.8257382e-01
  -5.0957579e-01   6.2255727e-01
  -3.8999755e-01   3.7892220e-01
  -5.1362919e-01   3.0073411e-01
   5.7436177e-01   1.2922472e+00
  -4.9459389e-01   5.6981508e-01
  -2.8091514e-01   6.4829701e-01
  -1.5920199e-01   6.7930153e-01
  -9.0570476e-01   5.4345570e-02
  -1.3259203e-01   6.6979356e-01
  -7.7752898e-01   7.0894973e-01
  -2.2577888e-01   7.3222453e-01
  -4.9818561e-01   6.5804174e-01
  -5.9792066e-01   3.1503462e-01
   6.9268518e-02   8.8732202e-01
   7.7041719e-01   1.2920106e+00
   6.7314651e-01   6.2350374e-01
   3.5373024e-01   5.2629274e-01
   9.7640218e-02   3.5612821e-01
  -3.6583725e-01  -1.7211370e-01
   7.6634280e-02  -3.4530207e-01
   2.2048260e-01   8.0887475e-01
  -2.4991246e-01   6.6564482e-02
   2.4233651e-01   1.1286673e+00
  -2.0434958e-01   4.9464708e-01
  -4.7976316e-01   8.8050439e-01
   5.9744294e-01   6.0752654e-01
   5.2804534e-01   5.2171993e-01
   7.3427084e-01   9.9246234e-01
   1.1512561e+00   2.0035249e-02
   1.2878864e+00   2.2598958e-01
   1.8414934e-01   3.0974184e-01
  -4.1917595e-01   3.9261954e-01
  -1.0924814e-01   6.3137978e-01
  -1.6953171e-01   5.2542192e-01
   2.6947350e-01   1.3636538e-01
  -2.1764295e-01   8.6421185e-01
   9.9945794e-02   2.1616386e-01
   8.5140072e-02   3.2730033e-01
  -1.2459622e-01   3.7082339e-01
  -8.3430509e-02  -1.3823233e-01
   1.0879327e-02  -1.9544597e-01
   1.0409387e-02   4.9963352e-02
   2.5930695e-01   1.0076335e+00
  -1.6733447e-01   3.1058572e-01
  -4.1583388e-03   1.2863521e+00
   3.1858718e-01   1.0996925e+00
   2.3704011e-01   5.2667047e-01
  -1.4444590e-02  -1.1557217e-01
  -3.0938162e-01   3.9024982e-01
   1.4401284e-01  -1.7007316e-01
   3.6862491e-01   1.4517554e+00
   3.6205881e-01   1.0213801e+00
   7.9878764e-02   7.2056466e-01
   2.9821343e-01   8.0986080e-01
   3.6628219e-01   1.2067231e+00
   8.9710251e-01   8.1892826e-01
   6.6283198e-01   4.0085869e-01
   1.5319287e-01   6.5822256e-01
   1.9529619e-01   1.2347474e+00
   5.0936122e-02   1.7330210e+00
   1.2765214e-01   1.2643177e+00
  -1.1790361e-01   1.3595758e+00
  -1.7340864e-01   1.0690375e+00
   1.0018419e-01   1.4449819e+00
   1.1376636e-01   3.8049366e-01
  -2.4360767e-01   1.4331973e-01
  -1.7090266e-01  -4.4892061e-02
   5.8762130e-01   1.0032350e+00
  -5.7651792e-01   1.0037367e+00
  -2.2671789e-01   1.2074040e+00
  -1.0420501e-01   1.5610179e+00
  -1.7880880e-01   1.6966793e+00
  -6.4368104e-02   1.3822280e+00
  -1.4126222e-01   8.5412177e-01
  -5.9938306e-01   1.1927503e+00
   2.2250002e-04   1.6853584e-01
  -6.3572372e-01   1.0698584e+00
  -4.8261986e-01   1.3355867e+00
  -3.6350760e-01   1.7299266e+00
  -2.8492751e-01   1.6901692e+00
  -9.9349652e-01  -1.0713473e+00
  -6.4315903e-01  -1.4696330e+00
   4.9910360e-02  -6.6409040e-01
  -7.7777366e-02   9.1969134e-02
  -5.4981417e-01   4.3722696e-01
  -4.4343310e-01   1.3435627e+00
  -3.2663871e-01   1.3204921e+00
  -3.4663038e-01   6.8231719e-01
  -5.8442794e-01   3.4054279e-01
  -1.8653258e-01   1.1456828e+00
  -4.4206021e-01   1.4043640e+00
  -5.4636721e-01   1.0628702e+00
  -7.5295093e-01   1.1020042e+00
  -4.1734703e-01   1.2916597e+00
  -2.5116961e-01   1.0751668e+00
   1.7685648e-01   1.0730756e+00
   6.6742541e-01   7.9249900e-02
   6.1220326e-01  -1.2041177e-01
   7.0325748e-01  -3.7039800e-01
   3.3968222e-01   6.7850532e-01
   9.2867089e-01   7.8628973e-01
   1.6669489e-01   8.5299443e-01
   6.1468975e-01   9.9820268e-01
   4.3403468e-01   6.6747631e-01
  -7.4622905e-01  -4.0038686e-02
   2.8241936e-01   8.3100383e-01
  -7.7205360e-01  -1.3392225e+00
   4.3134043e-01   7.7767859e-01
   7.2839396e-01   6.2408001e-01
   1.1209654e+00   8.8209674e-01
   8.2354286e-01   7.7139224e-01
   6.1892676e-01   1.4876848e+00
  -8.2526644e-01   3.4113683e-01
  -5.6956897e-01   2.0782581e-01
  -6.3717047e-02  -2.2726644e-02
   4.0974278e-01   1.3129385e+00
  -3.5850798e-01   1.6986153e-01
  -7.7460427e-01   1.3445508e+00
  -2.5697156e-01   1.4026656e+00
  -4.6362067e-02   8.9134041e-02
   4.0681779e-01   1.0963905e+00
   2.4653425e-01   1.1004027e+00
   3.6828919e-01   1.1360721e+00
   6.1110544e-01   1.1734745e+00
   7.5926061e-01   1.7811715e-01
  -1.0493267e+00   2.1375167e-01
   8.4172162e-01   2.4885241e-01
  -1.2264708e+00   1.3888262e-01
   2.7296037e-01   8.8707395e-01
  -6.1515520e-01   9.9234032e-01
  -1.5962906e-01   1.2482849e+00
  -8.2538478e-01  -1.6952741e-01
   7.0011347e-01   8.6384007e-01
   4.1988518e-01   9.6785906e-01
  -6.0530515e-01  -9.8423090e-01
   1.4591774e+00  -6.1387729e-01
  -2.6566873e-01   1.2520071e-01
   5.2740401e-01   1.5106209e+00
   1.1290526e-01   1.0038213e+00
   1.0936910e-01   6.0427579e-01
  -9.5417763e-02  -1.0585678e-01
   1.0411590e-03   3.2944761e-01
   1.7803532e-02   1.1230978e+00
   6.2100383e-02   1.4200029e+00
  -2.8642206e-01   1.0406930e+00
  -2.8597892e-01   1.0213462e+00
   1.6716400e-01   7.3277377e-01
   1.0791145e-01   1.1475596e+00
  -1.1858240e-01   1.2160165e+00
   1.0684414e-01   4.6319368e-01
   4.0859749e-01   4.5863741e-01
   8.1606610e-01  -4.2853702e-01
   2.9100176e-01   3.7958706e-01
   1.4949725e-01   4.3858853e-01
   3.2150463e-01   3.1027247e-01
  -2.7092156e-01   1.0069086e+00
  -7.7336167e-02   9.4510811e-01
   6.2692571e-01   6.1197298e-01
   6.9607181e-01   3.2421620e-01
   6.7315973e-01   7.2483976e-01
  -2.4329937e-01  -6.4709784e-03
  -7.3934779e-01  -9.4060067e-02
  -9.8191618e-01  -1.0500395e-01
  -9.7781731e-01   4.1182473e-01
  -1.0717151e+00  -2.4841157e-02
  -1.0379163e+00   2.4922462e-02
  -1.1876317e+00  -3.0544131e-01
   2.7063391e+00  -5.1059781e-01
   1.5163788e-01   1.1662005e+00
   8.9475987e-01   1.1075539e+00
  -3.3934911e-01   9.9039019e-01
  -5.5338091e-01   1.1540977e+00
  -6.2706729e-01   1.2328655e+00
  -1.4246158e-01   4.1206134e-01
  -3.7795673e-01   1.6438313e+00
  -1.5580373e-01   7.0507135e-01
  -3.9373602e-01   1.2807213e+00
  -6.1061504e-01   1.3350748e+00
  -2.5690184e-01   5.2016712e-01
  -4.6925772e-01   1.6247065e-01
  -1.6103790e-01   5.8934648e-01
  -5.4172848e-01   1.0253977e+00
  -8.5595924e-01   1.4152476e+00
   4.6683336e-01   8.2870072e-01
   1.2656566e+00  -1.6315491e-01
   1.4009898e+00  -3.2083063e-01
   6.1323448e-01   5.2915324e-01
   9.4790340e-01  -5.3980611e-01
   1.3968803e-02   2.0802654e-01
  -6.8598645e-01  -1.5721770e-01
  -2.6240755e-01   2.9410548e-01
  -9.5287991e-01   5.3903807e-01
  -5.0761162e-02   9.2031757e-02
  -2.0193900e-01   8.5423593e-01
  -7.6268407e-03   9.3071677e-01
  -6.9254736e-02   1.7567230e+00
   6.4763759e-01   1.3926650e-01
   1.3134894e+00  -7.0334698e-02
  -1.2045970e+00   2.6778248e+00
  -1.5052272e+00   2.4570139e+00
  -1.1125114e+00   1.3501589e+00
  -2.5256538e-01   1.1946856e+00
  -2.0691665e-01   1.2432469e+00
  -1.0500452e-01   1.3350739e+00
  -4.4354131e-01   1.3727549e+00
  -2.4246182e-01   1.1421684e+00
  -1.5175091e-01   9.2894877e-01
  -1.6775217e-02   1.3565212e+00
   1.0661267e-01   9.4194822e-01
  -2.7720687e-02   1.3954132e+00
   1.0518612e-02   1.7094488e+00
   7.6636350e-01   6.8395308e-01
  -1.0976103e-01   1.5373934e+00
  -3.4290977e+00  -2.3008262e-01
   3.4076279e-01   5.9261326e-01
   1.8572030e-01   1.3207353e+00
   1.2773028e+00  -6.1955756e-01
   1.9080264e+00  -5.6946016e-01
   8.6795965e-01  -7.2983353e-01
   1.2781212e+00  -6.6978349e-01
   6.0551865e-01  -2.4692172e-01
   8.3810053e-01  -5.5667869e-01
   8.0522192e-02   9.8090388e-01
   4.0501329e-01   5.2996591e-01
   5.5125592e-01  -2.1330635e+00
   5.1092323e-01  -8.1962422e-01
  -2.3582029e-01  -1.2116537e+00
  -6.8897052e-01  -1.2142558e+00
  -3.6103302e-01   7.1460864e-01
   2.4213611e-02   1.4147592e+00
   7.6661681e-02   5.9093579e-01
   2.0050654e-01   5.6220809e-01
   1.9203090e-01   4.0905482e-01
   4.5453685e-01   8.0813249e-01
   1.2692076e-01   8.3338992e-01
  -6.1694059e-02   1.4965971e+00
   5.3366262e-01   7.3167482e-01
   1.6309687e-01   1.0662714e+00
   2.8546370e-01   7.5460258e-01
   4.3828780e-01   1.5976549e+00
   3.5940479e-02   1.2126452e+00
   2.0877218e-01   2.8789078e-01
   5.2999557e-01   7.7061872e-01
  -7.8855820e-01  -2.1957157e-01
   7.3749434e-03   2.0432621e-01
  -5.1648509e-01   1.6057119e-02
  -1.5173423e-01   1.5040575e-01
  -5.2014157e-01   2.6567827e-01
  -1.8505412e-01   8.5416150e-01
  -7.8234176e-01   3.4246745e-01
  -3.3490037e-01  -4.0345283e-02
  -4.8212701e-02   4.9151886e-01
   2.6167625e-02   1.7891173e-01
  -9.5155153e-02   6.8889595e-01
   3.0434054e-01   8.4274541e-01
   2.7388885e-01   1.1081852e+00
   9.4435520e-01   7.6949827e-02
  -1.7209964e-01   9.8975594e-03
  -8.0880681e-01  -3.9010785e-01
   2.8298849e-01   4.2576853e-01
  -3.2946286e-01   1.5135220e-01
   4.0739218e-02  -8.6280959e-01
   2.9208269e-01   1.5232496e-01
   2.1855659e-01   1.2362786e+00
   1.0552501e+00   9.5252647e-01
  -3.3948111e-04   9.1224576e-01
  -1.0716596e+00   5.3046037e-01
  -5.6199078e-02   9.3484157e-01
   5.2641402e-01   9.5585604e-01
  -9.7290448e-01   4.8894385e-01
  -1.3962178e+00   5.0100183e-01
  -5.0750086e-01   7.7368807e-02
  -3.0206043e-01   6.6249938e-01
  -9.5870237e-01   4.9374342e-01
   3.3767970e-01   5.0250479e-01
   8.0974911e-01   1.1885634e+00
   2.9159482e-01   3.9062836e-01
   5.0881129e-01   1.3251656e-01
   3.1500479e-01   8.0869435e-01
   3.4635278e-01   7.7143207e-01
   2.3376189e-01   3.7588697e-01
  -2.1955157e-02   6.9338031e-01
   3.5801667e-01   1.1713175e+00
  -8.6246912e-01  -8.0494024e-01
  -8.0781247e-01  -6.2833189e-01
   4.4720218e-01   1.0842319e+00
   5.7762011e-01   1.1755999e+00
  -4.4239162e-01   3.7634310e-01
  -2.3868145e-01   2.0966864e+00
  -2.0927103e-01   1.3609886e+00
  -7.3401156e-01  -6.2511781e-01
  -7.8610328e-01  -2.1215081e-01
  -1.3745487e+00   6.6663941e-01
  -1.1327337e+00  -6.4578034e-02
   5.8095255e-02   1.7618490e+00
  -1.6960633e-01  -4.2738479e-01
   9.1496872e-02   3.3413829e-01
  -1.0090331e-01   8.1170678e-01
   2.4372047e-01  -4.1353316e-01
  -8.5645741e-01  -4.1359682e-01
  -3.9965710e-01  -4.4871693e-01
  -6.6017014e-01   3.8083260e-01
   2.2454976e-01   1.4164342e+00
   1.0251471e+00   1.3986545e+00
   1.1780459e+00   1.5723807e+00
   1.2155992e+00   2.0682947e+00
   7.0355572e-01   1.1091869e-01
   6.0248967e-01   2.7046211e+00
   5.2881466e-01   1.3922026e-01
   9.9636035e-01   6.9271046e-01
   8.8211996e-01   4.3195047e-01
  -2.1442035e-01  -7.3076268e-01
  -2.3941234e-01  -1.0607939e+00
   4.9228922e-01   7.3622260e-02
  -1.8893442e-01  -1.1368309e+00
   7.5412153e-02   8.4488060e-01
   5.4205293e-01   9.2993213e-01
  -1.8401026e-01  -3.0134546e-01
  -2.1207362e-01  -9.5525287e-01
   1.7191778e-01  -1.7655951e+00
  -1.6779066e-01  -7.6507323e-01
  -2.0237521e-01   2.5451139e-03
  -4.1960087e-01   8.3638999e-01
  -3.1986099e-01   4.6312987e-02
  -4.4495877e-01   1.3354474e-02
  -6.3033962e-02   5.5738380e-01
  -3.8918780e-01  -2.6844245e-01
  -9.0082582e-02   4.3986546e-02
   1.0964480e-01   9.2724945e-01
   6.9561876e-01   7.5656384e-01
   1.4211939e-01   6.3247221e-01
  -9.1432064e-02   1.2856930e+00
   3.6316426e-01   7.4764098e-01
   6.0962107e-01   5.4420545e-01
  -1.4728910e-02   6.9124563e-01
  -1.3773598e-01  -1.7998538e-01
   7.8208912e-01   1.2998059e+00
   1.1473349e-01  -5.2800874e-01
   3.9216874e-01   5.9398983e-01
   5.0458571e-01   1.1205475e+00
  -1.6157786e+00   7.8008158e-01
  -2.0497938e-01   9.5386161e-01
   3.0265422e-01   1.9647587e+00
   2.2864177e-01   1.5928111e+00
  -3.7244893e-01   1.3993853e+00
   5.4586885e-02   1.4509187e+00
   3.5017586e-01   7.8397721e-01
   5.6148825e-02   1.3878516e+00
  -2.1187145e-01   7.1933636e-01
   1.1335287e+00   6.6387471e-01
  -2.4651512e-01   1.5378284e+00
  -4.9419435e-01   1.8971794e+00
  -4.6625264e-02   5.4938981e-01
  -5.1546652e-01   9.1468829e-01
  -6.5011834e-01   4.8897198e-01
   8.5657111e-01   4.5623646e-01
  -3.1067795e-01   4.8811002e-01
   1.0360796e+00   5.4317780e-01
  -2.8529674e-01  -6.1048327e-02
  -6.8019289e-01   1.4402949e-01
  -3.6967149e-01   1.3846156e+00
  -7.3628636e-01   1.4089392e+00
  -6.0704958e-01   8.9115778e-01
  -5.9711302e-01   9.6771082e-01
  -7.1141188e-01   1.5645678e+00
   2.0051421e-01   7.8021934e-01
   5.2366403e-01   8.7727339e-01
  -3.6334041e-01   1.5732636e+00
  -5.0769713e-01   1.5800291e+00
  -3.3393345e-01   1.6699434e+00
  -3.8470784e-01   1.1525997e+00
   1.8492813e-01   4.7002322e-01
   3.4606276e-01   2.1225765e-01
  -3.9278173e-01   1.3686202e+00
   5.4211669e-01   5.4094209e-01
  -4.7860427e-02  -2.1270889e-01
   6.3982977e-01   6.8257655e-01
   2.4631608e-01   8.7660680e-01
   2.7425399e-02   3.8089664e-02
   4.9998184e-01   7.1451514e-01
   1.4964604e-02   1.3969612e-01
   1.6450622e-01   2.3878777e-01
  -4.5939390e-01   2.1599701e-01
   9.2292708e-02   1.2300680e-01
   8.3181799e-01   6.0310123e-01
   6.1793351e-01   8.4958849e-01
   5.7889328e-01   2.2070769e-01
   6.8780723e-01   6.3471674e-01
  -2.0957259e-01   3.4354091e-01
  -3.6452098e-01  -1.0805890e-01
  -2.2842139e-01   6.4477848e-02
  -6.9062451e-01   2.5380202e-01
  -1.1803937e+00  -2.8423020e-01
  -4.4379308e-01   8.3522782e-01
  -8.6683417e-01   9.9472730e-01
   2.3509843e-01   1.2847294e+00
   3.0826889e-01   1.2794273e+00
   1.5207990e-01   9.7741440e-01
   5.6660027e-01   7.2771106e-01
   3.2576611e-01   1.0522309e+00
  -1.0506289e-01   9.8380501e-01
  -7.0626453e-01   8.0196380e-01
  -1.9510422e-01   1.2340546e+00
  -2.8532741e-02   8.1127894e-01
  -2.2245797e-01   5.3695883e-01
  -2.1876663e-01   4.4987982e-01
  -6.4092004e-01   3.2027364e-01
  -2.6888740e-01   7.1076218e-01
   4.6583967e-01   8.4889780e-01
  -1.0022017e+00   6.1505245e-01
  -8.1408498e-01  -1.6620100e-01
   9.4828209e-01  -1.6619404e-02
   1.1096372e+00   4.2271516e-01
   1.1266009e+00   1.3793237e-01
   1.2624443e+00   3.2761101e-01
   4.9102837e-01   1.2960662e+00
   9.1505062e-01   1.3195906e+00
  -4.0806047e-01   4.5506061e-01
  -1.1179897e+00   2.7889336e-01
  -6.7068955e-01   6.7772393e-01
   5.1612139e-02   1.3147620e+00
   4.0961460e-01   1.3667270e+00
   5.7346454e-01   1.0417706e+00
   5.0580574e-02   1.6421768e+00
  -3.0817425e-01   1.2469672e+00
  -4.0090380e-01   1.4542137e+00
   7.4151451e-01   1.2157002e+00
  -5.8821418e-01   1.1866147e+00
  -7.3458692e-01   1.1709433e+00
  -1.4934650e-01   1.6278583e+00
   8.6647065e-01   2.0760293e+00
   3.8836098e-01   1.8644458e+00
   8.8828696e-01   2.0703283e+00
  -4.8216782e-01   1.0844039e+00
  -3.1104549e-01   1.3815330e+00
   2.6689027e-01   3.4175940e-01
   1.0698274e-01   5.3498558e-01
   7.5445884e-01   1.5541824e+00
   2.6686719e-01   1.0159547e+00
  -7.7924837e-01   8.3072354e-02
  -2.1569045e-01   1.5768845e+00
  -1.4604938e-01   1.8414975e+00
  -2.7738426e-01   1.1888189e+00
   7.7936443e-02   1.6177667e+00
  -2.6417512e-01   1.6553250e+00
  -2.3551240e-01   7.1536185e-01
  -4.2985008e-03   1.0576068e+00
   6.7011480e-01   1.5481149e+00
   1.1957615e-03   9.4368293e-01
  -2.3634984e-01   1.8326127e-01
   3.4347186e-01   8.6196493e-01
   5.2192253e-01   1.3050808e+00
  -4.2359179e-02   6.2715124e-01
  -2.7379631e-01  -3.5204657e-01
  -2.0214856e-01  -8.1676827e-01
   4.7570183e-01   1.9226121e+00
   4.4587029e-01   8.2041887e-01
  -4.6118684e-01  -6.8917456e-01
  -4.8243467e-01  -8.7076974e-01
  -5.8129898e-01  -6.4944031e-01
  -4.3919501e-01   6.0412003e-01
  -3.7604456e-01   4.6964902e-01
  -6.8857789e-01   1.4604999e+00
   6.6766038e-02   1.5713627e+00
   3.7326995e-01   1.7522918e+00
   6.2141664e-01   2.0173986e+00
   6.5053310e-01   1.7318126e+00
   4.9870909e-01   2.2211377e+00
   3.8042068e-01   1.8076099e+00
   2.2853454e-01   1.8088879e+00
   3.4998018e-01   1.8489025e+00
   2.1033319e-01   1.1139441e+00
  -2.6228857e-01  -9.4116468e-02
  -4.0890108e-01  -6.0582206e-01
  -3.6224557e-01   1.7652380e+00
  -1.1474216e+00   9.7261287e-01
   2.2455203e-01   1.1188463e-01
  -5.6993156e-01  -4.5225056e-01
  -1.4591910e-01  -6.8981245e-01
  -5.5471966e-02   4.8675313e-01
   3.2195015e-01   1.9779978e+00
   1.4480325e+00   1.6377893e+00
   7.1045048e-01   4.2784913e-01
  -7.1023922e-01   1.0579717e+00
   6.1815550e-02   4.1879334e-01
   7.0536103e-02  -3.2622857e-01
  -3.9270293e-01  -1.4533118e-01
   7.0793558e-01   4.6910544e-01
  -4.5455996e-01  -9.9965412e-01
   1.5199682e-01  -2.3943963e-01
  -3.4886248e-01   1.4734549e-01
  -5.1760276e-01  -1.3178900e-01
   2.1094271e-01   5.2779242e-01
  -4.7245593e-02   1.9731013e-01
   3.5450177e-01   1.6874898e-01
   1.0269169e-01   4.9707398e-01
   1.1015567e-01   8.4803588e-01
   4.7528338e-02   1.1869487e+00
   1.0012650e+00   1.7746772e+00
   2.2476347e-01   1.3868672e+00
  -5.1987581e-01   7.2481218e-01
   3.4436710e-01   5.4888844e-01
   7.8676821e-01   6.4097775e-01
   5.3548619e-01   4.6339093e-01
  -1.2733523e-01   7.9180800e-01
  -8.8253247e-02   1.2575146e+00
  -7.6457506e-01   9.7921948e-01
   6.6097845e-02   2.7094163e+00
   3.4242083e-01   2.8478655e+00
  -3.6970916e-01   2.0629264e+00
  -4.3088773e-01  -9.0246196e-01
   6.3015473e-01   2.5587172e+00
  -8.0272817e-02   1.0925725e+00
   1.9003951e-02   1.1695102e+00
  -8.0298232e-01   3.3010162e-01
  -1.0342140e-01  -6.3700953e-01
  -6.4625321e-01   8.7469725e-01
   3.5991432e-01  -8.9575802e-01
  -1.4682347e-01   1.2263317e+00
  -1.9152752e-01   1.5473973e+00
   4.9565959e-02   1.5515137e+00
  -4.3389647e-01   7.4985103e-01
  -9.6569988e-02   8.2673260e-01
   6.1416321e-02   6.6487953e-01
  -3.1931040e-01   6.3642627e-01
   2.2837428e-01   1.6195102e-02
   2.1527336e-03   4.6795064e-01
  -2.0274127e-02   5.5028944e-01
  -7.5685320e-02   1.2413710e+00
   8.5520554e-02   1.4767487e+00
   2.1864311e-01   4.3308131e-01
  -3.4010295e-02   1.1512852e-01
   3.8788423e-02   3.4548485e-01
  -6.7052130e-01   8.1883145e-01
  -6.5614781e-01   1.0195320e+00
   4.0765204e-01   5.9869278e-01
   4.1330640e-01   8.7164035e-02
   1.9821209e-02   1.6243314e-01
   1.5963134e-02  -8.2567771e-02
   6.4143798e-01   4.1956344e-02
   1.6216264e-01   1.6208652e+00
   1.4457093e-01   2.7712236e-01
  -2.6800925e-01   9.7874720e-01
   3.9928770e-01   9.6953516e-01
  -2.8813527e-02   1.0921721e+00
  -5.1399927e-01   8.2093273e-01
   2.7814032e-01   6.0651963e-01
   2.1405452e-01   1.4328677e+00
   4.2505850e-01   1.7201702e+00
   9.5905406e-01   1.6739868e+00
   6.4597572e-01   1.6976053e+00
  -4.2663209e-01   4.7367497e-01
  -2.9480664e-01  -9.4471417e-02
   7.0603175e-01   1.1872229e+00
  -4.6066777e-02  -3.5938570e-01
   2.8847191e-01   9.3770523e-01
  -3.5729603e-02   8.3617130e-01
   4.9833306e-01   1.3357156e+00
   1.0591405e-01   8.7958637e-01
   5.9268525e-01   1.1387010e+00
   1.2740615e-01   8.6483012e-01
   1.2570297e-01   1.3079995e+00
   1.2061253e+00   1.8948849e+00
  -9.1415977e-02  -6.0104494e-01
  -7.3322317e-01  -1.1155491e+00
  -4.0818627e-01   4.1480974e-01
  -2.0488806e-01   3.1458054e-01
  -4.6065911e-01  -1.2908264e-01
  -6.7852531e-01  -6.7769835e-01
  -1.3536235e+00  -1.6740743e+00
  -2.2850249e-01   3.0463133e-01
  -5.0308601e-01   2.3571165e+00
  -7.2711077e-01  -4.0386022e-01
   1.3073733e+00   1.8520546e+00
  -4.6550307e-01   1.8253491e-01
  -5.4422764e-01  -1.5080162e+00
  -2.1277402e+00   7.1528925e-01
  -1.6811881e+00  -1.5843575e-01
  -2.9327976e-01   7.8671923e-01
  -1.6112077e-01   4.0846903e-01
   7.8341396e-01   1.0414327e+00
   5.5295750e-01   2.7862951e-01
   8.3175436e-01   1.0690526e+00
   6.7181991e-01   1.0710408e+00
   5.5277108e-01   9.6248124e-01
   6.3439014e-01   1.2215916e+00
  -1.0690463e-01   6.3334945e-01
  -2.3963431e-01   1.0113900e+00
   2.6640353e-01   1.6584729e+00
  -4.8072672e-01   5.7842297e-01
  -6.2617498e-01   3.7867473e-01
  -1.5237135e+00   1.3749396e+00
  -2.0725118e+00   1.0485505e+00
   3.7745898e-01   6.9413885e-01
  -3.1794663e-01  -7.4653284e-02
   7.7421692e-01   5.2402312e-01
  -2.3666090e-02   8.6126435e-02
   1.1876773e+00   7.3403293e-01
   1.7802162e+00   1.1741697e+00
   1.2415275e+00   4.1523569e-01
  -5.1326293e-01   1.9093013e+00
   5.7714544e-01   1.4751552e+00
  -6.4963429e-01   2.1282317e+00
   8.5418778e-01   1.2694323e+00
  -8.1504949e-02   1.5392108e+00
  -1.0153565e+00   1.7931132e+00
   7.6717937e-01   1.4838289e+00
   3.5807414e-02   1.3791548e+00
  -2.3857702e-01   1.3765848e+00
   4.1684764e-01  -4.7211841e-01
  -6.4952720e-01   1.9668305e+00
   4.5101780e-01   2.0208941e+00
  -4.5961661e-01  -1.3398599e+00
  -1.2945759e-01   1.3934730e+00
   5.5243648e-01   1.3275993e+00
   5.3979584e-01   1.1068876e+00
   6.1985961e-01   6.6824223e-01
  -1.0113149e-01   1.2021288e+00
   1.4144772e-01   8.1603564e-01
  -3.5130424e-01   1.3318330e+00
   1.6813170e-01   8.0944331e-01
  -9.4302576e-01   1.0038455e+00
  -5.7077791e-01  -1.2523657e+00
   7.1626876e-01   5.6534777e-01
  -6.2210079e-01  -1.5512212e+00
   4.8515169e-01   2.8925377e-01
  -6.2272380e-01  -9.0030146e-01
   1.5787835e-02   1.2968303e-01
  -6.5923514e-01  -1.3983767e-01
  -5.7076476e-01   5.7472947e-02
  -4.7626195e-01  -4.0249287e-01
  -8.2648423e-02   1.5362232e+00
  -5.1720819e-01   8.6228506e-01
   2.2824452e-02  -2.9954367e-01
   4.3888819e-01   1.9929447e-01
   2.9513077e-01   5.4450199e-01
   3.0161870e-01   5.1492535e-01
   1.3195540e-01   1.2395294e+00
   1.1993224e-01   1.1479889e+00
   1.5448042e-01   8.8627556e-01
   3.1036056e-01   8.9880142e-01
   6.4521181e-01   8.8179712e-01
   4.9265189e-01   1.4240588e+00
   2.6850573e-03   1.3562285e+00
   1.4569791e-01   1.1966937e+00
   3.4228088e-01   1.1317011e+00
  -1.6647995e-01   1.5306173e+00
  -2.4802701e-01   1.7419514e+00
  -2.9441700e-02   1.9474554e+00
  -5.9714657e-01   1.6614522e+00
   2.1579661e-02   1.0820814e+00
  -2.7918321e-01   8.1837012e-01
  -1.3898694e-01   1.7308138e+00
  -3.3361782e-01   1.3717029e+00
  -1.2125373e-01   1.6395716e+00
  -4.4677111e-01   1.8845198e+00
   2.4714647e-01   1.0919646e+00
  -6.0666865e-01   4.7948001e-01
  -1.5602987e-03   4.1100193e-01
   9.2690324e-02   2.3003850e-01
   4.0137566e-03   3.2990584e-01
   5.8922076e-01   1.0134473e+00
   5.5666023e-01   8.3350448e-01
   6.6729792e-01   1.0680508e+00
   5.9981585e-01   4.6080013e-01
  -2.0357212e-01   6.6764702e-01
  -2.5353242e-01   1.5837723e+00
  -1.3196245e-01   4.1013126e-01
  -3.2297670e-01  -3.2302057e-01
   2.1963311e-01  -3.4414435e-01
   3.9245876e-01  -4.4863386e-01
   9.6489217e-02   1.1181534e+00
   2.9434093e-01   8.8942119e-01
  -3.7114641e-01   6.7031678e-01
  -4.4834482e-02   4.6282136e-01
  -5.9779079e-01   2.1347444e+00
  -5.1842375e-01   2.4494349e+00
   5.6751511e-01   2.2615220e+00
   5.4389472e-01   7.4058939e-01
   4.3953058e-01   8.4645584e-01
   1.9028734e-02   1.8470052e+00
  -7.1573282e-01   2.4542423e+00
  -1.2899629e-01   1.6147867e+00
   4.7174475e-01   1.5734871e+00
   4.2833107e-01   1.1946692e+00
   8.2806139e-02   1.8534696e+00
  -1.3113743e-01   3.9902772e-01
  -2.0808582e-01   2.2741026e-01
   1.3113393e-01   7.1043764e-02
   1.7243892e-01   4.0605668e-01
   2.2107303e-01   1.2823311e+00
   3.8442697e-01   1.5881276e+00
  -2.0281913e-01   6.6836918e-01
  -3.3895641e-01   3.9693063e-01
   1.7682529e-02   1.1778118e+00
  -2.7141581e-01   4.6506065e-01
   2.0455296e-01   1.1677298e+00
  -3.9505081e-01   2.0752362e+00
  -1.5059965e-01   1.1034141e+00
  -2.4041322e-01   1.4492395e-01
  -4.5006011e-01   4.4186415e-01
  -1.7214602e-01   8.7194790e-01
  -3.5747980e-01   5.4176151e-01
  -3.4962479e-01   8.9381213e-01
   2.6686226e-01   4.7575075e-01
  -1.1954677e-02   7.0537560e-01
   3.8157267e-01   9.6976183e-01
   3.6583591e-01   4.6695409e-01
   8.4537350e-02   1.1867806e+00
   1.9544888e-01   8.8702495e-01
  -2.1830946e-01   6.5065873e-01
  -4.0915587e-02   5.1512183e-01
   6.2498399e-01   7.8147965e-01
   6.0870793e-01   6.0406332e-01
   1.9260766e-01   2.7949451e-01
  -7.8321929e-02   7.8144582e-01
  -4.5522325e-01   6.4636702e-01
  -5.3587026e-01   1.0656265e+00
  -5.2536655e-01   1.3567716e+00
  -2.2971224e-02   2.2737650e+00
  -9.5998844e-02   5.6960893e-01
  -4.1684399e-01   5.5776060e-01
   1.4764865e-01   3.5428951e-01
   7.7091725e-01   6.6934193e-01
   3.3237715e-01   3.3602229e-01
   1.6514688e-01   1.4381584e+00
  -1.5859851e-01   7.0696976e-01
   9.5756764e-02   7.8078210e-01
   2.0021524e-02   7.5903067e-01
   7.8024196e-01   1.6287617e+00
  -7.9840511e-02   9.7758191e-01
  -8.8328550e-01   7.0633081e-01
  -1.3644947e+00   3.2567013e-01
   3.0422119e-02   1.2620552e+00
  -1.0587779e-01   1.3454603e+00
  -4.9118520e-01   1.2225082e+00
   2.1673337e-01   1.4369019e+00
   4.0017660e-01   1.5561860e+00
  -4.7247387e-01   6.5974908e-01
   4.7998164e-01   8.5427672e-01
  -2.0802712e-04   9.1086690e-01
  -3.2294649e-01   7.9525429e-01
  -3.4891395e-01   8.9048872e-01
  -9.3603483e-02   1.2426597e+00
  -3.2156502e-01   1.1639926e+00
   6.3044566e-01   1.4933115e+00
  -7.5963203e-01   1.4589994e-02
   3.3259423e-01   2.5277748e-01
   5.7776113e-01   8.5369682e-01
   5.2459328e-01   6.7188255e-01
   1.1487500e+00   1.0156135e+00
   5.0179844e-01   7.1916563e-01
   7.8605471e-01   6.3622745e-01
   1.6169607e-01   3.2025934e-01
   2.9944533e-01   1.1614644e+00
  -6.0611980e-01   5.0269224e-01
  -6.7759807e-01   1.0109547e+00
  -1.2022340e+00   7.9622248e-01
  -8.7507388e-01   8.8079412e-01
  -7.7501461e-01   1.0154675e+00
  -1.0230956e+00   1.5094767e+00
  -1.2428974e-01   6.1996454e-01
  -5.0365083e-01   8.8368934e-01
   4.6049704e-01   1.0713395e+00
  -4.7078182e-01   6.7409971e-02
  -1.7503202e-01  -1.5738959e-01
  -1.6365622e-01   7.6537051e-01
   1.0440158e+00   8.2628414e-02
  -4.3455555e-01   4.5142205e-01
   1.0322303e+00   5.6941515e-01
   6.2037615e-01  -1.5524205e-01
   7.7601114e-01   6.8774720e-01
  -1.9626370e-01   1.3552346e-01
   9.9461408e-01   4.2826613e-01
   1.4042243e-01   4.1875538e-01
  -1.1509383e-01   1.2018865e+00
  -5.1917737e-01   7.6861337e-01
   6.7303955e-03   1.0707497e+00
   3.3916959e-01   2.0923198e-01
   2.6535213e-01   5.0315315e-02
   4.3322343e-01   2.6371487e-01
  -2.0254970e-01   2.4975314e+00
  -2.3334338e-01   1.3037278e+00
  -4.1567592e-01   1.3202338e+00
  -4.2997444e-01   1.2625069e+00
  -1.7122160e-01   1.3600486e+00
  -1.4543938e-01   1.6225595e+00
  -8.7845687e-02   2.6948183e+00
  -2.4094794e-01   5.1540126e-01
  -2.8999597e-01  -2.6087783e-02
  -2.3613601e-01   1.7427571e+00
  -5.0008260e-01   1.2490166e+00
  -1.9438261e-01   2.3171571e+00
   3.6336739e-01   2.3847594e+00
  -2.5545646e-01   2.4209822e+00
   1.2927905e-01   1.8691366e+00
   4.0212517e-01   1.2049316e+00
   1.9701562e-02   7.7173889e-02
  -5.3763358e-02   7.4946719e-01
   3.9007444e-01   4.0253264e-01
   8.6693520e-01  -2.5389295e-01
   5.5100769e-01  -4.4484314e-01
  -1.3409571e-01  -8.6603093e-03
   1.9784787e-01   1.6113895e+00
   8.5670185e-02  -3.8255178e-02
  -1.4252319e-01   1.1051701e+00
  -3.2550935e-01   2.5877018e+00
  -1.3184322e-03   6.0682989e-01
   3.0438382e-02   5.3961348e-01
   6.3680050e-01   1.2727537e-01
   2.9246056e-01   5.8370203e-03
   9.4553760e-02  -7.2033509e-01
  -6.7340657e-02   9.3984491e-01
  -5.8054555e-03   7.4599871e-01
   5.4618477e-01   1.1648214e+00
   8.5297754e-01   1.4562989e+00
   5.0429118e-01   1.3892583e+00
  -4.5286165e-02   8.9842440e-01
  -6.5466489e-01   7.8998352e-01
  -2.4317531e-01   7.5850873e-01
  -5.3054758e-01   8.5928554e-01
  -2.6861031e-01   9.3880979e-01
   2.8188055e-01   1.2680077e+00
  -6.3910852e-01   1.2712823e+00
  -9.8473946e-02   1.0241849e+00
  -6.0958178e-01   1.0726690e+00
  -2.4831737e-01   7.8426726e-01
   3.6133302e-01   1.0495495e+00
   1.4835637e-02   6.2011036e-01
   8.0694075e-03   1.1084994e+00
  -7.7751783e-01   5.2943345e-01
   4.7522653e-01   5.3753352e-01
  -4.6900557e-01   4.7094661e-02
   2.2439019e-01   6.1359136e-01
  -1.1670250e-01   7.8576063e-01
  -1.1624927e-01  -1.7317773e-01
  -9.1455693e-02   1.1082280e+00
   1.1131272e-01   1.1349494e+00
   1.1422735e+00   2.1605079e-01
  -6.3975710e-01   6.6449756e-01
   1.0988249e+00   1.3867653e-01
   1.0164935e+00   1.5013664e+00
  -1.7404614e-02   2.3699484e+00
  -4.4941069e-01   1.7196887e+00
  -2.5637697e-01   1.7694648e+00
   3.2759465e-01   1.2986687e+00
   7.0919889e-01   1.5969829e+00
   3.7167611e-01   1.1861835e+00
  -2.6786236e-01   1.3024584e+00
  -5.5447190e-01   1.5851328e+00
   2.4515390e-02   1.9127797e+00
   6.3599131e-03   2.1034958e+00
   2.0235214e-01   1.3547487e+00
  -2.5647898e-01   2.3831817e+00
   2.8702677e-01   1.7302759e+00
   2.9370816e-02   8.3672351e-01
  -1.4783841e-01  -3.8369368e-01
   4.7166391e-01   6.3441236e-01
   6.0530553e-01   1.4364545e+00
  -1.5249201e-01   1.2182682e+00
  -4.2467045e-01   8.5607509e-01
   2.5570015e-01   2.1085396e+00
  -7.1528796e-01   9.6604086e-01
  -6.0005683e-01   7.8041423e-01
  -3.1216936e-01   1.3647647e+00
   1.0839187e+00   2.2687337e+00
  -1.2366559e+00   9.5659881e-01
   5.1656986e-01   1.7467531e+00
   5.2496337e-02   1.6045598e+00
   4.7553166e-01   1.7473821e+00
  -1.9886862e-01   1.8553361e+00
  -1.3478688e-01   2.0470421e+00
   2.6515266e-01   1.7647785e+00
   2.0551160e-01   1.6568303e+00
   4.5844956e-01   2.8835705e+00
   8.0064419e-01   2.2243019e+00
   5.6645949e-01   2.0893332e+00
   4.8231146e-01   1.9010143e+00
   2.0914333e-01   1.3542124e+00
  -2.8504143e-01   5.1077236e-01
   5.7861682e-02  -4.9392391e-01
   5.3193132e-01  -7.0890450e-01
   7.7342008e-01  -1.0507533e+00
  -6.6228172e-01   4.9265805e-01
  -6.3522170e-01   6.5584059e-01
  -6.4247110e-01   5.1923581e-01
  -1.1172101e+00   5.5379872e-01
  -7.1677100e-01   2.1134907e-01
  -4.8714234e-01  -5.3993341e-01
  -1.2625787e-01  -1.3653493e+00
   2.0871034e-01  -9.3123421e-01
  -1.1257293e-01  -1.3723254e+00
  -3.0397634e-01  -3.4425185e-01
   1.6314074e-01  -1.1355734e+00
  -3.4473233e-01  -1.0775456e+00
   2.6049736e-01   2.0031443e+00
   5.0152188e-01   1.6687530e+00
   2.5229155e-01   1.5702427e+00
   1.9411952e-01   1.6139227e+00
   4.7540180e-01   1.4368486e+00
  -1.7972588e-01   1.6563064e+00
  -3.1368466e-01   1.4139380e+00
  -5.8155153e-02   9.0521767e-01
   5.9882985e-02   1.1732771e+00
   1.8613339e-01   1.5345480e+00
  -2.3426923e-01   1.2993188e+00
  -2.5420810e-02   2.1486570e-01
  -2.9886860e-01   1.7488254e+00
  -2.5564781e-01   1.5693379e+00
  -1.3875868e-01   9.9881822e-01
  -3.3084605e-01   9.1222870e-01
   2.7665560e-01   1.1523757e+00
   9.8046999e-02   3.3226056e-01
   3.8782957e-01  -2.3171486e-01
   4.6186017e-01   7.7144034e-01
  -3.2847385e-01   8.0563242e-01
  -4.5827175e-02  -5.8728121e-01
  -2.2458484e-01  -2.1787942e-01
   2.9511633e-01  -3.9502005e-01
  -3.9182225e-01   1.0146809e+00
  -4.7652532e-01   1.2802304e+00
   3.4201885e-01  -3.6309843e-01
  -4.8876570e-01   1.4546235e-01
  -6.5320645e-01  -3.0794056e-01
  -4.8451278e-01   2.7122156e-01
  -9.2875698e-02   5.2599568e-01
  -1.6217563e-01   4.7659506e-01
  -9.0539214e-02   9.9916157e-01
   1.3888056e-01   3.6095709e-01
   1.5118067e-01   5.4045189e-01
  -1.4960916e-01  -1.8851678e-01
  -9.7331205e-02  -2.9732470e-01
  -2.1908592e-02   1.4880234e-02
   3.8660951e-01   1.0376743e+00
  -1.6286994e-01   3.0009896e-01
   2.0625137e-01   1.4762067e+00
   4.4469871e-01   1.0847498e+00
   3.1815719e-01   6.1073651e-01
  -3.2982424e-02  -4.4991299e-02
   4.2844750e-01   8.3452873e-01
  -2.8230435e-01   4.2923140e-01
   1.5608994e-01  -7.4376287e-03
   8.1182285e-02   3.5359404e-01
   5.1348093e-01   7.9976931e-01
  -4.3037496e-01   1.3716988e-01
  -8.0486461e-01   8.4498348e-01
  -4.7153616e-01   1.1556829e+00
  -2.7989808e-01   8.8718948e-01
  -5.9724234e-01   6.8617908e-01
  -4.1804525e-01   2.2255045e-01
  -3.7772334e-01  -2.7396793e-01
   5.9825053e-01   9.2188396e-01
   8.7660399e-01   8.8997447e-01
   1.7384901e-01   4.1033220e-01
   1.0978190e-01   3.4431230e-01
   1.0265361e+00   6.4653308e-01
  -5.0518737e-01   7.8076741e-01
   1.5405579e+00  -1.5384207e+00
   6.6514326e-01  -4.5600284e-01
   7.5256943e-02   3.4386154e-02
  -3.3594088e-01   1.2014213e+00
  -5.5575075e-01   8.0818861e-01
  -4.8008201e-01   1.6809052e+00
   1.2706847e-01   1.4284719e+00
   1.7216884e-01  -4.9898529e-01
   5.0832532e-01   1.5081427e+00
  -8.4755962e-02   1.6430885e+00
   2.9137761e-01   1.3817435e+00
   1.8270435e-01   2.0069470e+00
   1.5210251e-01   1.9157305e+00
   5.6460786e-01   1.4769283e+00
   5.0236710e-02   1.7132962e+00
  -2.2301423e-01   1.3019328e+00
  -5.2208533e-01   6.1471287e-01
  -4.6741517e-01   5.5467651e-01
  -3.1423884e-01   6.8155077e-01
  -3.7287855e-01   5.9297590e-01
  -1.7945670e-01   1.9052351e+00
  -2.8566873e-01   1.2024162e+00
   1.5545344e-01   7.1991617e-01
   3.7031958e-01   1.1568787e+00
   5.4710846e-01   1.1988461e+00
  -4.4863090e-01   1.2429542e+00
  -5.0761407e-01   2.1447202e-01
  -4.7522930e-01   4.4737148e-01
  -3.7329627e-01   8.8354500e-01
   4.1205022e-01   1.6879878e+00
   3.1676357e-01   1.0898367e+00
   4.9349366e-02   1.0461560e+00
   1.1942299e-01   1.0893096e+00
   3.3525018e-02   1.0856038e+00
  -4.3170029e-02   1.2739610e+00
  -4.1235815e-03   1.1137241e+00
   6.9590360e-02   6.1683891e-01
   3.3359356e-01   2.8461589e-01
   3.1173983e-01   1.1128360e+00
   1.2080417e-01   7.3580884e-01
   1.8603984e-01   1.4653050e+00
  -5.3237647e-03   1.7258597e+00
   1.3373430e-01   1.2639368e+00
  -5.8982399e-01   2.0412944e+00
   2.1009043e-01   1.4117739e+00
  -3.9781288e-01   1.2160708e+00
  -1.4418294e-01   9.6373423e-03
  -9.4582806e-02  -1.2368354e+00
  -3.9805067e-02   2.3439763e-01
   1.2789898e-02   7.8206131e-02
  -9.2316356e-02   2.0227601e-01
  -3.4047548e-01   6.5306565e-01
   2.6950511e-01   1.0199810e+00
  -1.7961571e-01   6.2097917e-01
   8.1047714e-02   3.5792644e-02
  -3.8202042e-01   4.5605941e-01
  -2.9113145e-01   1.4507618e+00
  -2.0198001e-01   2.4785246e-02
  -1.7641594e-01   7.4494274e-01
  -2.9066314e-01   9.5363485e-01
   1.9794033e-01   1.1820502e+00
   4.4122761e-01   2.1689079e+00
   8.6003952e-01   8.7248909e-01
   6.0621194e-01   2.0308788e-01
   1.8343979e-01   8.6519096e-01
   3.5269724e-01  -9.7624856e-02
  -1.1386247e-01   2.4842487e-01
   6.3631394e-02   9.6330356e-01
  -4.3946219e-01  -3.4217525e-01
  -8.7952871e-01   1.0431762e+00
   5.4177763e-02   1.4111206e-01
   8.4031009e-01   1.1726455e+00
   2.1709434e-01   1.0311846e+00
   8.8363760e-02  -2.5322433e-02
  -7.0154619e-01   1.1691528e+00
   4.6298613e-03   4.7312406e-02
  -5.0893662e-01   1.6501629e-01
   2.1128023e-01  -6.1168960e-01
  -5.9700735e-01   1.7712232e-01
   1.1556357e-01   4.9780146e-01
   3.4594706e-01  -4.3388459e-01
   1.4541694e-01   1.3387397e+00
   2.8705464e-01   1.6225559e+00
   2.4863007e-01   1.2691671e+00
   1.9744651e-01   1.4151622e+00
   3.7503998e-01   1.2319624e+00
   7.7809762e-02   1.2398336e+00
   3.6585981e-01   1.2258950e+00
   4.2661603e-01   1.8394563e+00
   9.5674076e-02  -1.7591176e-02
   1.2592998e-01   7.2571512e-01
   7.2951825e-02   8.1978769e-01
  -9.9393102e-01   4.8145993e-01
  -5.3434494e-01   4.9073022e-01
  -6.4104379e-01   3.0660218e-02
  -5.0690301e-01   5.1295483e-01
  -1.0167980e-01   1.7583705e+00
  -1.4134258e-01   1.3034574e+00
  -4.6985612e-01   1.1526365e+00
  -1.1259316e-01   5.2373199e-01
   1.5000967e-01   6.9793240e-01
   4.3080344e-01   8.1282588e-01
   3.8449253e-01   4.6226125e-01
   3.9650484e-01   3.7069569e-01
   1.0621790e-01  -1.1396022e+00
   6.5513905e-01  -3.3524309e-01
  -1.2394097e-01   2.3579833e-01
   3.8357462e-01  -6.5793817e-01
  -4.6094304e-01   4.4126419e-02
  -7.2585026e-01   4.4519213e-01
  -4.0325567e-01  -8.1908695e-01
   2.9051270e-01  -3.1237114e-01
  -1.3163448e-01   7.3258704e-01
   4.3319283e-01   1.5441376e+00
  -1.1969353e-01   8.6890708e-01
   2.0711556e-01   1.1043148e+00
   1.0278383e+00   1.7259043e+00
   2.1679762e-01   1.3050196e+00
   3.3254895e-02   1.4689018e+00
   4.4890629e-01   1.5003450e+00
  -4.0814232e-01   4.1753140e-01
  -1.0431397e-01  -4.1965237e-01
   7.2750118e-02  -8.0315157e-02
   3.6044219e-01  -1.8623748e-01
   2.9861297e-01   4.2669326e-01
  -2.0669973e-02   4.4416637e-01
  -4.9620479e-01   6.8390358e-01
  -4.5791706e-01   2.5079554e-01
  -3.2408818e-01   1.6096060e-01
  -1.1606637e-02   2.6079987e-01
  -2.8804879e-01  -1.8940448e-01
  -1.4448284e-01   1.3135544e-01
  -2.1394708e-02   1.8602110e-01
  -3.9714561e-01  -1.5702198e-01
  -3.9913994e-01   1.0270390e+00
   2.2557208e-01  -1.0039015e-01
   5.7170314e-01   1.5817206e+00
   8.6253535e-04   9.4312239e-01
   1.0853979e-01   7.3006471e-01
  -2.3951930e-03   9.0957698e-01
  -2.0337389e-01   5.2075967e-01
   8.7947406e-02   8.9560678e-01
   1.2582105e-01   1.6711687e+00
   2.5037937e-01   1.5284720e+00
   4.2753273e-01   1.7312119e+00
  -2.2039282e-01   9.2875429e-01
   8.6971415e-01   1.2573704e+00
   4.9040729e-01   9.4673054e-01
  -1.7324498e-01   4.2466785e-01
  -4.5321810e-01  -6.4125426e-02
  -3.6070030e-02   1.0754454e-01
   5.4485309e-01   1.6018619e-01
  -1.8997806e-01   2.9912898e-01
  -6.1995328e-02   1.1123252e+00
  -6.3935641e-01   7.7950537e-01
  -5.2171450e-02   9.2614270e-01
  -4.1124499e-01  -1.4834659e-02
   2.7355553e-02  -7.5866030e-02
  -5.5640058e-01  -4.8037122e-01
   3.2859100e-01   8.7723442e-01
   2.0051222e-01   1.3847522e+00
   8.1249137e-02   7.1044516e-01
  -3.5768301e-02   2.3526951e-01
   1.2645431e-01   2.1154104e-01
  -1.2197723e-02   1.9896456e-01
  -1.0202170e+00  -3.2576067e-01
  -1.7389793e-01  -2.2982978e-01
   1.1239273e-01   1.2049243e+00
   2.9098272e-01   8.9216257e-02
  -2.5012117e-01   2.7915418e-01
  -1.4457578e-01   6.8681881e-01
   4.3675304e-01   9.7691214e-01
   3.3046899e-01   1.0838035e+00
   9.8532741e-01   1.5833939e+00
   3.1177596e-01   1.4376117e+00
  -4.8626363e-02   2.0945940e+00
  -2.2915976e-01   6.2158836e-01
  -3.0313312e-01   4.4107443e-01
   3.9808816e-02   2.9296307e-01
   7.4517158e-02   6.3811586e-01
   1.0241789e-01   1.5201225e+00
   2.5866816e-01   1.8324992e+00
  -4.4270729e-02  -3.2253532e-01
  -3.0635027e-01   8.9518763e-01
  -4.3503703e-01   6.2446956e-01
  -9.7842256e-02   1.4133534e+00
  -3.7939153e-01   6.6713190e-01
   9.0081369e-02   1.4126396e+00
  -5.3066362e-01   2.3108103e+00
  -2.6402262e-01   1.3360371e+00
   2.5097406e-01   6.3321879e-01
   4.6672255e-01   4.6808197e-01
   4.4554883e-01   6.6842383e-01
  -7.5875253e-01   6.7340242e-01
   4.5857911e-01   8.5927126e-01
  -3.4818608e-01   4.2808542e-02
  -1.1590482e-01   1.8084958e+00
  -4.6950186e-01   1.8466171e+00
  -2.1349066e-01   1.9061441e+00
   1.1025318e-01   1.1196832e+00
   4.0403028e-01   6.8543065e-01
  -1.1921632e-01   1.0831457e+00
   2.3388636e-02   6.9077500e-01
   6.8022759e-02   8.2594808e-02
   1.9485176e-01   5.2421902e-01
   3.1707340e-01   1.4704712e-01
   5.7062826e-02   9.7475615e-01
  -8.4423944e-01   2.8453305e-01
   8.5367514e-01   1.3166448e+00
  -1.2080503e+00   3.7999519e-02
   5.4301099e-01  -7.5600320e-01
  -4.2832058e-01  -6.0884177e-01
   1.8269711e-01   3.2815953e-01
   1.2977197e-01   1.7712817e-01
   5.3337877e-01  -1.0967005e-01
  -3.0989306e-02   1.1486873e+00
   1.4363564e-01   5.9872698e-01
   3.6382419e-03  -5.1772553e-01
   3.3565883e-01   9.6636702e-01
  -4.3882415e-01   8.2338829e-01
  -2.1084377e-01   2.3767276e-01
   7.8951761e-02   3.5167603e-01
  -5.0319804e-01   5.7041431e-02
   1.2966335e-03   8.8991688e-01
   5.5047072e-02   1.1780451e+00
  -7.7123363e-01   1.1011351e+00
   6.9686647e-01  -1.4194953e-01
   1.0452059e+00  -1.4757862e-01
  -8.5192321e-01   6.4331064e-01
   4.9826418e-01   1.8547836e-01
   8.0861454e-02   1.3289977e+00
  -1.9072287e-01   1.2181599e+00
  -4.7507000e-01   5.4235998e-01
   1.0586346e+00   3.1601379e-01
   1.0981863e+00   2.2142834e-01
   3.1539341e-01   4.3306905e-01
   4.2869925e-01   4.7587744e-01
   3.2461423e-01   6.1769901e-01
  -2.9257873e-01   1.2163438e+00
   3.8214546e-01   3.5825755e-02
   1.3416667e-01   4.8007081e-01
   6.4381076e-01   4.1442939e-03
  -2.0909205e-01   6.2207720e-01
  -4.8011727e-01   9.6260281e-01
  -4.6666955e-01   6.4157076e-01
   3.5427988e-01   8.4856094e-01
   2.6636735e-02   1.0188988e+00
   9.1837522e-01   2.0530018e-01
   2.4780252e-01   7.1314733e-01
   6.5170995e-01   2.1931565e-01
   2.1453239e-01   7.4780502e-02
  -2.4513498e-01   5.9093447e-01
  -4.8444182e-01   9.8508194e-01
   5.4686685e-01   1.2453848e-01
  -3.5623765e-01   1.1001430e+00
  -1.0389084e+00  -5.4130171e-02
   4.8715647e-02   5.9744501e-02
  -3.2142269e-01   9.2222829e-01
  -8.3742934e-01   3.6117680e-01
  -1.4172435e-01   2.3588014e-01
  -3.0152718e-01   1.7163162e-01
  -6.7622990e-01   7.9866092e-01
  -1.1124166e+00   2.5598843e-01
  -4.3063922e-01   4.9288480e-01
  -6.2443458e-01   6.9701784e-01
  -7.1116681e-01   7.2236751e-01
  -5.4244327e-01   1.4131024e+00
  -5.6868222e-01   1.3245994e+00
  -3.1405291e-01   9.0124036e-01
  -5.3174136e-01   1.6159643e+00
  -5.4642711e-01   1.5101202e+00
  -1.3193661e-01   6.1163771e-01
  -3.4115064e-01   1.3367198e+00
  -8.7203773e-02   1.2702238e+00
  -3.9882588e-01   8.0948006e-01
  -5.7994356e-01   9.4701903e-01
   1.3186776e-01   8.6642149e-01
   3.6631921e-01   8.8441658e-01
  -3.0207002e-01   1.1809003e+00
   3.6658162e-01   1.1605697e+00
   5.1943094e-01   9.8079233e-01
   2.8870599e-01   1.8468763e+00
  -8.5189859e-02   2.5164625e-01
  -5.9023351e-02   1.0942676e+00
   2.2989050e-01   5.5634098e-01
   8.8750701e-01   6.3016775e-01
   5.3507790e-01   9.0855030e-02
   7.7740050e-01   4.3111806e-01
   1.0297810e+00   2.6106055e-01
  -6.2186733e-01   7.3176188e-01
  -6.6867639e-01   6.5690551e-01
   3.3238918e-01   1.3223395e+00
   9.4374908e-01   6.6917560e-01
   7.0613497e-01   1.1965489e-01
   3.2152281e-01   1.3404212e+00
  -2.4541623e-01   1.1195090e+00
  -1.2119097e+00   1.0669894e+00
  -1.1296209e+00   8.1872039e-01
   1.7971121e-01   1.1289441e+00
  -1.5603524e+00   7.8163148e-01
   6.6984187e-01   6.6859983e-01
  -4.1011338e-01   4.3105232e-01
  -7.2200941e-01   1.5340425e-01
  -2.1119474e+00   1.4129645e+00
   5.2531327e-01   1.5945386e+00
   7.7291163e-01   1.2999916e+00
   9.7948519e-01   1.2304164e+00
   4.5412719e-01   1.5476678e+00
   1.0718456e+00   8.0871468e-01
   8.8830865e-01   5.4806200e-01
   7.6098769e-01   6.5918666e-01
  -2.9614054e+00   2.0082502e+00
   4.3147814e-01   6.1367534e-01
  -4.1298817e-01   1.7414954e-01
   5.5957585e-01   8.2931105e-01
   1.3206432e+00   9.9320347e-01
   6.8571553e-01   8.6545211e-01
   1.6882094e+00   8.0818361e-01
   4.5188192e-01   6.1291848e-01
  -1.2258075e-01   6.1276969e-01
  -1.0599077e-01   1.1952509e-01
  -6.2050425e-02   1.7984989e-01
  -2.6300148e+00   9.2834935e-01
   1.1424686e+00   1.4521236e+00
   7.8237203e-01   7.8304513e-01
  -8.3132260e-01  -1.1967798e-01
   1.0221726e+00   1.1175786e+00
  -1.7744950e-01   2.2053790e+00
  -4.8859230e-02   1.5941012e+00
  -9.8612238e-01   9.5403297e-01
  -1.7415337e-02   2.0151976e+00
  -2.0048336e-01   2.0217393e+00
  -4.2650478e-01   1.8541899e+00
   3.7887138e-01   1.9847228e+00
  -7.6641477e-02   7.7491443e-01
  -4.3235246e-01   1.1203949e-01
   2.1544974e-02   6.6143336e-01
   7.6440705e-02   1.4870633e+00
   1.3593345e-01   8.2636772e-01
   1.6153430e-01   1.7327504e+00
   6.6604680e-01   1.4029567e+00
   6.4959768e-01  -2.7068914e-01
   8.5009250e-02   8.1666859e-01
   5.4491157e-01   6.2893764e-01
   7.9368523e-01   4.7028145e-01
   8.5555727e-01   9.3142418e-01
   6.3313204e-01   1.1492363e+00
   4.7362581e-02   1.4017935e+00
  -1.1130923e+00   1.0941668e+00
  -7.5455695e-01   1.1207706e+00
  -5.9239414e-01   1.2666793e+00
  -7.3995309e-01   1.8131753e+00
  -4.3068404e-01   7.8146846e-01
  -4.2684912e-01   9.8909461e-01
   5.8083942e-01   9.6497011e-01
  -5.8391581e-01   2.0940019e-01
  -3.7785241e-01  -1.1306204e-01
  -1.1694351e-01   7.9098775e-01
   9.1523229e-01  -1.1750540e-01
  -5.4641585e-01   5.3168861e-01
   1.0177904e+00   3.4720477e-01
   4.1769705e-01  -2.7782672e-01
   8.2170407e-01   5.5449028e-01
  -3.1810372e-01   1.9097415e-01
   9.6258432e-01   2.4093563e-01
   1.5408409e-01   3.9867934e-01
   7.9340422e-02   1.2077829e+00
  -4.7022134e-01   9.3326229e-01
   6.3176532e-02   1.1131353e+00
   2.2792598e-01   1.3452271e-01
   6.8325853e-02  -1.1518680e-02
  -1.7123669e+00   1.2429546e+00
  -1.1397046e+00   4.4327688e-01
  -7.2357699e-01   1.7815578e+00
  -9.6410942e-01   7.3448560e-01
  -1.0757794e+00   2.7529646e-01
  -6.2751319e-01   1.4831586e+00
   2.3806731e-02   1.3015757e+00
  -2.6398337e-01   1.4704472e+00
  -9.2567110e-02   3.0010206e-01
   1.0128452e-01   7.3144743e-01
   3.4803068e-01   4.6908660e-01
  -3.9706124e-02   1.3808152e+00
  -2.6724902e-01   1.0890076e+00
   8.5890419e-02   8.0759240e-01
   1.2471065e-01   8.7514369e-01
  -1.6526914e-01   1.3624759e+00
  -8.9727813e-01   1.2502100e+00
  -9.5269384e-01   1.1606179e+00
   4.7499136e-01   2.3903596e-01
   7.0864898e-01   4.6738443e-01
   7.9880695e-01   5.3130772e-01
   5.4582274e-02   1.1564148e+00
   5.4894579e-01   9.4907502e-01
   6.1030225e-01   2.7549243e-01
   1.0441286e+00   2.3779763e-01
  -9.2536174e-01   8.9972120e-01
   1.7735722e-01   4.2086152e-01
   2.0008564e-01   5.4961337e-01
   9.3483883e-01   3.0115407e-01
   1.4982788e+00   6.5972313e-02
   4.0010238e-01   4.5220042e-02
  -3.0653682e-01   1.4366600e+00
   1.8810414e-01   1.5973598e+00
   3.4885954e-01   6.1526198e-01
   1.0137672e+00   4.5999147e-01
   1.8553553e-01   1.3274344e+00
  -1.6206054e-01   1.9627481e+00
   1.8293370e-01   2.1401625e+00
  -1.2643856e-01   1.1305383e+00
  -4.9547810e-01   4.4999248e-01
  -3.1409942e-01   3.1256232e-01
  -9.5511900e-02   2.1508140e+00
  -2.2510452e-01   9.5014835e-01
   3.0271214e-01   1.1625089e+00
   1.0690972e-01   1.1085414e-01
   1.5016699e-01   1.2542129e+00
  -4.3514232e-01   9.8887146e-01
  -3.1980607e-01   1.1592604e+00
  -1.1349089e+00   3.0674130e-01
   2.4117397e-01   1.9290438e-02
   8.9492429e-01  -3.1548551e-01
   4.1455997e-01  -7.2969994e-01
  -6.8370222e-02   2.3414421e-01
   3.6492656e-01   4.5327435e-01
  -6.3520790e-02   3.4075047e-01
   6.5787653e-01  -6.5563221e-02
  -6.2804788e-02   1.3375483e+00
  -5.4320720e-01   9.2560382e-01
  -6.2754774e-01   6.3302652e-01
   1.3318415e-01   1.3386678e-01
  -1.7348742e-01   1.1804654e+00
  -9.2887957e-02   1.3898573e+00
   2.2834295e-01   1.3355451e+00
   4.1646154e-01   8.7593969e-01
   3.0984938e-01   1.1487446e+00
   6.8313098e-01  -6.5719922e-01
   5.2501496e-01   2.8200478e-01
   1.7181738e-01   1.6902719e+00
  -2.6592673e-01   1.3732079e+00
  -3.6741025e-01   1.8957920e+00
   7.4473243e-02   1.7039887e+00
  -8.6891265e-02   1.0239308e+00
   5.4571469e-03   1.6396141e+00
   5.8594125e-01  -9.4019102e-01
  -9.4853490e-01   5.1805348e-01
   4.5242117e-01   9.4306042e-01
   5.9058647e-02   7.6631646e-02
   4.7822617e-01   5.5818738e-01
  -4.7021142e-01   1.3894336e+00
  -6.0076109e-01   1.1048460e+00
  -1.1891802e+00   1.5002043e+00
   1.2954198e+00   4.0591413e-01
   5.6357417e-01   5.4302041e-02
   1.3795859e+00   2.0224364e-01
   1.6026445e-01  -6.8957316e-01
   1.0688758e+00   7.8261281e-02
  -7.2158332e-02  -8.1696953e-02
   2.1249204e-01   1.5315563e-01
   1.2447835e-01   1.4218667e+00
   2.9800185e-01   9.9497151e-01
  -8.0070531e-01   1.5223107e+00
   8.3654617e-01   1.0671860e+00
  -8.9899432e-02   1.7487730e-01
  -1.7420757e+00   1.5847375e+00
   7.0148136e-01   3.0819637e-01
  -1.0558655e+00   1.7998946e+00
   2.6717506e-01   1.1064619e+00
  -3.4867881e-01   6.4607064e-01
  -5.3226369e-01   9.1185189e-01
   1.5355242e-01   4.9725709e-01
  -1.6908808e-01   1.4657706e-01
  -7.4900346e-02   5.9672052e-01
   2.5071532e-01   7.1162480e-01
  -5.9683605e-01  -5.5435880e-02
  -8.8885547e-02   9.9357094e-01
  -2.8198622e-01   3.2557131e-01
  -4.5316138e-01   8.9080372e-02
  -3.3536923e-01   1.2639335e-01
   4.4350557e-01   5.2146997e-01
  -2.0610251e-01   6.6552926e-01
  -9.0769197e-01   6.6773939e-01
  -3.3644961e-01   8.4854675e-01
  -3.0545089e-01   4.1480494e-01
   9.0139327e-01   1.6610340e+00
  -3.9671362e-01   3.0008814e-01
   7.3421490e-01   1.2901674e+00
  -2.2611173e-01   2.3557379e-01
   5.1367954e-01   1.8797632e+00
   1.0424062e+00   2.4470925e+00
   4.7883662e-01   1.7115600e+00
  -4.4021563e-02   1.3850641e+00
   6.1842525e-01   1.6243402e+00
   6.0180122e-01   2.6596775e+00
  -6.6950729e-01  -9.6914758e-01
  -2.7622464e-02  -2.3814475e-01
  -1.3285180e-02  -3.8702710e-02
  -5.9855631e-01  -5.4422091e-01
  -8.5136925e-02   7.3658106e-01
   4.7779859e-02   6.9986574e-01
  -5.2484037e-02   1.9823138e-01
  -4.7228775e-01  -3.0088892e-01
  -6.8286983e-01  -1.4462853e+00
  -2.0943923e-01   7.4699175e-01
  -6.5062177e-01  -4.4399859e-01
  -2.2407638e-01  -1.3240507e-01
   4.6771553e-02  -6.1939407e-01
   1.5019428e-02   4.6856370e-01
  -5.6932317e-03  -4.9719123e-01
  -2.5471577e-01   1.5222401e+00
  -2.1889781e-01   6.4598260e-01
  -4.1637715e-01   1.2036042e+00
  -5.4492420e-01  -2.8075102e-01
   2.2947706e-01  -6.1744380e-01
  -9.2479100e-02   1.4041737e+00
  -1.2266164e-01   9.4600003e-01
   2.9616883e-01   8.3066275e-01
   3.7028524e-01   1.0901954e+00
   1.6043545e-01   7.5183188e-01
   7.2724364e-01   9.7743920e-01
   8.9507393e-01   4.6042418e-01
   1.7427512e-01  -4.4638174e-01
  -3.3271710e-01   1.2594918e+00
  -4.7274048e-01   1.1451633e+00
  -9.9532426e-02  -4.9207662e-01
  -3.0666359e-01   4.1371137e-01
   2.9844368e-01   2.0053747e+00
   1.2953766e-01   2.1245085e+00
   1.5140561e-01   7.7568999e-01
   2.0094298e-01  -3.1284704e-01
   3.1004134e-01   2.9122684e-01
  -2.9401390e-02  -5.0991692e-01
  -2.8689274e-01   8.2356940e-01
   3.1071948e-02  -3.7090998e-01
  -1.3388288e-01   7.6371334e-01
  -1.1939948e-01   1.2087164e+00
  -5.4311673e-01   2.8979398e-01
   3.0517804e-01   8.4662509e-01
   2.1924895e-01   2.1005579e-01
   1.3378319e+00  -1.2869879e-01
   5.5340550e-01   7.3371139e-01
  -1.8916393e-01   1.4329741e+00
   2.4673453e-01   1.7858061e+00
  -3.1737111e-01   7.2358859e-01
  -4.8884355e-01  -1.5405122e+00
  -5.0796004e-01  -2.0176435e-01
  -3.5206010e-01   8.5368719e-01
  -8.9582260e-02   1.3966965e+00
  -4.1131611e-01  -1.6936607e-01
  -4.7741427e-01   6.8990558e-01
  -7.1188038e-01  -4.8324999e-01
   2.1466250e-01   9.9533824e-02
  -2.3411770e-01   5.0254756e-01
  -3.5910887e-01  -1.8523572e-01
   2.5635968e-01   1.0102738e+00
   3.0040169e-01   1.3693515e+00
  -1.5775701e-01   1.6997808e+00
   3.9788484e-01   8.1984737e-01
   2.4118750e-02   1.8161903e+00
   6.5758479e-01   9.2478076e-01
  -4.5563045e-02   1.1052946e+00
   6.0971079e-03   1.1116448e+00
   3.0314383e-01   8.1119099e-01
  -1.2295067e-01   7.7446677e-01
  -3.5756305e-01   1.3345435e+00
   7.7099217e-01   1.4028901e+00
   2.8041283e-01   1.6088075e+00
  -2.4946779e-01   1.4204190e-01
  -1.2261503e+00   1.9269340e+00
  -6.9010919e-01   1.8084024e+00
  -1.4948764e-01   1.7644531e+00
  -2.4093123e-01   1.3957536e+00
   4.9527392e-01   3.7145506e-01
   6.3625094e-01  -2.7458368e-01
  -2.1504126e+00   1.6969626e+00
   6.6962935e-01   5.5606350e-01
   9.8756717e-01   5.2494053e-01
   7.0471510e-01   1.4034074e+00
  -1.3053314e+00  -1.6166115e+00
   8.9056937e-01   1.1594966e+00
  -1.3145832e+00  -1.9446052e+00
   1.9289274e-01   1.7131869e+00
  -2.4329578e-02   9.6389791e-01
  -2.0830169e+00  -2.1710991e+00
   6.3602816e-02  -4.6887872e-01
  -6.4137044e-02   1.6013524e+00
   8.9791530e-01   6.6718709e-01
   9.8596827e-02   1.4892673e+00
   5.5530663e-01   1.1715114e+00
   4.3026901e-01   9.6232977e-01
   6.4230750e-01   4.8270045e-01
  -5.2752850e-02   1.8494236e+00
   1.9620317e-01   1.0939420e+00
   4.1595201e-01  -1.0931116e-02
   6.2225296e-01   1.9405915e-02
  -6.6641142e-02   1.5702746e+00
   3.5196372e-01   1.7529352e+00
  -1.0577103e-01   5.7567210e-01
  -2.7368405e-01   2.0989834e+00
   1.2659838e-01   1.7830335e+00
   8.7573543e-02   1.6400707e+00
   1.0882747e+00   1.3984811e+00
   4.6667067e-01   2.1553726e+00
   4.2265845e-01   1.9893307e+00
   1.5283800e-01   1.3810417e+00
  -2.8116772e-01   5.4374486e-01
   1.2897388e-01  -4.7929001e-01
   6.4868771e-01  -6.3070248e-01
   8.3129167e-01  -9.6712518e-01
  -6.5280396e-01   4.7390099e-01
  -6.1387889e-01   6.3630231e-01
  -6.0474606e-01   5.1532079e-01
  -1.0406464e+00  -2.0341379e-01
  -6.0696772e-01   2.4308462e-01
  -3.7509190e-01  -5.3483586e-01
   4.4913176e-02  -1.3166088e+00
   2.7264783e-01  -9.1000678e-01
   1.8994572e-02  -1.3828536e+00
  -2.0622003e-01  -3.2476561e-01
   3.9302530e-01  -1.1709745e+00
  -2.0749261e-01  -1.0765950e+00
   6.2889685e-01   4.9580917e-01
  -4.9254920e-01   8.3473877e-01
  -1.1453374e+00   1.3882999e-01
  -6.5420818e-01  -2.1932448e-01
  -1.6676606e-01   6.5080886e-01
  -4.3953626e-01   4.9928360e-01
  -9.7465316e-01   2.5612375e-01
  -3.9178498e-01  -1.4502780e-01
  -2.2316077e-01   4.3373290e-01
  -3.8560780e-02   8.7185010e-01
   6.4888521e-01   4.2272329e-01
   2.1236507e-01   4.0967662e-01
   3.0687445e-01   2.4885916e-01
   7.0027392e-01   5.4571692e-01
   1.6501728e-01   2.1889939e-01
   4.0766486e-01   2.9509317e-01
  -9.9131446e-01   2.3785671e-01
   2.3579405e-01  -1.6750903e-01
   6.7723917e-01   4.0000447e-02
   6.4750537e-01   1.7803408e-01
  -2.2141010e-01   3.3858288e-01
   9.4307289e-01   3.8193014e-01
   3.3368742e-03   1.3059257e-01
   5.7950762e-01   2.3003040e-01
   9.9464366e-02  -1.0363193e-02
  -5.9040299e-01   5.0991621e-01
   2.5406482e-01   3.6810226e-01
  -3.0507906e-01   8.2017879e-01
   1.2480059e-01   5.4876100e-01
   1.2639632e-01   1.3710621e+00
   3.3672423e-01   1.6565604e+00
   8.8426867e-01   1.6156255e+00
   5.7121786e-01   1.6325601e+00
  -4.7617006e-01   3.8685713e-01
  -4.8161133e-01   1.1096094e+00
   5.7373322e-01   1.1462190e+00
  -2.7269996e-01   2.7515715e-01
   1.5768254e-01   8.6383013e-01
  -1.4066512e-01   7.8116088e-01
   3.7759150e-01   1.3295561e+00
   1.3677070e+00   1.6342898e+00
   5.4088686e-01   1.0663869e+00
   7.9106675e-02   7.8507175e-01
  -4.1226668e-01   3.9458886e-01
   1.1446504e+00   1.8333968e+00
  -4.7967340e-01  -2.7530499e-01
  -7.2976256e-01  -1.2175326e+00
  -4.7899019e-01   3.5756845e-01
  -2.7173947e-01   2.4176916e-01
  -5.3342106e-01  -1.8148823e-01
  -6.9987083e-01  -7.7145622e-01
  -1.3749391e+00  -1.7721178e+00
  -2.7083574e-01   2.2023337e-01
  -4.2473877e-01  -1.0987537e+00
  -3.1120222e-01   3.1218704e-01
   1.2131531e+00   1.8080175e+00
   4.8748507e-01  -8.2342276e-02
  -5.0201691e-01  -1.6200160e+00
  -3.2356490e-01   1.7996365e+00
  -7.4325453e-01   1.4022098e+00
  -6.7244988e-01   1.2327652e+00
   4.8993966e-01   1.2383757e+00
   2.2432445e-02   2.4587012e-02
  -2.8273765e-01   4.6752275e-01
   1.0455700e-01   6.3419944e-01
   4.3606190e-01   1.2013419e+00
   7.3255277e-02   7.2328797e-01
  -1.9496936e-01   5.2881598e-01
  -3.9774029e-01   8.7072447e-01
  -4.1935645e-01   1.4302539e+00
  -4.5664995e-01   1.3556221e+00
  -4.1679623e-01   1.4081603e+00
  -2.2261798e-01   1.6659128e+00
  -1.5961480e-01   1.2267492e+00
   4.8726957e-01  -2.2170093e-01
   4.1631503e-01   3.0153234e-01
   1.3373782e-01  -7.4610431e-01
   5.6471864e-01   6.5350932e-02
   4.9521286e-01  -2.7262008e-01
   3.5764540e-01   3.3703555e-01
   6.4105440e-01   1.1108721e+00
  -1.8448964e-01   1.1773246e-02
   6.5603918e-01   1.0929446e+00
  -4.0399748e-01  -7.0701576e-01
   1.2404370e+00   1.0810754e+00
   7.1529899e-01   4.5345081e-01
   1.3969645e+00   9.3639623e-01
   1.3406723e+00   1.1931267e+00
   1.1655142e+00   6.8765255e-01
   1.8558939e-01   8.0908353e-02
  -3.8084892e-01   6.2405669e-01
  -2.3284744e-01   1.5701303e+00
   1.1227267e-01   1.2367342e+00
  -1.1317552e+00   1.2734035e+00
   6.6028581e-01   1.5526697e+00
   6.3295556e-02   3.1797995e-01
  -2.0159020e+00   9.4272472e-01
   7.3523138e-01   7.5507717e-01
  -1.4703518e+00   1.4032935e+00
  -1.4985246e-02   1.3011056e+00
  -3.6544907e-01   6.5281894e-01
  -6.6567547e-01   8.0403584e-01
   1.6086200e-01   6.6875119e-01
   1.7191219e-03   2.4469469e-01
  -9.1126902e-02   7.0535083e-01
   1.6027233e-01   9.4316291e-01
  -3.0527217e-01  -1.0630430e-01
  -1.6640704e-01   3.9039088e-01
  -2.5104472e-01   9.6825613e-02
  -1.4140265e-01   1.7309653e-01
   4.1626689e-01   8.3683101e-01
  -2.3864479e-01   7.1467490e-01
  -8.8296868e-01   4.3806738e-01
  -4.2508312e-01   2.4021286e-01
  -7.2766600e-01   1.3116136e-01
  -4.5612913e-01   1.3393851e-01
   7.2835707e-02   8.3750817e-01
   3.4263030e-02   1.3895030e+00
  -5.9386706e-02   2.8399387e-01
   1.2546849e+00  -6.3591372e-01
   1.0630144e+00  -6.4405968e-01
   1.4569057e+00  -3.9012786e-01
  -7.3453671e-01   1.1454133e+00
   4.9843491e-03   7.2250155e-02
   5.4913916e-02   1.1381423e+00
  -3.3257769e-02   1.1480680e+00
  -6.8667633e-02   1.0931513e+00
   1.2041815e-01   1.1848841e+00
  -2.5226654e-01   8.5145624e-01
  -8.1887922e-01  -1.5573272e-01
   8.0326697e-01   5.3671241e-01
  -9.3166198e-01  -9.8986929e-02
   2.4402116e-01   1.1255037e+00
  -7.7798753e-01   7.8439051e-01
  -4.1937150e-01   1.1937692e+00
  -5.3966604e-01  -3.3827743e-01
   5.8806471e-01   1.1856162e+00
   2.6503518e-02  -3.6400881e-01
  -1.1324599e-01  -1.0944018e+00
  -3.7684820e-01  -1.3687880e-01
   9.5419410e-01   6.5237375e-01
   5.6583453e-02   1.5947430e+00
   5.7401897e-01   1.3634511e+00
   7.7735785e-01   1.5701180e+00
   4.3275940e-01   1.2019833e+00
   3.4508995e-01   1.3784354e+00
   5.7734408e-01   1.2403586e+00
   3.9344702e-01   1.0935686e+00
   6.8728513e-01   1.1880114e+00
   1.2330199e-01   1.1696627e+00
   3.9079446e-01   6.2000333e-02
   4.2029068e-01   4.6688884e-01
   1.8656416e-01   7.8744350e-01
  -8.1777217e-01   5.9969971e-01
  -5.3190392e-01   5.4037799e-01
  -6.7396097e-01   1.3639665e-01
  -4.3274933e-01   5.4505953e-01
  -4.4802909e-01   1.3329031e-01
  -2.5965051e-01   1.2067664e+00
  -9.7342120e-02   5.2923419e-01
   1.1168495e-01   7.2807107e-01
   6.0919889e-01   7.0942544e-01
   5.8588568e-01   4.6233717e-01
   2.8846521e-01   3.3462965e-01
  -2.4660014e-01  -1.1496548e+00
   3.6637302e-01  -3.7222060e-01
  -1.7585781e-01   1.6788573e-01
  -1.1588164e+00   3.2893045e-01
  -4.6012405e-01   1.1146897e-01
  -7.0271242e-01   5.3508085e-01
  -1.0132196e+00  -5.7278282e-01
   1.4887704e-01  -4.4692816e-01
  -4.8854765e-01   6.2626890e-01
  -7.3640409e-01   9.3374338e-01
  -3.8291424e-01   1.4636700e+00
   4.8254464e-01   1.1057246e+00
   3.8996069e-01   2.7831693e-01
   5.5494545e-01   1.0767202e+00
  -5.4044824e-01   1.1369119e+00
   3.2092355e-01   9.4323195e-01
  -1.1276374e+00  -3.0956870e-01
  -2.8726926e-01   5.2056188e-01
  -4.4321276e-01   1.0064621e+00
  -4.1251527e-02   1.5916264e+00
  -6.2493894e-01   4.0042301e-01
  -7.3645520e-01   1.8016457e-01
   1.4275769e-01   6.6957670e-01
  -3.9205601e-01  -2.0996385e-01
   5.7933677e-01   5.5388237e-01
  -1.2604129e-01  -6.3449935e-03
   9.4688227e-01   8.2924669e-01
   1.4434254e+00   1.3613167e+00
   1.0664001e+00   5.4161179e-01
   9.8356609e-03   1.3185582e+00
   6.4442497e-01   2.3040635e-01
   4.8883640e-01   1.7067095e-01
   1.3082295e+00   4.3190932e-01
   5.7339196e-01   1.0245471e+00
   1.4352731e-01   1.6018919e+00
  -7.1923979e-02   9.9211080e-01
   1.3126572e-01   1.2945682e+00
  -9.7214250e-01   9.4245094e-01
  -5.0976565e-01   7.8805261e-01
   4.8752748e-02   9.8371213e-01
  -7.0353868e-01   7.5338856e-01
  -1.0539629e-01   5.8516152e-01
   9.4469149e-01   1.7958188e-01
   1.3940028e+00  -3.1484087e-01
   1.6642281e+00  -2.8297655e-01
   1.4630198e+00  -1.1637874e-01
   9.2638274e-01   3.0143283e-01
  -1.1326617e+00   5.8038098e-01
  -5.2058093e-01   3.0323434e-01
  -8.4376501e-01   4.3769938e-01
  -8.7457451e-01   6.1225390e-01
   1.9509969e-01   3.6017271e-01
  -2.1957712e-01   7.7310147e-02
  -7.5481042e-01   4.5949154e-01
   3.3263656e-01   9.8689068e-02
  -1.5121723e+00   6.4894686e-02
  -1.4796962e+00   3.8341991e-01
  -5.6772011e-01   5.9695235e-01
   2.2746657e-02   4.0175897e-01
   6.0772955e-02   1.9792563e-01
  -6.1169671e-01   5.5746058e-01
  -4.5927469e-01   4.6700509e-01
  -3.5644775e-01   7.8530820e-02
   1.9496047e-01   1.1878026e+00
   3.1011362e-01   1.7097148e+00
  -2.4600054e-01  -4.2021519e-01
   6.0378566e-01   1.1603270e+00
  -1.6038480e-01   6.8697390e-01
   5.6348209e-01   1.3691504e+00
  -6.7638160e-01  -9.8848889e-02
  -9.6955303e-01   6.1294551e-01
  -1.4363740e-01   6.9110116e-01
  -5.7769676e-01   5.1825623e-01
   1.8979913e-01   5.9300873e-01
  -7.9037022e-01   9.5939096e-01
  -3.5521527e-01   4.7761510e-01
  -3.8620518e-01   4.3316710e-01
  -7.1419969e-02  -8.8683312e-01
   4.0587501e-01   1.1904900e+00
   5.3381875e-02   1.8814434e+00
   6.3444195e-01   7.8193905e-01
   9.6059793e-01   1.1309170e+00
   5.0672078e-01   7.5271685e-01
   7.0861457e-01   1.6539826e+00
   1.5128153e-01   1.3104488e+00
   6.2554924e-01   1.5314914e+00
  -4.5370465e-01   5.4374779e-01
  -7.2870842e-02   1.0950361e+00
   3.3873593e-01   6.4994650e-01
  -1.3965303e+00   2.3029513e-01
  -4.8925334e-01   3.0038692e+00
  -1.0549904e+00   1.6361920e+00
  -1.1633067e+00   1.4230724e+00
  -4.5816403e-01   1.6243693e+00
  -1.0535695e+00   1.4557462e+00
  -8.9664420e-01   1.3090244e+00
   6.6471773e-01   8.2594475e-01
   1.0633380e+00   1.1081956e+00
  -1.9506455e-01  -9.8564961e-01
   1.3179317e-01   1.2946770e+00
  -5.9890168e-02   1.2619635e+00
   3.6334417e-01   1.1856106e+00
   2.7239873e-01   1.7501440e+00
   7.6046698e-01   1.3110299e+00
   6.2800939e-01   1.5585277e+00
   8.6121776e-02  -9.6722374e-01
  -4.2630764e-01   1.4132648e+00
   3.0081842e-01   8.9686279e-01
   1.7712531e-01   1.3983929e+00
   6.8222196e-01   7.7835478e-01
   1.9324238e-01   8.3600686e-01
   3.2380977e-01   7.7166258e-02
  -7.1528985e-02  -1.3919564e+00
   5.0581001e-01   7.9646592e-01
   2.8194318e-01  -1.7837234e+00
   5.9352521e-01   7.6586893e-01
   4.7796174e-01  -2.9384265e+00
  -3.1623346e-01   1.6240826e+00
   7.4835293e-02   8.5715150e-01
  -8.3635089e-01   1.1699552e+00
  -8.4055026e-01   9.0904710e-01
  -7.0700568e-01   5.9316048e-01
  -4.5436553e-01   5.3968740e-01
  -5.3570519e-01   1.5366887e+00
  -4.6526254e-01   1.3134876e+00
   2.0808990e-02   1.1902961e+00
   7.2990592e-01   1.4923979e-01
   3.0700197e-01  -3.9221457e-01
   1.5546281e+00  -3.2728341e-01
  -4.8731560e-01   1.5889160e+00
   1.0546626e+00   8.1009143e-01
   1.7640994e+00   7.4971634e-01
   1.0448816e+00  -1.1048653e-01
   3.7256215e-01   2.7233398e-01
  -1.0964160e+00   1.4978322e+00
  -9.4269606e-01   8.0952627e-01
  -1.0846361e+00   1.1256662e+00
  -1.2922757e-01   1.5849817e+00
   3.3713400e-01   4.0153752e-01
   4.6627514e-01   1.1640470e+00
  -6.7480410e-02   1.5321601e+00
  -5.6631516e-01   1.3732374e+00
   1.6100784e-01   1.0791568e+00
  -7.0926016e-01   1.1712071e+00
   3.9504812e-01   1.9769051e-01
   4.7847326e-01   4.6791035e-02
  -7.5649082e-01   5.4289378e-01
  -9.4631926e-01   6.2477539e-01
   7.8067702e-01   4.5805673e-01
   3.5484788e-01   4.4632293e-01
   8.0338322e-01  -5.6208108e-01
  -1.1663634e+00   2.1220694e+00
  -1.6429058e+00   1.9235944e+00
  -1.2582268e+00   1.1272194e+00
  -5.8196053e-02   1.1664115e+00
  -2.0807185e-01   9.6119740e-01
   2.1490926e-03   1.1390913e+00
  -4.4846493e-01   1.0944105e+00
  -3.2026065e-01   8.0222734e-01
  -7.5408639e-03   8.9352548e-01
   7.5349734e-01   8.4070054e-01
   6.1393807e-02   6.3112856e-01
   2.6671864e-01   1.1680062e+00
  -1.5134189e-01   1.0729826e+00
   5.5709862e-01   1.2769698e-01
  -1.4122044e-01   1.0505488e+00
  -2.8853821e+00   1.1087903e+00
   3.7285172e-01   4.2451265e-01
   1.6255295e-01   9.2112239e-01
   1.0583755e+00  -9.3260017e-01
   1.4377176e+00  -1.3348425e+00
   5.5964401e-01  -1.0005981e+00
   1.1756212e+00  -8.3108942e-01
   4.5916894e-01  -4.5168508e-01
   5.8890174e-01  -8.4331529e-01
  -4.2565426e-02   4.6499669e-01
   8.4683608e-02   6.5203692e-01
   2.3619167e-01   1.0962647e-01
   4.2447769e-01  -1.8029700e+00
   4.6747305e-01  -7.7227326e-01
   2.5332712e-02  -5.2330160e-01
  -3.6330967e-01  -4.3346871e-01
   9.7466799e-01  -1.2431958e-01
  -1.0038359e+00   5.5615076e-01
   2.4422801e-01   3.0234043e-01
   4.0453724e-01   3.1510129e-01
  -5.7289812e-01   1.0839828e+00
  -5.8002523e-01   5.1213846e-01
  -9.4343751e-01   8.7493143e-01
   2.2484072e-01   1.1280900e+00
  -7.6737294e-01   6.2281173e-01
   9.3226780e-02   6.1513279e-01
   2.6675246e-01   8.5061936e-01
   1.3850676e-01   5.0967046e-01
   3.3347023e-01   1.1444872e+00
   5.4430741e-01   1.0952312e+00
   1.6513412e-01   1.8530236e+00
   6.1437353e-01   1.5942534e+00
   1.3202270e+00  -4.4143360e-01
   3.1029207e-01   9.7051999e-01
  -1.5610267e-01   8.3123930e-01
  -2.6507707e-01   1.2165984e+00
  -6.5500258e-01   1.2973402e+00
   1.7636968e-02  -3.7163007e-01
  -3.9689813e-01  -1.3395193e-01
  -7.7844701e-02   8.9164978e-01
  -2.3370642e-01   1.2412888e+00
   6.7693044e-02   1.4483686e+00
  -2.3746083e-01   6.8976211e-01
  -2.3597525e-03   7.4969287e-01
  -4.3768805e-02   7.4886853e-01
   6.9683110e-01   1.6330555e+00
  -1.6595174e-01   9.9452078e-01
  -9.7143715e-01   7.2796309e-01
  -5.5567233e-02   1.2711290e+00
  -1.8742939e-01   1.3459061e+00
  -5.7478069e-01   1.2455031e+00
   2.0642850e-01   1.4269584e+00
   3.1593019e-01   1.5617176e+00
  -5.8696157e-01   6.9331453e-01
   3.8899416e-01   8.5169244e-01
  -8.6394558e-02   9.1375784e-01
  -4.2510762e-01   8.1820935e-01
   9.7463638e-02   1.2037355e+00
  -3.5063322e-01   1.1808239e+00
   5.4426848e-01   1.4914302e+00
  -8.5298858e-01   3.3537953e-02
   7.3105594e-01   3.8748803e-01
   4.3381864e-01   6.7469997e-01
   1.0583574e+00   1.0065348e+00
   2.2915211e-01   1.1490719e+00
  -2.5435365e-01   9.9185975e-01
  -1.2214335e+00   1.0167223e+00
  -1.0797035e+00   8.0209824e-01
   3.3146746e-01   1.0751725e+00
  -1.5728170e+00   7.5118551e-01
   8.5309842e-01   6.3140645e-01
   1.3934270e-01   1.0505797e+00
  -5.9488968e-01   1.4053581e-01
  -2.1555565e+00   1.3664862e+00
   4.8439049e-01   1.3922070e+00
   7.4608366e-01   1.0866684e+00
   7.6215896e-01   9.2259139e-01
   4.7281264e-01   1.2051294e+00
   1.1362512e+00   6.6234689e-01
   9.3284008e-01   4.1194293e-01
   9.0870388e-01   5.9707484e-01
  -2.9139003e+00   2.0506776e+00
   3.3911846e-01   4.0920512e-01
  -2.5564454e-01   2.1625262e-01
   8.1368165e-01   8.4535924e-01
   8.2312136e-01   1.1570148e-01
   9.5208359e-01   8.8021949e-01
   7.2308742e-01   6.5778965e-01
   1.7654401e-02   5.2249094e-01
  -1.1276601e-01   3.7845920e-02
  -6.7035330e-02   8.7442031e-02
  -2.6321683e+00   9.6623298e-01
   1.1594835e+00   1.2383303e+00
   1.0357363e+00   7.8656918e-01
   9.5581714e-01   1.7717405e-02
  -9.5689746e-03   1.8098274e+00
  -7.1721051e-02   1.8667466e+00
   2.1510127e-01   1.7239873e+00
  -2.2540690e-01   1.4750384e+00
  -5.6956733e-01   1.6250143e+00
  -2.7745703e-01   1.1505316e+00
  -1.7694620e-01   1.4235357e+00
  -6.9404692e-02   1.7855282e+00
   1.1318926e+00  -6.8369837e-01
  -1.7070390e-01   4.3696361e-01
  -5.8684538e-01   1.9593486e+00
   1.9535331e-01   2.3463960e-01
   4.0775522e-01  -2.6199057e-01
  -5.3758859e-01   1.1240031e+00
   1.0610948e+00  -1.2946090e+00
   2.6580880e-01  -1.4388898e-01
   2.7268774e-01   1.0765833e+00
   1.0667705e-01  -1.3937158e-01
  -1.1946567e-01  -3.6254724e-01
  -3.2808776e-01   1.3509929e-02
   2.1304117e-01  -1.1581145e-01
  -6.0591018e-01   1.2186442e+00
  -7.1446567e-01   1.4736796e+00
   2.5236854e-01  -9.7193831e-02
  -6.1445835e-01   3.4237972e-01
   3.7733198e-01   7.4724764e-01
  -1.5506818e-01   6.2945415e-01
  -5.2503506e-02   4.7501201e-01
   5.7970934e-02   1.1875814e-01
   5.4080975e-01   5.2572100e-01
   4.2539168e-01   5.2780783e-01
  -9.6977651e-01   1.2305194e+00
   6.2825261e-01  -9.8357100e-01
   7.4382839e-01  -9.6518784e-01
  -1.1159815e+00   9.8894686e-01
  -2.2932154e-01  -1.2321836e-02
  -7.5123169e-01   5.3191294e-01
   7.6189012e-01  -8.4685450e-02
   4.9865531e-01  -1.7002083e-01
  -1.0908586e+00   3.8235368e-01
   2.6415436e-01   1.0564246e+00
   5.7151363e-01   7.7164927e-01
  -2.3250300e-01  -2.4475272e-01
   2.3386899e-01   7.8771701e-01
  -2.3679192e-02   7.6057141e-01
  -4.5368341e-01   9.3643129e-01
  -1.9522771e-01   8.5629995e-01
   1.4476205e-01   2.5168112e-01
   5.9108620e-01  -2.6755572e-01
   1.8450160e-02   7.4896896e-01
  -3.0757609e-01   6.3937951e-01
   3.1093056e-01  -6.0539691e-01
   3.0811360e-01  -1.1352341e+00
  -9.7920156e-04  -1.5288803e-01
  -8.9862013e-01   8.5725599e-01
   2.7808982e-01   1.0584271e+00
   7.8399352e-01   2.1708892e+00
   2.1888740e-01   2.6157534e+00
  -3.4607403e-01   1.6338580e+00
   3.2245773e-01   3.0493415e+00
  -3.0878233e-01   1.8084581e+00
  -8.9955938e-02   1.4127524e+00
  -5.9433829e-01   1.2241787e+00
  -2.3553486e-01   2.4155847e+00
  -5.2375483e-01   2.8729335e+00
  -3.9967632e-01   1.2055315e+00
   1.3739119e-01   4.8032580e-01
   6.9845637e-02   7.0254559e-01
   1.0972074e-01   1.6944204e+00
   4.8619171e-02   1.8324379e+00
  -2.7976964e-01   1.3772430e+00
   3.1085378e-01   4.9255180e-01
  -3.6612000e-01   5.7577113e-01
  -4.3864898e-01   7.5128210e-01
  -1.2170032e-01   1.0717396e+00
  -4.6264966e-01   2.3613653e+00
  -1.1260500e-01   1.1125748e+00
   1.1073358e-01  -1.4427910e-01
   2.5637714e-01  -5.4603814e-02
   4.2687762e-01  -1.5250590e+00
   5.9519188e-01  -4.1113546e-01
   1.0388793e-01  -4.6305311e-01
  -3.3386693e-01  -1.3432261e-01
   5.4399991e-01  -2.9494647e-01
   1.9921724e-01  -7.1335288e-02
   9.7332836e-02  -9.8978948e-01
   2.3081135e-02   3.9450707e-01
   5.3952261e-02   1.9323655e-01
  -6.0936790e-01   5.6704383e-01
  -4.5878128e-01   4.7275183e-01
  -3.5638195e-01   7.0470583e-02
   2.0867602e-01   1.1826102e+00
   3.3704748e-01   1.6999703e+00
  -2.5684726e-01  -4.3138904e-01
   6.1882516e-01   1.1429842e+00
  -1.4078731e-01   6.6655794e-01
   5.8257288e-01   1.3536783e+00
  -9.7752224e-01   4.0505456e-01
  -9.2611361e-01   6.5097033e-01
  -1.4269210e-01   6.5618670e-01
  -5.8246488e-01   5.0524772e-01
   2.4224797e-01   6.0548508e-01
  -7.8112988e-01   9.7613031e-01
  -3.6763631e-01   4.3054612e-01
  -4.0178209e-01   3.8381362e-01
  -9.8944673e-02  -8.9376772e-01
   4.2519138e-01   1.1728537e+00
   7.9696460e-02   1.8838119e+00
   6.5058900e-01   7.5068739e-01
   9.7676511e-01   1.1028399e+00
   5.1280285e-01   7.3723501e-01
   7.3163782e-01   1.6385824e+00
   1.6932707e-01   1.3041639e+00
   6.4602874e-01   1.5177010e+00
  -4.4195056e-01   5.3640264e-01
  -6.2637252e-02   1.0870284e+00
   3.4659796e-01   6.3276944e-01
  -3.0104321e-01   6.7343077e-01
   1.1145085e+00   5.4792842e-01
   5.8111498e-01  -3.4306947e-01
  -1.5581373e-01   2.5631682e-01
   9.6567748e-01  -2.9566581e-01
   1.0294348e+00  -2.4768571e-01
   9.5135981e-01  -9.3808136e-02
  -7.7790715e-01   4.5459197e-01
   2.9416060e-01  -7.5826048e-02
  -3.9031898e-01   1.0077434e+00
  -2.8053363e-01   1.2180661e+00
   3.9675551e-01   9.9904207e-01
   1.0887689e+00   2.1680778e-01
   8.6436001e-01   9.4332661e-01
   3.2000008e-01  -6.4029577e-01
   3.6482511e-01   3.6022417e-01
   1.7252450e-01   1.2175692e+00
  -2.9329826e-01   1.0127294e+00
  -2.8844185e-01   1.4128005e+00
   1.1199705e-01   1.2652605e+00
  -7.5823536e-02   7.6055423e-01
  -4.3339021e-02   1.4150804e+00
   9.3873714e-02   1.2613114e+00
  -7.3328116e-01   1.3781747e+00
  -6.7101953e-02   1.0819054e+00
  -1.0082951e+00   3.2937794e-01
  -7.4385002e-01   1.3162337e+00
  -1.2454973e-02   3.2323195e-02
  -6.0289609e-01   1.4123787e+00
  -5.5104555e-01   1.0782299e+00
  -7.9058414e-01   9.3963395e-01
  -1.2333327e+00   1.0735300e+00
  -4.5762570e-03   1.5079466e+00
   3.1247153e-02   7.1894215e-01
   3.7083947e-01  -6.4337860e-01
   4.1551982e-01  -2.3296509e-01
  -1.3410489e-02   1.0047963e+00
   6.2542833e-03   5.1062075e-01
  -2.2775210e-01   1.2036663e+00
  -4.8228868e-01  -3.3916203e-01
  -6.3795702e-01   1.8197502e+00
   9.3849792e-02   1.5621369e+00
   1.0255115e-01   1.4193484e+00
   2.9991251e-01   1.4513079e+00
   2.6458575e-01  -1.7964430e-01
   2.7820418e-01   4.7054377e-01
   6.0202953e-02  -1.4699273e-01
  -4.7766026e-02  -4.0352581e-02
  -4.4817041e-02  -3.7406748e-01
  -2.8232127e-01   2.0078277e+00
  -1.9698352e-01   6.6510215e-01
   3.9498190e-01  -1.0437891e+00
   1.7756905e-01  -9.2035735e-02
   4.1690326e-01  -1.2993993e-01
   1.3983069e-01   5.4400013e-01
   3.5356891e-01   2.7651258e-01
  -1.2775191e+00  -7.3806408e-01
   2.9280841e-01  -5.0606925e-01
  -2.7059826e-01   9.8607303e-01
  -2.4258839e-01   9.5177534e-01
  -2.8723582e-01  -5.7593334e-01
   3.1698471e-01  -7.8215366e-01
  -3.8720872e-01   1.3334283e+00
   2.2544541e-01   1.0274514e+00
  -2.6936184e-01   7.0396708e-01
  -6.8696187e-01  -9.6128127e-01
   3.6943485e-01   8.9112013e-01
  -2.7477905e-01   1.5103796e+00
  -4.4276697e-01   1.6272475e-01
  -7.7677839e-01   8.3356955e-01
   1.9856934e-01   1.9432515e+00
   3.2538227e-01   8.7593543e-01
  -5.3386235e-01   2.3700854e-01
   1.1007398e+00  -1.4026554e-01
  -2.1604494e-01   9.0883079e-01
  -2.0641181e-01   3.2173543e-01
  -6.2627278e-01   5.7836853e-01
  -1.2296215e-01   9.8193522e-01
  -6.1681227e-01   9.5051876e-01
   3.8579982e-01   6.6491276e-01
   3.4686956e-01   1.1158443e+00
   2.2756202e-01   2.0175693e-01
   1.8388652e-01   1.0920866e+00
   2.1418560e-01   2.4506632e-01
   1.0121606e-01   4.0654201e-01
   5.8790767e-01   8.3638274e-01
   9.3014176e-01   6.9652851e-01
   6.3031327e-02   4.5123666e-01
  -9.9948905e-02   5.2661637e-01
   1.1636920e-01   1.0477480e+00
   3.8459318e-02   1.2926051e+00
  -1.7874064e-01   7.7780119e-01
   1.3874294e-01   9.4003180e-01
  -2.1730273e-01   1.0886140e+00
   9.3778121e-01   1.2848324e+00
   5.4137962e-01   1.0279504e+00
  -1.4695160e-01   5.6802107e-01
   2.2572534e-01   6.6667494e-02
  -2.0069976e-02   3.1991987e-01
   5.6751027e-01   2.0375548e-01
  -1.8871088e-01   4.9583520e-01
  -8.4951737e-03   1.4310899e+00
  -6.0042263e-01   1.0613095e+00
  -1.0398122e-02   1.2983865e+00
  -4.2209644e-01   4.7017156e-01
   1.8590680e-02   2.1009819e-01
  -5.8274978e-01  -2.5405391e-01
   3.7843728e-01   8.9804655e-01
   2.6180611e-01   1.6274297e+00
   1.4643735e-01   8.9022612e-01
  -2.9635083e-02   5.7515291e-01
   1.4045951e-01   2.6617862e-01
   1.2659718e-01  -4.1582498e-01
  -1.0424687e+00   6.6075252e-02
  -1.9025428e-01   5.7995088e-02
  -1.8485584e-01   1.5115605e+00
   1.8870756e-01   1.0015083e+00
  -3.7508392e-01   1.2141829e+00
  -4.2959717e-01   9.3532751e-01
  -5.2303274e-01   8.6893388e-02
  -4.1059805e-01   1.5215713e+00
   1.9452275e-01   4.3422463e-01
  -8.2058247e-01   5.5422163e-01
  -6.6685199e-01   3.4498927e-01
  -1.3862492e-01   1.1826861e+00
  -1.4898446e-01   1.0091193e+00
  -6.0143978e-01   1.9895780e+00
   1.1309699e-01   1.4420428e+00
   3.5765068e-01   9.2574602e-01
   3.0624118e-01   1.0070405e+00
  -2.4954111e-01   1.5751768e+00
  -1.4360463e+00   1.2599131e+00
   8.4634460e-01  -1.8084209e-01
   2.8771904e-01   4.9741023e-01
   3.3161954e-04   1.1486700e+00
   8.1240306e-01  -4.2026353e-01
   4.9358942e-01  -4.3324036e-01
  -3.6014820e-01   1.5925455e-01
   3.1017222e-01   2.8124622e-01
   1.7343102e-03  -2.2179988e-01
   3.8962242e-01   6.1174376e-01
   2.6657773e-01   5.1579539e-01
   9.1020608e-03   1.1351467e+00
   1.2043326e-01   2.2405991e-01
   8.1016337e-01   8.6746093e-03
   5.6316290e-01   6.7386805e-01
   2.7381178e-01   3.3183144e-01
  -4.7395988e-01   1.3782796e+00
  -7.7139622e-01   1.4367729e+00
  -7.0786871e-01   9.0300991e-01
  -6.8909145e-01   9.9535703e-01
  -8.3707728e-01   1.6349775e+00
   2.2176351e-01   9.7930258e-01
   4.3788826e-01   1.0247905e+00
  -5.3881035e-01   1.6138057e+00
  -5.2676611e-01   1.6908683e+00
  -5.1461424e-01   1.1697540e+00
   4.5460766e-02   1.0498963e+00
   1.4313959e-01   5.8489461e-01
   3.3143863e-01   3.4603885e-01
  -5.3538249e-01   1.3676345e+00
   4.9549418e-01   6.9032125e-01
   1.1855334e+00  -8.6506251e-01
   5.7273001e-01   8.4522446e-01
   1.6393345e-01   9.9272080e-01
   3.6572837e-02   1.3600542e-01
   4.2573793e-01   8.6527561e-01
   5.1138412e-01  -1.0677317e+00
   3.5940020e-01  -9.9571013e-01
   6.7064157e-03   2.4064558e-01
   1.4113719e-01   3.5806809e-01
  -4.7299244e-01   2.6489545e-01
   8.2618850e-02   2.3459100e-01
   7.7019502e-01   7.8861814e-01
   5.3295942e-01   1.0087754e+00
  -3.9613460e-01   3.2104785e-01
  -5.5429092e-02   5.2326491e-01
  -7.3611148e-01   2.8046123e-02
   7.0860184e-02   3.4653789e-01
  -1.0363601e-01   4.3771702e-01
  -2.8044317e-02  -3.2301973e-02
  -4.6994553e-01  -1.4511623e-03
  -4.8187994e-01   1.2086939e-01
   2.3777192e-01  -4.1913084e-01
   4.5497394e-01   4.0159216e-01
  -1.7609998e-01   1.6752489e-01
  -3.0538402e-01  -3.1583663e-01
  -4.5891121e-02   5.5531134e-01
   2.0773298e-01   1.2204619e-01
   1.0011515e-01  -7.0173163e-03
   2.7976322e-02  -4.7231595e-02
   4.2212218e-01   2.9696824e-01
  -8.6115054e-02   6.3117727e-04
  -6.8983679e-01  -2.0340449e-01
  -4.7371206e-01   2.1708890e-01
  -1.0223102e-02   2.6359950e-01
  -1.0399777e-01   2.0927726e-01
  -3.2845802e-01   7.5497931e-02
   2.5448701e-01   6.5579332e-01
  -1.5117023e-02   1.9375092e-01
   6.6835453e-01   2.9907014e-01
   6.4182251e-01   5.3099024e-01
   3.8637229e-01   6.4211257e-01
   6.2658866e-02   2.4983409e-01
   5.7463343e-01   7.9172041e-01
  -1.4269344e+00  -2.7766890e-01
  -2.1857256e+00  -4.1644152e-01
  -2.1552658e+00  -1.5657965e-01
  -2.5972079e+00  -4.8814378e-02
  -2.4381894e+00   5.6246834e-01
  -1.3567103e+00   3.3008609e-01
  -1.0179313e+00   7.9042803e-01
   4.9733384e-01   5.6950623e-01
   1.0146194e+00   6.9687163e-02
   4.9612203e-01   2.8085188e-01
   1.6273603e+00   3.7023645e-01
   1.6288116e+00  -1.4311484e-01
   1.7717197e+00   1.5826425e-01
   7.3334225e-01   9.0323152e-02
  -2.4171851e-01   2.5956944e-01
   1.5681901e+00   3.0819218e-01
   5.3369381e-02   5.3434076e-01
   1.5247906e+00   2.9969350e-01
   1.1899536e+00   4.9788821e-01
  -4.5302770e-02   2.6603920e-01
   1.3593733e+00   4.3205892e-01
   4.0116496e-01   4.0799980e-01
   7.2733046e-01   1.6862696e-01
   6.4101139e-02   1.5565942e+00
   4.3711416e-01   1.3815828e+00
   5.8121521e-01   1.3276519e+00
   2.1790561e-01   1.1528397e+00
  -1.1434675e-01   1.1303576e+00
   1.1658722e+00   1.6644225e+00
   1.2762979e+00   1.1910040e+00
  -8.5302221e-02   5.8821819e-03
   2.1235883e-01   1.1279310e+00
   2.4836345e-01   1.3919149e+00
   2.8345794e-01   1.4306160e+00
  -1.3166241e-01   1.0693092e+00
  -5.2141524e-01   1.1937522e+00
  -4.1755250e-01  -2.1585675e-01
  -1.5363504e+00   7.4683111e-01
  -1.3508908e+00   2.0660081e-01
   1.3941819e+00   1.3401874e+00
  -1.5939849e+00   1.8014422e+00
   8.8779415e-01   3.8966517e-01
  -4.4395174e-01   9.3953954e-01
   2.6111982e-01  -9.5609784e-02
   1.2500646e+00   1.8854201e+00
  -2.3034103e-01  -3.9896034e-01
  -8.3418181e-01  -1.0538763e-01
  -5.0176945e-01   4.3574822e-01
  -8.3350730e-01   5.4900191e-01
  -8.1308564e-01   1.0482480e+00
   1.6915194e-01   8.0111320e-01
   1.1324114e+00   3.4917501e-01
   7.3209283e-01  -5.2077360e-02
   7.8975947e-01   1.1950504e-01
   6.1531330e-01   8.9235052e-01
  -4.0186173e-01   1.2478705e+00
  -1.9854119e-01   1.3216461e+00
   2.2946167e-01   1.5253254e+00
   6.3410370e-01   7.7517601e-01
   1.1593393e+00   6.8056382e-01
   1.1485854e+00   1.1762265e+00
   5.0688463e-01   8.7238237e-01
   1.7292113e-04   1.1218067e+00
  -1.1251855e-01   1.3295638e+00
  -1.8108603e-01   9.8906535e-01
  -5.4704912e-01   6.8902269e-01
  -5.6897261e-01   1.2395509e-01
  -7.8492709e-02   1.1634568e+00
  -5.4194848e-01   1.1558274e+00
  -6.6900473e-01   3.4540905e-01
   2.7606219e-01  -4.0354945e-02
  -7.6560245e-02   1.6581171e+00
  -1.4723403e-01   4.8063381e-01
  -3.1034740e-01   4.9689934e-01
  -7.9681076e-01   4.1649708e-01
  -4.9550904e-01   2.2632234e-01
  -5.9110138e-01   3.1808422e-01
  -8.9555549e-01  -6.0439721e-01
  -7.8074526e-01  -3.5835293e-01
   3.4014541e-01   7.0299559e-01
  -3.4769460e-03  -2.3961483e-01
  -1.4222184e+00  -1.9219471e-01
   9.9446082e-01   3.7824017e-01
  -4.9688645e-01   4.0706166e-01
   1.4656231e-01   2.3961989e-01
  -9.5438826e-01   1.2695577e-01
  -3.9670066e-01   3.1261527e-01
  -1.3622361e-01   8.3153548e-01
  -6.3286669e-01  -3.4604611e-01
  -4.4962818e-01   7.5987687e-01
  -3.0491085e-01   2.3791676e-01
  -4.8424045e-01  -4.4518563e-01
   8.7102905e-01   1.1746861e-01
   6.5857162e-02  -1.5532773e-01
  -5.0087462e-01   5.3074711e-01
  -6.2190289e-01   4.7923089e-02
   1.3877285e+00   2.5665006e-01
  -6.8071453e-01  -1.1602705e-01
   9.8441305e-01   5.0630132e-01
   9.2670387e-01   8.6303859e-02
   1.3681324e+00   1.0988873e-01
   1.9491498e-01   5.0564073e-01
   1.6326189e-01   3.9930547e-01
  -3.8571653e-01   8.1131050e-01
  -2.0465000e-01   6.7413353e-01
   5.5036261e-01   8.7217687e-01
   4.3397790e-01   1.5780228e-01
   6.1917638e-01   2.8155697e-01
  -7.4198179e-01   2.5275356e-01
   4.3491196e-01   3.6681785e-01
  -5.7492087e-01   3.3748484e-01
   1.7676037e-01   5.6507229e-01
   3.9971472e-01   3.7258710e-01
   6.9996680e-01   4.2159812e-01
   2.7548568e-01   5.9985216e-01
   4.9124310e-01   1.6436196e+00
   6.9301878e-01   5.0837941e-01
  -2.4935631e-01   6.5478689e-01
  -4.1167396e-01   2.5825597e-01
  -1.1946177e+00   3.4900229e-01
  -1.2519397e+00   1.1969285e-01
   1.6274579e-02  -3.1577379e-01
   3.4708390e-01   3.4092921e-01
  -4.8129682e-01   3.2741117e-01
  -3.1473470e-01   4.1396812e-01
  -8.5998400e-01  -1.9246045e-01
  -7.3451175e-01   5.6019420e-01
  -7.6156822e-01  -4.0602563e-01
  -6.4932157e-01  -3.7128294e-02
  -8.8000973e-01   9.6470675e-01
  -6.3922814e-01   4.6760844e-02
  -8.2439582e-02   3.9988944e-01
  -2.6115700e-01   5.1377080e-01
   7.3256190e-01   2.0074294e-01
  -2.2801074e-01   2.3861175e-01
   5.7581674e-01  -2.1704943e-02
   7.6663097e-01  -2.1991433e-01
   4.8813902e-01  -4.9486727e-02
   3.4359952e-02   4.4618199e-01
   1.9836920e-02  -2.3319108e-01
   7.4189786e-01  -4.2003019e-02
   5.3941375e-01   2.9555834e-01
   1.4384218e-01   2.2662562e-01
  -5.4392131e-01   1.2934636e-02
  -7.7027557e-01  -8.5882529e-03
   6.7554260e-01   1.9741307e-01
  -4.2788834e-01   4.5021660e-01
   8.0276540e-01  -1.4234869e-02
  -2.0014402e-01  -3.9985596e-01
  -4.9756233e-02  -3.5308278e-01
  -2.7239904e-01   2.4014394e-01
  -2.4978103e-01   2.0330276e-01
   2.7438358e-02   4.5004618e-01
   8.1066871e-01   4.9507552e-01
   7.7211133e-01  -1.7273373e-03
   7.9410529e-01  -3.8106042e-01
  -6.4993380e-01   6.8925738e-01
  -6.8007341e-01   7.8175550e-01
  -5.5457250e-01   1.5422315e+00
  -5.8958120e-01   1.4619334e+00
  -2.6541724e-01   9.4227313e-01
  -6.3838148e-01   1.5734814e+00
  -4.6723278e-01   1.5340937e+00
  -1.9410183e-01   7.6121302e-01
  -3.1195052e-01   1.4082692e+00
  -4.0145362e-02   1.2931730e+00
  -3.8980436e-01   9.1430108e-01
  -5.6770474e-01   9.9516654e-01
   1.2248369e-01   9.5414923e-01
   3.4216011e-01   8.9009605e-01
  -3.0934815e-01   1.2894093e+00
   3.6518977e-01   1.2418621e+00
   4.8575131e-01   1.0899319e+00
   3.9713169e-01   1.8230663e+00
  -7.8031290e-01   2.4539530e-01
  -1.3991127e-01   1.2802442e+00
   8.8031644e-01   4.9113181e-01
   9.0111164e-01   6.6052753e-01
   4.9908220e-01   1.8094708e-01
   7.4913622e-01   5.0774501e-01
   1.1032060e+00   2.6392710e-01
  -6.2205266e-01   8.2603474e-01
  -6.7286560e-01   7.5478000e-01
   3.2520336e-01   1.4169736e+00
   9.8569376e-01   6.6552389e-01
   7.1692357e-01   1.4144175e-01
  -4.3838003e-01  -6.8185289e-01
  -2.4989734e-01  -4.2847776e-02
  -5.6930613e-01   3.3103671e-01
  -2.5900015e-01   1.2154237e+00
  -1.7981901e-01   1.1890647e+00
  -4.4160389e-01   7.2160917e-01
  -7.7414138e-01   4.9228513e-01
  -1.1827117e-01   1.0801596e+00
  -2.4526441e-01   1.3289070e+00
  -5.8835538e-01   1.2584371e+00
  -7.7215572e-01   1.3384923e+00
  -3.0345970e-01   1.2540658e+00
  -5.2879030e-02   8.5018607e-01
   1.7698715e-01   9.6082057e-01
   6.4762620e-01  -5.3427111e-01
   5.9809758e-01  -7.9108262e-01
   4.6246409e-01  -9.5133545e-01
   5.0137669e-01   1.5401568e-01
   8.5479649e-01   4.2759328e-01
   1.7976177e-01   6.4358003e-01
   7.2346600e-01   5.0996962e-01
   1.7444178e-01   6.9047822e-01
  -8.2211517e-01  -1.4947078e-01
   4.7767486e-01   2.6434182e-01
  -1.4936236e+00  -9.8560967e-01
   5.7444791e-01   2.0383765e-01
   9.9854719e-01  -2.7152455e-01
   1.0091400e+00   5.1599749e-01
  -7.0555569e-02   3.7151907e-01
  -4.4108100e-01   3.9652559e-01
  -3.0072953e-01   4.6994219e-01
  -2.0462836e-01  -3.7965316e-03
  -2.5785988e-01   6.5635926e-01
  -4.3154732e-01   9.0489776e-01
  -1.1612350e-02   1.1522943e+00
   7.4166659e-01   9.8201833e-01
   5.5202833e-01   2.9291590e-01
   3.1601808e-01  -3.2878042e-02
   7.9775529e-01  -4.7123778e-02
  -1.7143466e-01   2.3643915e-01
  -3.6984849e-02   9.5202333e-01
  -4.2465596e-01  -3.9021914e-01
  -1.1083509e+00   9.6649535e-01
   5.4584640e-02   1.4148812e-01
   7.0430727e-01   1.2691928e+00
   1.0032651e-01   1.0424750e+00
   4.8726719e-02   2.4530665e-02
  -8.3752271e-01   1.0507269e+00
  -1.0409407e-02   4.9949852e-02
   6.5633273e-01  -6.4216094e-01
   2.5859554e-01  -5.6450570e-01
   2.0612088e-01  -5.0354848e-01
  -6.2351418e-01   9.2482829e-02
   3.8258365e-02   5.0137768e-01
   3.8561019e-01  -3.7476564e-01
  -3.5236131e-01   1.3179349e+00
   1.1581242e-01   1.6183347e+00
   4.2786231e-01   1.6707341e+00
   5.6606297e-01   1.5552110e+00
  -2.0097854e-01   7.7623704e-01
  -5.7286152e-01   9.0581529e-01
   8.0062246e-02   1.6688068e+00
   2.3602983e-01   1.0288019e+00
  -6.6609314e-01   9.4984510e-01
  -7.0873255e-01   6.1880621e-01
   4.9602078e-01   1.2993592e+00
  -3.7758491e-01   1.7540324e+00
  -4.4190059e-01   1.7941229e+00
   9.2743625e-01   1.7861103e+00
  -1.2740253e-01   2.8570527e-01
   4.5923346e-01   1.1334523e+00
   6.8723632e-01   2.1470581e+00
   2.9830733e-01   7.1623220e-01
   3.5481979e-02   1.4770455e+00
   2.1378155e-02   2.2152836e+00
  -1.2685275e-01  -4.8337265e-01
  -6.9546284e-01   2.4192147e-01
  -5.7926946e-01   8.8799602e-01
   2.0359460e-01  -4.0722665e-02
  -4.9000403e-02   6.0004755e-02
   6.6301875e-02  -4.4203788e-01
   1.0533308e-02   6.0917074e-01
   2.4644010e-01  -2.7447653e-01
   3.1749710e-01  -6.9873713e-01
  -2.9679051e-01  -3.9187404e-01
   3.8264886e-01   1.2706089e+00
   7.0330553e-01   1.5495594e+00
  -5.7902635e-01   1.1798240e+00
  -1.1059115e-01   5.8128120e-01
  -2.3347865e-01   1.2688655e+00
  -6.3516302e-01   1.1371891e+00
   1.0461363e-01   1.3450856e+00
   2.1179171e-01   4.7679410e-01
   1.5589943e-01  -8.7576398e-01
   3.5487402e-02   3.4737388e-01
   8.8347368e-01   7.0523154e-01
   7.8524371e-01   5.0050485e-01
  -9.7557684e-02   6.5945160e-01
   1.7250060e-01   1.4905660e+00
   1.3235480e-01   1.0627988e+00
   2.5793637e-02   4.8810532e-02
  -4.6129703e-01   6.7368165e-01
   1.9902950e-01   1.7418609e+00
   4.0994524e-01   1.3956107e+00
  -2.0438634e-01   9.2459421e-01
   8.2991360e-02   6.5312384e-02
   6.5990502e-01   1.1176288e+00
   5.0248380e-01   5.3755698e-01
   8.1897608e-01   4.4894302e-01
   4.4628432e-01   3.5343863e-01
   4.8867824e-01   1.3336688e+00
   3.0068767e-02   3.8325745e-01
  -5.6856271e-01   4.1647529e-01
  -1.3954786e-01   4.2830386e-01
  -7.8210638e-01   2.4609425e-01
  -2.2674590e-01   4.4956921e-01
  -8.3386109e-01   7.9002912e-01
   3.5512373e-01   1.4198947e+00
  -5.2673121e-01   1.1589189e+00
  -7.1212468e-01   5.8115333e-01
  -7.3737758e-01   3.4135863e-01
  -7.3804140e-01  -1.0312851e-02
   1.9562482e-01   6.0790029e-01
   3.0452909e-01   2.9713998e-01
  -1.6561463e-01  -3.3247817e-01
   6.4501263e-01  -2.5843834e-01
   1.4964781e-01   3.4787974e-01
   8.9780603e-02   6.3157557e-01
   3.8457726e-01   5.2540602e-01
   1.2210860e+00   1.3719167e+00
   9.6952640e-01   8.3188733e-01
   3.6686511e-01   7.8335448e-01
   1.2091345e-01   4.9242654e-01
   7.8690709e-01   5.8437586e-01
   6.7281072e-01   7.9486614e-01
   5.4289855e-01   7.3015930e-01
   5.7733385e-01   1.1567763e+00
   5.2910591e-01   5.5621420e-01
  -9.1077580e-01   1.7335061e-01
   1.3362176e-01  -9.5657147e-01
  -2.8713168e-01   9.8479264e-02
  -1.8179875e+00   5.1607168e-01
  -1.2615732e+00   5.0086809e-01
  -1.0121550e+00  -2.5936088e-01
  -2.5420312e-01  -1.8886695e-01
  -2.0806341e-01   4.1620834e-02
  -4.2924159e-01   3.7094913e-01
  -2.0593136e-01  -1.1650446e-01
   5.3556639e-02   2.3504401e-01
  -3.7116475e-01  -1.9504050e-01
  -4.0341610e-01   1.5306651e-01
  -4.1653955e-01  -1.1812378e-01
   2.3216914e-01   6.5215300e-01
   8.7499395e-02   1.5281608e+00
  -5.8024721e-02   4.5685715e-01
  -6.8184571e-02   1.1313209e+00
   5.3273080e-02   9.8994382e-01
   1.3014487e-01   6.2492060e-01
   1.0984385e-01   1.1864615e+00
   5.0210649e-01   1.2844234e-01
   5.5845231e-01   3.6914265e-01
   1.3542553e-01   3.9728134e-01
   2.2105598e-01  -2.7176147e-01
   2.9914631e-01  -2.2723181e-01
  -6.2827343e-01   1.2844211e+00
   3.0487322e-01  -7.9836804e-01
  -3.4624368e-01   6.7045113e-01
  -2.0533722e-01   2.3870647e-01
   1.0288975e-01   7.9100000e-01
   2.0401499e-01   1.8565557e-01
   1.0475474e-01  -1.4158552e+00
   2.1656323e-02  -9.8878507e-02
  -3.7551017e-01   6.0639841e-01
  -4.0704833e-02   6.4059229e-01
  -4.4330404e-01   1.1285537e-01
  -4.3447624e-01   7.0477415e-01
   1.7823577e-01  -1.6607765e+00
  -3.1730988e-01  -3.6750679e-01
  -6.6058527e-02   7.4308463e-01
  -2.6211445e-01   8.7599580e-01
   6.3552447e-01   1.7238160e+00
  -1.7517286e-01   1.0350538e+00
  -9.8694479e-02   8.8880484e-01
   2.8288977e-02   1.2888819e+00
  -1.2391170e+00   5.5247542e-01
  -1.0050551e+00   2.2165951e-01
  -8.7984912e-01   5.2279188e-01
  -1.7819922e-01   6.2935517e-01
  -3.4323371e-01   4.5713246e-01
   7.2862876e-01   1.4246351e+00
  -5.1931427e-02   1.2739806e-01
  -2.2611743e-01   1.3926829e+00
  -2.7841026e-01   1.3677707e+00
  -9.3471245e-01   7.5995632e-01
   1.7143372e-01   5.4910101e-01
   6.4769292e-01   9.2443395e-01
   3.5424453e-01  -4.3004169e-02
   5.7201581e-01   1.9955572e-01
   2.1183381e-01   1.0547395e+00
  -3.7506869e-01   1.1751304e+00
  -5.3663402e-01   3.1842356e-02
  -4.2194229e-01  -4.2335028e-02
  -1.2245553e-01   5.4633568e-01
   4.7898077e-01  -4.1653580e-01
   3.6620621e-01  -7.3642353e-01
   5.0405973e-01   6.4171982e-01
   5.4002498e-01  -5.4321793e-01
   8.1288996e-01  -6.8454516e-01
   8.1476893e-01  -1.1275378e+00
   7.6580411e-01   1.1795641e+00
   3.9485775e-01   1.0612048e+00
   6.4828263e-01   8.8651966e-01
  -5.4678072e-03   8.9564975e-01
  -1.5163881e+00   7.3767751e-01
  -1.2988077e+00   3.7805324e-01
  -1.1295164e+00   4.9768213e-01
  -4.5317279e-01   3.1058258e-01
  -5.5621578e-01   4.4829004e-01
   7.7667377e-01   9.4493770e-01
   7.8457540e-01   8.3045264e-01
  -2.1199817e-01   1.0709376e+00
  -2.0384452e-01   1.1379823e+00
   1.2741242e+00   1.0849414e+00
   5.6596746e-01   4.1012962e-01
   3.7595198e-01   2.6494414e-01
   1.2005695e+00   1.5906621e+00
   3.3605507e-01   1.5617082e-01
   1.8177300e-01   7.5525055e-01
   5.2952880e-01   1.7360054e+00
  -1.0074917e+00  -1.3410490e-01
  -9.7466254e-01  -3.4643203e-01
  -5.5823231e-01   4.5031140e-01
   6.8890917e-01   8.1544493e-01
   5.8338969e-02   3.0779154e-01
  -2.0916119e-01  -1.0611230e+00
  -1.3268566e-01  -1.5635911e+00
  -3.2376718e-01  -2.0529448e+00
  -8.1316716e-02   1.5296291e+00
   3.0541170e-01   1.6101272e+00
  -3.0236007e-01   1.5240623e+00
  -6.0803838e-01   1.9140519e+00
  -3.2446298e-01   1.4336504e+00
   4.9600985e-01   9.5441489e-01
  -3.2369547e-01   8.7771728e-01
   3.5749868e-01   1.8613120e+00
   8.6086883e-01   1.2295055e+00
   2.6383761e-01   1.1852366e+00
   4.4634207e-01  -4.8560666e-01
  -4.6925951e-01  -7.5572505e-02
   7.6787858e-01   4.4535547e-01
   1.4253716e-01   1.2055582e+00
  -2.4507038e-01   8.0611025e-01
  -5.1402383e-01   4.1954014e-02
   1.1322643e-01  -1.8233568e-01
  -5.4088094e-01  -1.8014098e-01
   8.3120000e-01   2.9387935e-02
  -5.2766871e-01   3.3074023e-01
  -4.1475395e-01   4.2542623e-01
  -3.6883547e-01  -2.8282573e-01
  -7.6775432e-01   2.6374343e-01
  -3.6511084e-01   1.9190376e-01
  -5.0022523e-02   2.0774626e-02
  -8.0861292e-03   8.6794647e-01
   4.9597185e-01   4.8296316e-01
   4.5531945e-01   3.7067345e-01
  -4.9136922e-01  -6.1062466e-01
   8.6660722e-01  -1.7279615e-01
  -4.5519671e-01   9.4074640e-01
  -6.0143698e-01   9.4484566e-02
  -3.4527485e-01   7.3149170e-01
  -4.9127557e-01   2.9046089e-01
  -4.5820861e-01   8.5316433e-01
  -3.7202810e-01   1.6444050e+00
  -1.4906646e-01   8.7760524e-01
  -9.2973837e-01   9.2569812e-01
   1.0756652e-01   1.7890995e+00
   2.8180035e-01   2.1720116e+00
   1.9655006e-01   1.8351679e+00
  -1.7021240e-01   2.0043067e+00
  -1.1715307e-01   1.8865397e+00
  -4.4816841e-01   1.4834623e+00
  -1.0688058e+00   1.0186506e+00
  -5.7274236e-01   1.2773878e+00
   4.9083081e-01   1.1340408e+00
   1.6009711e-01   1.1299573e+00
   4.6883920e-01   1.6630661e+00
  -1.7624799e-01   6.4016812e-01
   7.0250733e-01   9.3106724e-01
   5.9608360e-01   1.1636673e+00
   1.5885216e-01   4.3578169e-01
  -3.5417691e-02   5.5110200e-01
   8.8055621e-01   8.7641779e-01
   7.5041882e-01   5.2598819e-01
   8.2600224e-01   8.5795623e-01
   6.3528929e-01   3.5797424e-01
   3.4248001e-02   1.0801934e-02
   1.0133170e-01  -3.4572449e-01
  -1.1520164e+00   9.0366054e-01
  -1.2155226e+00   5.7611446e-01
  -9.3472267e-01   5.9598601e-01
  -6.4700793e-01   6.1464143e-01
  -3.5807372e-01   1.1136323e+00
   1.2635502e-01   1.2165692e+00
   1.9036696e-01   8.1097213e-01
   1.9363596e-01  -2.0651040e-01
  -3.8956354e-01   1.4506395e-01
  -2.6688433e-01   1.0130633e+00
   2.8846008e-01   1.0567299e+00
   7.0056329e-01   7.7412395e-01
   2.6691369e-01   7.8223916e-01
  -1.9512093e-01   1.4446264e+00
  -4.1509107e-01   1.3214667e+00
  -2.7623484e-01   3.5255428e-01
  -2.5038252e-01   1.9345916e+00
  -2.1089977e-01   1.4926335e+00
   4.4190234e-02   1.3904799e+00
  -1.7594124e-01   6.8586143e-01
   4.6997562e-02   1.2397084e+00
   3.8605972e-01   5.6397317e-01
  -8.3723312e-02   8.9519648e-02
  -4.8140988e-01   3.4217636e-01
  -7.0564078e-01   6.6979035e-01
   3.2074835e-01   3.3035735e-01
   1.1904478e+00  -1.9707820e-01
   1.0855237e+00   1.0497135e+00
   1.0481813e+00  -3.7062930e-02
   1.1611624e+00   1.2238313e-01
   7.0862947e-01   4.8053912e-01
  -6.6638454e-01   7.7591506e-02
  -5.3122558e-01   1.9019146e-01
   5.8048027e-01   7.5391948e-01
  -6.4475091e-01   8.8798421e-01
  -1.2310777e-03   6.2657044e-01
  -5.7813225e-01  -3.4281550e-01
  -7.0567126e-01  -7.8352813e-01
  -6.5852184e-01   7.1168727e-02
  -2.6132170e-01   2.9818953e-01
  -1.4977086e-01   2.1846151e-03
  -3.2575602e-01   4.6903646e-01
  -3.3821463e-01  -4.2010525e-01
   1.2088275e+00   5.7314508e-01
   7.4325439e-01   5.0768836e-01
   1.9747378e-01  -1.5187371e-01
   2.1691185e-01   7.0463748e-02
   4.9925832e-01  -1.0518676e-01
  -7.9239002e-01  -2.8687634e-01
  -8.8060871e-01  -3.5777648e-01
  -6.5714205e-02   3.7123639e-01
   9.1564193e-01   5.9597868e-01
   1.5842014e-01   1.1307933e-01
   6.9779997e-01  -5.0057822e-02
   9.3031668e-01  -1.9380738e-01
   4.5130877e-01  -2.6894952e-01
  -3.4556247e-01   2.1927817e-01
  -1.7613984e-01   4.7241367e-01
  -8.5631840e-01   4.5047570e-01
  -5.7643910e-01   3.0720717e-01
  -7.5107465e-01   9.3781234e-01
  -5.4824550e-01   8.4869439e-01
  -7.8643299e-02   9.5050300e-01
  -4.8860012e-01   1.0053140e+00
  -3.7591412e-01   6.0851857e-01
  -5.3196453e-01   7.6299016e-01
   7.7200763e-01   9.7253430e-01
   7.1742526e-01   8.0361455e-01
   1.6947214e-01   6.6149984e-01
  -2.4126753e-01   4.3997695e-01
  -6.1854660e-03   8.1786639e-01
   1.5736818e-01   8.6732090e-01
  -5.7015005e-02   4.9676658e-01
   2.7302830e-01   1.3473710e+00
   6.3185847e-01   7.6450423e-01
   6.6211479e-01  -1.4443929e-01
   6.9715646e-02   3.2042946e-01
   1.9446660e-01  -3.1564620e-01
   1.5272394e-01  -8.2099598e-01
  -3.4189640e-01  -1.9517544e-01
  -2.1380063e-01   4.5619905e-01
  -1.7118052e-02   8.8219451e-01
   2.3331249e-01   7.8996562e-02
   7.5226454e-01   9.0075748e-02
   4.6192904e-01   8.6622572e-01
   3.5849811e-01   5.4438632e-01
  -2.8556303e-01   1.0618724e+00
  -3.8530437e-01   4.0396274e-01
  -3.8390648e-01   1.9026743e-01
  -2.8247283e-01   8.1724251e-02
   8.0008083e-01   4.7496049e-01
   3.2397715e-01   8.4376091e-01
   2.7794021e-01   8.4407607e-01
   9.8084984e-03   1.1937938e+00
   1.4885970e-01   5.2247729e-01
  -7.1221222e-01   7.7264813e-01
  -4.3649709e-01   8.5497963e-01
   3.8947656e-02   9.1133924e-01
   2.5957851e-02   8.9703911e-01
  -1.6686465e-01   8.5139140e-01
  -2.4405989e-01   1.0581433e+00
   8.7916258e-01   6.8425931e-01
   2.1435407e-01   4.1564210e-02
   2.2903269e-01   3.4948703e-01
  -9.4580769e-02   4.6220283e-01
  -7.7436904e-01   7.0297842e-01
  -8.1733822e-01   1.0122267e+00
  -5.5335177e-01   8.7476516e-01
  -1.8820783e-01   1.1833400e+00
  -3.8162840e-01   9.2178406e-01
  -1.6664123e-02   7.1680042e-01
   6.4611663e-01   6.3483894e-01
   2.4746097e-01  -2.6959829e-02
  -3.4110748e-01   9.9592445e-01
  -5.1072526e-02   1.5929158e-01
   1.1321438e+00   7.8270557e-01
   1.1413581e+00   7.4212318e-01
  -2.9091593e-02   1.1341466e+00
   1.0298305e-01   1.6587081e+00
  -6.9395533e-01   1.8062123e+00
  -9.0388998e-01   1.2690023e+00
   1.3338773e-01   1.2512969e+00
  -2.3346413e-02   3.1858117e-01
   9.1348078e-01   1.8995600e+00
  -3.0333528e-02   2.6100976e+00
  -3.8995634e-01   8.8550668e-01
   1.6615386e-01   2.1639714e+00
  -4.2638577e-01   1.2585397e+00
  -9.3189227e-01   7.4056745e-01
  -6.0074365e-01   2.0020927e+00
   1.7657010e-01   1.7297553e+00
   2.3186937e-01   2.7343458e+00
  -3.0696734e-01   1.1582908e+00
  -3.1216572e-01   1.9526485e+00
  -7.9896761e-01   1.2461532e+00
   6.0466021e-01   2.0632023e+00
   2.8507293e-01   2.6901252e+00
  -1.2181056e-01   1.5029810e+00
   4.2053030e-01   2.5321026e+00
   1.1096661e-01   2.9084137e+00
   1.1835074e-01   2.2377874e+00
   6.5531371e-02  -1.0898138e-01
   1.9548320e-01   1.2680217e+00
   7.8952379e-01  -8.7944762e-01
   1.3445319e-01   1.2813769e+00
   9.8101544e-01   1.0880327e-01
   1.3947342e-01  -2.4061672e-01
   2.8016925e-01  -1.8713047e-01
  -1.0541386e-02  -1.3661731e-02
   5.7664881e-01   2.2180970e-01
  -2.9860727e-02   6.8720523e-01
  -7.0212671e-01   8.6524179e-01
  -1.9009205e-01   1.1612113e+00
   3.4956909e-02   1.2179479e+00
  -1.5958706e-01   3.3893926e-01
  -3.1782433e-02   4.2427889e-01
   2.3221539e-01   4.4754542e-01
   5.4905677e-01   2.4430097e+00
   2.1600666e-01   5.5642749e-01
   4.2153991e-01   9.4220191e-01
   6.5935854e-01   2.6744825e+00
   9.4597968e-02   1.0884277e+00
   3.5714390e-01   5.6498804e-01
  -4.1017404e-01  -5.4272273e-02
   8.8016522e-02  -1.4119106e-01
   2.2317859e-02   4.9072599e-01
   1.4015393e-02   1.6353169e+00
   3.8389189e-01   1.7544530e+00
   2.2015466e-01   1.5394038e+00
   4.0025207e-01   1.3202505e+00
   2.0524225e-01   1.4536408e+00
   4.4675132e-01   1.3573154e+00
  -1.4650680e-01   1.1762713e+00
   1.0852606e-01   4.8209937e-01
  -3.6229710e-02   1.5213266e+00
  -5.6108802e-01   5.1975394e-01
   9.7676980e-02   5.9380869e-01
  -5.9207053e-01  -3.5473676e-01
  -8.0279630e-01  -4.7425297e-01
   3.2572701e-02  -4.2502284e-01
  -9.8935580e-02  -1.1700808e-01
   1.0951007e-02   1.2821990e+00
  -1.7063641e-01  -1.3656210e-01
   2.0058412e-01   5.9540746e-01
  -6.0905826e-01  -1.0492617e+00
  -6.8534876e-01  -1.2582380e+00
  -4.1581218e-01   5.4008929e-01
  -2.8853397e-01   1.5612625e+00
  -5.4195036e-01   1.4239754e+00
  -8.6713481e-01  -1.7804632e-01
  -6.4598666e-01   8.6718734e-01
  -8.7638520e-02   1.1768683e+00
  -8.5999598e-02   1.4750999e+00
  -8.8838290e-01   1.7827105e+00
  -4.4509737e-02   1.1412548e+00
  -2.3426623e-02   1.3661493e+00
  -4.9292065e-01   1.3849032e+00
  -3.8844506e-01   1.5787101e+00
   2.3297949e-01   1.0275667e+00
   1.6751766e-01   8.7776825e-01
   3.2024660e-01  -2.6480582e-01
   3.0911357e-01   8.0336714e-01
   2.5624506e-01   6.3214514e-01
   3.8064883e-01   3.6817522e-01
   6.9782442e-01   3.8315876e-01
   8.7414134e-02   6.6236569e-01
  -4.4087177e-01   1.6469593e+00
  -5.7121375e-01   1.4290224e+00
   3.5181586e-01   6.0837639e-01
   6.8279026e-02   1.8887933e-02
   4.2530926e-01   7.0449860e-01
   8.2628262e-03  -1.9860637e-02
   2.9283452e-01   6.1497723e-01
   5.8094586e-01   1.0609928e+00
   2.3387506e-01   1.1615289e+00
   9.5370224e-01   6.0729215e-01
   5.5205207e-01  -2.4393018e-01
   4.5495819e-01  -3.3291251e-01
   3.4173951e-01   5.2215522e-01
   4.0070791e-01  -3.8367641e-01
   4.5772252e-01  -4.5930180e-01
  -4.2372780e-01   4.3456313e-01
  -5.4360363e-01  -4.1425182e-02
  -1.8245175e-01   1.2956037e+00
   6.1889156e-01  -6.5692223e-01
  -3.4150400e-01   1.0507435e+00
  -3.0574637e-01   6.6318699e-01
  -1.0047889e-01   1.3262938e+00
  -5.9477593e-01   5.8967318e-01
   4.1877809e-01  -3.1529044e-01
   5.9330679e-01  -3.5867427e-01
   1.9428781e-02   1.2549511e+00
   2.6951873e-01  -3.8061398e-01
  -2.5786670e-01   1.0798957e+00
  -2.5807423e-01   6.7314656e-01
  -6.0401229e-01   7.6814691e-01
  -7.6956706e-01   7.0103492e-01
  -4.6358705e-01   6.1293407e-01
  -5.7349415e-01   1.0027029e+00
   4.7390291e-01  -1.6552854e-01
  -5.7547034e-01   8.3740759e-01
  -5.9540224e-01   6.7806748e-01
   1.0235587e+00  -1.5093875e-01
  -2.2785520e-01   9.2021563e-01
  -4.4869550e-01   8.7483359e-01
   4.4059311e-01   3.2451753e-01
   3.8537685e-01  -6.6882204e-02
   8.1577742e-01  -3.6325691e-01
  -2.7535669e-01   8.8447530e-01
  -3.5374896e-01   3.9540859e-01
  -4.4062669e-02   3.4632369e-01
  -3.5613880e-01   8.4520927e-01
  -4.5462928e-01   7.9939042e-01
  -7.3238379e-01   1.0879198e+00
   1.0078777e-01   7.5278040e-01
  -1.0132487e-01   6.4897326e-01
   5.0056919e-01  -4.6573432e-01
   2.6969968e-01   6.7539445e-01
   4.3837256e-01   1.0848625e+00
   2.8083295e-01   6.9965943e-01
   5.2159397e-02   7.2946391e-01
   2.4119375e-01   7.5385663e-01
   2.0181319e-01   3.5343425e-01
  -3.1420046e-01   1.6261728e-02
   7.6221594e-02   5.0538211e-01
  -3.9933433e-02  -1.8724537e-01
  -6.0652964e-01   7.5662018e-01
  -2.4237265e-01   8.5657267e-01
   1.7674988e-01  -6.2983496e-02
   3.4952428e-01  -9.4400114e-02
  -1.0672432e-01   1.3157400e+00
  -7.6003223e-02   7.6224441e-01
   1.3336896e-01   1.2091328e-01
   1.6295172e-01   1.0772692e-01
   8.2947156e-03   9.8778646e-01
   7.9164103e-01   9.9390270e-01
  -8.0771875e-02   8.8408945e-01
  -7.8781576e-02   1.6337883e+00
   8.9858871e-02   9.2638372e-01
   2.2126813e-02   7.4073128e-01
  -1.0674042e-01   1.2436477e+00
   4.4438454e-01   4.9732318e-01
   1.4737010e-01   6.8421085e-01
   5.5201919e-01  -4.1513709e-01
   3.5744553e-01   9.7084044e-01
   4.3007264e-01   4.5211192e-01
   4.4084916e-01  -2.7565493e-01
   1.9004795e-01   1.4339147e-02
  -6.1325943e-01   3.0188715e-01
  -5.9814523e-01   1.0756488e+00
  -7.4759492e-01   7.6994803e-01
  -9.0394444e-03   2.0542506e-01
  -7.2844379e-02  -1.6092691e-01
  -5.8593644e-02   4.7245612e-01
   2.3416997e-01   5.1149098e-01
   2.3894987e-01   2.9276963e-01
   3.1239017e-01   8.0483965e-01
  -6.7602354e-03   3.8368017e-01
   2.6199725e-01   4.7246331e-01
  -7.2266047e-02   7.5976899e-01
  -3.8950004e-01   6.8369756e-01
  -5.2437141e-01   9.4831430e-01
   5.4195492e-01  -1.6942827e-01
  -5.1774679e-03   4.7867824e-01
  -4.0824122e-01   3.5962570e-01
  -3.9971070e-01   7.9754107e-02
  -1.7261082e-01  -3.4361859e-01
   9.5161150e-01   1.1499489e+00
   6.4198922e-01   5.0335851e-01
   9.2469109e-01   7.7927586e-01
   9.1970049e-01   9.7428057e-01
   2.0187026e+00   1.2648965e+00
  -1.9896885e+00   1.0225986e+00
   8.1736965e-01   8.1277261e-01
  -2.1049080e+00   6.5183844e-01
   2.0187453e-01   9.0295144e-01
   6.0696053e-02   6.4718856e-01
   7.6134872e-01   8.2807854e-01
  -1.6401514e+00   5.4336493e-01
  -1.5632359e+00  -9.6295395e-01
   5.9278482e-01   2.5008786e-01
  -2.9662769e-01   7.8850436e-01
  -3.7394393e-01   3.7459071e-01
  -1.9599434e-01   1.2363382e+00
  -8.5213111e-01   5.2750830e-01
  -9.9013377e-01   6.1255076e-01
  -9.7104594e-01   7.1294169e-01
  -7.2426191e-01   4.4217273e-01
  -6.7312522e-01   7.8537865e-01
  -6.7988217e-01   6.5656170e-01
  -7.4913817e-02   1.4352625e+00
  -5.1325630e-01   1.0082375e+00
  -2.4838578e-01   1.0872148e+00
  -4.6793630e-01   2.0228592e+00
  -4.3280295e-01   3.4607404e-01
   3.4264574e-01  -5.2084936e-02
   4.8530304e-01  -9.4273917e-01
   5.7741533e-01   4.0550562e-01
   7.3868363e-01  -3.9405193e-01
   4.3503169e-01   4.4923276e-01
   1.4598630e+00  -2.6810692e-01
   6.2752146e-01   1.6510216e-01
  -2.9153495e-01   5.8239142e-01
  -9.3137087e-02   8.6770620e-01
  -1.1037682e-01   3.8564543e-01
   1.4901906e+00  -5.3395415e-01
   3.2178044e-01  -2.3786208e-01
   9.1827028e-01  -4.8315553e-01
   1.1821112e-01   7.1397199e-01
   6.7112444e-01   2.6292489e-01
   4.1177869e-03   3.7582417e-01
  -4.1434396e-01   7.1728422e-01
  -1.2208376e+00   1.0323075e+00
  -3.9739791e-01   1.3992010e+00
   5.6641705e-01   3.3422650e-01
   5.0235918e-01   5.1374779e-02
  -6.5658806e-01   1.5281430e+00
  -1.0604450e+00   1.3924967e+00
   1.2714832e+00   5.8651465e-01
   9.2551726e-01   6.2217980e-01
   7.7495984e-01   2.2727498e-01
   4.9192502e-01   8.3060132e-01
   5.4581052e-01   1.2036256e-01
  -6.3008076e-01   1.2889650e+00
  -2.3249509e-01   4.2124970e-01
  -1.6181501e-01   5.7239490e-01
  -4.9844111e-01   1.4327052e+00
   2.7705906e-01   4.1551938e-01
   6.6246210e-02   4.9404273e-01
   1.0404380e+00   2.6115905e-01
  -7.6543768e-01   1.2650491e+00
  -7.9203481e-01   1.2917545e+00
  -6.6297778e-01   1.2066049e+00
   2.3722615e-01   6.9146581e-02
   1.2058134e+00   4.0955798e-01
   7.9455878e-01   8.0364744e-01
  -9.9515535e-02   4.3298294e-01
  -5.1320102e-01   8.4696156e-01
  -1.7468744e-01   9.0717833e-01
   1.7344045e-01   1.3747497e+00
   6.0392780e-01   9.5412055e-01
   1.4868569e-01   8.2560443e-01
  -2.0718915e-01   7.3537781e-01
   1.2434230e-02   1.0397047e+00
   7.0913216e-01   1.3899112e+00
   4.5650782e-01   9.8144970e-01
  -9.3505516e-02   7.3984623e-01
  -8.1462386e-02   7.1810233e-01
  -2.8616421e-01   5.1525071e-02
  -2.4908705e-01   3.9169315e-01
  -8.1449533e-01   4.9463763e-01
  -5.1394145e-01   6.3213722e-01
  -1.4081039e-01   6.2649805e-01
  -7.0651514e-01   2.3042408e-01
   1.8350493e-01   1.9760895e-01
   3.4044656e-02   1.0730253e-01
  -6.3614665e-01  -3.6217551e-01
  -5.9904017e-01  -4.6186791e-03
   4.8838369e-01   3.1853226e-01
   3.0532787e-01   3.6069806e-01
   1.7113540e-01   1.3910708e+00
   4.8352502e-03   1.4852794e+00
  -3.5159456e-01   1.4104887e+00
  -1.8733218e-01   1.4887524e+00
  -2.8921337e-01   2.1664729e+00
   7.9657976e-02   1.7621825e+00
   8.1115934e-02   1.6256272e+00
   5.8429821e-01   1.5419281e+00
  -3.3624858e-01   6.7010507e-01
   1.7792919e-01   4.9379984e-01
  -4.0561784e-01   1.6766076e+00
  -2.5492322e-01   1.5347692e+00
  -1.6721267e-01   1.5841156e+00
  -2.1545062e-01   1.2106981e+00
  -7.1353361e-02   7.5791927e-01
   1.2287192e-01   1.2288751e+00
   4.6567529e-01   1.8292473e+00
  -3.0511482e-01   7.8992364e-01
  -3.1629360e-03  -3.2711928e-01
   9.8138184e-02  -7.4436030e-01
   6.3501623e-02  -2.1657750e-02
   4.4039323e-01  -5.5855255e-01
   3.2116495e-01   1.5934565e+00
  -9.2388704e-02   1.7359174e+00
  -3.0105451e-01   7.3012598e-01
  -8.8655969e-02   1.7227268e+00
   2.7855558e-01  -1.1864552e-01
   1.5221591e-01  -1.1046555e+00
   2.7834690e-02  -7.7933320e-01
  -4.9488039e-02   7.1960465e-01
  -4.6065103e-02   1.5795192e+00
  -3.8963969e-01  -2.3705487e-01
  -2.0989199e-01  -5.5955733e-02
  -1.4464322e-01   3.3453447e-01
  -2.1634177e-01   1.8451654e+00
  -6.3817503e-02   1.3420362e+00
   4.4465945e-01   1.1190323e+00
   1.1012279e-01   1.3807067e+00
   1.1240526e-01   4.2545099e-01
   4.4261195e-01  -3.2211838e-01
   5.9679838e-01   7.0715313e-01
   4.0678327e-01   3.9453908e-01
  -4.4223381e-01   2.3705253e-01
  -6.2570260e-01  -5.6512838e-01
  -3.9266437e-01  -2.5988209e-01
  -9.9453173e-02   1.2546921e+00
  -1.0084645e+00   9.1989810e-01
  -1.8100922e-01   1.3161083e+00
  -6.3215822e-01   9.6093814e-01
   7.1920383e-01  -3.8215095e-01
  -2.2178503e-01   2.5231871e-01
   5.3700417e-01   2.8933806e-01
   1.8669654e-01   8.5909614e-01
   6.0143808e-04   1.1198812e+00
   5.6349458e-01   6.0981287e-01
   6.0297656e-01   4.7839407e-01
  -7.1324028e-01   7.6943340e-01
   7.6363180e-01  -1.8006799e-01
   1.4108751e+00   2.0805788e-01
   1.4612794e+00   3.0782232e-01
   1.6254757e+00  -8.1803727e-02
   1.7890579e+00   2.6926392e-01
  -1.1695453e-01   1.0730065e+00
  -8.5438285e-01   1.3148170e+00
  -8.3222403e-01   1.5335737e+00
  -6.3738453e-01   1.4051406e+00
   1.9109141e+00  -1.6893658e-01
  -6.1783342e-01   9.0715430e-01
  -3.2227701e-01   6.9062732e-01
   2.8542420e+00  -3.8166712e-01
  -8.3014177e-01   8.1071342e-01
  -3.5070025e-01   1.0949916e+00
  -3.4281643e-01   1.2134899e+00
  -1.3830357e+00   8.0531545e-01
  -1.0530183e+00   9.7333609e-01
  -6.6080702e-01   8.4643293e-01
  -1.0569035e+00   7.7522507e-01
  -5.3727156e-01   9.1765082e-01
  -9.4989551e-01   2.7121419e-01
  -6.7005092e-01   9.2249780e-01
  -9.5596278e-01   3.7152788e-01
   2.5473233e+00  -7.9859806e-01
  -1.4778988e+00   4.2192025e-01
   2.0271925e+00  -3.5289269e-01
   7.1441654e-01   2.5090219e-01
   3.6210002e-01   4.3430014e-01
   9.8606488e-01   6.8717601e-01
   4.0829180e-01   7.3776495e-01
   9.1400818e-01   4.0005512e-01
   8.2963277e-01   6.2480480e-01
  -1.3170840e-01   7.8539788e-01
  -1.5117743e-02   3.6848405e-01
   7.0922614e-01   1.0329082e+00
   8.1252014e-01   6.5797936e-01
   5.3748884e-01   7.4433845e-01
   6.4561700e-01   4.5781786e-01
  -6.8938110e-01  -1.3680901e-01
  -6.8464849e-01   2.1706132e-01
   1.5263094e+00   7.0862748e-02
  -8.7944923e-01  -3.6220332e-01
  -1.2239784e+00  -5.8862340e-01
  -8.1957337e-01  -4.6771476e-01
  -4.1595432e-01   5.5462530e-02
  -8.8101507e-01  -2.5889363e-01
  -4.5586987e-01   6.8713314e-02
  -8.3898101e-01   5.5005257e-02
  -6.2525969e-01   3.6631015e-01
  -1.1880037e+00   1.1603337e-02
   8.0455504e-01   5.7525268e-01
  -1.1502098e+00  -1.1376625e+00
  -1.2782731e+00  -1.0945985e+00
   1.0020533e+00   8.8036425e-01
  -2.3037317e-01   1.5492654e+00
   5.0601057e-01   1.9304862e+00
   4.4257997e-01   1.6942382e+00
   5.7774880e-01   1.7512492e+00
   7.7926438e-01   1.9701592e+00
   6.2654838e-01   1.6055289e+00
   1.1640965e-01   1.2669522e+00
   3.4126761e-02   1.2777889e+00
   8.9112713e-02   1.1939789e+00
   1.6026894e-01   1.6321008e+00
  -5.7901636e-01   1.0013334e+00
  -6.1929520e-01   1.0883315e+00
  -1.2004037e+00   4.8969574e-01
  -8.7012622e-01   9.5659189e-01
   9.6589424e-02   6.8809926e-01
  -3.8046316e-01   1.9845841e-01
  -4.1835533e-01   2.8421720e-01
   3.9934536e-01   1.2132979e+00
   2.8241317e-01   3.8885503e-01
  -1.3622148e+00   1.7179622e-01
   3.8454628e-01   5.0764915e-01
   2.0676707e-01   5.8389219e-01
   8.2722463e-01   1.5784967e+00
   2.1966108e-01   5.8066708e-01
  -5.5864190e-01   1.4706443e+00
  -1.7547936e-02   1.8178255e+00
  -5.1423262e-01   1.1666842e+00
   6.5698720e-01  -3.5296157e-01
   6.1902481e-01   5.1384896e-01
  -3.4072435e-01  -4.5978708e-01
   6.9442477e-01   2.2630807e-01
  -5.8476034e-01   5.0581940e-01
   8.5353280e-02   8.8128320e-01
   1.0201394e-01   6.1212618e-01
  -1.0150893e+00   5.7920831e-01
  -4.4162983e-01   5.5604540e-01
  -6.0128213e-02   4.5584959e-01
   1.2752421e-02  -9.7337662e-02
  -1.1517188e-02   1.0936941e-01
   6.4311250e-02   7.7312111e-01
  -2.2101406e-02  -9.6728364e-02
   6.8587768e-01   4.7797406e-01
   1.5476146e-01   7.3802031e-01
  -6.1184973e-01   6.7987169e-02
   3.1797765e-01   3.3890105e-01
  -2.4275203e-01   2.6196373e-01
   6.4735900e-02   3.1730079e-01
  -3.7510746e-01   2.1545295e-01
   2.7836609e-01   7.5448201e-01
  -2.5918227e-01   3.3094962e-01
  -4.8358733e-01  -3.5890235e-01
  -5.3739925e-01   2.4455922e-02
  -9.5693459e-02  -1.8722909e-01
  -3.1218926e-01   2.2155771e-01
   1.6122317e-01   1.3791684e-01
   6.2614841e-01   7.7507975e-01
   8.6975344e-01   8.5863276e-01
   6.9675442e-01   2.3873645e+00
   2.0616651e-02   1.6375538e+00
   7.5932799e-02   1.3910458e+00
   3.9454883e-02   9.1442259e-01
   4.4902700e-01   5.5730116e-01
  -9.1311492e-01   2.2166764e+00
   4.9635535e-01   4.9301601e-01
   4.1483077e-01   8.6123618e-01
  -3.9178779e-01   1.6603038e+00
  -5.4149737e-01   2.5625360e+00
  -1.0586867e+00   1.8652419e+00
  -2.5849529e-01   1.6204515e+00
  -3.8883252e-01   1.1323876e+00
   3.6271143e-01   8.0583553e-01
  -1.1850219e-02   1.9923385e+00
  -1.1422581e-01   1.4312848e+00
   3.1286408e-01  -3.9815371e-01
   5.3435292e-01  -2.0769615e-02
   6.8340718e-02   1.4453839e+00
  -6.8494032e-03   1.4106504e+00
   2.7164221e-01  -1.7011413e+00
   2.9793237e-01  -1.1717842e+00
  -3.5547562e-01  -1.5447803e+00
  -5.2367670e-01   2.4435490e+00
  -1.3801502e-01   9.6586495e-01
   2.1451619e-01   4.4814619e-01
   2.8628723e-01   9.9761711e-01
   6.3517692e-02   1.8930681e+00
  -8.3406798e-01   1.7019322e+00
  -3.7164515e-01   2.0464172e+00
  -4.9573598e-01   1.0653617e+00
  -5.2668664e-01   1.7865164e+00
  -3.7709795e-01   2.0710180e+00
  -2.8594614e-01   2.4250895e+00
  -5.8000746e-01   2.8121606e+00
  -6.9957513e-01   2.0516849e+00
  -4.0900403e-01   3.2007486e+00
  -1.6151507e-01   2.6708002e+00
  -5.0779875e-01   3.4693646e+00
  -7.4548728e-01   4.5158562e-01
   3.4668873e-01  -3.7441741e-01
   1.1792095e+00   3.4814760e-02
   1.8295601e-01   1.5724933e+00
   9.1498958e-01   1.7372951e+00
   4.2633818e-01  -1.0526552e-01
   3.2086699e-01  -7.8235049e-01
   6.5295376e-01  -6.9306146e-01
   3.2756698e-01  -8.3737597e-01
  -5.7678920e-01   2.2516034e+00
   1.1939133e+00  -6.3596737e-01
   1.1232444e+00  -6.4096125e-01
   8.9007125e-01   7.9400833e-02
  -9.9685719e-02   6.0398145e-01
  -3.4337935e-01   4.2456514e-01
  -4.1475928e-01   3.3662360e-01
  -4.5143508e-01   9.9884513e-01
   2.7429028e-01   4.0054393e-01
   3.9419812e-01   6.2883267e-01
   2.6361111e-02   4.5174871e-01
  -1.8097747e-01  -1.7098205e-01
   2.0015376e-01   1.0001620e+00
  -7.6564939e-01   6.1093370e-01
  -4.1429916e-02   1.0411268e+00
   1.6840701e-01   2.4423409e-01
   3.4211383e-01   4.7874422e-01
   3.3244471e-01   1.1278176e-01
  -1.3437388e-01   9.8449973e-01
   3.2045167e-01  -1.9746106e-01
  -3.0050475e-01  -2.6254467e-01
  -3.8552336e-01   1.6052362e-01
  -4.3512780e-01   3.0378037e-01
   3.6900265e-01   8.7171518e-01
  -6.0491818e-02   1.0522722e+00
   2.9584341e-01   1.1598000e+00
  -5.5559224e-01   1.5268379e+00
  -3.0498878e-01   1.5552945e+00
  -5.6052821e-01   4.7311816e-01
  -4.0281300e-01   4.9157299e-01
  -3.7208451e-01   1.8205140e+00
  -2.7674369e-01   1.3852291e+00
  -3.5579337e-01   1.7789618e+00
  -3.2608277e-01   2.8280536e-01
  -6.2366227e-01   2.7264272e-01
   9.4517328e-02   8.2703801e-01
   1.9907663e-01   1.3963142e+00
  -1.4218171e-01   5.1650429e-01
  -5.7686122e-01   1.0227518e+00
  -6.3911351e-01   1.0584102e+00
  -8.7261506e-01   1.2723162e+00
  -9.3696000e-01   5.3402750e-01
  -1.1923031e-01   1.0874032e+00
   1.1675841e+00   4.2681872e-01
  -1.6522400e-02   1.8071731e+00
  -1.0145908e-01   1.0698189e+00
  -4.4272116e-01   7.9072141e-01
  -1.8752669e-01   1.6731133e+00
  -1.0448919e-01   9.8898382e-01
  -5.6475408e-01   1.8726741e+00
  -6.2421755e-01   7.8653810e-01
   7.2893655e-01   2.4384215e-01
   3.4879353e-01  -2.4879383e-01
   9.1247287e-01  -2.0226473e-01
   2.6514273e-01  -2.2555248e-01
  -1.6264387e-01  -1.0735415e+00
   2.0727230e+00  -5.3113944e-01
   3.4803380e+00   3.3166555e-02
  -1.2992238e-01   1.8899937e+00
   8.2197884e-02   2.1069212e+00
  -1.4553019e-01   2.4373431e+00
  -1.2948871e-01   2.6540115e+00
  -1.1369769e-01  -1.5468327e-01
  -5.5854116e-02   2.1137915e+00
  -4.9701403e-01   1.3129272e+00
   1.1497787e-01   2.0423996e-02
  -1.0402479e-01   6.9531920e-01
   2.2047725e-01   7.7253893e-01
   2.1756568e-01   1.1814687e+00
   8.4140796e-02   1.7086723e+00
   5.5107810e-02   1.2495772e+00
   1.5073241e-01   1.4021963e+00
   4.0027917e-01   1.6697738e+00
  -5.1475816e-02   3.1879343e-02
  -5.3304655e-01  -2.5925317e-01
   1.8018315e-01  -5.9147329e-01
   3.8904008e-01  -8.1291397e-01
  -1.2897619e+00   2.4062085e+00
  -1.1658973e+00   2.4137538e+00
  -8.5102743e-01   2.5636668e+00
   5.6806707e-01  -1.8243494e+00
   3.7368016e-02   2.0278365e+00
   1.9634247e-01   1.9890724e+00
   7.8044034e-02   1.8803292e+00
   6.6550410e-02   1.5683037e+00
  -9.5074494e-02   8.0208099e-01
   6.3385049e-01  -7.5191667e-01
  -4.4531392e-01   1.5016746e+00
   7.9177491e-01  -1.6052193e+00
   1.3404298e+00  -1.4702155e+00
   1.7700156e-01   1.6389182e+00
  -1.8458692e-02   1.8035164e+00
  -8.8844453e-01   2.5368793e+00
  -8.5472215e-01   2.0868512e+00
   1.1286121e-01   1.4352544e+00
   3.4849326e-01   1.5762298e+00
  -1.0729236e+00   2.0423715e+00
  -1.3179471e+00   9.6451239e-01
  -3.5700606e-02   1.6785480e+00
   1.4823144e-01   1.4744344e+00
  -4.2818123e-02   2.1722605e+00
   1.0208439e-01   1.8522721e+00
   2.2875714e-01   1.6418583e+00
   3.0236797e-01   9.2792491e-01
  -2.1672405e-01   8.7957715e-01
   4.6652376e-01   6.2199812e-01
  -8.8270572e-02   9.3377870e-01
  -3.4729247e-01   2.1539812e+00
  -1.9269008e-01   1.9862939e+00
  -6.0747668e-01   2.2729068e+00
   3.3372157e-01   6.5593135e-01
   6.2604378e-01   5.5758160e-01
  -3.1906263e-01   1.3511030e+00
  -5.2274181e-01   1.6078998e+00
   3.4189880e-01   8.3517280e-01
   6.7820197e-01  -6.2935782e-03
   8.1243530e-01  -6.6972785e-01
   8.9994085e-01  -4.2426818e-01
   9.4671010e-01  -8.6680492e-01
   6.5117248e-01   1.3135619e+00
   1.9500256e-01   1.2051083e+00
  -9.9075918e-02   1.2126942e+00
   1.3356349e+00   1.6295080e+00
   8.7179712e-01   1.5481822e+00
   6.0876952e-01   2.2484212e+00
   1.5651625e-01   1.9791366e+00
  -5.8011005e-02   1.6294610e+00
   4.2138151e-01   1.1569562e+00
   1.3032776e+00   1.6550265e+00
   6.2822180e-01   1.7754808e+00
  -6.5956378e-01   3.3183362e-01
  -4.7801655e-01   1.7435544e-01
  -1.1212792e-01   8.9373519e-01
  -4.1856921e-01  -4.6166557e-02
  -4.5715426e-01   1.1537493e-01
  -3.7845565e-01   7.5691823e-01
  -3.8685261e-01  -6.8808774e-02
   1.4857458e-01   2.6642295e-01
  -1.8885773e-01   6.6132203e-01
  -6.9395894e-01  -3.2020963e-01
  -7.9046956e-01   5.3922591e-01
   4.0509216e-01   1.6741010e+00
   8.6082391e-01   8.3441046e-01
  -7.1995840e-01   2.3658330e-01
  -1.2803274e+00  -1.3217866e+00
  -8.6486547e-01  -1.2367718e+00
  -8.5435248e-01  -4.1345650e-01
  -5.7619094e-01  -5.6644967e-01
   1.9939181e-01  -9.2576381e-02
  -8.7970055e-01   1.8444402e-01
  -2.7917313e-01   7.2727842e-01
  -3.4905780e-01   1.0820668e+00
  -1.8717226e-01   8.3411278e-01
   8.8797288e-02   7.9436322e-01
   1.3700068e-01   5.0892295e-01
   2.4482254e-01  -4.8998842e-01
   9.8911724e-01  -2.1149102e-01
   1.0401469e+00  -4.6229321e-01
   1.7161566e-01   6.2256143e-02
   5.1848464e-01  -5.2346816e-01
  -3.5481748e-01  -2.0823294e-01
   2.0985182e-01   5.0081727e-01
  -3.1008439e-01   1.9496583e-01
   3.7970433e-02   3.7705723e-01
  -6.7732360e-02   2.8803555e-01
   2.0538888e-01   6.8500249e-01
  -1.1397308e-01   6.9349383e-01
   4.5207108e-01   4.1424881e-01
   4.6084685e-01   1.4763628e-01
  -3.1330512e-01   3.2737690e-01
  -4.8679112e-01  -4.5322809e-01
   1.5225955e-01  -3.7078570e-01
  -1.3541468e-01   1.7304276e-01
   2.8248400e-01  -8.6747853e-01
  -1.7105556e-01  -1.9560873e-01
  -6.8512161e-01   1.4354590e-01
   2.6460655e-01   1.1107617e+00
   7.4502156e-01   1.4255497e-01
  -1.6435685e-01  -1.4788878e-01
   8.5643775e-01   4.4328223e-01
   3.8325692e-01   9.0174081e-01
   9.0405351e-02   8.4609217e-02
  -5.8485170e-01   5.1131838e-01
  -1.0105814e+00   8.2073009e-01
  -1.7400828e-01   1.4715249e+00
  -6.1871046e-01   1.5410076e-01
  -5.0998475e-01   2.6203044e-01
  -9.8529199e-02   4.2285680e-01
  -6.8475446e-02  -1.8070906e-01
   5.4958846e-01   6.5632676e-01
   4.0440213e-01  -2.6229142e-01
   3.1703368e-01   6.6914088e-01
  -9.5069953e-02   8.2786641e-01
   5.5164430e-03   1.0062334e+00
  -6.4531336e-02   7.8335012e-01
   2.2572294e-01  -4.6814900e-01
  -2.6519806e-02   8.1386643e-01
   1.4732061e-01   9.3035304e-01
  -8.2820414e-02   1.4870667e+00
  -3.2328497e-01   3.8257512e-01
  -7.5215928e-01   6.6012462e-01
  -7.1947667e-01   6.1686187e-01
  -5.9512461e-01   2.8381742e-01
  -6.2607939e-01  -1.2420167e-01
   9.7286386e-02   4.8351446e-02
  -2.7109983e-02   2.2924887e-01
   5.3152749e-02   1.4405620e-01
  -4.2798448e-01   1.0482399e+00
   4.4021400e-01   1.3388714e+00
   4.6536245e-01   1.6730409e+00
  -4.5799167e-01   5.7686636e-01
   4.6706859e-01   1.7126526e+00
  -3.6060693e-01  -3.4959501e-01
   2.7563357e-01   1.7758498e-01
   7.0304655e-02   2.0769275e-01
   5.1352126e-02   5.1658211e-01
  -1.8529996e-02   7.2879979e-02
   8.8572466e-01   1.6395464e+00
   4.2832093e-01   1.6536649e+00
   1.1254083e+00   1.3434877e+00
  -1.9855771e-02  -2.4432595e-01
  -4.9664355e-01  -1.1015255e-02
  -8.5565194e-02   5.0294151e-02
   1.2295797e-02  -7.3157254e-02
  -8.8293902e-02   1.2004825e-01
   1.3914628e+00   1.7468167e+00
  -2.2394815e-01   2.2982362e-01
  -4.5811206e-01  -7.6630508e-01
   7.7632141e-01   9.2716796e-01
   4.3492904e-01   1.1762839e+00
   7.8409901e-02   1.2026890e+00
   1.6489352e-01   1.1699666e+00
   9.4308758e-01   7.4662142e-01
   5.6314113e-01   1.8820416e+00
   5.0857008e-01   1.5745339e+00
  -3.2070596e-01   7.1450144e-01
   1.1491935e-02   2.7168385e-01
  -4.4178496e-01   6.1417530e-01
   5.1153860e-01   4.0044138e-01
   5.1135303e-01   2.1162782e-01
   2.9752954e-01   2.7876112e-01
   6.1160037e-02   6.9856516e-01
  -2.4585948e-01  -2.8566290e-01
  -5.0898633e-01  -5.3742171e-03
  -7.3267435e-01  -8.6239351e-02
  -3.0286560e-01  -4.5951877e-02
  -6.1107290e-01   6.1970844e-01
   1.8147535e-01   4.9331539e-01
   7.9641662e-01   1.2405725e+00
   2.4233094e-01   2.4684136e-01
  -3.4638514e-01   8.3896780e-01
  -2.2831886e-02  -2.2048619e-01
  -8.6710222e-01   2.0854634e-01
   1.3459541e-01  -3.1214662e-01
  -7.8235372e-01   3.3741162e-01
  -2.4972517e-02   4.8401971e-01
  -1.0096490e+00   5.7924693e-03
   5.7859690e-01   6.2398263e-01
   8.2639633e-01   7.3965870e-01
  -4.9065213e-02   8.4566080e-01
  -2.3211344e-01   9.2428662e-01
   5.4478885e-01   6.2668388e-01
   8.3463866e-02   4.0284373e-02
  -1.2178799e-01   4.3367664e-01
   3.0735137e-01   8.6808573e-01
  -1.8774783e-01   8.1617332e-02
   2.0502826e-01   1.3029735e-01
   3.8162873e-01   2.2115987e-01
   1.3554035e+00   1.1978834e+00
   6.0863989e-01   8.7674979e-01
  -6.7704137e-01   2.3510092e-01
  -3.2727351e-01  -2.7042296e-01
  -6.5360574e-01   3.4665714e-01
  -7.1634278e-01   6.3335827e-02
  -7.4042860e-01   2.1851220e-01
  -4.3523740e-01   5.1270572e-01
  -6.3277260e-01   2.1027663e-01
   4.1038896e-02  -1.0723958e+00
  -1.1381097e-01  -5.1997242e-01
  -4.5109159e-02  -6.1092581e-01
  -6.2355073e-01  -4.1272128e-02
  -3.7231516e-01   4.6898890e-01
  -5.8734688e-01  -3.6745328e-01
  -5.6531840e-02   4.4813808e-01
  -1.0095208e-01   5.4592091e-01
  -1.2866205e-01   9.6926074e-01
  -6.5723823e-01  -2.0987653e-01
   5.1859333e-01   6.3110754e-01
   5.2866527e-01   5.0810700e-01
   2.6908943e-01   1.4440264e+00
   6.9951152e-01   8.5717079e-01
   5.2456059e-01   9.8795320e-01
   4.7316731e-01   1.1356521e+00
   7.8776144e-02   1.5231751e+00
   7.1086954e-02   9.6629333e-01
  -3.7813020e-01   1.3245214e-01
  -1.5080442e-01  -6.1625090e-01
  -3.3799745e-01   7.7271763e-02
  -4.7217325e-01   4.9666342e-01
  -6.2696063e-01   5.0815903e-01
   1.0944073e-01   1.1196767e+00
   3.8283502e-01   1.4654943e+00
   3.0873058e-01   1.6469860e+00
  -7.2364912e-02   1.0708090e+00
  -1.2328161e-02   5.5177048e-01
   2.5646830e-01   7.0369459e-01
   8.7415911e-01   1.3445111e+00
   2.1343718e-01  -3.1878754e-01
  -3.3789136e-01   5.2312301e-01
  -3.9327411e-01   3.8498726e-01
  -3.2324326e-01   9.6941991e-01
   3.0214771e-01   9.9025074e-01
  -3.2678844e-01   6.8271289e-01
  -5.1363399e-01   2.4277011e-01
  -4.4256310e-01   8.0285879e-01
  -3.7363451e-01   1.5946388e+00
   4.2846474e-01   1.3870717e+00
  -4.1333007e-02   8.3327846e-01
  -9.3315799e-01   8.5937090e-01
  -4.2567901e-01   1.1617538e+00
   2.3304338e-01   1.8236964e+00
  -1.7919916e-01   1.9556556e+00
  -1.2341544e-01   1.8383352e+00
  -3.8258408e-01   1.4490771e+00
  -1.0259308e+00   9.4363039e-01
  -5.6552379e-01   1.2196234e+00
   4.0556949e-01   1.0459047e+00
   1.7913747e-01   1.0839094e+00
   4.6809899e-01   1.6238877e+00
  -1.5476274e-01   5.8963510e-01
   7.1751830e-01   8.9901361e-01
  -2.5750809e-01  -1.1962043e-01
  -1.2373128e-02   5.0568412e-01
   9.3601971e-01   8.0365158e-01
   7.8160969e-01   5.1372746e-01
   7.8049030e-01   8.1994508e-01
   6.0422162e-01   3.5858282e-01
   6.9317245e-02  -3.3627652e-02
   1.7569192e-01  -3.7153795e-01
   1.8501395e-01   1.5961214e+00
  -3.2659669e-02   1.7465273e+00
  -9.5433407e-01   2.3828514e+00
  -8.6565125e-01   1.9738292e+00
   1.2240538e-01   1.3858978e+00
   3.0926889e-01   1.5878300e+00
  -1.0788053e+00   1.9246365e+00
  -1.2171288e+00   2.0682322e+00
  -5.6084447e-02   1.6055394e+00
   1.5940362e-01   1.4271012e+00
  -1.2181048e-01   2.1458458e+00
   1.1038690e-01   1.7220243e+00
   1.9010096e-01   1.4925494e+00
  -1.0275871e-01   8.7185868e-01
  -1.7375418e-01   8.2198277e-01
   4.9312837e-01   5.8290718e-01
  -6.0400703e-02   9.1254999e-01
  -3.9056931e-01   2.1063330e+00
  -1.7989735e-01   1.9313147e+00
  -6.0634634e-01   2.2166666e+00
   3.9636350e-01   6.2137320e-01
   6.6998902e-01   5.2809800e-01
  -3.1461828e-01   1.2840806e+00
  -5.1412948e-01   1.5367010e+00
   3.7494337e-01   7.9497765e-01
   7.4426828e-01  -3.3075671e-02
   9.2255666e-01  -6.8615221e-01
   9.6939157e-01  -4.4567806e-01
   1.0217279e+00  -8.8884975e-01
   2.0672741e-02   1.0934317e+00
   7.0054717e-01   3.8774714e-01
   7.4399595e-01   5.6896384e-01
   9.3628265e-01   3.4799123e-01
  -3.4508612e-01   8.9055654e-01
  -1.2655845e+00   3.0757695e-01
  -5.6953547e-01   3.9674619e-01
  -2.4007687e-01   7.9481706e-01
   3.3460891e-01   1.0566036e+00
  -1.3202256e-01   8.9185087e-01
  -5.0688565e-01   7.4350928e-01
  -5.0612562e-01   5.2660618e-01
  -7.5416056e-01   5.4325573e-01
  -3.9950014e-01   8.0516763e-01
   1.6650777e-01   8.7150308e-01
  -4.5768049e-01   6.9753235e-01
  -5.3607619e-01   5.9141347e-01
  -9.5810394e-02   9.8445666e-01
  -3.5807495e-01  -6.6761508e-01
   1.7189521e-01   1.0815971e+00
  -1.6063932e-01   1.0866094e+00
   6.7483686e-01   1.1406557e+00
   9.3773585e-01   6.1986493e-01
   5.0715933e-01   8.3154371e-01
   7.1250998e-02   3.9968961e-01
   1.0884164e+00   8.0967738e-01
  -4.9783064e-01   1.3783644e-01
  -9.9507641e-02   4.2980909e-01
  -3.6282397e-01  -1.0267009e-01
   5.4964309e-01  -5.4466197e-01
   3.8386827e-01  -4.6670360e-01
   8.6451879e-01  -6.7645480e-01
   3.3281721e-01  -6.2753066e-01
  -2.8602266e-01   1.7471026e-01
   5.8688956e-01   2.0289105e+00
   1.8663471e-01   2.1169763e+00
  -1.4657862e-01  -2.5114826e-01
  -3.9705264e-01   2.8208845e-01
  -3.3422320e-03   1.6818089e+00
   4.0466037e-01   1.6557817e+00
  -2.8054059e-01   1.3700122e+00
  -6.1871033e-01   7.0942284e-01
  -4.7955785e-01   1.1715807e+00
  -2.8961559e-01   1.0709109e+00
  -3.3148451e-01   1.5242536e+00
  -3.3635976e-01   2.2416628e+00
   3.5039960e-01   1.8671649e+00
  -5.6705506e-01   1.9020617e+00
  -2.4146542e-01   5.3801698e-01
   6.8780702e-01   1.8688332e+00
   5.0815807e-01   1.7225819e+00
   4.0764943e-02   1.7935893e+00
   1.5134961e-02   1.7654790e+00
  -1.1332114e-02  -4.4372631e-01
  -1.7662360e-01   3.0507259e-02
  -5.8541510e-01  -8.1333118e-02
  -5.3031646e-01   1.0611823e-01
  -9.6861246e-03   8.7156349e-01
  -2.0383661e-01   5.5189787e-01
   1.8753630e-01   4.8245192e-01
   8.0147713e-01  -4.2271274e-01
   1.0766742e+00  -2.5579245e-01
   6.1460139e-01   1.4026434e-01
  -6.8371406e-01   2.0310418e-01
   2.6900097e-01  -6.4895644e-01
   8.0411088e-01  -1.4949992e-02
   5.8194117e-01   1.8506024e-01
   5.1121582e-01   2.1821017e-01
   1.2404201e+00   1.7275358e-01
   5.7614541e-01   1.3613844e-02
   8.6962850e-01   3.8093981e-01
   1.1563251e+00  -3.0410236e-01
   1.0471898e-01  -1.2576067e-01
  -1.4784121e+00   7.3268183e-01
  -4.6177693e-01   2.4830076e-01
  -6.9599253e-01   2.9167384e-01
  -6.0682545e-01   4.5718581e-01
  -8.2752372e-01   3.7826930e-01
   4.5428398e-01   2.7540076e-01
  -8.3032049e-01   4.1278774e-01
  -1.5895581e+00   1.1771766e+00
  -5.5674655e-01   3.7579560e-01
   5.2779705e-01   2.5361724e-01
  -1.8555331e-01   3.3905282e-01
   5.8794131e-02   7.8491017e-01
  -2.4631823e-01   7.2565912e-01
   4.1924920e-01   5.7826336e-01
  -5.6654522e-01   4.6792502e-01
   7.5419278e-01   4.1597676e-01
   6.9348609e-01   7.1901254e-01
  -1.2941428e-01   5.7562237e-01
   1.0378192e+00   2.5877903e-01
   1.8955308e-01   3.6181985e-01
   5.4083002e-02   5.6173585e-01
   1.7414670e-01  -5.1390415e-02
  -1.2849112e+00   2.2005533e-01
   4.4746923e-02   3.4438242e-01
  -7.2650908e-01   4.4113525e-01
   4.6298883e-01  -1.3016094e-01
  -5.1042749e-01   3.5415786e-01
  -3.4983536e-01   1.7074532e-01
   6.2663585e-01   2.2194333e-01
   2.4290735e-01   8.7831563e-02
  -6.3107429e-01   2.2865849e-03
  -8.3930674e-01  -2.7812372e-02
  -1.3540552e+00   8.7267004e-02
  -1.1551662e+00   9.9326854e-02
   1.1729230e+00  -3.6035627e-03
   4.4553276e-01   1.1169740e-01
  -4.1702774e-02  -1.6422025e-01
   8.4534813e-01  -2.0122116e-01
  -1.0269568e+00   6.0766581e-02
   1.2975720e+00  -5.3101731e-02
  -3.6976123e-01   4.6543900e-01
   1.1936608e-01   3.6334736e-01
  -3.7076903e-01   1.7182622e-01
  -5.6706240e-01   6.0638008e-01
  -5.3427096e-01   3.0424345e-01
   1.1250083e-01   5.6857083e-01
  -1.4087593e-01   5.0989433e-01
   1.4468608e-01  -2.1366833e-01
  -7.3210232e-02   8.7943009e-01
   9.3098115e-02   3.3466812e-01
   3.9239891e-02   7.7878891e-01
  -2.9047330e-01   9.3819751e-01
   1.4604911e-01   4.5048009e-01
   2.3025500e-02   6.6236898e-01
  -5.5903585e-01   8.9559288e-02
   2.3944904e-01   7.4747861e-01
   3.4464995e-01  -1.9104099e-01
  -1.1075543e-01   3.7089748e-01
   6.4611439e-01   1.8203698e-01
   1.6900262e-01   2.1496157e-01
   3.6908446e-01   1.8990378e-01
   5.6994831e-01  -4.0780861e-02
  -3.0367367e-01   5.8334147e-01
  -1.2422797e-01   1.3531126e-01
  -7.2137884e-01   6.9650212e-01
  -5.8699096e-01   2.1880897e-01
   6.1000310e-01   7.8229333e-01
  -6.8709619e-01   5.9526136e-01
   4.3992629e-01   9.6834322e-01
   4.6677902e-01   8.2197972e-01
   7.3729801e-01   7.4732119e-01
  -2.8317649e-01  -3.6360075e-01
   6.3629489e-01   3.6213025e-01
  -4.5527940e-01  -1.4125095e-01
  -4.7020403e-01   1.1740948e+00
  -3.0070306e-01   8.0681887e-01
  -7.1826882e-01   8.0206673e-01
   6.1124593e-01   2.5857864e-01
   4.8556905e-01   3.1129104e-01
   2.1195808e-01   3.9371239e-01
   5.1800570e-01   2.1872771e-01
   4.3415890e-01  -5.5384377e-02
  -9.8029659e-01   1.3875482e+00
   2.5688991e-01   3.9907425e-01
   2.2316715e-01   9.2176072e-01
  -9.6181102e-01  -3.8613051e-03
  -5.1883048e-01  -3.6576137e-02
  -5.1324824e-01   4.6833247e-01
  -3.8420730e-01   1.0857373e+00
  -3.7292518e-01   1.3389402e+00
  -1.0900771e-01   1.7548643e+00
   3.0987958e-01   1.8600862e+00
  -7.7378599e-02   1.3729186e+00
   6.7845823e-02   1.6917801e+00
   2.2402223e-01   1.4466665e+00
   3.6405011e-01   2.0133569e+00
  -3.9634915e-01   1.9635520e+00
  -7.1763128e-01   1.2178349e+00
  -5.7886051e-01   7.6035746e-01
  -5.6151248e-01   1.4339255e+00
  -4.3819146e-01   1.7813567e+00
  -7.6934463e-02   1.8463997e+00
   3.8823697e-01   1.5848291e+00
   3.5269899e-01   1.7731373e+00
   4.5157736e-01   1.9512642e+00
  -1.4689020e-01   1.3963857e+00
   4.1308131e-01   1.6879351e+00
  -7.1119303e-02   1.2189813e+00
   1.8351769e-01   1.0594019e+00
   6.5952588e-01   1.2579863e+00
   4.1768315e-01   1.5447642e-01
   7.5334389e-01   6.9825508e-01
   7.1101416e-01   3.5714874e-01
   6.2842024e-01   2.1383304e-01
  -1.9560087e-02   1.6846917e+00
   1.6054829e-01   1.7661730e+00
   2.1250048e-01   1.4747566e+00
  -1.9527972e-02   1.6658667e+00
   1.7128936e-02   1.9906267e+00
  -4.0809794e-01  -5.0946733e-01
  -1.1063606e-01   2.5963277e-01
   1.6764436e-01  -8.0566484e-01
   2.1728317e-01   9.8093265e-01
   4.1753449e-01   9.4525453e-01
   7.3185221e-01  -1.8627542e-01
   1.9996811e-01   3.5162039e-02
   2.6773829e-01   4.5613784e-02
   1.6782176e-02   6.9694313e-01
  -3.0895342e-01   8.2845711e-01
  -2.6580223e-02  -3.1140877e-01
   6.0702432e-01   4.9422019e-01
   7.7738201e-02   6.8597975e-01
  -1.0520151e-01   3.7574738e-01
   6.6436617e-01   6.7645732e-01
   1.2632649e-01   8.0642945e-01
  -6.5008337e-01   3.0765002e-01
   4.7179714e-02   1.7592067e-01
  -1.8807374e-01   4.0227297e-01
  -3.5037273e-01   1.0820163e-01
  -1.3486903e-01   2.9878208e-01
  -2.6344244e-01  -3.7068865e-01
  -1.5007378e-01   6.8910235e-01
  -1.6709087e-01   4.6874384e-01
   2.9388619e-01   6.7746324e-01
  -5.0227805e-01   8.1873306e-01
  -1.3887972e-01   3.2733137e-01
  -4.4379843e-01   8.1578794e-01
   6.1765261e-02   6.2318374e-01
  -2.9974748e-01   6.7745772e-02
   2.0100313e-01   1.3350957e+00
   3.8551495e-02   1.4488349e+00
  -3.5093792e-01   1.4127755e+00
  -1.4621343e-01   1.4784640e+00
  -3.3342016e-01   2.2058554e+00
   1.3587692e-01   1.7477337e+00
   1.3953833e-01   1.6319084e+00
   6.2055916e-01   1.4586852e+00
  -3.3298493e-01   6.6329637e-01
   1.9879138e-01   4.6255880e-01
  -1.8104125e-02  -2.9373316e-01
  -3.6138988e-01   1.6622105e+00
  -2.2599098e-01   1.5514763e+00
  -1.2312624e-01   1.5697071e+00
  -1.8340562e-01   1.2100893e+00
  -5.4237569e-02   7.6471136e-01
  -1.9298638e-01  -3.5936599e-01
   1.5907376e-01   1.2223885e+00
   4.9558952e-01   1.8526880e+00
  -2.9709661e-01   7.8025210e-01
  -7.7919413e-03  -3.8137865e-01
   2.6280783e-02  -7.9845840e-01
   2.3983096e-02  -7.1604585e-02
   3.7156047e-01  -6.4029202e-01
   4.0680907e-01   1.5766330e+00
  -5.9616093e-02   1.7590062e+00
  -2.9014476e-01   7.3419579e-01
  -9.4723653e-02   1.7295675e+00
   2.5161729e-01  -1.5384021e-01
   4.5472845e-02  -1.1225729e+00
  -4.2536953e-02  -8.2285349e-01
  -3.4953274e-01   2.1751525e+00
   3.9668321e-01   1.3709930e+00
  -8.0355942e-01  -1.2758863e+00
  -1.2579467e+00  -5.4172974e-01
  -6.2192599e-01   3.8803632e-01
  -7.0034605e-01   3.0582063e-01
  -8.4890324e-01   5.8906020e-01
  -1.1049352e+00  -8.3668037e-02
  -1.1810614e+00   2.3186296e+00
  -1.5207405e+00   3.7990045e-01
   1.1525154e-01   1.0820406e+00
   3.4100306e-01   1.3614023e+00
  -2.7243633e-01   2.0100035e+00
   6.7870757e-01   7.1649641e-01
   3.4862904e-01   1.4118033e+00
   7.4235336e-01   1.7738639e+00
   1.2294304e+00   7.1282487e-01
   8.5905917e-01   1.3503560e+00
   6.0242704e-01   1.3836332e+00
   8.2165417e-01   8.2180623e-01
   5.7901926e-01  -2.7642692e-03
  -9.0001955e-01   3.6450368e-01
   2.2848242e-01   1.7887391e+00
  -8.4061372e-01   1.5684501e-01
   3.8448980e-01   1.6594473e+00
   4.6761522e-01   1.3269681e+00
   9.8093011e-01   3.6348848e-01
  -4.2517246e-01  -2.4574795e-01
   8.7820105e-01   4.7392320e-01
   2.0173062e-01   8.9096633e-01
   7.7964480e-01   5.5526856e-01
   1.9188134e-01   4.0193554e-01
   1.4654404e+00   1.0963084e-01
  -4.7139388e-01   8.7990836e-01
   1.1002564e+00   2.9367834e-01
  -6.1399725e-01   8.1418499e-01
   1.9133133e-01   4.0024305e-01
   8.7608216e-01   5.3266867e-01
  -2.3865988e-01  -1.8532116e-01
   6.3364488e-01   9.1558128e-01
   1.1107637e+00   6.2591522e-01
   6.8472629e-01   6.5607447e-01
   1.5528901e-01   1.5807043e-02
   4.2798149e-01  -1.6744824e-01
  -4.8127607e-02  -9.8535739e-02
  -6.1032400e-01   2.6065462e-01
   1.1863016e+00   1.1728449e+00
   6.2479929e-02  -8.6882161e-02
  -4.1322841e-01   4.1031656e-01
  -1.1297475e+00   6.9682089e-01
  -1.7290225e+00   1.3470436e+00
  -1.5069493e-01   4.4833627e-01
  -2.1889781e-01   3.4083805e-01
  -3.1990428e-01   2.0664450e-01
   1.7966723e+00  -9.4111112e-01
  -6.9476142e-01   1.1351866e+00
  -1.1725977e+00   1.3908418e+00
  -8.3908656e-01  -7.0162220e-01
  -6.0015541e-01  -4.1149855e-01
  -3.3668311e-01   4.4666414e-01
  -1.0368723e-01   2.7323015e-01
  -2.9468485e-01   1.5802376e+00
  -4.6468908e-01   1.5901428e+00
  -8.1281980e-01  -1.7199717e-01
  -2.6139119e-01   1.1062660e-03
  -3.7106664e-02   1.1697815e+00
   9.4377929e-03   1.4377233e+00
  -8.1863774e-01   1.8024457e+00
  -2.2176515e-01   1.1833276e+00
   2.8754033e-03   1.3531840e+00
  -4.3997318e-01   1.3610741e+00
  -2.9672682e-01   1.5709953e+00
   3.5711442e-01   9.8772118e-01
   2.5638383e-01   7.8774349e-01
   2.8002388e-01  -2.8611366e-01
   6.9552364e-02   6.4402351e-01
   4.7525088e-02  -2.9597386e-01
   2.1930023e-01   3.9776876e-01
   6.3655657e-01   3.7411953e-01
  -9.6668595e-02   7.1078484e-01
  -4.5317916e-01   1.6735332e+00
  -6.7058322e-01   1.4825095e+00
   3.1638522e-01   6.4427016e-01
   9.1568144e-02   1.5681633e-02
   4.3682912e-01   8.2162146e-01
  -2.1612957e-02  -1.8136851e-02
   2.5374723e-01   5.5289487e-01
   6.0843614e-01   1.0369201e+00
   3.5461221e-01   1.1850873e+00
   9.4949075e-01   6.1172476e-01
  -1.4864517e-01   1.5451528e+00
  -5.7017250e-02   1.0668169e+00
  -1.5546658e-01   4.7663984e-01
  -2.8141135e-01   7.7172584e-01
   5.9791852e-02   6.8144814e-01
  -9.8205961e-02   1.1071510e+00
  -8.9715493e-02   1.2257662e+00
   5.7613315e-01   8.9450209e-01
   1.0493137e+00   2.1181020e-01
   6.0895117e-01   9.5744537e-01
  -3.2900633e-01   1.4137349e+00
  -1.7269964e-01   2.8195332e-01
  -5.7579439e-01   2.8382610e-01
  -7.9573373e-01   1.6466799e-01
  -7.6585276e-01   5.1669932e-01
   1.9404027e-01   1.1956709e-01
   3.2368558e-01  -2.0954541e-02
  -2.7599886e-01  -8.4567388e-02
  -1.2731409e-01   3.0199956e-01
  -1.1271055e-01   5.9803760e-01
  -2.3775205e-01  -7.9858507e-01
   1.8079580e-01  -4.7428935e-01
   5.2242097e-01   4.3844712e-01
   3.3177013e-01   6.3544819e-01
  -1.2825642e-01   1.4311121e-01
   4.9854195e-02   6.5790540e-01
  -2.0560509e-01   6.9347047e-01
   3.9626850e-03   5.0034835e-02
  -1.2314077e-01   4.0380714e-02
   8.6756981e-01   3.9475852e-01
  -8.7962840e-02   2.1537464e-01
  -1.1160122e-01   1.4860738e+00
  -2.4253093e-01   1.5812841e+00
  -1.3919152e-01   1.0275065e+00
  -1.0532709e-01   8.2577733e-01
   1.0150080e-02   1.1576593e+00
  -6.6982129e-01   2.2592172e+00
  -4.5168806e-01   1.8885986e+00
  -6.2980208e-01   1.4203693e+00
  -4.4067909e-01   1.2172433e+00
  -2.9506633e-01   3.6923361e-01
  -4.8719298e-02   7.7506643e-02
   3.9355320e-01  -6.5174716e-01
   3.3291177e-01   7.5170570e-01
   3.6490637e-01   7.9543158e-01
   4.6745689e-01   4.4772474e-01
   1.0340234e-01   3.9069924e-01
  -1.0084742e-01   1.5918254e+00
   1.2074272e+00   5.5736407e-01
  -2.8376700e-01   6.1696177e-01
  -3.4869627e-01   1.7123552e+00
  -7.5495784e-01   2.2607258e+00
  -2.2952129e-02   5.9218424e-01
   1.9399705e-01   5.3544311e-01
   3.9627341e-01  -6.0418084e-01
   6.9453340e-02  -4.9721603e-01
   4.1186813e-01   7.7107504e-01
   4.9227272e-02   1.4713133e+00
   1.1490899e-01   1.0885589e+00
   2.0710265e-01   5.3548013e-01
   4.5238734e-03  -1.6190122e+00
   3.1848497e-01  -1.5755000e+00
   1.0269051e-01   1.8576671e+00
   4.3857930e-02   1.3516804e+00
   7.8103674e-01   1.0894764e+00
   6.6754640e-01   9.5165309e-01
   2.6049649e-01   1.0117894e+00
   1.8933254e-01   1.2420794e+00
  -4.2055732e-02   6.5934185e-01
  -4.5595250e-02   9.9937513e-01
  -8.1559755e-01   6.7176703e-01
   6.4883268e-01   1.2484176e+00
  -6.1959240e-01   5.3924588e-01
  -6.3894076e-02   6.3971671e-01
  -2.3556594e-01   9.2165902e-01
   4.4521348e-01   1.0458713e+00
   6.4422017e-02   4.9989457e-01
  -7.9258847e-02   1.3482665e-01
  -3.1903279e-01   1.4076597e-01
   2.5177866e-01   1.1861135e+00
  -3.9024117e-01   1.1555173e+00
  -4.4702217e-03  -8.3090388e-01
   3.5386705e-01  -9.3429737e-01
   1.8912605e-01   1.2656524e-01
  -1.2560560e+00   5.0262698e-01
   2.4569854e-01   1.4433444e-01
   6.0676117e-01  -6.6156424e-01
   3.5648074e-01  -2.1359593e-02
  -1.2674342e+00   5.2231744e-01
  -6.4011375e-01  -4.3940053e-01
   1.5224953e-01  -4.3884597e-01
  -3.3747794e-01  -1.4246058e-01
   1.3543817e-01   3.4544544e-01
   6.2155722e-01  -1.7469284e-01
   6.2592033e-01   6.5408604e-01
   7.4435690e-01   8.1914366e-01
   1.0685117e-01   2.0109989e-01
   1.5301904e-02   4.3232096e-01
  -7.0124819e-03   1.0909868e+00
   2.0272156e-02   1.0938928e+00
  -1.1200256e+00   7.8191560e-01
   7.2420878e-01   9.6405490e-01
   4.0433691e-01   1.3711682e+00
  -9.4521519e-01   1.0720418e+00
  -6.6085758e-01   1.1102207e+00
   9.1787665e-02   1.0673666e-01
   4.0836101e-01   1.6579093e-01
  -1.2682326e+00   1.3434153e-01
  -3.0725372e-01  -7.0675973e-02
   9.0490562e-01   1.0255661e-04
   2.9534834e-01   6.4790307e-01
  -4.6598020e-01   1.0984983e+00
   2.0129568e-01   4.5432925e-01
   8.8151095e-03  -3.3030470e-01
   8.1539695e-01   5.2082678e-01
   1.0065243e+00   2.2178472e-01
   2.6810689e-02   6.2119756e-01
   2.5027528e-01   9.0956640e-01
  -6.6081088e-01  -4.2586545e-01
  -3.1352193e-01   2.5217928e-01
  -4.8686789e-01   5.0209759e-01
   2.8887443e-01  -3.7741887e-01
  -7.0386508e-01  -2.3976681e-01
   2.4483771e-01   1.9987790e+00
   3.4904463e-01   3.0768027e+00
   6.4919123e-01   1.8916127e+00
   6.1596469e-01   2.0012065e+00
   4.8445540e-01   2.3299195e+00
  -5.7170168e-01   1.3517143e+00
  -7.5580101e-02   1.9070468e+00
  -6.6260760e-01   2.4843824e+00
  -3.6949520e-01   2.0445520e+00
  -3.5679111e-01   1.7139804e+00
   2.2197621e-01   2.1556174e+00
   5.4847114e-01   2.4209686e+00
   3.7048783e-01   2.2503602e+00
   3.4975677e-03   1.7150032e+00
   3.5027884e-02   2.2769029e+00
   2.4451294e-01   2.0274913e+00
  -5.1914193e-01   3.6562406e-02
   4.5969877e-01   3.3820158e-01
  -2.7120603e-02   1.3826172e+00
  -4.0210333e-01   1.4307798e+00
   1.9295647e-01   2.6240565e+00
  -1.9643718e-01   2.5792549e+00
   3.6154924e-01   1.5970526e+00
  -7.4698247e-01  -4.2460588e-01
  -8.7130571e-01  -1.9067420e-01
  -1.8333641e-01  -1.0184472e+00
   2.0093162e-01   5.3945425e-01
  -6.3361466e-02   1.0057945e+00
  -1.9675640e-01   9.7717370e-01
  -1.8600101e-01   9.8787161e-01
   1.1377965e-01   1.0220710e+00
   1.5969593e-02   1.1121579e+00
  -4.7912282e-01   1.1170181e+00
  -5.2930870e-01   9.9458220e-01
   5.9061112e-03   1.0609912e+00
   4.5588872e-01   9.6549644e-01
   4.6686760e-01   1.0230676e+00
   2.3286802e-01   1.0852844e+00
   3.3666112e-01   5.2409393e-01
   5.1692326e-01   1.0297920e+00
  -7.3269784e-01   7.9882718e-01
  -9.0689536e-01   1.2308737e+00
   3.4660553e-01   4.8292900e-01
   2.7073206e-01   6.0481143e-01
  -1.0092224e-01   5.5660743e-01
   2.9854395e-01   4.1721675e-01
  -9.4386964e-01   4.9502300e-01
   1.9477352e-01  -7.3068606e-02
  -3.1871405e-02   2.4381250e-01
   7.2789622e-01   1.5679844e-01
  -1.9325230e-01  -1.2120809e-01
  -3.4959713e-01  -3.7081864e-01
  -4.5784603e-01  -1.0323373e-01
   9.4883178e-02  -1.0544001e-01
   1.0932038e+00  -8.9391512e-01
  -3.7485604e-02   1.2075788e+00
   9.4305830e-02   1.7290235e+00
  -6.6362959e-01   1.9125082e+00
  -8.7579774e-01   1.3086400e+00
  -2.1846188e-01   2.1614130e+00
   3.4245120e-03   4.6315351e-01
   9.7076421e-01   2.0779997e+00
  -4.8630547e-02   2.6836877e+00
  -4.1498955e-01   9.2645135e-01
   1.3620453e-01   2.2130572e+00
  -4.2758259e-01   1.3646487e+00
  -9.1184032e-01   8.0062191e-01
  -6.1417050e-01   2.0708759e+00
   1.6878763e-01   1.7988488e+00
   2.1868146e-01   2.8022477e+00
  -2.5614280e-01   1.2818550e+00
  -2.9080664e-01   1.9158747e+00
  -7.6998916e-01   1.3126944e+00
   5.9532043e-01   2.1342982e+00
   2.6768627e-01   2.7639895e+00
  -1.2671071e-01   1.5683867e+00
   4.0470244e-01   2.6062167e+00
   8.8171771e-02   2.9860857e+00
   1.0167169e-01   2.3134129e+00
  -3.3027789e-01   1.3643306e+00
   6.5515816e-02  -3.5113947e-02
   1.8797369e-01   1.3407178e+00
   7.9996483e-01  -8.1302499e-01
   7.6151929e-01  -7.7317842e-01
   9.3475746e-01   1.3263572e-01
   1.8706368e-01  -1.4446841e-01
   2.4843207e-01   1.2568629e+00
   4.0825320e-01   1.4996119e+00
   3.9443062e-01   3.3448378e-01
   3.4532167e-01   1.0514009e-01
  -2.4983684e-01   1.9292116e+00
  -2.9697869e-01   2.5915707e+00
   2.1915424e-01   9.9889432e-01
   8.8110224e-02   5.0520373e-01
  -6.0421367e-01   1.8226595e+00
  -6.2958109e-02   1.7711603e+00
   1.9253508e-01   2.5106486e+00
   7.5798694e-02   1.7111554e+00
  -2.7449377e-01   7.2912098e-01
  -8.5382949e-02   8.8480761e-01
   1.0716109e-01  -2.4287609e-01
   8.5170575e-02   1.0064703e+00
  -5.9624161e-02   1.9830101e+00
  -5.2414176e-01   1.7484181e+00
  -2.8329119e-01   2.2636457e+00
  -6.7191914e-02   2.3007114e+00
   2.0776711e-02   5.7921956e-01
  -1.8809872e-01   1.3608634e+00
  -6.0615384e-01  -6.1147072e-02
  -2.6668959e-02   1.8481613e+00
   9.7180809e-01   1.5499589e+00
  -4.4788575e-01   6.9579925e-01
  -3.8934158e-01   1.1811311e-01
   1.4115060e-02   1.6997631e+00
   4.5173653e-01   1.2725902e+00
   5.4345803e-01   1.0159672e+00
  -2.1031030e-01   5.8856980e-01
   1.1743414e-01   7.7818059e-02
   1.0608587e-01  -6.4278738e-02
   7.6780917e-01  -1.0954995e+00
  -6.6938741e-01   5.3271880e-01
  -1.0361498e-01   4.4085146e-01
  -1.1843901e-01   4.4668341e-01
  -1.6519984e-01  -9.1345118e-01
   1.0211344e-01  -4.6887142e-01
  -4.5176305e-01   6.3269406e-01
  -1.8716259e-01   7.5314607e-01
   5.7038332e-01   3.9809002e-01
   3.7048839e-01   9.4153995e-01
   6.4680007e-01   3.8671792e-01
  -3.9135958e-01   6.0144633e-01
  -5.5694015e-01   3.0703879e-01
  -3.2618522e-01  -4.6987156e-01
  -2.4430592e-01   6.9594826e-01
  -4.4044200e-02   5.9916791e-01
  -3.5835975e-02   5.5504424e-01
   1.2310383e+00   6.3232250e-01
  -1.9070890e-01   5.9083790e-01
  -2.1689557e-01   7.7218501e-01
   8.2662541e-01   6.4383793e-01
   3.6250470e-01   7.5638830e-01
  -3.8292191e-01   2.3168806e-01
  -4.4804352e-01   7.1445728e-01
   9.0462279e-01   1.5371310e+00
   4.8722997e-01   3.9516277e-01
   3.1442614e-01   1.1114057e+00
   3.8752115e-02   1.0060576e+00
  -2.9527653e-01   1.3565514e+00
  -1.2629961e-01   8.3103008e-01
  -2.0120059e-01   8.3304239e-01
  -2.2001744e-01   7.3074462e-01
  -8.5547516e-02   6.3408622e-01
   1.9586603e-01   1.2920725e+00
  -6.1207395e-01   1.9313361e+00
  -4.6069650e-01   7.0974578e-01
  -1.9511742e-01   3.6043928e-01
  -7.1133288e-02   2.7307917e-01
   3.1026090e-01   3.2400771e-01
  -3.2591037e-01   9.6187652e-01
   3.1772257e-01   1.6135716e-01
  -2.3724454e-02   3.7414759e-01
   2.1773058e-01   1.3819279e-01
   2.2234531e-02   3.0068194e-01
  -6.5031949e-01   6.9257669e-01
  -8.1945556e-02   1.0533948e+00
   1.0367648e-01   6.6819246e-01
  -3.0808770e-01   3.9189923e-01
   3.6280460e-02   6.3440293e-01
  -2.2866244e-01  -9.7070762e-02
   2.4287424e-01  -2.4009795e-01
   3.3617136e-01   1.4831450e-01
   7.0105596e-01   1.3265627e+00
   1.9612458e-01   1.2106713e+00
  -9.8889119e-02   1.2115620e+00
   1.3477961e+00   1.6975037e+00
   8.0870720e-01   1.6216906e+00
   5.9710342e-01   2.2684764e+00
   9.5580449e-02   1.9928864e+00
  -3.3097199e-02   1.6140172e+00
   4.5218880e-01   1.1593369e+00
   1.2998484e+00   1.6838219e+00
   6.2614136e-01   1.8019403e+00
  -6.1408685e-01   3.5653619e-01
  -5.0503776e-01   1.9672833e-01
  -1.3255771e-01   9.4758595e-01
  -3.9744267e-01  -4.7810423e-02
  -4.3591880e-01   1.1974652e-01
  -3.6717477e-01   7.6208185e-01
  -3.7089143e-01  -3.9663444e-02
   1.6550945e-01   2.7510785e-01
  -1.7601642e-01   6.6970642e-01
  -6.6367323e-01  -3.1334268e-01
  -7.8153284e-01   5.2339337e-01
   4.2300143e-01   1.6738461e+00
   8.7224031e-01   8.6229429e-01
  -6.4556474e-01   2.7460983e-01
  -2.9556485e-01   1.5489615e-01
  -1.2423736e+00  -1.3436355e+00
  -8.2547549e-01  -1.2451111e+00
  -1.6223929e-01   5.7037694e-01
   1.9237691e+00   1.1760540e+00
  -6.9769952e-03   5.4610310e-01
  -1.0572845e-01   9.9196139e-01
   4.1694126e-01   1.2708282e+00
   9.3328334e-01   8.3369395e-01
  -1.6160832e-01   1.3452807e+00
   6.9887947e-01   1.1091479e+00
   5.1738158e-01   2.8794002e-01
   6.8460893e-01   1.4677965e+00
   5.4843636e-01   1.1880773e+00
  -6.5833603e-01  -3.2433585e-01
  -3.6515516e-01  -9.2085838e-02
  -7.1169151e-01   6.4899791e-01
  -5.9795055e-01   4.1023028e-01
  -1.9458303e-01   5.4284384e-01
   3.5900876e-02   3.2891075e-01
   2.0300186e-01  -1.2696557e-01
   8.9862451e-02   5.5506547e-01
   4.3185178e-01   6.6378289e-02
  -8.8081021e-02   1.5361763e+00
  -3.3822077e-02  -3.0158469e-02
  -4.5148925e-01   5.5133179e-01
  -1.2297414e-01  -7.9216576e-03
  -3.8157180e-01   9.0135145e-02
  -4.3724129e-01  -3.0398708e-01
   2.7341739e-01   6.0400417e-01
  -3.7128580e-01  -3.2010076e-01
  -7.7282796e-01   1.2532251e+00
  -1.7165008e-01   1.3598245e+00
  -9.6212168e-01   7.3042184e-01
  -1.8655414e-01   1.2248078e+00
   1.1222235e-01   1.5170428e+00
   4.2343717e-01   8.2664481e-01
   2.4097393e-01   7.0648881e-01
   3.3893480e-01   8.0583402e-01
   5.2102154e-01   3.4513470e-01
   4.6752829e-01   5.6010046e-01
  -4.5902925e-01   8.7885570e-01
   3.5408380e-02   3.0664732e-01
  -1.4481694e-01   7.7396597e-01
  -9.7757092e-01   1.1469338e+00
  -1.3054541e+00   1.5647545e+00
   3.3095206e-02   7.0913343e-01
  -1.6063254e+00   1.3584536e+00
  -1.4055968e+00   9.1222026e-01
  -1.2909594e+00   9.2459457e-01
  -4.5618883e-01   1.0259862e+00
  -1.0821839e-01   2.1315968e-01
   5.0382568e-01  -8.4109738e-03
  -1.8149839e-01  -3.2432478e-01
   8.2457480e-01  -1.0675992e+00
   4.5212070e-01  -1.0027209e+00
   1.5169987e+00  -1.0603756e+00
   1.2781545e+00  -1.4720397e+00
   7.7552753e-01  -4.6571966e-01
   1.2580761e+00  -9.5145961e-01
  -8.9178077e-01   6.8670628e-01
   1.5102945e+00  -9.9024728e-01
  -9.8896037e-01   1.3639730e+00
  -9.9314056e-01   1.1023940e+00
   7.0390011e-01   3.7988639e-01
   1.2443788e-03   5.8154650e-01
  -2.1683999e-01   5.6743669e-01
   2.1086358e-01   5.1401337e-01
  -2.2815713e-01   7.7894106e-01
  -6.6974719e-02   9.6444407e-01
  -3.7611009e-01   4.6626121e-01
   7.7941402e-01   9.3281846e-01
   4.2646050e-01   4.9559351e-01
  -7.7618739e-02   1.8382109e-01
  -7.5792901e-01  -3.4046545e-01
   3.4964647e-01   4.1178287e-01
  -4.3999275e-02   4.5990322e-01
  -2.1769962e-01   4.2711864e-01
  -1.3648768e-01   4.7894599e-01
  -5.7321653e-01   1.1731307e+00
  -5.6832693e-01   1.1082525e+00
  -3.4881912e-01   1.0303956e+00
  -4.8338861e-01   7.7980333e-01
   2.6065921e-01   4.9237019e-01
  -7.6305899e-01   8.3403667e-01
  -9.7097414e-01   1.0158484e+00
  -6.1217596e-01   1.1156610e-01
  -8.6026185e-01   2.6744817e-01
  -6.5389789e-01   8.3203886e-01
   4.6616727e-01   1.0380708e-01
  -3.0328489e-01   8.9312312e-01
   7.9009782e-01  -1.6678698e-01
   4.2207922e-01  -3.7141609e-01
   1.1402067e+00  -3.8971271e-01
   5.8860925e-01  -7.1575101e-01
   5.5742107e-01  -2.9922180e-01
   1.2329224e+00  -6.0265095e-01
  -1.1494224e-01   4.7868166e-02
  -2.9912961e-01   9.2496347e-01
   1.4475011e+00  -1.0213385e-01
   1.1648466e-01   9.8387172e-01
  -9.1040758e-01   9.1067699e-01
  -1.4255518e-01  -1.5268677e-01
   2.9637051e-02   2.7993997e-01
  -6.5223664e-01   1.1595155e+00
  -5.6592936e-01   1.1397026e+00
   5.6116564e-01   6.6514712e-01
   4.9883209e-01   4.6705732e-01
  -9.3763015e-02  -1.5487357e-01
  -3.8011250e-01   1.0955634e+00
  -4.2023361e-01   9.4339224e-01
  -5.4646267e-01   1.4374465e+00
  -9.4086218e-02   9.4500158e-01
  -5.5259793e-01   6.8156690e-01
  -2.5566284e-02   7.9318158e-01
   6.1223693e-01   4.0222172e-01
   1.9731170e-01   8.1499646e-01
  -3.4856362e-02   2.2938505e-01
   2.4504293e-01   1.4828301e-02
   5.4456195e-01  -2.4532546e-01
   4.9088021e-01   4.5179776e-01
   1.0591018e+00   1.3632782e+00
  -9.3489953e-02   1.6932268e+00
   3.0536923e-01   5.2829468e-01
  -9.3059644e-02   7.3585966e-01
   3.9110232e-01   9.6702078e-01
  -2.5794721e-01   1.2591675e+00
   4.2783666e-01   6.1986741e-01
   2.0527940e-02   1.0675960e+00
  -3.2186485e-01   1.2361407e+00
  -1.5151913e-01   6.8420203e-01
  -1.6340299e-01   8.2194476e-01
  -4.3480086e-01   3.9117937e-01
  -4.0992536e-01   2.2721301e-01
  -5.5690400e-01   2.6110631e-01
  -9.3910315e-01   1.8846546e-01
  -8.3684449e-02   6.9353076e-01
   3.6879440e-01   2.0054696e+00
   6.1279006e-01   1.0799257e+00
   7.4215491e-01   9.8445250e-01
   1.2633024e-01   1.1520916e+00
   4.4734781e-01   6.8056798e-01
   8.5832344e-02   3.6698175e-01
   2.8214533e-01   3.5101838e-01
   6.7425549e-01   1.6782589e-01
   3.6235986e-01  -1.2962199e-01
  -8.5658760e-02   7.7686932e-01
  -3.4865554e-01   1.1102785e+00
  -2.2976896e-01   1.1505743e+00
  -1.9104526e-01   1.6267664e+00
  -2.7179950e-01   8.9817516e-01
  -4.1398784e-01   9.3593823e-01
  -3.3916091e-01   3.1992652e-01
  -1.4785663e-01  -6.4553213e-01
   2.7906028e-01  -4.0492400e-01
   7.9412885e-01   2.7157842e-01
  -5.2559785e-01   7.0756444e-02
  -9.1026145e-02   1.3052117e+00
  -2.0067528e-01   7.9581670e-01
   4.8155434e-01  -8.9955266e-01
  -1.3725898e-01   7.0248162e-01
   1.5015555e-01   4.0408173e-01
   1.7055328e-01   1.3328399e+00
  -6.5944609e-01   1.9530505e+00
  -9.7284666e-01   1.1109389e+00
  -6.6417892e-01   6.4955971e-01
   9.0342985e-01   1.4159918e-01
   3.8737133e-01   1.5906705e+00
  -8.3267243e-02   1.8233103e+00
   6.7981461e-01   8.6132954e-01
   3.2223008e-01   6.8816643e-01
  -1.6355574e-01   2.8147453e-01
   5.3563628e-01   1.4135917e+00
  -2.0239295e-01   1.7302377e+00
   1.3250072e-01   1.3036985e+00
   5.1633278e-01   8.1610086e-01
   9.6951182e-02   9.1300439e-01
   5.4197803e-01   2.7104317e-01
  -1.8000129e-01   1.4292742e+00
  -8.0355702e-01   1.6176647e+00
   1.5894141e-01   1.0686543e+00
  -1.7726156e-02   8.6091054e-01
   3.8339786e-01   2.9400114e-01
   2.0470248e-01   1.2841938e-01
  -1.4641716e-01  -9.5870346e-01
  -1.6267546e-01  -5.2081511e-01
   3.1003665e-01   7.6843536e-02
  -6.1258201e-01  -3.8299772e-01
   3.4446256e-01  -2.0640325e-01
   3.7192782e-01  -1.5204852e-01
  -6.5680363e-01  -5.8687336e-02
   2.4806804e-01  -8.5507801e-01
  -9.8288462e-01  -1.0635058e+00
   1.8878859e-01   2.3588402e-01
   1.0584696e-01  -6.5143215e-02
  -8.7567495e-02   6.6440947e-02
  -2.0603899e-01  -1.8044726e-01
  -4.2880189e-01   2.8128832e-01
  -4.2773005e-02   6.7651425e-01
   2.8726842e-02   8.6098292e-01
  -4.9236787e-01   3.0613205e-01
  -3.3339241e-01   6.3604157e-01
   1.9416565e-03   1.3650911e+00
   7.1930467e-02   1.2808498e+00
   2.8049917e-01   1.4261851e+00
  -1.9575306e-01   9.5726976e-01
  -4.0940429e-01   6.2724427e-01
   1.6126424e-01   1.2451533e+00
   3.0957572e-03   1.5258528e+00
  -2.9255127e-01   1.2555133e+00
  -3.2893428e-02   9.4438100e-01
   3.1560980e-01   1.0121804e+00
   1.0342015e-01   4.0417161e-02
   3.6822745e-03  -2.3929971e-01
   1.3815418e-01  -3.3482418e-02
   5.3629388e-01   1.2612918e+00
   3.1641289e-01   4.7921479e-01
   2.6587685e-01   6.2856424e-02
   6.4740072e-02   1.4865965e+00
   3.5318617e-01   1.6881474e+00
   4.1338498e-01   1.1392077e+00
  -3.0217494e-01   1.5794403e+00
  -7.8277828e-02   1.4572707e+00
  -3.0070589e-01   1.7478671e+00
  -3.1156755e-01   1.7119908e+00
  -9.1461585e-01   2.3845170e+00
  -5.6191998e-01   1.9241629e+00
   3.1833598e-01   1.2601766e+00
  -1.4150280e-01   1.4735752e+00
  -1.9337422e-01   1.2892597e+00
   6.7705477e-01   5.7164845e-01
   3.7281112e-01   3.2652087e-01
   3.8598462e-01  -5.0613252e-01
  -2.9231828e-01   1.3835540e+00
  -2.2259199e-01   1.0639993e+00
   3.4466466e-01  -3.6791680e-03
  -1.3918193e-02  -4.7699375e-01
   2.5511936e-01   6.0848908e-01
   8.0103182e-02   4.9662480e-01
  -4.4142743e-01  -6.0651916e-01
   1.4723420e-01  -9.4337194e-02
   1.7962754e-01   5.0399915e-01
  -3.0672332e-02  -9.4425805e-01
  -2.3869179e-01  -1.1038602e+00
   1.4311640e-01  -1.0290679e+00
   3.7450808e-01   1.1304502e+00
  -6.6112063e-02  -5.3820676e-01
  -4.9921641e-02   6.1156572e-01
   2.2048360e-01   5.6516265e-01
  -9.0211711e-02   4.3546226e-01
  -3.3213365e-01   1.1022779e+00
  -3.7440516e-01   1.2536775e+00
  -4.6924397e-02   1.0765895e+00
  -3.7139522e-01   9.4845132e-01
  -2.1469297e-01   1.3090777e+00
  -4.8371117e-01   1.3636756e+00
   1.2748901e-02   7.4118583e-01
   3.4762022e-01   1.0403528e+00
  -4.1832256e-01   1.2908845e+00
  -2.5645214e-01   1.1359847e+00
  -2.1481148e-02   5.7283161e-01
  -1.2773799e-01   1.0536191e+00
  -1.6143617e-03   3.5836386e-01
  -9.3643273e-02   3.6275090e-01
   1.0960208e-01   5.6035431e-01
  -5.4333765e-01   1.2811461e+00
  -2.7571733e-01   3.2797169e-01
   2.5413310e-01  -5.2925357e-02
   4.6250971e-01   1.2243766e-01
   8.6813115e-01   6.0312466e-01
   5.9284428e-02   7.9538905e-01
   2.3538069e-01   5.2874623e-01
   1.8756253e-01  -1.9008103e-01
   2.9240373e-01   1.2267509e+00
  -6.4546270e-01   8.8043157e-01
  -2.2301257e-01   4.2998587e-01
   1.0623228e+00  -8.2195543e-01
   3.8132546e-01   8.6399416e-03
   7.6669234e-02   8.7117736e-01
  -2.2444308e-01   1.5308191e+00
  -2.3939915e-01   1.6971658e+00
  -6.6987629e-01   1.4890085e+00
   5.3257350e-01   1.0766740e+00
   2.5742139e-01   1.5290909e+00
  -9.6056023e-03   1.7773684e+00
  -8.0090853e-02   1.2629367e+00
   6.2485054e-01   1.8231076e+00
   3.9879909e-01   1.9742244e+00
   3.9109752e-01   1.6344601e+00
   2.0593047e-01   1.6690562e+00
  -1.3087564e-01   2.0755382e+00
  -4.8534648e-01   1.8955387e+00
  -3.8146435e-01   1.7001749e+00
  -6.4145485e-01   1.5659046e+00
  -7.0453666e-01   8.6720627e-01
   5.4153068e-01   1.3963092e+00
   3.4711834e-01   1.7136738e+00
  -2.3433471e-01   2.4875999e+00
  -4.2758957e-01   6.8582679e-01
   1.7072236e-01   6.3645874e-01
   6.9721778e-02   3.1986098e-02
  -8.4570349e-01   2.7175333e-01
  -3.8445828e-01   1.3750348e+00
   2.8708923e-02   1.1628142e+00
   4.1986283e-01  -6.3737467e-01
  -1.3945738e-02   1.1687477e+00
  -9.9467492e-02   5.6988679e-01
   5.9117362e-01   4.9881901e-01
   9.9308123e-01   5.2687645e-01
  -3.3959035e-01   1.5491903e+00
  -1.4071737e-01   1.5359704e+00
  -3.5694046e-01   3.8019973e-01
  -2.5716610e-01   4.4059980e-01
  -1.5443139e-01   1.8245180e+00
  -8.8577443e-02   1.3981336e+00
  -9.1816572e-02   1.7238759e+00
  -2.8953906e-01   3.0067126e-01
  -5.6279629e-01   3.0886597e-01
   2.0944607e-01   7.9537354e-01
   3.2714562e-01   1.3850930e+00
  -1.4669981e-01   6.6956298e-01
  -4.2347597e-01   1.0647793e+00
  -4.9855435e-01   1.1083814e+00
  -7.0697540e-01   1.3331551e+00
  -8.3761670e-01   6.0665030e-01
   1.8214013e-02   1.0728343e+00
   1.2548679e+00   2.0472462e-01
   1.8396512e-01   1.7764141e+00
   3.4957400e-02   1.0541025e+00
  -3.3205441e-01   8.0824707e-01
   1.0305778e-02   1.6651763e+00
   3.8693545e-02   9.8314142e-01
  -3.4289907e-01   1.9018378e+00
  -5.1411471e-01   8.3190462e-01
   7.8252276e-01   1.5256748e-01
   3.5259537e-01  -3.0465132e-01
   9.0676161e-01  -2.4649387e-01
   2.8946188e-01  -2.3419859e-01
  -2.3157979e-01  -1.0748571e+00
   1.9066082e+00  -6.8711778e-01
   8.6872298e-01   1.0357817e+00
   8.4784805e-02   1.0899948e+00
  -3.9099271e-01   3.2683252e-01
  -8.5101535e-02   2.0788622e-01
   7.0213703e-01   6.8152379e-01
  -4.9430143e-02   9.8738401e-01
  -2.2539778e-01   4.4441771e-01
  -3.7486201e-01   3.1979911e-01
  -2.8546620e-01   2.9111894e-01
  -4.7291101e-01   3.3736637e-01
  -4.4490083e-01   8.2413374e-01
   5.0391961e-03   5.9953557e-01
  -1.0021840e+00   5.0847850e-01
  -3.2440843e-01   1.5465627e-01
  -2.1867572e-01   9.2090429e-01
   5.2390962e-01   7.7462996e-01
   8.2902938e-01   1.0173845e+00
   4.9008373e-02   6.8692395e-02
   3.9498857e-01   1.1957127e+00
   6.3922621e-01   1.5150680e+00
   5.4475117e-01   1.8124818e+00
   4.6518224e-01   1.2684803e+00
  -3.7948651e-01  -1.5999569e-01
  -8.1944254e-01   4.0783781e-02
  -8.0643528e-01   3.3847868e-01
   5.3580336e-01   1.1007476e-01
  -7.8721889e-01   3.0458095e-01
   7.9873949e-01   4.6510087e-01
   2.2559113e-01   1.1162533e+00
  -8.7401067e-01   1.3172073e+00
  -7.7454006e-01   9.6030971e-01
  -1.3551348e+00   1.2964095e+00
  -1.5847169e+00   7.2677568e-01
  -1.7470467e-01   5.7058815e-01
   7.6726491e-01   6.3436320e-01
   8.5422775e-01   2.4027015e-01
  -6.2397543e-01  -8.7992814e-02
  -4.0294921e-01   1.4551086e+00
   7.2262993e-02   1.6414373e+00
   8.1623816e-01   1.3587322e+00
  -1.1242039e+00   1.5201094e-01
  -8.1505119e-01   5.5713770e-01
  -1.0697211e+00   1.3085200e+00
   8.6721650e-01   6.1081918e-01
  -1.0298801e+00   1.0095656e+00
   9.4093655e-01   1.0044015e+00
   9.8741832e-01   7.4422040e-01
   1.5103677e+00   8.5772766e-01
   1.7421621e+00   2.5231837e-01
   1.3718596e+00   9.0507785e-01
   4.3878958e-01   5.8340139e-01
   1.5081212e-01   1.0909987e+00
  -5.0505332e-01   1.6706791e+00
  -5.7121613e-01   1.6230575e+00
   3.4072313e-01   5.8431826e-01
  -3.4772363e-01   1.5702636e-01
   4.5987682e-01   4.7828811e-01
  -2.9661741e-01  -2.7769954e-01
  -2.6504902e-01   2.1185282e+00
   4.9439137e-01   2.9077002e-01
   5.9334863e-01   3.7593785e-01
   4.4047624e-01   3.5854448e-01
   8.7718973e-02  -2.6223812e-01
   1.1080758e-01  -2.8798049e-01
   3.0966419e-01   2.0393309e-01
   4.5950160e-01  -1.8226709e-01
  -7.4481751e-01   7.8010149e-01
  -7.1010348e-01   7.2248040e-01
   6.5136884e-01  -3.2751964e-02
   4.6147173e-01   7.2742598e-01
   5.7082866e-01   6.4202657e-01
  -2.3914509e-01   1.1695978e+00
  -1.4892936e-01  -2.1413013e-01
  -5.3685796e-01   1.2374640e+00
   4.8914509e-01  -2.3170835e-01
   8.9233999e-02   7.2101949e-01
  -4.2912262e-01   6.1365331e-01
  -3.9518874e-01   8.1355482e-01
  -3.1277800e-01   1.1509662e+00
  -3.9301954e-01   8.9913737e-01
  -3.5360324e-01   1.0052007e+00
  -4.1276582e-01   1.0916877e+00
  -4.6914859e-01   9.6921130e-01
   3.7811066e-01   1.0268981e+00
  -1.8306391e-01   1.1524184e+00
   5.2009702e-01   2.3107980e-01
  -1.9935461e+00   1.3536148e+00
   4.4322990e-01  -4.9998082e-02
   3.8528698e-01   3.3054515e-01
   4.7704262e-01   3.6776619e-01
   5.0210616e-01   2.1910356e-01
   8.6754949e-01   2.0052013e-01
   5.3351791e-01   4.1454985e-01
   3.9052290e-01  -6.0500488e-01
   1.1014540e+00  -5.2239087e-01
   5.7454763e-01  -1.2001059e-02
  -7.1026817e-02   6.1489643e-01
  -7.2753680e-01   8.3754594e-01
  -1.5610554e+00   1.2920834e+00
   1.2405717e-01   1.0583642e+00
   1.1929074e-01   2.4062141e-01
   1.8212220e-01   8.9917919e-01
  -8.2794952e-01   8.8136556e-01
  -1.4581140e+00   6.5903652e-01
   3.9868196e-01  -3.1881884e-01
   3.5749085e-01  -8.4290149e-02
   8.0487251e-02   3.5985368e-01
   2.6861138e-01   8.8687680e-01
   2.7678929e-01   1.3859557e+00
   3.2566872e-01   1.6611383e+00
   4.1772637e-01   1.4019552e+00
   1.8103166e-02   1.5375188e+00
  -3.2986492e-01   1.4076592e+00
  -3.8558541e-01   1.0710281e+00
  -1.4212642e-01   1.1073284e+00
  -1.6514873e-01   7.5726140e-01
  -3.5507172e-02   9.8581946e-01
  -1.2591082e-02   9.7321484e-01
   6.7951008e-03   9.8729624e-01
   4.7879511e-01   1.2827304e+00
   1.9869678e-01   8.5752673e-01
   1.1037097e+00   8.2750148e-01
   6.4319995e-01   9.8937864e-01
   1.7564371e-01   7.9503511e-01
  -9.5561134e-02   1.0116483e+00
   4.6411165e-01   6.0291618e-01
   4.8713994e-01   5.5761996e-01
   1.0944818e-02   8.8605395e-01
  -1.0337711e+00  -3.4317316e-01
  -9.9160997e-01  -4.4819756e-01
   3.4985432e-01   2.6540776e-01
   9.1466865e-01   6.9471313e-01
  -1.1318875e+00  -1.1736845e-01
  -1.5481938e+00  -1.1341320e+00
   3.9847010e-01   5.1752385e-01
   4.1834995e-01   5.6611022e-02
  -1.6851392e-01   6.2603886e-01
   5.9965985e-01  -2.5996022e-01
  -1.1788954e-01   1.2007310e-01
   1.8595155e-01   4.3967349e-01
   6.1497106e-01   1.3182173e-01
   9.5827052e-01  -1.0260569e-01
   1.4328912e+00  -8.1993500e-01
  -7.3154309e-01   1.2672121e+00
   9.0897774e-01   1.9787270e-01
   7.6154919e-01   1.2539798e-02
   6.0621231e-01  -3.3434418e-01
   3.7423922e-01   4.7502331e-02
  -1.0583029e+00   1.1915875e+00
  -4.9882285e-01   5.6969130e-01
  -7.8781930e-01   3.6040625e-01
  -1.0085937e+00   1.0671590e+00
  -7.6380640e-01   1.1721004e+00
  -2.7251767e-01   1.1103289e+00
  -8.0765895e-01   8.9953701e-01
  -1.0440743e+00   1.0583413e+00
   8.5710299e-01   6.9766194e-02
  -3.0772621e-02   9.7797544e-01
  -3.2682335e-01   1.4546536e+00
  -8.8621972e-02   1.6759214e+00
  -2.4132585e-01   1.5304340e+00
  -7.5721724e-02   1.6790138e+00
  -1.8471541e-01   8.1804544e-01
   8.8169351e-01   4.9261356e-01
   1.0106052e+00   5.3650260e-01
   4.1578748e-01   5.3659925e-01
  -7.1116707e-01   7.0019993e-01
   2.6944993e-01  -2.0838292e-01
   3.8828188e-01   6.8984010e-03
  -1.3490073e-01  -2.8578995e-01
   7.2048277e-03   1.5473882e-01
   4.0566826e-01  -3.4421834e-01
   1.1842997e-01  -1.6609240e-02
   4.4009647e-02  -1.3751451e-01
   6.4470008e-01  -4.4422318e-01
   3.6517506e-02   3.9014439e-01
  -5.8377802e-01   6.5106458e-01
  -6.3490772e-01   1.0143814e+00
  -8.4713914e-01   6.7394948e-01
  -8.5536436e-01   9.8517735e-01
   2.8801119e-02   3.8468224e-01
   2.9227800e-01  -2.0339659e-01
  -6.8529246e-01   7.9877136e-01
   2.8285552e-01   2.3816503e+00
  -7.7765604e-03   1.8118756e+00
  -1.4585871e-01   2.3764298e+00
  -4.0002492e-01   3.4513616e-01
   7.4175790e-01   2.8814507e+00
  -4.9838137e-01   6.2848668e-01
   6.2026762e-01   1.1540719e+00
   8.7962636e-01   3.4741571e-01
   7.2308886e-02   1.8010972e+00
   4.4635955e-01   1.0896635e+00
  -3.3061445e-01   1.4015932e+00
  -9.7128659e-03   1.6884785e+00
  -1.1017869e-01   1.4403862e+00
  -3.0617313e-01   8.0927489e-01
  -6.3887489e-01   3.8172699e-01
  -5.7644492e-01   4.9700574e-02
  -5.2035266e-01  -1.0963811e+00
   2.5483479e-01  -1.1282083e+00
   2.4638254e-01   4.4066965e-01
  -2.1479602e-01   1.4551072e+00
  -2.5404632e-02   6.4217121e-01
  -3.3066444e-01   1.5064368e+00
  -7.4947006e-01   1.8241524e+00
  -4.0746697e-01   1.3736667e+00
   5.0347079e-01   1.0699726e+00
  -3.3481321e-01   7.1384101e-01
   2.1976901e-01   1.9043460e+00
   7.7537979e-01   1.6596026e+00
   1.9540565e-01   1.1925097e+00
   6.9636365e-01  -3.0917274e-01
  -2.8293163e-01  -8.0407493e-02
   8.2545559e-01   5.4702276e-01
   9.3169274e-02   1.2256538e+00
  -3.1103634e-01   8.1249227e-01
  -3.7596675e-01  -1.7949893e-02
   2.3083010e-01  -2.1619182e-01
  -4.3679736e-01  -3.4429583e-01
  -4.7657013e-02  -6.7366040e-01
  -4.3761431e-01   9.2402971e-02
  -3.7613423e-01   2.4027856e-01
  -1.8374784e-01  -3.5505518e-01
  -6.7147048e-01   6.4392428e-02
  -2.1615008e-01   2.0622332e-01
   7.4295369e-02   1.3715797e-02
  -4.5651796e-02   8.0709895e-01
   5.3040353e-01   5.3240351e-01
   5.4149578e-01   4.0833706e-01
  -2.0278175e-01  -5.8072272e-01
   9.6451640e-01  -1.2041020e+00
   2.3427753e-01   5.5487555e-01
   7.7490733e-01  -8.1098748e-01
  -3.2361442e-01  -2.5823385e-01
   4.8449964e-01  -4.4198427e-01
   1.1465101e-01   2.7091254e-01
   1.3666698e-01   6.1391335e-01
   3.8921003e-01   3.9315457e-01
   1.4710584e+00   1.0158045e+00
   1.0720111e+00   5.1081825e-01
   6.2830879e-01   4.8965541e-01
   1.3096526e-01   4.5423751e-01
   8.0568145e-01   4.0993767e-01
   7.4218527e-01   6.0784623e-01
   5.9783347e-01   5.1570326e-01
   7.6311931e-01   9.9985612e-01
   5.3186261e-01   3.6114062e-01
  -1.1643513e+00   3.0951675e-01
   1.9599809e-01  -1.2651818e+00
  -3.5249608e-01   2.3593803e-01
  -1.7297797e+00   9.1249898e-01
  -1.2059220e+00   8.0346252e-01
  -1.1912465e+00   1.3282442e-01
  -4.1766544e-01  -1.6933689e-01
  -2.9616321e-01   1.3259211e-01
  -4.2467927e-01   5.1389643e-01
  -3.5337033e-01  -1.1595574e-01
  -3.4262818e-04   2.2011888e-01
  -6.2336815e-01   2.0548539e-02
  -4.6629882e-01   3.3742476e-01
  -5.2393832e-01   1.0463678e-01
   1.6455965e-01   1.3217680e+00
  -6.5219464e-01   1.9632920e+00
  -9.2712870e-01   1.1533720e+00
  -5.3100453e-01   7.6763162e-01
   8.9870196e-01   1.3093421e-01
   3.7185376e-01   1.5299146e+00
  -8.9461267e-02   1.8118435e+00
   6.6722113e-01   8.3833755e-01
   3.1672219e-01   6.7727369e-01
  -1.6852153e-01   2.7000549e-01
   4.6442768e-01   1.1286663e+00
  -2.1283521e-01   1.7133326e+00
   1.2676701e-01   1.2923978e+00
   5.1217787e-01   8.0573962e-01
   5.9228692e-02   9.1059567e-01
   5.0794202e-01   2.5486285e-01
  -1.8583681e-01   1.4177050e+00
  -8.0959895e-01   1.6056063e+00
   1.9055888e-01   1.0085063e+00
   3.4070993e-02   8.5835019e-01
   3.7843380e-01   2.8298506e-01
   2.1017092e-01   8.4491612e-02
  -1.6113350e-01  -9.6319150e-01
  -1.9631524e-01  -5.5858963e-01
   3.0507413e-01   6.5917799e-02
  -5.7730419e-01  -2.6458848e-01
   3.4003800e-01  -2.1754862e-01
   3.6741158e-01  -1.6313253e-01
  -6.6156142e-01  -7.0507029e-02
   2.4411660e-01  -8.6624089e-01
  -9.8658087e-01  -1.0757769e+00
  -3.3959274e-01  -8.0017402e-01
  -1.5144705e-03   6.9515087e-01
  -4.0627822e-01   2.0618004e+00
  -4.4942286e-01   2.3816481e+00
  -2.6341562e-01   2.5917870e+00
  -7.2305179e-02   1.9080735e+00
   5.8306035e-02   1.4106777e+00
   1.7142544e-01   1.1911624e+00
   9.3168748e-02   1.4595209e-01
   5.4723257e-01   2.4805822e+00
   3.1026065e-01   2.2130905e+00
  -4.7272343e-01   2.0386985e+00
  -1.1259599e-01   2.3725451e+00
   2.0673870e-02   2.5126769e+00
   4.9691228e-01   7.5365291e-01
   3.9716242e-01   3.5821790e-01
  -2.2825885e-01   1.6119205e+00
  -9.9598223e-02   2.6551833e+00
  -2.4326044e-01   1.6324436e+00
  -2.1148657e-01  -3.1039578e-01
  -1.2911805e-02  -6.7637769e-01
   5.1163055e-02   2.0942284e+00
   2.8877664e-01   9.9819139e-01
   2.4328998e-01   2.1658910e+00
   2.3499271e-01   2.1179786e+00
  -2.3102063e-01   1.0510758e+00
  -8.0104723e-01   5.5685757e-01
  -6.6125903e-01   1.0410559e+00
   5.0541841e-01   5.3861042e-01
   2.3420062e-01   1.0130237e+00
  -8.5169533e-03   1.3270377e+00
  -6.8371841e-02   7.4528979e-01
   5.8338254e-01   1.2741729e+00
   3.5411669e-01   1.4189693e+00
   3.6463761e-01   1.1700787e+00
  -1.7167561e-01   1.6840246e+00
  -4.1683920e-01   1.4731549e+00
  -3.8726934e-01   1.3374764e+00
  -6.1374760e-01   1.1618806e+00
  -6.8776320e-01   4.2075732e-01
   5.5807548e-01   8.7730416e-01
   2.9588176e-01   1.1061605e+00
  -2.3372185e-01   1.8790421e+00
  -4.1951166e-01   2.1527398e-01
   9.6746231e-02   2.5624783e-01
   2.2592872e-02  -3.5224142e-01
  -3.3996350e-01   8.2184782e-01
   2.5305977e-02   6.7455243e-01
   4.6168397e-01  -1.0521240e+00
  -1.7125150e-02   6.8925366e-01
  -5.3073505e-02   1.9674752e-01
   5.9448980e-01   6.7286882e-02
   1.0143743e+00   1.5810456e-02
   3.5721769e-01   6.1539118e-01
   5.9485664e-01   1.0173123e+00
   1.5829661e-01   1.0991568e+00
   5.3216342e-01   6.5681278e-01
  -4.6566727e-01  -1.2615348e-01
   2.5613923e-01  -7.7697091e-02
   1.6442027e-01   5.8210655e-01
   5.0482272e-02   1.6592198e+00
   5.1360170e-01   1.8628842e+00
   3.5263989e-01   1.6000138e+00
   4.1063227e-01   1.3386011e+00
   2.7752771e-01   1.4879896e+00
   5.8707630e-01   1.4229596e+00
  -1.3638689e-01   1.1863525e+00
   1.6894292e-01   6.5038474e-01
   1.0127473e-02   1.5475328e+00
  -5.6861594e-01   5.1470008e-01
   1.8752538e-01   6.0823005e-01
  -6.8972377e-01  -4.3522705e-01
  -9.0918572e-01  -5.2274115e-01
   1.8254468e-01  -3.7014045e-01
  -1.5269827e-01  -1.3532309e-01
   6.9537838e-02   1.3122797e+00
  -1.5281207e-01  -1.3034694e-01
  -6.8726822e-01  -1.0830434e+00
  -7.2818378e-01  -1.3174845e+00
  -3.8319034e-01   5.5148300e-01
  -1.3247947e-02   7.9277594e-01
  -9.5967910e-02   1.0609301e+00
  -1.0784427e+00   8.5538076e-01
  -1.0929531e+00   2.7604259e-01
  -8.8453012e-01  -6.7375268e-02
  -2.7502802e-01   8.7662674e-01
   2.8177624e-01   1.2141510e-01
   8.2955540e-01   1.8928445e-01
   1.2107070e+00   5.5588482e-01
   1.1373699e+00   5.8664855e-01
   7.0990082e-01   6.4960827e-01
   2.0832516e-01   7.4852671e-01
   5.9638509e-01   4.6140317e-01
   5.0815391e-01   6.5143748e-01
   3.5406473e-01   9.6090838e-01
   1.7694233e-01   2.9563946e-02
  -5.1615339e-03   6.9955651e-02
  -8.8274221e-01  -4.1068713e-01
  -1.0002211e+00  -1.2725031e-01
  -8.6927636e-01   1.9627651e-02
  -9.3811185e-01   3.3531436e-01
  -2.2512899e-01  -1.5969272e-01
  -1.6061386e-01   7.2848591e-01
  -2.5585009e-02   8.3474788e-01
   2.1081418e-02   7.2684493e-01
   3.0751794e-01   5.8019670e-01
   1.0018435e+00   4.1729656e-02
   2.0338726e-01   3.5186916e-01
  -7.4860677e-01   7.3462944e-01
  -5.1851432e-01   5.8454799e-01
  -4.2771599e-01   1.5477691e+00
  -6.4261281e-01   1.4686835e+00
  -5.4412181e-01   1.4271402e+00
   5.0143528e-01   1.3253935e+00
  -5.3101206e-01   2.6831342e-01
  -2.6886333e-01   1.1879020e-01
  -5.7249572e-01   8.9515961e-02
   2.3862810e-01   8.4965390e-01
   1.0979434e-01   3.3238537e-01
  -9.4500866e-01   3.3890212e-01
   2.6143649e-01   1.1412124e+00
   2.7000836e-01   1.6531012e+00
   8.7899434e-01   2.1024936e+00
   3.1989819e-01   7.8164892e-01
   5.8649553e-01   2.1284733e+00
   5.3991521e-01   1.9750209e+00
   6.4372608e-01   1.1302595e+00
  -7.4295698e-01  -5.8952225e-02
   3.5965304e-01  -6.4055616e-02
   5.3178579e-01   1.1314134e+00
   7.7460573e-01   7.0336550e-01
  -7.4468015e-02  -4.9847214e-01
  -9.8383336e-01   6.1443192e-01
  -1.9853168e-01   9.3394720e-01
   1.2295336e-01   1.7746451e+00
   1.7968198e-01   1.2475195e+00
  -3.1688447e-01   1.1337031e+00
   6.2462200e-01   2.0727529e+00
   6.4152927e-01   2.1439829e+00
   6.4924958e-01   1.9278228e+00
   6.7840253e-01   1.0319698e+00
   1.6176297e-01   1.4556680e+00
  -6.6416904e-01   1.8853341e-01
  -4.0051499e-01   7.2153642e-02
  -6.7203920e-01   3.4417565e-02
   2.3689648e-02   9.7546139e-01
  -3.9274888e-02   4.0840158e-01
  -1.0437518e+00   2.6530239e-01
  -6.6447435e-03   1.2519503e+00
  -5.3212347e-02   1.8334114e+00
   4.3330784e-01   2.3481688e+00
   1.3363624e-01   9.5518008e-01
   6.8651294e-02   2.2862523e+00
   1.0561838e-01   2.1416832e+00
   3.0554236e-01   1.4395355e+00
  -8.2400053e-01  -5.7968226e-02
   3.3328609e-01   1.3748576e-01
   2.4312239e-01   1.3079556e+00
   5.8317430e-01   9.4619837e-01
  -8.5373189e-02  -4.6682085e-01
  -2.5733871e-01   1.4172256e+00
   1.1305304e-01   1.9342181e+00
   4.2136284e-01   1.7984588e+00
  -1.6121588e-01   1.3929827e+00
  -1.2608437e+00   6.9423992e-01
  -1.0375057e+00   4.5536697e-01
  -9.8381154e-01   5.9630757e-01
  -2.9538002e-01   7.0845426e-01
  -3.9777498e-01   8.0801911e-01
   1.2585276e-02   5.7192153e-01
  -1.6453754e-01  -1.7622951e-01
  -4.2444568e-01   1.4429474e+00
  -4.4861965e-01   1.5352216e+00
   9.4422701e-01   2.4253993e+00
   5.3766888e-02   8.7912218e-01
   1.1787051e+00   2.2529978e+00
   4.2112451e-01  -6.6314143e-01
   4.2702316e-01   1.1683919e+00
   6.6675949e-02   1.4343244e+00
  -7.4367880e-02   2.6155934e+00
  -5.8856151e-01   1.0781444e-01
  -4.6159316e-01  -1.0276094e-01
  -4.5666819e-01   9.1113693e-01
   4.5657882e-01   1.5545665e-01
   3.8706681e-01  -4.2149291e-01
   2.2930772e-01  -7.6328607e-01
   5.4259180e-01  -3.1540044e-01
   8.6408070e-01  -8.1518346e-01
   8.9451438e-01  -1.3458252e+00
   2.1433268e-01   1.8295279e-01
   1.4691959e-01  -1.0150282e-01
  -6.1944564e-02   3.4070684e-02
  -1.5266414e-01  -2.0996680e-01
  -2.1398300e-01   1.5216384e+00
  -9.1711916e-02   6.8194862e-01
   2.1077542e-02   9.1304807e-01
  -5.7217588e-01   2.8421735e-01
  -3.9254226e-01   6.3785565e-01
  -5.1267697e-02   1.3661498e+00
   3.1156537e-02   1.2768539e+00
   2.3358203e-01   1.4280648e+00
  -2.1754796e-01   9.4075095e-01
  -5.0384434e-01   5.9871708e-01
   1.4216871e-01   1.2304894e+00
   3.1050231e-02   1.5185366e+00
  -3.0980649e-01   1.2311755e+00
   3.8125385e-02   1.1234539e+00
   3.0565131e-01   1.0966641e+00
   6.5687466e-02   4.9129695e-02
  -9.3050090e-03  -2.4385288e-01
   9.6497146e-02   3.0619371e-02
   4.5611831e-01   1.2893386e+00
   6.2898463e-01  -7.5910248e-01
   1.6544167e-01   9.4977875e-02
  -9.1775391e-02  -2.8901112e-01
   6.4970624e-01   1.6791744e+00
   5.9452394e-01   1.5577678e+00
   9.5983185e-02   1.5845889e+00
  -1.7322951e-01  -3.0345734e-01
  -6.7607469e-02   1.1192136e+00
   3.7698224e-01   1.1693933e+00
  -2.5531161e-01   7.8049124e-01
  -4.6186206e-01   3.5655806e-02
  -4.0267995e-01   5.2537520e-01
  -2.0875066e-01   4.6864682e-01
  -3.1161528e-01   9.4590481e-01
  -6.9969933e-01   1.4629514e+00
   4.6559987e-01   1.4183524e+00
  -5.8576340e-01   1.2495602e+00
  -7.0008993e-02  -6.5430150e-02
   6.6153397e-01   1.3671330e+00
   4.9685972e-01   1.2093976e+00
   1.0288862e-02   1.2898488e+00
  -2.3174366e-02   1.2160233e+00
  -4.3823199e-01   8.9680952e-01
  -8.0553275e-02   1.3766008e+00
   2.2218741e-01   1.4062986e+00
   3.6770990e-01   1.4520823e+00
  -1.3979787e+00   1.1155061e-01
  -3.2964592e-01   1.0081156e+00
  -2.6676272e-01   8.8501695e-01
  -3.6988753e-01   3.4605619e-01
  -5.2647472e-01   3.6396640e-01
   2.8428079e-01   1.6034650e+00
  -1.8392901e-01  -5.0291386e-01
  -5.5061404e-01   1.1122230e+00
  -6.2913953e-01   1.1684599e+00
   6.9748507e-01   1.8741634e+00
  -2.4414062e-02   4.6633077e-01
   3.4934566e-01   1.2131483e+00
   2.9465560e-01   2.2230153e+00
   3.4069911e-01   5.7133756e-01
  -9.1949555e-02   1.0501570e+00
  -3.4681531e-01   1.9965854e+00
  -5.7649743e-01  -3.4178318e-01
   6.6236238e-01  -9.6922819e-02
  -5.2866694e-01   3.6068802e-01
   4.8100667e-01  -3.2911747e-01
   5.6923745e-01  -2.8438143e-01
   7.3476101e-02   5.1340509e-01
   6.0628574e-01  -6.6606778e-01
   9.4622575e-01  -1.0006504e+00
   4.4660307e-01  -6.7772225e-02
  -1.2091437e-02   5.3682744e-01
  -2.2067891e-01   3.9414511e-01
   1.0787649e-01   4.9978418e-01
   1.1517591e-01   1.0915271e+00
   7.1171871e-01   1.0873835e+00
   5.8679244e-02  -2.0510015e-01
   2.2754823e-01   1.3498310e+00
   8.9184357e-01   9.1228549e-01
   4.8628821e-01   1.7004233e-01
   1.0240678e+00   1.2088801e+00
   8.3007261e-01   9.4642532e-01
  -8.7548194e-01   9.5181758e-03
  -5.4502506e-01   1.7182350e-01
  -6.5184973e-01   9.6724523e-01
  -6.2136332e-01   6.8528406e-01
  -1.3081382e-01   5.6556228e-01
   2.3059648e-02   4.3275189e-01
   9.6498697e-02  -2.0404871e-01
   1.9594609e-01   4.9035266e-01
   2.6888675e-01   4.0411725e-02
   7.7506282e-01  -6.5453074e-01
   2.5737848e-01   1.5119273e+00
  -1.0221042e-01  -4.1197815e-02
  -2.8868190e-01   6.5037180e-01
  -2.0960125e-01  -3.6715934e-03
  -4.4208311e-01   2.1928961e-01
  -6.3892718e-01  -8.1967800e-02
   3.4810449e-01   5.5637298e-01
  -6.0988120e-01  -5.4817919e-02
  -4.3027512e-01   1.4183176e+00
   2.0275521e-01   1.3253672e+00
  -8.4199859e-01   1.0739664e+00
   5.8093210e-02   5.8937753e-01
   1.9838024e-01   1.5224741e+00
  -4.5087342e-01  -2.9256967e-01
  -1.7522889e-01  -1.3751859e-01
  -4.0497110e-02   1.8604681e-01
  -1.1911149e-01   1.8216411e+00
  -5.1919232e-01   1.2515714e+00
  -2.1537558e-02   1.3072769e+00
   5.4566268e-01   9.8443004e-01
   2.0786864e-01   2.4959599e-01
   4.5720448e-01  -4.8345479e-01
   6.8394662e-01   5.6475299e-01
   4.2012936e-01   2.4113738e-01
  -3.7579036e-01   2.5770516e-01
  -6.7558302e-01  -3.9555219e-01
  -4.5831858e-01  -2.1299805e-01
  -6.0164553e-02   1.2367063e+00
  -6.0386226e-01   6.2582446e-01
  -1.0849426e-01   1.2930086e+00
  -5.6112821e-01   9.3138967e-01
   8.0063995e-01  -5.0295156e-01
  -1.7173693e-01   1.7387961e-01
  -6.8947425e-01   1.4174680e+00
   2.4765511e-01   7.8684704e-01
   1.5039530e-01   9.6041859e-01
   5.8523616e-01   5.4870494e-01
   6.7578146e-01   3.3770364e-01
  -2.1643329e-01   1.6561305e+00
   2.2147663e-01   1.8317178e-01
   3.8023462e-01  -5.5437326e-01
  -9.2219487e-01   3.6866011e+00
   4.0875503e-01  -6.1042234e-01
   6.0832300e-01  -1.0603076e+00
   5.0335696e-01  -8.4156168e-01
   4.8946646e-02   2.1591140e+00
   5.7864459e-01   1.4689848e+00
  -7.5181879e-02  -7.1095658e-01
  -3.6148654e-01   2.2497263e+00
  -6.4793335e-02   2.2621982e+00
  -5.8974070e-01   2.2178605e+00
   2.7178076e-01   1.9577057e+00
  -6.5795089e-01  -6.8382249e-01
  -3.9111216e-01  -4.9853797e-01
  -5.6498697e-01   4.3873961e+00
   6.5373735e-01  -1.4350875e+00
  -1.7807479e-01   3.3591026e+00
  -3.4840649e-01   3.1594222e+00
  -1.0943424e-01   3.4476996e+00
  -1.7986182e-01   2.1690616e+00
  -5.9793387e-02   1.8850826e+00
  -6.7532374e-01   3.0500808e+00
   9.4639697e-01  -1.8831012e+00
   1.3006850e+00  -2.3938077e+00
  -3.4771347e-01   3.2752594e+00
   1.7542612e+00  -2.3291600e+00
  -9.3274048e-01  -1.6605326e-01
  -1.0803643e+00  -4.7738799e-01
   7.8994569e-02   3.4238058e+00
   1.0497052e-01   8.1656901e-01
   6.4108278e-01   1.2716496e+00
   1.4325305e-02  -5.4489461e-01
   2.2015413e-01   1.3709975e+00
   3.1302921e-01   9.6662124e-01
  -6.6450557e-01   1.5030031e-01
  -6.0354569e-02  -3.0906743e-01
  -1.0716717e-01  -2.4658289e-01
   1.1145846e-01   3.0106487e-01
  -2.5718009e-01  -2.4815330e-01
  -8.1553045e-02   2.5414363e-01
   1.0466556e-02   1.5364153e-01
  -3.0125341e-01  -2.2375939e-01
   5.6526898e-02   8.2853613e-01
  -3.4024419e-02   8.7891644e-01
   4.7681679e-01   6.1985154e-02
   3.6855240e-01  -6.5393811e-02
   2.3839486e-02   2.4012207e-01
   2.0751069e-01   1.1137584e+00
  -1.3949251e-01   5.5040686e-01
  -8.6599567e-02   8.6243520e-01
  -8.6374719e-01   1.2828608e+00
   6.0208479e-01   1.1165802e+00
  -6.0666424e-01   8.8099474e-01
   4.1879066e-01   9.5299616e-01
  -2.4405266e-01   9.3743946e-01
   4.1230383e-01   8.4184767e-01
  -1.6437266e-01   1.5544574e-01
  -2.8296174e-01   1.3936874e-02
  -4.8202910e-01   1.1940843e-01
   1.3013531e-01   5.7229724e-01
  -3.8709238e-01   8.3973319e-01
   7.5857635e-02   1.8772694e-01
  -5.8993441e-02  -1.1227838e+00
   4.0899926e-03  -2.4448072e-02
   9.9428010e-01   4.1121613e-01
   8.2149348e-02   1.0196986e-01
  -8.7223654e-01  -6.5714075e-01
   1.2386284e-01  -1.9579987e-01
   1.0572321e+00   8.4694486e-01
  -7.6137300e-01   2.1532798e-02
   7.5712097e-01   6.5285253e-02
  -4.7605528e-01   1.4510310e-01
  -9.7411088e-02   1.2021090e-01
  -1.7752118e-01   3.1485624e-01
   5.3463034e-02   1.1439697e+00
  -2.1005425e-01   4.8734507e-01
  -6.8026733e-01   1.5505897e-01
   4.6403109e-02   5.9893442e-01
   1.9304090e-01   5.8069223e-01
   3.2334977e-01   4.4793504e-01
   1.3212213e-01   4.4124813e-01
  -1.6999739e-01   7.4235056e-01
   3.1067139e-01   1.1643332e+00
   7.3560769e-02   8.6037789e-01
   3.7166820e-01   8.4116992e-01
  -2.0406524e-01  -4.1278871e-01
   6.4299835e-01   1.9344916e-01
  -3.3948989e-02   1.7691996e+00
   1.5122589e-01   5.3441593e-01
  -7.6358874e-01   2.9575280e-01
   2.3763897e-01  -3.8557329e-02
   4.7184885e-01   4.0383944e-01
   4.8687247e-01   2.2172225e-01
  -7.1293755e-01  -1.3982748e-01
  -2.2385917e-01   4.7651630e-01
  -4.9614517e-01  -4.3957116e-01
   1.3756396e-01   5.2249091e-01
   6.5909201e-01   1.0197002e-01
   1.0190552e-02   1.6128255e-01
  -3.6843833e-01   5.1622118e-01
  -1.0588429e+00   8.5248190e-01
  -4.4265745e-01   1.2024873e+00
   5.7149686e-01   1.2700691e-01
   4.9978436e-01  -2.1449923e-01
  -6.0041717e-01   1.2882471e+00
  -1.0497474e+00   1.1396394e+00
   1.3184968e+00   4.1214378e-01
   8.8817240e-01   5.2176219e-01
   7.5614450e-01   8.5237129e-02
   4.8263491e-01   6.5078318e-01
   5.1658083e-01   5.5801850e-03
  -6.6604811e-01   9.7176944e-01
  -2.0991962e-01   1.6156158e-01
  -1.7559382e-01   4.0431597e-01
  -4.9216645e-01   1.1945133e+00
   2.9845945e-01   1.8030485e-01
  -8.3099804e-03   3.5744206e-01
   1.0309520e+00   1.1965470e-01
  -7.6978772e-01   1.0555122e+00
  -9.4348612e-01   1.0180049e+00
  -6.6178298e-01   9.8455361e-01
   2.7762950e-01  -3.7498798e-04
  -1.5066696e-01   1.7960105e-01
  -7.0369811e-01   2.3224295e-01
  -4.4583584e-01  -2.6722471e-01
   3.7883079e-01   8.1027804e-01
   7.0740763e-01   5.4922960e-01
   4.0529821e-01   7.2106788e-01
   3.8152122e-01   9.8213892e-01
  -2.5079044e-01   7.8574826e-01
   2.5138418e-01   7.8643401e-01
  -1.5018193e-01  -4.3164283e-01
  -6.3486223e-03   1.8974253e-01
  -2.0613267e-01   3.4275846e-01
  -2.9935640e-01  -6.2196598e-02
  -2.5849991e-01   1.1790753e+00
  -3.9282451e-01   5.2599946e-01
   6.4239734e-01   2.7045780e-01
   1.7628822e-01   3.8036738e-01
   4.4595965e-01   4.1135069e-01
  -4.6999846e-01  -2.0307610e-01
  -4.5964223e-01   1.0861018e-01
   2.7617829e-01   4.3018218e-01
   1.2871057e-01   7.7436785e-01
   7.2844571e-01   9.1293106e-01
   8.5255176e-01   7.9196745e-01
   7.6620154e-01   5.8168942e-01
  -5.3857429e-02   6.2454924e-01
   2.0655206e-01   1.5326898e+00
   1.0557049e-01   1.0946031e+00
   1.0598133e-01   1.0710629e-02
  -4.3086282e-01   6.3632581e-01
   1.3282989e-01   1.7850471e+00
   3.9089805e-01   1.4143462e+00
  -2.3629974e-01   9.5403948e-01
  -3.5855400e-03   5.9575568e-01
   5.5215894e-01   1.2586694e+00
   4.8688144e-01   6.0047415e-01
   8.2012103e-01   5.1219897e-01
   4.9783946e-01   4.3874163e-01
   4.6191566e-01   1.3675139e+00
   1.5442524e-02   4.3191080e-01
  -5.8432447e-01   4.3796594e-01
  -1.5222874e-01   4.6496295e-01
  -9.7364432e-01  -1.4907639e-02
  -2.1452596e-01   3.8865637e-01
  -8.3170309e-01   7.7510968e-01
   3.1477578e-01   1.4582283e+00
  -7.5966506e-01   8.9205064e-01
  -6.8679431e-01   5.4291122e-01
  -8.0646958e-01   3.5755811e-01
  -7.0420458e-01  -3.2503179e-03
   5.9712105e-02   1.5987399e+00
   1.2985652e-01   8.7812739e-01
   5.1528774e-02   7.1301019e-01
   2.1322255e-02   1.2134511e+00
   3.9679576e-01   3.9049924e-01
   1.4643131e-01   6.2758090e-01
   3.5222960e-01  -5.3703310e-01
   3.9650521e-01   8.8034558e-01
   4.3140960e-01   3.5749711e-01
   2.6228484e-01  -3.4955450e-01
   9.1515113e-02  -7.7675023e-03
  -4.5468501e-01   1.1560806e+00
  -6.4198527e-01   8.9030407e-01
  -1.2164666e-01   1.5272253e-01
  -2.3725977e-01  -1.6937183e-01
  -1.2092498e-01   4.3087168e-01
   1.8194819e-01   4.3054847e-01
   2.1703341e-01   2.3057607e-01
   3.0549122e-01   6.7995729e-01
   1.1521635e-02   2.9325400e-01
   2.4947800e-01   4.1980387e-01
  -3.0288515e-02   7.5041582e-01
  -3.4383051e-01   7.4722047e-01
  -4.2086723e-01   1.0365284e+00
   3.6853191e-01  -2.8733729e-01
   3.9752731e-03   4.6746247e-01
  -4.8071781e-01   3.7203432e-01
  -4.7663348e-01   1.0727980e-01
  -3.4873147e-01  -3.4532232e-01
   4.7381737e-02   9.8133649e-01
   6.0765327e-01   1.8949433e-01
  -2.5733018e-01   9.1711764e-01
  -6.2858005e-01   4.3537638e-01
  -4.8924340e-01   8.4226460e-01
   3.9332361e-01   9.3679147e-01
  -9.2101788e-02   8.6074873e-01
  -4.2178118e-01   8.5108374e-01
  -4.5463268e-01   6.4271929e-01
  -6.9145812e-01   6.4363269e-01
  -3.1271143e-01   8.8465480e-01
   2.8803651e-01   8.2323735e-01
  -4.3107727e-01   7.6180341e-01
  -5.5908536e-01   5.6684118e-01
  -6.5455428e-03   9.8107171e-01
   4.7808249e-01   1.2691417e+00
   2.2047545e-01   9.1489560e-01
  -8.3701942e-02   1.0688984e+00
   7.4551284e-01   9.4556113e-01
   8.8189450e-01   4.3540547e-01
   4.7533877e-01   6.3377755e-01
  -2.6926440e-02   2.8979536e-01
   1.0122861e+00   5.4601298e-01
  -6.0772612e-01   1.6052575e-01
  -1.5151865e-01   3.9029832e-01
  -4.7118404e-01  -5.0779506e-02
   3.5009015e-01  -6.4586434e-01
   1.8552883e-01  -5.5594924e-01
   3.3965312e-01   4.1732170e-01
   2.5674610e-01   1.2146552e+00
   1.0064605e-01   1.5632937e-01
   1.1069364e-01   8.2075437e-01
   2.6391796e-01   6.7926230e-01
   7.7392851e-02   4.9391303e-01
   2.5391588e-01   9.0841094e-01
   1.7047229e-01   1.9395082e-01
   3.0539533e-01   4.0550291e-01
   1.9637045e-01   2.1336539e-01
   2.4562129e-02  -2.7161924e-01
   1.0312085e-01  -2.1333539e-01
  -4.9045512e-01   9.4083358e-01
   4.1911077e-01  -9.3237262e-01
  -2.3341604e-02   3.2621886e-01
  -1.8561969e-01   5.8063522e-02
  -2.0692736e-01   8.1859920e-01
   2.4847260e-02   9.3250081e-02
  -2.2693663e-01  -1.3333106e+00
  -1.8186489e-01  -6.6173768e-02
  -2.0747090e-01   3.0464423e-01
  -1.3851745e-01   5.2010752e-01
  -3.0445489e-01  -2.0930927e-01
  -5.8128852e-02  -2.4755651e-02
  -1.0225280e-01   4.3434873e-01
   2.2640211e-01  -1.7196333e+00
  -3.5107335e-01  -4.9322513e-01
  -1.7918400e-01   6.5371612e-01
  -2.1701925e-01   6.6480204e-01
   4.5090038e-01   7.4952744e-02
  -1.7921991e-01   1.0616396e+00
  -3.5532233e-01   6.9818378e-01
   2.2861006e-01   1.3666492e+00
  -7.2548013e-01   1.0306852e+00
  -7.7116970e-01   1.2150156e+00
  -7.1810090e-01   1.2908971e+00
  -6.6535498e-01   9.0817235e-01
  -4.1069279e-01   1.1930276e+00
  -4.7705043e-01   1.1255125e+00
   4.8347399e-01   1.5089585e+00
  -2.0923163e-01   1.3720893e+00
   6.9059309e-02   1.2969639e+00
   1.6217472e-01   1.2405910e+00
  -3.2531352e-01   7.1834801e-01
   1.5811880e-01  -3.8309458e-02
  -3.2144924e-01  -8.5646927e-01
   4.8319460e-01   2.3213493e-01
   2.2665137e-01  -5.3230390e-01
   3.8420437e-01   3.6527080e-01
   1.9537024e-01   6.3994620e-01
   9.5706396e-01  -7.2319763e-01
   4.5478805e-01   7.1891066e-03
  -1.8122128e-01   8.3122980e-01
   1.3356638e-01   9.8700155e-01
  -1.2166020e-01   5.7226530e-01
   7.8617617e-01  -9.8480551e-01
  -5.4056682e-02  -1.6035568e-01
   3.4197133e-01  -6.6575586e-01
  -2.7778577e-01   1.5814863e+00
  -4.4999126e-01   1.5893518e+00
  -7.7700701e-01  -1.7636316e-01
  -7.1221342e-01   9.5749893e-01
  -1.8192573e-02   1.1761076e+00
   2.2329973e-02   1.4452400e+00
  -8.1014041e-01   1.7970425e+00
  -1.8934301e-01   1.1832194e+00
   2.0896491e-02   1.3595939e+00
  -4.2476690e-01   1.3614726e+00
  -2.8609946e-01   1.5739109e+00
   3.5768455e-01   1.0865033e+00
   2.7934318e-01   7.9903734e-01
   3.0607412e-01  -2.5757968e-01
   1.0249987e-01   6.4105352e-01
   1.1482299e-01   6.7193341e-01
   2.7987324e-01   3.9147151e-01
   6.9172948e-01   4.5088642e-01
  -5.6399227e-02   7.1245632e-01
  -4.3727076e-01   1.6722513e+00
  -6.4665828e-01   1.4765965e+00
   3.4599256e-01   6.5530992e-01
   1.2788327e-01   1.2504440e-02
   4.6418769e-01   8.3435044e-01
   1.8383871e-02  -1.2234733e-02
   3.1437212e-01   6.1734348e-01
   6.3123011e-01   1.0525708e+00
   3.5392306e-01   1.1414422e+00
   6.5464151e-01   4.9546054e-01
  -1.1347291e+00   9.6129305e-01
  -8.9698884e-02   8.9290903e-01
   2.4336141e-01   6.9332120e-01
   9.8732606e-02   1.3611817e+00
   4.2541734e-01   8.8346441e-01
  -1.1048658e-01   1.1830606e+00
  -3.3241233e-02   1.2744782e+00
   5.8271147e-01   5.1226366e-01
   2.1626250e-01   3.9148744e-01
   5.0584129e-01   1.2242029e+00
   3.4019480e-01   1.1599197e+00
   2.5861045e-01   1.1020038e+00
   1.7901338e-01   9.3996041e-01
   2.3152352e-01  -4.1187826e-01
   2.2684109e-01  -2.6294444e-01
  -9.2208043e-01   1.6437569e+00
   1.6780187e-01  -7.8749580e-01
  -3.3774791e-01  -1.0241351e+00
   6.9006307e-02   1.1765429e+00
   6.1974150e-02  -3.3286382e-02
   1.4940133e-01  -1.2523816e-01
   1.4711800e-01  -6.8950805e-01
  -1.0163418e+00   1.7799320e+00
   3.1497712e-01  -4.6995623e-01
   3.6618645e-01  -9.1394342e-02
   3.3287900e-01  -7.4276385e-01
  -2.3522019e-02   1.1719482e+00
  -6.1496750e-01  -1.2961940e+00
  -6.3503867e-01  -1.4831652e+00
  -4.5082480e-01   5.2834377e-01
  -1.4750985e-01   9.0401188e-01
   1.7868404e-01   4.1454427e-01
   3.5523511e-01   1.0186553e+00
   1.5192568e-02   1.8146044e+00
  -9.3484253e-01   1.3841260e+00
  -3.8506725e-01   1.9596720e+00
  -4.8081029e-01   9.8777249e-01
  -4.5702922e-01   1.6692980e+00
  -2.5907741e-01   1.9125667e+00
  -2.7487617e-01   2.3504362e+00
  -5.4236318e-01   2.7351979e+00
  -2.2675921e-01   3.1495023e+00
  -3.6514957e-01   3.1204671e+00
  -1.6809113e-01   2.5744197e+00
  -3.6611055e-01   3.6467210e+00
  -8.1836380e-01   4.4748732e-01
  -5.1919155e-01  -7.1757973e-01
  -4.6110843e-01  -4.6930569e-01
   6.1119944e-01  -1.1258650e-01
   7.6780240e-01  -4.2955576e-01
   1.1346050e+00   4.2563312e-02
   2.1802084e-01   1.4741379e+00
   8.7999735e-01   1.6928955e+00
   3.6829270e-01  -1.0895423e-02
   8.9729475e-02  -6.9844963e-01
   6.0451479e-01  -6.7581548e-01
   1.5584457e-01  -7.2431413e-01
  -4.0807553e-01   2.0657406e+00
   8.8786324e-01  -7.1822619e-01
   9.9826893e-01  -6.3554518e-01
   3.8982864e-01   1.0447762e+00
  -5.1089886e-01   5.7579817e-01
  -5.8420932e-01   1.0355087e+00
  -5.9299307e-01   1.0088245e+00
  -1.0914744e+00   4.8773169e-01
  -4.9495354e-01   1.5563735e-03
  -4.1756759e-01   2.5138569e-01
  -4.6396999e-01   9.8732690e-02
  -7.7337173e-02   1.0534361e+00
   7.0523069e-01   5.5425628e-01
   9.8117900e-01   8.0766911e-01
   9.8233351e-01   9.0412173e-01
   1.0151580e+00   8.5840295e-01
  -1.1041675e+00   2.0363000e-01
   1.6157919e+00   8.8011284e-01
   1.0901701e+00   4.7391987e-01
  -5.8731742e-01   5.2932374e-01
  -5.5635971e-01   6.1639610e-02
   1.2248408e+00   4.2473456e-01
   9.3933839e-01   7.9476096e-01
   1.1525410e+00   1.7304609e-02
   1.1672428e+00   1.7049628e-01
  -9.0396858e-01   4.1062267e-01
  -6.1731167e-01   9.6159042e-02
  -6.9797614e-01  -7.1251513e-02
   8.8538533e-01  -1.3017837e-02
  -1.4211234e+00   3.0543023e-01
  -5.5609612e-01   3.3044697e-01
  -1.4713157e+00  -7.2829156e-02
   7.7760786e-01   6.4835626e-01
   3.9687263e-01   7.7072696e-01
  -3.3151587e-01   2.3118635e-01
  -4.1392136e-01   7.1723193e-01
   8.6202773e-01   1.6069135e+00
   4.6572871e-01   4.0633109e-01
   3.6942641e-01   1.1346589e+00
   4.9191533e-02   9.9968471e-01
  -2.6524242e-01   1.3192326e+00
  -8.7227879e-02   8.0744374e-01
  -7.3905208e-02   8.7097734e-01
  -2.0522262e-01   7.1451734e-01
   1.3618589e-01   6.5235267e-01
   2.2053769e-01   1.2946641e+00
  -5.4861296e-01   1.8345434e+00
  -4.2289841e-01   6.9648578e-01
  -1.7696422e-01   3.7119072e-01
  -6.7372194e-02   2.7864801e-01
  -1.0498893e+00   7.6435261e-01
  -3.6715293e-01   7.7840353e-01
   3.6318171e-01   1.8260662e-01
   4.9780946e-02   3.5846052e-01
   2.5798673e-01   1.5980282e-01
   1.1558063e-01   2.9534817e-01
  -6.1297501e-01   6.7906201e-01
  -4.9612051e-02   1.0392397e+00
   2.0686484e-01   6.5902806e-01
  -2.5971168e-01   3.6541865e-01
   7.5895431e-02   6.3052264e-01
  -2.0992937e-01  -1.3498927e-01
   2.5503758e-01  -2.6928482e-01
   5.4024717e-01   2.1853643e-01
   2.9599865e-01   1.7964055e+00
   9.8876857e-02   1.9759195e+00
  -7.2258172e-01   2.8184632e+00
  -6.9355892e-01   2.3475209e+00
  -6.1098488e-01   1.5820800e+00
   2.0236528e-01   1.5970376e+00
   4.1220676e-01   1.7699452e+00
  -9.1400957e-01   2.3266300e+00
  -1.2655346e+00   1.2816465e+00
   5.6967247e-02   1.8398337e+00
   2.4521457e-01   1.6325993e+00
   6.4579760e-02   2.3835620e+00
   2.3647579e-01   1.9312706e+00
   2.8238285e-01   1.6927542e+00
  -9.4055069e-02   1.1201953e+00
  -1.6927209e-01   1.0811459e+00
   4.5361191e-01   7.4933083e-01
  -4.4782846e-02   1.1546118e+00
  -1.9051112e-01   2.3594019e+00
  -1.6448251e-02   2.1801978e+00
  -4.1867627e-01   2.5071885e+00
   3.6789084e-01   8.0164431e-01
  -1.6385932e-01  -5.8008540e-01
  -2.4563954e-01   1.5583034e+00
  -4.0553502e-01   1.8369012e+00
   3.6852759e-01   9.7623394e-01
   6.1666449e-01   1.0410941e-01
   7.0741126e-01  -6.0960202e-01
   7.7937888e-01  -3.3646401e-01
   7.6689646e-01  -7.8270618e-01
   1.4532791e-01   1.0427938e+00
  -8.0706333e-01   7.4438095e-01
  -7.6616032e-01   1.3818797e+00
  -8.0849746e-01   1.2431776e+00
   1.3703295e+00   6.6208593e-01
   1.1135359e+00   9.6792149e-01
  -1.3756183e+00   8.2497743e-01
  -8.2301033e-01   3.8022076e-01
  -7.7004251e-01   3.8308039e-01
  -7.3141157e-01   5.9809602e-01
  -2.7683780e-01   1.2683418e+00
   4.6396496e-01   8.1635526e-01
   7.0598977e-01   7.6322658e-01
   6.8377430e-01   7.1399925e-01
   7.1595681e-01   6.8891758e-01
  -1.4211035e+00   5.7210281e-01
   1.2683883e+00   4.9641175e-01
   8.1323007e-01   6.0524718e-01
  -3.9230309e-01   8.6469522e-01
  -8.2545431e-01   6.3764232e-01
   9.4486889e-01   5.5874436e-01
   1.3667967e-01   3.7506343e-02
   8.5820696e-01   3.4089922e-01
   7.9560800e-01   1.0481432e-01
  -1.1954980e+00   8.2492529e-01
  -8.7918420e-01   6.8621770e-01
  -9.0178546e-01   6.5319856e-01
   5.8369542e-01   1.6925291e-02
   1.1617185e+00  -2.3503349e-01
  -7.8985287e-01   9.3910028e-01
   1.0025479e+00  -2.7888429e-01
   3.2967790e-01   1.3735439e+00
  -1.7107439e-01   6.5027487e-01
  -7.5967799e-02   4.1492177e-01
   3.9052781e-01   7.8378221e-01
   1.9474547e-01   1.2699881e+00
  -2.1026823e-01   6.5306530e-01
  -1.1201803e-01   6.0600111e-01
  -1.4783365e-01   5.3805532e-01
  -4.2380987e-01   5.5554864e-01
  -1.2608079e-01   1.1284255e+00
   1.1558976e-01   8.3957510e-01
  -9.9631044e-01   6.7149371e-01
  -3.0251034e-01   3.6462559e-01
  -1.9120783e-01   1.1341297e+00
   6.5742421e-01   1.0244099e+00
   8.5094123e-01   1.2335024e+00
   1.1887941e-01   2.9533303e-01
   6.7970928e-01   1.4555654e+00
   7.2097590e-01   1.7499718e+00
  -3.4718847e-01  -1.0300582e-01
   5.3126388e-01   1.5245058e+00
  -3.2685279e-01   1.7573649e-01
  -8.3028614e-01   2.3335044e-01
  -8.6330855e-01   6.4525834e-01
   4.6746826e-01   2.9514791e-01
  -8.0487605e-01   5.0024302e-01
   7.2636846e-01   7.6035540e-01
   1.4602179e-01   1.2977970e+00
   2.6849719e-02   9.7545320e-01
   9.7478576e-01   5.7372141e-01
   6.4842694e-01   2.3769550e-01
  -2.4024170e-01   9.3449373e-01
  -1.2013115e+00   5.1243277e-01
  -5.9547066e-01   4.1978377e-01
  -5.0278178e-01   8.0521221e-01
   3.9520030e-01   9.7441074e-01
  -8.3061302e-02   8.7435693e-01
  -3.8827084e-01   8.7438662e-01
  -4.0734699e-01   6.6718011e-01
  -6.5297279e-01   6.4419415e-01
  -2.8413919e-01   9.1045101e-01
   2.5532647e-01   8.7051194e-01
  -4.0501288e-01   7.5145642e-01
  -5.6504362e-01   5.7352493e-01
   6.8895450e-03   1.0124898e+00
   4.3883991e-01   1.3105062e+00
   1.8636519e-01   9.5925937e-01
  -6.8138706e-02   1.0941865e+00
   4.8170199e-01   6.9303331e-01
   9.5046541e-01   4.7921416e-01
   4.7772253e-01   6.5725715e-01
  -1.8248614e-03   2.8963189e-01
   1.0571761e+00   5.7036567e-01
  -5.6419861e-01   1.4089875e-01
  -2.7183940e-01   4.2225279e-01
  -3.9994501e-01  -4.3213986e-02
   4.5313447e-01  -5.9181598e-01
   2.7871546e-01  -5.1723752e-01
  -5.2638166e-01   5.0469736e-01
  -2.9844255e-02   8.1244083e-01
   8.9804032e-02  -7.7906825e-02
  -5.1837561e-01   2.8017069e-01
  -5.1743267e-01   1.0743537e+00
   5.8703772e-02   1.2073876e+00
   4.7147263e-01   8.8750301e-01
   5.7260172e-02   8.6328615e-01
  -4.7935536e-01   1.5268524e+00
  -6.7014694e-01   1.4444705e+00
  -4.7369915e-01   5.3674580e-01
  -5.4788048e-01   2.0453471e+00
  -4.7617687e-01   1.6436067e+00
  -2.2302903e-01   1.5214208e+00
  -3.4878481e-01   8.1835671e-01
  -2.0464416e-01   1.3236868e+00
   1.4976410e-01   7.3109849e-01
  -2.1481095e-01   1.9947420e-01
   7.2349178e-01   9.9693371e-02
  -8.3526106e-01   6.7820217e-01
   1.2763558e-01   2.8368728e-01
   1.0509474e+00  -4.3832020e-02
   8.4838140e-01   1.2450780e+00
   9.0547898e-01   2.2017776e-02
   1.0087176e+00   2.5385916e-01
   5.7416555e-01   5.2518092e-01
  -1.2116464e+00   5.3040612e-01
  -1.6815996e+00   1.0233559e+00
   1.6659396e-01   2.3995728e+00
   2.5968832e-01   2.8225888e+00
   4.6663737e-01   2.7059282e+00
  -9.3043059e-02   4.3882387e-01
   8.2136853e-01   9.3918379e-01
   2.4009584e-01   1.9353764e+00
  -1.4019071e-01   1.9494156e+00
   3.4070619e-01   3.1898253e+00
  -3.9470441e-02   3.1621367e+00
   6.1550071e-01   2.1851271e+00
  -5.8450674e-02  -5.9521478e-01
  -2.9874522e-01   7.4769983e-02
  -4.2839555e-01   3.5270391e-01
  -4.0674732e-01   1.4832607e-01
   3.0651945e-01  -4.6837353e-01
   5.2351844e-01   1.1119620e+00
   6.1766016e-01   1.7801443e-01
   6.1085510e-01   1.4363169e+00
   8.1891336e-01   1.5847581e+00
   7.4618572e-01   6.9695903e-01
   6.5413525e-01   8.2982188e-01
   8.4168370e-02   8.8398653e-01
  -2.7033904e-01   1.0094132e+00
   3.6353468e-01   9.5670265e-01
   1.0474872e-01   9.5848414e-01
   2.4645509e-01   1.1265894e+00
  -1.1506710e-01   6.9950005e-01
  -1.6196399e-01   3.6816999e-01
  -4.1612698e-01   1.0411279e+00
   1.7123822e-01   1.0142366e+00
   6.7501174e-02   5.7485786e-01
   6.5527871e-01   5.9469819e-01
   2.9224421e-01   7.5665465e-01
  -8.7394868e-01   5.6184502e-01
  -3.9662865e-01  -1.4309418e-01
  -1.5748845e-01   1.2123123e+00
   2.6198948e-01   6.9205104e-01
   5.5465287e-02   7.2161459e-01
  -6.2347095e-01   1.0263735e-01
  -9.7122160e-01   2.8625118e-01
  -6.8165076e-01   2.8355055e-01
   3.4140601e-01   6.5549824e-01
  -2.8194167e-01   1.1150186e+00
  -3.3495213e-01   1.0543344e+00
   3.1052961e-03   4.0192511e-01
  -3.5840151e-02   1.1263289e+00
  -1.5658451e-01   1.5824326e-01
  -1.9874669e-01   4.9552092e-02
  -7.8209015e-02   3.4703946e-02
   3.3369387e-01   7.3090385e-01
   6.0753232e-01   6.5231629e-01
  -4.7779934e-02   4.0687464e-01
  -6.1649054e-01  -4.4566250e-01
  -2.9225846e-01   8.8797214e-02
  -3.1484698e-01   9.3387596e-01
  -4.6924455e-02   7.3646131e-01
  -2.4210829e-01   1.0951812e+00
  -6.7207709e-01   1.4025328e+00
  -2.7327566e-02   1.9197437e+00
  -2.6725845e-01   1.4306412e+00
  -2.5689879e-01   1.6415225e+00
  -2.9004505e-01   1.3882878e+00
   2.6140054e-01   1.3253456e+00
  -3.1327161e-01   1.7267871e+00
  -1.0136918e-02   2.2071805e+00
   2.1756709e-01   1.9041500e+00
   2.4139132e-01   1.6911690e+00
  -2.5745367e-01   1.6839560e+00
   1.4165529e+00   1.0031653e+00
  -3.8643197e-01   1.5184105e+00
  -5.9348272e-02   1.6857695e+00
  -2.0653620e-01   1.6428694e+00
  -1.0239306e-01   2.9374644e-01
   1.3449543e-01  -5.0488198e-02
   1.8804612e-01   9.7281735e-01
  -4.4243883e-01   1.1395048e+00
   4.7709387e-02   9.3725898e-01
   3.9688194e-01   1.3563740e+00
   3.5325844e-01   1.2301134e+00
   3.4703104e-02  -2.6175087e-01
   2.4230824e-02   1.0237697e+00
  -3.2508502e-01   8.6566529e-01
   4.2873078e-01  -1.8008201e-01
   7.6787280e-01  -5.6950774e-01
  -5.7776964e-01   6.8151271e-01
  -5.8849928e-02   8.7199170e-01
  -8.1154462e-01   1.1163297e+00
  -8.1465338e-01   1.0233898e+00
  -3.3156422e-01   1.2028537e+00
   1.2670470e+00   1.0007873e+00
  -3.8324055e-02   1.1138022e+00
  -1.1009207e+00   5.9405314e-01
  -8.3197771e-01  -3.3591775e-01
  -4.6925587e-01   5.6714356e-01
   1.3210374e+00   1.9789012e+00
   7.1982391e-01   6.7030571e-01
   1.2984227e+00   5.5278903e-01
  -1.3280553e-01   1.4314059e+00
  -3.8043422e-01   1.2842780e+00
   1.7713784e-01   1.3037994e+00
  -7.4405885e-01   1.0448250e+00
  -4.1399042e-01   6.6852474e-01
  -7.0974245e-01   3.0039434e-01
  -4.6872617e-01   9.1548078e-01
  -2.3916716e-01   8.1844522e-01
   5.0901700e-01   7.7418262e-01
  -3.4479119e-01   5.1736200e-01
  -9.0793516e-02   1.5053344e-01
   9.5725267e-01   6.3516146e-01
  -1.7461721e-01   7.4036647e-01
  -2.2525151e-01   7.2645693e-01
   1.5938311e+00   6.1006165e-01
   5.2927183e-01   1.5449936e+00
   5.8639688e-01   6.6579897e-02
  -2.0837298e-01   8.0934698e-01
   9.0763557e-01   1.2759426e+00
   4.4762699e-01   1.1131580e+00
  -1.8937928e-02   2.0735313e+00
   7.6455562e-01   1.5896488e+00
   6.4331967e-01   1.2800294e+00
   6.7915549e-01   1.8162231e+00
   4.5460316e-01   1.1757973e+00
   2.3948463e-01   1.1199759e+00
   2.0465625e-01   1.2240484e+00
   1.6075377e-01   1.4313468e+00
   3.3507587e-01   1.2219288e+00
   2.2777091e-01   8.1523192e-01
  -4.3334259e-01   4.1700107e-01
   1.0571628e-01   6.7766685e-01
  -2.7458610e-01   5.2768831e-01
   1.1416841e-01   2.3037423e+00
  -1.5534353e-01   8.4008179e-01
  -4.2493189e-01   8.3727906e-01
  -6.1182921e-01   2.6772809e-01
   9.1622124e-03   2.0874176e-02
  -5.3577392e-01   2.0783383e-01
  -1.3850306e-01   3.8252046e-01
  -8.1915191e-01  -2.2521712e-01
  -2.3340640e-01   2.4883282e-01
  -7.8991309e-01   5.1001523e-01
  -1.5955976e-01   5.2971205e-01
  -4.9003245e-01  -9.1363869e-02
   7.4360473e-01   1.0364795e+00
   3.9214738e-02   2.1676690e-01
   5.4304929e-01   5.7515077e-01
   6.0438303e-01   1.2086010e-01
   8.4953095e-01   1.4282675e+00
   5.5107246e-01   9.7609543e-01
   6.2236945e-01   1.0921112e+00
   1.5730685e-01   1.2083477e+00
   2.4090841e-01   1.5329222e+00
   7.3378159e-02   1.3737405e+00
   7.5100904e-01   1.0275483e+00
   1.3166027e+00   5.9516947e-01
   1.1119517e+00   6.9531336e-01
  -1.6649603e-01   6.7918786e-01
  -2.2831393e+00   1.1135183e+00
  -3.0654407e-01   6.7371124e-01
  -2.5223891e-01   1.0509652e+00
   7.3527113e-01   1.7318221e+00
  -2.7865239e-01   1.1181725e+00
  -2.9467416e-01   1.2985349e+00
  -1.2126741e+00   6.5894391e-01
  -4.6037315e-01   7.6297120e-01
  -1.2952173e+00   2.5016664e-01
   6.9535975e-01   1.9230772e-01
  -1.3802940e+00   2.2928692e-01
   6.6991223e-01   3.3303349e-01
  -5.9688913e-01  -3.9589039e-01
  -3.4068704e-01   5.7653329e-01
  -8.3704505e-01   6.7533824e-01
  -9.5641325e-01   8.5857666e-01
  -8.2672758e-01   7.0927071e-01
  -3.2312859e-01   1.4028226e+00
  -9.2850155e-02   1.5319089e+00
   7.5022270e-01   1.4724022e+00
   6.4080838e-01   2.0003303e+00
  -7.3712851e-01   7.4391584e-01
  -7.4635040e-01   7.7064601e-01
  -4.3160931e-01   1.0118424e+00
   5.3442700e-01   2.4305413e+00
  -2.2992140e-01   3.1579057e+00
   8.1526155e-02   2.8174961e+00
  -9.7376556e-01  -5.4546922e-01
   2.0104563e-01   2.5937323e+00
   2.1395369e-01   2.7441376e+00
  -4.8673852e-01  -6.8139543e-01
   2.1521255e-01   2.5243097e+00
  -5.9697611e-01  -8.4768748e-01
   5.4754470e-01   1.5465933e+00
   3.5313042e-01   2.4629532e+00
  -3.9372780e-01  -1.7788426e-02
  -5.4266288e-01  -3.5019325e-01
   8.2458086e-01   7.2522073e-01
   4.6922922e-01   1.5332340e+00
   3.2000500e-01   2.1410205e+00
  -5.0428207e-01   7.8979105e-01
  -5.9946545e-01   6.2354060e-02
   4.8264648e-01   1.6032055e+00
   6.4267871e-01   1.3582282e+00
   6.5367696e-01   5.5109514e-01
   5.8277862e-01   1.4779801e+00
   9.2828053e-01   3.3460291e-01
   1.3793015e-01   1.7048059e+00
  -5.1257345e-01   6.9757547e-01
  -9.4708598e-02   1.2527513e+00
   9.5694412e-02   2.1743449e+00
  -5.0875232e-02   7.6870529e-01
  -4.4947892e-01  -4.4224463e-02
  -9.3048066e-02   9.4226088e-01
   1.0608876e-01   1.3472892e+00
   2.4173731e-01   1.3236346e+00
   3.0174771e-01   7.0904662e-01
  -4.9503515e-01   1.8450711e+00
   3.8014432e-01   7.9898048e-01
  -9.8559966e-02   1.2823027e+00
   1.0605618e+00   5.9648968e-01
  -5.2383777e-01   1.9763651e+00
   4.1064705e-01   1.0882218e+00
   6.7806887e-02   8.1825842e-01
   4.3794807e-01   7.0932502e-01
  -1.5603019e-01  -5.1716796e-03
  -4.1796687e-01   3.9685268e-01
  -4.5755565e-01  -1.6243545e-01
  -1.6028220e+00  -2.4718859e-01
  -4.5536916e-01  -1.5967780e-01
   1.4831757e+00  -4.7593713e-01
   6.8437881e-01  -4.4943174e-01
  -8.0903439e-01  -7.8186120e-01
  -6.3473146e-01  -1.0178294e-01
   3.5965618e-01   5.0138889e-01
   2.7769096e-01   7.3402866e-01
  -1.5162691e-01   1.4677564e+00
  -6.1017954e-01   1.5857325e+00
   3.4163834e-01   3.2507241e-01
  -4.0610302e-01   1.1273432e+00
  -3.6651165e-01   2.0148583e+00
   5.2300350e-01   1.2815954e+00
   5.3384324e-01   6.1744578e-01
  -3.0264382e-01  -1.3456882e+00
  -3.3139849e-01   8.5951103e-01
  -4.0830205e-01   2.2221385e+00
  -3.7872728e-01   8.8515111e-01
  -1.3342094e-01   1.0783528e+00
  -7.3048979e-01   1.1465275e+00
  -5.1466580e-01   1.3467824e+00
  -7.9610681e-01   1.5143394e+00
  -4.4074598e-01   1.5284537e+00
   1.8360956e-01   1.4829418e+00
   2.6107186e-01   1.4625684e+00
   6.8077658e-01   5.7192304e-01
   7.3608824e-01   9.5134733e-01
   7.6552182e-01   1.9226079e+00
   7.0965828e-01   6.8464694e-01
   6.1612945e-01   6.5831294e-01
   5.8052144e-01   1.8842949e+00
   3.0360635e-01  -1.0579384e+00
   1.4187214e-01   1.5804484e+00
   7.3612774e-01   8.0661336e-01
   2.1535495e-01   1.1071795e+00
   2.4784616e-01   1.9417474e-01
  -2.8780143e-01   7.0260680e-01
  -1.6268984e-02   8.1715739e-01
   6.4456228e-01   2.0566671e+00
   4.1317217e-01   9.8283876e-01
  -1.3610711e-01   5.1237245e-01
  -8.2178301e-01   1.1687041e+00
  -3.4872676e-01   2.5869739e+00
   4.2798193e-01   2.4516238e+00
   4.0648015e-01   1.4710243e+00
   5.1431266e-01   2.1188091e+00
   5.4097062e-01   8.5091437e-01
   3.5163649e-01   1.1412425e+00
  -2.5162466e-01   1.7717706e+00
  -8.2887385e-02   4.5275381e-01
   1.6847449e-01   3.8850345e-01
   3.6995239e-01   1.1127040e+00
  -2.8231323e-01   2.0992674e+00
  -1.7576182e-01   1.4347080e+00
  -3.2370770e-01   1.8686203e+00
  -3.8868187e-01   1.9120797e+00
  -2.4701622e-01   2.0164795e+00
  -4.1332990e-01   9.4830009e-02
  -4.0299858e-01  -4.2500361e-01
  -8.5786337e-01  -6.3660908e-01
   1.0237754e-01   8.2104624e-01
  -2.2876384e-01   9.7859286e-01
  -3.8718667e-01   5.1247771e-01
  -4.9947315e-01   1.4816870e-01
   3.1306037e-01   1.4169044e+00
  -7.0977136e-03   7.6655963e-01
  -5.9938491e-01   8.4404086e-01
   8.2980677e-02   1.1921880e+00
   3.8115274e-01   1.2921171e+00
   1.2155044e-03   1.6074443e+00
   2.6801000e-01   1.6349819e+00
   4.2889276e-01   1.2799062e+00
   1.8878595e-01   1.2776531e+00
   1.7625183e-01   1.3049241e+00
   6.0148282e-01   3.6476287e-01
   3.5619007e-01   5.8434514e-02
   2.0514084e-01   1.3148508e+00
   8.8649993e-03   1.3587616e+00
  -9.1773375e-01   6.1075448e-01
  -8.7636581e-01   6.9332217e-01
  -7.1791541e-01   1.2816836e+00
   1.0350877e-01   1.2862735e+00
  -3.5029972e-01   3.0788623e-01
   2.5776680e-01   1.3706638e+00
   7.0348826e-01   1.5947956e+00
   2.1797289e-01   1.6703184e+00
   1.8707815e-01   4.1937558e-01
   7.3294809e-02   8.3710836e-01
   2.4538204e-01   1.1587583e+00
  -4.0294876e-01   9.6143306e-01
  -1.0184504e-01   6.7614876e-01
   4.7975760e-01   1.4456205e-01
  -2.4764588e-01   6.3187938e-01
  -2.9914047e-01   1.0267722e+00
  -7.7816548e-01   1.2363300e+00
   1.5078519e-01   7.6251488e-01
  -4.1646273e-02   8.0379624e-01
   3.5015159e-01   8.9755541e-01
  -2.4543976e-01   1.1667572e+00
   2.5930054e-01   2.1152647e-01
   6.8513579e-01   3.0838042e-01
   1.5842243e-01   3.6649655e-01
   3.5762568e-01   3.8969771e-01
  -3.0339405e-01   4.0670230e-01
  -2.1241203e-01   4.4424906e-01
  -7.7106641e-01   1.0480440e+00
   9.6200874e-02   6.2425291e-02
   1.1331164e-01  -7.4278026e-01
   1.8733503e-01  -1.2709901e+00
   3.2075769e-01   8.7345810e-01
  -1.2999836e-01  -1.3604371e-01
  -6.5673352e-01  -7.7539166e-01
  -8.7530829e-02  -1.1408463e-01
   5.0325130e-02  -7.6444672e-01
  -1.4570565e-01  -1.2464506e-01
   5.7348628e-01   1.4720893e-01
   1.6164238e-01  -1.6794233e-01
   1.6075781e-01  -4.6815378e-01
  -5.4365673e-01   2.0154449e+00
  -3.4570277e-01   1.7568536e+00
  -7.0129158e-01   1.9115777e+00
   1.7920146e-01   8.8927220e-01
  -1.7138239e-01   1.2540440e+00
  -2.8375370e-02   1.4265106e+00
  -3.8274060e-01   1.3437842e+00
  -7.3954226e-01   1.3109102e+00
  -9.9909179e-01   1.8246363e+00
  -7.7437535e-02   2.0492594e+00
  -3.3962004e-01   1.5955383e+00
   5.7040151e-02   1.2006528e+00
  -4.9154157e-01   8.0542648e-01
  -3.7710532e-01   4.4791766e-01
   2.0655431e-01   1.5813446e+00
  -2.0893108e-02   1.5514945e+00
   4.1094033e-01   5.5405588e-01
   2.1963870e-01   8.0615581e-01
  -3.9208878e-02   9.9531798e-01
   2.9372919e-01   7.3488474e-01
   6.4528509e-01  -1.4453927e+00
  -4.7552177e-01  -4.4214145e-01
   6.3866604e-01  -1.2984823e+00
   1.1225395e+00  -2.1864458e+00
  -4.7883197e-01   7.3467968e-01
   1.4283501e+00  -2.0317130e+00
   1.0099989e+00  -1.7806729e+00
   1.5906001e-01   1.6002360e+00
  -1.0618927e-01   1.5109392e+00
  -5.9898391e-02   1.4581400e+00
  -1.0064325e-01   9.3059726e-01
  -3.3089092e-01   9.0194250e-01
   1.2502125e-02   7.5677056e-01
   4.2842050e-01   9.6417201e-01
   3.9500072e-01   1.0389671e+00
   2.4141296e-01   1.6560997e+00
  -2.3243404e-01   2.1207704e+00
  -1.1602814e-01   1.9244509e+00
  -2.7629823e-01   1.9701469e+00
   2.7042272e-02   2.2233041e+00
   1.3446362e-01   1.7956596e+00
  -1.6248916e-01   1.7761837e+00
  -2.7626741e-01   1.7726812e+00
   9.8262350e-02   3.5266900e-01
  -9.0032047e-02   6.6145633e-01
  -8.2636142e-02   9.1861511e-01
   6.4298400e-02   1.7126055e+00
   2.9382914e-01   9.0008496e-01
  -1.8797161e-01   7.9723165e-01
   2.1925152e-01  -3.6012124e-01
   3.1479152e-01  -8.1903139e-02
   2.9848437e-01  -1.4664253e-01
  -2.5796159e-01   2.0150355e-01
  -3.2068348e-01   4.0069890e-01
  -2.6697515e-01   2.7239617e-01
   2.8025600e-01  -6.4177920e-01
   1.3083606e-01  -2.8813695e-01
  -2.3051272e-01  -7.8031368e-01
   6.6703140e-01   2.0367234e-01
  -1.9765510e-01   2.8674449e-01
   2.5794502e-01   1.2631579e-01
   2.4115569e-01   3.1216375e-01
   4.3195382e-01   1.4289064e-01
   6.8821537e-01   2.9717718e-01
   1.7793396e-01   1.9862264e-01
  -2.0230862e-01   1.1397827e+00
  -4.3484303e-02   1.3916015e+00
   9.2755659e-03   9.3383198e-01
   6.1788489e-02   8.2364537e-01
   2.1813318e-01   5.9902599e-02
   6.9835888e-02   5.3016156e-01
   1.3409155e-01   3.2104889e-01
  -2.2965501e-01  -4.5260369e-01
   5.7897199e-01   5.2081405e-02
   2.4241347e-01   9.3763122e-01
   4.2483449e-01   9.3132024e-01
  -2.4394093e-02   2.9902320e-01
  -2.7551080e-01   6.1131975e-01
   2.0823201e-01   1.1944410e-01
  -1.8872322e-01   4.1827152e-01
  -1.6571728e-01   1.1925997e+00
  -2.7067051e-01   8.5905107e-01
  -2.0591657e-01   7.7925314e-01
  -5.3552969e-01  -1.8661029e-01
  -3.7398449e-01   4.7013027e-01
  -9.9075773e-01   2.4087416e-01
  -2.7583577e-01   3.1373536e-01
   3.7166952e-01   3.2699178e-01
  -2.2252710e-01   7.5963438e-01
  -5.8081111e-01   3.7297812e-01
   4.3106997e-01  -1.5490707e-01
   6.5614869e-01  -5.9561840e-01
  -2.2912111e-01  -4.6042114e-01
  -2.5951329e-01   7.1054121e-01
  -8.3477631e-02   6.3284291e-01
   8.4087403e-02   5.0400784e-01
  -8.1022551e-01   7.3435288e-01
  -2.9781510e-01   3.7591281e-01
  -1.7651143e-01  -4.1310653e-01
   3.7545084e-01   4.8517671e-01
   1.0381672e-01   1.4489562e+00
   5.4969341e-02   7.3376347e-01
  -2.5470102e-02   8.2398174e-01
  -7.5260173e-02   1.0495041e+00
   3.3723352e-01  -5.2200604e-01
   2.4676352e-01   1.1394025e-01
   3.2036837e-01  -7.7337027e-01
   9.1014968e-02  -2.1268012e-01
   2.5756468e-01  -1.4097522e-01
   3.4099926e-01  -6.5678913e-02
   3.4927736e-01   8.4309214e-02
  -2.5319553e-02   8.5771217e-01
  -2.5883646e-01   6.9463086e-01
  -1.6478541e-01  -1.6634838e-01
  -2.9014376e-01   1.1439407e+00
  -1.0020875e-01   1.5850042e+00
  -3.8192844e-01   1.7499753e+00
   1.0939943e-02   7.0798675e-01
  -4.6046268e-01   1.3904756e+00
  -2.0625189e-02   1.2847625e+00
   1.0477292e-01   6.5643016e-01
  -2.6221104e-01   1.0226651e+00
   5.5424589e-02   3.1818722e-01
   3.3693366e-01   7.2357284e-01
  -2.2721901e-01   1.1039673e+00
   1.4076798e-01   1.2982795e+00
   2.6903018e-02   1.2732732e+00
  -3.7849189e-01   1.1754401e+00
  -6.9940396e-01   6.5434991e-01
  -1.3169360e-02   9.3444452e-01
   6.0029834e-02   1.1584842e+00
  -7.2089901e-01   5.0116039e-01
  -1.9146961e-01   9.0206199e-01
  -4.8767977e-01   6.4531940e-01
  -2.5470315e-01   5.1494829e-01
   2.5153034e-03   8.0456569e-01
   5.7515648e-01   1.9671438e+00
   3.2073474e-01   8.4632996e-01
   2.3147850e-01   1.0557405e+00
   1.0701953e-01   1.6015785e+00
   3.5361028e-01   8.1601582e-01
   4.9991927e-01   1.1721200e+00
  -4.1337178e-01   9.2054357e-01
   1.6009894e-01   1.3975385e+00
  -4.6358655e-01   7.9029530e-01
  -3.5654677e-01   4.6871055e-01
   3.7191913e-01   9.1328247e-01
   7.2772803e-01   9.3386963e-01
   3.9373970e-01   3.1031078e-01
  -5.3438531e-01   1.3605253e+00
  -8.7968932e-01   7.6899681e-01
  -2.0879086e-01   2.1409461e-01
  -9.1990394e-01   1.6341606e+00
  -1.2542203e+00  -7.2239598e-01
  -1.0922304e+00   2.0334978e+00
   6.8293337e-01  -5.5514780e-01
   1.1956690e-01  -6.5552810e-01
   2.5725409e-01   1.5938018e-01
   5.1783839e-01  -1.0892819e-04
  -1.5481013e+00   1.2013774e+00
   5.9538049e-01  -2.3949749e-02
   9.8917767e-01   7.4532883e-02
  -2.1190082e-01   3.3453820e-01
  -1.1059685e+00  -1.0955961e-01
  -2.2344199e-01   6.2886521e-01
   1.1399709e+00   4.8350548e-01
   9.0668786e-01   3.7737607e-01
  -2.3022873e-01   6.8676569e-01
   1.2262604e+00  -2.2446771e-01
   1.4401368e-01   1.9925055e-01
   3.7726553e-01   3.8046663e-01
  -2.9476845e-01   1.7938790e+00
  -3.5805784e-01   9.1477540e-01
   1.4141458e-01   1.8364513e+00
   1.7639239e+00   8.5951698e-01
  -3.6491085e-01   1.3098054e+00
   3.6380012e-02   1.3001194e+00
  -3.7824369e-02  -9.2004359e-02
   4.0233126e-03   1.9328043e-01
   2.5680955e-01   1.2373365e+00
  -2.0256817e-01   1.3964213e+00
  -1.5087936e-01  -2.1187681e-01
  -3.5986329e-01   8.4253235e-01
   1.3784185e-01   1.6051763e+00
   4.8463445e-01   4.2009845e-01
  -1.1978953e+00  -4.4030776e-01
  -5.9139774e-01   1.2778940e+00
  -4.5333106e-01   6.2589138e-01
   2.0219867e-01   1.8233159e+00
  -4.8353414e-01   7.3654067e-01
  -1.4626332e-01   6.5767986e-01
  -6.1106333e-01   9.6925259e-01
  -2.1685723e-01   1.0776350e+00
  -4.8579711e-01   1.3045626e+00
  -1.4771522e-01   1.1284081e+00
   3.5177619e-01   7.4005589e-01
   3.9647823e-01   7.2507577e-01
   2.6227449e-01  -1.5920125e-01
   5.2247538e-01   7.3913947e-02
   1.0668483e+00   9.5161940e-01
   3.6897955e-01  -6.6332368e-02
   2.4132716e-01  -8.4346145e-02
   8.8017839e-01   9.5604660e-01
  -1.1881438e-01   7.5141458e-01
   3.5648929e-01   8.9044327e-01
   2.7599721e-01   6.2614588e-01
  -2.3252770e+00   9.4942253e-02
   5.1432096e-02   1.1479566e+00
  -7.5834142e-01   1.0213304e+00
  -2.2350087e-01   1.1913630e+00
   2.2481659e-01   6.6206874e-01
  -9.7118295e-01   1.3427537e+00
   5.2757251e-01   1.3202482e+00
   1.0028161e+00   1.4215507e+00
  -5.7922281e-01   7.7358354e-01
  -1.1045578e+00   1.1558527e+00
  -7.2955750e-01  -6.5555984e-01
   3.6901491e-01   1.2964339e+00
  -9.3214510e-01  -7.2127396e-01
   5.2601638e-01  -6.7013244e-01
   5.9619826e-01   9.2245394e-01
   8.5929970e-01   8.3035217e-01
  -7.7342172e-02  -8.2188432e-02
   3.8572892e-01   1.6900610e+00
   1.6663738e-01   3.1330811e-01
   7.0516541e-01   1.4070617e+00
   2.7515724e-01   9.1183040e-01
   9.1581744e-01   1.5528756e+00
  -3.6042653e-01   4.2746163e-01
   1.1475600e-01   1.1092614e+00
   8.7512622e-02   3.1415933e-01
   8.5656046e-01   1.5299337e+00
   7.9966584e-01   5.3848055e-01
   8.8092264e-01   1.5915230e+00
  -7.8008205e-01   7.6481097e-01
  -7.5126744e-01   2.2423408e+00
  -2.8184032e-02   1.5907237e-01
  -2.3962186e-01   2.1966734e-01
  -1.5998185e-01   1.2231065e+00
  -4.4040454e-01   1.2112315e+00
  -4.9959096e-01   1.3447095e+00
  -2.0981924e-01   1.0031219e+00
  -4.4124352e-01   1.6380201e+00
  -4.6602503e-01   6.9732526e-01
   1.4959573e-01   1.3610816e+00
  -3.1131389e-01   7.4690361e-01
   1.0947088e-01   7.6253426e-01
  -1.0333003e-01   2.2052098e-01
  -2.0252527e-01   4.9660470e-01
  -9.0016719e-02  -9.1704274e-02
   9.6964938e-02   7.4016097e-01
   4.7923753e-01   1.3168384e+00
  -4.4843812e-01  -3.8195480e-02
  -2.2037967e-02  -2.9632422e-01
   7.0784943e-02  -4.9786883e-01
   5.4284628e-01  -1.6974206e-01
   5.4828885e-01   4.3763543e-01
  -1.4823445e-01   8.7970701e-01
   6.6363542e-01   6.5631045e-01
   3.2348384e-01  -1.7003032e-02
   1.4520952e-01  -1.4038778e-01
   5.1628522e-01   1.1494333e+00
   2.5182763e-01   9.2013401e-01
  -1.1504732e-01  -6.4396082e-01
  -7.2003562e-02   1.3216445e+00
   3.3660639e-01   8.8389617e-01
  -1.4319952e+00   1.4126476e+00
  -1.6478742e+00   1.6358256e+00
  -5.4445438e-01   1.1111476e+00
  -7.6705714e-01   1.4667949e+00
  -1.8613729e-01   1.7312910e+00
   1.3800100e+00   1.5510550e-01
  -1.0372239e+00   1.0776540e+00
   4.1922208e-01   8.4515024e-01
  -7.3922761e-01   1.7700039e+00
  -7.1069675e-01   2.0216881e+00
  -8.5260679e-01   2.3525062e+00
   3.9875516e-01   9.3594118e-01
   4.4615515e-03   1.4606084e+00
   5.3470392e-01   2.4726818e-01
  -2.7170265e-02   8.6195989e-01
  -4.1889403e-01   1.1008588e+00
  -2.9601797e-01   9.4428085e-01
   1.7931549e-01   8.9865123e-01
   2.8231456e-01   5.2249830e-01
  -4.9697872e-01   1.2977529e+00
   1.0106255e+00   1.9981201e-01
   8.5564237e-01   4.3527710e-01
   1.1241272e+00   2.2354721e-01
  -3.5725412e-02   2.0665990e-01
   4.7345056e-01   2.4892774e-01
   6.6104258e-01   3.0950473e-01
   1.1390768e+00  -1.4302476e+00
   4.6470892e-01  -1.4433409e+00
   5.2027561e-01   1.0232007e+00
   2.5970175e-01   3.8299859e-01
  -5.0361154e-01   1.2473968e+00
   1.2601480e-01   1.6030384e+00
   3.3428825e-01   2.4142491e+00
   2.0168696e-01   1.1027858e+00
  -6.4937138e-01   4.4584739e-01
  -3.4383157e-01   2.6006685e-01
  -2.5544683e-01   4.0660394e-01
   2.9726748e-01   1.0863937e+00
   4.4985275e-01   1.5500782e+00
   7.2822033e-01   1.4447053e+00
  -1.4889263e+00   1.0442485e+00
  -1.1624163e-01   2.2944595e+00
   9.4642877e-02   1.6630835e+00
   1.2321374e+00   5.3148767e-01
  -1.5051907e-01   2.4645126e+00
  -1.7006299e+00   4.5581428e-01
   2.5940963e-01   1.0606652e+00
   7.3382072e-01   8.4743392e-01
  -9.8966396e-02   2.6037061e-01
  -1.2967004e-01   6.0133343e-01
  -5.2383793e-01   2.3150796e-01
  -3.5091517e-01   2.3998486e-01
  -4.9899412e-01   2.5212122e-01
   1.0240190e+00  -1.2837668e+00
   5.4962442e-01  -3.5733745e-01
  -5.5923607e-01   6.9965127e-01
  -5.8232046e-01   5.4439451e-01
  -8.3961543e-01   9.3643890e-01
  -5.7203530e-01   1.6280114e+00
   1.7374141e-01   3.8181908e-01
  -5.8403260e-01   2.1004260e-01
  -1.2930905e+00   3.9992052e-01
  -3.0365931e-01   1.2825028e-01
  -3.4714527e-01   1.2012128e+00
   5.9437417e-01   1.7002060e+00
  -6.7782469e-01   2.0926409e+00
  -4.9564255e-01   1.8957477e+00
  -3.8805288e-01   2.0055511e+00
  -5.1030259e-01   1.9661794e+00
  -4.6400923e-01   1.5421745e+00
   7.3086395e-01   1.2194180e+00
  -8.3967397e-01   9.4072104e-01
  -1.1066860e-01   6.6191973e-01
   7.9134617e-01   8.1708913e-01
   3.9244114e-01   6.6090280e-01
   2.5349794e-01   2.2526049e-01
   5.6355020e-01   4.6969049e-01
   7.3597612e-01   1.0385876e-01
   1.1579153e+00   2.2601790e-01
   7.6062669e-01   8.5397457e-01
   1.0788882e+00   2.7680034e-01
   2.1951460e-01   2.0565559e+00
   1.4865674e+00   8.2808757e-01
  -3.7199389e-01   4.7760385e-01
   6.7492217e-01  -9.6434807e-02
   6.9069937e-01  -2.7799365e-01
   9.1333199e-01   2.0509755e-01
   9.7759766e-01   8.1849907e-02
  -3.0388131e-01  -1.0789191e-01
   5.9355487e-01  -5.2196316e-01
   5.0218465e-01   8.7967077e-02
   3.3670009e-01  -2.1592634e-01
  -4.3159517e-01   2.0074962e-01
  -5.8115969e-01  -2.3196072e-02
  -1.1469012e+00   5.4226319e-01
  -4.2062577e-01   3.2647154e-02
  -9.1146657e-01  -1.5146596e-01
  -2.4383964e-01  -9.2866054e-02
   4.4875060e-02  -1.9864497e-01
  -3.5939817e-01  -4.9322664e-02
  -5.5467577e-01   3.1807562e-01
   2.1967739e-01   1.7974898e+00
  -2.1472726e-01   8.5152408e-01
  -1.9180205e-01   6.4802442e-01
  -4.1248746e-01   6.0858961e-01
   3.5768179e-01   4.9040469e-01
  -5.7856702e-01   8.5742695e-01
  -6.6902219e-01   6.9421028e-01
   3.2488868e-01   5.8182050e-01
  -3.4382194e-01   5.3325688e-01
   5.7196528e-01   1.4830017e-01
  -1.2263877e-01   7.6200725e-01
  -2.6731336e-01   3.7307459e-01
  -3.7879134e-01   6.7730770e-01
  -6.8423943e-01   5.9728648e-01
  -3.8335856e-01   7.1834263e-01
  -1.1614055e-01   4.8234535e-01
  -6.7587179e-01   6.6658071e-01
  -1.8295192e-01   6.3688576e-01
   2.6447058e-01   8.3253429e-01
  -8.1123247e-01   1.0046838e+00
   1.0240619e+00   4.7952181e-01
   5.9603450e-01   1.9162818e-01
   3.6384037e-01   7.5739262e-01
   5.7043116e-01   2.7258403e-01
   5.0914205e-01   5.8220809e-01
   2.6546323e-01   6.5069037e-01
  -3.7867042e-01   5.8717611e-01
   3.1746155e-01   5.8821735e-01
   1.1210705e-01   3.4004640e-01
   2.5479633e-01   7.8551728e-01
   8.7929204e-01  -2.1533651e-01
  -6.4193397e-02   2.6559226e-01
  -2.5806564e-01   3.3666054e-01
  -4.7589934e-01   1.4817318e-01
  -7.1668670e-01  -3.3314158e-01
  -1.2043988e+00   8.3419216e-02
   4.4328443e-01   5.4251684e-01
  -1.7058787e+00   1.1720735e-01
  -1.1576683e+00   1.6890141e-01
  -2.2132745e+00  -6.6633044e-02
  -7.2775779e-01   5.2661771e-01
  -2.9239723e-01   1.6855329e+00
   3.1141633e-01   8.1645585e-01
   1.1270347e-01   9.7473027e-01
   8.2690456e-01   1.3934662e+00
  -2.0686341e-01   7.2059946e-01
   9.7834664e-01   4.6032305e-01
   7.8554053e-01   9.0244928e-01
   7.5048259e-01   8.4820213e-01
   8.8875205e-01   1.8905976e+00
   1.1601547e+00   1.7761728e+00
   6.7191225e-01   1.1482516e+00
   8.1017503e-01   1.0701997e+00
  -2.7597250e-01   2.0219602e-01
   1.3679242e+00   1.1110579e+00
   3.7514201e-01   8.7729569e-01
  -1.1363857e+00   7.7706531e-04
   2.9414513e-01   7.7907019e-01
  -7.3332778e-01  -1.5646688e-02
  -6.1059136e-01   1.5109771e-01
   5.6943093e-02   6.8486408e-01
   1.0504949e+00   1.3760780e+00
   8.9503905e-01   1.1821692e+00
   1.5787732e-02   6.7654762e-01
  -9.1343785e-02   7.2823517e-01
  -2.5855696e-02   1.4113468e-01
   6.4132590e-02   1.4199027e-01
  -2.4872219e-01   1.6835432e-01
   4.0032172e-02   1.1090747e+00
   5.0764918e-01   1.2410785e+00
  -8.4180060e-02   8.9600694e-01
   3.5466918e-01   4.2861837e-01
   8.3997600e-02   1.0504573e+00
   2.2913277e-01   8.7592604e-01
   6.7168799e-01   1.0211482e+00
   1.4835115e-01   8.2826008e-01
  -5.9869422e-01   5.5388606e-01
  -2.1773529e-01   3.5197942e-01
  -2.4863091e-01  -4.7562212e-01
  -3.2267439e-01  -1.1660746e-01
  -3.0750995e-01   6.9821921e-01
   2.4828165e-01   6.0701582e-01
  -6.1565693e-01   5.9229011e-01
  -2.8782583e-01   6.8146157e-01
  -7.3064947e-02   8.5643138e-01
   3.5509399e-01   1.1582481e+00
   8.0593055e-02   1.2926481e+00
   2.5076259e-01   2.0297346e-01
  -6.7441836e-02   8.3651099e-01
   1.3916439e-01   8.1425500e-01
  -1.6762676e+00   9.6964074e-01
  -8.8894120e-01   8.5699837e-01
  -2.0404236e-01   5.0642639e-02
  -2.3475298e-01   2.4263326e-01
  -7.0667543e-01   9.6045468e-01
  -3.5742677e-01   3.4562123e-01
  -2.9060203e-01  -1.7077015e-01
  -7.6683633e-01   2.4053637e-01
   4.8272435e-01   2.4974092e-01
   5.8505099e-01   2.2554917e-01
   3.9828643e-01   5.3834008e-01
   6.2305720e-01  -9.4015479e-02
   5.2462016e-01  -3.6760248e-03
   4.2718960e-01  -1.4290532e-02
  -1.9801291e-01   2.5769648e-01
  -7.1291661e-02   9.9969024e-01
  -5.6503053e-01   4.5556135e-01
  -6.4780321e-02   4.2597052e-01
   6.8329174e-01   4.2817079e-01
  -2.9949137e-01   7.1110850e-01
   3.3793842e-01   3.9024458e-01
   4.0406999e-01   3.6939354e-01
  -3.6192126e-02   1.5563374e-01
   3.0607166e-01   8.2554098e-02
   4.9002189e-02   4.9610335e-01
   9.0881999e-01   9.1578349e-02
   6.3022090e-01   1.0341597e-01
   8.4127462e-01   1.4049879e+00
   5.1698094e-01   1.3038154e+00
   2.5144178e-01   8.4328565e-01
   4.9968854e-01   9.3317598e-01
   6.2171217e-01   1.7480948e+00
   6.5788811e-01   1.5028088e+00
   3.1716917e-02   1.8374214e+00
[truncated: 6,530,536 more chars]
