# Supplementary material for: Multiplexed imaging of nucleome architectures in single cells of mammalian tissue
Source: Nat Commun. 2020 Jun 9;11:2907. doi: 10.1038/s41467-020-16732-5 (PMC7283333; doi:10.1038/s41467-020-16732-5)
Supplement: Supplementary file 11 — Source Data [file 41467_2020_16732_MOESM11_ESM.zip › Source Data/FigS4i_Hepatocyte.txt]

   7.5958053e-01   6.2897710e-02
   4.1576012e-01   6.2313223e-01
  -4.9884019e-01   2.8116514e-01
   3.6178241e-01   4.7489519e-01
   6.6039180e-01   5.7353120e-01
   2.6799200e-01   2.6668533e-01
   6.4610581e-01   6.9972727e-01
   5.2342762e-01   4.2130325e-01
  -5.3281899e-02   5.9501541e-01
  -4.4421127e-01   7.8836879e-01
  -2.9505271e-01   8.6778684e-01
  -1.1074733e+00   7.0223314e-01
  -1.8425248e+00   6.2840696e-01
  -1.0028953e-01   7.5348024e-01
  -3.9987509e-01   1.7028325e-03
   8.1251954e-01   1.3312461e-01
   2.9398892e-01  -6.8854169e-01
  -1.0858672e-01  -1.3333074e-01
   3.7742001e-01   3.6001787e-01
   4.1665024e-01   8.8646908e-01
   1.4289406e-01   8.1141166e-01
  -8.9145022e-03  -2.1341901e-01
  -1.3213173e-01   3.4249372e-01
   4.4583886e-01  -3.1854196e-01
   2.6159501e-01   1.7857333e+00
   2.0043882e-01   8.8733882e-01
  -5.0925831e-01   1.7551310e+00
  -3.5658646e-02   6.1704114e-01
  -6.9663572e-02   3.1054018e-01
  -1.0068047e-01   2.7330679e-01
  -2.5827705e-01   4.4360108e-01
   2.3064887e-01  -4.5097816e-01
   2.5718423e-01   5.6025829e-01
  -4.0191140e-02   2.1839424e+00
   1.4576451e-02   1.4103006e+00
  -2.5441411e-01   1.8082787e+00
  -2.1960562e-01   1.8214362e+00
  -3.1499693e-01   1.7889762e+00
   9.4446595e-02  -2.0493114e-01
  -2.2989550e-01   1.8486526e+00
   1.0895494e-01  -4.6193506e-01
   4.8251777e-01  -2.7432221e-02
  -4.1720437e-01   1.6781865e+00
  -3.0704967e-01   1.9019699e+00
  -2.5595600e-01   1.8178284e-01
   2.2931849e-01   4.5684219e-01
   4.7984604e-03   2.3335257e-01
  -4.6849989e-02  -2.5434651e-01
   3.0330738e-01  -1.0484311e-01
   2.4957012e-01   6.2763427e-01
   1.3800857e-01   6.7255525e-01
   3.0839485e-01   6.1961448e-01
  -1.0389564e-01   7.3491783e-01
   2.7641566e-02   7.5795020e-01
   5.2356171e-01   3.8906685e-01
   4.1604057e-01   5.3074827e-01
  -3.6269479e-01   5.1942236e-01
  -2.6791830e-01  -9.5907847e-02
  -2.6005446e-01   6.6175557e-01
   5.1486974e-01  -1.3108315e-01
  -5.5690329e-02  -2.3126932e-01
   5.6804350e-01   1.9389204e-01
   5.4164630e-01   6.7136090e-01
  -2.7381852e-01  -7.5454007e-01
  -6.5840491e-01   2.8494118e-01
  -8.5871910e-02  -1.9021638e-02
   7.4855636e-01   2.3156752e-01
  -1.2285069e-01   7.7706976e-01
   4.0742420e-01   2.2962211e-01
  -6.8188682e-01  -4.2821803e-01
  -5.7082756e-01  -2.5526368e-01
  -3.1877455e-01   2.5770053e-01
  -1.3241049e-01   4.3977165e-01
  -8.0991436e-01   5.4542952e-01
  -1.7718527e-01  -2.6572811e-01
   1.5788011e-01  -6.0085397e-02
  -9.7844383e-01   5.6989338e-01
  -5.2937968e-01   4.7942003e-01
   7.5187350e-01   9.0188199e-01
   5.6832556e-01   1.8469093e+00
   6.6492740e-01   1.2489916e+00
   2.6869918e-01   1.2353968e+00
   1.6985350e-01   4.7071157e-01
   3.4629856e-01  -1.7148741e-01
   6.4751655e-01  -1.2421677e-01
   8.0985452e-01  -2.1108190e-02
   1.1522977e+00   2.4739454e-02
   9.5105492e-02   4.9075828e-01
   2.5824466e-01   1.9934829e-01
  -1.7968747e-01   5.6021240e-01
  -8.8482126e-01   7.4395655e-01
  -3.6902929e-02   1.4334096e+00
   1.8759208e-01   1.7223048e+00
  -7.7150307e-01   1.0580949e+00
  -2.8863404e-01   1.1703456e+00
  -1.4245395e-01   3.1073960e-01
  -4.9305751e-01  -4.5704640e-02
  -9.9232625e-02   9.9847178e-01
  -1.1840426e+00   8.5493721e-01
  -3.1312455e-01   6.9704126e-01
   5.0350208e-02  -1.8695045e+00
   1.9159920e-01  -6.7914726e-01
   2.9317908e-01  -7.8561616e-02
   3.0818983e-02   1.1143782e+00
   8.0571970e-01   1.6293570e+00
   9.5010109e-01   2.5714208e-01
   9.4452644e-01   4.7669710e-01
   2.3133543e-01   6.4432305e-01
  -4.0140516e-01   3.1976729e-01
   8.4279857e-01   8.0372837e-01
   4.4603734e-02   7.0076386e-01
  -3.8156786e-01   3.7290872e-01
   3.8486624e-01   1.1440123e+00
  -2.7100375e-01   8.7562777e-02
   1.1514634e-01   6.1471450e-02
  -2.6057104e-01  -4.3138522e-01
   2.9849448e-01   1.6556113e+00
  -1.9896666e-01   1.6848736e+00
  -1.0661808e-01   1.4439289e+00
  -1.0138818e+00   1.3212470e+00
  -4.5083601e-01   4.1333604e-01
  -4.4404841e-01   1.6440867e+00
  -3.9950448e-01  -7.2151533e-01
  -6.1811872e-01   5.4787520e-01
   1.1229242e+00   7.9170716e-01
  -1.1950202e+00   1.2089023e+00
  -5.6492158e-01   7.4953324e-01
   1.9076185e-01   5.4494403e-01
   4.6349483e-01   8.0448336e-01
  -3.3839447e-01   4.2392126e-01
  -4.2154925e-01   8.1182253e-01
  -4.2854904e-01   1.2067352e+00
   1.3848497e-01   9.3437334e-01
  -4.8476740e-01   6.9293126e-01
  -2.0467896e-01   9.3706283e-01
   7.3305829e-01   5.0534796e-01
   1.2195020e+00   1.2411992e+00
   1.0521682e+00   6.9733726e-01
   4.7593373e-01   3.2496413e-01
   1.8657593e-02   4.4277294e-01
  -8.4460822e-02   4.0458335e-01
  -1.5899181e-01   5.5956029e-01
  -3.1282598e-01   4.2544599e-01
   5.7699299e-01   8.4819626e-01
  -2.0375791e-01   4.9636808e-01
  -5.4873389e-01   7.0205084e-01
  -8.0170661e-01   4.0677639e-02
  -6.4641899e-01   7.6931271e-02
  -1.4179791e-01  -4.3545118e-02
   4.3225456e-01   4.6112648e-01
   3.8029659e-01   1.2580779e-01
  -3.8323567e-01   3.9086684e-01
  -5.2173690e-01   1.0185479e-01
  -2.2001672e-01   5.8254525e-01
   1.5581685e-01   1.1660779e+00
   3.0083853e-01   8.5499029e-01
  -4.9845389e-02   1.0951879e+00
  -4.9498743e-01   4.5781224e-01
  -6.3533029e-01   1.0388289e-02
  -2.9366481e-01   5.4847314e-01
   1.1706961e-01   1.4063929e-01
  -2.2009003e-01   3.0488725e-01
  -3.1387634e-01   5.2099250e-01
  -6.6136261e-01   5.5483492e-01
  -1.1916469e+00   6.1151220e-01
  -3.4274803e-01   5.5890890e-01
  -2.6245342e-01   4.6937536e-01
   4.2242972e-01   2.1302230e-01
  -2.6142693e-02   2.7977574e-01
   1.4482381e-01  -6.3926417e-02
   6.1339764e-01  -5.2517267e-02
   3.5925778e-01  -2.6392674e-01
   1.0190170e+00  -2.5058512e-02
  -4.8523248e-02   4.3461128e-01
   9.5909196e-01   4.2920677e-01
   8.0706997e-01  -6.5472791e-01
  -1.2739269e-01   2.7435595e-01
   2.8195558e-01  -2.5174872e-01
  -2.9268788e-01   6.0680939e-01
  -4.4282817e-01   1.5167474e+00
  -6.8003233e-01   1.5066112e+00
   2.9731658e-01   7.0444015e-01
   2.0726324e-01   6.9914575e-01
   3.3365426e-01   6.5194018e-01
   7.8392753e-01  -4.8185368e-02
   5.9247815e-02   2.9114177e-01
  -6.0372466e-02   8.1592528e-01
  -5.5752235e-02   1.4163016e+00
   1.7609655e+00   3.2287251e-01
  -1.7258116e-01   7.7715668e-01
  -5.3531179e-01   1.4868715e+00
  -4.8601169e-01   1.0092190e+00
   2.5434825e+00  -4.3024616e-01
   2.4516291e-01   7.7206933e-01
  -3.7862842e-01   6.1711028e-01
  -4.2681120e-01   6.5860560e-01
  -1.3059253e+00   5.0212129e-01
   7.6194760e-01  -4.1307522e-02
   1.9376025e-01   6.4935975e-01
  -5.3382937e-01   3.2171764e-01
   4.9856635e-01   8.0243933e-01
   5.1349477e-01   5.0238809e-01
  -4.9608503e-01   1.1618598e+00
  -2.9400459e-02   7.2382147e-01
   5.1852235e-01   3.0203584e-01
  -7.4705559e-01  -3.7088394e-01
  -1.2089874e+00  -2.9615452e-01
  -1.1576990e+00   1.7400661e-01
   7.6566491e-01   3.1545114e-01
   1.0612109e+00   1.9830592e-01
   6.1821174e-01   1.9130625e-01
  -2.9777322e-02   8.3121590e-01
   3.8187353e-01   5.2227488e-01
   6.4855957e-01  -1.3197087e-01
  -2.0108555e-01   5.4643185e-01
  -5.0342958e-01   6.7356765e-01
   1.7528272e-01   7.0804469e-01
  -2.6010127e-01   1.8579852e-01
   5.4022281e-01  -3.0764722e-01
  -9.6171118e-02   1.2789136e-01
  -2.7980242e-01   1.0077065e+00
   3.2094365e-01  -3.4332654e-01
  -5.8430767e-01   6.7434370e-01
  -7.3882486e-01  -2.1133099e-04
  -6.2693881e-01  -1.1909298e-01
  -8.4018479e-01   5.6999395e-02
   4.2814825e-01   9.0418222e-02
   4.1761473e-01   1.9860919e-04
   4.7364216e-01  -3.3167298e-01
   1.4464240e-01  -1.8774851e-01
   3.0591521e-02   5.7468616e-01
  -1.7327406e-01   3.5778352e-01
  -4.1476618e-01  -1.6401376e-01
  -1.6325793e-01   3.7380594e-01
   2.2162739e-01  -5.1786631e-01
  -4.7091595e-01   1.6434415e-01
  -8.4539877e-01  -1.0118283e+00
  -2.7918609e-01  -7.8165564e-01
  -5.1264360e-01  -8.0152632e-01
   5.3854935e-01  -7.3432779e-01
   5.7618765e-02  -5.1538063e-01
  -3.5694959e-02  -2.5214113e-01
   2.9617167e-01   3.3854616e-01
  -2.5926469e-01  -2.4915465e-02
  -2.6069153e-02   1.1526478e-01
   7.6273335e-01   1.2280943e+00
   1.5816451e-01   1.4666560e+00
  -7.0540126e-01  -8.4640769e-01
   1.5921810e-02   8.7396989e-01
  -6.3917010e-01  -1.0850625e+00
   4.1573314e-02   1.1291044e+00
   3.2486095e-01   1.1333965e+00
   5.6572277e-01  -1.8232162e-02
   8.0668798e-01   1.4877679e+00
   2.2167528e-01   1.1066361e+00
  -6.0838181e-01   3.8496877e-01
   7.5147943e-02   4.4870780e-01
   9.3743520e-01   1.5903109e+00
  -2.7439625e-01  -6.0682822e-02
   4.3462866e-01   1.3671199e-01
  -2.7944533e-01   1.0446633e+00
  -1.9760345e-01   1.0883481e+00
  -2.8214506e-01   2.8772823e-01
  -2.6666919e-01  -1.5184414e-01
  -8.7082060e-01  -7.0545157e-02
   5.3998941e-01   1.2499546e+00
   5.6033776e-01   1.5241911e+00
  -1.8600470e-01   3.7268651e-01
   4.1947398e-01   1.2833998e+00
   4.0038243e-01   8.0703620e-01
   2.6972718e-01   1.2359404e+00
   6.0404643e-01   1.3803824e+00
   5.8024272e-01   1.2276049e+00
   5.5291482e-01   8.7981238e-01
   8.2126847e-02   7.6729585e-01
   2.9321956e-01   1.0559733e+00
  -4.6217758e-01   3.0371009e-01
  -7.7716874e-01  -4.3621901e-01
  -4.2430994e-01  -4.6648422e-01
  -5.0883491e-01  -1.5027749e-02
   3.7424771e-01   3.7330357e-01
   9.3349379e-02   1.5172655e-01
  -1.0723607e+00  -8.4416661e-01
  -7.3844160e-01  -1.0780750e+00
   1.0000693e-01   1.9241184e-01
  -4.0518439e-02   4.3141955e-01
   4.7197446e-01   1.3248119e+00
  -2.1043547e-01   4.4975704e-01
  -1.7721452e-01   1.2134113e+00
  -8.1019288e-01  -9.1453162e-01
   6.5619920e-02   1.3867116e+00
  -7.1876239e-01  -2.2592046e-01
  -9.8123906e-01  -3.2501556e-01
  -3.2199524e-01  -2.7357466e-01
  -2.6010041e-01   2.4154824e-01
  -4.9703447e-01   5.6549548e-01
  -3.8372582e-01   8.1277041e-01
   4.9253320e-01   2.2769069e-01
  -4.1072855e-02   4.7761549e-01
   2.7604051e-01   7.2233151e-01
  -2.3997526e-02   1.3775473e+00
  -1.9561446e-02   1.0446969e+00
   2.3038691e-01   1.3641509e+00
   2.9664554e-01   1.0648648e+00
  -2.1514337e+00  -7.8441504e-01
   3.1766769e-01   1.6520135e+00
   5.8442552e-01   1.0805949e+00
   6.3874460e-01   8.1763077e-01
   6.3268572e-01   5.0463460e-01
   4.8549931e-01   1.1471142e+00
   6.2786711e-01   1.8173863e+00
   7.3820771e-01   8.8362548e-01
  -2.1819030e+00  -6.9757309e-01
   1.2471626e+00  -1.0119199e-01
  -1.1621469e+00   6.5403093e-02
  -5.0721873e-01   6.3264782e-01
  -1.0974493e+00   9.4086588e-02
   7.8909823e-01   1.1898701e+00
   1.4967826e+00  -8.9098127e-02
   1.4938936e+00   1.7686787e-01
   2.9789028e-01   1.4049835e+00
   1.3357696e-01   1.5666124e+00
   3.1031524e-01   8.1284559e-01
   8.1274796e-02   6.1339246e-01
  -2.9092113e-01   3.2816880e-01
   5.9614116e-01   6.3749114e-01
   6.8856938e-02  -3.4208200e-01
   2.3400857e-02   8.8547555e-01
  -4.9766991e-02   8.2007081e-01
   1.4587545e-01   6.8487523e-01
   7.5327471e-02   8.6040512e-01
  -1.5293157e-01   8.1587519e-01
  -8.2725243e-01   9.2985372e-01
   9.7108085e-02   1.3339397e+00
   2.0190211e-01   1.2126238e+00
   1.5294033e-01   1.2904151e+00
  -3.4139815e-01   6.2992553e-01
  -3.6159016e-01   8.1959259e-01
   4.2857722e-01  -2.1446857e-01
   3.0650710e-01   5.9045138e-01
   1.6693279e-01   3.7153970e-01
  -6.8966966e-01   6.2064579e-02
  -5.5561220e-01   2.0369851e-01
  -9.2815113e-03   3.7669578e-01
  -4.5676715e-01   1.6438120e-01
   3.9259969e-01   3.5229588e-01
  -8.4649311e-01  -5.0128871e-02
   1.1024576e+00   7.5425510e-02
   2.5589218e-01  -3.4706531e-01
  -8.4894616e-01   1.2064558e+00
   5.2748785e-01   7.6015496e-01
   5.8762808e-01   1.2158187e+00
   4.5233678e-01   1.5271353e+00
  -4.2703713e-01   2.2376365e+00
   7.9740404e-01   1.5263823e+00
   8.5159103e-01   1.4489212e+00
  -7.5224274e-01   1.3515752e+00
  -6.3149572e-01   6.1956891e-01
   4.4990785e-01   1.0865547e+00
   1.1992709e-01   9.5525895e-01
  -3.3687619e-01   2.3228442e+00
  -7.6291019e-01   4.2073056e-01
  -4.8349003e-01   4.4478024e-01
  -1.7941213e-01   1.8549334e+00
   9.7168614e-01   1.3690080e+00
  -2.0213763e-01   1.0337599e+00
   5.6848435e-01   1.5729632e+00
  -4.9135615e-01   8.4043200e-01
   5.3974946e-01   1.6157505e+00
  -1.8512189e-01   7.1130628e-01
  -3.5283564e-01   6.7026757e-01
   1.2277583e-01   2.3667492e-01
  -8.8917707e-01   9.3424400e-01
   3.7541900e-01  -4.8914169e-01
   7.7316233e-01   1.7148932e+00
  -1.2259611e+00   6.0300766e-01
  -2.9648222e-01  -3.3812555e-01
   6.7202994e-01  -7.4571460e-01
   2.6169507e-03   1.7651795e+00
  -3.6914147e-03   1.2996495e+00
   6.1716158e-02   1.3994769e+00
  -3.3310724e-01   2.3934623e+00
  -2.0198503e-01   2.1866009e+00
  -2.8733226e-01   2.3025947e+00
  -5.5013944e-01   2.5887328e+00
  -7.1264812e-01   2.4620810e+00
   4.5204217e-01   9.9829614e-01
   1.5370190e-01   3.0859371e+00
   6.8074819e-01   2.3081189e+00
  -5.2256476e-02   1.3856057e+00
  -1.8212689e-01  -6.1379133e-01
   2.8221547e-01  -8.8196993e-01
   4.2255988e-01  -7.0650264e-01
   1.1311789e-01  -1.0968388e+00
   1.3860909e-01   7.6774875e-01
  -2.1799809e-01   9.2194461e-01
  -4.3716316e-01   8.5239844e-01
  -5.8864680e-02   1.0921381e+00
   1.7645560e-01   6.3753272e-01
   5.4836699e-01  -2.3986467e-02
   3.9824630e-01   4.2663187e-01
  -4.8942614e-01   2.0123099e+00
  -3.7366266e-02   2.1207997e+00
  -5.1691220e-02   1.7940941e+00
   1.8539983e-01  -7.4953116e-02
  -1.2285899e+00  -1.7407733e-03
  -9.5634369e-01  -1.8917078e-01
  -1.2000575e+00  -1.5854482e-02
  -5.7759468e-01   1.1216727e+00
  -5.7452446e-01   6.9473862e-03
  -1.3259567e+00   6.5883360e-02
  -1.0903437e+00   3.5474204e-01
  -1.9468738e-01   5.4318018e-01
  -1.5489661e-01   1.3993960e+00
  -1.1626632e-01   1.5352102e+00
   6.0816010e-03   6.9875818e-01
   1.1827753e+00   1.1225783e+00
   1.1526778e+00   1.1231496e+00
  -4.7920218e-02   4.4689555e-01
  -1.4702204e-01   9.3978231e-01
  -3.3243638e-01   1.7112680e+00
   9.2432502e-02   1.2607651e+00
   9.9653521e-01   4.9276565e-01
   7.7519555e-01   6.7619433e-01
   5.9917453e-01   1.0003869e-01
   5.6874159e-02  -1.4434363e-01
   1.2675853e+00   4.1078106e-01
   8.1171130e-01  -2.5797891e-01
   1.0055963e+00  -2.6302932e-01
  -7.5377154e-01  -4.8098010e-01
  -4.6115201e-01   4.4302219e-01
  -1.5388525e+00   1.2158478e-01
  -8.4841786e-01  -3.3404330e-02
  -1.0156823e+00   3.1359705e-01
  -2.2173708e-02   7.8775513e-01
  -5.0529617e-01   8.2231948e-01
  -1.0886810e-01   1.1211834e+00
  -2.7009389e-01   5.3198547e-01
   2.1417307e-01   7.6961480e-01
  -2.9505288e-01   7.2407414e-01
  -2.4596279e-01  -4.8192373e-03
   1.3015985e-02   1.2345442e+00
   4.1192542e-01   8.3856161e-01
   7.6569329e-01   2.6297711e-01
   8.6683911e-01   1.0222761e+00
  -2.9285184e-01   1.8381989e-01
   2.1388249e-01   7.9030442e-01
   1.2085087e+00   2.9709287e-01
   7.0481029e-01   7.5062773e-01
   3.5639148e-01   5.5274107e-01
   6.7235335e-01   6.1512773e-01
   5.0257043e-01   1.2160185e+00
   4.2801193e-01   6.7469980e-01
  -2.8600502e-02   7.4633248e-01
  -2.4062916e-01   6.1346129e-01
  -1.9549631e-01   8.3984751e-01
  -3.8837901e-01   1.9375395e+00
  -4.0726296e-01   2.0740065e+00
  -2.4089597e-01   1.1868201e+00
  -1.3818212e-01   4.0561397e-01
  -2.9968736e-01   7.9037435e-01
  -4.9681755e-02   9.2343333e-01
  -2.4357910e-01   8.9559831e-01
  -6.3648652e-01   1.2224943e+00
  -4.8369335e-01   1.4979444e+00
  -5.1846567e-01   1.2244145e+00
   1.9108904e-01   8.2821835e-01
   6.2803772e-01   6.3468002e-01
   8.0401201e-01   1.8642158e-01
   4.5056664e-01   1.8783518e-01
   4.5445067e-01   5.6699264e-01
   2.6198321e-01  -2.1735736e-01
   7.2520081e-01   7.7799704e-01
  -2.0058249e-01   3.4302317e-01
   5.8598222e-01   1.2713740e+00
  -2.6309314e-01  -5.2953116e-01
  -4.6651799e-01  -6.6473173e-01
   1.1927624e+00  -7.9071726e-01
  -3.6743828e-01  -7.4730165e-01
  -1.0907624e-01   6.8765158e-01
   9.7509589e-02   2.7143086e-01
  -1.1384641e-01   1.1881548e-01
   4.9234539e-01   2.5252255e-01
   5.2473505e-01   3.6762116e-02
  -8.1883457e-02  -6.5447539e-01
  -3.6834038e-01  -6.5960675e-01
  -1.7427937e-02   3.6948041e-01
  -9.7190239e-01  -4.2869218e-01
   2.2189255e-01   4.3025723e-01
   2.6789098e-01   6.2168348e-01
   7.7657628e-01   9.0757171e-01
  -5.7733630e-01  -1.0466122e-01
   2.4352739e-01   5.5400436e-01
  -8.7720693e-01  -5.8135225e-01
  -9.8545749e-01  -3.5818550e-01
   2.4094871e-01   7.3048172e-01
   9.3217632e-01   7.4868672e-01
  -4.8291624e-01  -5.4071106e-01
   3.1530210e-01   1.0110276e+00
   6.0544588e-02  -4.1059311e-01
  -7.2514534e-02   7.8119325e-01
   1.1279445e-01   1.0071617e+00
  -1.3135983e-01   8.0672384e-01
  -1.1955430e-01   9.4634830e-01
  -4.8024734e-02   8.7389696e-01
   4.7656550e-01   1.4510583e+00
  -2.1350929e-01  -1.0263060e+00
  -3.5763957e-01   1.0818400e+00
  -1.0238042e-01   1.0803440e+00
  -1.2728807e+00   2.0351032e-01
   1.5696316e-01  -9.5673402e-01
   1.8580721e+00   1.0713993e-01
   1.8452279e-01   3.2890675e-01
  -1.2088527e+00   1.1286732e+00
  -1.3686607e+00  -5.9463335e-02
  -9.5385354e-02   8.2381010e-01
  -7.9065538e-01   2.6946563e-01
  -6.0505033e-01   7.9758625e-03
   7.0077248e-01   5.8001345e-01
   8.7259063e-01   4.5781777e-01
   1.0095397e+00   2.6647249e-01
   8.9629787e-01   2.3461573e-01
  -6.4614743e-01   3.5443480e-01
  -7.5753537e-02   4.0342305e-01
  -2.5234841e-02   4.6398726e-01
   1.4790689e-01   5.0064461e-01
   1.0041099e+00   6.4196962e-01
   1.3455750e-01   4.6927803e-01
  -8.5432174e-01   1.2319241e+00
  -1.0350981e+00   1.4141172e+00
  -3.7368536e-01   9.4738308e-01
   6.1971694e-02   6.9972687e-01
   4.3431426e-01   2.8442667e-01
   9.5605297e-01   3.2052606e-02
   1.1402476e+00  -1.9649346e-01
   1.5918092e+00  -5.6999978e-01
   1.7319744e-01   3.1906203e-01
   6.5247072e-03   6.4804610e-01
   1.1985045e-01   5.2097907e-01
  -1.7199406e-01   1.0240858e+00
  -5.3189810e-01   4.1247367e-01
  -4.3272399e-02   4.1067205e-01
  -3.9138326e-01   6.5872778e-01
   1.3567714e-01   4.1301757e-01
  -7.5018954e-01   3.5832180e-01
  -4.7817354e-01  -8.9496594e-02
   7.3301395e-01  -1.1226147e+00
  -1.7451408e-01  -2.1187995e-01
  -2.2594619e-01   4.3344875e-01
  -4.5674058e-01   1.3930254e+00
   4.5881718e-01   6.4414833e-01
   5.3787525e-01   2.7625280e-01
   9.6777546e-02   4.3914660e-01
  -1.5787075e-01   4.0640478e-01
   2.1301354e-01   1.1082129e+00
   2.0903391e-01   1.1396441e+00
  -4.9788298e-01   1.3056554e+00
   1.2520358e-01   1.6526833e+00
  -7.6979854e-02   1.8864545e+00
  -2.1672867e-01   1.2783133e+00
  -2.9966478e-01   1.7381268e+00
  -6.1859691e-01   9.4770725e-01
  -1.3080166e-01  -1.5194927e-03
   2.1516991e-01  -2.4808863e-01
   2.6847679e-01   2.5666653e-01
  -7.4663303e-02  -2.4304858e-01
  -1.9145089e-01  -6.9664849e-03
  -1.0375386e+00   1.6052131e+00
  -7.3535432e-01   1.9627385e+00
   2.1793705e-01   1.5601617e+00
   5.7821976e-01   1.8063958e+00
   2.9798410e-01   1.5134881e+00
   5.2849786e-01   1.2371059e+00
   9.0838336e-01  -2.9597130e-02
   9.2582908e-01   5.2637580e-02
  -4.5161312e-01  -8.4770845e-01
  -5.7445792e-01  -5.4968512e-01
  -5.1761517e-01  -7.9549364e-01
  -1.2481046e+00   6.4879958e-01
  -7.5504844e-01   1.0133004e+00
   5.4715707e-03   4.7741148e-01
  -4.4336105e-01   1.1216157e+00
  -6.9898054e-01   5.2398757e-01
  -1.4006573e-01   2.9697591e-01
   2.6220963e-01   1.0635219e+00
   1.7809836e-01   1.3111496e+00
  -4.3892284e-02   1.0685604e+00
  -6.3405158e-02   6.6498937e-01
  -9.4808916e-02   9.9420344e-01
  -3.4754651e-01   1.0729309e+00
   4.0561431e-02   1.5412848e+00
  -2.9152664e-01   2.6054059e+00
  -9.1879239e-01   9.0094880e-01
  -3.1224989e-01   2.3979781e+00
   3.3908102e-01   2.0094410e+00
   4.6651229e-01   1.4722821e+00
   1.7571432e-01   9.9573687e-01
  -2.2349240e-01   1.3458391e+00
   1.8567533e-02   5.9681332e-01
  -4.0680223e-01   6.7196741e-01
   2.6806321e-01  -8.8406184e-02
   5.4152264e-01  -1.2586556e-01
   2.0354748e-01  -4.0722729e-02
  -9.5141637e-02  -5.4459298e-01
   3.5034049e-01  -1.5917295e-01
   3.0372842e+00   9.6474407e-01
   2.8731595e+00   1.1588695e+00
  -2.6769153e+00  -2.4063614e-01
  -2.2540754e-01   8.4313117e-02
  -1.4954484e+00   2.9543735e-01
   3.8596101e-01   1.6973524e+00
   5.8136562e-01   2.2062398e+00
   1.0150035e+00   1.9287247e+00
  -2.6147424e-01   2.3044170e-01
  -4.8031750e-01   1.8165884e+00
  -4.1328236e-01   1.4487767e+00
  -4.1146953e-01   7.3347600e-01
  -1.3946648e+00   8.5041776e-01
   6.1581587e-01  -9.7768044e-01
  -1.4150019e+00   1.2478686e+00
  -1.3555387e+00   1.4848440e+00
  -7.4409985e-01   1.4182511e+00
  -9.8161144e-01   1.5434020e+00
  -9.1031039e-01   1.8256354e+00
  -9.6822363e-01   1.7955255e+00
  -1.0123622e+00   1.1873126e+00
  -1.0202759e+00   7.1490709e-01
  -1.5209687e-01   1.3487047e-01
   1.6335368e+00  -1.2174858e+00
   8.5522599e-01   2.5520307e-01
   2.3438354e+00  -2.0565814e-01
   2.4969294e+00   3.2910483e-01
   2.5430975e+00  -5.7398027e-03
  -4.5635806e-01   1.0062694e+00
   2.0717490e-01  -8.6832305e-01
   4.9526130e-02  -1.8501066e-01
  -4.4936093e-01   1.3752165e+00
   1.6565049e-01  -4.3640522e-01
   1.5739308e+00   1.3700618e-01
  -3.1974916e-01   1.0657013e-02
   3.4442948e-01   3.8644468e-01
   3.1495852e-01   5.2887235e-01
   9.0773951e-01   1.4088339e+00
   2.7754838e-01   7.4109862e-01
  -1.7538553e-01   8.4098039e-01
   6.5484511e-01   1.0828316e+00
   5.2268871e-01   1.1183171e+00
   4.4835733e-01   8.8312864e-01
   7.0841083e-01   2.7608096e-01
   2.6483760e-01  -2.3562499e-01
   3.9969377e-01  -1.9470953e-01
   1.3939269e+00   7.8286437e-01
  -2.4129332e-01   4.7023945e-02
  -3.6220469e-01   1.9214085e-02
   6.7993182e-02   2.4658841e-01
  -2.6223919e-01  -6.5948446e-02
  -3.1975772e-01   2.4672083e-01
  -7.6662112e-01   4.4292544e-01
  -1.2364416e-01  -5.5201993e-01
  -2.8840751e-02   1.5171653e-01
  -7.5271122e-01   8.9712677e-01
  -4.6783153e-01   7.1613944e-01
  -2.6143530e-01   8.8460466e-02
  -2.3871597e-01   2.6273708e-01
  -3.4498512e-01  -1.2541137e-02
  -8.5910144e-01   6.5399517e-01
  -3.2265162e-01   7.8974979e-01
  -8.6702100e-02   7.3124674e-01
  -6.9130854e-01   4.0747298e-01
  -1.3332221e+00  -4.0959940e-01
  -7.9761344e-01   3.5388305e-01
   2.5098301e-01   8.0183446e-01
   1.3364538e-01   2.6836447e-01
   3.2102787e-02   2.1304896e-01
  -1.1173212e+00   1.2561929e-01
  -9.0266941e-01   5.6820759e-01
  -8.0691892e-01   4.9568344e-01
  -1.1055839e+00  -1.8469730e-01
  -1.2497441e+00   5.9455396e-01
  -8.3640369e-01   1.5710142e+00
  -6.6968709e-01   7.3732503e-01
  -1.0207522e+00  -2.2765169e-01
  -1.0394307e-01   2.6776044e-01
   1.4422637e+00   6.0929810e-01
   1.4744303e+00   1.0916908e-01
   7.8324227e-01   1.2217555e+00
   1.3076663e+00   5.7625395e-01
   8.1745236e-01   8.8268031e-01
   8.1675735e-01   6.5876032e-02
   2.3680671e-01   8.1667334e-01
   4.2129322e-01   1.9239719e+00
  -9.6236927e-01  -3.3355129e-02
   2.7950804e-01   1.9634939e+00
   3.0524823e-01   7.8207755e-01
   1.2819733e+00   8.0926160e-01
   1.3228554e+00  -1.8781961e-01
   1.2026235e+00   4.4698848e-01
   4.9014892e-01   1.2244587e+00
   6.6875081e-01   1.3938404e+00
   2.4640031e-01   8.3722324e-01
  -1.6233275e-01   4.5381192e-01
   1.4956627e-01   1.0330697e+00
  -2.2290766e-01   9.2046327e-01
  -1.7463447e-01   6.0417322e-01
  -7.2290593e-01   9.2751048e-02
  -1.6232624e-01   4.5385675e-01
  -4.3202088e-01  -4.2392706e-01
  -7.1400183e-01   5.5419360e-01
  -5.1323904e-02   4.8948213e-01
   4.9976893e-01   1.3950548e+00
  -9.0257300e-02   2.9900825e-01
  -8.5358882e-01  -6.6909806e-01
   1.2085080e-01   5.5538441e-01
  -8.0791249e-02   7.3563825e-01
   6.3083508e-01   1.6326475e+00
  -3.4185357e-01  -8.5218536e-02
   6.7429476e-01   3.2034578e-01
   9.0412858e-01   8.1158867e-02
   1.5975450e+00   7.0252804e-01
   2.2347448e+00   1.1347450e+00
   1.4623435e+00   4.3211558e-01
   3.4662929e-01   3.4724909e-01
  -5.3846018e-01   4.3668194e-01
  -7.8341222e-01   8.5683641e-01
  -9.2807383e-01   1.3600956e+00
   1.1038852e+00   6.4560687e-01
   9.7624741e-01   3.2881421e-01
  -1.2870346e+00   1.5284644e+00
  -1.1414186e+00   1.1104215e+00
   2.0211483e+00   1.0380040e-01
   1.2112774e+00   2.9168858e-01
  -9.9753475e-01   6.6414633e-01
  -2.3284261e-01   3.1396888e-01
   3.1785483e-02  -1.3235807e-01
  -7.0460660e-01   3.4801729e-01
  -1.4665897e+00   8.5975747e-01
  -4.3936326e-01   5.3190550e-01
  -4.1667672e-01   1.6660716e-01
  -1.1354945e+00   1.3165861e+00
  -6.1973083e-01   9.3252644e-01
  -5.7382306e-02   5.2462992e-01
   1.0698921e-01   1.1528364e+00
  -1.9223983e+00   7.4322231e-01
   3.6215954e-01   4.8918732e-01
   4.0540355e-01   7.3632607e-01
  -4.1131962e-01   6.8293571e-01
   1.0044188e-02   5.9096773e-01
  -1.4292052e-02   5.7494829e-01
  -1.4059476e-01   5.2604258e-01
  -2.1187501e-01   7.9383059e-01
   5.9896597e-01  -1.1161644e-01
   1.2852661e-01   6.1473914e-01
   3.4291639e-01  -1.3946832e-01
   4.4417098e-02   6.8517625e-01
  -2.4093526e-01   5.5471799e-01
  -3.2854211e-01   3.6004500e-01
  -5.5428123e-01   4.1419225e-01
   4.3010876e-01  -3.3458717e-01
   1.4281399e-01   5.5297308e-01
   5.3706212e-01   1.1327083e-01
  -5.2407710e-01   6.5564769e-01
  -1.3331611e-01   2.9108993e-01
  -4.5183222e-01   6.2459541e-02
  -4.9975180e-01   1.9373069e-01
   1.1896158e-01   3.9640818e-01
   8.1374526e-02  -2.8605292e-01
   4.7298542e-02  -3.8925103e-01
   2.6076440e-01  -1.1280696e+00
  -5.9358642e-01   1.4126779e+00
  -5.3509267e-01   1.4143175e+00
  -4.9624458e-01   1.2346764e+00
  -4.9147477e-02   1.1443419e+00
   6.2786998e-01  -3.1855634e-01
  -1.3147915e-01   2.3304310e-01
   3.7997518e-01  -1.0188394e-01
  -6.2394862e-01   1.5066412e+00
  -4.6251856e-01   1.1844077e+00
  -2.7625580e-01   1.4413623e+00
   7.7786552e-01   1.5250848e-01
  -3.1350690e-01  -8.0930253e-01
  -3.7714484e-01   1.0279599e+00
   6.7761589e-01  -7.2608798e-01
  -3.0886886e-02   1.6968021e-01
  -5.7477725e-01  -4.4228867e-01
  -1.0157491e-01   1.6452065e-01
  -3.3370382e-01   8.4287109e-01
   6.4554028e-01   1.9253875e-01
   2.3180915e-01   1.0043189e+00
  -1.1737732e-01   1.3917681e+00
   2.6340921e-01   7.5951638e-01
   2.0614980e-01  -1.3351244e+00
   1.2402817e+00  -3.1224369e-01
   3.1516099e-02   1.2210969e+00
  -1.3974743e-01   3.6840998e-01
   7.4959788e-02   6.5753458e-01
  -2.4565200e-01   8.6891026e-01
  -1.4273998e-01   6.9246806e-01
   4.7050224e-01   6.6802898e-01
   1.0166922e+00   2.0320494e+00
   5.8580004e-01   1.8031610e+00
  -4.1040132e-02   1.3083245e+00
  -6.3592123e-02   1.4956110e+00
  -3.3938062e-01   1.3943351e+00
  -5.5916240e-01   1.3140019e+00
  -3.4081323e-01   7.7188329e-01
  -5.2324967e-01   9.9027730e-01
  -7.2461107e-01   9.8615688e-01
  -6.4362090e-01   9.9785356e-01
  -6.9207864e-01   4.5168862e-01
  -4.3912485e-01   1.9461624e-01
   1.7924640e-01  -6.7724274e-01
  -3.2979372e-01   5.5728229e-02
   1.2245062e+00  -8.4089802e-01
   9.3703710e-01  -1.4958223e-01
  -3.6807076e-02   7.4120613e-01
  -8.9982631e-02   7.4061381e-01
   8.9416934e-01   1.9813593e+00
  -9.6304482e-02   3.4113195e-01
  -3.3929121e-01   7.5977096e-01
  -7.0740032e-01   1.3068606e+00
  -1.4310934e-01   1.5029930e+00
  -2.4052637e-01   9.6005410e-01
  -1.5604609e-01   1.0281210e+00
  -7.1205470e-02   1.6769343e+00
  -1.8668876e-01   2.1422144e+00
  -2.5040051e-01   2.1467602e+00
   9.2810679e-02   2.5703568e+00
   1.4458291e-01   1.9560234e+00
   9.0649044e-02   9.5460435e-01
   1.1961420e+00   2.6065047e-01
  -1.6216279e-02   5.5599856e-01
  -8.3547777e-02   5.8693365e-01
  -1.8894396e-01   7.8834283e-01
  -9.8128189e-02   1.3128498e+00
   1.0184657e-01   2.3784223e+00
   4.7900785e-01   2.7005735e+00
   2.3678213e-01   2.7804202e+00
  -2.1914798e-01   6.0422995e-01
   8.2182448e-01   1.1244691e+00
   2.4726555e-01   4.7348368e-01
  -7.1025894e-01   2.0832829e+00
   5.8179371e-02   6.8996384e-01
   9.8834441e-02   4.2665540e-01
   3.8249214e-01   2.8356688e-01
  -8.8637670e-02   3.2173484e-01
  -2.2325350e-01   4.1454270e-01
  -6.8706926e-01  -3.8750698e-01
   3.0278963e-01   9.0172001e-01
   2.7222725e-02   3.1918018e-01
   1.7617819e-01   5.4713263e-01
  -7.9551207e-02   4.6627435e-01
  -1.9114289e-01   4.1061777e-01
  -1.5359699e-01   5.6564182e-01
  -2.5449083e-01   3.6332924e-01
   1.9517086e-01   7.9975537e-01
   1.4560396e-01   3.7751291e-01
   2.9127102e-01   8.9875431e-01
   7.3967077e-01   1.4330910e+00
   1.0083779e+00   1.1298736e+00
   1.5020109e-01   1.0873066e+00
  -1.5499864e-01   6.8489042e-01
  -4.7343593e-01   1.3367122e-01
   2.0420032e-01  -3.8109366e-02
   1.1699684e-01   2.4949802e-01
   1.1130788e+00   1.9434534e+00
   4.0350767e-01   2.0272515e+00
   8.6791585e-03   1.5272729e+00
  -2.3853847e-01   3.0394572e-01
   2.2825260e-02   9.8932143e-01
  -2.1256928e-01  -1.6230176e-01
   3.0357034e-01   3.0743231e-01
   3.9737462e-01  -2.2469762e-01
   7.2031590e-01  -1.6119936e-01
  -8.2426551e-01   1.1329288e-01
  -3.2245119e-01   8.2756073e-01
  -9.9902459e-02   8.9586166e-02
   1.6393960e-01   8.3147343e-01
   2.0188025e-02   8.6818566e-01
  -4.7114710e-01   2.5945118e-01
  -2.8497734e-01   2.1501256e-01
  -2.4400980e-01  -2.6766721e-01
  -8.0847345e-01  -2.7132155e-01
  -3.9955314e-02  -3.0753957e-01
   2.4835445e-01  -5.2819140e-01
   5.3837069e-01   2.6594349e-01
  -2.1376737e-01   2.0842662e-02
  -1.7711596e+00  -7.6351154e-01
   1.6273594e-01   1.1315779e+00
   5.9335431e-01   1.4451572e+00
   1.8336804e-02   4.6519758e-01
   5.1969624e-01   1.1055125e+00
   3.8171665e-01   5.7045152e-01
  -7.6993708e-02   1.1314637e+00
  -2.3623243e-01   1.1841169e+00
  -5.6922741e-02   8.5928308e-01
   9.6817346e-02   8.9099058e-01
  -4.3047568e-02   7.3956033e-01
   1.3900709e-02   4.8285490e-01
   5.6004561e-01   1.6770498e+00
   5.9297496e-02   5.0308066e-01
   2.1737426e-01   7.5467658e-01
   1.7800394e-01   5.0680277e-01
  -1.8182046e-01   1.9372051e-01
  -1.0431671e-01   2.4981387e-01
  -2.5012814e-01   5.4193542e-01
  -7.4376363e-03   8.1767336e-01
  -2.3341160e-01   5.0194666e-01
  -5.0130285e-01   8.2185113e-01
  -2.0663983e-01   2.0616945e-01
  -3.8099201e-01   1.0867364e+00
  -5.4679845e-01   2.7499689e-01
   5.5761546e-01   1.8942846e+00
  -1.4997495e-01   5.7564851e-01
  -3.7117012e-01   9.6048122e-01
  -1.4752297e-01   7.2756431e-01
   1.3581740e-01   3.0452843e-01
   7.4643721e-01   2.7675829e-01
   2.6607988e-01   5.8617264e-01
  -9.8980075e-02   2.8527048e-01
  -8.6215047e-01   5.5701465e-02
  -6.0050750e-01   2.1374422e-01
  -1.0262802e-01   1.1924634e+00
   1.3258323e-01   3.3824173e-01
   4.3690568e-01  -3.4981687e-01
  -1.6645257e-01  -3.3341796e-01
  -3.4042509e-01   1.0490841e+00
   3.6885275e-02   8.0980433e-01
   4.2058488e-01   9.0551518e-01
   1.3166757e-01   3.3326540e-01
   1.2986910e-01   2.9660364e-01
   5.4559270e-02   9.8852649e-02
  -9.9531694e-01   1.3997925e+00
  -2.0435001e-01   3.4080396e-01
  -3.2279696e-01   1.5740479e+00
  -5.9421319e-02   1.5900787e+00
   1.0737887e-01   1.5136997e+00
  -4.6832707e-02   2.0613461e+00
  -6.9538700e-02   2.1274010e+00
  -6.3323770e-01   1.2506359e+00
   3.1688812e-01   2.1242857e+00
  -1.2331700e-01   5.6641252e-01
   1.4648789e+00   3.3873266e-01
   6.9725890e-01  -7.7170972e-02
   6.4281723e-01   9.8161194e-01
   9.3775467e-01   8.8133281e-02
   4.3980744e-01   1.2062138e+00
   4.1602880e-01   9.9284437e-01
   3.6620347e-01   8.5651492e-01
  -4.1809687e-01   5.1615325e-01
   3.0257894e-01   1.1978722e+00
  -1.5267568e+00   1.2010376e+00
  -1.1356200e-01   1.1803138e+00
  -9.7136713e-02  -1.2396439e+00
   1.7215348e-01  -5.3626014e-01
   6.0862665e-01   1.3868163e-01
   3.2512974e-01  -5.2035184e-01
  -1.1835059e+00   1.3135394e-01
  -1.2649402e+00   5.0072353e-01
   7.6876224e-02  -1.4837808e-01
   1.7026951e+00  -1.6158568e-01
   1.3196319e+00  -1.9344836e-01
   1.4377929e+00   1.8022836e-01
   1.8628592e+00   1.2832684e+00
   1.3567200e+00   1.1539539e+00
   1.2517033e+00   4.8309718e-01
   9.2078346e-01   8.3779007e-01
   5.6701015e-01   3.3608024e-01
  -6.5681453e-01  -8.5165667e-01
  -1.4316736e+00  -3.9528698e-01
  -1.2999678e+00   7.2678347e-02
  -1.3689553e+00  -1.0852373e-01
  -1.5856444e+00  -5.5889096e-01
  -1.5967064e+00  -3.3769260e-01
  -8.3371562e-01   2.5527647e-01
  -1.2180834e+00   7.6646464e-01
  -1.4558168e+00   9.8628180e-02
  -1.1560537e+00   7.5855361e-01
  -7.6964921e-01  -1.7163685e-01
   1.9149451e-01   6.9143360e-02
   1.0549576e+00   4.8269292e-01
  -3.6365387e-01   3.7409851e-01
   1.0484007e+00   5.5491224e-01
  -4.7942159e-01   9.4967813e-01
   7.0488340e-01   8.6594777e-01
   7.9722412e-01   5.5006258e-01
   1.2407313e-01   4.0856643e-01
  -1.6847923e-01   2.6621622e-02
  -2.6249827e-01   6.4689851e-01
  -2.5858953e-01   7.1027735e-01
   3.0325776e-02   4.5311336e-01
   2.3254170e-01  -3.9245257e-01
   1.3977769e-01   4.4606194e-02
  -2.3420153e-02   6.1789278e-01
   2.9403884e-02   3.7778444e-01
   7.0428384e-02   4.3015990e-02
   5.9048561e-03   1.1620194e+00
  -1.6244372e-02   2.4094459e-02
  -3.4757624e-01   3.3514536e-01
   1.8004760e-01   2.2960821e-01
  -6.6118267e-02   2.1279781e-01
   3.9024515e-01  -1.7109653e-01
  -3.4219391e-01  -7.2458106e-01
   3.4043440e-01  -1.4114182e-01
  -5.8062600e-02   3.9335810e-01
   4.2441266e-02   1.1869737e+00
  -2.5640653e-01   6.6538147e-01
   6.2412328e-01   6.8440165e-01
   2.0224055e-01   2.4686911e-01
   3.3427426e-01   8.9119796e-01
  -3.4918954e-01   3.9571984e-01
  -7.8441056e-02   5.0628068e-01
   1.8710950e-02   5.5842918e-01
  -5.6360721e-01   5.0375522e-01
   6.3571531e-01   6.7673773e-01
  -4.9285839e-01  -3.4329821e-01
  -4.9356900e-01  -6.5370735e-01
  -1.9107038e-01  -4.7952460e-01
   1.5038658e-01   4.0526044e-01
  -5.1311699e-01   2.9435733e-01
  -4.7285891e-01   8.9689852e-02
  -6.3056518e-01   2.0201984e-01
   7.7655246e-02  -5.1399860e-02
   4.7318289e-01   8.4056068e-02
   2.3132062e-01  -4.2519382e-03
   1.9523759e-01   3.6292242e-01
   2.0995606e-01  -1.1537235e-01
   8.9020838e-02  -4.7841891e-02
   3.3982364e-01  -3.1435756e-01
  -2.2575229e-01  -8.2680087e-01
   9.9392370e-02   1.6756447e-02
   2.3899177e-01  -5.6805236e-01
   3.0496225e-01  -7.0345011e-01
   1.8559794e+00   4.5491611e-01
   3.6055821e-01   3.2706703e-01
   3.6538624e-01   1.1855826e+00
  -6.2148658e-01   8.6052133e-01
   5.2853867e-01  -3.9757470e-01
   3.9465027e-01  -6.7751371e-01
   2.2933448e-01   9.3122737e-01
   4.7166314e-01  -5.8112168e-01
  -3.3325633e-01   7.0843459e-01
   1.0300348e+00   1.7352337e-01
   1.1745208e+00   8.2504490e-01
  -1.7048258e+00  -6.5301600e-02
  -1.1082798e+00  -1.1720906e-01
  -9.0585557e-01   8.0944341e-01
   1.1612618e+00   6.8074207e-01
  -1.2265239e-01   1.0867915e+00
   1.3012554e-01   7.0726291e-01
  -1.8246862e-01   9.5816096e-01
   1.0635655e+00  -2.5863809e-02
   1.2011448e+00   6.4798968e-01
   1.3141537e+00   3.6882892e-01
  -1.8638660e-01   1.0599716e-01
   1.3762000e+00   3.5853530e-01
  -2.3479318e+00  -6.2167576e-01
  -2.3101307e+00  -1.6722106e-01
   1.0780017e+00   5.2412483e-01
  -2.0441082e+00  -5.9321568e-02
  -8.8328801e-01   7.2656768e-01
  -8.7790779e-01   5.9851323e-01
  -1.0654067e-01   5.3213215e-01
  -1.4464744e-01   6.0728962e-01
   1.3474513e-01   1.0269675e+00
   4.4543690e-01   3.9004348e-01
   8.5137630e-01   3.7945882e-01
   9.6766145e-01   9.0283403e-01
   9.8108331e-01   6.9390732e-01
   7.2809092e-01   1.0799321e+00
  -8.3436784e-01   1.9410778e-01
  -1.1713733e+00   2.8128578e-01
  -1.1087711e+00   8.8709594e-01
  -8.2076541e-01   5.5423459e-01
  -5.3248198e-01   6.5434357e-01
  -7.3160904e-01   5.1283939e-02
  -7.7015760e-01   4.9703418e-01
  -9.7128213e-01   2.8962402e-01
  -9.3680200e-03  -5.2644674e-01
   5.5307587e-01  -5.5684250e-01
   5.5823068e-01  -3.0815721e-01
   2.2796103e+00   2.1139066e-01
   1.3841231e+00   4.2364639e-01
   1.3859569e-01  -6.1221568e-01
  -9.2319984e-01   1.2286955e-01
  -1.0040059e+00  -3.6663354e-01
  -1.9997778e-01   2.0526183e+00
  -2.6052457e-01   2.1494855e+00
  -5.1380303e-01   2.6218364e+00
  -2.9906560e-02   2.1862779e+00
  -1.9420857e-01   5.4038114e-01
  -6.0371912e-01   6.0283814e-01
  -1.3369449e-01   1.6565260e+00
  -1.3696100e-01   2.1164224e+00
  -2.4208841e-01   2.0734059e+00
  -1.9135709e-03   1.6200662e+00
   3.2367809e-01   9.9347470e-03
   4.8979206e-01   5.7818793e-01
  -4.3290514e-01   4.3047580e-01
   4.5428334e-01  -7.7955442e-01
  -3.0430372e-01  -7.9079677e-02
  -2.5209617e-01   4.5423035e-01
   3.3942171e-01  -5.7046676e-01
   1.4307852e-01   2.9100267e-01
  -9.2578714e-02   4.8487109e-01
   2.2453307e-01   1.5968393e+00
  -6.6261866e-02   1.1024491e+00
   9.0198978e-02   1.7762282e+00
   3.5798154e-01  -4.7516255e-01
   5.4050607e-02   1.5518201e+00
   2.2221294e-01   2.1001507e+00
   7.6571187e-01  -6.3245486e-01
   4.9209531e-01   7.3782968e-01
   3.5046495e-01   5.3866047e-01
   3.9031119e-01   1.3777708e+00
   3.9929571e-01   1.7227298e+00
   7.6541034e-01   3.1234039e-01
   1.2858574e-01   1.8558895e+00
  -1.1794378e+00   1.6048140e+00
  -5.4789363e-02   2.1450025e+00
  -3.6367166e-01   2.4117928e+00
  -3.0193591e-01   2.0568722e+00
  -3.2288483e-01   1.8278983e+00
   1.5601653e-01   1.8772138e+00
  -8.6472261e-03   2.4137433e+00
  -4.3482806e-01   2.3047312e+00
  -2.8357561e-01   2.5130736e+00
  -9.8770258e-01   1.8247013e+00
  -3.2638262e-01   2.5836360e+00
  -3.9938650e-01   1.9895345e+00
  -2.6714315e-01   1.0879160e+00
  -5.3389075e-01   9.2658308e-01
   5.0974099e-02   2.0189388e+00
  -6.2740907e-01   7.5158200e-01
   1.0479548e+00   5.7908486e-01
   9.4074807e-01   7.0294031e-01
   1.3698284e+00   3.9159818e-01
   3.9196560e-01   1.3105489e+00
   1.0313069e-01   1.1971230e+00
  -4.2360884e-01   6.6605984e-01
  -4.7881520e-01   8.2325146e-01
   1.2612853e-01   2.4766326e+00
  -7.2108490e-01   6.7433681e-01
  -2.3416268e-01   6.8522578e-01
   2.9759311e-01   1.2439083e+00
   1.5079567e-01   1.5056201e+00
   6.3748132e-01   1.0587140e+00
  -1.7664374e-01   2.0753165e+00
  -4.4242789e-01   6.8637302e-01
  -1.0154030e+00   6.1446057e-01
  -9.1749076e-01   3.5219336e-01
  -6.7452456e-01   4.3044675e-01
  -5.4527735e-01   1.5473543e-01
   1.8470552e-01   1.4988000e-01
   8.1944803e-01   2.1141538e-01
  -1.2071164e-01   1.5231682e-01
   6.8416962e-01   1.0113975e-01
  -4.3310183e-01   1.7941012e-01
   3.6089711e-01   9.3752568e-01
   2.5798077e-02   9.4337442e-01
   6.1358020e-01   5.2088397e-01
  -2.0339226e-02   9.3313742e-01
   9.5405702e-01  -4.0801427e-01
   1.0863523e+00   4.1691708e-02
  -2.3251109e-01   8.4344676e-02
   3.9004239e-01   1.3058567e-01
   3.1814732e-01   1.3450863e-01
   6.9770918e-02   3.3612263e-01
   4.2423843e-01   2.1378228e-01
   1.3115169e-02   7.2517576e-01
  -5.7911561e-01   8.2215564e-01
   1.6968283e-02   8.0751167e-01
   1.1228197e-01   9.6310847e-01
  -1.6381106e-01   1.4595352e+00
  -3.0642977e-01   1.1610023e+00
  -7.8761690e-01   7.1878444e-01
   6.9473392e-01   2.4806642e-01
  -2.1188090e-01   1.8668517e-01
   1.3060442e-02   6.4726597e-01
   3.8591469e-01   1.7971278e-01
   3.0990278e-01   8.4257956e-01
  -9.1314194e-02   8.0205235e-01
  -4.6349938e-01   2.9345139e-01
  -1.4450849e-01   1.5959947e+00
  -6.6528069e-01   2.0873087e+00
  -4.6634923e-01   3.9913050e-01
   1.3122135e+00   1.2464512e+00
   1.7094451e+00   1.9123434e+00
   1.0993203e+00   2.2388227e+00
   2.1616510e-01   2.3134271e+00
  -1.2931600e+00   2.5992395e+00
   9.0306814e-01   2.0346055e+00
   3.6057128e-01   1.6940845e+00
  -8.6302366e-02   2.7896249e+00
   2.8127957e-02   2.8946103e+00
  -1.5422678e-01   2.8586995e+00
  -4.3988181e-01   2.8104307e+00
   4.6068348e-01  -2.8847436e-01
  -9.5931623e-01   1.0486443e+00
   1.0948279e+00   4.8518061e-02
  -9.0554977e-01   1.1603123e+00
  -2.0639174e-01   2.3054556e+00
  -1.5752376e+00   4.6016843e-01
  -1.0561581e+00   8.5273064e-01
  -9.9650437e-01   1.3711865e+00
   5.2296499e-01   4.3897135e-01
  -9.5791794e-01   1.3365424e+00
  -1.2264211e+00   9.4665756e-01
   1.3176805e+00   1.4957174e-01
  -1.0121459e+00   1.4529200e-01
   1.8232200e+00   1.4365384e+00
   1.1525553e+00   4.6933102e-01
   3.8995503e-01   1.9463057e+00
   2.2600385e-01   1.1350382e+00
   4.4592575e-01   1.1178839e+00
   7.8252429e-01   1.8236426e+00
   6.1189639e-01   1.6831519e+00
   8.6928058e-01   1.4970161e+00
   3.9997110e-01   1.0832396e+00
   2.4494751e-01   1.3857034e+00
   8.8394154e-01   1.5232984e+00
  -1.9042197e+00   9.1336652e-01
   1.7664301e+00   2.1293110e+00
   1.6711156e+00   7.1304705e-01
   4.9964253e-01   9.5590898e-01
   1.3320501e+00   2.9074973e-01
   9.6917618e-01   6.4407627e-01
  -1.6085979e+00   2.9439688e-02
  -2.1859553e+00   4.8615101e-01
  -1.7452612e+00   1.9355759e-01
   2.0660595e+00   1.4460519e+00
   8.4147358e-01   7.1401552e-01
  -2.0403209e+00   3.7605309e-01
   1.2000587e+00   8.7444993e-01
   1.0747057e+00   1.2226467e+00
   5.8719480e-01   6.1468037e-01
   3.5041950e-01   4.4266510e-01
  -1.5994585e+00  -6.9871428e-01
  -2.4144884e+00  -3.1812149e-01
  -1.6614310e+00  -1.1103378e-01
  -2.0530395e+00   3.7733221e-01
  -1.1074007e+00   1.7232615e-01
  -1.5567980e-01   2.5700558e+00
   3.4699661e-01   1.4096829e+00
  -8.2610798e-02   1.8033737e+00
  -3.0844903e-01   2.2882674e+00
  -1.9388071e-01   2.1635802e+00
  -4.4476679e-01   2.9492953e+00
  -4.1608663e-01   7.1484880e-01
  -2.1354246e-01   4.8343286e-01
   6.9136405e-02   5.0002610e-01
  -7.5160859e-01   2.8395358e+00
  -7.2296557e-01   2.4849932e+00
  -3.5967948e-01   2.5952114e+00
  -1.4765897e+00   2.1197938e-01
  -4.5681275e-01  -1.7880143e-01
  -1.1359773e+00   5.9390285e-02
   7.0925147e-01   1.9975704e+00
   5.3618570e-01   2.4725710e+00
   4.8515972e-01   1.9782587e+00
  -1.1917622e-01   2.4542707e+00
  -6.5597575e-01   2.0805247e+00
  -5.6636688e-02   2.6220347e+00
   2.2365322e-01   2.1997294e+00
   9.2639361e-01   1.0401861e+00
   8.3126817e-01   7.8896756e-01
   7.0132700e-01   7.2906011e-01
   8.8490205e-01   9.1458071e-01
   1.0610463e+00   2.8213689e+00
   1.1762900e+00   2.5436704e+00
   7.0622880e-01  -2.2767117e+00
   1.1305929e+00   3.5219849e-01
   9.0833691e-01  -1.6144536e-01
   2.4898104e-01  -1.6242866e-01
   7.0910334e-01   5.1771640e-01
  -2.3453126e-01   7.1326478e-01
  -5.9198237e-01   2.2196112e-01
  -2.9316182e-01  -1.1588017e-01
   1.0041917e+00   7.9801557e-01
   5.8710067e-01   1.2532616e+00
  -2.1622214e-01   1.4549417e+00
  -4.3337416e-01   1.1523117e+00
  -1.5842911e+00   4.7629267e-01
  -1.7352595e+00   3.7023607e-01
  -1.2852996e+00   5.5250480e-01
  -3.0394108e-01   1.3893517e+00
  -4.3219359e-01   3.1509372e-01
  -1.8012821e-01   3.6235399e-01
   4.3624030e-01   5.2405459e-01
   9.9888693e-01   5.3791836e-01
   7.6287101e-01   5.8020280e-01
  -4.5747670e-01   5.0523215e-01
   2.7919475e-02   5.7925580e-01
   1.6656580e+00  -1.5122477e-02
  -1.3373195e+00   2.6443853e-01
  -3.1630178e-01   8.5833077e-01
   5.6973010e-01   6.4540720e-01
   3.5187046e-01   8.6670129e-01
  -2.0706658e-01   5.7297796e-01
  -1.0041540e+00   1.7721018e-01
   1.9697589e-02  -1.2496458e-02
  -1.0113216e+00  -3.4023230e-03
  -8.3689462e-01   9.4320040e-01
   5.7612597e-01   2.2766807e+00
  -7.1262703e-01   1.1138297e+00
  -6.1505807e-01   1.3402073e+00
   1.2611114e+00   2.3777424e+00
   3.0553132e-01   3.2749205e-01
   1.2425811e+00   2.0351230e+00
   9.8207460e-01   2.0739125e+00
  -6.3245728e-01  -2.2736661e-01
   2.3904506e-01  -4.7631558e-01
  -4.0158253e-02  -6.5477974e-02
   7.7117961e-01  -3.2338219e-02
   4.0453929e-01   1.0290548e+00
   1.4373645e-01   1.1808983e+00
   2.0759314e-01   2.6852119e-01
   1.4910847e+00   1.2715231e+00
   5.4258855e-01   1.3699118e+00
   1.3545353e+00   1.5787356e+00
  -7.5277390e-01  -7.1015275e-01
  -7.7679920e-01  -3.7607759e-01
  -2.0027091e-01  -5.0799348e-01
   3.1148851e-01  -5.0785922e-01
   9.9767412e-02  -7.4191269e-01
  -5.8661616e-01  -3.3725170e-01
   1.3185957e-01   4.5241669e-03
  -2.1188045e-01   3.7048722e-01
   7.9835496e-01   1.4267091e+00
  -5.3744062e-01   5.7015766e-01
  -1.1110653e+00   5.4108982e-01
  -1.5524569e-01  -7.1344115e-01
   6.1209643e-01   1.6695182e+00
   7.7155193e-03  -7.9078459e-01
   4.4111024e-02   1.7841207e+00
  -9.6160124e-01  -3.1447635e-01
  -9.5068027e-01  -1.8283553e-01
  -2.4270615e-01  -7.9251794e-01
  -6.4660082e-01  -2.8417254e-01
  -6.0617593e-01   7.2929215e-01
  -2.2288549e-01   1.4022001e+00
   2.7758740e-01   1.8641272e+00
  -6.1833708e-01   9.4852043e-01
  -5.6666727e-01   2.0055044e-01
  -1.3637741e+00  -1.3427983e+00
  -1.2768286e+00  -8.4447104e-01
  -3.0776759e-01   1.1922581e+00
  -8.5638429e-01   2.3329676e-01
  -5.2212810e-01  -1.6196462e-01
  -5.1701276e-01   7.5871071e-01
   3.9489324e-02   8.7624668e-01
  -8.8546229e-01   7.3530821e-01
  -6.0304667e-01   1.1450334e+00
  -2.0962284e-01   9.7151153e-01
   9.5237708e-03   1.1408376e+00
   6.2583873e-01   1.4470106e+00
   7.6518712e-01   1.0654812e+00
   7.1587654e-01   1.3253606e+00
   6.9880500e-01   1.5681006e+00
   1.1535765e+00   1.2320742e+00
   8.6109196e-01   3.1091750e-01
   8.2418449e-01   1.0493288e+00
   1.4708955e-01   5.2379705e-01
   5.1321285e-01   1.7379647e+00
  -3.3766433e-01   1.4004706e-01
   1.8376103e-01   1.7075893e+00
   1.3443423e+00   1.2426414e+00
   1.3807916e+00   1.9764058e-01
  -4.9430778e-01   1.9239701e+00
  -2.6924964e-01   1.4372255e+00
   2.0490783e-01   1.6823900e+00
  -1.1025376e-01   1.1395865e+00
  -1.3313452e-02   1.2747796e+00
   2.9412297e-01   2.4936398e+00
   2.3157600e-01   2.2839371e+00
   5.7434811e-02   1.4663982e+00
  -2.0494209e-01   1.5258112e+00
  -3.9720528e-01  -1.9596551e+00
  -1.8172454e-01  -8.4211389e-01
  -4.8132974e-02  -1.2906928e-01
   2.7956839e-01  -4.9746759e-01
  -4.4134516e-01  -1.4741523e+00
  -1.7447705e-01  -1.9440187e+00
   1.6701954e-01   8.0037780e-01
  -4.6544749e-01   9.6392186e-01
   1.9888099e-01   8.0479153e-01
  -2.0876999e-01   1.2923891e-01
   3.6094766e-01   8.4274281e-01
  -9.8546780e-02   3.8243806e-01
   6.0882064e-02   4.5204727e-01
   6.4129780e-01   1.6515727e+00
  -5.1693152e-02   1.5121732e+00
   1.4479235e-01   1.2545761e-01
   1.8044428e-01  -7.2914629e-02
   8.7243970e-02   1.6625370e+00
   2.5029048e-01   5.2877177e-01
   2.7818952e-01   1.1230621e+00
  -9.1037352e-01   1.2757021e+00
  -1.6477178e-01   2.8440492e-01
   3.4677519e-01   1.5516496e+00
  -2.3536605e+00   1.0926242e+00
  -1.7046590e-01   1.2385380e+00
   2.9585523e-01   1.0553295e+00
   4.1572230e-01   4.6403859e-01
   4.0463003e-01   5.0955558e-01
   1.1993048e-01   1.0274050e+00
  -2.0168595e+00  -9.2268721e-01
   3.3393002e-01  -7.7537044e-01
   2.4050989e-01  -6.2273410e-01
   2.0471373e-01   4.2043551e-01
   1.3069016e-01   1.7409600e+00
   2.5506610e-02   6.4202212e-01
   1.3523008e-01   2.1016519e+00
  -5.1799983e-02   5.3982654e-01
   1.5497771e-01   2.5497120e-01
   3.7144217e-01   8.3356235e-01
  -2.4653454e-01  -1.5651833e+00
   1.8489356e-01  -1.3998935e+00
   1.2825667e+00   1.6257221e+00
   9.8890235e-01   6.0770479e-01
   1.0786699e+00   1.2398798e+00
   6.8084476e-01   1.3936425e+00
  -2.3533713e-01   1.0582061e+00
  -3.8750873e-01   9.6667613e-01
   7.3063610e-01   1.0496995e+00
  -6.8818740e-02   1.0632517e-01
   1.5284557e+00  -6.2299345e-01
   7.0053214e-01   9.9662457e-01
   2.4671326e-01   1.8393457e+00
  -9.1700358e-01   1.0626694e+00
  -1.1368354e+00   6.7017556e-01
  -3.5709850e-02   7.4695085e-01
  -3.5628983e-01   5.7921999e-01
  -7.9148938e-01   2.6638362e-01
   8.7792409e-02   4.1869514e-01
  -8.3811726e-01   9.8783364e-01
  -1.2207562e-01   2.7580163e-01
   1.2285522e-01   8.8687859e-01
  -2.8975972e-02   9.5587921e-01
   2.2592040e-01   9.3103495e-01
  -4.7215151e-01   1.4586585e+00
   1.1942072e-01   7.9337283e-01
   2.9644520e-01   6.9830520e-01
   6.7006308e-02   5.9326481e-01
   2.3688367e-01   3.1760878e-01
  -7.3722078e-01   6.7074263e-01
  -4.5063635e-01   1.0128018e+00
   4.5599440e-01   8.6903748e-01
  -1.3222641e-01   1.8577278e+00
  -7.0854073e-01   1.4811552e+00
  -9.6409533e-01   1.8135457e+00
  -3.5881611e-02   1.2993819e+00
  -3.8714878e-01   1.3419817e+00
  -1.2140151e-02   9.6646272e-01
  -5.8323087e-01   8.1417400e-01
  -5.4178227e-01   1.2321763e+00
  -3.6563269e-01   1.7439665e+00
  -1.7056902e-01   9.3117776e-01
   2.6987866e-01   8.4992269e-01
  -2.5106808e-01   7.4337836e-01
  -1.9471199e-01   1.3490882e+00
  -3.4015322e-01   8.2961391e-01
   3.9430590e-02   1.5247379e+00
   2.8460672e-01   1.1464259e+00
   9.3446091e-01   8.0655013e-01
   4.9408418e-01   2.6515830e-02
  -2.1833048e-01   1.4919136e-01
   3.8478437e-01   6.2653331e-01
  -6.8435484e-02  -5.8694970e-01
  -1.2700411e-01  -5.7942141e-01
  -3.2028069e-02  -3.7693451e-01
   3.1358104e-01  -5.6696323e-01
   3.4365620e-01  -5.0942887e-01
   2.2956420e-01  -5.5646577e-01
   2.7955589e-01   4.6270824e-01
   1.1972172e+00  -3.0323309e-01
   3.6215935e-01  -3.0258228e-01
   5.9871328e-01   3.9136507e-02
   6.9804476e-01   3.0786684e-01
   7.9512356e-01  -5.7540624e-01
   1.7182008e+00  -8.7119264e-01
   1.3809113e+00  -1.5851378e+00
   7.6220130e-01  -3.1025360e-01
   3.3835309e-01  -6.4771704e-01
  -5.7025523e-01   1.8430904e+00
  -4.0157471e-01   1.7766617e+00
  -5.0487149e-01   1.8749272e+00
  -5.8137620e-02   1.6746043e+00
  -3.5580832e-01   1.7172233e+00
  -8.5385159e-01   2.1182733e-01
  -2.0604516e-01  -7.0402147e-01
   1.2737614e-01  -1.4253042e+00
   6.3028590e-01  -2.5152918e-01
  -7.2672769e-01   8.7748780e-01
  -9.5710467e-02  -1.1202954e+00
   1.8097948e-01   4.9542720e-01
   4.3167522e-01  -3.1550942e-01
   5.9739109e-01  -2.9292360e-01
  -1.2079274e+00   1.3242004e+00
  -5.5743544e-01   1.1007769e+00
  -9.2476896e-01   1.4456988e+00
  -8.2578622e-01   1.5544410e+00
  -9.7035559e-01   1.2638618e+00
  -4.3376994e-01   6.2281234e-01
  -7.7126944e-01   9.7826062e-01
  -1.2229397e-01   4.2649971e-01
   9.1362339e-01   9.3187397e-01
   3.6366608e-01   1.1569495e+00
   1.4023930e+00   1.4316449e+00
   1.0900139e+00   1.3325466e+00
  -3.8557432e-01   8.0707456e-01
  -9.7162733e-02   2.7129470e-01
  -5.7719990e-01   9.9562837e-01
  -4.3702823e-01   6.0147411e-01
  -7.2272978e-01  -1.4950272e-01
  -5.1356056e-01  -2.3813227e-01
   1.7025183e-01   1.3293551e-01
  -1.7213243e-01   5.0364559e-01
  -7.5030341e-01   6.2870847e-01
  -7.8271981e-01   4.2408920e-01
   1.7864599e-01   8.4188359e-01
  -1.1279002e+00   5.4421398e-01
  -2.2280528e-01   8.2636121e-01
  -4.6448834e-01   1.0808896e-01
  -4.6151605e-01   9.1936151e-02
   6.9594182e-01   4.8998403e-01
   1.5929815e+00   6.4000975e-01
   8.4032603e-01   5.0999892e-01
   2.4195227e-02   4.5515460e-01
   3.9071334e-01   7.0982607e-01
   3.7970225e-01   9.3815288e-01
   3.5152266e-01   7.2823580e-01
   5.0027770e-01   8.9291050e-01
   8.6216778e-01  -2.9417875e-01
   9.7455918e-01   5.8126801e-01
  -7.0457326e-01   7.2724456e-01
   1.3026994e-01   3.5422371e-01
   7.0685492e-02   3.9280540e-01
   2.0224797e-01   4.9143750e-01
   4.6444490e-01   2.3565428e-01
   3.4147472e-01  -3.4769974e-02
   4.6839503e-01   1.1735295e-01
  -2.7998656e-01   5.2426795e-01
  -6.6412783e-01   3.7664134e-01
  -6.0438187e-01   1.1049409e+00
  -3.4141657e-01   3.7973100e-01
  -1.0577367e-01   4.3345083e-01
  -1.3841141e-01   1.7941604e-01
  -2.7200702e-01   5.5111575e-01
  -3.2627853e-01   7.1540795e-01
   5.0049321e-01  -3.7137451e-01
  -5.2742958e-01   7.5129534e-01
  -9.7487148e-01   8.5081775e-01
   8.6640350e-01  -1.3378997e-01
  -5.2175043e-01   1.2116219e+00
  -6.4361545e-02   1.4640430e-01
  -2.0757234e-01   3.7120386e-01
  -2.1420250e-01   3.7864834e-01
  -2.1656514e-01   3.6687025e-01
  -2.6808494e-01   4.3103864e-01
   6.3224385e-01   4.3768932e-01
   6.3245870e-02   1.4988052e-01
   6.5174334e-01   1.2491464e+00
   7.0199593e-01   1.0248145e+00
  -1.2210631e-01   1.7384425e-01
   3.7881790e-01   6.0914991e-01
   9.8538651e-02   1.5544876e-01
   4.6679576e-01   6.4455727e-01
  -4.3488193e-02  -1.8126224e-01
  -2.2847586e-01  -3.0030518e-02
  -2.1633138e-01  -1.6600891e-01
  -6.0004387e-02   4.0065894e-01
   3.8561660e-02   2.0604125e-01
  -3.2529901e-01   6.0048306e-01
  -4.9071355e-01   2.5198806e-01
  -2.7617102e-01   7.3990652e-01
  -3.8239644e-01   2.9740521e-01
  -2.8828979e-01   7.4707236e-01
   1.4913592e-01   9.3363965e-03
  -5.2439080e-02   9.1013109e-01
   3.4886984e-03   5.1622045e-01
  -3.8605289e-02   1.6900250e+00
  -1.2426234e-01   1.3985495e+00
  -2.9105808e-01   9.6018779e-01
   3.0466838e-01   1.7302667e+00
  -9.5162860e-02   1.3361259e+00
  -3.5177376e-01   1.5151150e+00
  -3.5049113e-01   1.4864307e+00
  -1.0955902e-01   1.4941115e+00
  -2.7444226e-01   1.5908723e+00
  -4.5219737e-01   1.4280817e+00
  -3.6802122e-01  -6.5773337e-01
   1.0939623e+00   1.4978430e+00
  -4.7446374e-01   2.0260537e+00
   7.7903474e-01   9.7372859e-01
   1.2393086e+00   1.9605362e+00
  -4.9533646e-01   1.1889696e+00
   7.0570510e-01   2.2588032e+00
   5.9805748e-01   8.8724906e-01
  -3.9292987e-01   2.9383942e+00
   6.9514758e-02   1.1840599e+00
  -4.7990764e-01   5.6140225e-01
  -4.5405955e-01   7.1567948e-01
  -8.5108447e-02   1.1535423e+00
  -3.4976157e-01   7.3515904e-01
   2.6355503e-01   1.3183992e+00
  -8.8703322e-01   2.3279077e+00
   1.0203674e+00   1.4893351e+00
   8.7385184e-01   1.0645416e+00
   7.7807689e-01   1.2200381e+00
   1.5818454e-01   5.4169445e-01
  -7.7280633e-02   9.8996078e-01
  -3.1396373e-01   6.8245175e-01
  -1.8100931e-01   1.1553762e+00
  -4.3404223e-01   8.1753043e-01
  -3.7395269e-01   1.3786536e+00
  -4.9172324e-01   8.7574833e-01
  -2.7978435e-01   1.5093901e+00
   3.0708878e-01  -8.5157563e-01
  -1.7732769e-01   1.0203793e+00
   3.0935198e-01   1.3187872e-01
   1.3474693e-01   1.4765666e-01
   1.5718935e+00   6.6436708e-01
   5.1007685e-01   2.4117250e-01
   4.2018610e-01   3.8814345e-01
  -6.3715376e-02   3.2646795e-01
  -6.8425866e-01   6.5844770e-01
  -5.9444217e-01   1.1256316e+00
  -3.3826237e-01   4.2377912e-01
  -5.4991613e-01   3.2307040e-01
   3.5071963e-01   7.4921691e-03
  -2.0797913e-02   1.2911192e+00
  -3.0716024e-01   9.3122362e-01
  -5.2654036e-01   7.6656594e-01
  -1.8791493e-01   1.5377020e+00
  -4.9676321e-02   1.8813049e+00
   2.4355347e-02   2.3806284e+00
   2.0432225e-01   2.2257191e+00
  -3.0464633e-01   1.4218420e+00
   1.6502306e-01   1.5201661e+00
   5.2062216e-01   2.9390878e+00
  -1.2309065e-01   2.1161552e+00
  -3.2299572e-01   1.5096969e+00
  -1.4362772e-01   2.0442452e+00
  -3.6419350e-02   2.3505611e+00
  -9.7752639e-02   2.3878511e+00
   2.2746268e-01   2.0819134e+00
   3.7428446e-01   2.4719551e+00
  -2.4351952e-01   1.5180830e+00
  -1.1348856e-01   1.8323030e+00
  -3.1506001e-01   8.6555717e-01
  -3.8681453e-01   1.6170010e+00
  -4.5587699e-01   1.9702813e+00
  -1.2918074e-01   2.4153138e+00
   1.2972607e-01   2.7566207e+00
  -1.5524795e-01   1.8092251e+00
  -4.8209532e-01   1.4742050e-01
  -8.4505317e-02   1.1675058e+00
   1.0541299e+00  -1.0293560e+00
   4.7215655e-01  -1.4244955e+00
   2.1308199e-01   2.4051906e+00
   2.4674810e-01  -1.2886700e+00
   5.5478662e-01   1.4603637e+00
   3.7953845e-01   5.6194020e-01
   2.7138068e-01   4.8243685e-01
   1.1763386e-01   9.9310395e-01
  -3.9459674e-01   6.5310296e-02
   2.2855079e-01   7.4192047e-02
   3.2709525e-01   8.1482286e-02
  -1.4155255e-01   1.0451641e-01
   1.0853765e-01   3.3840023e-01
   9.6160085e-01   1.1940804e+00
   1.0010013e+00   1.3279341e+00
   9.8452084e-01   1.5909149e+00
  -1.6944631e-01   5.5445018e-01
  -2.0282650e-01  -2.4331115e-01
   4.0050613e-01   1.1575393e+00
   8.2306858e-01   1.4295342e+00
   1.5497177e-01   1.1038874e+00
   4.5788733e-01   1.2394124e+00
   1.8597271e-01   3.3992517e-01
   3.9749610e-01   8.0110632e-01
  -7.3759488e-01  -3.1314759e-01
  -6.0921229e-01  -1.2336535e+00
  -1.0399188e+00  -3.2573627e-01
  -6.8908874e-01  -5.8490065e-01
  -1.7482647e+00   6.1851770e-01
  -1.0092884e+00  -6.6216539e-01
  -6.1275896e-01  -2.0609262e-01
  -2.4839223e-01   1.4733289e+00
  -1.4271829e-01   1.2603475e+00
   6.1884351e-01   1.7119569e+00
   7.4800334e-01   1.3110657e+00
   3.2589771e-01   1.0697476e+00
  -3.8784750e-01   1.3184396e+00
  -2.4260158e-01   1.5117864e+00
  -5.0491195e-01   1.4151641e+00
  -6.1851507e-01  -2.6713257e-01
   2.1067115e-01   1.0607470e+00
   7.0482514e-03   1.3093160e+00
  -3.2335098e-01   3.7181075e-01
   5.1511880e-01  -8.5573040e-01
  -1.2659748e-01  -4.8691708e-01
   4.6931533e-01   1.1764199e+00
  -4.0530991e-01   8.9319482e-02
   3.7286061e-01   7.1454805e-01
   2.8923966e-01   9.5043258e-01
  -5.9420997e-01   2.4379449e-01
   2.4495814e-01   5.8342507e-01
  -3.1437069e-01   7.0396472e-01
  -8.7156059e-02   3.9177971e-01
   2.6545398e-01   1.8082474e+00
  -7.1428760e-02   2.3594140e-01
   1.4025043e-01   3.4731827e-01
   4.2605675e-01   7.5510848e-01
  -2.8538533e-02   9.9579337e-01
  -5.6519751e-02   7.0892446e-01
   9.8949153e-03   7.9825999e-01
  -1.5056151e-01   4.5101567e-01
  -8.0835487e-01   1.3055049e-01
   6.1758458e-01  -2.3402874e-01
   1.3653846e-01   6.5980661e-01
   3.7950281e-01   5.0162877e-02
  -3.3618468e-01   6.0977427e-01
   6.2803276e-02   1.1936574e-01
   5.8188046e-02   1.5497478e-01
   4.9711370e-01  -9.8945302e-02
   2.0629142e-01  -2.1225658e-01
   1.6291493e-01   1.8252585e-01
   6.0336963e-02   1.2683127e-01
  -2.1477391e-01   3.1770416e-01
  -2.3515552e-01   7.4038688e-01
  -5.1569711e-02   2.7955333e-01
  -1.5261720e-01  -1.2587449e-01
  -3.0071143e-01   2.7733493e-01
  -4.2248916e-01   7.9466552e-01
   4.3736659e-02   1.0746285e+00
   2.6648900e-01   9.8085329e-01
  -4.8002045e-01   4.4670145e-01
  -4.2549315e-01   6.6112132e-01
  -1.6898680e-01   1.7017842e+00
  -4.1890913e-01   9.3533339e-01
  -3.5668417e-01   1.1237042e+00
  -4.9687144e-01   8.1079597e-01
   3.1438297e-01   4.4202181e-01
  -6.0314807e-02   6.0042024e-01
  -6.6414389e-01   1.8874201e-01
  -3.9938165e-01   2.0332598e-01
   3.7240052e-01   2.3547473e-01
  -4.5482863e-01   3.8404488e-01
   5.4419815e-01   7.4005776e-01
   4.6602092e-01   4.2546596e-01
   1.3321290e-01   2.3902580e-01
   3.8707956e-01   6.6987436e-01
   6.7216108e-01   3.5544936e-01
   2.3166295e-01   9.5591996e-01
  -1.4410190e-01   1.1308683e+00
   1.9437708e-01   3.8388338e-01
  -2.4925357e-01  -3.6378753e-01
   1.9782558e-01  -1.0073765e+00
  -3.1232790e-01  -2.3847438e-01
   5.3304558e-01   7.2187989e-01
  -2.7349119e-01   4.4563374e-02
   5.4821572e-01   4.4124076e-02
  -9.5306037e-01   3.3454858e-01
  -1.9075340e+00   1.2719221e+00
   1.3230247e-01   1.1965358e+00
   8.5192639e-01   1.4204941e+00
   9.0711266e-01   3.4769665e-01
   9.8530574e-01   1.6966953e+00
   1.2230214e+00   1.8410528e+00
   1.1959481e+00   1.4334134e+00
  -1.5327830e+00   2.3002014e+00
  -3.1774487e-01   1.4472210e-01
  -1.5349615e+00   2.2649550e+00
   1.3237095e+00   2.3214184e+00
  -3.7324242e-01   1.4322922e+00
  -6.4752118e-02   1.1061069e+00
  -2.7658972e-01   1.3662495e+00
  -1.6499734e-01   1.3270934e+00
  -4.7309734e-01   1.6991822e+00
  -1.2553040e-02   1.3657276e+00
   1.0126716e-01  -5.1239533e-01
   1.7717507e-01   1.2882782e+00
   2.3980123e-01   2.1200269e-02
   4.1936680e-01  -1.1791302e+00
  -1.7653337e-01   2.1280866e-01
   3.7086786e-03  -7.0644054e-01
  -5.9777031e-02  -9.7723174e-01
   3.3199130e-02  -1.1887163e+00
   2.8833261e-01  -5.4991962e-01
  -8.4901231e-02   2.1345935e-01
   1.7831892e-01  -9.7705274e-01
   3.1815592e-01   8.1246882e-01
  -2.4086633e-01   6.3802380e-01
  -1.8098917e-01  -2.7685893e-01
  -1.3395298e-01  -1.6077806e-01
  -1.4113375e-01   3.2275437e-01
  -1.3566475e-01   7.7934398e-01
   3.4771866e-02   1.6753404e+00
   9.4472430e-02   5.2742425e-01
  -7.6808570e-03   1.8102056e+00
   1.1711310e-01   1.5486648e+00
   2.6823615e-01  -1.6798452e+00
  -1.2043004e-01   2.6364541e-01
  -3.6868670e-02   7.3071229e-01
  -4.1361729e-01   1.1128631e+00
   4.5919147e-01   1.4443054e-02
   5.0456745e-01   3.7615647e-01
   4.8342408e-01   7.8021394e-01
   5.8685041e-01   4.9113365e-01
   3.9391946e-01   1.1057774e+00
  -3.1393208e-02   1.6518565e+00
  -1.8332907e-01   1.5702037e+00
  -9.1361617e-02   1.5282973e+00
  -4.7969316e-02   2.4065964e+00
  -2.9634285e-01   2.2275586e+00
   2.3645275e-01   1.2267421e+00
  -2.8698218e-01   9.5500043e-01
  -5.1208060e-01   1.4128687e+00
  -2.5430436e-01   1.9038244e+00
   2.2086369e-01   2.0319566e+00
   4.6105663e-01   7.2349750e-01
  -1.0541642e-01   1.5009895e+00
  -2.3036102e-01   1.1071984e+00
   8.3318997e-02   6.9776738e-01
  -5.7892089e-02   7.1811654e-01
   1.0138598e-01   1.9973245e-01
  -1.5499151e-01   1.4325858e+00
   6.0926033e-02   1.2810014e+00
  -7.8563370e-02   1.2583376e+00
  -2.6514517e-01   1.5115256e+00
  -9.2751502e-02   3.7223392e-01
  -4.5258670e-01   9.9472964e-01
   9.4838237e-02  -5.4346199e-01
  -2.8247509e-01  -9.0441653e-01
  -2.1373842e-01   6.6985765e-01
   1.5248804e-01   5.1385093e-01
   2.1519171e-01   2.0592946e+00
  -3.7951841e-01   2.0594090e+00
   1.4473709e-01   1.6996625e+00
   8.9048794e-02   8.3361379e-01
   2.5413319e-01   1.0409255e+00
  -2.6192385e-01   1.6679608e+00
  -2.4785196e-01   9.3065625e-01
   6.9570430e-01   5.3031796e-01
  -1.3306088e-01   6.6361004e-01
   1.1363796e-01   8.8447664e-01
  -3.3350254e-01   1.4977366e+00
   7.9703793e-03   1.5828569e+00
   2.0347861e-01   1.8520428e+00
  -9.0070994e-01   5.9708100e-01
  -2.4363375e-01   3.8337693e-01
  -2.7814878e-01  -2.1610838e-01
   1.0442683e-02   3.4066407e-01
  -7.0145891e-01  -7.2267626e-01
   1.9870248e-01   9.9032216e-01
   4.1423419e-01  -6.0547817e-01
   5.3699280e-02  -1.1423935e+00
   1.3277156e+00  -4.7030132e-01
   7.2822269e-01   6.5491403e-01
   3.2815072e-01   8.3900746e-01
   6.6027123e-01   5.9576961e-01
   9.0113647e-01   8.1519608e-01
   2.0663425e-01   3.4772251e-01
   1.0811270e-01   1.1615707e+00
  -9.3802921e-01   6.2514011e-01
  -1.4828465e-01   1.0488651e+00
  -6.0949628e-02   6.1739324e-01
   1.1405391e-01   8.2326371e-01
   5.3270507e-01   7.5140764e-01
  -7.0849790e-02   4.9129592e-01
  -3.7873398e-01   5.8195058e-01
  -6.7741314e-02   9.5113164e-01
  -2.7604429e-01   4.7568589e-01
  -1.4370542e-01   8.8530074e-01
   6.9446688e-01   1.0843326e+00
   1.3462655e-01   1.1621025e+00
  -5.3904623e-01   6.2033081e-01
  -4.4254281e-01   1.0214824e+00
  -3.0685062e-01   4.2377805e-01
  -6.1398705e-01   5.3663190e-01
  -4.2161547e-01   7.6282689e-01
   1.5264542e+00  -1.2153359e-01
   1.5324194e+00  -2.3044144e-01
   1.0925447e+00   2.3072857e-02
   1.5577595e+00   6.0250467e-01
   6.0960957e-01   8.5076253e-01
   2.8748085e-01   4.5050282e-01
   5.7517306e-01   8.5617651e-02
  -5.6451472e-01   9.9420013e-01
  -8.5991163e-01   1.4408103e+00
  -1.0032128e+00  -8.3112328e-01
  -5.9131915e-01   2.2681844e+00
  -9.1598169e-01   1.6122325e+00
  -8.5567315e-01   7.4869353e-01
  -7.8261319e-01   7.4329275e-01
  -4.2119506e-01   9.4863378e-01
  -9.2721396e-02   1.2488423e+00
   4.3574689e-01   6.0831219e-01
   6.9494613e-01   6.1984120e-01
  -2.1591050e-01   6.1411977e-01
   4.3464597e-01   5.8942554e-01
  -7.0239231e-01   2.8448260e-01
  -6.3671391e-01   6.3302096e-01
  -6.3247906e-01   1.2606833e+00
  -3.9571146e-01   6.4453478e-01
   6.2623979e-02   1.1304624e+00
  -4.8035856e-01   7.1746721e-01
   3.4130432e-01   3.3433650e-01
   1.3804131e+00   4.7672168e-01
   1.0831928e+00   1.1758994e+00
   5.4764653e-03   1.4422498e-01
  -2.8169906e-02   2.0304015e+00
   4.2714635e-01   1.5772976e+00
   4.4015642e-01   4.7716448e-01
   2.9068087e-01   1.5239647e+00
  -1.5694827e-01   3.3265317e-01
   3.7591816e-02   1.6226310e+00
   3.8353796e-01   1.7741033e+00
   3.4350198e-01   1.4360680e+00
   3.7371601e-01   1.6045930e+00
   4.3163635e-01   3.0245511e-01
   1.5919826e-01  -7.2308788e-01
  -2.2274430e-01   1.6116302e+00
   1.1375656e+00   2.9778981e-01
  -7.8404754e-01   1.4152309e+00
  -9.4822679e-01   1.5037997e+00
  -1.0149102e+00   3.2194916e-01
   3.5156499e-01   1.2178985e+00
  -1.1954971e-02   9.3626950e-01
   1.8230204e-01  -4.6666075e-01
  -1.6315754e+00   5.7047893e-01
   7.9519823e-02   1.0203148e+00
  -7.0376553e-01   2.2551915e-01
  -5.9587425e-01   5.8658812e-01
  -1.0089838e+00   6.1068698e-01
   2.6269011e-01  -4.9846519e-02
   3.9971415e-01   1.6830210e+00
  -2.2289744e-01   9.1747791e-01
   5.0994751e-01   8.6647392e-01
  -2.4569944e-02   1.4814609e+00
   4.5451838e-01   1.4493657e+00
   8.3679138e-02   1.3433914e+00
   8.4466825e-02   9.8498513e-01
  -9.9008594e-02   7.8524592e-01
  -1.5862270e-01   3.7102515e-01
  -5.4123205e-01  -3.8827294e-01
   3.5273165e-03  -1.7138613e-01
  -3.2551006e-01   6.8413116e-01
   4.5005912e-01   1.5325609e+00
   5.7395249e-02   1.3507462e+00
   4.9461576e-01   1.1993453e+00
   1.1947007e-01   1.2281245e+00
  -1.8427980e-01   6.6366470e-01
   1.2899794e-01   1.7867621e-01
   6.1052025e-01   5.3011965e-01
  -7.3146229e-01  -1.3099153e+00
  -9.6553730e-01  -8.9996682e-01
   5.2723473e-01   9.1503209e-01
  -8.0715505e-01  -6.6442550e-01
  -3.2510986e-01   6.2958846e-01
  -2.6562446e-01   5.5222523e-01
   4.6417298e-01   8.9728929e-01
   8.4923934e-01   1.0491825e+00
  -1.4453488e-01   1.1258826e+00
   5.9135362e-01   1.2044236e+00
  -1.8111448e-01   1.0154102e+00
  -4.3848483e-01   2.3390384e-01
  -3.9412809e-01   5.6575522e-01
  -2.4087644e-01   1.0888182e+00
   3.7499505e-01   1.3431819e+00
  -3.2707689e-01   1.3031293e+00
  -2.5225024e-01   1.7788947e+00
  -1.7255010e-02   8.8513700e-01
   6.6499902e-01   1.4074367e+00
   2.7771094e-01   1.5536019e+00
   3.3892717e-01   1.4411544e+00
  -2.4695906e-02   1.2324792e+00
   5.4288819e-02   1.1055214e+00
  -5.2838138e-02   1.8615479e+00
   2.9320036e-01   7.7526489e-01
   2.5850845e-01   9.4046913e-01
  -3.3066651e-01  -1.0795035e-01
  -9.5373797e-02   4.6593887e-01
  -1.4056589e+00  -4.8645707e-01
   2.2467041e-01   5.8459470e-01
  -1.0644873e-01   1.2789221e+00
  -2.2295776e-02   1.8675248e+00
   1.0580542e-01   1.0839259e+00
   2.1761620e-01  -5.3479759e-01
   2.2180529e-01  -3.5679001e-01
   2.8019370e-01  -2.7223727e-01
  -2.8687581e-01  -3.9960059e-01
   5.1818632e-01   1.2008064e-02
  -4.5264878e-01   7.2664616e-01
  -4.8048455e-01   6.6745273e-01
  -6.9433904e-02   7.3983036e-01
  -3.3761579e-01   1.0346122e-01
  -9.9146002e-01   3.6657006e-01
  -8.2003039e-01   4.1755008e-01
  -4.1904475e-01  -1.9316194e-01
  -4.7012722e-01   2.2521396e-01
   7.9601493e-01  -8.9947453e-02
  -1.1251513e-01   5.3466462e-02
   8.2920802e-01   4.6630915e-01
   5.5673045e-01   2.0328707e-01
   8.2362544e-01   3.4468153e-01
   4.7537009e-01   4.9607650e-01
  -1.4839314e-01   3.3572551e-01
  -2.6585758e-02   6.3949177e-01
  -4.1109001e-01   1.6010351e-01
  -2.3168462e-01   6.6378929e-01
  -4.3569120e-01   2.5161510e-02
   6.0287473e-02   3.6873415e-01
   7.6509197e-01  -1.8346934e-01
   1.4955122e-01   2.4111080e-01
  -1.7089160e-01   8.1772260e-01
   1.9582022e-01   2.2726370e+00
  -2.6922450e-01   2.4896445e-01
   3.2038497e-01   1.0243497e+00
   2.5626378e-01  -6.1642075e-02
  -1.4254390e-01   5.7782347e-01
  -7.6476365e-03   1.8988013e+00
  -5.2688131e-01  -1.9167815e-03
  -5.2305014e-01   5.2408303e-01
  -7.1458925e-01  -2.7686182e-01
  -2.3709806e-01   8.9760896e-01
   1.1785973e+00  -3.0155403e-01
   6.4086011e-01   7.9964917e-01
  -1.6877075e+00   4.5051148e-01
   9.9652835e-01  -5.6179081e-01
  -2.8672936e+00   9.1617025e-01
   3.2686090e-01   1.3140557e-01
   2.2834359e-02   3.7276346e-01
   7.8367231e-01   1.6182023e-02
   2.3925960e-01   8.8594670e-01
   6.4059599e-01   5.8635437e-01
  -8.3897095e-01   7.1595953e-01
   5.9631817e-01   5.3140046e-01
  -1.2980234e+00   1.4193508e-01
   8.7806479e-01   6.9528690e-01
   1.3473802e+00   9.6437034e-01
   2.0748466e+00   4.0613687e-01
   1.3149164e+00   6.0974831e-01
   1.0067447e+00   6.3421292e-01
  -3.0739417e+00   1.0643083e+00
   1.4696340e+00  -5.4387143e-01
   2.1268503e+00   1.9840308e-01
  -2.4622066e+00   2.7860572e-01
   1.6559880e+00   7.4224119e-01
   2.0978150e+00   7.8889512e-02
  -3.3665797e+00   8.8590131e-01
  -1.9835862e+00   1.6327309e-01
  -4.1670416e-01   4.9091394e-02
  -3.1054251e-01  -1.7113076e-01
   1.7376352e-01   1.3010436e+00
   7.0603918e-01   1.0886831e+00
   2.1059014e+00   8.5581154e-01
   2.0333226e+00   6.8386788e-01
   2.4303930e+00   5.6875940e-01
  -1.5717364e+00   1.5114097e+00
  -1.7773918e+00   6.7990088e-01
  -1.1482659e+00   1.2119644e+00
   2.2444749e-01   4.7390908e-02
   1.5242288e+00   1.0778119e-01
  -9.5551563e-01   1.7829017e+00
   1.2246587e+00   8.3667160e-01
   1.3321881e+00   1.0995477e+00
  -9.5053854e-01   2.2936983e-01
  -9.6626357e-01   2.1555672e-01
  -1.5953210e+00   2.1355673e-01
  -9.6560601e-01  -1.9482920e-01
  -1.3147987e+00  -7.1125717e-02
  -1.0969476e+00   4.5568907e-02
   6.1820868e-01   3.6197236e-01
  -2.0576326e+00  -1.6193737e-01
   1.3276732e-01   1.5448537e+00
  -1.3485065e-01   1.2447888e+00
   2.7561964e+00   8.3152142e-01
   5.2702563e-01   1.8975216e-01
   1.1534343e+00   7.3801970e-02
   2.5912299e-01   5.9878422e-01
  -2.1733350e-02   1.4568598e-01
  -3.1797374e-01  -4.6504122e-01
   4.2633405e-01   6.2204119e-01
  -8.3385091e-01  -5.2738225e-01
  -3.9269676e-02   1.0891031e-02
  -1.5729797e+00   7.1842754e-01
  -1.3894672e+00   4.2129981e-02
  -4.9177621e-01   1.1138699e-01
   3.0788910e-01   4.2265509e-01
   4.4553349e-01   2.8507378e-01
   7.1458299e-02   2.6342164e-01
   6.2429989e-01   4.7896190e-01
   2.5069312e-01   4.0930735e-01
   1.6395412e-02   5.3572625e-01
   5.8486463e-01   1.9317691e-01
   1.8018094e-01   1.0047070e+00
   2.2374445e-01   9.2456070e-01
  -2.0044805e-01   1.9260090e+00
   7.5939885e-01   2.1082280e+00
  -6.1683201e-01  -8.3621922e-01
  -2.3970393e-01   2.4319228e-01
  -5.0209411e-01  -1.0507575e+00
   5.0232448e-01   2.4699251e-01
   4.5248298e-01   7.3072545e-01
   3.5453615e-01   1.0546086e-01
  -2.7719476e-01  -1.0000218e+00
   3.3796432e-01  -3.4505007e-02
   6.1843195e-01   1.0547653e+00
   1.1622789e-01   1.3726335e+00
   5.1525536e-01   9.8021984e-01
   7.0601659e-01   1.6109529e+00
  -5.6198532e-01  -1.3115393e-01
   1.1093168e-01   8.7418121e-01
   1.7440958e-01   1.5477669e+00
   3.7518857e-01   9.8347326e-01
   4.7653864e-02   2.5110055e-01
   3.7198471e-01   9.6424048e-01
  -1.6641719e-01  -1.8275995e-01
  -6.4819973e-01  -3.7427081e-01
  -9.7305507e-01   1.0657354e-01
  -5.8999787e-01  -3.9020265e-01
  -4.0625004e-01   4.1352071e-01
  -6.6455431e-01  -6.4310012e-01
   4.4535469e-01   1.7271943e+00
   4.3138531e-01   1.9944602e+00
  -1.1221797e-01   6.9956614e-01
   1.8524569e-01   1.7466119e+00
   4.5323816e-01   1.2517466e+00
  -9.6529539e-03   1.6695338e+00
   2.7455722e-01   1.9357430e+00
   3.3001196e-01   1.6754347e+00
   4.7836214e-01   1.3868771e+00
  -6.7072294e-02   1.1436852e+00
   1.6103093e-01   1.5474242e+00
  -4.6633801e-01   5.7369396e-01
   2.2419018e-01   8.1325752e-02
  -2.6797308e-01  -2.5787986e-01
   6.7707577e-03  -1.9053792e-01
  -3.3663467e-01   2.7134801e-01
   4.1380781e-01   9.0354553e-01
   2.9514143e-01   5.5185102e-01
  -5.1025009e-01  -7.3171008e-01
  -2.4438284e-01  -8.4729284e-01
   2.7027634e-01   5.9582342e-01
  -5.9321089e-02   8.0654956e-01
   8.9027531e-02   1.8211338e+00
  -2.4388661e-01   7.8006061e-01
  -6.1018241e-01   1.5519757e+00
  -4.5678358e-01   2.6624227e-01
  -3.4888938e-01   1.7912850e+00
  -3.2481518e-01   7.5285734e-01
   1.4369682e+00   5.3143069e-02
   2.3462481e+00   3.6633015e-01
   1.8127174e+00   1.0049208e-01
   9.2794690e-01   1.6524307e-01
   1.2906907e+00  -1.1413092e-01
   8.0934556e-02  -4.1648971e-01
  -2.3460001e-01  -5.4692098e-02
   2.6099270e-01   1.9819913e-01
   3.5879213e-01   8.4164678e-01
   3.5400748e-01   7.5151834e-01
   2.1347284e-01   9.8497665e-01
   7.7952923e-02   1.0787931e+00
  -2.9653913e-01   1.4282615e+00
  -1.8013676e-01   1.5599148e+00
  -2.6281385e-01   9.1133712e-01
  -5.1722034e-01   6.4587546e-01
  -8.4710329e-02   7.9454907e-01
  -4.2556273e-01   1.2254031e-01
  -8.8656708e-01  -9.2950470e-01
  -7.6457100e-02   1.5439124e-01
  -4.1798487e-01   2.1938165e-01
  -1.3448090e-01  -4.2788395e-01
  -1.0301567e+00   7.3903073e-01
  -7.2379709e-01   1.4517125e+00
  -9.7503590e-01   7.5171165e-01
  -9.6975554e-01   1.6883538e+00
  -8.2271959e-01   1.9409217e+00
  -1.1221859e+00  -6.6573728e-01
  -4.1932649e-01   1.5279235e+00
   4.1297593e-01   3.7240460e-01
   1.0915473e-01   1.1885753e+00
  -4.5064236e-01   2.0818642e+00
   1.0264956e+00   5.5850758e-01
  -4.5958126e-01   1.9455649e+00
   8.4768118e-01   6.0380809e-01
   2.9166798e-01   9.1530072e-01
   1.4191616e-01   8.6195204e-01
   8.8678521e-03   7.7613166e-01
  -5.8385056e-01   2.1478376e+00
  -6.4961230e-01   1.3809268e+00
   5.1774833e-01   5.6535817e-01
   3.5959865e-01   6.0156064e-01
  -4.0945025e-03   7.4389239e-01
  -2.3931215e-01   2.2749284e-01
  -1.8554804e-01   1.3524845e+00
  -4.3446209e-01   1.5109167e+00
  -3.8874660e-01   5.9018394e-01
  -1.0443531e+00   1.1602947e+00
  -3.1667071e-01   3.0177934e-01
   6.7257095e-02   7.6667405e-01
  -1.1806609e-01   1.3991534e+00
   2.0506624e-01   4.0874957e-01
   6.1724687e-02   6.3253642e-01
   7.2127502e-01   5.1863351e-01
   5.2283679e-01   7.7269363e-01
  -1.2715208e+00  -7.1513174e-01
  -2.5036755e+00  -1.0563223e+00
  -2.2681557e+00  -1.3241867e+00
  -2.6208100e-01   7.2840676e-01
  -3.5493332e-01   9.6981015e-01
  -2.3903748e-01  -3.1689734e-01
  -1.1208260e+00   3.5843215e-02
  -1.0416250e+00  -3.9058970e-02
  -1.4830000e-01   5.3592166e-01
   1.4184158e-01   4.1689976e-01
   6.9748786e-01   5.3097840e-01
   7.4413443e-01   1.0225895e+00
   1.7961571e-01   3.9033568e-01
   7.0433285e-01   5.0059634e-01
   1.3956889e+00   1.1111367e+00
   1.1182586e+00   6.5275991e-01
   1.6482252e+00   1.4959103e+00
   1.9867172e-02  -1.7558505e-01
   6.9811692e-01   1.6377768e-01
  -3.7741053e-02   7.5425901e-01
  -1.0895222e+00   1.2553791e+00
   8.5520213e-01   2.9012293e-01
  -6.8067616e-01  -3.3548855e-01
   7.7702964e-01   4.6733369e-01
  -4.2640301e-01  -2.3890286e-01
   1.1910615e+00   1.7841653e-01
   4.6408105e-02   5.9276807e-01
   1.2272268e+00   6.6376356e-01
  -3.1897696e-02   1.0290537e+00
  -2.4250521e-01   1.3013497e-01
   2.6452881e-01   1.5965307e+00
   6.0449022e-02   1.7524466e+00
   1.9753943e-01   2.1566099e+00
   1.1308807e-01   8.6453295e-01
   6.8836771e-02   2.6346049e-01
  -1.6641696e-01   1.7679356e+00
  -1.0920938e-01   1.6790945e+00
  -2.8168160e-01  -3.0468069e-01
   2.3419552e-01   1.4016555e+00
   4.3483417e-02   1.7398021e+00
  -2.0804986e-02   1.3319927e+00
   6.8773984e-02   9.7876945e-01
  -1.1435847e-01   1.2501747e+00
   5.6078934e-02   2.0513357e+00
   4.9251820e-01   2.1955129e+00
  -1.5160932e-01   1.3398082e+00
  -1.7765431e-01  -1.4791399e-01
  -2.3598512e-01   7.2724172e-01
  -6.7369099e-02  -4.1621433e-01
  -1.1847977e-01  -1.3195621e+00
  -3.7753801e-01  -9.7583687e-01
   1.8898425e-02  -1.0813872e+00
  -8.5336085e-02  -8.6812991e-01
   4.4119796e-01  -9.6937725e-01
   4.7482030e-02  -1.0541096e+00
   3.3254081e-01  -1.0258106e+00
   2.1142417e-01  -7.4782298e-01
   1.1662075e-01   1.1248791e+00
  -6.8043286e-02   1.0846674e+00
   5.3826011e-01   4.6891660e-01
  -1.0479386e-01   3.8477896e-01
  -3.3803701e-02   8.7503861e-01
  -1.4375178e-01   6.0583170e-01
  -8.9363289e-02   1.0828266e+00
  -3.2192826e-01   2.7029842e-01
  -2.7683622e-01   1.4551267e+00
  -1.7004818e-01   4.5509337e-01
   1.0059415e-01   7.5763807e-01
   5.2225777e-01  -1.6312037e-01
  -6.6522375e-02  -2.1712720e-01
  -7.5156772e-02   1.4588854e+00
  -4.4149867e-01   7.4807224e-01
   4.3824068e-02   8.8425159e-01
   1.0784784e+00   1.4145981e+00
   1.7433527e-01   8.7800540e-01
   3.8712541e-01   1.6599258e+00
  -7.0294356e-03   8.1551454e-01
  -5.9561195e-01   3.7437548e-01
  -6.6266816e-01   3.0770038e-01
  -1.6298866e-01   7.1325142e-01
   8.4913913e-01  -6.5689251e-01
   1.0106179e+00   1.9387806e+00
  -7.7836026e-01  -4.1660604e-02
  -8.1744924e-01   3.7493464e-01
  -7.8786805e-01   6.0724539e-02
  -6.2838904e-01   5.2054471e-01
   9.5536779e-01   9.1692021e-01
  -4.7958064e-01   1.0315446e+00
   1.0010775e+00   1.4646597e+00
   6.6976392e-01   7.7173058e-01
  -5.0661125e-01   7.6456287e-01
  -7.9581548e-01   1.0335427e+00
  -1.7870719e-01   1.3798660e+00
   2.4497978e-01   1.3751228e+00
  -8.0395636e-01   9.8543370e-01
  -1.2324262e+00   1.1118929e+00
   1.9302655e-01   1.5192195e+00
   2.6254048e-01   7.6840360e-01
   6.8760726e-01   1.2078173e+00
   9.2340250e-01   7.8484712e-01
  -7.4514931e-01  -1.3282791e-01
  -8.2431606e-01  -1.0645060e-01
   5.9992905e-01   2.0619587e-01
   3.5515809e-01   2.3535249e-01
   1.8305015e-01   6.0925309e-01
  -5.0243882e-01   9.5248225e-01
   4.3865828e-01   1.1793727e+00
  -9.0021255e-01   1.3635818e+00
  -1.4343729e-01   1.4962845e+00
   5.1194414e-02   1.3430216e+00
  -3.4477145e-01   2.0800333e+00
  -1.7075596e-01   2.7946019e-01
  -1.0365873e-01   4.5075832e-01
  -7.5056358e-01  -1.9697094e-01
  -1.3004357e-02   1.2212742e+00
   5.3443285e-01   6.5515811e-01
   1.6017440e-01   1.9321656e-01
  -8.9132436e-02   2.6541394e-01
   8.2537310e-02   1.5882700e-01
   5.0739063e-01   1.1627583e+00
   3.1911245e-01   1.3639192e+00
   8.5760089e-01  -2.2767068e-01
   1.6097501e-01   3.2436162e-02
   4.9664243e-01   1.7139006e+00
  -4.0574537e-01  -7.3546658e-01
   2.4632996e-01   4.3785767e-01
  -6.0054584e-02   6.1091338e-01
  -4.8701043e-01   5.3609564e-01
  -7.5429240e-01   4.7517536e-01
  -2.5323633e-01   1.2865305e+00
  -4.3094127e-01   1.0794163e+00
  -5.8825497e-02   1.0199878e+00
   3.0947523e-02   1.0919185e+00
  -2.3025466e-01   1.5236139e+00
  -2.3536410e-01   1.5274252e+00
  -5.9600359e-01   6.1441757e-01
   1.2955706e-01   1.6478576e+00
  -2.7200042e-01   1.5504208e+00
   1.2129023e-01   1.0142739e+00
   1.1952589e+00   8.5131394e-01
   6.4181429e-01   8.9447352e-01
   1.2254337e+00   8.9769618e-02
   3.9062960e-01   8.8299780e-01
   3.8007931e-01   7.8995303e-01
   6.2519790e-01   4.5561658e-01
  -3.2845121e-02  -1.4461727e-01
   4.2970435e-01   7.3764836e-01
  -1.6368873e+00   4.3205762e-01
  -1.2445444e-01   1.0165939e+00
   6.1773697e-01  -8.3380561e-01
   1.0582666e+00  -1.8215718e-01
   7.6802640e-01  -7.6697897e-01
  -1.0310828e+00  -3.6545753e-01
  -1.1470160e+00  -1.1452665e-01
  -2.6367390e-01  -3.5146088e-02
  -1.3816962e+00  -1.3782945e-02
  -7.7970261e-01  -9.2930470e-02
  -6.2085744e-01  -8.7400771e-02
  -6.8291862e-01  -2.6736347e-01
  -1.2782090e+00   3.0149365e-01
   4.3309323e-01   9.4626940e-01
   6.9268567e-01   1.0685036e+00
   1.8506095e-01   1.1511998e+00
  -1.0067728e+00   3.4301242e-01
  -6.0063322e-01   6.8692174e-01
  -4.0927870e-01   2.6690581e-01
   1.0239421e+00   8.2778754e-01
   5.2693187e-01   8.6947457e-01
   9.1582504e-01   4.9098486e-02
   1.5345407e+00   5.2288321e-01
   1.0356573e+00   4.6355914e-01
   1.2485969e+00   1.0399189e+00
   6.3501647e-01   6.3371073e-01
  -5.9716254e-01  -1.3190556e-01
  -1.8913057e-01   3.3957971e-01
  -2.3816119e-01   8.8604813e-01
  -4.4682735e-01   5.6543321e-02
   5.2613508e-01   1.3044142e+00
   4.4351433e-01   1.0563237e+00
  -5.5473168e-03   5.1906882e-01
   2.2658765e-02   7.3296900e-01
   1.6129860e-02   9.9698377e-02
  -2.8785562e-01   2.8839513e-01
  -7.8861482e-01   4.4647009e-01
   1.0149545e+00   6.8408614e-01
   7.6847453e-02   5.4025620e-01
   8.4912536e-01   8.8053353e-01
   1.2615346e+00   1.6482971e+00
   7.2604834e-01   1.0087835e+00
   2.2039363e-01   1.0850166e+00
   8.4740654e-01   7.8680055e-01
   6.1201843e-01   1.3301417e+00
  -4.3422905e-02   8.9573323e-01
   2.1055178e-01   4.0190563e-01
  -5.9242150e-01   7.1673535e-01
   3.0800002e-01   7.0553383e-01
   3.0523721e-01   9.2412622e-01
  -1.4162272e+00  -5.4546117e-01
   1.9043124e-01   6.6868346e-01
   8.2434406e-02   9.6789253e-01
  -6.1207584e-01   5.6714349e-01
  -4.8347352e-01   9.4947415e-01
  -1.1827034e+00  -1.3832091e+00
  -1.1957696e+00  -1.2176857e+00
  -1.1053098e+00  -1.7117102e+00
   1.9484210e-01   2.5218840e-01
   2.7100216e-01   8.4771214e-03
   7.2672418e-02  -2.7739943e-01
   1.7147657e-01   2.3328533e-01
   1.7483008e-01  -7.2307557e-01
   7.5457663e-01  -1.4004639e-01
   4.9337424e-02  -1.0256114e+00
  -4.0823549e-01   5.7332133e-01
  -4.8393333e-02   7.8465930e-01
   3.6086904e-02   6.4294405e-01
  -7.2574109e-01   5.9178363e-01
  -8.3674862e-01   3.2586538e-01
  -9.4822544e-01   4.0057331e-01
  -8.0827547e-01   1.5447101e-01
   4.6518906e-01  -2.2977519e-02
   9.7363526e-01   1.0736434e+00
   2.6838637e-01  -1.7027410e-01
   3.9038598e-01   1.2317766e-01
   3.3679741e-01   1.7157193e-01
   3.2190760e-01   1.7227038e-01
   4.6791083e-01  -4.3133287e-01
  -4.8695535e-02  -5.5498015e-01
  -5.2208548e-02  -8.4453365e-01
  -2.7062656e-01  -5.3498719e-01
  -6.5848455e-02  -7.8961350e-02
  -7.3603825e-01   8.1031233e-01
   1.5074473e-01   1.3910498e+00
   8.3791045e-02   1.2234569e-01
   4.1016734e-01   3.4534453e-01
   5.3895551e-01   1.1190712e+00
  -1.4857026e-01   8.4812300e-01
   9.1620060e-02   1.3100661e+00
   2.0950623e-01   1.0505146e+00
  -2.5972759e-01   6.4669311e-01
  -2.0012797e-01  -8.4625533e-01
  -2.8974329e-01   1.0482578e+00
  -1.5037121e-01   5.7837334e-01
  -4.3624460e-01   3.3538535e-02
   6.1032621e-01   4.0297765e-01
  -2.8907709e-01   3.3979724e-01
   5.9532374e-01   7.4692486e-01
   4.2248480e-01   1.1542330e+00
  -2.2314312e-01   1.7796904e+00
  -4.7826780e-01   2.1929094e+00
   3.2815060e-02   1.7216629e+00
  -7.2852801e-02   2.0528307e+00
  -2.6961169e-01   2.5683336e+00
  -2.8643150e-01   3.1347114e+00
  -3.3667726e-01   3.3559027e+00
   1.1704033e-01   2.5467680e+00
  -3.7251200e-01   2.8400094e+00
   2.1934407e-01   2.9959883e+00
  -1.3452192e-01   3.4437542e+00
  -6.9538770e-03   2.3245081e+00
  -4.7115097e-01   1.3318863e-02
   1.4493166e+00   9.0303114e-01
  -6.4336976e-01   2.9575054e+00
  -3.3153807e-01   1.5651595e+00
   2.1275300e-01   1.1899220e+00
  -2.0967624e-01   1.3162923e+00
   4.6638025e-01   1.0318826e+00
   1.6885861e+00   1.4956643e-01
   1.5183623e+00  -2.2170440e-01
   1.3542714e+00   2.3388591e-01
   2.3193945e-01   1.0731096e+00
  -3.6927760e-01   6.4361758e-01
  -4.7375979e-01   8.1585447e-01
  -8.0830263e-01   6.9826789e-01
  -9.5886687e-01   3.8836288e-01
  -1.1087055e+00   2.3191348e-01
  -1.4649288e+00  -8.3797480e-02
  -1.3872905e+00   1.2362957e-01
  -4.5751777e-01   3.7008868e-01
  -6.5074977e-01   9.7304393e-01
  -1.0989143e+00   4.8031866e-01
  -5.6267116e-01   9.6776318e-01
  -5.6717092e-01  -4.8045801e-02
   4.0934308e-01  -1.8839576e-01
   9.8965397e-01  -4.5066562e-01
  -6.6962537e-02   3.0406392e-01
   1.3659243e+00  -1.0616319e-01
   1.1557921e-01   8.9062279e-01
   1.1642592e+00   3.4803223e-01
   1.1371991e+00   9.7833593e-03
   2.6677975e-01   1.1429146e+00
   5.6277375e-01   6.3630520e-01
   2.4860053e-02   1.6893289e+00
   3.7937483e-01   5.7796555e-01
   8.2207605e-02  -2.0295397e-02
   2.1395551e-01  -2.9761399e-01
   1.7674406e-01   5.8753125e-01
   1.7675533e-01   4.1691395e-01
   1.7861853e-01   2.4443629e+00
  -8.5732122e-01   1.4145500e+00
   7.5367854e-02  -3.8441295e-01
   1.4969386e-01  -3.0385385e-01
   3.4051796e-01  -4.2194220e-01
   5.7857452e-01   1.9304063e+00
  -5.6737175e-01   1.0694533e+00
   3.2768996e-01   2.2412862e+00
  -1.4458201e-01   2.0018339e-01
  -4.5552121e-01   8.6646633e-01
   5.3543518e-02   1.6902010e+00
  -4.8506236e-01   1.4722915e+00
  -1.7560095e-01   1.7662819e+00
  -6.1521297e-01   5.8721106e-01
  -4.9797805e-01  -2.8987181e-01
  -6.4095108e-02   1.5311003e+00
  -2.9529844e-01   1.4526354e+00
   6.2271136e-01   7.0113219e-01
   1.6784332e-01   2.0051413e+00
  -2.1996765e-01  -7.1068453e-01
  -5.2001206e-01   8.2111441e-01
  -8.7378695e-01   4.2774473e-01
  -9.8089750e-01  -8.4790642e-01
  -1.0369103e+00   1.0506616e+00
   1.3647708e-01   9.1249427e-01
  -3.2218593e-01   1.7731272e+00
   4.7978521e-01   1.3362325e+00
   4.1197745e-01   6.2559506e-01
  -6.1842780e-01   6.3735686e-01
  -2.1702178e-01   1.1210204e+00
   3.7271138e-01   4.4757204e-01
   7.9809235e-01   1.3161717e+00
   1.7612285e+00   8.3932017e-01
   1.7178818e-01   2.6525383e-01
  -2.1652903e-01   2.0089005e-01
   5.4785677e-01   3.2960869e-01
   3.6554125e-01   9.6739033e-01
  -3.4729301e-01   6.3231912e-01
  -2.4036565e-01   6.7833522e-01
   2.3564532e-01   1.3351120e+00
   9.2326502e-02   9.3894735e-02
  -1.7403349e-01  -1.0368352e-01
   1.1248444e-02   1.9299213e-01
   2.1584155e-01  -4.3743779e-01
   3.4491007e-01   2.9059619e-01
  -2.4634128e-02   1.1705535e+00
  -1.7023434e-01   1.3492368e+00
   5.9492357e-01   7.5510103e-01
   9.0306753e-01   7.5351576e-01
   4.0192451e-01   3.2313861e-01
  -1.7123535e-01   6.9563683e-01
   2.5134976e-01   4.9233319e-01
  -3.1725835e-01  -2.1484999e-01
   3.5760432e-01   7.6723327e-01
  -2.9331063e-01   2.2952866e-01
  -3.7983185e-02   7.4966305e-02
   2.5306859e-01   7.3930283e-01
   4.6035205e-01   9.5698044e-01
  -8.9933133e-02   3.8653273e-01
  -8.9736523e-01  -8.5301387e-01
  -5.4771861e-02   1.6742417e+00
   5.9245065e-01   1.1079257e+00
  -2.4413607e-01   1.4040599e+00
   1.5207771e-01  -1.0916092e+00
   1.7987974e-02   1.6329625e+00
  -5.9639700e-01   1.6288050e-01
  -5.3721825e-01   8.7000076e-02
  -4.1088420e-01   1.4575816e+00
  -4.7435652e-01  -1.4398629e+00
  -6.3054985e-02   1.1535002e+00
   1.0305574e-01   1.2433537e+00
  -4.3075025e-02   1.0321235e+00
   5.2258333e-01   1.1818225e+00
   2.9714271e-01   1.3289324e+00
   1.1253279e+00   8.7641040e-01
   1.3138737e+00   6.7993536e-01
   1.1569000e+00  -3.2820232e-02
  -1.0768400e-01   2.0700125e+00
  -7.9038404e-01   4.3890705e-01
  -6.6513106e-01   1.2948773e+00
  -8.6296638e-01   1.4082620e+00
   4.1477551e-01  -4.4548052e-01
  -1.3125880e-02  -3.2437363e-01
  -6.2325660e-01   8.4955840e-01
  -1.8102989e-01   1.8804507e+00
  -2.2815204e-01   1.1635050e+00
   7.8215900e-02   1.6991720e+00
   4.8186268e-02   3.2844826e-01
  -9.5716206e-02   1.2974807e+00
  -3.2778880e-01   3.5355445e-02
  -3.4273424e-01   2.7481805e-01
  -1.4269958e-01   4.9616438e-01
   3.4485924e-01  -2.0861417e-01
  -1.1227624e-01   1.3618591e+00
   3.0762277e-01  -3.9842127e-01
  -7.8115836e-02   1.5093356e+00
  -6.3977304e-01   8.6106719e-01
  -6.2605969e-01   1.4982774e+00
   1.6742548e-01  -1.5177560e+00
  -2.4856698e-01   1.0151611e+00
  -1.2726416e-01   4.3892347e-01
   1.7187975e-01   9.4865305e-01
  -2.6885320e-01   5.9890479e-01
  -5.0932595e-02   5.6433777e-01
  -2.1625847e-01   4.6362944e-01
  -5.9378533e-01   4.6526921e-01
  -2.2336151e-01   6.4013404e-01
  -2.1590016e-01   7.4559207e-01
   3.7082782e-01   4.3581386e-01
   1.2885062e-01   5.4149565e-01
   5.9433522e-01   1.5944532e+00
  -1.3113906e-01   2.3288362e-01
  -3.7426194e-02   5.5383396e-01
  -5.4941678e-01   2.4045511e-01
   6.4283516e-01   4.3106888e-01
   1.7316599e-01   5.4634507e-02
   2.9349480e-01   2.8586299e-01
   4.3161702e-01   2.2651952e-01
   2.5972671e-01   8.7719155e-02
   2.7712779e-01  -3.7782181e-02
  -5.9667785e-01  -7.6788197e-02
  -3.8743069e-01  -1.2946611e-02
   4.5486040e-01  -1.3705559e-01
  -3.6214343e-01   3.4921530e-02
  -5.2527574e-01  -1.3998687e-01
   5.2558224e-01  -6.3543618e-01
   2.1012864e-01  -6.5901960e-01
  -7.5980126e-02   1.8973861e+00
  -3.3815774e-01   1.9278240e+00
  -3.7707056e-01   9.2419961e-01
  -2.7885064e-01   2.2938613e+00
  -1.5476426e+00  -9.0042614e-02
   9.2737714e-02   1.5594468e+00
  -3.1761276e-01   1.8789484e+00
   2.4853052e-01   9.9134293e-01
  -8.1525362e-01  -4.3059450e-01
  -8.4006180e-02   1.5218591e+00
   7.5252087e-01  -9.2169131e-02
   2.7389858e-01  -2.9761547e-01
   4.7811584e-01  -3.2818058e-01
   2.6306607e-01  -1.5743541e-01
   7.0687054e-02   9.1908038e-01
  -1.4763344e-01   2.2974187e+00
  -1.6790005e-01   1.1036408e+00
  -1.5976932e-01   2.5428756e+00
  -1.9852773e-01   1.0072339e+00
   5.0273122e-02   7.2821628e-01
   2.2871457e-02   1.5554525e+00
   4.5896777e-01  -1.1863108e+00
   3.4758596e-01  -1.1191307e+00
   7.4269441e-01   2.7082065e+00
   7.0645541e-01   1.3763041e+00
   1.7781240e-01   3.6896949e-01
   7.1135433e-02   2.3941433e-01
   4.1045236e-01   4.7177679e-01
  -7.1665695e-01   9.4646157e-01
  -5.2704337e-01   1.0471851e+00
  -2.8164968e-01  -1.1714342e-01
   1.6059691e-02   6.4349824e-01
   3.4628373e-02   8.8468847e-02
  -2.7208517e-01   6.0039842e-01
  -1.2466594e-01   1.1423673e+00
  -6.1391045e-01   8.8639122e-01
  -5.4556868e-01   8.5720568e-01
  -4.1501815e-01   7.3493706e-02
   8.3769647e-01   9.2684792e-02
  -2.5329219e-02  -2.4780937e-01
   2.5567811e-01  -1.8795201e-01
   1.1730632e+00   4.4305713e-01
   1.9395667e-01  -4.7380898e-01
   1.1795884e+00   6.2189291e-01
   1.2286728e-01  -4.4814213e-01
   4.6741294e-01   1.3866525e+00
  -7.6638546e-01   6.8971136e-01
   4.0489292e-01  -1.8601301e-02
  -8.3243266e-01  -7.7035847e-02
  -2.9121102e-01   1.5435164e-01
  -7.3025235e-01  -9.8554613e-02
   2.9476541e-01   8.2222289e-01
   5.8633500e-02   9.8119295e-01
   4.4356595e-01   4.0497020e-01
  -3.7055900e-01   6.6774649e-01
  -3.7544162e-01   9.6370020e-01
   4.7040565e-01   1.2427223e+00
  -7.6909083e-01   2.0757193e+00
  -6.4777942e-01   1.7149503e+00
  -1.2682660e-01   1.3250570e+00
  -2.6149799e-01   1.2133926e+00
  -4.2022806e-01   1.5125451e+00
  -1.0250031e+00   1.8244248e+00
  -9.8613370e-01   1.0554209e+00
  -1.2414634e+00   1.5918514e+00
  -1.0450636e+00   1.4335120e+00
  -8.6501283e-01   1.3356596e+00
   3.6791725e-01   1.3976727e+00
  -1.2665024e-02   1.2209653e+00
   7.4636969e-01   1.2860768e+00
   5.3538692e-01   1.5733447e+00
   2.2249981e-01   1.9719136e+00
   1.1854082e+00   1.4303732e+00
   1.0951103e+00   2.0484735e+00
   4.4225685e-01   1.1273070e+00
   1.5221290e+00   2.0359520e+00
   1.6068512e+00   1.9215349e+00
   1.3082564e+00   1.0759102e+00
  -9.4732069e-01  -1.2408038e-01
   5.5235834e-03  -4.7360596e-01
  -4.1402889e-01  -8.4919407e-01
  -1.4508421e-01   5.7031609e-01
  -8.9188075e-02   1.1921912e+00
  -6.8393533e-01   1.2726427e+00
  -2.6690956e-01   1.6069185e+00
   1.8114260e-02   9.0081040e-01
   9.5786248e-01   2.2662870e+00
   8.9372484e-01  -4.5752187e-01
   6.4001110e-01   1.0461612e+00
   7.4551570e-01   2.6591516e-03
   1.0885954e-01   7.7553647e-01
   4.8024220e-01   7.9828703e-01
  -1.6018629e-01   1.5677473e+00
  -5.1246448e-01   9.8716976e-01
   3.8831118e-01  -1.2885503e-02
  -4.2509190e-02   1.6325237e+00
   3.5048062e-01   1.9622383e+00
  -1.1781089e-01   1.9070292e+00
  -4.4483520e-01   1.7636185e+00
   1.8786984e-01  -1.4726932e+00
  -4.7696395e-01   5.0979465e-02
  -1.7256103e-01   4.3676695e-01
  -4.2778194e-01   3.3911672e-02
  -3.6879263e-01   7.6151734e-01
  -9.1757473e-02   1.3299550e+00
  -7.7021153e-01  -1.4203418e+00
   4.7245530e-01   1.7558290e+00
   5.7638531e-01   6.2639795e-01
   8.2601054e-01   1.5723667e+00
   3.9729917e-01   1.7223212e+00
   3.3122619e-01   9.7553809e-01
   6.2280710e-01   9.7412510e-01
   6.4655386e-01   1.5386875e+00
   2.3393932e-01   1.5686270e+00
  -3.4071488e-01   1.1989650e+00
  -5.9774709e-01   1.5890977e+00
  -7.9315340e-01   1.0857480e+00
  -7.6038826e-01   1.2832989e+00
  -4.5984427e-01   3.9570827e-01
  -7.9710518e-01   1.4497330e+00
  -6.8332296e-01   1.6091558e+00
  -3.9602528e-01   1.5189526e+00
  -3.1280031e-01   1.7131455e+00
   1.8332272e-02   1.2551718e+00
   4.2456995e-01   1.7134822e+00
   3.2038570e-01   1.4081851e+00
  -4.4007161e-01   2.7150097e-01
  -1.2672940e-01   7.0323872e-01
   1.0975936e+00   1.5730258e+00
  -3.6536525e-02   6.0473160e-01
  -4.4644811e-01   7.6903342e-01
   9.9767712e-02   1.4616355e+00
   1.2356128e-01   1.0459216e+00
  -5.6537896e-02   8.5302756e-01
   8.7356615e-01   9.1187333e-02
   8.7658778e-01  -1.9605109e-01
   9.0888024e-01   2.3110885e-01
   7.6043572e-01   1.3627283e-01
   4.3835927e-01   4.2865288e-01
   4.9962825e-01   1.6131505e-01
   4.3393084e-01   7.3829981e-01
   9.4993947e-01   1.2935048e+00
   6.7817242e-01   1.3629227e+00
   7.9716463e-01   1.5179488e+00
   7.8941140e-01   1.2308553e+00
   6.7836909e-01   1.0516844e+00
  -3.2359525e-01  -4.4120662e-02
  -1.0706352e+00   6.3460217e-01
   1.6922251e-01   1.1167898e+00
  -1.0488170e+00   6.6420596e-01
   2.2603056e-01   1.1732917e+00
  -1.2922080e+00   4.6553396e-01
  -8.6204592e-01   6.0386580e-01
   4.7223277e-01   1.5746109e+00
  -8.4464015e-01   6.4282369e-01
  -1.3240585e+00   5.7028724e-01
  -1.9804799e+00   4.7082842e-01
  -7.4891340e-01  -4.8857204e-02
  -2.7880663e-01   1.0015159e+00
   2.6676589e-01   5.1790667e-02
  -4.6428186e-01   7.9188774e-01
  -8.0536841e-01   1.0515483e+00
  -1.0891434e+00  -2.3143111e-01
  -1.4273392e+00  -8.4818557e-01
   4.2883009e-02   6.4665100e-01
   3.8968236e-01   7.2737639e-01
   9.7330593e-01   7.2765011e-01
   6.5578108e-01   5.7798931e-01
   2.7264455e-01   1.2031474e+00
   8.3588059e-01   4.7033792e-01
   3.4090157e-01  -5.8887462e-02
   2.9700097e-01   2.1129903e-01
   2.9976913e-01   1.2928515e+00
   7.8425843e-02   1.4345777e+00
  -4.3560102e-01   7.2065236e-01
  -1.9017388e-01   6.5039359e-01
   2.3767352e-01   1.5035279e+00
  -4.6748054e-01   2.9465231e-01
  -1.1053555e-01  -2.5860359e-01
  -3.5460168e-01   9.3196300e-01
  -6.5015190e-02   2.7492728e+00
  -1.3624837e-01   5.4868917e-01
   1.1793524e+00   8.0676083e-01
   1.1633152e+00   4.1534570e-01
  -3.7233085e-01   3.0372743e+00
   7.9917002e-01   9.8502223e-01
   2.5571555e-01   2.7676641e-01
   2.1011766e-01   6.4534345e-03
   1.3958603e-01  -1.7048497e-01
   4.8198760e-01   7.7838094e-01
  -3.8226475e-01   3.1175491e-02
   5.3873574e-01   4.1305496e-01
   4.5565320e-01   4.9715681e-01
   1.8145848e-02  -3.0661083e-01
  -7.5944756e-01   3.2486817e+00
  -2.2207738e-01  -1.4946866e-01
  -1.4134623e+00  -3.4048968e-01
  -7.5277751e-01   3.0228054e+00
   1.9348509e-01  -9.0877220e-01
  -8.1579288e-01   3.0477411e+00
   4.4542808e-01   1.2122869e+00
  -4.7259784e-01   3.4174766e+00
   4.4393993e-01  -2.9893535e-01
  -5.9586737e-01   1.4193674e+00
  -9.1416352e-01   1.1711191e+00
   6.5039199e-01   4.9500107e-01
  -1.7434813e-01   4.2153250e-01
  -3.0878304e-01   1.2373728e+00
   1.3350179e+00   1.7462472e+00
  -2.0601956e+00   7.0922734e-01
  -1.5608606e+00   7.1822890e-01
  -7.4904159e-01   1.6040770e+00
   1.5476411e-01   1.9619556e+00
  -2.4801007e-01   1.4626405e+00
   4.6865208e-01   1.7634385e+00
   1.3165336e+00   4.5357774e-01
   1.3186925e+00   1.2747445e+00
   9.1292041e-02   1.7052080e+00
   3.2475355e-01   5.6810982e-01
   4.6778088e-01   9.7450691e-01
   3.0479457e-01   1.3787053e+00
   6.1318911e-01   1.5278058e+00
   2.7045955e-01   1.4779835e+00
  -1.1435299e+00   4.2849486e-01
   1.8097280e-01   8.9138408e-01
  -2.1420907e-02  -4.6800463e-01
   2.7892620e-01   8.1781664e-02
   6.9064268e-01   9.8010451e-01
  -2.7627033e-02   2.3705335e-01
  -2.6627344e-01   7.1035884e-01
  -3.7657082e-01   1.4743621e+00
   5.6141517e-01   2.7357387e-01
   3.3896370e-01   1.2315601e+00
  -4.2942637e-02   2.3205619e-01
  -2.4980008e-01   1.7967621e+00
  -5.5958576e-01   1.1389473e+00
  -3.0285396e-01   1.1016052e+00
  -4.9229190e-01   1.2589096e+00
  -3.7065685e-01   1.1793496e+00
  -1.6659645e-01   2.8583497e-01
  -1.4220488e-01   6.2938441e-01
  -5.9858850e-01   5.1772929e-01
  -4.5375606e-01   1.2983190e+00
   9.9889227e-02   1.5769339e+00
   7.2164255e-02   2.0457084e+00
   7.1878340e-01   1.8726621e+00
   1.0740445e+00   1.6612607e+00
  -4.4145947e-02   1.8894007e+00
   1.7094296e-01   1.8387731e+00
   1.0819857e+00   1.7622852e+00
   6.6679124e-01   1.0422348e+00
  -3.6606718e-01   9.4986878e-01
  -1.0156613e+00   1.1543438e+00
  -3.1117937e-01   1.0187709e+00
  -1.3629205e-01   9.1732314e-02
  -2.8680033e-01  -3.8613451e-02
  -9.3676945e-02   9.3720271e-01
  -6.1812181e-01   8.2869342e-01
   4.4538509e-01  -3.9846870e-01
   6.5552849e-01  -2.2429754e-01
   3.4515691e-01  -1.1520904e-01
  -4.9130513e-01   1.3786660e+00
  -4.3031470e-01   1.4654237e+00
   7.1682176e-01   1.1471272e+00
  -2.3472447e-01   1.1801790e+00
  -4.0845570e-01   1.5432424e+00
   7.2959333e-02   1.5129301e+00
   3.8230576e-01   9.0925177e-01
   1.4745142e-01   8.7495879e-01
  -1.9381005e-01   1.1274279e+00
  -1.2182726e-01   1.2472110e+00
   4.4353549e-02   2.3151451e-01
  -1.8804264e-02   5.0277007e-01
   4.6461616e-01   1.0785836e+00
   7.0733595e-02  -4.3116721e-01
  -4.1395936e-01  -5.2078344e-01
  -3.7016204e-01   4.7984574e-02
   4.5441757e-02   3.0708821e-01
   1.2355648e-01   2.0919932e+00
   6.1858382e-01   1.5326813e+00
   5.4999938e-01   4.2199436e-01
   4.1788409e-01   1.4935111e+00
  -1.5013523e-01   3.4772936e-01
   3.3525955e-01   1.7713286e+00
   4.9744241e-01   1.7113459e+00
   4.5758189e-01   1.4080105e+00
   5.9293599e-01   1.5433779e+00
   5.1009749e-01   2.5369555e-01
  -2.3748163e-01   1.5229494e+00
  -9.8419631e-02   1.6210167e+00
   1.2687759e+00   1.7099031e-01
  -8.9849244e-01   1.5246421e+00
  -8.8425852e-01   1.5813274e+00
   1.2306255e-01   1.1832804e+00
   3.1416219e-01   1.2242987e+00
  -2.7637507e-02   9.5797122e-01
   2.6838218e-01  -5.1317092e-01
  -1.7165091e+00   7.2345353e-01
   1.0380165e-01   1.1064634e+00
  -5.2471993e-01   7.3082752e-01
  -9.0519193e-01   6.6533611e-01
   3.6332686e-01   1.6287331e+00
  -6.0915686e-01   3.2876101e-01
  -4.1659688e-01  -2.4886097e-01
   4.4830944e-01   7.2829951e-01
  -5.7867244e-01  -3.8415145e-01
  -6.6232650e-01   8.7549482e-01
   9.5373231e-01   1.6017813e+00
  -2.0948226e-01  -1.2580976e+00
  -2.1947601e-01   5.3746548e-01
  -4.2397919e-01  -1.5713255e-01
   4.1073588e-01   9.3193930e-01
   5.3176935e-01   1.2806435e+00
   6.5993083e-01   1.3894477e+00
  -5.6696603e-01  -2.6925956e-01
  -8.5267434e-01   5.2920009e-01
   7.8354920e-01   9.6321934e-01
  -7.3009743e-01   8.0396978e-01
   2.7691365e-01   1.3156803e-01
  -1.6611163e-01   3.7063988e-01
  -4.3267231e-01  -4.0109563e-01
   5.0970679e-01   1.8002291e+00
   1.1797238e-01  -1.9770801e-01
  -9.8224941e-02  -2.2997230e-01
   9.1426221e-01   2.0284213e+00
   1.2696598e+00   1.4882017e+00
  -3.6169543e-01   5.3410636e-01
  -2.6120680e-01   5.3500478e-01
  -2.8703524e-01   3.0819879e-01
  -3.8983926e-01  -1.1260577e+00
   2.6344821e-02  -1.8261006e-01
  -1.9742128e-02   1.8448809e+00
   5.9103940e-01   1.7536706e+00
  -2.5280814e-01   1.4366480e+00
   2.7613185e-01   1.5742270e+00
  -8.9516646e-02   1.0859359e+00
   1.8480332e-01   1.1306610e+00
   5.5268388e-01   2.3225300e+00
   1.3661861e-01   1.9314388e+00
  -4.5084403e-02   1.4331470e+00
  -1.3905450e-01   1.5947602e+00
  -4.0695387e-01   1.2355509e+00
  -5.6747484e-01   1.1085480e+00
  -9.5561203e-02  -2.4942267e-01
   4.3997382e-02  -6.2110023e-01
  -6.1911704e-01  -1.5023116e+00
  -4.1780489e-01  -2.0730401e+00
   3.1470320e-02   7.4077702e-01
  -5.7089152e-01   1.0251526e+00
  -9.9990446e-02   8.1353412e-01
  -1.9991200e-01  -1.4891294e-01
   3.2297188e-01   7.0376570e-01
  -8.3667785e-02   1.0999544e-01
   6.6593708e-02   3.2544049e-01
   5.6455798e-01   1.5300389e+00
   2.3675021e-01   1.3666137e+00
  -5.6674427e-03   3.1453955e-02
   2.9300277e-01   2.4184011e+00
   1.1298159e-01   1.6033236e+00
   1.9964396e-01   1.8113874e-01
  -4.1893718e-01   1.9627595e+00
  -3.2963376e-01   5.6556316e-01
   3.2741782e-02   8.3120903e-01
   4.9675774e-01   1.6037010e+00
  -2.9987581e-01   3.3506201e-01
  -4.4168466e-01  -4.7731009e-01
  -4.8837050e-01   6.0141642e-01
  -2.6669071e-01   8.1084846e-01
   2.3761234e-01   1.6560590e+00
  -7.8743183e-04   1.9799564e+00
  -1.4680598e-02   7.7138768e-01
  -5.6776078e-01  -1.9687114e-01
  -8.4806843e-02   1.5676264e+00
   2.7762133e-01  -1.8575726e-01
  -2.0710186e-01  -6.9487188e-01
   4.9516197e-02   3.1970275e-02
  -2.1053418e-01   1.7962793e-01
   1.9221385e-01   1.3301335e+00
  -1.9393647e-01   8.3465218e-01
  -5.1305451e-01  -5.1590209e-01
   7.4727806e-01   1.7289112e+00
   7.0743265e-01   1.2002598e+00
  -3.4230388e-01  -7.5683505e-01
  -2.8745572e-01  -7.6629825e-01
   3.2043185e-01   5.8645098e-02
   5.6884618e-01   7.9351480e-01
   1.0371629e+00   1.0190349e+00
  -9.9509702e-01  -8.2867901e-01
  -5.0871928e-01  -1.8086480e-01
   5.8730617e-02  -2.0384751e-02
   9.1350051e-01   1.8650572e-01
   7.0955608e-01   3.4601969e-01
   1.2822954e-01  -2.8298196e-01
   1.1654540e-01   3.1772254e-01
   1.2667946e-01   7.2769814e-01
   5.3532465e-01   8.0630224e-01
  -3.3644133e-01   8.6889165e-01
  -1.3582429e-01   6.6826190e-01
  -8.4953704e-01   1.2483270e-01
  -1.8518948e-01   7.1967891e-01
  -7.8105262e-02  -5.5195520e-01
  -3.2436937e-01   3.5499476e-01
  -5.5168657e-01   3.6458877e-01
   2.0983541e-01   1.6677783e+00
   8.8112102e-01   1.0357320e+00
   2.8544696e-01   1.3431660e+00
   5.5642857e-01   2.1137010e+00
   9.9855072e-01   2.7540442e+00
  -1.0455051e+00   1.4105375e+00
   9.1152886e-01   2.0436188e+00
  -2.9313782e-01   2.3051125e+00
  -8.7680238e-01   1.6210707e+00
  -5.4198959e-01   1.5830386e+00
   3.1997193e-01   2.0573411e+00
  -1.5671344e-01   2.0666819e+00
   9.1998321e-02   2.1217362e+00
   1.3691052e-01   1.7684205e+00
  -6.0977032e-01   1.5150344e+00
  -6.4771030e-01  -9.8626521e-01
  -8.8041239e-02   1.7553364e+00
  -3.1437891e-01   1.5409848e+00
   4.6717707e-02   1.5963848e+00
   2.7677744e-01   1.5521027e+00
   5.9501590e-01   2.0877276e+00
  -1.8080100e-01   1.6278753e+00
   1.4477423e-01   1.3573208e+00
   5.1507445e-01   1.6305149e+00
  -2.8476206e-01   1.2663880e-01
   2.7180021e-01  -1.0103618e+00
   1.7406328e-01   8.6757278e-01
   2.5383691e-01   6.0787441e-01
  -6.1179845e-01   6.5389523e-01
  -4.4514059e-01   5.0604829e-02
   7.8126931e-01   2.3777619e-01
   3.2922890e-01   1.2212595e+00
  -2.3487976e-01   1.0494847e+00
   2.6056983e-01   9.9439255e-01
   5.3941366e-01   5.8547521e-01
  -2.4876223e-02   9.6405600e-01
   1.2575593e-01   9.1303048e-01
  -3.3076766e-01   1.2322569e+00
  -5.5356498e-01   1.2216022e+00
  -2.4828267e-01   9.4743419e-01
  -1.2528234e+00   9.1887562e-01
   7.2992277e-01   9.2134767e-02
   8.7218305e-01   2.5934418e-01
  -9.3228206e-01   8.7998348e-01
   9.3456064e-01   1.2330533e-01
   6.0615325e-01   1.9977994e-01
  -8.6562253e-01  -1.8189824e-01
  -4.5059407e-01  -4.5663627e-01
   5.9768457e-03  -2.3871821e-01
  -4.2955651e-01  -4.6710735e-01
   9.4131776e-01  -8.5760930e-02
   1.0195027e+00   1.1552865e+00
   1.2746373e+00  -4.9988495e-01
   6.5650554e-01  -2.8387765e-01
   1.5764875e-01   8.9683894e-01
   8.3105193e-01   1.0001618e+00
   2.3864792e-01   1.3661447e+00
   3.5220830e-01   1.6787043e+00
   2.6667821e-01  -1.0748575e+00
   1.9690439e-01   1.4000012e+00
   6.4717690e-01  -4.3005517e-01
  -6.1618423e-01   7.6092519e-01
  -9.1942967e-01   5.9557624e-01
  -6.6607118e-01   5.3722603e-01
   3.0026955e-01   1.4430431e+00
  -1.0641401e-01   1.2596036e+00
   3.5068248e-01   1.3636808e+00
  -8.6573018e-02   1.6017885e+00
  -2.1725170e-01  -5.3603872e-01
   3.4076908e-02   1.4006578e+00
  -2.9244656e-01   1.3250128e+00
   2.2605352e-01  -1.9990842e-01
   1.2210662e-02   1.2760594e+00
  -2.7915738e-02   1.2877017e+00
  -1.1400904e+00   8.1100311e-01
  -1.0425479e+00  -3.8497788e-01
  -7.0477869e-02   1.4976924e+00
  -6.7577796e-01  -8.5343057e-01
  -7.0307486e-01  -5.9347292e-01
  -4.0839013e-01   8.4127218e-01
  -5.3823188e-01  -2.8046807e-01
  -2.3423425e-01   5.4773798e-01
   4.0916827e-01   6.6517450e-01
   1.7319178e-01  -7.5125480e-03
  -2.1426915e-01   1.7498433e+00
   2.6211850e-01   6.6438965e-02
   5.4831745e-02   1.5304119e+00
   5.4252915e-01   6.2874503e-01
   2.0151424e-01   1.3969142e+00
   5.9015335e-02   1.2558191e+00
   2.5775660e-02   1.4376212e+00
  -5.4245455e-02   8.4468500e-01
  -3.3004417e-01   1.3260414e+00
  -3.9691983e-01   1.2057437e+00
  -8.1548780e-02   1.2224673e+00
   3.4196874e-02   2.2442763e-01
   2.4787604e-01   5.0708291e-01
   1.1374902e-01   5.9392641e-01
   6.2073532e-02   3.5525679e-01
   7.1843501e-02   9.4750715e-01
   2.8869374e-03   1.1377543e+00
  -1.9642205e-01   1.3712788e+00
  -1.1648997e-01   1.3468465e+00
  -4.1459799e-01   1.7251503e+00
   5.9465348e-02   1.4000859e+00
   1.5169913e-01  -4.9139977e-01
   2.2737582e-01   1.3183587e+00
   3.5014585e-01   4.7344121e-02
   3.8633119e-01  -1.2100134e+00
  -1.1601812e-01   1.8420498e-01
  -5.2550591e-02  -7.0500172e-01
  -9.2321977e-02  -1.0529103e+00
  -4.6080044e-02  -1.2483241e+00
   1.9948648e-01  -5.6493956e-01
  -4.2788717e-02   2.4916129e-01
   1.3621471e-01  -1.0291598e+00
   3.4488796e-01   8.1867764e-01
  -2.0365744e-01   6.5078020e-01
  -2.2320391e-01  -2.7819429e-01
  -8.7325016e-02   1.9927822e-01
  -5.4333260e-01   1.6390520e+00
  -1.0757800e-01   3.3324503e-01
  -9.9162750e-02   8.7972930e-01
   9.1144738e-02   1.6999608e+00
   1.4489429e-01   5.9051436e-01
   8.7160204e-02   1.7872511e+00
   1.1698277e-01   1.6020741e+00
   1.3995557e-01  -1.7699089e+00
  -9.7101820e-02   2.6777943e-01
  -2.0055051e-01   6.9958077e-01
  -3.2195744e-01   7.7830276e-01
  -3.8610567e-01  -7.6443911e-02
  -9.8948925e-02   8.0005781e-01
  -2.6422924e-01   1.1690931e+00
  -1.4847030e-01   1.8827271e+00
   1.1283137e-01   2.1288451e+00
   1.4170657e-02   7.2691175e-01
   4.8822858e-02   3.3908321e-01
  -4.7498467e-02   8.3725607e-01
   1.5430321e-01   1.0117186e+00
   3.5422281e-01   9.2347965e-01
  -4.8587798e-03   5.4377394e-01
  -1.8050250e-02   1.1680396e-01
  -1.1418862e-02   3.6735409e-01
  -3.4393977e-01  -8.7721463e-01
   3.1774469e-02   5.0207177e-01
   1.1299028e+00   6.8130594e-01
  -7.1445211e-02   1.3357729e+00
  -2.4482392e-01   4.0218239e-01
   2.0415607e-01   1.9157378e+00
   7.9095549e-02   2.3971529e+00
   8.2561864e-02   1.1640148e+00
   1.2808565e-01   5.0190286e-01
  -2.1773879e-01   2.0161054e+00
  -1.5495334e-01   1.9200064e+00
   1.4434861e-01  -4.6988778e-01
  -7.3234031e-02  -6.7675770e-01
  -2.7931214e-01   1.3822260e-02
   1.7593528e-01   1.6991851e+00
  -2.4270762e-02   2.0604072e+00
  -5.8364719e-02   1.5912645e+00
   4.9648155e-02   1.3350361e+00
  -8.0361374e-03   2.3171899e+00
   4.2191793e-01   2.4809165e+00
  -2.3232035e-01   1.6402998e+00
  -2.5210936e-01   9.7936877e-01
  -7.0040100e-02  -5.6854992e-02
   4.0089976e-01  -6.6552887e-01
  -1.0351599e-01  -4.2021006e-01
  -2.0960508e-01   8.7975155e-01
  -1.6514947e-01   1.1201323e+00
  -9.5243678e-03   3.4289189e-01
   1.7652790e-02   4.0283821e-01
  -2.4142427e-02   3.9697568e-01
  -3.7661709e-01   3.8366963e-02
  -4.6292657e-01   1.4121954e-01
  -5.9224586e-01   1.3641838e-01
  -3.4372028e-01  -2.4838153e-01
   3.8944369e-01   8.6168274e-01
  -2.1833624e-01  -1.5437980e-01
   4.1705183e-01   6.5050195e-01
   5.1342114e-01   3.3473808e-01
   2.9198260e-01  -3.4735642e-02
   7.6888702e-01   9.7406918e-01
  -4.7129555e-01  -3.5235797e-01
   3.5601003e-01  -5.2235274e-03
   2.7113242e-01   2.5377367e-01
   2.5239313e-01   5.6777053e-01
  -4.8314164e-02   7.9625914e-01
  -2.5258155e-01   4.3959735e-02
  -2.1651509e-01  -2.4034817e-01
   1.2760992e+00   1.2984233e+00
  -1.7525894e+00  -4.6979769e-01
   6.7445453e-01   1.2425868e+00
  -7.4256142e-01   4.8442916e-01
   1.5630152e+00   1.8451593e+00
  -1.1166659e+00  -7.9039564e-02
  -9.4031536e-01   3.8987529e-02
  -1.9112098e+00  -1.0048909e+00
  -9.2097654e-01  -1.3745493e-01
  -2.1571959e-01   9.4249457e-02
  -7.8900586e-02  -3.1314028e-01
  -1.3404614e+00  -6.6967642e-01
  -1.5295930e+00  -1.0310118e+00
   8.3440840e-01   5.2356252e-01
   6.4371376e-01   7.1343962e-01
  -1.1530430e+00  -3.3265009e-01
  -2.2540082e-01   2.7131353e-01
   8.1713619e-01   6.5820962e-01
   3.8598191e-02   4.1353295e-01
   2.8377007e-01   5.3845692e-01
   1.6918265e+00   1.0091900e+00
   7.3424368e-01   1.4893963e+00
   2.6904969e-01   1.4629459e-01
   1.7536550e+00   1.9015262e+00
   1.3013698e+00   1.2073979e+00
   2.6261163e-01   4.5403474e-01
   7.0268128e-01   1.0528502e+00
   8.0902470e-01   8.2979767e-01
   5.5306983e-01  -3.3715784e-01
  -3.0707794e-01   1.1484123e+00
   2.3172942e-02   4.7926571e-01
  -2.6324870e-01   4.9759801e-01
  -6.5812885e-01   9.4306469e-01
  -3.2243839e-01   6.9317601e-01
   1.6057981e-01   1.1916940e+00
  -2.9049036e-01   5.7328142e-01
  -7.4464270e-02   4.0770844e-01
   1.9493781e-01   2.9693717e-01
   5.4967658e-01   1.7467659e-02
  -1.7600811e-01   2.0853629e-01
  -5.9422523e-01   1.1123245e-01
  -5.2776195e-01   5.4489685e-01
   1.0418827e-01   8.4615586e-01
   7.7688417e-01   5.7333629e-01
   3.3690308e-01   7.9389204e-01
  -6.3261200e-01   9.9663305e-01
  -1.2303255e+00   1.2435492e-01
  -5.8408617e-01   5.1981954e-01
   1.3504758e+00   4.4936300e-01
  -1.4284946e+00  -1.3740301e-01
   6.7348729e-01   7.0906964e-01
   6.8421370e-01   4.6534194e-01
   1.7006681e-01   8.4702922e-02
  -3.6581265e-01  -3.4768366e-01
  -1.3853747e+00   1.9898671e-01
  -8.7530134e-02   1.1393931e+00
   5.0975532e-01   1.0130470e+00
   1.8898521e+00   1.0300841e+00
   1.8668025e+00   7.9489865e-01
   2.2272219e+00   6.9484215e-01
  -6.9383109e-01   6.0022321e-01
  -2.4060406e-01   1.0642315e-01
  -1.8620300e+00  -1.7066918e-01
  -1.9933009e-01  -1.6584574e-01
   2.5566971e-01  -2.1717589e-01
   1.4907542e+00   6.2370746e-02
   2.9582714e-01   3.5909339e-01
   1.0756535e+00   9.0194231e-01
   1.1246517e+00   1.2025391e+00
  -9.4625201e-01  -3.8414386e-01
  -9.6834335e-01  -4.4697220e-01
  -1.5921074e+00  -6.4697894e-01
  -8.5156114e-01  -7.4318024e-01
  -1.2011964e+00  -6.1689562e-01
  -1.0189741e+00  -4.6831227e-01
   5.6501229e-01   1.6916465e-01
  -1.9066006e+00  -9.8628771e-01
  -1.1733970e-01   1.4885051e+00
  -3.3798605e-01   1.0032223e+00
   2.4736731e+00   9.2694151e-01
   7.1535227e-01   8.4926309e-01
   1.0394250e+00   1.7791837e+00
   5.0577648e-01   1.6381633e+00
  -3.8142429e-01   1.1503833e+00
   1.7395356e-01   1.5328678e+00
  -4.4182272e-01   2.2936471e+00
   6.2508928e-01   1.6223918e+00
   6.6518384e-01   1.6604423e+00
   3.1265313e-01   8.5568890e-01
   2.4766986e-01   7.2786974e-01
   4.8571070e-02   6.2349922e-01
  -5.4953476e-01  -6.8723123e-01
  -8.3813615e-02   1.6151620e-01
  -1.1051368e+00  -1.1739950e+00
  -1.2688461e+00  -1.4712542e+00
  -2.2871864e-01   1.8607387e+00
   1.7767238e-01   1.4714063e+00
   9.9429540e-02   2.6050808e+00
  -3.0766756e-01   1.6002562e+00
  -2.4381191e-01   1.9747994e+00
  -6.6542610e-01  -2.0514669e-01
  -6.9065799e-01   7.1185141e-01
  -1.1205282e-01   1.5626234e+00
   2.7490483e-01   1.9297712e+00
  -6.1366429e-01   1.0406194e+00
  -5.8074399e-01   2.9152452e-01
  -1.4250795e+00  -1.2146194e+00
  -1.2724051e+00  -6.8645718e-01
  -3.5252919e-01   1.1756305e+00
  -8.9629429e-01   2.8627171e-01
  -8.4022134e-01  -3.8000323e-01
  -5.1452552e-01   8.4334630e-01
   1.5567486e-03   9.4682492e-01
  -8.8638801e-01   7.9416804e-01
  -5.8831147e-01   1.2268793e+00
  -2.2061644e-01   9.8530129e-01
   2.5252371e-02   1.2048493e+00
   6.4535288e-01   1.5025316e+00
   7.8213088e-01   1.1383929e+00
   6.8504734e-01   1.3493048e+00
   7.2980393e-01   1.6055815e+00
   1.1738497e+00   1.2830357e+00
   8.5101144e-01   3.6283289e-01
   8.1401810e-01   1.0733506e+00
   1.3597978e-01   6.0615245e-01
   4.8317647e-01   1.7800079e+00
   1.6328495e-01   6.6334593e-01
   2.1037403e-01   1.7733149e+00
   1.3101911e+00   1.2846329e+00
   1.3729815e+00   2.2647823e-01
   7.1616937e-01   3.6128973e-01
   6.0892192e-01   9.0922243e-01
   3.9244135e-02   1.3394345e+00
   8.1139400e-01   1.3677931e+00
  -3.1630803e-01   1.8601846e+00
  -4.5553949e-01   2.3841365e+00
  -5.7534981e-01   2.3497140e+00
  -2.6157161e-01   2.3552190e+00
  -1.2104414e+00   1.6779047e+00
  -7.5037506e-01   1.6690192e+00
  -4.2828023e-01   4.9178592e-01
  -3.4657459e-01   2.1742488e+00
  -3.3630765e-01   1.1752019e+00
   1.4279209e+00   8.4577494e-02
   1.3962553e+00  -3.2296638e-01
  -3.1915775e-01  -7.3334909e-01
   2.6484977e-01   1.1698736e+00
  -3.9017209e-01   1.3133849e+00
   1.0433663e-01   1.5237821e+00
  -1.7339473e-01   9.8047933e-01
   1.6484077e-01   1.0349072e+00
   2.8250392e-01   2.3251007e+00
   2.8176823e-01   2.0873373e+00
  -1.6534683e-01   1.3526794e+00
  -3.2627506e-01   1.3993437e+00
   1.2635935e-01  -1.0494371e+00
   3.4755411e-02  -3.6368704e-01
  -1.6881236e-02   1.1075083e+00
  -2.7129977e-01  -1.6905248e+00
   1.7230706e-01   1.2451674e+00
  -1.1370348e-01   6.4988263e-01
  -6.6887653e-01   8.7073178e-01
  -3.0678522e-01   7.5812203e-01
  -6.0658995e-02  -2.8270358e-01
   2.4141748e-01   6.6285722e-01
   9.9094553e-04  -4.5097239e-03
   1.2503467e-01   2.8653746e-01
   2.8459712e-01   1.5432572e+00
   2.1469358e-01   1.2515939e+00
   4.5346653e-03   1.6933124e-02
   2.7005644e-02   2.3556260e+00
  -8.3736208e-02   1.5341172e+00
   2.4713491e-01   1.0830643e-01
  -2.5851725e-01   7.3333700e-01
  -5.8745988e-01   1.3329653e+00
   2.1384420e-01   5.1454722e-01
  -4.0999280e-02   1.6219532e+00
   3.3008239e-02   1.4398379e+00
  -7.7948688e-02   1.0069398e+00
  -1.5534524e-01   9.2291362e-01
   2.4286990e-02   1.5433448e+00
   9.8120252e-02   2.0339028e+00
  -4.7418343e-02   2.0889443e+00
   2.3544431e-01   2.3854206e+00
   1.3786168e-01   1.7740799e+00
   8.9534965e-02   7.9061793e-01
  -1.6006867e+00   1.5703855e+00
   8.6919756e-02   5.6611548e-01
  -1.6349808e-02   5.6128118e-01
  -7.1432837e-02   7.0515395e-01
  -3.9821812e-02   1.1590721e+00
   2.9655721e-01   2.2458277e+00
   6.3952720e-01   2.3798464e+00
   4.2188945e-01   2.5285621e+00
  -1.4716161e-01   5.9569111e-01
   6.5238367e-01   7.2798958e-01
   2.1738298e-01   2.7527939e-01
   1.2008287e-01   1.4307290e+00
   1.8021523e-01   1.7166833e+00
  -4.0391762e-01   2.1931380e+00
   2.2667915e-01   1.8288186e+00
  -7.6330249e-02   1.0172874e+00
   6.2366390e-02   5.1378376e-01
   3.4922995e-01   7.0774560e-01
   1.7753896e-01  -9.3239345e-02
  -3.9697278e-01   1.1047721e+00
   2.5549479e-01   3.4997783e-02
   2.6696150e-02  -6.9334009e-01
  -2.4067398e-01   5.0959621e-01
  -2.0341648e-01   5.5555034e-01
   6.8767386e-01  -1.3925567e-01
   7.0604935e-01   5.0768941e-01
   9.4549308e-02   5.1975079e-01
  -3.5992895e-02   3.4712385e-01
   8.9460063e-01  -4.8705073e-01
  -8.0483949e-01   1.6775350e+00
  -1.0601845e+00   2.7175803e+00
  -6.6246814e-01   1.7188140e+00
  -1.3101693e+00   3.7217681e-01
   4.7591949e-01  -1.5453250e-01
  -5.1043313e-01   4.6146180e-02
  -4.7417716e-01   1.8811576e+00
  -2.7116651e-01   1.4595793e+00
  -7.2298173e-01   2.7418422e-01
  -2.1660199e-01   2.6215918e-01
  -7.1908646e-01   1.4534201e+00
  -4.4902727e-01   3.0855394e-01
  -4.3306668e-01   5.6406619e-01
  -3.4922081e-01   7.9861155e-01
  -1.9795746e-01   5.2807867e-01
   3.3550103e-01  -2.3953411e-01
  -5.2767056e-01   9.2491262e-01
  -5.0017562e-01   2.0414992e+00
   7.1549220e-01  -3.6661441e-01
  -2.7536239e-01   1.8399090e-01
  -2.2461776e-02   2.8382061e-01
   1.5809365e+00  -4.7663481e-01
   9.5209788e-01  -3.4463806e-01
   4.2258480e-01  -5.2255933e-02
   9.1813241e-01  -2.1281882e-01
   2.1742909e-01   6.4010967e-02
  -3.0908066e-01   1.1403931e+00
   1.6705460e+00  -1.4503481e-01
   1.1271006e+00  -9.4716109e-01
  -8.1821598e-01  -4.1880332e-01
  -1.8335304e-01   5.1769843e-01
  -5.4217081e-01   3.9468501e-03
  -6.7511963e-01  -1.3644181e-01
  -1.2183330e-01   1.1543383e+00
  -6.5053209e-01   2.8610255e-01
  -1.8093195e-01   9.4586247e-01
   3.0429143e-01   7.8154045e-02
   4.0063633e-01  -2.8460328e-01
  -2.3389708e-01   6.4800368e-02
   7.5263555e-02   4.2190330e-01
   1.1957474e-01   8.6560053e-01
   3.3103144e-01  -1.1637079e-02
   2.1164630e-01   8.6401929e-01
   1.5996838e-01   1.5130193e+00
  -6.5495479e-02   6.2738445e-01
   4.5248882e-02   1.3187538e+00
   2.1616660e-01   7.9986675e-01
   1.7357808e-01   1.2351314e+00
   2.9389668e-01   7.3281273e-01
   3.1337232e-01   8.0916109e-01
   2.1831269e-01   8.1044106e-02
  -1.2763580e-02  -9.4277410e-02
   2.7676831e-01   5.8569760e-02
  -7.8254341e-01  -1.1791608e+00
   4.4983737e-01   7.9081296e-01
   6.2203808e-01   8.9475717e-01
   4.8099467e-01   3.8019426e-01
   6.1592392e-01  -2.5934253e-01
   1.1485160e-01   1.3421681e+00
   7.2366405e-02   1.1062104e+00
   2.4008158e-01   1.1764596e+00
   1.0580049e-01   6.1016177e-01
  -1.3437782e+00   1.1800612e+00
  -9.4380193e-01   1.0486711e+00
  -2.2924472e-01   1.0850274e+00
  -1.1294716e-01   9.1677491e-01
  -3.4129422e-02   3.1027804e-01
  -1.9561678e-01   4.3589872e-01
   3.1421461e-01  -6.8950893e-01
  -4.0259626e-01  -4.6469418e-01
  -4.0470663e-01  -4.3789217e-01
  -3.1746577e-01   4.9285988e-01
   4.1494523e-01   9.4968240e-02
   3.8766169e-01  -3.9517806e-02
   7.3889353e-01  -2.5930223e-01
  -4.9381385e-02   9.8259021e-02
   7.1382795e-01  -5.6089899e-01
   3.6873332e-01  -5.2874833e-01
  -5.3679074e-01   1.3633626e-01
   3.4741128e-01  -4.4548384e-01
  -2.1039095e-01   9.0050614e-02
   2.5123779e-02  -6.3047439e-01
  -1.2318555e+00  -4.1635743e-01
   7.1479250e-01   9.2797293e-02
   8.1439045e-01   3.6354381e-01
   1.0853030e+00  -4.4246352e-01
   2.1549867e+00  -6.5501343e-01
  -1.0208211e-03   1.4441351e+00
  -1.2094342e-01   1.5590397e+00
   1.0078554e+00  -1.6462092e-01
   6.2813846e-01  -5.8576984e-01
  -1.3651167e+00   1.0871002e+00
  -8.1768181e-01   1.6611831e+00
  -4.5074065e-01   1.5409732e+00
  -6.2518912e-01   1.6741194e+00
  -1.6236735e-01   1.5960744e+00
  -4.7720858e-01   1.5513163e+00
  -7.0760686e-01  -3.1109896e-02
   1.0498199e-01  -7.8665048e-01
   5.3740535e-01  -1.4284213e+00
   9.0501290e-01  -1.7739985e-01
  -6.5852476e-01   6.6919699e-01
   2.4499812e-01  -1.1769726e+00
   2.7629874e-01   4.6630353e-01
   6.7402708e-01  -2.6883534e-01
   8.6181694e-01  -2.3699557e-01
  -1.2410839e+00   1.0275530e+00
  -5.2065077e-01   9.4174901e-01
  -9.3060488e-01   1.1309871e+00
  -9.1705258e-01   1.2943528e+00
  -1.0142154e+00   9.8073745e-01
   7.2957935e-01   1.1647985e+00
   9.2440123e-01   1.7538236e+00
  -8.3766921e-02   9.7321629e-01
  -4.0742772e-01   1.0034549e+00
   8.4126669e-01   7.0385803e-01
   1.9531819e-01   1.3196840e+00
   2.1777748e-01   1.2117836e+00
   1.6760542e-01   8.0137262e-01
   1.9791979e-01   5.1170444e-01
  -4.3748707e-01  -2.7223639e-01
  -6.4775240e-01  -4.2390814e-01
  -1.3197973e-01   2.3485433e-01
  -2.4921216e-01  -2.2383201e-01
  -8.6620759e-01  -7.8549733e-01
  -3.0849033e-01  -5.7197866e-01
  -8.6289260e-01  -6.3869636e-01
   7.7862107e-01   5.4712511e-01
   2.8411860e-01  -1.2339057e-01
   1.0490202e+00  -7.3631581e-01
  -4.9685642e-01   4.7601403e-01
  -9.2787517e-01   1.6349992e+00
  -1.6564274e-01  -4.7604187e-01
   7.0329843e-01   9.8462786e-01
  -1.3313383e-01  -2.3441910e-01
   3.7507620e-01   6.2069156e-01
  -2.1720408e-01  -9.0610128e-01
  -2.3208241e-01   4.6670142e-01
  -2.9599149e-01  -5.9325813e-01
   1.4971547e+00   1.5900597e+00
   3.4417886e-01   9.3451891e-01
   1.2224432e+00   1.2770858e+00
   4.8628521e-01   1.5292628e+00
   1.3699462e+00   1.4337514e+00
   1.3922799e+00   1.6024957e+00
  -3.0062241e-01   3.9142125e-01
  -1.7850082e-01   4.3979933e-01
   3.5497356e-01   1.0956780e+00
   1.6511705e-01   3.8182972e-01
   7.5708683e-01   1.4709513e+00
   4.9444565e-01   1.7177721e+00
   4.1732693e-01   9.2362391e-01
   2.0651528e-01   1.1764565e+00
   2.8948895e-01   6.5517245e-01
  -8.8199724e-01   1.6594253e-03
  -8.3623802e-01  -7.8215590e-02
  -6.1627556e-01  -2.3096021e-01
  -1.2725437e+00   4.3902365e-01
  -9.0454445e-01  -5.9731679e-04
   5.4718210e-01  -9.6757853e-01
  -8.3266957e-01   2.5815343e-01
  -6.8153986e-01   5.7674075e-01
  -8.0188949e-01   8.5905652e-02
  -1.1623043e+00   6.6786579e-01
  -9.8737771e-01   5.4842325e-01
  -8.7921268e-02   2.8947320e-01
   1.7472115e-01   4.1859457e-01
  -9.1252662e-01   1.0949796e+00
  -1.1376045e+00   1.2869537e+00
  -4.2922183e-01   8.7433711e-01
  -2.8937642e-02   6.7653401e-01
   4.3129916e-01   3.0349480e-01
   1.0168098e+00   6.5659146e-02
   1.1988199e+00  -9.8836989e-02
   1.6966182e+00  -4.3769422e-01
   1.8362408e-01   3.0798402e-01
  -2.1403463e-02   6.1412235e-01
   8.3146285e-02   4.8078789e-01
  -2.3946558e-01   9.6828063e-01
  -5.2609724e-01   2.8031129e-01
  -4.5202334e-02   3.7341165e-01
  -4.4226876e-01   6.2465288e-01
   1.0944491e-01   4.1737173e-01
  -7.3700629e-01   2.5407608e-01
  -3.9702632e-01  -8.2819544e-02
   9.0612028e-01  -1.0761055e+00
  -1.0294638e-01  -2.5021934e-01
  -2.2334052e-01   3.8522980e-01
  -5.5755638e-01   1.3111140e+00
  -1.3286525e-01   3.3029067e-01
   5.8962399e-02   6.5111603e-01
   2.9652612e-01   3.4144120e-02
   3.1309195e-01   6.7014431e-01
  -1.2526654e-01   1.4420358e+00
   2.3030214e-01   1.0028833e+00
   6.0821171e-01   1.2697778e+00
   9.2546448e-01   1.2664300e+00
   3.9631196e-01   7.8731402e-01
  -2.4169252e-01   1.0480615e+00
   2.2786450e-01   9.3897681e-01
  -1.9129997e-01   2.0272905e-01
   2.9987334e-01   1.1010676e+00
  -2.8522882e-01   5.7526223e-01
  -1.2644945e-02   5.1734850e-01
   4.6798746e-01  -7.2457108e-01
   3.9014205e-01   1.3440802e+00
  -1.4372609e-01   7.0111728e-01
  -7.6405479e-01  -5.2236757e-01
  -1.0901499e-01  -2.4741669e-01
   4.8410221e-01   1.4788634e+00
  -3.3581600e-01  -1.1052460e+00
   3.0627519e-01  -6.0759523e-01
  -5.8320152e-01   4.3613458e-01
  -4.3054364e-01   4.1116538e-01
  -4.0789812e-01  -6.2096559e-01
  -2.7832228e-01  -1.0546805e+00
  -9.6354006e-01  -1.1036837e+00
   5.1203229e-01   1.2872279e+00
   4.6195962e-01   1.0456852e+00
  -1.1091892e-02   5.1993564e-01
   3.4636831e-02   7.3064064e-01
  -6.0474476e-03   1.3426116e-01
  -2.9237304e-01   3.1466112e-01
  -7.8247291e-01   4.6160005e-01
   1.0501326e+00   6.6570042e-01
   8.4661633e-02   5.3801966e-01
   7.4617936e-01   8.5866926e-01
   1.2917272e+00   1.6219361e+00
   7.6081470e-01   9.9879444e-01
   2.6498744e-01   1.0961289e+00
   8.6529252e-01   7.5173642e-01
   6.3564978e-01   1.3181749e+00
  -2.8298237e-02   8.9585625e-01
   2.1531653e-01   3.9802060e-01
  -5.8067012e-01   7.2713825e-01
   3.2899338e-01   7.0080867e-01
   3.7776078e-01   9.9679814e-01
  -1.4796405e+00  -5.2577015e-01
   8.2241354e-02   6.4635134e-01
   1.1792589e-01   9.7416468e-01
  -6.0374112e-01   5.7999551e-01
  -4.6485434e-01   9.4144101e-01
  -1.2138270e+00  -1.3603208e+00
  -1.2236471e+00  -1.1937381e+00
  -1.1436482e+00  -1.6876808e+00
   1.9488961e-01   1.4044104e+00
   3.5570852e-01   1.3506949e+00
   3.9690142e-01   1.1216449e+00
   7.3721738e-01   8.5999816e-01
  -1.1669762e+00   3.7186609e-01
   8.3158398e-01  -2.6260242e-01
  -1.1231106e+00   5.7117831e-01
   1.2168087e+00   1.0153075e+00
   7.5009409e-01   8.5560185e-01
   4.3654926e-01   1.3900318e+00
  -7.7941401e-01   7.0242355e-01
  -9.8689572e-01  -4.0370401e-01
   2.6957365e-01   9.7034444e-01
   6.4505049e-01   8.5196376e-01
  -1.0768561e+00  -8.3961390e-01
   2.6198059e-02  -6.1097415e-01
  -1.1723009e+00   2.1705463e-01
   4.8719931e-01   6.3058051e-01
  -8.7432652e-01   7.9181578e-01
  -1.4712238e+00  -4.5172927e-01
   1.1549518e+00   8.0979881e-01
   6.3057311e-01   5.7809594e-01
   4.8293094e-01   1.8423412e-01
  -8.1515541e-01   2.3277079e-01
  -8.5944953e-01   9.2694447e-03
   6.3069681e-01   7.0221820e-02
   1.0787816e+00   1.0758519e-01
  -5.8711356e-01   2.9330853e-02
  -2.7854746e-01   3.9980257e-01
  -6.2074765e-02   7.5249586e-01
  -4.2111961e-01   2.7572027e-03
   6.4546056e-02   6.3945914e-01
  -1.4037240e-01  -4.1414500e-01
  -5.6122726e-01   6.0722615e-01
  -5.9320451e-01   6.5397292e-01
  -8.0787687e-01   5.3436475e-01
   9.2272924e-01   1.7904846e-01
   1.8863877e-03  -2.4346103e-01
   4.4584950e-01  -2.2430219e-01
   1.1598067e+00   6.1342833e-01
  -8.8790563e-01   3.0290421e-01
   9.0861771e-01   8.7467868e-01
   3.4911848e-01  -3.4101893e-01
  -9.9025249e-02   1.6065042e+00
  -5.6261863e-01   3.2018031e-01
  -8.9466476e-01  -4.2052599e-01
   1.3429898e+00   7.6770585e-01
  -3.0394910e-01   7.6149094e-02
   1.2437026e+00   6.3874655e-01
  -3.7393154e-01   1.1477790e+00
  -5.0634618e-01   1.1790967e+00
   6.4073105e-01   3.3185282e-01
  -1.3280989e+00   3.3197528e-01
  -4.3042808e-01   7.4168080e-01
   1.8576689e-01   4.8496267e-01
  -4.5171411e-01   2.6540553e-01
   1.1234011e-01   3.4687535e-01
  -8.0550030e-01   7.6638254e-01
   5.9829366e-01   8.9295724e-01
   1.1418267e+00   3.1281025e-02
   3.5303268e-01   4.2086042e-01
   6.8679012e-03   1.8891736e-01
  -7.0640626e-02   3.0513076e-01
   5.3057318e-01   2.8401161e-01
   1.9639638e-01   4.6644754e-01
  -8.9190988e-02   7.0320279e-02
   1.3930208e+00   8.0372800e-01
  -4.8583141e-01   4.3389960e-01
  -1.0320769e+00   2.1500644e-01
   4.1775238e-02   2.4805592e-01
  -3.4842155e-01   3.2755728e-01
  -1.8819663e-01  -4.2712236e-01
  -1.2459752e+00   9.5271264e-01
   2.6289990e-01   1.5701731e-01
   2.0915435e-01   1.7673548e-01
  -1.3506329e+00   7.3979084e-01
  -7.4495247e-01   5.6584628e-01
   1.4533725e+00  -1.9247141e-01
   2.1195506e-01  -1.4558622e-01
  -7.7375758e-01   1.4855547e+00
   7.8087811e-01  -3.6997327e-01
   1.8672642e+00  -2.6555944e-01
   7.1106082e-01   8.2080402e-01
   1.1252004e+00   1.7514650e+00
   5.1782277e-01   1.6428193e+00
  -4.0719840e-01   1.1297539e+00
   2.4395182e-01   1.5317459e+00
   7.3511522e-01   1.6121926e+00
   7.8292590e-01   1.6196425e+00
   3.9848018e-01   7.8268839e-01
   3.3905617e-01   5.7594003e-01
   1.4659559e-01   4.6879417e-01
  -4.4293027e-01  -8.3273823e-01
  -1.1891684e+00  -1.1928154e+00
  -9.4090038e-02  -4.4178849e-02
  -1.1442284e+00  -1.3288138e+00
  -1.3432850e+00  -1.5719101e+00
  -2.4630307e-01   1.7225824e+00
  -1.3300539e-01   2.0257701e+00
   4.7318944e-01   7.5121565e-01
   3.5942431e-01   5.3701054e-01
   2.6642951e-01   1.3353429e+00
   4.1392673e-01   1.6881224e+00
   7.6644767e-01   3.2183930e-01
  -1.0887583e-01   2.3622056e+00
   2.3432239e-01   1.9515979e+00
  -1.1542037e+00   1.6280887e+00
  -2.0850110e-02   2.1450552e+00
  -3.2171180e-01   2.4048989e+00
  -2.6941469e-01   2.0648892e+00
  -3.0233014e-01   1.8206672e+00
   1.8556138e-01   1.8787826e+00
   5.8053854e-02   2.4302676e+00
  -3.7315890e-01   2.3194805e+00
  -3.3344104e-01   2.7263292e+00
  -9.5868824e-01   1.8433514e+00
  -2.4278896e-01   2.6358977e+00
  -3.2939961e-01   2.0010916e+00
  -2.4809026e-01   1.0895544e+00
  -5.1888164e-01   9.3870245e-01
   8.0471395e-02   2.0311031e+00
  -8.9301980e-01  -7.4177123e-01
   9.2974366e-01   4.7326877e-01
   9.3382468e-01   7.0020257e-01
   1.3734597e+00   3.9828594e-01
  -6.3170512e-02   1.8451821e+00
  -3.0814430e-02   1.3390707e+00
   5.0142017e-02   1.4220941e+00
  -4.2749097e-01   2.4510759e+00
  -2.7923950e-01   2.1868800e+00
  -3.7045695e-01   2.2871502e+00
  -6.7854530e-01   2.6557867e+00
  -8.4796800e-01   2.4206234e+00
   2.8149018e-01   1.0432795e+00
  -8.6384915e-02   3.0798505e+00
   4.7552546e-01   2.3241951e+00
  -2.1176551e-01   1.3106171e+00
  -2.7218937e-01  -6.5677044e-01
   2.1183860e-01  -8.9668809e-01
   3.8891244e-01  -7.0017878e-01
   1.2330838e-01  -1.1014031e+00
   1.1264432e-01   7.8147248e-01
  -2.5498367e-01   9.1437849e-01
  -4.6550329e-01   8.3374941e-01
  -9.6497803e-02   1.0959644e+00
   1.2601100e-01   6.4996574e-01
   5.3596713e-01   8.7722915e-02
   1.3073501e+00   4.5289250e-01
   5.8616368e-01   1.7292075e-02
   4.6366703e-01   5.1571302e-01
  -5.8016376e-01   1.9897738e+00
  -1.3500783e-01   2.1237282e+00
  -9.4642342e-02   1.8070291e+00
   2.3180388e-01  -5.0199465e-02
  -9.9740847e-01   1.4084773e-01
  -1.0305659e+00   4.4799860e-01
   6.5593952e-01   1.4653985e+00
   1.0580595e+00   2.1203473e+00
   4.3185683e-01   2.3916248e+00
  -4.9580549e-01   2.4074005e+00
   6.8224109e-02   1.9029928e+00
   2.3670716e-01   2.1134406e+00
  -3.0039970e-01   1.8156907e+00
  -1.1240094e+00   5.8990431e-01
  -6.9597703e-01   2.9580074e+00
  -9.3659864e-01   1.1330091e-02
  -6.1257307e-01  -6.8851355e-01
  -5.2048711e-03  -1.7605259e-01
  -1.5580995e+00   1.1042023e+00
   5.8350873e-01   2.3447395e-01
  -1.5242081e+00   1.1260921e+00
   8.7401731e-01   1.7628047e+00
   1.1294870e+00   2.1105637e+00
   1.3080942e+00   2.2576347e+00
   1.1746872e+00   1.0951510e+00
  -7.4131452e-03   5.5538993e-01
   8.6971742e-02   7.7669251e-02
   5.5775237e-01   1.2545177e+00
   7.9965089e-01   3.3643606e-01
  -1.5078988e+00   1.3313575e-01
   1.2073534e+00   1.6570142e+00
   6.2385222e-01   6.3576204e-01
  -6.0456139e-01   2.8913199e-01
   1.2733774e-02   8.5378402e-01
   1.4235614e+00   1.2852347e-01
   1.4641022e+00  -1.8113197e-01
  -2.5775388e-01   9.7062732e-01
  -9.5763002e-01   2.9305494e-01
  -7.0243747e-02   1.0188853e+00
   4.1283526e-01   1.7942938e-01
   1.8913535e-01   1.3966230e+00
   1.6156123e+00   2.9827378e-01
   2.4933337e-01   9.6867861e-01
  -6.5014014e-01   1.2928332e-01
  -3.4915159e-01   7.5891066e-01
  -4.4781023e-01   2.2068550e-01
  -1.0524247e+00   3.7399645e-03
  -4.4924802e-01   5.8114540e-01
  -3.7779649e-01   8.8832186e-01
   1.1126136e-01   1.3798769e+00
   2.4875778e-01   1.0469916e+00
  -1.0494029e+00   5.6537049e-01
   1.7032113e+00  -5.3598681e-01
   1.0989569e+00  -2.6341811e-01
  -1.7115722e-01   7.8771093e-01
  -1.1563611e+00   1.9927137e-01
  -1.3826355e-01   7.6847732e-01
  -3.3166537e-01   6.1231092e-01
  -3.6017839e-01   1.4027938e+00
  -1.0571212e-01   5.5983570e-01
   5.9124568e-01   8.0331706e-02
  -1.0672474e+00   7.5715442e-01
  -9.1200819e-01   1.0857823e-01
   2.0341374e-01   1.0017154e+00
   1.0558997e-01   4.0370719e-01
   1.6695531e-01   1.6146584e+00
   4.8542595e-01   2.7311103e-01
   3.1076638e-01   1.1486169e-01
  -6.1151014e-01   9.3683373e-01
  -8.0464064e-01   2.3743980e-01
  -2.7194218e-01  -4.2278446e-02
   1.6353175e-01   2.7002992e-01
   2.4593175e-01   1.6367965e+00
   1.8977504e-02  -2.7013544e-02
   8.3516009e-01  -4.1851627e-01
   4.5633345e-01  -1.0231539e-01
  -2.6768830e-02  -1.5091039e-01
  -3.5124398e-01  -7.4939105e-02
  -1.7260055e-01   2.5438471e-01
  -4.5718846e-02   6.2155810e-02
  -2.1793530e-01   2.9218059e-01
   2.6675895e-02   3.5396081e-01
  -1.3477588e-01   2.1753151e-01
   1.8472787e-01  -3.6372013e-01
   2.8610398e-01  -2.4573858e-01
  -2.0831319e-01   4.3004364e-01
  -1.6896904e-01   2.0617513e-01
   3.1642042e-01   1.8048074e+00
   4.1890346e-01   2.2426349e-01
   1.7751097e-01   9.8584179e-01
  -2.5898136e-01   1.3215142e+00
  -4.9092979e-01   2.2177038e+00
  -4.7223117e-01   2.2446327e+00
  -6.5752645e-01   2.6434934e+00
  -7.6899604e-01   2.4364533e+00
   7.2273297e-01   1.0796256e+00
   2.6123666e-01   3.1380645e+00
   8.3342514e-01   2.3750816e+00
   2.5657952e-01   1.4647379e+00
   3.3775290e-01  -5.9771229e-01
   8.0457193e-01  -7.4638240e-01
   6.9282720e-01  -6.8763338e-01
   3.8131974e-01  -1.0444296e+00
   3.9205702e-02   7.4404479e-01
  -2.8734660e-01   8.9664146e-01
  -5.0480247e-01   8.2069841e-01
  -1.8402518e-01   1.0583983e+00
   4.7425604e-02   6.0646824e-01
   3.9140374e-01  -5.5989564e-02
   1.5492433e-03   3.3229004e-01
  -6.1858654e-01   1.9714642e+00
  -2.0390870e-01   2.0842743e+00
  -3.4562183e-01   1.7224092e+00
   2.2925778e-02  -1.1923111e-01
   3.5517350e-01  -3.3917822e-01
   4.3274016e-01  -6.3407699e-01
  -4.4358245e-01   6.0430984e-01
   9.8646813e-01  -6.6881863e-02
  -1.1348862e+00   1.0634549e+00
  -5.1054073e-01   9.6204552e-01
  -6.0437409e-01   4.7374549e-01
   3.5543798e-01   6.2818066e-01
  -1.0120176e+00   2.4270451e-01
  -1.1139154e-01   4.1043662e-01
  -1.1214391e-01   2.3803694e-01
   2.0818486e-01   2.5893876e-01
   2.8385308e-01   3.0824717e-01
   6.4084573e-01   2.8998559e-01
  -9.5330559e-01   2.8672446e-01
  -3.9483918e-01   4.2304443e-01
  -5.8471684e-01   5.0470827e-01
  -1.9482630e-01   5.5223082e-01
   4.9511676e-02  -7.1289597e-01
   1.4459753e-01   4.1319426e-01
   7.3919517e-01   9.9353953e-02
   8.2912566e-01  -6.0028795e-01
   1.0314908e+00   1.1152661e-01
   5.6973637e-01   1.3659050e+00
   1.0951962e-01   1.3040225e+00
  -3.6049556e-01   6.8479047e-01
  -4.1809927e-01   8.5123897e-01
  -6.7054801e-01   7.1885789e-01
  -2.1574173e-01   7.2872517e-01
   2.6424258e-01   1.1991056e+00
   2.2921888e-01   1.5130322e+00
   6.9225919e-01   1.0830740e+00
  -3.0366999e-01   1.9635848e+00
  -4.0118554e-01   7.3728616e-01
  -1.0104137e+00   6.1408277e-01
  -8.7286421e-01   4.0068940e-01
  -5.8019829e-01   4.6158104e-01
  -4.7137657e-01   1.7324472e-01
   2.1684350e-01   1.7951241e-01
   8.4978499e-01   2.4817711e-01
  -8.1135030e-02   2.0092509e-01
   7.1615523e-01   1.3454900e-01
  -2.4352013e-01   2.4189544e-01
   3.9992186e-01   9.8879436e-01
   4.7140806e-02   9.5612975e-01
   6.6316485e-01   5.3894808e-01
  -2.6337513e-01   2.2426606e-01
   2.0892395e-01  -3.1840791e-02
   1.1213949e+00   6.1365822e-02
  -1.9568353e-01   1.2574314e-01
  -1.2787949e-01   1.0228551e+00
   4.7249716e-01   1.2030031e+00
   4.1278801e-01   9.1031749e-01
   1.2823849e+00   5.2040893e-01
   4.6001248e-01   3.0115985e-01
   8.2206896e-02   6.3128817e-01
  -1.0570055e-01   6.2978194e-01
  -7.1493574e-03   6.5894258e-01
  -6.5211239e-01   1.0549264e+00
  -3.6802306e-01   7.1621956e-01
  -3.3742770e-01   1.1752168e+00
   2.5025375e-01   7.2419654e-01
  -7.5962254e-02   3.4816522e-01
  -3.6915946e-02   7.6046049e-01
  -7.4249293e-01   1.7596027e-01
  -1.8385588e-01   7.7818779e-02
  -1.7299940e-04   4.3958424e-01
  -1.4701512e-01   5.8184465e-02
  -3.0141928e-01   1.9266215e-01
  -4.3505990e-01   9.1280976e-01
   1.8303598e-01   7.3514104e-01
   8.5292309e-01   5.5035482e-01
   1.8875025e-01  -2.8310023e-01
  -2.2818089e-01  -5.0922817e-01
  -4.3548478e-01  -9.7227931e-02
  -1.1262392e-01   8.5627158e-01
   3.6053863e-01   1.4075295e+00
   1.7050901e-01   1.7919177e+00
   4.9841653e-01   2.0331646e+00
   4.4954589e-01   1.7887706e+00
   4.9439805e-01   1.5095055e+00
   8.6713571e-02   1.2940797e+00
   2.5758224e-01   1.6753146e+00
  -3.4413158e-01   7.2546587e-01
  -9.7936288e-02   3.5582583e-01
  -5.4668430e-01  -4.5199367e-02
  -2.0605981e-01  -1.3551013e-02
  -3.4246707e-01   4.0837105e-01
   4.0959395e-01   1.0289908e+00
   1.8771295e-01   7.0330286e-01
  -7.5395379e-01  -5.4842127e-01
  -3.4844406e-01  -6.7801005e-01
   1.8982247e-01   7.4357043e-01
   3.0443952e-02   9.4145475e-01
   3.6242918e-01   1.9185810e+00
  -1.3461943e-01   9.2252568e-01
  -2.2192775e-01   1.6671143e+00
  -3.6294259e-01  -5.3138342e-01
  -2.5915830e-02  -6.7123948e-01
   3.7692492e-01   7.7364257e-01
   2.7177172e-01   1.1848124e+00
   3.7841561e-01   8.3995676e-01
   2.1072454e-01   1.0857252e+00
   2.4754447e-01   1.7533333e-03
  -2.8149516e-02   1.3353186e-01
  -1.4369369e+00   4.4857990e-01
  -2.0294875e-02   8.4414876e-01
   4.6127045e-01   8.2457414e-01
   6.8496433e-01   8.1135861e-01
   5.0135331e-01   3.3851529e-01
   5.0493792e-01  -8.4292400e-02
   2.3184151e-01   1.2176708e+00
  -1.2176226e-02   1.0969110e+00
   5.4658027e-02   2.4956465e-01
   1.7159567e-01  -3.1942727e-01
  -1.2624098e+00   1.2067090e+00
  -8.6704237e-01   1.0455094e+00
  -2.2285766e-01   1.0942113e+00
  -1.4712146e-02   4.7532628e-02
   6.1339516e-01  -3.7557086e-01
  -1.3710251e-01   4.0370462e-01
   1.4549013e-01  -4.1693400e-01
  -5.1912653e-01  -2.0721786e-01
  -4.9838538e-01  -2.6573138e-01
  -4.9835201e-01  -5.3493144e-01
   4.2680751e-01   4.0418750e-02
   4.1215617e-01  -1.3923749e-01
   6.9076460e-01  -2.3839028e-01
  -4.5504290e-02   9.0303187e-02
   6.3674399e-01  -5.0959009e-01
   2.8688268e-01  -4.4172391e-01
  -6.1344409e-01   3.5030149e-01
   2.6267210e-01  -3.3975263e-01
  -1.5893410e-01  -2.0581789e-02
  -7.2989431e-02  -4.9815930e-01
  -1.1624970e+00  -3.3409175e-01
   4.3745471e-01  -9.8060442e-01
  -9.1402090e-02  -2.1830465e+00
   8.9007130e-01  -1.5988423e+00
   2.9865637e-01  -1.0898625e+00
   2.9090333e-01  -1.1342508e+00
   4.0887342e-01   4.4408935e-01
  -5.9845908e-01  -2.2260624e+00
  -7.7986519e-02   1.0208323e+00
  -2.3017019e-01   1.0694174e+00
  -2.2245531e-01   1.0083064e+00
  -6.1500347e-02   1.6997965e+00
  -1.8319908e-01   4.5756430e-01
  -3.3127224e-01   3.8402859e-01
  -2.8265374e-01   7.7058801e-01
  -1.5311280e-01  -2.4863843e+00
  -2.8322143e-01   1.5521076e+00
   1.7938659e-01   4.6811131e-01
  -4.9323575e-02   1.3584348e+00
   1.4988034e-01   1.4014524e+00
   2.8123325e-01   1.0386768e+00
  -2.1134635e-01   1.9769558e+00
   3.1311674e-01   1.0920059e+00
   6.1067090e-02   1.1684592e+00
  -8.5686369e-02   1.2840635e+00
  -4.9581910e-01   1.1179756e+00
   4.6965086e-02   4.9214640e-01
  -5.5745283e-01   1.6639810e+00
   2.7208321e-01  -1.2703325e+00
   1.5441453e-01   1.3550056e+00
  -7.7933236e-01  -9.9553051e-01
  -4.8404905e-01  -5.1898781e-01
  -6.1094565e-01  -1.5478690e-01
  -4.7705594e-01   6.4487770e-01
  -2.3953518e-02   1.5078515e+00
  -9.9485955e-02   1.1597253e+00
   3.3857182e-01   1.5627274e+00
   5.1606739e-02   1.4230243e+00
   3.2293323e-01   8.8686935e-01
   2.9788701e-01   6.4147656e-01
   6.7534469e-01   6.6449055e-01
   3.0137584e-01  -1.4360558e-02
   5.7218703e-01   8.3573142e-01
   1.1112999e+00  -4.0235738e-01
  -2.7076214e-01  -9.6058420e-01
   1.1171833e+00  -9.9596316e-01
  -3.2208114e-01  -1.1181065e+00
  -3.0025765e-01  -5.7249036e-01
  -5.3034562e-01   1.7186464e+00
  -7.5916537e-01   8.8238262e-01
   1.2770195e+00   4.9158201e-01
   5.3623987e-01   1.2525042e+00
   7.2238586e-01   1.4183604e+00
   2.9709676e-01   8.2379316e-01
  -8.2229675e-02   4.5544236e-01
   1.6580697e-01   1.0758168e+00
  -1.5945757e-01   9.2239052e-01
  -1.2234471e-01   6.2154968e-01
  -6.3263444e-01   7.8710020e-02
  -5.1627485e-02   8.4907695e-01
  -1.3345989e-01   5.3819330e-01
  -7.5081759e-02   1.8822968e-01
  -4.0198215e-01  -3.7778980e-01
  -7.0011835e-01   5.8363464e-01
   4.1603628e-03   5.3950790e-01
   5.1776026e-01   1.4077007e+00
  -2.9727281e-02   3.1418500e-01
   2.0470568e-01   5.6045002e-01
  -1.6739839e+00  -9.3306622e-01
  -3.3566661e-02   7.5651610e-01
   6.7137823e-01   1.6602665e+00
  -3.0033968e-01  -5.1255085e-02
  -2.3808477e-01   1.1054555e+00
   4.2691789e-02   8.4529860e-01
  -6.4029347e-03  -4.4472725e-01
  -1.0844792e-01   8.1083122e-01
  -1.4673669e-01   1.1132181e+00
   5.5920942e-02   1.2647662e+00
   3.0886134e-02   7.1447939e-01
   9.8237258e-02   1.2069858e+00
   7.6917416e-04   1.6454363e+00
   5.4306621e-01   1.2947866e+00
  -2.7189919e-01  -2.3930810e-01
  -1.3623126e+00  -2.8102830e-01
  -7.8658216e-01   3.9762664e-01
   3.3893602e-01   6.8049105e-01
   1.4053265e-01   1.9500779e-01
  -8.5241967e-02   1.6875081e-01
  -8.9897783e-01   6.7078726e-03
  -8.3669176e-01   6.5187857e-01
  -7.5472446e-01   5.6429531e-01
  -1.1732645e+00  -6.8651009e-02
  -1.1841226e+00   7.1642291e-01
  -6.0154385e-01   1.6210505e+00
  -5.7222713e-01   7.9037400e-01
  -1.1179697e+00  -1.6958904e-01
  -1.0100934e-01   2.1979928e-01
   1.3735177e+00   2.2735658e-01
   1.3803608e+00  -2.8426677e-01
   8.8143599e-01   1.0045764e+00
   1.3908387e+00   2.9973083e-01
   9.1792967e-01   6.9806035e-01
   7.5188582e-01  -1.7837771e-01
   3.3277776e-01   7.0861513e-01
  -9.7536142e-01   1.2044196e-01
   3.9606651e-01   6.6662572e-01
   1.3440365e+00   4.8506533e-01
   1.2017113e+00  -5.2589243e-01
  -1.0980805e+00  -6.6118986e-01
  -2.1527773e+00  -1.1057139e+00
  -2.9278219e-01   7.5461831e-01
  -4.6207838e-01   9.1479743e-01
  -1.2573718e-01  -1.3652077e-01
  -1.1076673e+00   1.1088946e-01
  -1.0461992e+00   1.7202212e-02
  -1.5206385e-01   5.9080405e-01
   8.8513006e-02   4.1903156e-01
   2.6595783e-01   2.6483663e-01
   6.1996971e-01   5.1315834e-01
  -1.6435307e-02   2.4125928e-01
   4.2167084e-01   2.5881308e-01
   9.2087934e-01   6.5412893e-01
   7.5509145e-01   3.2483680e-01
   1.1850715e+00   1.0911013e+00
  -3.2373881e-02   7.5207492e-03
   5.7196407e-01   8.8334430e-02
   1.6633041e+00  -1.2826573e-01
  -2.7973529e-01   5.5626125e-01
  -1.3036597e+00   1.2122705e+00
   5.3804686e-01  -1.4097004e-02
  -5.8332358e-01  -1.7131971e-01
   5.3020092e-01   2.6345497e-01
  -5.2259994e-01  -2.6324705e-01
   7.9938530e-01  -2.1730501e-01
  -9.0698860e-02   5.2249295e-01
   9.0615761e-01   3.8025765e-01
   1.9583948e-01   1.0731278e+00
   5.5125432e-01   1.4260258e+00
   3.4171075e-02   4.3665325e-01
   5.0047393e-01   1.0766804e+00
   4.0913705e-01   5.3409709e-01
  -7.4000003e-02   1.0660456e+00
  -2.5780363e-01   1.1072788e+00
  -9.3501402e-02   8.1491872e-01
   9.5074058e-02   8.3834965e-01
  -3.3528390e-02   6.7782760e-01
   4.1509924e-02   4.2599851e-01
   5.0177002e-01   1.6551298e+00
  -1.0691862e-03   5.3316552e-01
   2.2522572e-01   7.1133224e-01
   2.0315928e-01   4.6087799e-01
  -1.4393074e-01   1.1643021e-01
  -6.0075896e-02   1.8506719e-01
  -2.2632779e-01   4.6584069e-01
  -6.7342089e-02   7.9008402e-01
  -2.4417789e-01   4.3050224e-01
  -4.4854108e-01   6.9366876e-01
  -1.7005872e-01   1.3085768e-01
  -4.4750048e-01   1.0530803e+00
  -4.8025822e-01   1.6082408e-01
   4.7279320e-01   1.8772705e+00
  -1.2867821e-01   5.0672306e-01
  -3.7895134e-01   8.8236018e-01
  -1.1364294e-01   6.8040335e-01
   1.3897997e-01   2.7469348e-01
   1.2393989e+00   1.2536817e+00
   1.1191978e+00   1.3126216e+00
   1.1670994e+00   1.6873024e+00
   9.6743229e-01   1.7786811e+00
  -1.4357547e+00   1.5799351e-01
  -2.4193215e-01   1.1125638e+00
   1.3299661e-01   8.3541373e-01
   1.0262959e+00   1.1978216e+00
  -5.0957709e-01   8.3149407e-01
  -2.0164208e-01   1.9631579e-01
  -6.1926805e-01  -1.4244960e-01
  -2.8110705e-01   1.4911807e+00
   2.5859513e-01   2.1882741e+00
   1.7137916e-01   1.6517715e+00
  -1.6155983e+00   3.5523335e-01
  -5.2225976e-01   4.5174402e-02
   6.9249923e-01   8.3895081e-02
   1.5731107e+00   5.7606458e-01
   6.2369585e-01  -1.4254643e-01
  -7.2648261e-01  -4.3313796e-01
  -1.7254220e+00   4.6803123e-01
   2.5756785e-01   1.9859908e+00
  -4.4244668e-01   1.1646386e+00
  -9.0777841e-01   1.5021218e-01
  -1.6006319e+00   1.7501306e-01
  -1.0841450e+00  -4.6464252e-01
  -1.0919652e+00  -1.8028717e-01
  -9.7699380e-01  -5.7366376e-02
  -7.6451468e-01   2.5785080e-01
  -1.8463274e+00   1.0143096e+00
  -1.0804579e+00   1.0873702e+00
  -6.5870454e-01   9.5256493e-01
   3.3557496e-02  -4.0972555e-01
   4.8773780e-01   3.0962681e-01
   7.1070975e-01   8.2929096e-01
   5.7391228e-01   5.2624498e-01
   1.2602238e+00   6.3522967e-01
   1.4048036e+00   1.0084941e+00
   1.7075755e+00   1.4232864e+00
   5.6954361e-01  -8.4713553e-01
   4.3450125e-01   5.9984240e-01
   1.4846682e+00   6.5534086e-01
   3.8211157e-01   1.8204964e+00
   5.4395571e-02   7.1297953e-01
  -8.1764008e-01   1.3734782e-01
  -4.9432303e-01   3.6951056e-01
  -2.0392434e-01   4.5901740e-01
  -1.5693514e-01   2.2419968e+00
  -1.7135871e-01   1.6437940e+00
  -3.1651337e-01   5.0643361e-01
  -9.5976673e-01   1.0678351e+00
  -5.1752431e-01   8.0790141e-01
   1.9328172e-01   2.4893487e+00
  -1.5778232e-01   2.1544139e+00
  -6.2375063e-01   1.3132570e+00
  -2.4481073e-01   1.1251372e+00
  -4.2983820e-02   7.3518155e-01
   3.2026562e-01   2.0453641e-01
   7.5668176e-01   9.9156293e-01
   8.7694680e-01   5.4035225e-01
   5.3022060e-01   4.7162035e-01
   7.3041174e-01   1.0383649e+00
   8.6884066e-01   8.8404887e-01
   2.3248800e-01   1.0192767e+00
  -4.6903696e-02   1.0125800e+00
   3.2481768e-01   1.2182478e+00
  -1.2005130e-01   8.7588102e-01
  -8.6634074e-01   2.0760388e-01
  -5.6032007e-01   6.0176538e-01
  -4.2219966e-01   3.3981615e-01
   3.2555883e-01   1.8309117e+00
   8.6438673e-01   2.6233849e+00
   6.9922853e-01  -3.6368363e-01
   1.6486149e-01   7.3354007e-01
   7.9805043e-02   8.3724131e-01
  -6.1058338e-02   8.2091731e-01
   3.0416814e-03   1.0213267e+00
   3.6572551e-01   8.8979744e-01
   9.5475207e-01   8.9902871e-01
   1.3156431e-01   1.2579309e-01
   7.5828681e-02   6.4252615e-01
  -1.2879401e+00  -3.8233574e-02
   6.9275272e-02   9.5502219e-01
  -8.0526575e-01   7.5156865e-01
   8.0836103e-01   2.5348823e-01
   8.0661358e-01   2.0641683e-01
   2.8734585e-01   1.6319551e-01
   4.2189140e-01   5.0941487e-01
  -9.1105973e-01  -1.3049866e-01
  -4.4632533e-01   9.3822472e-01
  -8.2048707e-01  -4.0526308e-01
   4.0257781e-01   1.0988678e+00
  -5.2366944e-03   6.5787948e-01
  -1.2669012e+00   1.2904923e-01
  -3.6823392e-01   2.9371446e-02
  -1.3563782e+00  -1.9798089e-01
   7.6440912e-01   5.9403270e-01
   3.5568251e-01   7.3774103e-01
   9.3631181e-01   2.9266998e-01
   2.6584244e-01   1.3793572e-01
   4.3499673e-01   3.2952706e-01
   6.6799184e-01   5.7014694e-01
   9.8207543e-01  -3.0998653e-01
  -1.5029602e-01   9.6150534e-01
   1.6132049e-01   3.1474422e-01
   1.5768460e-01   6.7075720e-01
   1.2744334e-01   3.6480101e-01
  -8.4997193e-02   1.0086937e+00
   4.9105559e-02   1.7026913e+00
  -4.7684041e-01   2.0121681e+00
  -9.2215205e-02   1.8806727e+00
   2.9050976e-01   1.6437410e+00
   5.4969307e-01   1.1517135e+00
  -2.5218844e-01   1.0122190e+00
  -9.6161792e-01   1.6285098e+00
  -7.8464595e-01   8.8152779e-01
  -1.4318831e-01   1.7789376e+00
   5.4412323e-01   1.0405137e+00
  -5.8351303e-02   2.6394290e+00
  -2.9714738e-01   1.6691213e-01
  -5.4579368e-01   2.6995567e+00
  -4.6832289e-01   7.9828779e-01
  -6.8591154e-01   5.5783024e-01
   1.1393707e+00  -7.2168446e-02
   2.8204167e-01   2.2618193e-01
   9.8300385e-01  -2.6281306e-02
  -3.5961056e-01   3.6720504e-01
  -5.7323671e-01   1.1482879e-01
   2.1589536e-02   1.3583345e+00
   2.0891355e-02   5.0885077e-01
   3.4789652e-01   1.2320071e+00
   2.4867628e-01   1.1185372e+00
   3.0453250e-01   1.6703133e+00
   3.3348284e-01   2.3711018e+00
   7.2738704e-01   1.4285738e+00
  -1.5488786e+00   3.4209823e-01
   1.0953645e+00   1.0582149e+00
  -1.1308433e+00  -8.7535672e-01
   6.3782540e-01   1.0590942e+00
   7.4832613e-01   1.1067003e+00
   5.1789010e-01   3.7009921e-01
   6.6434455e-01   6.9838338e-01
   8.5509781e-01   1.0793101e+00
   1.0989177e+00   1.6236569e+00
   5.4740795e-01  -6.4058249e-01
   1.6224319e-01   1.0238668e-01
  -2.2068183e+00  -3.8707385e-01
  -3.6749708e-01   1.1989620e+00
  -1.6099478e+00  -1.2074756e+00
   1.2290705e+00  -8.2519223e-01
   1.7563861e-01   1.1516951e+00
   7.6986483e-01   3.8235907e-01
  -1.8329361e+00  -2.1380422e-01
   3.6862676e-01  -1.4795620e+00
  -2.1781530e+00  -5.8731363e-01
   2.9800026e-01   1.1033200e+00
  -1.0739884e+00  -1.1330867e-01
  -4.5624911e-01  -2.3094940e-01
  -6.9738336e-01  -5.3494581e-01
  -3.8910941e-01   2.4267387e-01
   1.4934290e-01   2.1972527e+00
   5.8977897e-02  -6.5964973e-01
   3.8766337e-01   1.9811568e+00
   3.9351076e-01   2.1350244e+00
   5.8952271e-01   1.2155092e+00
   4.4362812e-01   1.6593391e+00
   3.7876114e-02   2.7020025e+00
   8.1680162e-01   4.3302604e-01
   9.8765072e-02   8.9058439e-01
  -1.1107714e+00  -7.8824547e-01
  -2.6413998e-01   1.4954191e+00
  -3.0167645e-01  -1.1439131e+00
   1.0644895e+00   6.6850333e-01
   3.4186996e-01   1.7079082e+00
   6.6365570e-01   1.4106727e+00
  -9.3721857e-01  -4.4390018e-01
   1.3512299e+00  -4.2181906e-01
  -1.4647971e+00  -8.8352929e-01
   3.5194033e-02   1.2077235e-01
   5.1460110e-03   9.1283907e-01
   1.8604411e-01   8.9674313e-01
  -1.6316651e-01   2.8813075e-01
  -3.7550250e-01   1.5421523e-01
  -1.6051734e-02   9.0071744e-01
  -4.4153361e-01   1.1333416e+00
  -1.5045461e-01   1.2740972e+00
  -1.4716358e-01   1.2800405e+00
   4.0444995e-01   1.8287792e+00
  -1.2176968e-01   1.4556229e+00
  -4.7746754e-02   1.3593177e+00
  -1.8519280e-01   2.0108444e+00
  -3.6083270e-01   1.9971511e+00
   1.5898146e-01   1.7924674e+00
   4.4575442e-02   1.9086141e+00
   4.7290452e-01   1.2176674e+00
   2.8550969e-01   1.7682497e+00
   2.3128591e-02   1.1271326e+00
   1.2835549e-01   1.4343494e+00
   1.9144224e-01   9.9917482e-01
   3.7874363e-01   5.1234501e-01
   1.6406309e-01   2.7493381e-01
   2.8333008e-01  -1.2759719e-01
   1.3848375e-01   2.4179421e-01
   1.8288440e-02   6.6221989e-01
  -5.5632135e-01  -4.1511390e-01
  -3.5290471e-01  -4.8514834e-01
  -1.2627993e+00   1.1006070e+00
  -7.1751033e-01   1.2094145e+00
   8.2649217e-01   7.3914300e-01
   8.4034710e-01   1.0374700e+00
   8.7460770e-01   1.2314869e+00
   4.6989579e-01   1.5425238e+00
   1.0405457e-01   1.8684318e+00
   1.5190450e-01   1.7250824e+00
   1.0536876e+00   8.9461447e-01
   2.6522877e-01   3.4929042e-01
  -1.0322705e+00   2.5659703e+00
  -2.1513261e-01   2.2980526e+00
   3.0864587e-03   1.9334138e+00
  -1.4631492e-01   1.4825869e+00
  -3.3228664e-01   1.8014733e+00
  -1.4052263e+00   1.4214182e+00
   5.8251453e-02   1.7359212e+00
  -3.4710290e-01   1.2941435e+00
   3.4739727e-01   1.2798663e+00
  -5.4019698e-01   8.8119822e-01
  -5.1052558e-01  -1.8907931e-01
  -4.4336044e-01   7.6030515e-01
   1.3555484e-01   1.0858170e+00
   2.2820710e-01  -1.4906737e-01
   2.9082496e-01  -1.7891817e-01
   5.0023984e-01  -5.5744187e-01
  -1.5949920e-01   4.3741524e-01
   9.4655729e-02  -4.0415447e-01
   8.6778985e-01   3.1385684e-01
   2.7307940e-01   1.8878466e-01
  -2.5359714e-01   4.9991246e-01
  -1.1511757e-01   9.9350704e-01
  -8.6133861e-02   1.5110689e+00
  -8.8363462e-02   6.6083942e-01
  -2.0184858e-01   6.4167459e-01
  -5.2486531e-02  -1.3981867e-01
   4.7290328e-01   1.2346452e+00
   5.0217304e-02   3.6797167e-01
  -2.1273919e-01   3.0737587e-01
   1.0575943e-02   4.6753708e-01
   1.8021314e-01   6.1336745e-02
   2.9725289e-01   3.4890779e-01
  -2.0021954e-01   2.3908742e-01
   3.0561932e-01   4.5956361e-01
   9.6520407e-01   1.5326165e+00
  -5.6941478e-02   1.2447205e+00
   8.6340352e-02   1.5759176e+00
   4.5327006e-01   7.9492705e-01
   1.8023689e-01   1.2383577e+00
   4.3606405e-02   3.1755593e-01
  -2.9427437e-01   4.9147276e-01
  -4.3977818e-01   7.9239996e-01
   3.9067635e-01  -1.0887445e-01
  -3.7157992e-01   7.0908280e-01
  -2.1250094e-01   1.2047542e+00
  -5.2207182e-01   8.7578120e-01
  -6.0154281e-01   1.0663311e+00
   1.3388768e-01  -8.5978615e-01
   4.5940706e-01   3.0627246e-01
  -3.5352103e-01  -4.3219964e-01
   3.2464103e-01   1.3998527e+00
  -9.3058423e-02   2.0148073e+00
  -6.2784752e-01   1.9147868e+00
   2.9654558e-01   1.4101029e+00
  -1.7306273e-02   1.3192733e+00
  -5.7446553e-01   1.0353467e+00
  -6.7562586e-01   1.3582295e+00
  -3.5751187e-01   9.9693270e-01
   1.4211655e-01  -2.5989621e-01
   5.1236448e-01   6.5900218e-01
   3.9639568e-01   1.7935282e+00
   1.8967332e-01   1.7378231e+00
   8.5914723e-01   1.3306940e+00
   7.3596524e-01   8.4245868e-01
   4.4985951e-01   1.2003596e+00
   4.8233631e-01   2.9819517e-01
  -5.9148924e-01   1.1080954e+00
  -8.2348255e-01   1.0422249e+00
   4.0636654e-01   5.8858729e-01
   3.5133213e-01   3.4415613e-01
   2.3658049e-01  -6.0380543e-01
  -1.3035719e+00  -7.1189188e-02
  -5.5873869e-01   7.0946257e-01
  -2.4335101e-02   1.3718925e+00
  -6.3075487e-01   1.4439776e-01
  -4.8390476e-01   1.1435983e+00
  -9.9221566e-01   1.1976388e+00
  -8.1729869e-01   2.1144647e+00
  -9.3677751e-01   1.6978628e+00
  -2.7852974e-01   1.9545639e-01
  -1.4371416e-01   1.3540437e-01
  -2.9422248e-01   3.4489469e-01
  -3.5904371e-01   4.9344367e-01
  -4.4701479e-01  -1.7466132e-01
   3.0698678e-01   1.5225910e-01
   9.5570514e-01   1.0861665e+00
   7.8027324e-01   6.8939643e-01
   3.6237674e-01   8.3751402e-01
   8.0947955e-02   1.9345382e+00
   4.8162143e-01   1.6176014e+00
   3.0827845e-01   4.2171388e-01
   3.9690181e-01   1.4944059e+00
   7.2927132e-02  -2.6467022e-01
  -1.5005945e-01  -2.1641556e-01
   5.6816200e-01   1.3895674e+00
   8.1464284e-01   1.3957801e+00
   4.2904740e-01  -4.5525955e-02
  -3.3843568e-01  -2.8048647e-01
  -5.8719779e-01  -6.0919077e-01
  -7.0261455e-02  -3.6835437e-01
  -8.5238626e-01  -8.1431129e-02
  -4.9504304e-01  -2.1530787e-02
   1.0229925e+00   9.7945079e-01
   1.6072390e+00   1.1073560e+00
   1.7074986e+00   1.3544132e+00
   2.0285831e-01   4.8931863e-01
  -7.5725862e-02  -1.0963862e-01
  -1.1961547e+00  -5.4611285e-01
  -7.8161082e-01  -5.4625420e-01
   2.2183553e-01   3.1566137e-01
   1.3278093e+00   1.3557091e+00
   1.1390992e+00   8.3264908e-01
  -1.0066138e-02   4.3080518e-01
   4.8038528e-01   7.7445401e-01
   1.0435661e-01   5.4060921e-01
  -1.0271399e+00  -1.4449103e-01
   1.5854351e+00   1.1908038e+00
  -7.6764872e-01  -4.1649581e-02
  -3.1074492e-01   4.5776975e-01
  -1.2665238e+00  -2.2543679e-01
  -1.8877322e-01   4.5506630e-01
  -1.4317971e+00  -6.8738919e-01
   9.7842592e-01   9.3738982e-01
   8.1518631e-01   1.1049497e+00
  -3.4660890e-01   1.7565241e-01
   5.6666706e-01   1.6996911e+00
  -1.0235610e+00   6.3569022e-01
  -1.2457377e+00   8.1483025e-01
  -1.1738615e+00   1.0274838e+00
  -8.2716621e-01   1.4893923e+00
   1.0354466e+00   1.1247088e+00
   8.0084549e-01   1.2211215e+00
   8.2515074e-01   1.7497089e+00
  -1.4115265e+00   1.1948805e+00
  -1.7543727e+00   1.1737863e+00
  -1.3248523e+00   6.1065216e-01
  -3.0116995e-01   3.0106890e-01
   3.9887608e-01  -1.9416955e-01
  -3.8645333e-02   1.0098415e-01
  -6.0198667e-01  -4.2341129e-01
   1.6698174e+00   2.2787870e+00
   1.6318796e+00   2.1419826e+00
  -1.1181420e+00   5.5287952e-01
   1.3781460e+00   2.0211137e+00
   1.8551007e+00   2.0126718e+00
  -7.5538366e-01   3.5165663e-01
  -1.0348898e+00  -8.9339426e-01
   1.2839484e+00   1.2903893e+00
   1.2803336e+00   1.0738374e+00
  -1.5619196e+00   7.8867247e-01
  -1.2328409e+00   2.1340832e+00
   7.3698715e-01   1.6198303e+00
  -5.1076863e-01  -6.2550324e-02
   4.2316478e-01   1.6158077e+00
   5.8345758e-01   1.5085317e+00
  -7.6415384e-01   1.0477649e+00
  -5.7808607e-01   1.2805833e+00
  -5.5830484e-01   2.1719168e+00
  -7.5951622e-01   1.2631357e+00
  -4.1074948e-01   7.6508713e-01
  -2.9007595e-01  -1.2674266e-01
  -4.3453010e-01   2.5175248e+00
   2.7038265e-01   2.3363142e+00
  -2.0613027e-01   7.3591735e-01
  -1.1724593e-01   2.3331115e+00
   3.6577156e-01   2.5214828e-01
  -1.4771479e-01   1.7520738e+00
   2.9607486e-02   1.8799258e+00
   1.5409706e-01   9.9687407e-01
   5.8237164e-01   2.4018757e+00
  -1.7316278e-01   2.1453744e+00
   7.1449475e-01   2.5259920e+00
   3.9578033e-01   2.1044431e+00
   2.9467219e-01   3.0098745e-01
  -2.6558007e-01   1.2957099e+00
   6.1968329e-01   1.7458371e+00
  -3.6021328e-02  -2.4069600e-01
   5.9095339e-01   1.9127946e+00
   1.5912961e-01   1.6726713e+00
   3.8965389e-02   2.2926738e+00
   5.2536234e-01   2.2719824e+00
   2.0653054e+00  -8.3240990e-03
   2.7837556e-01   5.6439420e-01
  -1.1518552e+00  -3.3012717e-01
   2.2838554e+00   1.3047576e-01
   7.0123728e-01   1.4104083e+00
  -1.4291939e+00  -1.5843635e-02
  -1.8926632e+00   1.0427622e+00
   5.2452670e-01   8.9924089e-01
  -5.4175342e-01   4.9062869e-01
  -1.2516843e+00   3.2666945e-01
   5.6533946e-01   5.8507285e-01
   4.7089631e-02   2.8277866e-01
  -5.1469869e-01   4.6338644e-01
  -4.9761029e-01   6.0637981e-01
   3.7582778e-01   1.1517757e+00
   9.9950240e-01   1.3220383e+00
  -8.7003032e-01   1.0760459e+00
   1.8475549e+00  -1.2035441e+00
  -5.3154626e-01   4.9530342e-01
  -1.0108735e+00   2.0605413e-01
  -1.0750232e+00   4.2856728e-01
  -4.5508233e-01   4.6078387e-01
  -1.0602390e-01   4.9555950e-01
   7.6578460e-01   1.0857086e+00
   2.1609785e-01   7.2110116e-01
   6.5754155e-01   1.3355074e+00
   1.5738392e-01   5.5229957e-01
   3.7108604e-01   7.0529909e-01
   6.5845989e-01   1.1601316e+00
   4.3515198e-01   1.4543390e+00
   1.2016186e-01   1.5660786e+00
  -3.7472026e-01   1.4455872e+00
   4.4982440e-01   1.6695197e+00
  -1.0029663e-01   1.4646830e+00
   6.7273215e-02   8.8616437e-01
   3.0036579e-01   1.8041065e+00
   1.2760838e-01   1.7504948e+00
   7.6279096e-02   1.3036351e+00
  -5.9039883e-01   7.8212057e-01
  -2.1398023e-02   9.1706024e-01
  -5.5559417e-01   4.5077209e-01
   3.3423838e-01   8.4492428e-01
  -1.4321405e-01  -6.7694447e-02
  -1.8082414e-02  -4.6107784e-01
  -2.5115506e-01  -3.4704625e-01
  -1.0429735e+00  -1.0316760e+00
   8.3739431e-01   5.0122300e-01
   2.6732093e-01   1.0538224e-01
  -4.1892379e-01   3.8517861e-01
   1.3093470e-01   6.8147047e-01
   1.4244096e-01   5.3761452e-01
  -3.0836536e-01   4.0947678e-01
   6.6021424e-01  -1.0965806e+00
   4.3198253e-01   6.2638047e-01
   1.2206267e+00  -1.6458277e+00
   3.2193053e-01   9.6069055e-01
  -1.7986627e-01   1.1566134e+00
  -4.8773879e-01   8.4689662e-01
  -3.9984389e-01   9.5838274e-01
   2.0710636e-01   1.0267508e+00
  -3.2390327e-01   1.3922840e+00
   4.7617090e-01  -1.5158122e+00
  -2.3968365e-02   1.4898466e+00
   7.1377066e-01  -1.9152079e+00
  -3.5477167e-01   1.4205512e+00
  -4.8833171e-01   1.0677726e+00
  -8.0151775e-01   8.0096241e-01
  -5.4998393e-01   1.1091218e+00
  -1.0726780e+00   7.9833610e-01
  -5.1054487e-01   1.3288444e+00
  -2.7594747e-01   5.7636654e-01
  -2.4248678e-01   6.5390787e-01
   2.5713459e-01   8.0845991e-01
  -1.5948610e-01   1.2576510e+00
  -2.1129326e-01   7.7626943e-01
  -1.4310515e-01   1.9524260e-01
   1.7122558e-01   1.0246972e+00
  -8.8174993e-01   1.0191466e+00
  -4.0827527e-01   1.2479287e+00
  -1.2413217e-02   1.0650971e+00
   3.8637622e-01   1.1164902e+00
   3.0240173e-01   8.7045388e-01
  -2.4153797e-02   6.2922111e-01
   4.5959826e-01   8.8540145e-01
  -4.8010077e-01   1.4387303e+00
   1.3369097e-02   5.6789209e-01
  -2.6150838e-01   7.3900720e-01
   7.8149768e-01   4.6824090e-01
   1.7526488e-02   8.6762556e-01
  -3.6684888e-01  -1.3937057e+00
   5.5015700e-01   2.2329149e-01
   6.0819856e-01  -8.6884171e-02
  -4.7373953e-01   5.5901605e-01
  -3.5727459e-03   1.2121476e+00
   9.6607357e-02   1.0239243e+00
   1.5691624e-01  -2.9576940e-01
   2.1796113e-01   4.5199945e-01
   4.3625621e-01  -4.1670887e-01
   8.1223305e-02   2.0034537e+00
   3.7135737e-01   1.6295216e+00
   5.2236096e-01   2.1485648e+00
   7.5222575e-02   2.2521262e+00
   2.1729343e-02   1.4846557e+00
   5.9239516e-01   1.2541846e+00
   5.5115212e-01   1.1002744e+00
   6.5916093e-01   1.5278577e+00
   1.7368324e-01   1.7497450e+00
   3.5036581e-01   1.2038079e+00
   2.8377695e-01   1.2003388e+00
   2.4937639e-01   1.2736725e+00
   1.6207037e-01   2.0554430e+00
   6.9793904e-01   1.5825945e+00
  -1.3885930e-01   8.6538447e-01
   3.1700073e-01   8.0589370e-01
  -2.3791307e-01   3.1495363e-02
  -1.3246217e-01   1.1651244e-01
   1.5555001e-01   4.4147164e-01
  -4.9977875e-02   6.4608374e-01
   3.7366130e-01   8.2677473e-01
  -1.1132695e-01   3.3979519e-01
   3.0714163e-01   6.4867645e-01
  -6.0621078e-01  -6.0311346e-01
  -1.0474549e+00  -7.6705687e-01
  -4.6409150e-01  -1.0189530e+00
  -1.0890108e+00  -7.8448562e-01
  -8.0297009e-01   1.2629349e+00
  -3.4197379e-01   6.0358694e-01
  -9.2291600e-01  -4.9813044e-01
  -4.6695903e-01  -1.0068076e-02
  -2.1627035e-01   3.7522255e-01
   7.9446280e-01   1.9107595e+00
   6.8169645e-01   2.4475516e+00
  -1.5366125e-01  -1.0820645e-01
   4.0776843e-01   6.7097585e-01
   6.2920827e-01   2.3356304e+00
   2.9171449e-01   2.3325055e+00
   3.7506106e-01   9.4195626e-01
   5.0707193e-01   2.3875349e+00
  -1.1743870e+00  -5.0601152e-01
  -1.4703488e+00  -1.0904949e+00
  -1.2668087e+00  -9.9791709e-01
   8.6756933e-01   1.8998344e+00
   1.3927823e-01   1.6833498e+00
  -1.0004093e+00  -1.1679108e-01
   2.6965360e-01   1.6686395e+00
   1.7858807e-01   2.0707981e+00
   1.6646074e-01   8.0099942e-01
   5.7663157e-01  -8.7660134e-02
   3.4971547e-02  -3.7606937e-01
   4.5255240e-01   2.3311714e-01
  -8.8848849e-01  -1.0732475e+00
   2.6464408e-01   2.0603675e+00
  -4.5983262e-01  -4.1203843e-01
  -1.3730988e-01   5.9657641e-01
   2.8413887e-01   1.4864534e+00
   9.1153285e-01   1.6934683e+00
   6.8811980e-01   1.4215396e+00
   1.0722739e-01   1.6545441e+00
  -1.8025387e-01   2.0667162e+00
  -1.2875405e-01   1.5689505e+00
  -3.6616799e-01   1.9683764e+00
  -3.5262479e-01   1.6022820e+00
  -3.7382767e-01   1.2324281e+00
  -1.0073442e-01   1.7698852e+00
   4.5425020e-02   1.6298577e+00
   1.5855234e-01   1.8036258e+00
   2.5931680e-01   9.7767860e-01
   1.4748486e-01  -1.6713402e-01
  -3.0631255e-01  -2.6842250e-02
  -8.7481511e-01   6.9977584e-01
  -2.2429358e-01   1.0005524e+00
  -6.7627192e-01   9.0363122e-01
  -3.1714325e-01   8.8923015e-01
  -8.4995663e-01  -3.4979471e-01
  -1.2726000e-04  -7.2424118e-01
   2.6789237e-01   1.6305694e+00
   4.3058667e-01   2.2261329e+00
  -7.9195833e-01  -2.3948669e-01
  -7.2163112e-02  -1.0084356e+00
   1.5019557e+00   7.7963930e-01
   1.2242394e+00   8.3601452e-01
   1.8607494e-01  -9.3739070e-01
   7.4772494e-01   1.5956137e+00
  -7.6065293e-02   1.4870789e+00
  -9.6472373e-02   1.9916513e+00
   5.3387287e-01   2.0117043e+00
   3.3300953e-01   1.3403817e+00
   1.3815522e-01   6.1554745e-01
   1.1898331e-01   1.3200965e+00
  -4.4560614e-01  -4.8678981e-01
  -8.0435060e-01   2.5989881e-01
  -4.5451878e-01   7.5854284e-01
  -5.5773704e-02   2.4468267e-01
  -1.4595344e-01  -2.3146524e-01
  -1.2667706e-01   1.2188166e+00
   3.5676559e-01  -1.1442396e+00
  -7.7215781e-02   6.5458525e-01
  -3.6718884e-01   1.6722168e+00
  -1.7492336e-01   6.2527557e-01
   5.9623391e-01   5.7931296e-01
   9.1001948e-01   4.4317867e-01
   2.8868852e-01   5.1010707e-01
   7.3274713e-01   5.3778158e-01
   1.3443731e+00   1.0522211e-01
   1.0149725e+00   4.6490357e-01
   1.8573211e-01   2.3167054e-01
  -5.8591761e-01   8.3900909e-01
   5.0342720e-02   5.4959142e-01
  -3.8834352e-01   6.0981204e-01
  -5.7979368e-01   8.1194022e-01
  -1.4809229e-01   1.0507871e+00
  -1.9704983e-01   1.3620933e+00
  -9.7862297e-02   1.9004920e+00
  -2.4875031e-01   1.8607469e+00
  -1.6739441e-01   1.7289380e+00
  -4.9195185e-01   9.5627687e-01
  -4.6275519e-01   1.3499789e+00
  -3.0335784e-01   9.2861641e-01
  -5.1190637e-01   1.2174649e+00
   2.7106648e-01   1.5325888e+00
  -6.1476684e-01  -1.4408026e+00
  -8.0196136e-01   5.2981402e-01
  -6.6019584e-01   6.8951399e-01
  -1.0223084e+00   5.3386582e-01
  -2.5076399e-01  -3.6093004e-01
   5.5657543e-01  -1.4513143e-01
   7.0106625e-01   3.3141139e-02
   1.6757145e+00   5.5539221e-01
   1.4070325e-01   9.0478138e-01
  -2.0186898e-01   5.0519430e-01
  -1.4062384e+00   4.2280879e-01
  -5.7242885e-01   9.2065597e-01
   5.4174346e-01   8.1331216e-01
   2.3967163e-01   4.3718340e-02
  -6.9619921e-01   1.0504774e+00
   9.9603961e-02  -1.3867597e-01
  -2.9978641e-01  -4.6884080e-01
   1.3210354e+00   2.5846672e-01
  -2.1670489e-01  -5.7625364e-01
   9.5358576e-01   1.1600270e+00
  -2.9762691e-01   6.0915965e-01
   7.4941255e-01   4.8628897e-01
   5.2596201e-01   1.1267235e+00
   1.6488846e-01   6.1065217e-01
  -6.5546007e-01   2.7839122e-01
  -3.2880304e-01   9.4191262e-01
   4.2019091e-01   5.4465698e-01
  -6.8511676e-01   7.9293846e-01
   1.0379103e+00  -5.3599952e-01
  -1.4091996e-01   1.9871053e-01
  -8.9168079e-01   8.0678231e-01
  -1.1378152e+00   1.8876511e+00
  -4.9265844e-01   1.2372657e+00
  -8.1204122e-02   1.0812928e+00
   4.2512374e-01   4.2499070e-01
   4.6179657e-01  -1.0810796e-01
   8.2475744e-01  -1.6474403e-01
  -1.5086796e+00   4.0442137e-01
  -1.5329161e+00   7.7827663e-01
  -1.5830015e+00   2.9418696e+00
  -1.2493854e+00   3.4541314e+00
  -1.0229248e+00   2.6408198e+00
  -6.4299665e-01   5.3999685e-01
  -8.8548692e-01   1.1465763e+00
  -1.3259876e+00   5.5441361e-01
   1.3802389e+00  -5.8519678e-01
   9.6135091e-01  -4.4686732e-01
   7.5047064e-01  -3.8037643e-01
   5.9177823e-01  -2.4750493e-01
   7.5690312e-01  -3.6612304e-01
  -7.6399467e-02   1.5345722e+00
  -1.8082261e-01   1.0893557e+00
   1.4537827e+00  -1.1071485e+00
   1.5713103e+00  -6.9174530e-01
   9.1884363e-01  -4.7837478e-01
   1.7967173e-01  -6.4650428e-01
   5.0406380e-01  -2.1519638e-01
   5.2027079e-01   4.1537734e-01
  -1.1103330e+00   6.1134903e-01
   7.6191676e-01   1.1492796e+00
  -1.5051957e+00   9.9881673e-01
  -1.0163140e+00   1.1041406e+00
   5.8712899e-02   2.0311150e-01
  -7.8208277e-01   9.7387618e-01
   1.8130644e+00   4.3317872e-01
   9.1716002e-01  -3.9869655e-02
   1.2829874e+00  -7.0341704e-01
   6.6618423e-01  -8.9635865e-01
   6.1435777e-01  -1.0777709e+00
  -1.7863587e+00   2.7620743e+00
   4.5556394e-01  -1.7142735e-01
   8.3107053e-01   7.6501836e-01
   1.3848275e+00   7.6610412e-01
   8.9079362e-01   5.3677461e-01
   3.1335938e-01   1.9222351e+00
   1.1020729e+00   1.3335573e+00
   1.1878588e+00   5.6916082e-01
   1.0421999e+00   3.3521642e-01
   1.4033753e+00   4.5347165e-01
   8.4369431e-01   8.6790078e-01
  -1.4897944e+00   1.3436780e+00
  -1.3955719e+00   1.8778454e+00
   5.0272680e-01   1.6127279e+00
   3.3886204e-01   1.7249967e+00
  -4.8475168e-01   1.6204503e+00
  -7.0077271e-01   1.7664967e+00
  -2.0676440e-01   2.2040016e+00
  -6.1298179e-02   1.7416205e+00
  -3.4518186e-01   1.6855030e+00
  -1.4232182e+00   7.9004279e-01
  -1.0720144e+00   9.4782942e-01
  -7.8719750e-01   9.4497746e-01
  -1.0239819e+00   9.4168226e-01
  -1.2811806e-01  -1.8110248e+00
   5.3552704e-01   8.4378122e-01
  -1.2074501e+00   1.5643499e+00
  -9.2985000e-02   9.7172503e-01
   3.9988249e-01   1.8828685e-01
  -5.0839020e-01   1.6573255e+00
  -3.0266372e-01   1.0588800e+00
   9.6117503e-02   1.6374384e+00
   1.4901431e-01   3.7884999e-02
   1.8247478e-01   1.0675164e+00
  -4.1273702e-01   1.1160124e+00
   3.1137928e-01   7.1597450e-01
   1.6807111e-01   1.2562578e+00
  -9.1143190e-02   1.2544237e+00
   6.8828783e-02   6.1560865e-01
   2.4973575e-02   6.2641050e-01
  -2.8902408e-01   1.0990055e+00
  -2.7668647e-01  -3.5907322e-01
  -1.6060199e-01   1.8329336e-01
  -1.3434428e-01   4.9140189e-01
  -5.1273885e-01   1.0154665e+00
   1.0718159e-02   1.2345965e+00
   9.2938000e-01   1.1020450e+00
  -1.0017451e-01   6.6831335e-01
  -6.1718874e-02   1.7897793e+00
   3.7813551e-01   7.9687484e-01
  -4.2665590e-02   4.0609106e-01
   3.0000111e-01   9.5799348e-01
   5.8498490e-01   1.4875932e+00
  -6.1808773e-01   5.9071341e-01
  -7.5135636e-01   1.3849496e+00
  -2.6961471e-01   1.5535434e+00
  -6.3797589e-01   4.8113714e-01
   4.3976854e-01   6.4730012e-01
   1.6645931e-01   1.5743167e-01
   4.6090287e-02   1.0891198e+00
  -6.3659599e-01   9.1364357e-01
  -5.4955692e-02   5.1155246e-01
   4.8970988e-01   4.1113495e-01
  -1.0991368e-01   1.7567510e+00
   2.7089195e-01   1.5147202e-02
   2.5356492e-01  -4.8995256e-01
   2.0917307e-01  -3.8949295e-01
   5.6941374e-01  -7.2571992e-01
   7.3942294e-02   2.4005333e-01
  -4.9433691e-02   2.5707656e-01
   3.0278949e-02   7.4959675e-01
   5.7683674e-02   1.0131136e+00
  -2.1565072e-01   5.9576857e-01
  -2.2911374e-01   8.5773687e-01
  -3.8019796e-01   1.0614741e+00
  -6.5672571e-01   1.2885626e+00
  -4.3491889e-01   1.3284549e+00
  -4.7368095e-01   1.4087464e+00
   9.9769184e-01  -7.5516801e-01
   2.4662805e-01  -5.4331617e-01
   9.5955960e-01  -1.5209427e+00
   8.3912409e-01  -1.1280312e+00
  -7.4984621e-01  -3.7264581e-01
   1.9770832e-01   1.5865934e-01
   3.7196655e-01   2.6933422e-01
  -6.3921739e-01   1.6150867e+00
  -4.7844670e-01   1.1078740e+00
  -1.0005924e-01   1.1527181e+00
   5.2115532e-01  -3.7118022e-01
   7.8007090e-01  -5.2529866e-01
  -1.2342535e+00   3.8495145e-01
   1.3978969e-01   5.3295478e-01
   1.6357079e-01   9.0594059e-01
  -2.6645106e-01   2.0243521e-01
   8.7652280e-01  -1.1656211e-01
   2.4133684e-01  -5.0920401e-02
   1.8108627e-01   1.4669961e-01
  -8.4403007e-02   1.2165335e-01
  -4.6577431e-02   5.5297484e-01
   9.5408886e-02  -1.0548140e-01
  -8.5712484e-02   3.6245365e-01
  -4.5166701e-02   1.0730423e-01
  -2.8504449e-01   5.6423272e-01
  -3.0328437e-01   5.9527868e-01
  -6.8153428e-02   9.3759925e-01
   1.0635599e-01   1.8092967e-01
  -4.0198211e-01   1.1746640e+00
  -2.1560913e-01   1.6885974e+00
   4.6210166e-01   2.8064676e+00
   9.6643177e-02   2.2343406e+00
   2.4617277e-01   2.6071148e+00
  -7.9629391e-01   1.8037557e+00
  -9.1205859e-01   2.0382639e+00
   3.2405405e-01   1.8563264e+00
  -9.4029378e-01   2.3869355e+00
  -1.6645850e-01   2.8833129e+00
   9.7965962e-01   3.3129134e+00
  -3.2513678e-01   2.1456346e+00
   6.8940936e-01   2.5486649e+00
   1.0764419e+00   1.4823171e+00
   6.8442590e-02   4.2297223e+00
  -4.9525528e-01   3.5420723e-01
   4.4947262e-02   4.8045123e-01
  -3.2036527e-01   2.3239696e-01
   3.2477017e-01   6.7846067e-01
   8.4358074e-01   3.6735718e-01
  -5.2288507e-01   4.2026815e+00
   4.3722297e-01   3.4668199e-02
   4.9810737e-01   2.1080085e-01
  -4.8493367e-01   1.0274415e-01
  -2.9051089e-01   7.6012929e-02
  -2.5797318e-01  -4.5449615e-01
  -1.1037902e+00   2.0877615e+00
  -9.8210395e-01   2.2204074e+00
  -5.8506186e-01   1.1624723e+00
  -3.0389060e-01   6.4009472e-01
  -5.0165519e-01   1.3216302e+00
   2.4210100e-02   1.9505109e-01
   8.3827652e-01   1.5283805e+00
  -9.2225462e-01   2.5568459e+00
   7.2534116e-01   2.1057736e-01
   1.0546756e+00   4.9906967e-01
   1.6515054e+00   1.5845387e+00
  -1.0780020e-02   2.6117621e+00
  -1.4461695e+00  -5.4962153e-01
  -3.8173229e-01   1.7721597e+00
  -6.9460427e-01   1.9268737e+00
  -7.8124670e-01   1.8371078e+00
   1.4966440e-01  -5.5866275e-01
  -5.6558462e-01   2.8123352e-01
   1.0869282e+00   6.1805259e-01
   1.2236753e+00   7.7689731e-01
   1.5245971e+00   1.4796643e+00
   2.8599807e-02   5.4951086e-01
  -3.7703112e-01   5.1273009e-01
  -1.1166569e-01   7.3284533e-01
  -4.1713739e-01   5.7784653e-01
   2.5026577e-02   1.1940095e+00
  -3.5727163e-01   4.4758568e-01
  -7.4488864e-01   4.2280923e-01
   3.5022220e-01   2.4314951e+00
   5.0263242e-01   2.2139417e+00
  -6.0740826e-01  -2.2634362e-01
  -6.1386560e-01  -2.3018337e-01
   1.1029318e+00   2.2326928e+00
   9.8419365e-01   1.8862396e+00
   1.0225560e+00   1.7248721e+00
  -2.7685129e-01   1.0299399e-01
  -3.6682097e-01   6.5538117e-01
   1.6749936e-01   2.0585883e+00
  -9.7224244e-02   2.5453704e+00
  -2.3484273e-01  -4.5537922e-02
   1.2952013e+00   2.1407781e+00
  -4.9944307e-01  -9.4698634e-01
  -1.8277096e-01   2.4569958e+00
  -3.0432763e-01   2.3476578e+00
  -1.7589129e-01  -4.1046389e-01
  -4.4485446e-01  -7.9815443e-01
   3.3343180e-01   1.1519279e+00
  -2.6447516e-01   8.7171898e-01
  -1.4623899e+00   1.1840658e+00
   9.0001486e-02   5.7667273e-01
  -1.3285831e+00   1.0470672e+00
   1.3873648e+00  -5.2495214e-01
   3.8824606e-01   1.9618972e-02
   5.6754890e-01  -1.9512980e-01
   2.3002907e-01   2.5806779e-01
   1.1998239e+00  -7.0544704e-01
  -1.7178984e-01   2.4086520e+00
  -2.3849949e-01   2.0869285e+00
  -7.4794234e-01   2.3812424e+00
  -5.8497098e-02   7.0361384e-01
  -1.2667961e+00   1.3544341e+00
   8.4064772e-02   6.2432785e-01
  -5.7704812e-01   4.8079729e-01
  -4.3318272e-01   2.1408290e+00
  -6.9641030e-02   5.4124526e-01
  -3.3069406e-01   1.8006430e+00
  -1.7025691e-01   8.5672060e-01
   1.2416189e-01   4.9016863e-01
   3.9650306e-01   6.7501942e-01
   9.0808273e-02   5.1240447e-01
  -7.5667726e-02   5.5612551e-01
   1.7990216e-01   1.5500312e-01
   2.2461637e-02  -1.6354901e-02
  -9.3834380e-02   3.0510167e-01
  -3.4356858e-01   1.0122595e+00
   1.8808078e+00  -6.5984480e-01
   9.9114286e-01  -5.7905875e-01
  -3.5343782e-01   1.9269939e+00
  -2.3619122e-01   1.9396023e+00
  -2.5206976e-02   2.1689655e+00
   1.0268762e+00   4.9013953e-01
  -5.1250945e-02   1.7241057e+00
  -5.1222068e-02  -1.4940353e-01
  -1.2637257e+00  -1.5440022e-01
  -4.3605843e-01  -1.3421285e-01
  -4.8845302e-01   2.8714784e-02
  -3.3118354e-02   3.0576521e-01
  -4.7162490e-03   3.2791358e-01
  -1.3439546e-01   1.2098074e+00
  -4.6312810e-01   1.9916451e+00
   6.5810270e-01   4.1244970e-01
  -5.6961944e-01   1.3557601e+00
  -2.0406743e-02   1.0372073e+00
   6.1372193e-01   2.5329847e-01
   6.2623705e-01   1.2588882e+00
   3.4307609e-01   1.6599793e+00
   1.3124344e-03   1.3593747e+00
   7.2599403e-01   2.7364202e-01
   6.9681355e-01   4.2607681e-01
  -8.6339695e-01  -1.9454947e-01
  -3.3274073e-01  -4.7121132e-01
  -1.0682858e+00   1.2523840e+00
   7.5450206e-01   9.2616807e-01
   4.6410211e-01   8.9076192e-01
   4.8461588e-01   9.7382652e-01
   8.1659019e-01   1.2082597e+00
   7.2033314e-01  -2.7518195e-01
   2.7619731e-01   1.0460203e+00
   2.8126064e-01   1.1142788e+00
   9.1587179e-01   1.7959000e+00
   5.4763741e-01   4.0656590e-01
   5.2065687e-01   9.2983549e-01
  -7.4025344e-01   9.5546637e-01
  -4.7880562e-01   6.5954362e-01
   4.5124223e-02   5.5211364e-01
   2.7874605e-01   6.4667829e-01
   6.8441691e-01   1.2451005e-01
   3.6708860e-01  -1.9888910e-01
   8.4949283e-01   3.1204647e-02
   2.1506405e-01   3.8042092e-01
  -3.8921609e-01   8.2351884e-01
   2.2507866e-02   7.3557175e-01
   3.0360319e-02   8.0699112e-01
  -3.0237731e-01   7.3568850e-01
  -5.1690447e-02   5.7617759e-01
  -7.9374329e-01   4.8306261e-01
  -5.1613030e-01   3.8388848e-01
  -6.9827356e-01   4.3793037e-01
  -2.0450801e-01   4.5274499e-01
  -8.1857228e-01   6.0762729e-01
  -5.6090457e-01   4.5932485e-01
  -5.5511299e-01   6.5579611e-01
  -4.6176027e-01   6.7155391e-01
  -4.4546813e-01   1.4339119e+00
  -3.7635138e-01   1.4214436e+00
   5.1014171e-01   1.4828537e+00
   2.4568177e-01   1.4323749e+00
   1.6971640e-01   1.5834023e+00
  -8.8674668e-02   1.3814540e+00
   2.0244154e-01   1.5175775e+00
   4.2546003e-01   1.5581280e+00
   1.7399292e-01   1.7792836e+00
  -2.2180384e-01  -4.4949773e-02
   1.9369504e-01   1.5867417e+00
   4.0697103e-01   1.6121814e+00
   3.2525770e-01   5.2263097e-01
   6.6915674e-01   1.4352957e+00
   1.7468024e-01   1.3287803e+00
   1.6921689e-01   8.0815839e-01
   3.2550864e-01   8.2794475e-01
   7.5855889e-02   1.1442289e+00
   2.2925296e-01   1.7277019e+00
  -4.8052992e-02   1.4265857e+00
  -4.4192290e-01   9.7882448e-01
  -7.3742654e-01   9.7046104e-01
  -1.9507241e-01   1.4358877e+00
  -4.4419756e-01   8.4918449e-01
  -9.8342883e-02   1.6949308e+00
  -5.2111463e-01   1.6801423e+00
  -6.7860157e-01   5.9085423e-01
  -6.4139602e-01   1.4440670e+00
  -6.3643196e-01   2.0004216e+00
  -8.1430814e-01   1.4047885e+00
  -6.8604341e-01   1.6608885e+00
   1.3946819e-01   1.2446088e+00
   7.5455683e-02   1.3625469e+00
   4.9422061e-01   2.3093451e+00
   5.0485659e-01   2.2077782e+00
   4.6627816e-02   1.6951226e+00
  -1.1629532e-01   1.3350657e+00
  -6.3839833e-02   1.0833665e+00
  -1.9515413e-01   1.3114722e+00
   3.6187555e-02   1.7675833e+00
   7.8061519e-01  -6.6156120e-01
   3.9674133e-01   9.6143292e-01
  -1.0737502e+00   1.5212670e+00
  -4.5872571e-01   1.7991601e+00
   3.8877404e-01   9.6955474e-02
   2.0223277e-02   9.6152240e-01
  -3.2266139e-01   1.7520460e+00
   3.7916630e-01  -6.5817932e-01
   6.9664706e-01  -1.4486134e+00
   4.5894543e-01  -2.8810667e-01
   6.9779405e-01  -1.4625818e+00
  -5.0468068e-01   1.6812190e+00
   5.3254361e-03   2.1882297e+00
   3.9223827e-01  -6.0472350e-01
  -3.9383624e-01  -2.5984040e-01
  -3.5018252e-01  -2.4690600e-01
   3.2385048e-01   2.0743849e+00
   5.3213597e-01   1.3081034e+00
   2.7010923e-01   1.2777966e+00
   5.2214761e-01   4.0312022e-01
   6.2702557e-01   4.6321813e-02
   2.0887979e-01   1.5613042e-01
  -2.1233671e-01   1.2117179e+00
  -3.0628678e-01   1.2758583e+00
  -3.3592334e-01   3.5994092e-01
  -3.8854873e-02   1.6855707e+00
  -4.1781922e-01   5.1516526e-01
   7.5337766e-02   1.1993221e+00
   5.9950851e-02   8.5608041e-01
   2.6283304e-01   1.8775708e+00
   2.6504117e-01   1.5346534e+00
  -1.6804495e-01   1.4442236e+00
  -1.4197860e-01   7.8774872e-01
  -1.4256616e-03   1.9632758e+00
  -1.0398503e+00   5.0510905e-01
   2.8612174e-02   1.8670078e+00
   2.3061548e-01   2.5522780e+00
   3.9484137e-01   2.8011155e-01
  -3.8954868e-01   2.6568337e-01
  -2.0973506e-01   9.7608582e-03
  -3.4903754e-01  -8.2961550e-02
  -4.5770583e-01   1.9815605e-01
  -4.8312336e-01  -1.3399129e-02
  -7.2780424e-01   2.2762848e-01
   8.5489848e-02   3.1332990e-02
  -1.3756307e-01   1.8012137e-01
  -7.4282807e-01   1.3582284e+00
  -4.5421789e-01   1.2453535e+00
   3.6271254e-01   6.7855281e-01
   8.3283594e-01   6.3182909e-01
  -3.1882088e-01   4.6230884e-01
   2.4454679e-01   3.9775734e-01
   9.0414363e-02   2.2870983e-01
   1.0196749e+00   7.9860735e-01
   6.1133336e-01   4.5677809e-01
   1.1031058e+00   9.3982304e-01
   1.3625012e-01   3.2014983e-01
  -4.4845433e-01  -3.3303138e-01
  -1.6236614e-01  -4.6923352e-01
   2.3189554e-01  -2.6835153e-01
   1.1583717e-02   2.9835608e-01
   2.4013831e-01   1.1544578e+00
   1.2342285e+00   2.2084043e-01
   4.2966661e-01   2.6803278e-01
   1.0442948e+00   9.8905340e-02
   4.1779090e-01   9.1326873e-01
   1.2679604e-01   3.0182750e-01
  -6.5610965e-01   1.4685189e+00
   3.5033162e-01  -3.2362994e-01
  -3.6682056e-01   2.3459239e+00
  -4.5759419e-01   2.6033029e+00
  -7.5115637e-01   2.1296969e+00
  -6.5557987e-01   2.7897742e+00
  -5.9748935e-01   2.3379603e+00
   3.4418454e-01   1.2844991e+00
   1.4609114e-01  -2.1932647e-01
  -1.0922518e+00  -6.0515669e-01
   6.5645036e-01   8.7851046e-01
  -8.2921255e-01  -8.4035465e-01
   6.1871657e-01  -2.4669055e-01
  -3.5225943e-01  -8.7879507e-01
   1.6905134e-01   1.5344803e-01
   4.2233413e-01   2.5294646e-01
   4.4604306e-01   1.4574493e+00
  -6.0959734e-01  -1.7609408e-01
  -8.1365946e-02   8.5500610e-01
   3.3589047e-01   8.3248024e-01
   2.5919219e-03   6.7985183e-01
  -7.1557947e-01   4.3945909e-01
   1.8757795e-01   9.8663156e-02
  -7.1914333e-01   4.5043418e-01
   2.5846257e-01   1.7718007e+00
   6.6428725e-01   1.4249689e+00
  -2.6841233e-02   1.2060884e+00
  -4.4614393e-01   7.4859439e-01
  -6.5400409e-01   1.3528743e-01
   6.7274169e-01   6.6909597e-02
   1.0020573e+00   6.3803590e-01
   1.0340645e+00   7.6500495e-01
   1.4212390e+00   5.6157317e-01
   6.6745098e-01   5.6197415e-01
   8.3587419e-01   8.9031680e-01
   8.3655801e-01   8.1567290e-01
   6.4194402e-01   1.8390826e+00
   8.9753489e-01   1.9830299e+00
   8.0772988e-01   1.9462831e+00
   5.3199256e-01   1.2522678e+00
  -1.1573345e-01   1.5120249e+00
  -7.9033660e-01   1.0118183e+00
  -1.0139678e+00   3.1202070e-01
  -1.5196603e+00   9.8828140e-02
  -2.8743696e+00   4.0441487e-01
  -2.7526304e+00   6.4853320e-01
  -1.9181437e+00   1.6536599e-03
  -1.9025714e+00   3.4118526e-02
   1.1328825e+00   2.9690765e+00
  -5.1347673e-01   2.6036257e-01
  -4.3629746e-01   1.0845133e-01
   1.1787146e+00   8.3534040e-01
   1.4528749e+00   6.9652023e-01
   1.3962701e+00   6.7793888e-01
  -3.8508064e-02   1.7165915e+00
   1.0234127e+00   2.0111564e+00
   8.8484051e-01   1.9450452e+00
   4.5099681e-01   2.3758430e+00
  -1.3124582e-01   1.7501077e+00
   6.2579034e-02   2.2776954e+00
   1.1841251e-01   1.6174821e+00
   9.3288371e-02   2.1879666e+00
  -7.9734066e-01   2.2490453e+00
  -9.7785196e-01   1.9765601e+00
   1.1715024e-01   1.0550774e+00
   3.4897608e-01  -3.8307058e-01
  -8.0256255e-01   1.0129074e+00
  -1.6547301e-01   2.3560753e+00
   2.2301048e-02   2.5616997e+00
   7.9299882e-01   2.7447908e+00
  -3.1530636e-01  -1.7499989e-01
  -6.8666769e-01   1.6822639e+00
  -7.3371475e-03   6.4213076e-01
  -1.7259070e-01   3.2718018e-01
  -2.0463532e-01   3.7013689e-01
   4.4385180e-01   6.9358536e-01
  -3.8597956e-01   3.9307957e-01
   1.4544192e-01   6.5535189e-01
   1.1582642e+00   8.9986048e-01
   4.6680016e-01   1.2406344e+00
   4.4238283e-01   6.9987922e-01
   2.1650832e-01   8.5310516e-02
  -2.3102528e-01   1.2968571e-01
   1.0878864e+00  -6.3016839e-02
   7.8379945e-01  -7.4489573e-01
   1.3990108e+00  -9.1748948e-01
  -8.5505740e-01  -5.1784456e-01
   5.6034094e-01   4.5912009e-02
  -4.6876440e-01  -3.6788489e-01
  -1.0338144e+00   4.1622571e-01
  -7.1619154e-01  -1.9396117e-01
   3.5650958e-03  -7.3764828e-01
  -8.5455940e-01   4.0692220e-01
   3.5691584e-01  -2.4129267e-01
  -2.3422846e-01  -2.8465381e-01
  -3.9099159e-01  -9.0448854e-02
  -2.3108567e-01   4.7586495e-01
  -7.3320065e-01   9.5581233e-02
  -5.4530627e-01   3.1867512e-01
  -1.8049845e-01   1.3535288e+00
  -4.0096892e-01   8.3871398e-01
   4.2281106e-01   5.1107758e-01
   2.3150372e-01   6.9522074e-01
   2.2973740e-01   5.9373264e-01
   8.0262610e-02   1.2681471e+00
   3.0735728e-01   1.4259816e+00
  -8.7236134e-02   1.0946791e+00
  -9.2541641e-02   1.1975913e+00
  -3.7858167e-01   1.1268431e+00
   1.5921482e-01   1.4758608e+00
  -5.7516345e-01   1.6666391e+00
   8.9305058e-02   8.2385351e-01
   1.8326350e-02   1.2213215e+00
   3.4032692e-01   1.8561201e+00
  -1.4616934e-01   6.6771787e-01
   1.2502166e-02  -1.5191807e-01
   2.8051856e-01   1.1876560e+00
   1.2677423e-01   1.0293984e+00
  -1.9378216e-01   1.1731384e+00
  -1.1556497e-01   1.5736423e+00
   2.0019437e-01   1.5465576e+00
   2.7444382e-01   1.5326637e+00
   1.5878854e-01   1.2059603e+00
  -3.2319382e-01  -1.5418076e+00
  -4.3836637e-01  -1.1395272e+00
  -1.4247977e+00   9.7928604e-01
  -1.5471343e+00   1.2753636e+00
  -1.1586766e+00   1.0917185e+00
  -1.2380044e+00   8.6973499e-01
   7.2452820e-01   6.7499035e-01
  -9.8381358e-01   1.0920306e+00
  -6.2468081e-01   8.7849798e-01
   1.0669909e+00   6.5375659e-01
  -7.4209125e-01   1.3417350e+00
  -8.7697242e-01   1.4124491e+00
  -1.1669636e-01   1.1580846e+00
   1.7030173e+00   1.1243146e+00
   1.3474589e+00   8.5793583e-01
  -2.9115752e-01   1.0110266e+00
  -1.2929743e+00   1.2352030e+00
   2.2538693e-01   5.6914896e-01
   7.9828580e-01   6.5688698e-01
  -5.1426071e-01   8.0921856e-01
  -5.0004246e-01   1.5402680e-01
  -2.8031072e-01   7.9392272e-01
   4.3670912e-01   2.2343534e-01
   9.4907054e-01   7.0816335e-02
   2.5462488e-01   4.2922669e-01
  -8.0898344e-01  -1.3245668e-01
   9.9605167e-01   6.1549641e-02
   1.4334112e+00  -1.1563496e+00
   7.9638666e-01   1.0018019e-01
  -4.2918026e-01   1.2106458e+00
   4.8686721e-01   1.5710158e-01
   1.6109875e+00  -5.1280848e-02
  -7.0359765e-01   2.0979078e-01
  -8.5780279e-01   3.2708964e-01
  -2.1224622e-01   7.8261880e-01
   2.7351499e-01   4.6147050e-01
  -3.8318667e-01   2.9709396e-01
  -1.0457798e+00  -1.3666074e-01
  -9.7370946e-01  -2.3396841e-01
  -6.5671620e-01   5.7930544e-01
  -2.2489647e-01   2.5392544e-01
  -3.9771165e-01   1.9979413e-01
   2.6294880e-01   3.6535659e-01
   7.3972948e-01   7.1296005e-01
   2.1743012e+00   6.8648550e-01
  -1.4395889e-01   8.6497222e-01
   2.3639872e-01   2.3513229e-01
   4.5279266e-01   9.9135713e-01
   1.3230075e-01   9.1000265e-01
   6.4704893e-01   8.0528202e-01
   7.7531497e-01   8.5414999e-01
   7.7711330e-01   6.7720957e-01
  -2.7899862e-01   8.5854702e-01
   4.1346343e-01   4.2390215e-01
   4.8831112e-02   1.2743889e+00
   3.3920296e-02   9.8366018e-01
   6.3608452e-02   3.5860813e-01
  -9.3549755e-03   3.0123054e-01
   2.5271674e-01   6.6271576e-01
  -4.6682213e-01   9.1185348e-01
  -9.2922232e-01  -3.5273221e-01
  -6.2621432e-01  -4.8869486e-01
  -8.8566980e-01   1.2500396e+00
  -7.0488368e-01   1.3930093e+00
   8.9059008e-01  -3.6484752e-01
  -5.9147454e-01   1.3770154e+00
  -6.2445736e-01   1.9520379e+00
   3.4627996e-01  -2.1478081e-01
   9.6078600e-01  -2.6879798e-01
  -5.1955562e-01   1.9385540e+00
  -1.3352872e+00   6.6735854e-01
  -3.4253969e-01   2.6530960e-01
   1.5149679e+00   8.4222514e-01
   5.6916815e-01  -1.7988621e-01
   4.0995379e-01  -2.9182016e-01
   4.6323120e-01  -4.6115788e-01
  -4.8031201e-01   1.7738489e+00
   9.5541709e-01  -6.0842083e-01
   5.3610108e-01   1.8682036e+00
   2.3613618e-03   6.0746632e-01
  -6.1196147e-01   7.3125999e-01
  -4.5466644e-01   1.2307808e+00
   3.1947648e-01   4.4841402e-01
  -3.3506852e-01   9.2916234e-01
  -6.3781933e-01   7.3051895e-01
  -9.3373575e-01   9.0161991e-01
  -1.0652790e+00   8.4152067e-01
   1.5049620e+00   6.4813522e-01
  -8.7594992e-02   1.0079133e+00
   7.2820522e-01   1.0948824e-01
   1.1837610e+00  -3.5158439e-01
   1.0657319e+00  -1.6756305e-01
   6.3914302e-01   4.3938268e-01
   6.6311899e-01   3.0945327e-01
  -6.4739863e-01   1.0657507e+00
   5.0260199e-01   2.1650210e-01
   3.3763850e-01   4.0675113e-01
  -6.7998651e-01   9.2117875e-01
   3.8059640e-01   1.0782829e+00
  -4.4080608e-01   8.7092668e-01
  -3.7145725e-01   7.7367139e-01
   2.4625996e-02   1.3837918e+00
  -1.6225499e+00  -1.6796613e-01
   4.1623699e-01   5.3930652e-01
   5.8442739e-01   8.4169749e-01
   3.7952728e-01   2.0592532e-01
   2.8387425e-01   1.2365124e+00
   5.1220522e-03   1.2671393e+00
  -1.7218143e-01   1.4744091e+00
  -4.1156011e-01   1.2703934e+00
  -4.2986826e-01   1.2440019e+00
   1.6720067e-01   1.4310666e+00
  -3.2973331e-01   1.5878681e+00
  -2.0055933e-01   1.2685766e+00
  -3.2883173e-01   1.8448554e+00
  -5.1732565e-01   1.5751490e+00
  -5.3502091e-01   1.3180473e+00
  -6.0582471e-01   9.5875028e-01
  -5.2060728e-01   8.3523667e-01
  -2.3356727e-01   1.6552468e+00
  -3.1302618e-01   4.6704455e-01
   3.6381839e-01   7.4853847e-01
   4.1392671e-02   1.1734700e-01
   3.2681214e-01   9.3225337e-01
  -3.7140651e-02   3.0411987e-01
  -2.7610275e-02   1.2166987e-01
   6.3014202e-01  -9.7529889e-02
   3.6704500e-01  -4.5991931e-01
   1.0655057e+00   4.8621577e-01
   4.6460500e-01   9.3684549e-01
  -4.3285242e-01   2.3760943e-01
  -9.1408151e-01  -1.2590952e-01
  -3.1153758e-01   1.8037019e+00
  -2.7653248e-01   1.0187594e+00
  -1.5204272e-01   2.4355166e+00
  -3.4420555e-01   1.3843930e+00
  -1.5611714e-01   1.9252095e+00
   2.0453721e-01   1.9044733e+00
   1.6602902e-01   1.5506830e+00
   2.1568991e-01   2.0503660e+00
   2.4368693e-01  -8.8597333e-01
   5.7757270e-01   9.8556905e-01
   2.9176564e-01   7.6665778e-01
   2.3955755e-01   8.6432264e-01
  -1.2626736e-01   1.2336027e+00
  -5.3776108e-01   1.9742714e+00
   5.4332614e-01   5.2123854e-01
   5.5004863e-01   6.0594222e-01
   6.6602101e-02   1.5676347e+00
  -2.9776970e-01   1.3368716e+00
  -5.1312489e-01   1.9479641e+00
   4.2443349e-01   7.5070063e-01
   1.0619063e-01   2.1060357e+00
   1.9877955e-01   8.3379729e-01
  -6.2815011e-01   1.0816361e+00
  -5.3804524e-01   2.9909788e-01
  -1.4984983e-01   9.5754074e-01
  -3.6893840e-01  -2.8301771e-02
  -4.6600106e-01   8.7627626e-01
  -2.7920698e-01   5.2636252e-01
  -8.8220869e-01   1.3891056e-01
  -2.7752016e-01   5.7981979e-01
   2.5284270e-01   7.4059684e-01
   3.0196298e-01   3.7545014e-01
   3.1127678e-01   3.4562564e-01
   1.2469231e+00   4.6974494e-01
   4.1918733e-01   1.0016192e+00
   2.7535978e-01   6.7042609e-01
  -3.4996673e-01   1.1189420e-01
  -3.1018891e-01   6.8001115e-01
   4.7250919e-01   7.4862851e-01
   6.1493385e-03  -2.9613547e-01
   7.6508536e-01   9.2058889e-01
   9.5331620e-01   8.0792159e-02
   5.0851584e-01   1.4583703e+00
  -6.3922189e-01   8.1915961e-01
  -3.0902770e-01  -2.6682358e-01
  -5.4168628e-01  -2.4656316e-01
   4.1423382e-01   6.9143377e-01
   2.7231506e-01   5.9682479e-01
  -6.5844506e-01   8.1436589e-01
  -7.7171841e-02  -8.2791438e-01
   2.4954901e-01  -1.5889686e-01
   9.0256985e-01   1.1715601e+00
   3.7745536e-01   6.4492263e-01
   2.0858859e-01   9.6136234e-01
  -1.2372552e-01   6.9477183e-01
  -1.8433253e-01   1.3309631e+00
  -2.5789060e-01   1.1849332e+00
  -2.3951581e-01   9.2923259e-01
  -1.8419508e-01   5.2977852e-01
  -5.2851602e-01   6.7347596e-01
  -1.4281542e-01   1.0505081e-01
   1.6519607e-01   8.6645095e-01
  -4.5300974e-01   1.0685997e+00
  -3.1010226e-01   9.1674570e-01
  -2.5505949e-02   1.2489578e+00
   7.9368606e-02   8.4165464e-01
   5.9972569e-01   3.7837825e-01
  -5.4606177e-01   1.0350533e+00
  -5.7204388e-01   1.0992811e+00
   2.7163964e-01  -2.7209121e-01
   8.2064431e-03  -4.6225894e-01
  -4.1322756e-01   1.0402016e-01
  -4.6741204e-01  -4.3434973e-01
   1.3859956e-01  -4.4735371e-01
   5.6039205e-01  -6.4551337e-01
  -4.9890194e-01  -1.7811935e-03
  -1.2824432e-01  -2.0871620e-01
  -4.9587794e-01   9.5722269e-02
   4.0294066e-01   8.4229667e-02
  -2.5691621e-02   1.0284267e+00
  -1.1307273e-02   1.2587060e+00
  -6.6141322e-01   1.3991167e+00
   4.5164472e-01  -1.0426458e+00
   9.0150800e-02   7.9576276e-01
   1.4133008e-01  -6.2218741e-01
   3.3790425e-01  -1.7813927e+00
   7.5213290e-01  -1.7669720e+00
   8.1200170e-01   4.9280067e-01
  -2.0243365e-01   1.2803496e+00
  -4.1047414e-01   3.8053091e-01
  -3.3299896e-01   5.2273310e-01
   8.6937051e-01   6.4809744e-01
  -8.3290532e-01   1.7598145e-01
  -1.0212277e-01   1.1640169e+00
  -1.4524850e-01   1.0591445e+00
  -2.6205941e-01   1.7946838e+00
   3.9752000e-01   3.3006496e-01
  -1.0626919e-01   1.6748134e+00
  -6.5629737e-01   1.8121025e+00
   2.8868887e-01   3.0938204e-02
   6.1945659e-01   1.0915671e+00
  -4.4796692e-01   1.8971354e+00
   6.9297809e-02   6.2678216e-01
   5.7136667e-01   6.7391726e-01
   5.5645415e-01   7.7946505e-01
  -1.0793422e+00   4.8269983e-01
  -4.7224139e-01   6.1742839e-01
   3.8179950e-01   8.7335161e-01
   5.5269616e-01   7.0274802e-01
  -2.1861029e-02   1.2781540e+00
   2.6438847e-01   2.2023813e+00
   2.9874850e-01   7.9167643e-01
   6.1181824e-01   5.6620766e-02
   6.2763645e-01   5.7871825e-01
   4.2797519e-02   7.1755435e-01
  -1.8668558e-01   7.6445737e-01
  -4.3689351e-01   4.8138731e-01
   2.8781833e-01   2.4007813e-01
  -2.1145593e-01   2.8498204e-01
   4.6598542e-01   1.8511825e-01
  -8.1601394e-01   4.1559271e-01
  -3.5494382e-01   7.5569340e-01
  -2.1918304e-01   9.9233147e-01
  -3.4134981e-01   1.0477705e+00
  -7.1483735e-01   9.5899922e-01
  -2.4708449e-01   1.4414786e-01
   8.9789917e-01   2.8889765e-01
   6.8826788e-01   3.1778670e-01
   6.7518301e-01   1.1564017e+00
   3.4322105e-01   3.6065744e-01
   5.3005084e-01   4.4588099e-01
  -3.9771005e-01   9.4923100e-01
  -7.2508672e-01   1.0380553e+00
  -5.2274205e-01   1.0219463e+00
   2.2262255e-01  -2.2103850e-02
   5.4909328e-01   7.0998856e-01
  -7.6840747e-01   8.3675940e-02
  -2.9012079e-01   1.7303288e+00
  -1.6788558e-01   1.6754771e+00
   1.7085428e+00   2.8576911e-01
   5.5661613e-01   3.7780246e-01
   3.5180409e-01   1.0333534e+00
   7.4202778e-01   3.1338285e-01
   5.4648684e-01   2.6073915e-01
  -7.3582729e-02   5.1392137e-01
  -1.6313231e-01   1.1260850e-01
   5.9272823e-01   3.1718407e-01
  -6.4114520e-01   9.2980945e-02
  -8.6625153e-01   9.6072953e-02
  -8.0505170e-01   1.0487872e-01
  -1.4492562e+00   5.1153653e-01
  -1.4171931e+00   4.5893918e-01
   8.5062366e-02   8.6481905e-01
  -1.7306263e+00   6.0446351e-01
   6.5160814e-01   9.2877944e-01
  -1.3736782e+00   3.9519535e-01
   1.6912231e+00   2.3571553e-01
   8.2283583e-01   9.2633351e-02
   1.2179993e+00  -4.7802651e-02
   4.0559485e-01  -1.6326619e-01
   4.8302084e-01  -1.2620159e-01
   5.2576347e-01   3.6989924e-01
  -4.0521005e-01   4.8051729e-02
  -1.7543715e-01  -2.8396624e-01
  -1.1589825e+00   9.4110274e-01
  -2.9971344e-01  -9.5847012e-02
   6.3595299e-01  -5.4146244e-01
  -1.3034212e-01   1.2702377e+00
   2.6898009e-01   1.2511303e+00
  -2.5107523e-01   1.1044235e+00
  -3.8554206e-01  -1.3445796e+00
   6.0951285e-02   1.6103135e-01
  -1.8611412e-01   4.1637959e-01
   6.6975113e-01   8.5340828e-01
   1.2018425e-01   5.6312722e-01
   2.7326042e-01   4.6680567e-01
   1.7628534e-01   1.4864410e+00
   3.2304097e-01  -1.6313339e-02
   6.1225619e-01   7.9808162e-01
  -5.5184277e-01  -4.9893909e-01
   5.2111155e-01   1.6838939e+00
   7.3042312e-01   1.7802979e+00
  -1.8908259e-01   1.2206095e+00
   1.0248221e-01   1.3132971e+00
  -1.3308096e-01   3.7327843e-01
   2.7287126e-01   1.3941574e+00
  -4.6192300e-01   8.9263249e-01
  -4.3520165e-01   1.3235176e+00
   4.7162028e-01   1.7654508e+00
   7.5111527e-01   7.2522623e-01
  -3.1518301e-01  -7.7799089e-01
  -1.0134617e+00  -1.3452881e+00
  -6.3049259e-01  -1.4713111e+00
  -6.7099157e-01  -1.1807248e+00
  -7.9029239e-01  -2.5354865e-01
  -3.9466422e-01   9.6477232e-01
  -7.4197033e-02   1.2923714e+00
   2.5483497e-01   1.0730122e+00
  -1.1513556e-02   1.6790294e+00
  -4.4219472e-01   6.6203030e-01
  -3.7350559e-02   1.0123909e+00
  -7.3834173e-01  -4.0263810e-01
  -6.0091499e-01  -1.1072223e+00
  -9.5695881e-01   8.5292835e-02
  -6.1595026e-01   2.5824796e-01
  -2.6482187e-02   4.0231302e-01
   2.9110225e-01   1.6137651e+00
   1.0194792e+00   2.5981429e+00
   2.0982870e-02   1.9692416e+00
   1.0857210e+00   2.3535337e+00
   2.4541863e-01   1.3644383e+00
   2.2265616e-01   1.1677613e+00
   2.1913592e-01   1.2216379e+00
   9.5721587e-01   1.6233886e+00
   3.7231362e-01   2.9812178e-01
   2.3677522e-01   4.3526681e-01
   2.1511304e-01   5.3978340e-01
  -4.5502738e-01  -1.0334657e+00
   1.5437005e+00   2.0837058e+00
  -2.8688723e-01   1.0775292e+00
   3.6662005e-01   7.9750741e-01
   9.2921463e-02   7.0460845e-01
  -4.3740057e-01   6.3794827e-01
  -7.5125842e-01   7.3238930e-01
   6.8051736e-02   3.6093193e-01
  -1.1601948e-01  -1.4437652e-01
   1.1596096e-01   2.1416977e-01
   6.1148812e-01   7.7898800e-01
   5.7668739e-01   1.0761220e+00
   3.5649639e-01   4.7982559e-01
   5.9873382e-01   9.5467829e-01
   1.4417745e+00   5.6798989e-01
   2.0106744e-01   9.6480853e-01
  -6.7110387e-01  -1.1206937e+00
  -1.3630471e+00  -1.3192187e+00
   2.8692469e-01   1.1404995e+00
   2.2863135e-01   9.3116886e-01
  -3.1914016e-02   8.5075939e-02
  -1.8309978e+00   1.7088488e-01
  -9.9729088e-01   5.8352590e-01
   2.6501883e-01  -1.9408310e-01
  -1.5221581e-01  -3.0017290e-01
  -4.0767772e-01   3.9327694e-02
  -5.2951096e-01   2.5562037e-01
   7.2590989e-02   3.2430199e-01
   3.5959305e-01   6.3771070e-01
  -8.9952292e-01   2.9514938e-01
   1.1501345e+00   9.9015437e-01
  -8.1682374e-02  -6.2129173e-01
  -1.8629822e-01  -1.5520817e-01
   4.5166543e-01   6.3752448e-01
  -4.2094823e-02   5.4746638e-01
  -6.9973813e-01  -2.9423389e-02
  -1.2066939e+00  -6.4051229e-02
  -1.0725113e+00  -3.8835980e-01
  -3.5590048e-01   1.2584851e+00
   8.6300255e-02   1.3968863e+00
  -2.9373197e-02   8.6584574e-01
   3.7117417e-01   1.0342397e+00
   4.5697095e-01   1.4268706e+00
   3.8179597e-01   8.0597577e-01
   6.4771273e-02   4.3914834e-01
  -2.3335617e-01   5.1160790e-01
  -9.0024945e-03   9.7576206e-01
  -7.0952198e-02   1.7472030e-01
  -1.5864170e-01  -1.7756045e-01
  -2.7568365e-01  -2.3613408e-01
   7.6908576e-01   1.4695184e+00
   5.8193249e-01   1.3720051e+00
   2.7477556e-01   6.4217073e-01
  -1.7111597e-01   7.7640253e-01
   2.0209809e+00   8.3218167e-01
   2.0246198e-01   1.2095074e+00
   1.0474106e-01   9.3487406e-01
   5.9331885e-02  -1.6117758e-01
   1.7163234e-02   2.2881786e-01
   3.3748075e-01   3.5979618e-01
   1.1085669e-01   2.7561592e-01
  -5.3535011e-01   6.9144789e-01
  -6.3540171e-01   1.1124307e+00
  -3.8610186e-01   2.9833407e-01
  -5.4370489e-02   6.6782341e-01
  -6.6964232e-01   1.5151880e+00
   4.2562002e-02   1.4924485e+00
   4.2268004e-01   7.4666657e-01
   6.0723947e-02   7.4960863e-01
   5.0708519e-01   6.2659250e-01
  -4.8783459e-01   8.8653396e-01
  -2.0040528e-01   5.9317027e-01
  -1.3230963e-01   1.0363509e+00
   1.2573027e-01   1.0944748e+00
   2.7640941e-02   1.1121739e+00
  -6.0434282e-01  -4.8071894e-01
   2.7990143e-01   4.8488483e-01
   3.0930433e-01   5.3571203e-02
   2.5320096e-01  -6.0882603e-02
   1.4562787e-02   3.4862096e-01
  -3.8257409e-01  -5.6969567e-02
  -1.8492218e-01  -2.0619311e-01
   1.2245608e-01   3.4284066e-01
   5.8540052e-01   6.6410139e-01
  -1.1487747e-01   8.7435554e-01
   3.2723877e-01   1.5486667e-01
  -3.2673325e-01   4.6264046e-01
  -4.0078733e-01   1.8158082e-01
   5.2245926e-02   3.6229273e-01
   4.2806625e-01  -3.8147913e-02
  -5.6385959e-01   1.7175060e+00
  -1.8047350e-01   1.4972978e+00
   8.5093065e-02   7.5139242e-01
  -1.6909588e-01   1.5826370e+00
  -1.2819902e+00   1.9706886e+00
  -4.7673924e-01   9.2128350e-01
  -6.8603029e-01   8.9003793e-01
  -5.2078818e-02   1.0916122e+00
   4.9711799e-01   1.4384748e+00
  -2.1491916e-02   1.0266678e+00
   3.9799781e-01   5.1221386e-01
   4.7801910e-01   4.9040800e-01
   2.8226444e-01   4.3090542e-01
  -5.5765044e-01   1.6389470e+00
  -7.4391631e-01   2.0185230e+00
  -1.1323236e+00   1.8410745e+00
  -8.0833769e-01   1.4980335e+00
   4.3262470e-01   1.3016680e+00
   6.1035113e-01   5.0562692e-01
   1.0958298e+00   1.2846143e-01
   1.7812010e-01   5.7982262e-01
   6.6591965e-01   5.5162994e-01
   5.8286654e-01   4.6393758e-01
   4.7457668e-01   4.4777566e-01
   1.3727975e+00   5.3347204e-01
   1.0358466e+00   6.5231249e-01
   6.7922545e-01   4.8414189e-01
  -7.4144456e-01  -1.3968550e+00
  -7.0861260e-01  -1.9477648e+00
  -7.4460598e-01  -1.7875484e+00
  -9.7594354e-01   3.7238985e-01
  -1.1002358e+00  -5.9625749e-01
  -2.9801393e-03   4.1994702e-01
  -5.3333763e-01  -4.8463991e-01
  -3.0944688e-01  -1.0421519e-01
  -7.4156798e-02   7.1394299e-01
   4.7146569e-02   6.4193227e-01
  -9.9966031e-01   3.0354793e-03
   1.5393820e-01   3.2178332e-01
   4.7931142e-01   1.0644259e+00
  -1.4860758e-01  -5.5173398e-01
  -7.3252279e-01  -2.3208073e-01
  -3.0219958e-01  -1.0003566e+00
  -3.1996351e-01  -7.7528046e-01
   4.7350297e-01   9.6313429e-01
   5.7994186e-01   1.4255353e+00
  -1.9789131e-02   4.2209545e-01
  -5.0367736e-01   2.8702814e-01
  -1.5189457e-01   3.6642670e-01
   2.9252371e-01   2.6822455e-01
   3.5490427e-01  -2.4276974e-01
   5.0716740e-01   9.5832801e-01
   1.2572518e+00   1.6559966e+00
   3.6891742e-01  -4.4822586e-02
   1.6598100e+00   1.6674841e+00
  -8.9316446e-01  -4.8361743e-01
  -7.0833273e-01   2.6597748e-02
   5.6098744e-01  -7.2022467e-02
  -4.1216811e-01   4.7339029e-01
   3.7606917e-02   8.7376042e-01
  -4.0741678e-01   9.3000690e-01
  -9.0596961e-01   8.1246929e-01
   4.9412488e-01  -2.5745636e-01
   1.7094259e-01   3.9088431e-01
  -3.7253228e-01   2.5479560e-01
   3.4340116e-01   6.7183938e-01
  -8.8592614e-04   1.3045621e+00
  -1.9084412e-01   1.2373629e+00
   7.7368972e-01   1.0123795e+00
   1.2102727e-01   5.4887730e-01
  -1.9421499e-01   1.9884236e-01
   1.9553929e-01   2.1743367e-01
   1.3426167e-01   2.8769298e-01
   1.0171108e+00   4.1405296e-01
   4.3330367e-01   2.1730389e-01
   5.1481745e-01   3.0834035e-01
  -7.1128381e-01  -2.3741862e-01
   2.7793018e-01   1.1524465e+00
  -1.1310328e-01   1.0026945e+00
  -4.0007391e-01  -2.5233364e-01
   1.2989023e+00  -2.4192598e+00
   5.1728020e-02   1.0995493e+00
  -1.9036252e-01   1.1378015e+00
  -2.8106300e-01   1.6892343e+00
  -3.0085946e-02   1.0640460e+00
  -8.6109366e-02   2.6455363e-01
  -1.0371163e+00  -1.4493886e-02
  -2.2595026e-01  -3.8196379e-01
  -7.5666526e-01  -1.4748268e-01
   3.6422849e-01   1.7982463e+00
   5.5084736e-01   2.3140179e+00
   4.8151114e-01   2.1820182e+00
  -6.7666866e-01   1.2495070e+00
   2.1498947e-01   2.0386150e+00
   7.9133421e-01   2.0587741e+00
  -1.7429018e-01  -2.1382541e+00
  -1.4205446e+00   6.0327911e-02
   3.3160931e-01   1.2616187e+00
   2.9981848e-01   1.0872975e+00
   7.2913432e-01  -2.5443606e+00
   4.1927262e-01   1.0232598e+00
  -4.4111386e-01   1.6582834e+00
  -2.6124013e-01   1.6848466e+00
   1.5343266e-01   1.4706816e+00
   5.7151670e-01   9.2723116e-02
   2.4676744e-01   1.1833511e+00
   6.3136360e-01   9.5906897e-01
   4.2577809e-01   7.6568485e-01
   3.8721886e-01   1.0355322e+00
   4.2310896e-01   1.0178742e+00
   2.9113974e-01   1.0655861e+00
  -1.0786215e-01   1.3022371e+00
  -2.4219367e-01   1.0819507e+00
  -1.1622599e+00   1.1061192e+00
  -3.9447129e-01   1.3676886e+00
  -4.0526081e-01   8.0561274e-01
  -6.8172751e-01   1.1811712e+00
  -2.3596865e-01   4.9142634e-01
  -7.2056789e-01   1.1593623e+00
  -3.0163280e-01  -4.5385347e-01
   6.6857819e-01  -1.5822249e-01
   5.9654965e-01   7.7451565e-01
   7.5080095e-02  -3.9563280e-01
   6.4492053e-02   1.2222508e-01
  -8.7060030e-01   4.7875889e-01
  -2.7545857e-01   1.7444303e-01
  -2.4996363e-02   8.4544047e-01
  -5.7157274e-01   3.9520429e-01
  -5.0440760e-01   8.9014831e-01
  -2.2561697e-01   1.0532419e+00
   6.6620996e-02   1.2334652e-01
  -5.5363617e-01   1.7107731e+00
  -3.1169873e-01   1.8918882e+00
  -1.5025379e-01   1.8634808e+00
   4.0751456e-01   2.2767565e+00
  -1.8889769e-01   2.4548075e+00
  -3.3376036e-02   2.6004418e+00
   2.4295584e+00  -5.3467590e-01
   2.4467431e-01   2.2093241e+00
   2.0976540e-01   2.2981442e+00
   3.1829191e+00  -2.8843674e-01
   2.8869289e-01   2.4717616e+00
  -2.3028293e-01   2.0308072e+00
   4.2406201e-02   2.0084317e+00
  -3.1108595e-02   1.2525010e+00
  -6.8244748e-02   6.9888498e-01
  -3.4996775e-01   4.9368271e-01
  -4.2748508e-01   1.3569325e-01
  -3.9866091e-01   5.3922045e-01
  -3.1422583e-01   9.1388939e-01
  -1.3416610e+00   4.3070960e-01
   2.3134252e-01   5.1415415e-01
   1.5130376e-01   9.6453781e-03
   1.4935942e+00   1.5431336e+00
   4.5487710e-01   1.1299262e+00
  -1.5602769e+00   1.1552493e-01
  -1.6528872e+00  -1.1972698e-01
   1.2382032e+00   1.2554243e+00
  -1.7737794e+00   8.8112615e-01
   8.7246614e-01   5.9348703e-01
  -1.7905622e+00   1.2322057e+00
   1.2157578e+00   1.1554591e+00
   1.3854568e+00   1.2604025e+00
   6.8017861e-01  -1.1794003e-01
   6.8690566e-01   6.2906832e-01
  -1.8719679e+00   1.4576291e+00
  -1.4939918e+00   1.5208055e+00
   1.3237675e+00   2.0212596e+00
   1.1641746e+00   5.0558236e-01
   1.0915767e+00   9.6087106e-01
   1.4909595e+00   2.1822150e+00
   1.6461102e+00   1.8176876e+00
  -1.6889630e+00   1.6310046e+00
  -9.3297582e-01  -4.5852034e-02
  -3.0419562e-01  -7.3760153e-01
  -1.1154721e+00  -1.6826374e-01
   1.7018806e-01   7.3353594e-01
  -1.1117902e+00   1.6577851e-01
  -5.1558651e-01   1.8768095e+00
  -5.3529871e-01   6.6615792e-01
   1.6262819e-01   1.8378142e+00
   3.2195016e-01   2.8447280e+00
  -7.1514148e-01   1.6561094e+00
  -9.1993561e-01   8.3637362e-01
  -7.6353976e-01   1.1013422e+00
  -5.2409377e-01   1.9962089e+00
  -2.0849282e-01   1.3995135e+00
   4.9563841e-02   1.2245774e+00
  -2.2828334e-01   8.1800238e-01
  -4.1213461e-01   6.8271695e-01
   4.9165149e-02   1.1187385e-01
   2.5455735e-01   5.1703930e-01
  -4.2568865e-02   1.3238317e+00
   7.5018251e-01   1.1287925e+00
   1.2186190e+00   1.7618321e+00
   1.3914190e+00   2.0004316e+00
   1.2573043e+00   2.2179912e+00
   1.1251556e+00   1.6228897e+00
   8.2255996e-01   1.6698955e+00
  -5.9448536e-01   1.3146537e+00
  -3.8014145e-01   9.9211550e-01
  -6.5877961e-01   9.3606432e-01
  -2.9124362e-01   9.8539697e-02
  -5.1784957e-01   1.6922344e-01
   4.4551504e-02   6.8628017e-01
  -1.4008144e-01   7.2775996e-01
  -8.1717123e-01   1.2018775e+00
  -4.3522725e-01   8.6724440e-01
   7.4539801e-01   3.2759720e-01
   5.8152366e-02   8.8787602e-01
   7.4659918e-01   3.8253471e-01
  -3.4810319e-01   7.6880222e-01
   2.0128764e-02   3.8216949e-01
   1.6827534e-02   1.0771185e+00
   3.3088968e-01   8.2510362e-01
  -6.1811285e-01   1.2024220e+00
  -3.1985441e-01   1.0330069e+00
   1.5407836e-01   1.2492449e+00
   2.6762822e-02   9.1861016e-01
   3.1606109e-02  -1.5119416e-01
   2.7752283e-01   1.0403341e+00
  -7.9431648e-01   1.3295243e+00
  -9.1779543e-02   6.1338370e-01
  -4.0741939e-01   7.0705905e-01
   6.1396157e-01   6.6429180e-01
  -2.7751374e-01   8.2666759e-01
   1.3958809e-01  -1.3426604e+00
   4.0104887e-01   3.1099490e-01
   5.8173357e-01   5.4692090e-02
  -2.7606880e-01   6.0106444e-01
  -2.6743720e-01   1.1379859e+00
  -1.7755224e-01   1.0390644e+00
   1.4949635e-01  -2.6254162e-01
   5.1897639e-02   3.9093814e-01
   4.8486457e-01  -2.8782377e-01
  -1.0045016e+00   3.2597746e-01
  -9.0853573e-01   6.8016651e-01
  -8.6745456e-01   1.6271575e-01
  -1.2484335e+00   1.4441906e-01
  -2.9353505e-01   5.6293848e-01
  -5.2064850e-02   3.8381111e-01
  -1.3164561e-01   1.1120266e+00
  -6.9092194e-01   5.9032406e-01
  -9.0360823e-01   9.4485303e-01
  -7.7071302e-01   1.3334176e+00
  -2.2550909e-01   1.5592214e+00
   4.8466590e-01   7.4518209e-01
   6.8105349e-01   1.0559618e+00
   5.0562281e-01   7.8485024e-01
   7.9753689e-01   7.1776529e-01
   3.4248828e-01   4.9276393e-01
  -1.1770847e-01   7.2972402e-01
   3.9605482e-01  -1.0423649e+00
   8.0891524e-01  -6.3989997e-01
   1.0656136e+00   1.8729297e-02
  -4.8629848e-01   5.3488076e-01
   1.3916613e+00   5.9436935e-01
  -7.9366204e-01   1.0162816e+00
  -2.7805730e-01   1.0322504e+00
  -3.9295445e-01   1.3082479e+00
  -1.5617702e-01   8.6243239e-01
   2.1570923e+00  -5.6870041e-01
   1.1765680e+00  -7.0840572e-01
  -4.8549182e-01   8.6737243e-01
   2.1533338e-02   8.8611626e-01
  -8.0911288e-01   1.9799848e+00
   1.5035638e-01   2.4025227e+00
   6.7146835e-01   2.8532788e+00
  -2.9815523e-01   1.3519734e+00
  -3.6713010e-01   1.3900245e+00
   4.5650671e-01   2.7467710e+00
   1.6148894e+00   3.2005064e+00
   6.6684152e-02   1.8701177e+00
  -5.3329476e-01   2.0728324e+00
  -7.6045896e-01   2.2902863e+00
  -8.6438940e-01   2.4488462e+00
  -5.6172051e-01   2.3422384e+00
  -6.0694724e-01   2.2757855e+00
   1.7781807e+00   2.7614740e+00
   4.1590004e-02   2.8947105e+00
   5.3094588e-01  -1.6624555e+00
   6.0242173e-01  -1.6106643e+00
  -2.5154298e-01  -5.3264700e-01
   1.2663285e-02  -1.7995459e-01
   8.8334553e-02   3.5436221e-01
  -6.9071655e-02   1.5783457e-01
   4.2311711e-02   1.3962878e+00
   1.2353948e-01   1.6299357e+00
  -7.6783522e-02   2.3737901e+00
   2.6975375e-01   2.7013562e+00
   6.9375302e-02   3.0605762e+00
   1.2721136e-01  -4.3775335e-01
  -4.1020987e-01   2.8431263e+00
  -1.4040640e-01   2.5821073e+00
  -1.6179676e-01  -2.2605651e-01
  -6.4805913e-01   2.4459735e+00
  -2.1053603e-01  -2.3920426e-01
   1.0184929e-01  -4.0176273e-02
   5.3604555e-01   2.2049633e+00
   1.5164609e+00   1.3855523e+00
   7.9831108e-01   1.3818948e+00
   1.1773449e+00   7.8444068e-01
   1.2271011e+00   1.4622133e+00
   4.9642883e-01   1.1429651e+00
  -2.3779775e-01   1.4217030e+00
  -2.1769514e-01   1.3891087e+00
   5.7688805e-02   1.8162645e+00
  -2.6680458e-01   2.3333591e+00
  -4.4188239e-01   7.6556112e-01
  -5.8830159e-01   6.4652902e-01
  -3.5427872e-01   9.0647470e-01
  -8.4521468e-01   1.6143641e+00
  -1.1043421e+00   8.0211648e-01
  -1.1703288e+00   3.7629453e-01
  -1.3733569e+00   1.0384868e+00
  -8.9667355e-01   1.2032652e+00
  -2.6685356e-01   7.7935916e-01
   8.1794745e-01  -5.3762474e-01
   1.2734829e+00  -5.0127382e-01
   4.5051038e-01  -4.8176417e-01
   3.9989384e-01  -8.1603657e-01
  -3.7128351e-01  -2.7699314e-01
  -2.1191791e-01   1.3356100e-01
  -1.1235927e+00   4.8037527e-01
   9.9290025e-02   5.9621034e-01
   6.1981814e-01  -8.7267530e-01
  -4.6078520e-01   8.8763951e-01
  -5.1663327e-01   4.2743448e-01
   7.7656390e-01   4.4935050e-01
   9.5879889e-01   3.8476653e-01
  -5.7310068e-01   2.0180021e-01
  -4.1214388e-01   1.5752697e-01
   3.9267159e-02  -1.2161449e-01
  -5.2846134e-01   1.1773872e+00
  -7.0382260e-01  -9.4431634e-01
   1.2637246e-01   1.2082326e+00
   3.9701013e-01   1.3589387e+00
   7.2385228e-01   1.4963528e+00
  -1.8228653e-01   1.3629513e+00
  -9.8849770e-01   1.0154888e+00
  -8.4478193e-01   9.2011837e-01
   1.1414782e-01  -3.7752142e-03
   2.9033034e-01  -1.4281724e-02
   4.2023921e-01   3.8511256e-01
   2.3707415e-01  -3.1457081e-01
   1.7793955e-01   9.6459932e-01
  -7.4988010e-02   1.1433818e+00
  -8.3003026e-01   8.7249346e-01
   1.5608422e-01   2.3510741e-01
   3.4906208e-02   9.8528615e-01
   9.0971730e-01  -1.2171729e+00
   7.5322778e-01  -3.6418100e-01
  -1.0367738e+00  -3.9525069e-02
  -4.3694417e-01   1.0625146e+00
  -7.0991005e-02   1.4381136e+00
   1.3185816e-01   1.1483334e+00
  -1.2014116e-01   1.8274720e+00
  -6.3796075e-01   8.8427661e-01
  -1.6844302e-01   1.1860817e+00
  -9.7917764e-01  -1.2558795e-01
  -8.7067495e-01  -8.5471981e-01
  -1.0729439e+00   3.2126189e-01
  -6.7052844e-01   4.8130189e-01
  -2.8866865e-01   5.7830565e-01
   2.8516966e-01   1.7363300e+00
   1.0635450e+00   2.5693171e+00
   1.2882700e-01   2.0697803e+00
   1.0714919e+00   2.4179368e+00
   2.3811307e-01   1.4846054e+00
   8.4989935e-02   1.2494518e+00
   1.5161412e-01   1.3474398e+00
   9.3770550e-01   1.6855981e+00
   2.0546604e+00   2.7887526e+00
   2.0527272e-01   4.2789653e-01
  -1.5106869e-01   1.7036622e+00
   2.4224033e-02   2.1261960e+00
  -2.5466931e-01   1.1918321e+00
  -9.9385869e-03   2.0274948e+00
  -4.3186363e-01   2.2146226e+00
   7.6338244e-02  -3.7674616e-01
   3.8198660e-01  -1.1828558e-01
   1.0486782e+00   4.9860074e-01
  -3.9493857e-01   1.9261763e+00
  -2.9696413e-01   1.0350685e-01
  -4.1595472e-02   7.2522754e-01
   5.6691452e-02   5.6799563e-01
  -3.2032465e-01  -2.8592088e-01
  -2.0726325e-01   1.2370459e+00
  -3.5218995e-01   1.3134149e+00
  -4.1267408e-01   8.3830882e-01
  -1.2954668e-01   5.9405097e-01
  -7.1388762e-01   1.8990600e+00
  -2.2585169e-01   1.8723651e+00
   1.1821432e+00   9.5607491e-02
   1.6326178e+00   5.2232144e-01
   1.3147539e+00  -2.8007011e-01
  -2.3512420e-01   9.4395271e-01
  -1.4394200e-01   1.6671106e+00
  -7.9359168e-01  -1.0146369e+00
  -2.6181261e-01   1.5251114e+00
  -3.4431666e-01  -1.7230088e-02
   4.1300086e-03  -1.0620566e+00
   9.1551236e-02   4.4719947e-01
   2.2984132e-02   1.1444846e+00
   4.3754279e-01   8.1683724e-01
  -5.9591793e-02   2.4801615e+00
   3.2803610e-02   1.5989374e+00
   3.7406326e-01   1.0725093e+00
  -6.2886905e-02   2.1197543e+00
  -5.1460939e-01   8.5109770e-01
  -4.8823232e-01   2.2833725e+00
  -3.5486059e-01   2.5875399e+00
   8.5273455e-02   1.9980907e+00
  -4.9908259e-02   1.7239632e+00
   3.4706982e-01   1.1508191e+00
   3.2574356e-03  -7.3049941e-02
   2.1238006e-01   9.2222360e-01
   2.2573181e-01  -2.0311178e-01
  -1.1297929e-01   2.0912749e+00
  -5.3751285e-02   1.4690187e+00
  -3.1084529e-01   6.4576633e-01
  -4.2264834e-01   1.3767932e+00
  -4.1089861e-01   1.6483196e-01
   1.8690153e-01   1.1230954e+00
  -2.1167258e-01   5.6617004e-01
   3.0326997e-01   2.5900900e-01
   1.4305860e-02   4.9650147e-01
   1.3992308e-01  -1.0935400e+00
   1.4465319e-03   4.1705444e-01
  -1.5249383e-01   1.4850575e+00
   3.4724091e-01   1.6405471e+00
   3.7963299e-01   1.0209058e+00
  -3.0566335e-02   8.7628404e-01
  -1.1236257e-01   5.0807278e-01
  -4.3800766e-01   1.5649076e+00
  -2.8880538e-01   9.1036765e-01
   1.7410797e-01   1.5218853e+00
   1.5098589e-01  -6.7150759e-02
   2.3907099e-01   9.4399244e-01
  -3.5142120e-01   1.0147589e+00
   3.5423797e-01   5.9176470e-01
   2.3546508e-01   1.1290513e+00
   1.8073756e-02   1.1544898e+00
   9.7513925e-02   5.1061884e-01
  -1.4727713e-02   4.8446953e-01
  -2.3454239e-01   1.0016502e+00
  -3.6193113e-01   7.1940658e-01
  -1.4461531e-01   7.9907081e-02
  -4.2201543e-02   4.3897300e-01
  -4.9126503e-01   8.9541222e-01
   7.1611057e-02   1.1229249e+00
   9.7235034e-01   9.6857352e-01
  -1.1390499e-02   6.0039768e-01
   2.6475461e-02   1.6823210e+00
   4.5402207e-01   6.7913214e-01
   2.3543563e-02   1.7541439e+00
  -3.8569641e-01   1.8250938e+00
   6.6901809e-01   1.4004011e+00
  -5.7894300e-01   4.9849444e-01
   1.3100640e+00   1.2464302e+00
   8.3140015e-01   1.6140745e+00
  -1.1393430e+00   4.6767762e-01
  -8.5561902e-01  -2.6757783e-01
   1.6385967e-01   2.8091959e-01
   1.2253631e+00   1.3311733e+00
   2.6001821e-01  -1.0971980e-01
  -2.1282133e-01  -5.4100026e-01
  -1.1550288e-01   1.1691207e+00
  -6.2409862e-01   9.3868736e-01
   4.1472293e-02   2.2754460e+00
  -2.5702467e-01   1.5613448e+00
  -5.1354768e-02   1.8339002e+00
  -4.6848903e-01   1.5905120e+00
  -2.1057884e-01   2.2068864e+00
  -2.5171404e-01   1.6262252e+00
  -6.7141990e-02   1.9869054e+00
   3.0945018e-01   2.4068384e-01
  -3.5969032e-01  -1.0575670e+00
  -1.6703985e+00  -7.0227093e-01
   8.6092059e-01   1.4626373e+00
   1.0702099e+00   1.6151484e+00
   2.1101892e-01   7.6179854e-01
   7.6984202e-01   8.0804639e-01
   2.7651962e-01   5.0576382e-01
   1.5145356e+00   4.4872647e-01
  -2.6452013e-01   3.3154838e-01
   4.6935029e-01   4.6051699e-01
   7.1814259e-01   1.5608549e+00
   3.7147618e-01   3.9304369e-01
  -2.5922915e-01   3.8192011e-01
  -4.4397258e-01   1.2813924e+00
  -1.0735306e+00   1.2762887e+00
  -6.9003749e-01   1.4482117e+00
  -3.1195196e-01  -1.1746794e+00
   3.0019586e-01   1.3938688e+00
   1.0008266e+00   7.9048138e-01
  -1.2267804e+00   8.9608422e-01
  -7.3365200e-01  -2.6652017e-02
  -6.9062631e-01   1.1671702e+00
   3.3930504e-01   1.1946044e+00
  -1.2979970e+00   2.4707164e+00
   2.1165250e-01   4.4344886e-01
   3.8489666e-02   5.2667793e-01
  -2.1010360e-01   1.3490460e+00
  -5.2555290e-01  -6.9616779e-01
   2.2872288e-01   3.1326237e-01
   4.0946171e-01  -5.7311524e-01
   1.3275666e+00   7.0729043e-01
  -5.7324785e-03   2.7575547e-01
  -2.4240050e-01  -1.3974447e+00
   1.9198925e-02   9.3731475e-01
   4.6055309e-01   1.2483647e+00
   2.1231648e-01   5.5638013e-01
  -2.6171302e-01   6.8690051e-01
  -7.6439842e-01   1.7422702e-01
  -9.0190676e-02   4.5704104e-01
  -6.6419589e-01   2.9795350e-01
   9.5887869e-02   9.8485663e-01
  -3.7330964e-01   1.2544453e-01
   6.8770619e-01   1.1415388e+00
   1.4995127e-02   1.0723012e+00
   2.0730610e-01   9.5978571e-01
   1.0404517e+00   1.4945481e+00
   7.0180873e-01  -5.0020645e-01
   8.6333784e-01   1.4877126e+00
   2.3315016e-01   1.1274840e+00
  -5.8676226e-01   1.6529295e+00
   3.5100504e-01   1.1746556e+00
  -9.6909344e-01  -2.8026857e-01
   3.3744919e-01   7.9118800e-01
  -5.6293876e-01  -2.3066580e-01
   1.6731806e-01   6.0395889e-01
  -4.3457455e-01   3.1522249e-01
   6.2939492e-01  -5.5562957e-02
  -1.3147028e+00   1.4166355e+00
  -5.4641368e-01   9.4463052e-01
   6.2576732e-02   7.2787325e-01
  -5.3420283e-01   9.0341837e-01
  -1.1835884e-01   7.4313111e-01
  -1.0926340e-01   8.3870814e-01
  -1.4637364e-01   1.1901294e+00
  -7.2288489e-01   1.1683818e+00
  -2.9446553e-01   1.3072345e+00
   1.7386157e-01   9.8492722e-01
   1.9808198e-01   1.0867911e+00
   1.2810278e-01   2.0257404e+00
   5.6378239e-01   1.5404070e+00
   5.6750745e-01   1.4744793e+00
   3.1790071e-01   7.9456760e-01
   4.4084783e-01   1.0435911e+00
   5.1902087e-01   2.1182081e+00
  -9.1352478e-01   5.6299175e-01
   6.6646712e-01   1.8466776e+00
   1.9826203e-01  -7.5651622e-01
   3.3962452e-01   7.0582975e-01
   1.7289126e-01   7.0525526e-01
  -3.5076850e-01   6.8408223e-01
   2.9550385e-01   7.5960338e-01
  -8.0517748e-02   7.1981767e-01
  -2.4524747e-01   5.4011842e-01
  -5.8240978e-01   5.8895421e-01
   7.4584519e-01   4.9099213e-01
   6.0548068e-01   5.9529128e-01
  -7.9348205e-01   7.9211740e-01
   8.2819861e-02   7.7559844e-01
   1.9767942e-01  -3.7668763e-01
   1.1616013e-01   4.3790302e-01
  -3.0454154e-02   6.1898105e-01
   4.6104535e-01   1.2965405e+00
   1.0794416e+00   1.1063695e+00
   5.6164705e-01   1.4863043e+00
  -2.7528053e-01   1.1147545e+00
  -2.0153238e-02   3.0993580e-02
   9.8559686e-01   1.0579029e+00
   6.1948474e-01   1.3184585e+00
  -9.4370873e-01   1.4583967e+00
  -9.8680347e-01   1.0047648e+00
  -1.0874179e+00   1.3676979e+00
  -9.5161628e-01   1.1034041e+00
  -4.5929089e-01  -1.2499588e+00
   1.8517127e-01   1.9109919e-01
   5.2293236e-01   6.9925571e-01
   2.4624334e-01   2.3869910e-01
   1.3481206e-01   1.0395170e+00
  -2.2920339e-01   1.2705871e+00
  -7.6694921e-01   1.2494052e+00
  -9.5597891e-01   1.3445616e+00
  -5.2455872e-01   7.2734930e-01
  -1.0098170e-01  -1.1740072e-01
  -4.4937727e-01   1.1742506e+00
   2.5107034e-01   1.9983791e+00
  -6.0583954e-01  -1.7528409e-01
  -5.3712364e-01   6.6133310e-01
  -2.3374469e-01   9.2971692e-01
  -5.1791178e-01   1.1568299e+00
  -7.1566767e-01   2.4725067e+00
  -5.2341502e-01   2.5475576e+00
  -3.8573062e-01  -1.8623187e-02
   5.3885399e-01  -5.7035701e-01
   5.8867060e-01  -1.0012291e+00
   8.2629604e-02  -4.0441498e-01
  -1.6939208e-01   4.0409855e-01
   4.8436861e-01   1.5573178e+00
   3.2764701e-01   1.2540703e+00
  -1.2839010e-01   1.8352987e+00
  -1.9888641e-01   2.1280768e+00
  -4.1056582e-01   2.7832598e+00
  -3.6193079e-01   1.2682314e-01
  -3.2370435e-01   2.7584949e+00
   1.3682953e+00  -1.6276722e+00
  -3.2881861e-01   2.6074335e+00
   1.1694667e+00  -1.4220470e+00
   1.9201120e+00  -1.4378097e+00
   7.4090355e-01  -1.1913908e+00
  -6.0358211e-01   1.1229695e+00
  -1.6529857e-01   1.3621929e+00
  -2.0964889e-01   8.1707468e-01
   1.5833878e-01   1.4699973e+00
  -2.4971556e-02   1.1170802e+00
   5.1031817e-02   9.7477975e-01
   6.8803101e-03   9.7087498e-01
   3.7233977e-01   1.1347138e+00
   3.4089980e-01  -3.7137509e-01
   4.6920270e-01   2.4952300e-01
   9.2662713e-03  -1.2658392e-01
   2.5950023e-01  -1.3193728e-01
   8.1178404e-02   2.6013618e-01
   2.0548110e-01  -9.9693064e-02
  -3.0356189e-01   9.8959842e-01
   2.0269497e-01   9.4220351e-01
  -2.1668671e-01   3.0828365e-01
  -1.4642090e-01   7.2394713e-01
  -1.4191500e-01   6.1360073e-01
  -9.1326443e-01   2.6929090e-01
   2.0956395e-01   3.0678021e-01
   3.6438190e-01  -1.1821734e+00
   1.9338519e-01   4.0783660e-01
  -7.2942816e-01   1.0498972e+00
   1.4641291e-01   7.8621529e-01
   3.8422011e-01  -4.0817913e-01
  -5.0403150e-02  -5.8183108e-01
  -5.1763767e-02  -5.0996378e-02
  -4.0837946e-01   2.6288325e-01
   5.6744924e-01   5.8688537e-01
   1.0297872e-01   3.4765064e-01
   2.9572286e-01   1.9099465e+00
  -2.7952982e-01   1.8425251e+00
  -1.7660294e-01   1.9992427e+00
   1.0520317e-01   4.1251898e-02
   1.1601987e-01   3.7936401e-01
   6.7958725e-01   4.0971431e-01
   2.5402839e-02   3.2399603e-01
  -4.6090673e-01  -2.3377377e-01
  -8.4525350e-01   1.1345279e-01
  -5.7084117e-01  -9.3965876e-02
  -9.8775876e-02   2.6560923e-01
  -1.2632144e-01  -1.4766919e-01
  -1.9499850e-01   2.4984445e+00
  -9.8640257e-02   1.5811765e-01
  -2.4504883e-01   2.5291812e+00
   6.9811197e-01   2.5912839e+00
   1.1215328e+00   1.7336086e+00
  -1.0454333e-01  -4.8268735e-01
  -7.6417737e-01   1.4770291e+00
  -2.7990373e-01   1.3406028e+00
  -5.4497217e-02   6.1149489e-01
  -2.9101306e-01   1.4402491e+00
  -1.4201482e+00   1.6965784e+00
  -6.0594789e-01   6.7221192e-01
  -7.0093613e-01   7.2356600e-01
  -1.1250756e-01   9.6464091e-01
   5.2062153e-01   1.4917791e+00
  -4.6188921e-02   9.5721796e-01
   3.8188211e-01   4.3237220e-01
   4.0393491e-01   3.7087447e-01
  -1.1085678e-02   2.6884160e-01
  -6.6668553e-01   1.4405883e+00
  -9.0107015e-01   1.8098613e+00
  -1.2707284e+00   1.5951988e+00
  -9.1775976e-01   1.2907345e+00
   3.3351471e-01   1.2107697e+00
   6.1886762e-01   4.4557575e-01
   1.1888220e+00   1.5927454e-01
   3.6867729e-01   5.7842165e-01
   5.2318731e-01   3.6883705e-01
   5.6093111e-01   3.8859905e-01
   4.9524399e-01   3.4579941e-01
   1.4254272e+00   5.9633830e-01
   9.5585818e-01   5.8967720e-01
   6.7969135e-01   4.1794326e-01
  -4.1400959e-01  -1.9230726e+00
  -1.1441627e+00   9.9634967e-01
  -1.0096354e+00   1.1115770e+00
  -3.9632545e-01   1.1640799e+00
  -9.7541722e-01   1.3962931e+00
   2.8874198e-01   1.6476251e+00
   7.2808089e-01   1.3347651e+00
  -6.6675718e-01   1.2714137e+00
  -4.7970936e-01   1.1136565e+00
  -3.5759852e-02  -1.7745497e-01
   6.2489533e-01  -1.1695318e+00
   2.0680610e-01  -1.1340430e-01
  -1.0226596e+00   1.2011728e+00
  -7.5207821e-01   6.4387375e-01
   9.6871016e-01  -7.2119653e-01
   1.3062076e+00  -3.9584258e-01
   1.4062644e+00  -5.2679639e-01
   9.5279850e-01   1.2336156e+00
   2.3715637e-01   4.2080874e-01
   4.6816693e-02   6.9986838e-01
  -2.4585489e-01   8.6485347e-01
   2.5627736e-01   1.6138883e+00
  -1.7490073e-01   2.1846677e+00
   4.8878762e-03   1.5297194e+00
   3.3987188e-01   1.3896184e+00
   2.5347035e-01   1.5848691e+00
   4.4376561e-01   2.2248544e+00
   1.5216319e-01   2.4434440e+00
  -4.2189448e-02   1.9357239e+00
  -3.1240810e-01   1.9622987e+00
  -3.2491740e-01   1.5929755e+00
  -1.0987957e+00   1.9460500e+00
  -5.0514812e-01   1.2507953e+00
  -6.8689357e-01   1.7264605e+00
  -3.0702991e-01   3.4233156e+00
   1.2792473e+00   1.6780957e-01
  -5.1463589e-01   2.4487917e+00
   4.6185028e-01   2.2002039e+00
  -1.8656563e-01   2.2519821e+00
   1.2930713e-01   2.2572715e+00
  -8.3226948e-03   1.5423503e+00
  -8.5236363e-02   8.7913360e-01
   2.1882297e-02   8.8791003e-01
   3.5512791e-01   3.3223739e-02
  -8.5200026e-02   3.2926641e-01
  -2.9511237e-02   5.3822392e-01
   1.0215952e-01   9.8015916e-01
   5.2362593e-01   1.3908851e+00
   2.5491850e-01   6.7509002e-01
   7.9813691e-01   9.1263885e-01
   1.1489629e+00   1.2396371e+00
   1.0560211e+00   1.5067976e+00
   6.9939432e-01   1.6888626e+00
  -1.3816074e+00   1.6070356e+00
   3.2833845e-01   1.6356110e+00
   1.1942424e+00   1.6476132e+00
   4.9247001e-01   1.6679894e+00
   5.5542558e-01   1.0850756e+00
  -1.8081583e+00   1.5390280e+00
   2.5463072e-02   1.1878500e+00
   7.4691209e-01   1.3083921e+00
  -7.3336348e-02   1.0914687e+00
   4.9247839e-01   1.0035999e+00
  -1.6980276e-01   8.3034060e-01
   1.8430301e-01   6.8923661e-01
   9.7292361e-01   9.2247041e-01
   1.2273724e-01   1.6432717e-01
   1.4563094e-01  -2.3191516e-01
  -3.7139802e-02  -1.9517896e-01
  -1.9497324e+00   1.0448751e+00
  -5.8529565e-01  -1.0866113e+00
  -2.1449213e+00   9.1149842e-01
  -1.0683645e+00  -6.5240007e-01
  -4.4556096e-01   8.7166635e-01
  -8.6291838e-01   6.9481025e-01
  -1.3575809e+00   4.3466125e-02
  -4.4549078e-01   1.1387364e+00
   8.4372335e-01   1.2840542e+00
  -5.6624436e-01   1.2794625e+00
  -4.0599929e-01   1.0144318e+00
  -3.0871760e-01   1.1429641e+00
  -7.5306395e-01   1.1618255e+00
   2.1792367e-01   1.2933478e+00
   1.5678312e-01   1.2974725e+00
   3.7984217e-01   1.1380163e+00
  -1.1596334e+00  -2.5196378e-01
   1.9444500e-01   1.3881973e+00
  -5.0441556e-01  -2.5110620e-01
   8.9750230e-01   1.4439362e+00
   6.8895076e-01   1.5083646e+00
   9.6131937e-01  -4.8178934e-01
   1.2154072e+00  -6.1973839e-01
   3.3319941e-02  -2.4020200e-01
  -8.2332917e-01   1.1337914e-01
  -1.4017015e-01   1.2762065e+00
   1.4670192e+00  -3.7304892e-01
   8.0972683e-01   1.5562489e+00
  -9.5743901e-01  -1.3161333e-01
  -6.8070683e-01   9.5769101e-01
   4.0221220e-01   1.3213197e+00
   1.1430952e+00   1.6131004e+00
  -1.3756193e+00   3.9340559e-01
  -1.1054910e+00   3.0733713e-01
  -6.6128505e-01   6.9501194e-01
   1.2831028e+00   2.3882973e-01
   1.1016052e+00   3.9815884e-01
   8.5434977e-01   8.8784253e-01
  -8.3179028e-01   1.0747050e+00
   7.6049039e-01   3.5099255e-01
   2.4733921e-01   4.5077583e-01
  -1.0024833e+00   1.0605033e+00
  -1.0200329e+00   1.4836525e+00
  -9.1903365e-01  -5.4982364e-01
  -6.8237431e-01  -1.0504760e+00
  -7.0457223e-01   2.8720533e-01
   1.4683323e+00  -2.2792195e-02
   1.2423244e+00  -9.5882113e-01
  -1.1629263e+00   8.0739103e-01
  -7.8282170e-01   8.4241820e-01
  -1.1188978e+00   1.4809195e+00
   1.6059599e+00   3.4814027e-01
   1.4391745e+00   2.0697798e-01
   5.0954853e-01   4.4268712e-01
  -1.2822443e-01   1.7228869e+00
   1.6118839e-01   2.1463772e+00
   8.2213675e-01   1.5768957e+00
  -1.9573727e-01   1.8854990e+00
  -2.1365894e-01   1.0206974e+00
   1.5039411e-01   1.2458096e+00
  -3.5073197e-01   7.5569816e-01
   7.6948548e-02  -2.0295427e-01
  -2.1459881e-01  -2.8549669e-02
  -9.1521100e-02   2.5533110e-01
   6.9551527e-01   3.4954357e-01
   2.6108676e-02   2.4744891e-01
   2.9225306e-01   5.1915805e-01
  -1.7379695e-03   1.3315982e+00
  -5.0766931e-02   9.8566798e-01
   4.1771438e-01   2.2621763e-02
   9.9425487e-02   3.5913436e-01
  -3.6509752e-01  -8.1146281e-01
   3.1182065e-01   1.5872860e+00
   2.7563493e-01   1.6652010e+00
  -2.9139181e-01   1.0604523e+00
  -4.5040016e-02   1.1380446e+00
  -6.3036810e-01  -1.2849326e+00
   7.0882396e-02   9.8530589e-01
  -4.4316742e-01   6.9908290e-01
  -5.9243152e-01   9.9180265e-01
   1.5157911e-01   1.4351088e+00
   5.7969624e-01   2.8645425e-01
  -9.0948858e-02  -8.7840954e-01
   4.4051863e-01   8.2756234e-01
  -5.0743464e-02   3.1067190e-01
   3.9450196e-02  -2.5064090e-01
  -8.7123542e-01   4.2251743e-02
  -8.8391062e-01   3.0004152e-01
   3.7637376e-01   4.8593513e-01
   3.9386166e-01   4.1069745e-01
  -6.2253266e-01   3.3554479e-01
  -1.1680080e+00  -1.0670739e-01
  -1.2036463e+00  -1.3594152e-01
  -8.8759866e-01   6.2616539e-01
  -9.6374566e-02   1.6707837e-01
  -3.6625502e-01   1.7770271e-01
   1.7326623e-01   3.4978902e-01
   9.6718023e-01   7.0454152e-01
   3.9757128e-01   1.9025656e+00
  -6.5052510e-01   1.1236989e+00
   1.8530015e-01   3.4386671e-01
  -6.8551871e-02   1.3179267e+00
  -3.6895440e-01   1.1842791e+00
   4.4760803e-01   9.9692860e-01
   7.4102810e-01   9.7305551e-01
   9.3029065e-01   7.5326993e-01
   4.2857756e-03   7.0430308e-01
   5.7938765e-01   4.2952216e-01
   1.1236958e+00   8.4187138e-01
   9.5642556e-01   5.3223231e-01
   5.0043083e-01   1.9408683e-01
   4.7261323e-01   1.0964874e-01
   1.2527672e+00   2.1518583e-01
  -9.3234304e-01   1.1125242e+00
  -1.3821507e+00  -1.3002523e-01
  -7.9872935e-01   5.0218234e-02
  -2.9093922e-01   7.7494679e-01
  -4.2323453e-01   1.3244999e+00
   1.0620953e-02   1.6017974e+00
   3.2054913e-01   1.4042663e+00
  -8.7497908e-01   2.2937045e+00
   1.5572600e-01   1.2214402e+00
   8.6963255e-01   1.0855371e+00
  -1.3442927e+00   1.7854490e+00
   7.0606449e-01   6.6033405e-01
   1.7941645e+00   7.6960091e-02
   1.1006582e+00   2.3624258e-01
  -8.4692572e-01   1.4998307e+00
  -1.9014808e-01   7.5946569e-01
   3.3774095e-01   5.9054200e-01
   3.0705411e-01   5.9510165e-01
   1.3200153e+00   1.3501044e+00
  -1.7025507e-01   1.2848806e+00
   4.1045709e-01  -4.1438140e-02
  -6.1712380e-01   1.9241108e+00
  -9.4630036e-01   2.2080804e+00
  -9.2994262e-01   1.7555505e+00
  -8.8547764e-01   1.3157006e+00
   7.5718635e-01   1.4865207e-01
   8.3112508e-01   1.5005170e-01
  -3.4685884e-01  -2.5453889e-01
  -2.5578767e-01  -1.2225829e+00
   3.4256011e-01   6.9136245e-02
  -4.1794914e-01  -2.0394207e-01
   3.1811820e-01   1.9885753e+00
   4.9608605e-01   1.2856033e+00
   1.7719355e-01   1.2445349e+00
   4.3518904e-01   4.8854258e-01
   5.6553116e-01   6.6782453e-02
   2.3322922e-01   2.3511785e-01
  -2.4302345e-01   1.2489523e+00
  -3.1025096e-01   1.2993386e+00
  -3.7658831e-01   3.9415867e-01
  -2.0094129e-02   1.7443988e+00
  -5.3506990e-01   4.1033858e-01
  -1.7509375e-02   1.0661427e+00
  -1.0475851e-02   8.6930171e-01
   2.4153845e-01   1.9073491e+00
   3.0719604e-01   1.5991891e+00
  -1.9901115e-01   1.4839304e+00
  -1.7788127e-01   7.6842532e-01
  -9.6525686e-03   1.9921865e+00
  -1.0803822e+00   5.5770215e-01
   2.0926859e-02   1.8935002e+00
   2.6031959e-01   2.5602869e+00
  -4.6038914e-02   1.3918442e+00
   6.0462045e-01   5.5518679e-01
   3.6067970e-01   1.2857007e+00
  -6.1299574e-01   1.3851800e+00
  -9.0921933e-01   1.2817769e+00
  -1.1618226e+00   9.3565336e-01
  -1.6869117e-01   6.4729040e-01
   7.6744241e-01   2.7473685e-01
   1.4277937e-01   2.4051935e-01
   7.1319673e-02   2.0444599e-01
  -1.4074072e-02  -9.0458941e-01
  -5.0258628e-01   1.4004133e-01
  -2.3917382e-01   2.8254012e-01
   8.6500556e-02   1.0310945e+00
  -2.7029596e-03  -2.4538515e-01
   1.4046491e-01  -1.4910172e-01
   4.1960040e-01   2.1375549e-01
   6.8232910e-01  -1.1069400e-01
   3.4880922e-01  -2.7214156e-01
   3.6103902e-02   1.4912165e-01
   9.2959683e-02  -2.5588494e-01
  -7.4154404e-01  -6.5159780e-01
  -3.7089102e-01   7.2747683e-01
   3.6720958e-01   1.2119813e+00
   6.4892101e-01   8.8095551e-01
  -2.2192979e-01  -4.2090216e-01
   6.8031203e-01  -4.7157517e-01
   3.3349532e-01   8.9181715e-01
   3.8750137e-01   1.0165103e+00
   1.1320743e+00   1.3695596e+00
   5.3393805e-01   2.3130333e-01
   6.2366099e-01   8.2863747e-01
  -5.1252563e-01   1.0872940e+00
  -3.7027753e-01   7.9930425e-01
   1.6530164e-01   6.0688511e-01
   4.1707414e-01   6.3182190e-01
   7.0287388e-01   1.8725239e-02
   3.9036080e-01  -2.9956260e-01
   8.7542893e-01  -1.1416213e-01
   1.7496806e-01   1.6056708e-01
  -2.5615793e-01   7.6951756e-01
   1.9198558e-02   5.4502094e-01
  -1.6791027e-02   5.5423681e-01
  -3.4662237e-01   4.4195593e-01
  -1.8728961e-01   2.3468053e-01
  -8.7437031e-01   2.6412192e-01
  -5.8645587e-01   1.1925921e-01
  -4.0559640e-01   3.5423836e-01
  -1.7305867e-01   3.4346056e-01
  -6.4888326e-01   6.4471313e-01
  -7.2011718e-01   1.2813952e-01
  -6.9262803e-01   3.6396217e-01
  -4.2348447e-01   4.5773574e-01
   2.4575005e-01   1.7863392e+00
   7.5900154e-01   1.8270321e+00
  -4.1777756e-01  -4.9931442e-01
  -3.8359804e-01   1.5401344e+00
  -5.9629809e-02   1.3212208e+00
   1.5732463e-01   1.1948852e+00
  -3.6131805e-01   1.2008486e+00
  -3.9115298e-01   1.3774327e+00
  -7.5246693e-02  -8.4189616e-01
   4.1617298e-02   1.0742802e+00
   5.2707294e-02   6.5860175e-01
   3.6003728e-01   4.8908517e-01
  -5.8806976e-01   3.5467794e-01
   3.0137716e-02   1.3024543e-05
   1.7841248e-01   7.3919833e-01
   5.2715326e-01   7.9536098e-01
   3.3445082e-01   1.4785452e+00
   1.6147409e-01   8.4692490e-01
   6.4095191e-01   1.2302312e+00
   3.2607295e-01   1.5445738e+00
   4.8333785e-01   1.4762650e+00
   1.2388326e-01   1.4023241e+00
   1.2910722e-01   1.3829905e+00
  -7.7821493e-02  -6.4656890e-01
  -4.6636234e-02  -6.0140019e-01
  -1.4034490e-01  -1.9769366e-01
   3.2505713e-02  -2.1890387e-01
  -6.1884726e-01   1.4425124e+00
  -1.4234826e+00   8.0717155e-01
  -1.0304218e+00  -2.4832512e-01
  -1.1377673e+00  -2.6168352e-01
   4.2590261e-01   7.2500976e-01
   7.5770493e-01   1.4789793e+00
   7.0460259e-02   1.0116720e+00
   2.1924665e-01   1.1948112e+00
   5.0483720e-01   7.8436353e-01
  -1.5338287e-02   1.2266600e+00
   1.0299926e-02   1.7999429e-01
   2.0327742e-01   3.0559062e-01
  -3.5415558e-02   3.4193994e-01
   2.4649245e-01   4.3076865e-01
  -1.1015122e-01  -3.4761154e-01
   3.9546739e-01   1.3627226e+00
   4.7024543e-01   1.2941323e+00
   4.1293765e-01   5.8629373e-01
   5.1906268e-01   1.3222082e+00
   3.6499458e-01   7.9275114e-01
   3.2046399e-01   5.7992311e-01
   3.7205860e-01   3.0636753e-01
  -1.0291128e+00   6.3103278e-01
  -1.0451646e+00   2.6974225e-01
  -8.9008032e-01  -3.5618255e-01
   2.9685919e-01   1.6015961e+00
  -9.2684107e-01   1.1853756e+00
  -8.3277255e-01   8.9093228e-01
  -6.0368488e-02   2.3428847e+00
   8.5428799e-02   3.0203679e+00
  -1.2674280e+00   1.8887410e+00
   6.5871511e-01   2.4252761e+00
   1.3919113e-01   2.6092527e+00
   3.1430943e-01   2.1850099e+00
   1.1985573e-01   2.4564768e+00
   9.6420749e-01   2.0650933e+00
   3.5115269e-01   2.7951290e+00
   1.7651016e-01   2.2205513e+00
   3.7669356e-01   2.2763878e+00
  -7.2917796e-02   1.4220066e+00
   5.1461940e-01   1.6488575e+00
  -8.3721473e-01  -4.1334401e-01
  -8.3485214e-02   5.4296789e-01
  -1.6135839e-01   1.5638505e+00
  -5.1298765e-01   1.5238546e+00
   1.6193884e-01   1.3666806e+00
   4.7592621e-01   6.2396139e-01
   6.5914044e-02   5.9539765e-01
   4.5883817e-01   4.1843519e-01
  -5.2929484e-01   7.7753867e-01
  -2.4324258e-01   4.9916464e-01
  -7.5216594e-02   9.4321454e-01
   2.1057906e-01   1.0441610e+00
   1.0537778e-01   1.0140967e+00
  -5.0584110e-03   1.3269450e+00
   2.2571332e-01   3.1887467e-01
   1.8738061e-01  -1.2032512e-01
   1.6361496e-01  -1.7841636e-01
  -4.3349794e-02   2.3089049e-01
   3.9583687e-01   8.9553632e-01
  -3.0907058e-01  -3.1011754e-01
   2.3953672e-02   1.7597754e-01
   5.6742665e-01   4.6800619e-01
  -1.1363118e-01   7.8632795e-01
   2.7803482e-01   3.0204691e-02
  -3.9087029e-01   3.6808189e-01
  -5.1739434e-01   9.4155309e-02
  -5.7041481e-01  -2.2916060e-02
  -4.6990576e-02   2.0120371e-01
   2.8183025e-01  -1.0332138e-01
  -9.1565758e-02   5.6351430e-01
  -2.5664619e-01   1.0448425e+00
   7.3106822e-03   8.7823755e-01
   1.7492154e-01   5.8778048e-01
   3.8468844e-01   1.8162798e+00
   3.3883385e-01   1.4738114e+00
   6.1164156e-01   1.0678702e+00
   6.8032968e-01   8.9223915e-01
   4.9213751e-01   2.8476939e-01
  -8.3731256e-01   1.5804474e+00
   4.7928078e-01  -6.7919463e-02
  -7.5836005e-01   1.5914858e+00
   3.1144108e-01   7.9307759e-01
  -1.2561914e+00   1.4385079e+00
  -2.8050918e-01   1.7662524e+00
   7.5297457e-01   7.9524655e-01
   1.1992050e-01   2.6491166e-01
   8.4249723e-01   7.0485235e-01
   5.4678737e-01   3.5071629e-01
   8.7718467e-01   1.1547628e-01
   2.6897044e-01   1.7006684e-01
   5.9045750e-01   2.9793741e-01
   5.8343136e-01   6.7397975e-01
  -3.7393246e-01   8.3484845e-01
  -4.0044860e-01   8.8346037e-01
  -6.1732316e-01   1.4136809e+00
  -7.4070220e-01   1.8577935e+00
  -5.5072393e-01   1.5630789e+00
  -6.9887413e-01   9.2711000e-01
  -5.9516948e-01   1.0345534e+00
  -1.6892458e-01   9.4041044e-01
  -8.0973677e-01   1.2205874e+00
  -6.6778517e-01   1.9526831e+00
  -3.4297247e-01   1.3275237e+00
   2.8398465e-01   5.9282293e-01
  -5.3654097e-02   7.5832774e-01
  -1.3760071e-02   1.9189459e-01
  -1.2775738e-01   2.0096651e-01
  -5.9168442e-02   7.0190321e-01
   6.8155463e-01   4.7133959e-01
   6.7317004e-01  -2.5714433e-01
   2.9274837e-01  -1.0757384e-01
  -2.0793322e-01   9.9509477e-01
  -2.3992166e-01   1.1919113e+00
  -1.5915402e-01   7.5843713e-01
  -1.3845103e-01   7.0698760e-01
  -3.1237207e-02   1.3780210e+00
   7.1139752e-02   8.6995437e-01
   2.9720214e-01   5.6871691e-01
  -1.2434624e-01   2.5190913e-01
  -7.9601183e-02   5.0392907e-01
   9.9300479e-01   7.1141999e-01
   1.0266796e+00   2.9213528e-01
   1.9525086e-02   9.2702353e-01
  -1.9867968e-01   9.1373468e-01
  -7.9175653e-01   1.6707616e+00
  -4.0056652e-01   1.3399947e+00
  -3.9103016e-01   7.2094885e-01
  -1.9873701e-01   6.4352655e-01
   4.9201542e-01   1.9064483e-01
   2.2580569e-01   3.0459979e-01
  -4.2191528e-01   6.7711778e-01
   3.7360997e-01   4.5960095e-01
   2.7401129e-01   6.8549871e-01
  -6.8241239e-01   1.0001723e-01
   1.3374258e+00  -4.5348206e-01
  -3.8902735e-01   1.7785716e+00
   8.5598070e-01   1.5660804e-01
  -3.3788734e-02  -6.2883474e-02
  -2.5666427e-01   3.0702949e-02
   1.0739158e-01  -5.8903904e-01
   1.0974018e-01   3.6910657e-01
   8.1039868e-01   7.0673633e-02
  -1.2082472e+00   1.8545964e-01
  -8.9262934e-02   2.5918781e+00
   5.9678502e-01   2.5817349e-01
  -7.0204322e-01   2.1287762e+00
  -3.9528144e-01   2.4351562e+00
   8.4755513e-02   3.2342354e+00
   1.5469586e+00  -7.1947707e-01
   8.9057451e-01  -8.3647935e-01
  -5.2732899e-01  -5.5300663e-01
   3.4045047e-01   1.6965968e+00
  -1.4100017e+00  -3.6456620e-01
   1.9087664e-01   2.1255830e+00
  -7.7133705e-01   2.4069030e+00
  -4.9666545e-01  -1.4685998e-01
   2.4515381e-01   7.8994800e-01
  -8.3684306e-01  -5.3350473e-01
   1.4641660e+00   1.4396808e+00
  -1.2513651e+00   4.2089945e-01
   1.4139264e+00   1.9448941e+00
   1.2199491e+00   1.9942742e+00
  -1.2487438e+00   2.2300923e-01
   1.5479335e-02   1.3018725e+00
   4.2653096e-01   1.0002087e+00
   1.4862880e+00   1.4047331e+00
  -1.6273557e-01   8.8601073e-01
   4.7151077e-01   1.4893466e+00
   5.8038878e-01   1.6319911e+00
  -2.6793470e-01   1.2085905e-02
   2.2761906e-01   1.3923278e+00
  -1.5410793e+00  -4.7402864e-01
   4.7239661e-01   2.3215874e+00
   4.0604158e-01   1.7698310e+00
  -1.3101351e+00   4.0578582e-01
  -1.8962051e-01   1.8101774e-01
   1.0044549e+00   2.3581091e-01
   1.8606120e+00   8.3788792e-01
   9.6195212e-01   4.3350538e-02
  -3.8302539e-01  -3.3597584e-01
  -7.7045198e-01  -5.7499081e-01
  -1.3363456e+00  -6.6022858e-01
  -1.2249508e+00  -5.7079566e-01
  -1.5648341e+00  -5.9225823e-01
  -1.8128222e-01   1.2600049e+00
  -5.7881123e-01   2.6969408e-01
   1.8144625e-01  -5.4605689e-01
  -6.8658016e-01   2.4233556e-01
   1.3678406e-01   3.2819513e-01
  -1.1663564e-01   8.3612961e-01
  -1.9854885e-01   2.9701432e-01
  -4.2378342e-02   5.6742501e-01
  -2.9679307e-01   3.4396366e-01
   8.1296136e-02   5.1142011e-01
   2.2815141e-01   4.5090458e-01
   1.1595645e-01   6.4135433e-01
  -1.3381833e-01   1.3229985e-01
   3.3301006e-01   3.9785970e-01
  -2.5122642e-02  -2.0569065e-01
   4.2323267e-01   8.5413696e-01
  -4.1353451e-01   2.3645950e+00
   3.6975392e-01   5.5585197e-01
   9.3560059e-03   4.2669781e-01
   3.0735125e-01   5.8956400e-01
   6.7885869e-02   1.0302133e+00
  -7.7354471e-02   8.2328797e-01
   1.6037907e-01   1.1139497e+00
   9.3387240e-01   6.6283937e-01
   1.9855838e-01   1.0004443e+00
  -1.0693099e-01   1.0184010e+00
   1.3993226e-02   1.1979411e+00
  -3.1894278e-01   8.9268256e-01
  -1.7523274e-01   1.4276452e-01
  -5.9800719e-01   1.1064922e+00
  -3.6189222e-01   6.8876422e-01
  -4.8515337e-01   8.1539914e-01
  -1.0576699e+00   1.4892085e+00
   4.8856519e-01   1.2278292e+00
   7.5383058e-01   1.0599885e+00
   2.9117226e-01  -1.0241382e+00
   1.0145622e-01   8.0485407e-01
   7.0240097e-01   1.1711174e-01
   9.0057929e-01   5.4638591e-01
   7.5967938e-01   5.4605422e-01
   7.5415376e-02   6.0419995e-01
  -1.6335482e-01   8.7628490e-01
   7.9656414e-02  -5.7278489e-01
   1.6903171e-01   1.0076332e+00
  -2.1215438e-01   1.3697355e+00
  -5.9961531e-01   1.3127456e+00
  -5.6649803e-01   8.3710208e-01
  -6.2147398e-01   5.5931876e-01
  -4.5783756e-01   1.2300993e+00
  -5.9327234e-01   6.5692592e-01
  -4.6963729e-01   9.6724345e-01
  -3.4079107e-01   8.6191269e-01
  -1.6683711e-01   2.7988821e-01
  -1.8868135e-01   7.8768838e-01
   4.5234457e-02   1.7645600e-01
  -4.1865497e-02   7.8660234e-01
  -6.7861389e-02   4.2947457e-01
  -6.2263372e-01   1.0748171e+00
   4.9416696e-01  -7.8931184e-01
  -3.2533610e-01   9.6670290e-01
   7.0227827e-01   4.3497905e-01
   1.4079509e+00   4.1313665e-01
  -5.1082861e-01   6.6495871e-01
  -1.7002393e+00   6.1450889e-01
  -4.2859226e-02   4.6034572e-01
   7.6829057e-01   7.2331546e-01
   2.2772689e-01   7.1237980e-02
   3.9811165e-01   7.8112842e-03
   6.6303410e-01  -1.8349406e-01
   1.1097195e+00   5.9786129e-02
   1.3597900e+00  -4.1327476e-01
  -8.0319853e-01   2.1478481e+00
  -7.7901792e-01   1.8191173e+00
  -1.3484931e+00   1.9617354e+00
  -2.1561016e-01   5.4583527e-01
   2.4744033e-02  -2.3802919e-01
  -6.1165659e-02   5.0507811e-01
  -6.5228713e-01   1.8705444e-01
  -3.0532961e-01  -2.5062919e-02
  -2.2779763e-01   3.4910420e-01
  -1.5589950e-01   6.1357373e-01
  -3.9590136e-01   6.6006325e-01
   2.1302065e-02   3.9357586e-01
   2.3068829e-01   6.4613908e-01
  -1.7177471e-02   4.0541648e-01
  -1.6267018e-01   3.9975676e-01
   8.7996822e-02   1.8558819e-01
   8.1339801e-03  -5.6825706e-02
  -1.1333966e-01   1.0871129e-01
  -5.7513514e-01   7.6314709e-01
   2.0218122e+00  -2.2871728e-01
   1.1456001e+00  -3.9780737e-01
  -1.5847100e+00   1.5515440e+00
   6.6559600e-01   1.2981349e+00
  -6.6537297e-01  -1.0730221e+00
  -6.1562711e-01   7.9961203e-02
   1.7382615e-02   3.7014946e-01
  -5.5382928e-01   3.2814521e-01
  -6.2588514e-01   1.0606971e+00
  -9.0974002e-01   9.1808664e-01
  -7.6515480e-02   3.3156167e-01
  -1.2372999e-01  -5.5331099e-02
   5.8195901e-01   2.7912011e+00
   2.6674158e-01   2.6226093e+00
   8.3935044e-01   3.1172865e+00
  -7.8425259e-01   2.0106333e+00
   1.2362793e+00   2.3931558e+00
   6.0397857e-01  -4.0819289e-03
   8.5040030e-01   4.0383844e-01
   1.1749255e+00   1.5551276e+00
   9.0065144e-01   2.3895215e+00
  -6.5388305e-01   2.4118449e+00
  -1.4154573e+00  -1.0679988e+00
  -7.6831619e-01   1.4458073e+00
  -5.2790356e-01   1.7387728e-02
   4.6843978e-01   1.4876813e+00
   8.3953898e-01   1.4380384e+00
  -7.1689348e-01  -7.9511506e-02
   8.2753133e-01   5.4291235e-01
   9.2320793e-01   6.9786122e-01
  -1.7386653e-01  -1.2460023e-01
   2.5901555e-01   9.4316807e-01
  -3.6502396e-01   9.4769681e-01
  -1.8486734e-01  -4.0317507e-02
   4.7473635e-02   1.1136764e+00
   1.8651218e-01   7.7452349e-01
   7.1363741e-01   8.1619747e-01
  -4.1841865e-01   6.4482210e-01
  -4.7790345e-01   8.5464933e-01
   4.6544643e-01  -6.9438089e-02
  -7.1023593e-01   8.0768451e-01
  -1.4877558e-01   7.2330688e-01
  -3.3351294e-01  -1.7901412e-01
  -7.4971699e-03  -8.0059249e-01
   1.0086050e-01  -5.5307941e-01
  -2.9960104e-01  -2.1639202e-01
   5.4910281e-01   4.6381856e-01
   5.9981409e-02   1.0836096e+00
   8.4630198e-02   6.6589718e-01
  -5.9704431e-01   6.6552929e-01
  -5.0741705e-01   3.5312741e-01
   1.4674225e-01   1.4359589e+00
  -4.4616187e-01  -1.2250128e-01
   3.0573697e-01   1.4990309e+00
   8.0758718e-01   1.7042767e+00
   8.7870916e-01   1.4040128e+00
  -1.0897640e-01   9.5839077e-01
  -2.6034652e-01   3.7887690e-02
  -4.7330396e-02   5.3391840e-01
  -1.7960570e-01   7.3970388e-01
  -6.1214943e-01   5.2525115e-01
  -5.3866823e-02  -9.5025832e-02
   1.8440370e-02   6.9152797e-01
  -6.4043009e-01   1.9472334e+00
  -4.1575783e-01   1.7080841e+00
   2.9034924e-01   8.4482823e-01
   4.5521273e-01   3.1261265e-01
  -4.2448911e-01   3.5094017e-01
  -1.2294478e-01  -1.1074132e-01
  -1.3333146e-01  -3.1525375e-02
   2.8025908e-01   9.4959499e-03
   7.8283567e-01   5.1148160e-01
   2.7912338e-01   8.1988627e-02
   7.4626562e-01   6.8348304e-01
  -1.2591322e-01   3.7442786e-01
   1.6367925e-01   1.8685029e-01
  -5.1918305e-01   2.4666073e-01
  -8.0141060e-01   4.0594059e-01
   3.6920659e-01   1.5064986e-01
   2.8728143e-01   1.2551726e+00
   8.9221719e-01   1.9444234e-01
  -3.7748811e-01   8.0631890e-01
  -2.8197397e-01   1.5388852e+00
  -3.2833387e-01   6.6578240e-01
  -2.6421795e-01   4.0972112e-01
  -5.9735136e-01   8.0249236e-01
   3.7077358e-01   6.6465484e-01
   2.0272001e-01   2.5966521e-01
   3.4936604e-01  -1.1949577e-01
   1.8881173e-01   1.1598129e-01
   3.7871185e-01   3.9588774e-01
   5.6311112e-01  -3.6662026e-01
   8.7850562e-01  -1.2802049e-01
   8.4910321e-01   2.9022281e-01
  -3.9316597e-01  -1.0132573e-04
  -2.7637819e-01   5.5433813e-01
  -9.0875697e-01   4.2799637e-01
  -1.0953133e+00   2.2485329e-01
  -1.0215274e+00  -2.2609162e-02
   8.9835997e-01  -8.2648813e-01
   8.5021878e-01  -2.2188371e-02
  -1.1874831e+00   6.9314134e-01
  -5.5215387e-01   9.1239917e-01
   4.6461351e-01   2.9886849e-01
   1.0617371e+00  -5.4581075e-01
   1.2966628e+00   9.7010746e-01
   1.0394681e+00   9.2462473e-01
   9.6334201e-01   5.1617288e-01
   1.5658283e-01   2.4093805e-01
   1.1237270e-01   6.3285012e-01
   5.2420439e-01   6.7836869e-01
   4.3562936e-01   7.6901311e-01
  -4.5447598e-01   9.0368634e-01
  -5.2342494e-01   1.0055137e-01
  -3.5209404e-01   1.5173676e-01
  -4.0115518e-01   3.2169550e-01
   9.7058428e-02   5.8970014e-01
  -6.6760143e-01   6.2271126e-02
  -9.9431012e-01   1.0831018e+00
  -1.3016419e+00   3.7585670e-01
  -1.1547257e+00   7.0006951e-01
  -6.9754134e-01   3.3443360e-01
   4.5504027e-02   4.0674072e-02
  -1.4922450e-01   4.0422850e-02
  -4.1225576e-01  -6.7247023e-01
  -2.9703960e-01  -1.8948495e-01
  -4.7000163e-01   2.8930827e-01
   8.2705328e-01   5.1346120e-01
   1.3128788e+00   4.7901404e-01
   1.0647354e+00  -1.4436209e-01
  -1.5394037e+00   5.3121417e-01
  -4.8834210e-01   3.3216902e-02
  -7.6201406e-02  -2.8102901e-01
  -1.3979315e-01   1.0720415e+00
   1.3070683e-01   5.4328136e-01
  -8.7872217e-01  -2.2973088e-01
   5.7237048e-01   7.8806577e-02
   2.4774269e-01   7.7900613e-01
   2.5904314e-01   1.4993090e+00
   7.9031374e-01   1.0856464e+00
   8.3608166e-01   1.5326936e+00
   4.2840651e-01   1.4984914e+00
   4.1740480e-01   1.4638419e+00
  -1.6295939e-01  -2.6742088e-01
  -3.1933071e-02   5.9580135e-02
  -1.2628947e-01   1.6015632e-01
  -2.8901706e-02   1.1114628e-02
  -2.1002344e-01   1.8177896e+00
   4.9974988e-04  -2.3344383e-01
  -3.6628487e-02   4.4532507e-01
  -4.5229569e-01   1.6581456e-01
   5.9857428e-02   8.1851847e-01
   7.6669198e-01   6.4250682e-01
   4.0945243e-01   6.4205643e-01
   1.8233390e-01   1.7378266e-01
  -3.1823504e-01   3.7187762e-01
   5.1807163e-01   3.2617845e-01
   3.0157564e-01   6.1837846e-01
  -3.5022757e-01   4.9260769e-01
  -1.5847825e-01   1.9291415e+00
  -1.9429861e-02   2.3625376e+00
  -7.3330958e-01   2.2627287e-01
  -1.0108845e+00   5.5537699e-01
  -6.0012083e-01   1.9266631e+00
  -4.2008143e-01   3.6591022e-01
  -1.2755975e+00   4.9029965e-01
   1.1981805e+00   1.1143274e+00
   1.2466806e+00   7.4482408e-01
  -2.6089216e-01   1.4101301e+00
   9.5333679e-01   9.3941263e-01
   8.0829469e-01   7.5419517e-02
  -7.2161638e-01   1.6479494e+00
  -8.4693043e-02   1.4262578e+00
  -2.9784508e-01   1.2521607e+00
   6.4457449e-01   9.9713074e-01
   6.3471247e-01   1.1884862e+00
   4.4839780e-01   1.4260627e+00
   7.7182137e-01   1.6949419e+00
   3.6159562e-01   1.5159489e+00
  -1.8241723e-01   1.4152892e+00
  -1.1619607e+00   1.9973077e+00
  -2.7534868e-03   7.0380501e-01
   5.7409164e-02   2.1365067e-01
  -1.4925630e-01  -2.6801749e-01
  -1.1262634e+00   1.9115406e+00
  -3.6208172e-02   8.8849923e-01
   9.6968033e-01   1.1742995e+00
   3.1107315e-01   4.9126142e-01
  -2.2745152e-01   1.0083087e+00
  -6.1804685e-02   7.2747422e-01
   4.3202014e-01   8.5897596e-01
  -7.7426135e-03   7.6891428e-01
  -6.5427085e-01   4.4386595e-01
  -7.4936765e-01   6.8580051e-01
   3.5576317e-01  -5.1010007e-02
   2.0481453e-01  -4.5337094e-01
  -4.4210663e-01   5.8303806e-01
  -7.0559060e-01  -1.7500390e-01
   4.2927501e-01   1.7882643e+00
   5.0513769e-01   9.8335892e-01
   4.0436187e-01   8.1117377e-01
   3.2943348e-01   5.2292982e-01
  -2.6217402e-01   9.7837398e-01
  -1.4096708e-01   5.7828092e-01
   4.1501361e-01   1.5161232e+00
  -6.7346480e-01   1.5453784e-01
  -2.4193616e-01   1.3556720e+00
  -5.2992174e-01  -2.7362431e-01
  -9.8164332e-02   1.4488353e+00
   3.5477302e-01   1.7478095e+00
   5.2587686e-01   1.4748421e+00
  -4.0605201e-01   8.1834301e-01
  -6.2148517e-01   1.6166483e+00
  -1.2397557e-01   1.6402388e+00
  -6.1632810e-01   5.3322214e-01
   5.9854120e-01   8.5058860e-01
   1.8545072e-01   1.7970651e-01
   9.9730393e-02   1.1102282e+00
  -5.9737430e-01   9.5893227e-01
   8.1815393e-02   6.3241182e-01
   4.9425506e-01   5.0742473e-01
   2.5582637e-02   1.8151595e+00
   2.1721475e-01   1.0532396e-02
   1.8188374e-01  -4.7537305e-01
   1.0295903e-01  -4.9043320e-01
   3.6862330e-01  -8.7535908e-01
  -4.7169116e-02   1.5339416e-01
  -1.2480187e-01   2.1874386e-01
   6.8013114e-02   7.3936526e-01
   1.4019723e-01   1.0536313e+00
  -2.1569924e-01   6.2400733e-01
  -9.3138642e-02   9.6956565e-01
  -3.1135948e-01   1.0586403e+00
  -5.8015641e-01   1.3324431e+00
  -3.1652646e-01   1.1310474e+00
  -3.4738058e-01   1.4027040e+00
   7.7877189e-01  -8.8000060e-01
  -2.6458902e-03  -7.3324649e-01
   8.1660617e-01  -1.5981301e+00
   6.3458492e-01  -1.2750277e+00
  -7.9618871e-01  -4.4803161e-01
  -2.3179700e-01   4.1738672e-01
  -1.7785453e-01   9.6197253e-01
  -2.0440605e-01   1.5141885e+00
  -1.1552798e-01   6.0586335e-01
  -2.1725344e-01   6.2797593e-01
  -5.5487333e-02  -1.8854749e-01
   3.8120703e-01   1.2742328e+00
   1.0490661e-02   2.6064937e-01
  -2.0119491e-01   2.0864929e-01
   3.1421881e-03   4.2942338e-01
   2.3638872e-01  -3.8441459e-02
   2.9108833e-01   3.6899007e-01
  -1.9096902e-01   6.6611857e-02
   3.0829699e-01   4.4151851e-01
  -5.2662267e-02   6.2401504e-01
  -1.4653966e-01   1.2190604e+00
   1.5138910e-01   1.5148728e+00
   4.0590070e-01   9.3507982e-01
   1.1633063e-01   1.3290557e+00
   8.5346706e-02   3.5117705e-01
  -3.0314408e-01   4.4909088e-01
  -4.1659920e-01   6.6433160e-01
   4.4260310e-01  -1.3352067e-01
  -4.0235774e-01   6.2868974e-01
  -3.7837119e-01   1.1596019e+00
   8.5776633e-01   1.6247281e+00
  -1.9578609e-01   3.2687490e-01
   2.6216675e-01   7.1856644e-01
   2.6420989e-01   8.0152149e-01
   6.9295755e-01   7.9179360e-01
   4.7657524e-02   4.1771999e-01
   1.3104443e-01   8.2206468e-01
   1.1112171e-01   7.4680507e-01
  -4.1105703e-01   8.9725811e-02
  -6.3758414e-01   1.3689813e+00
  -1.5834682e-01   1.8367186e+00
  -1.4976533e-01   9.5598646e-01
  -7.5218681e-01  -3.4168907e-01
  -5.6929328e-01   9.4215996e-01
   1.6659732e-01   7.6869931e-01
  -8.3602658e-01  -2.4722964e-01
   1.3349987e-02   3.7188241e-01
   4.5657376e-01   9.0144377e-01
   6.5415816e-01   9.4416798e-01
   7.1442290e-01   8.3124467e-01
   9.6260306e-02   8.4588411e-01
  -6.2156451e-01   6.4802036e-01
   5.7634982e-01   7.4299352e-01
  -3.6980494e-01   1.5086278e+00
  -2.0530964e-01   1.4378457e+00
   1.0907696e-01  -9.5598907e-01
   1.4883763e-02   3.9541670e-01
  -2.5742353e-01   1.2736796e+00
  -6.8502715e-01   1.0058585e-01
  -7.2747270e-01   4.0090951e-01
  -2.8168060e-01  -6.7180891e-01
  -9.7258445e-01   1.2159986e+00
   5.1433011e-01   5.2661940e-01
  -1.1628635e-01  -7.1985974e-02
   5.4954887e-01   7.1583086e-02
   2.8458975e-01   1.0760736e+00
   3.8843297e-01  -2.3630197e-01
   6.0269894e-01   2.2078952e-01
   5.0286860e-01  -1.2515186e-01
   9.5774794e-02   2.1394145e-01
  -2.8739991e-01   1.4080343e-01
  -2.3045428e-01   4.8676890e-01
   1.5314878e-01   1.3659458e+00
   3.6438242e-01   7.8304027e-01
   5.0266197e-01   1.2903817e+00
  -8.6187204e-01   1.1194251e+00
  -7.0918367e-01   1.8744854e+00
  -4.3633245e-01   1.1262364e+00
  -2.6777338e-01   1.3917643e+00
  -8.4426499e-02   1.2392345e+00
   5.2226240e-01   1.4926194e+00
   7.2553857e-02   2.0168288e+00
   5.4260842e-01   1.9726095e+00
   1.0170418e-01   1.7948187e+00
  -8.0879599e-02   1.5052342e+00
  -3.0365161e-01   1.8710872e+00
  -4.6516849e-01   9.8188587e-01
  -1.1160408e-01   3.7736594e-03
  -5.8799837e-02  -6.8023209e-01
  -1.0404680e-01  -3.6063906e-01
   1.9867164e+00  -9.2926848e-01
   2.6898861e+00  -5.3904644e-01
  -4.9561005e-01   3.1938812e-01
  -4.3677058e-01   6.9454473e-01
  -5.6042907e-01   7.8101990e-01
  -3.4390151e-01   9.9690569e-01
  -3.9606606e-01   5.0461019e-01
  -1.4987529e+00  -2.5509816e-01
  -2.2489331e-01   4.9727104e-01
   8.0870031e-01   1.0731441e+00
   1.2172753e+00   2.2597220e+00
  -5.0154505e-01   1.1923741e+00
  -6.8171450e-01  -4.6323915e-01
  -6.4238581e-01   8.8990026e-01
  -4.1919931e-01   1.2325598e-01
  -7.4544059e-01   5.0738967e-01
   7.0627716e-02   1.6096433e-02
  -4.3565802e-01  -1.0054676e-02
   3.1710152e-01  -3.8765599e-01
  -4.1013389e-02   4.6887518e-01
   5.4076992e-01   8.7089223e-01
   6.4277129e-01   9.6055916e-01
   5.1709008e-01   3.0535244e-01
   4.0158520e-01   1.6546719e-01
   8.7172074e-02  -1.3147403e+00
   3.8829383e-01   9.2491419e-01
  -5.2871251e-01   1.1426877e+00
  -2.6959782e-01   1.3554655e+00
  -1.2766165e+00   3.7444758e+00
  -1.0873797e-01   2.2360564e+00
  -5.0908011e-01   1.3968673e+00
  -2.5015956e+00   6.5050518e-01
  -2.5617776e-01  -9.7610764e-02
   7.7467956e-02   2.5529110e+00
  -2.1096715e+00   4.7432956e-01
   1.3305456e-02   8.0478068e-01
   3.3845050e-01   2.3254319e+00
   2.5010404e-01   3.9222665e-01
   4.6186782e-01   1.8820628e-01
   2.8925639e-01   1.7201868e+00
   9.6210709e-01   2.3081138e+00
   1.7008196e-01   2.1881407e+00
   7.8848818e-01   2.0185685e+00
   3.3546344e-01   2.7907966e-01
  -7.0503526e-03   1.3386324e+00
   9.8354756e-01   1.5049851e+00
   2.4397057e-02  -2.4801019e-01
   9.8802568e-01   1.7538755e+00
   4.8378734e-01   1.6328559e+00
   4.6716154e-01   2.2670249e+00
   9.3372821e-01   2.1664651e+00
   4.0259923e-01   6.6519359e-01
   5.6915215e-02   6.6826449e-01
  -7.7840380e-01  -3.1043214e-01
   7.9145919e-01   2.3403206e+00
  -8.9969774e-01   2.6509814e+00
  -1.1525420e+00   2.2720830e+00
  -1.1159627e+00   1.8988994e+00
  -1.1022598e+00   2.4091672e+00
  -8.1785071e-01   1.5828725e+00
   2.0363163e-01   7.4660619e-01
   1.3732393e-02   8.8116577e-01
   1.7066977e-01   1.4388297e+00
   1.2976829e-01   7.2947985e-01
   1.8106058e-03   2.6006019e-01
  -6.3773113e-01  -5.7720277e-01
  -1.0376676e+00  -6.6191367e-02
   7.7813411e-01   1.2612800e+00
   1.2332421e+00   1.5528960e+00
   1.1162160e+00   1.4594170e+00
  -3.3428451e-01   1.1554989e+00
   7.7835918e-01   1.5098658e+00
   1.3924506e+00   1.1166889e+00
   1.5673428e-01   2.8034518e-01
   5.8608225e-01   6.6915516e-01
   4.1391904e-01   6.2759419e-01
  -3.4932382e-01   8.0590762e-01
  -1.3597218e-01   7.3067230e-01
   7.0192102e-01   1.1508346e+00
  -6.3200666e-01   9.7514710e-01
   2.4847633e-01   2.1896617e+00
   1.8327936e-01   2.6455193e+00
  -1.6837461e-01   2.0691927e+00
  -6.6880550e-02   2.4331490e+00
  -1.0920047e+00   1.5228440e+00
  -1.6424605e-01   1.8906738e+00
   5.7425531e-02   1.6934010e+00
   2.6237616e-01   1.4604707e+00
   8.5090709e-01   1.4893469e+00
   6.3237916e-01   3.1828889e+00
   3.9682010e-01   2.4013314e+00
   8.2139668e-01   1.3601203e+00
   3.4947970e-03   5.6462515e-01
  -3.5390945e-01   1.0632308e-01
  -6.6117146e-01   1.7820859e-01
  -1.4601579e-01   3.0708223e-01
  -4.8255657e-01   3.3936559e-02
   1.3640780e-01   5.1314693e-01
   6.4944681e-01   1.8566537e-01
  -9.0185029e-01   3.9914024e+00
   2.8592873e-01  -1.2947239e-01
   3.5010951e-01   1.3117022e-01
  -6.3780251e-01  -1.0456413e-01
   2.5288864e-01   8.3423648e-01
  -3.9046686e-01  -6.4757516e-01
  -1.3171679e+00  -3.2756897e-01
   2.1290527e-01   1.6076861e+00
  -4.8331481e-01   6.1739177e-01
  -2.6778561e-01  -5.8885374e-01
  -7.2507178e-01  -2.1868182e-01
  -2.7126615e-01   3.6900635e-02
  -7.3450550e-01   3.3619577e-01
  -1.0225435e+00   2.7070391e-01
   9.4793183e-02   2.5850863e-01
   5.4551402e-01   4.2440047e-01
   4.6960374e-01   1.4585891e+00
  -7.4465117e-01   1.4294786e+00
   5.2250328e-01   1.1389277e+00
   4.2863144e-01   8.3882101e-01
   3.0197581e-01   8.1012241e-01
   1.0760843e+00   1.1024797e+00
   1.1327587e+00   1.2033994e+00
   7.8153664e-01   9.6443566e-01
   1.6578915e+00   1.6511100e+00
  -7.2037130e-01   1.0601316e+00
  -8.6490662e-01   1.9013393e-01
  -1.0722277e+00  -5.2520030e-02
  -7.6088112e-01   8.2668891e-01
  -7.7662297e-01   1.0058320e+00
  -5.3371555e-01   1.7993330e+00
  -6.4958450e-01   1.2868076e+00
  -4.3327297e-01   1.8254223e+00
  -2.3955878e-01   7.2460115e-01
  -5.8950935e-01   4.4003299e-01
  -2.1324103e-01   1.9613682e+00
  -6.1138678e-01   1.5632714e+00
  -2.2972349e-01   1.4814954e+00
   4.5727047e-01   1.5051112e+00
   1.0126457e+00   1.5675678e+00
   1.5196388e+00   1.4907327e+00
   2.1160718e+00   1.1823442e+00
   1.8811590e+00   1.0868876e+00
  -3.8828363e-01   1.6485195e+00
  -4.0339563e-01  -2.2059739e-01
   2.1074099e-02  -9.0059394e-01
  -5.9475308e-01  -2.5488056e-01
   8.8349430e-01   4.8574716e-01
  -4.6781114e-01   5.1449948e-02
  -3.1685068e-01   6.2388411e-01
   1.7046577e-01   3.9600094e-01
   1.1933116e+00   7.1397325e-01
   4.3806841e-01   1.7321752e+00
   5.8097625e-01  -8.6996747e-02
   8.5201333e-01  -2.2821151e-01
   1.5742928e+00   7.3587009e-02
   2.9632518e-01   1.4856849e+00
  -4.7780768e-01   2.0788094e+00
  -3.5572862e-01   1.7992538e+00
  -1.0109432e+00   1.9686905e+00
  -1.3307282e+00   1.1261998e+00
  -8.9629821e-01   1.2486906e+00
   1.0733007e-01   4.0631976e-01
  -4.1095559e-01   1.8035151e+00
  -6.6118761e-01   1.8000252e+00
  -6.4072016e-01   1.8756915e+00
  -2.8078217e-01   1.6495647e+00
   3.3664219e-01   1.9474221e+00
  -1.6666576e-01   2.0132249e+00
  -3.8761707e-01  -6.3561869e-03
  -1.2347443e-01   2.5485027e+00
   1.0082624e-01  -1.0786364e-02
  -4.5121530e-01  -5.5720117e-01
  -5.0962783e-01  -2.8691381e-01
  -6.9953910e-01   4.9181892e-01
   1.9698539e+00  -6.6879501e-01
   1.1000358e+00  -7.0769616e-01
  -1.2001795e+00   1.5419002e+00
   2.8643010e-02   8.7368739e-01
  -3.1981904e-01   9.9210768e-01
  -7.5768821e-01   9.5327034e-01
   1.0261302e-01   4.8810920e-01
   6.5518327e-02   1.9487473e+00
  -7.1025563e-01   7.0589022e-01
  -2.5085854e-01   4.3943556e-01
   4.3388870e-02   7.8179322e-01
   7.5566853e-01   8.2221287e-02
   1.1132324e+00  -1.2225366e-02
   7.5494057e-01   4.5662426e-01
   4.6850568e-01   6.6334586e-01
   4.6742367e-01   4.1685277e-01
   1.8593336e-01   1.3608355e-01
   2.1310996e-01   8.8079104e-01
   3.4152620e-01   2.0278492e-01
  -2.4968867e-01   1.0899223e+00
  -1.0520140e+00   1.4295538e-01
  -4.2622911e-01  -1.1002222e-02
  -8.5828429e-01   4.9896131e-02
  -4.1843218e-01   4.8829757e-03
  -8.4881990e-01   5.8688845e-01
  -3.5709194e-01   5.0774678e-01
   1.3468088e+00  -8.6837615e-02
  -9.1793259e-02   1.0960975e-01
   2.0447945e+00  -3.6796569e-01
   4.3406308e-01   3.0774668e-01
  -1.3333661e-01   6.7178512e-02
  -1.1711639e+00   5.1480818e-01
  -9.2771853e-01   2.3673693e-01
   3.6843166e-01  -1.2725197e-02
   5.9015341e-01   4.3574941e-02
   1.2605642e+00  -3.5132426e-01
   3.3493536e-01   1.6796970e-01
   9.5932719e-01  -3.0801658e-02
   4.8329592e-01   1.7853400e-01
  -7.0303596e-01   4.5018045e-01
  -1.5809783e-01   3.5377728e-01
  -4.4889218e-01   2.6145707e-01
   2.3812326e-01   4.4250670e-01
   4.7409690e-01   3.3719192e-01
  -9.1527307e-01   5.9058709e-01
   2.7502498e-01   1.9915434e-01
  -1.3514505e+00   3.2567808e-01
   5.1042300e-01   1.6628865e+00
  -6.7189054e-01   3.5504527e-01
  -2.0208369e-01   9.0891881e-01
  -6.3258223e-01   5.4568389e-01
   3.4390164e-02   2.9664143e-01
  -4.6955775e-01   6.5271621e-01
   2.3718280e-02   1.1019997e+00
   1.4538841e-01   1.4339182e+00
   1.6111709e-01   1.5409963e+00
   5.1909769e-01   1.6611138e+00
   5.3645878e-01   2.5869636e-01
  -2.8991989e-01   1.0548785e+00
   1.9685122e-01   1.0491685e+00
  -4.5478422e-01   2.5221905e-02
  -7.1535691e-01   1.7310025e-01
  -8.1877147e-03   5.6958653e-01
   1.0629544e-01   1.1449791e+00
   8.4204245e-02   4.4153433e-01
  -1.1704765e-01   1.3049844e+00
   5.3150033e-02   3.7824682e-01
  -6.5633308e-02   2.7142938e-01
   6.4752652e-01   1.5230512e+00
   4.6245543e-01   7.1250956e-01
   4.2762231e-01   5.2499274e-01
  -1.7872297e-01  -3.6156431e-01
   3.3067706e-01   9.7084699e-02
  -4.3360880e-01   1.4328945e+00
  -1.1967082e-01   8.1446170e-01
  -3.4442283e-01   1.4564197e+00
  -5.1678954e-01   1.3444749e+00
   2.9734419e-01   2.7265266e-01
  -1.2252379e+00   2.2189299e+00
   7.0875813e-01   7.6805812e-01
  -2.8445247e-01  -2.0925504e-01
   3.7014831e-01   5.5570529e-01
   8.1563375e-02   1.5941392e-01
   3.8972984e-01   4.5155313e-01
   1.5309837e-01   7.1210906e-01
  -5.6481786e-01   2.0452913e+00
   8.4686935e-01   3.2639442e-01
  -7.0693645e-01   4.2000932e-01
   7.0822654e-01   8.1291840e-02
   5.8936818e-02   1.8062257e-01
  -3.3899607e-01   2.4366825e+00
  -2.1813969e-01   1.7877580e+00
  -1.8690614e-01   8.9309157e-01
   2.6505658e-01  -2.8790593e-02
  -1.7149118e-01   4.2547175e-01
  -1.2843840e-01   9.4100943e-01
   3.7165786e-01   6.2621703e-01
   1.7701014e-01   8.6756404e-01
   1.2474535e-01   6.5448039e-01
   7.1423605e-02   7.3112068e-01
   2.5520116e-01   4.9214452e-01
   7.7676136e-01   1.0486999e+00
  -8.5023159e-01   1.6448058e+00
  -8.3477124e-01   1.9701149e+00
  -7.0960158e-01  -4.7696306e-01
  -4.1477352e-01   6.4166273e-01
  -7.0742783e-01   1.1562380e+00
  -4.0081122e-01   6.6869876e-01
  -4.1158881e-01   1.1903392e+00
  -2.7333668e-01   1.0278307e+00
   1.4472216e-01   7.2071649e-01
  -5.1031218e-02   2.3222252e-01
  -1.2315403e+00   1.4464605e+00
   6.4011704e-01   2.0777158e-01
   1.0101454e+00   5.5061381e-01
   1.5590761e+00   1.4527742e+00
   1.7241738e+00   1.3933632e+00
  -1.5448588e+00  -4.7539328e-01
  -4.6114367e-01   1.6019097e+00
  -4.4793158e-01   3.2146510e-01
   7.9957079e-01   1.4544171e+00
   3.9696772e-02  -5.5046256e-01
  -6.4715567e-01   3.1752281e-01
   1.0516398e+00   6.8009840e-01
   1.1669352e+00   9.7626769e-01
  -1.0494077e-04   4.0252991e-01
   3.0333119e-01   6.1150355e-01
   1.4623302e+00   2.8018664e-01
  -2.6170786e-01   5.6460879e-01
   4.5820182e-01   4.7008064e-01
   2.5948094e-01   7.0901957e-01
   3.5044469e-01   4.3230712e-01
  -2.3858797e-01   6.2852216e-01
   2.2286596e-01   5.3681034e-01
   1.2731617e-02   2.4006620e-01
  -1.0614236e+00  -5.2912316e-01
  -6.0706796e-01  -8.6193957e-01
  -3.6140183e-01   1.4175662e-01
  -4.2372706e-01   4.6011264e-01
  -1.0953722e+00   1.2796194e+00
  -8.1310329e-01   2.8555332e-01
  -2.3551413e-01   5.5561160e-01
   6.0419489e-01   1.2367067e+00
   1.7724911e-01   4.4957983e-01
  -5.0006588e-03   5.7078136e-01
  -4.3565430e-01   5.0004202e-01
  -6.7625308e-01  -4.0278660e-01
   1.5164004e+00   5.4399222e-01
   2.1074809e-01  -4.2880278e-01
   1.3535980e+00   5.2903202e-01
  -5.7590796e-02   3.6824590e-01
  -6.5917229e-01  -1.1097193e+00
   3.4143752e-01   1.3828135e+00
  -1.4556802e-01   1.1955258e+00
  -2.7170312e-01   1.6986691e+00
  -2.5013689e-01   9.2353051e-01
  -6.4987719e-02   4.4217508e-01
  -6.2622571e-02  -1.0897296e-01
  -1.5571699e-01  -1.1644829e-01
   7.0414735e-01   2.2522015e+00
   4.9795710e-01   2.0808332e+00
  -3.5501913e-01   2.5932453e+00
  -9.7218157e-02   1.1166434e+00
  -1.4056937e-01   1.3146412e-01
   8.6852915e-01   5.2249714e-01
   2.5550144e-01   5.1249056e-01
   6.6257311e-01   5.7412348e-01
   1.3133846e+00   1.7639713e-01
   9.1763050e-01   5.4200186e-01
   1.5240998e-01   2.7431638e-01
  -7.4920900e-02   9.6215224e-01
  -1.3541106e-02   7.3943355e-01
  -4.4320495e-01   5.6696249e-01
  -6.1019745e-01   7.3271312e-01
  -2.1319454e-01   1.0789283e+00
  -2.5540414e-01   1.3895553e+00
   1.5974904e-01   3.0032182e+00
  -3.2107842e-01   1.9137889e+00
  -2.4049733e-01   1.7975860e+00
  -5.4809634e-01   1.0237710e+00
  -3.8932963e-01   1.3644264e+00
  -2.9064909e-01   9.0362140e-01
  -5.0764398e-01   1.1989413e+00
   2.0068755e-01   1.6223117e+00
  -6.2270753e-01  -1.3295262e+00
  -4.5134899e-01   1.4663901e+00
  -3.8627412e-01   1.3866894e+00
   4.8727764e-01   1.4824450e+00
   2.2614642e-01   1.4228704e+00
   1.4383979e-01   1.5708823e+00
  -1.1091894e-01   1.3433340e+00
   1.7348872e-01   1.4906388e+00
   3.9997377e-01   1.5555074e+00
   1.3813779e-01   1.7628702e+00
   2.4324570e-01   1.2981140e+00
   1.4881003e-01   1.5675177e+00
   3.7830585e-01   1.6064355e+00
   3.5020599e-01   4.7766617e-01
   6.6612364e-01   1.4355695e+00
   1.6002974e-01   1.2998358e+00
   1.0039956e-01   8.2062576e-01
   3.2898372e-01   8.1380439e-01
   6.7161413e-02   1.1258179e+00
   2.0623837e-01   1.7387357e+00
  -7.0298605e-02   1.3955784e+00
  -4.3272816e-01   9.0419264e-01
  -6.3620493e-01   8.1257292e-01
  -2.4750823e-01   1.4088322e+00
  -5.3345035e-01   8.2512369e-01
  -1.3322217e-01   1.6587910e+00
  -5.5334907e-01   1.6299177e+00
  -6.6306460e-01   5.3534747e-01
   9.3862945e-01  -1.7256777e-01
   9.1108833e-01  -7.9757125e-01
  -1.0454895e+00   1.2888189e+00
   9.0663631e-02   1.2105417e+00
  -9.0689362e-02   1.1153214e+00
   1.4147304e-01   3.0826795e-01
   4.0192321e-01   6.6266154e-01
  -4.9695334e-02   7.6087535e-01
   1.2399740e-01   1.0519712e+00
   1.3091885e-01   1.0047677e+00
  -1.1705938e-01   1.1670400e+00
  -7.4422837e-01   2.0415640e+00
   1.4809007e+00  -6.9023508e-01
  -5.2981584e-01   1.9385403e+00
  -7.2541480e-02   9.9585226e-01
   2.0970927e-01   9.2312908e-01
   3.8872673e-01   1.4803501e+00
   3.1040862e-01   1.6973540e-01
   2.5333416e-01   1.5773353e+00
   1.9763471e-01   1.7660699e+00
  -1.0971490e+00   1.7963357e+00
  -1.9310687e+00   2.2179790e+00
   9.8328869e-02  -2.2372177e+00
  -1.5254342e+00  -3.2996440e-01
  -7.3181991e-01   1.3133383e+00
   1.4577928e-01   1.5170222e+00
  -8.1125384e-02   5.3847631e-01
  -3.1849855e-01  -7.2929692e-01
  -2.0320952e-01   4.5290879e-02
  -6.5816847e-02   1.0963245e+00
  -2.8279647e-01  -3.1023689e-01
   4.5752772e-01  -2.2255526e-01
   4.8556286e-01   1.7072673e-01
   6.1517215e-01   9.7975824e-01
   3.2563811e-01   1.5852496e+00
   1.0460585e+00   2.8779020e+00
   7.1162708e-01   2.7402179e+00
  -4.3047888e-01  -2.6860264e-01
   1.1838684e+00   4.3637773e-01
   5.7177371e-01   8.2337626e-02
  -1.0764367e+00   8.2987646e-01
  -8.2739136e-01  -1.9984505e-01
   1.0147792e-01   1.4237099e+00
  -6.3081353e-01   3.3663832e-01
  -3.6448345e-01   1.3051779e+00
  -8.1640882e-01   1.4582052e+00
  -5.2260054e-01   2.2694683e+00
  -6.7314881e-01   1.9359157e+00
  -2.7204323e-01   3.2578869e-01
  -1.4485553e-01   2.7185551e-01
  -2.1773446e-01   4.8838041e-01
  -2.8874678e-01   6.8436632e-01
  -4.8834459e-01   9.6680217e-03
   3.0745253e-01   2.1285654e-01
   1.1068510e+00   1.0231013e+00
   8.5617298e-01   6.7111348e-01
   4.7115894e-01   8.8064065e-01
   3.4028972e-01   2.0219117e+00
   6.9240184e-01   1.6488570e+00
   3.3400608e-01   4.9320055e-01
   5.9779947e-01   1.5335939e+00
   7.9731074e-03  -1.6157664e-01
  -2.1638125e-01  -6.6860762e-02
   7.4729716e-01   1.3532810e+00
  -9.2731980e-01  -1.6884794e-01
  -5.2238925e-01  -4.4839339e-01
  -5.7317192e-01  -1.4528712e-01
   8.9918050e-01   1.4319302e+00
  -2.7163794e-01   1.1574612e+00
  -4.0511212e-01   7.2332175e-01
   1.9024536e-01   6.6020804e-01
   1.2538613e-01   7.3576423e-01
  -7.7196451e-01   7.8100246e-01
  -7.1270818e-01   4.8355367e-01
   2.8112456e-01   4.2843289e-01
   1.2033412e+00   8.9619924e-01
   8.6208257e-01   1.2131599e+00
   1.0162515e+00   1.0356098e+00
   9.0953593e-01   6.4115008e-02
  -2.0496488e+00   4.4552150e-01
  -5.0043861e-02  -1.4897443e-01
  -3.4213646e-02   1.4115049e-01
   1.8645540e-01   4.7285257e-01
   1.3964700e+00   6.0066724e-01
   1.4465769e+00   6.6243631e-01
   2.3870708e-01   1.0393665e+00
   3.7330702e-01   1.5032593e+00
  -1.8373527e-01   9.3923630e-01
   1.4605524e-01   5.7826230e-01
  -5.6278478e-01   1.9196047e-01
  -3.7340874e-01  -2.5679266e-01
  -1.5895858e+00  -2.1395810e-01
  -1.3180801e+00   1.6671231e+00
   1.4376561e-01   9.8286720e-01
  -5.8722324e-01   1.1990818e+00
   2.5946125e-01   7.9850382e-01
  -1.1259500e-01   6.7335334e-01
   2.5867037e-01   8.4286372e-01
  -2.9688551e-01   1.1001530e+00
  -9.8511581e-02   7.7152437e-01
   4.0358995e-01   4.6401793e-01
   1.7068377e-01   1.0620147e+00
   4.7433433e-01   7.3631551e-01
  -3.1890769e-01   1.2356380e+00
  -1.1511170e-01   1.0020921e+00
  -7.2237754e-02   6.3185595e-01
   1.7198701e-01   8.3959269e-01
   4.8755704e-01   9.5045939e-01
   5.2352244e-01   9.9289334e-01
  -5.1344801e-01   1.2838183e+00
   1.3542160e-01   5.9663372e-01
  -1.6923189e-01   6.5850852e-01
   7.4806717e-01   5.6141739e-01
  -1.5106253e-01   7.4890628e-01
  -7.7133989e-01   5.0753713e-01
   4.1656161e-01   1.7576557e-01
  -1.9237617e+00   9.3309160e-01
   1.8852532e-01   7.3890113e-01
  -1.1254141e-01   1.1631631e+00
   7.0130691e-03   9.8902431e-01
   2.5251467e-01  -3.4498573e-01
   1.3523678e-01   3.8654192e-01
   6.0971155e-01  -3.6802793e-01
   3.4035239e-01   1.4121645e+00
   1.6117307e-01   4.1961261e-01
  -1.1321284e+00   7.2055143e-01
  -2.0129892e-01   5.5143350e-01
   3.0929542e-01  -7.6462283e-02
   1.1972379e-01   4.1154678e-01
   8.7779316e-02   3.5310594e-01
  -3.6412067e-01   5.8533196e-01
  -5.9779615e-02   8.4205775e-01
   6.9105634e-01  -1.2814749e-01
   7.1034896e-02   7.3453603e-01
  -4.3896935e-01   1.0434359e+00
   5.8085264e-01  -3.9926934e-01
   7.4093565e-01   8.3337314e-01
  -2.2776519e-01   9.9959822e-01
   3.2223625e-01   1.4003966e-02
   8.1739130e-01   2.5105728e-02
   8.1522200e-01   1.6851721e-01
  -8.5890604e-01  -2.1356553e-01
  -1.1563198e+00   1.2464858e+00
  -6.9823416e-01   1.4159519e+00
  -1.0517732e+00   4.6201230e-01
   4.9583057e-01   1.3486031e+00
   6.3641171e-01   4.5924698e-01
  -1.8272328e-01   7.3727270e-02
  -6.1471991e-01  -2.3289715e-01
  -4.8000550e-01   4.8730511e-02
   5.5836263e-01  -8.7669130e-02
   7.9737735e-01  -4.9828927e-01
   1.1108085e-01  -1.3925457e-01
  -4.2998332e-01   5.2301555e-01
  -2.6913956e-01   1.4898954e+00
  -9.4400009e-01   2.1719296e+00
  -1.5685635e+00   2.5725531e+00
  -5.1104493e-01   1.9753305e-01
  -1.4201065e+00   2.6764990e+00
   1.8250380e+00  -7.3962565e-01
  -1.4942458e+00   2.5181416e+00
   1.4653546e+00  -6.6858641e-01
   2.1677993e+00  -3.9886812e-01
   9.8951964e-01  -6.3335068e-01
   2.3330289e-01   8.5785775e-01
  -8.0542182e-01   3.9243014e-02
   1.4611468e-01   7.8666725e-01
  -3.4996915e-03   2.6316456e-01
   3.2886660e-02   3.7300650e-01
   1.7308066e-01   6.5277995e-01
   9.5390695e-02   4.3716896e-01
   2.5120534e-01   1.0980449e+00
  -1.2305941e-01  -3.3312403e-01
   8.6791227e-02   5.8500442e-01
  -5.4785113e-01   6.8379283e-01
  -3.4595199e-01   1.1642255e+00
   3.5532217e-01   3.4828780e-01
  -2.4625453e-01   9.2594260e-01
  -5.8303153e-01   6.9639661e-01
  -8.5046326e-01   9.0994982e-01
  -9.9126701e-01   8.2902790e-01
   1.5565372e+00   5.0419099e-01
   5.6364627e-02   9.4492382e-01
   7.3492160e-01   1.1930717e-02
   1.1454895e+00  -4.8713005e-01
   1.0422402e+00  -3.1791893e-01
   6.8068090e-01   3.7316362e-01
   7.0910764e-01   1.7991475e-01
  -5.7698718e-01   1.0305856e+00
   5.1963960e-01   1.3156621e-01
   3.7636163e-01   3.5854374e-01
  -5.9394074e-01   9.2200534e-01
   5.1352843e-01   9.8028211e-01
  -3.6069221e-01   8.4845294e-01
   6.3959159e-01   7.2105163e-01
  -1.6894722e+00  -2.9955836e-01
  -1.6306646e+00  -1.2785111e-01
   9.8631891e-01   7.9986442e-01
   5.4876932e-01   7.0108470e-01
  -7.7645831e-01   3.8525637e-02
   4.5823977e-01   1.3330074e+00
  -1.3283637e+00   6.4277751e-01
  -1.4970837e+00   8.6042434e-01
  -1.3902945e+00   1.0675878e+00
  -9.3238014e-01   1.4179596e+00
   7.6074435e-01   6.9204067e-01
   5.5266555e-01   8.2981159e-01
   6.9379019e-01   1.3451817e+00
  -1.5834906e+00   1.2865437e+00
  -1.9150358e+00   1.3360622e+00
  -1.6406411e+00   7.0651044e-01
  -7.2119323e-01   1.6548237e-01
   1.3909734e+00   1.0836630e+00
   1.0680393e+00   1.1632035e+00
   1.3806867e+00   1.1295174e+00
   1.7003478e+00   1.6133494e+00
   1.5753540e+00   1.5116826e+00
  -1.4596567e+00   6.1161270e-01
   1.2967995e+00   1.4781151e+00
   1.7190554e+00   1.3114686e+00
  -1.1427993e+00   3.1736497e-01
   1.1068187e+00   8.1048571e-01
   9.8341673e-01   5.7761482e-01
  -1.8346225e+00   9.4089591e-01
  -1.0836173e-01   1.1644980e+00
  -3.8416568e-01   1.6176764e+00
   1.7410824e-01   1.8124529e+00
   2.1675871e-01   1.1115617e+00
   2.2981065e-01   5.2602580e-01
   1.0025367e-01   1.1895766e+00
  -1.3534542e-01  -6.9795123e-01
  -6.1952181e-01  -2.5370485e-02
  -3.2482848e-01   4.2909621e-01
   1.2290168e-01   5.1519001e-02
   1.1713196e-01  -3.9037997e-01
  -1.3949277e-01   1.0147628e+00
   7.1831094e-01  -1.0913481e+00
  -1.4748269e-02   4.3733769e-01
  -5.2081020e-01   1.3340498e+00
  -1.0893083e-01   4.2925801e-01
   6.7692934e-01   5.0239346e-01
  -1.3780525e+00   2.1991132e+00
  -1.4580047e+00   2.4719234e+00
  -1.0286992e+00   2.2852871e+00
  -1.1162676e+00   2.1012450e+00
   5.5432846e-01   1.4675010e+00
  -9.5271554e-01   2.1689490e+00
  -6.4209974e-01   1.8894269e+00
   1.0785814e+00   1.3241713e+00
  -6.5156869e-01   2.3868775e+00
  -7.9636751e-01   2.4509958e+00
  -7.7604259e-02   2.0811841e+00
   1.2723136e+00   1.4692525e+00
  -3.0171934e-01   1.9407097e+00
  -1.2402742e+00   2.3548540e+00
   1.6467156e-01   1.4609330e+00
   7.1354084e-01   1.4450259e+00
  -4.2857496e-01   1.9473470e+00
   8.4491060e-01  -6.6347085e-01
   6.1726080e-01  -9.5210977e-01
   8.0797666e-01   8.6737861e-01
   1.6502147e-01   1.3161870e+00
   6.0099477e-01  -1.0746241e+00
   8.5918714e-01   8.5043145e-01
   1.0157705e+00  -4.7288529e-01
  -3.2370165e-01   2.2532469e+00
   3.7450456e-01   1.0697896e+00
   1.3265876e+00   6.3719207e-01
  -1.0375513e-01   1.4710033e+00
  -6.8106594e-01   2.9692320e-01
  -5.5010321e-01   1.2838462e+00
  -1.0299138e+00   1.3699882e+00
  -8.8792587e-01   2.2298283e+00
  -9.7778115e-01   1.8728881e+00
  -3.2797457e-01   3.7074088e-01
  -1.8748740e-01   3.0682773e-01
  -4.2525704e-01  -1.3851277e-01
  -2.2924416e-01  -1.1981780e-01
  -5.5197614e-01  -2.5473605e-03
   1.3111099e-01   1.7490947e-01
   9.0600919e-01   1.2594219e+00
   7.3740689e-01   8.5845317e-01
   3.1785252e-01   1.0077791e+00
   2.7934314e-01   1.4442250e+00
   4.6710739e-01   1.8082517e+00
   1.9570613e-01   6.6746526e-01
   3.6171977e-01   1.6615555e+00
   4.7944122e-01   3.9800028e-01
  -1.8983711e-01  -4.7958230e-02
   5.1819004e-01   1.5182245e+00
   1.3628972e+00   1.2918087e+00
   3.8553700e-01   1.2366487e-01
   1.1921791e+00   9.2671874e-01
   9.3711304e-01   8.8383085e-01
   8.7358651e-01   4.8025614e-01
   2.1471270e-01   1.7056967e-01
  -1.1724202e-02   5.9721061e-01
   3.9051047e-01   6.6082834e-01
   3.3260261e-01   7.2975737e-01
  -5.7568322e-01   8.8203224e-01
  -5.9525449e-01   9.4827424e-02
  -4.2764164e-01   1.4181977e-01
  -4.5931965e-01   3.3007495e-01
   9.7680347e-01   1.9088250e+00
   6.6069623e-02   6.4243733e-01
  -7.4002284e-01   5.6122943e-02
  -1.0661315e+00   1.0657828e+00
  -1.3825253e+00   3.4220252e-01
  -1.2259536e+00   6.9497795e-01
  -7.5259435e-01   3.4642556e-01
   5.4550372e-01   8.3988673e-01
   9.3230828e-02   3.6924795e-02
  -1.7853193e-01   7.9467480e-02
  -3.9387739e-01  -5.6661957e-01
  -3.6898041e-01  -1.9523698e-01
  -4.4133923e-01  -5.6786766e-01
   7.3341015e-01   4.8262473e-01
   1.2283271e+00   4.5732744e-01
   1.0355304e+00  -1.7968309e-01
   4.7373617e-01   1.1814890e+00
  -5.0210724e-02   7.1603173e-01
   1.9127532e-01   1.0497181e+00
  -1.1428893e-01   5.3070713e-01
  -2.1807484e-02   3.6709430e-01
  -7.8276864e-01   1.1355600e+00
  -9.3525644e-02   1.3503455e+00
   8.6537670e-01   1.6616390e+00
   7.2433747e-01   2.1212969e+00
   6.0816725e-01   8.9642370e-01
   7.4138611e-01   2.3435285e+00
   2.5772408e-01   2.7353055e+00
  -8.3957270e-01   3.4220587e+00
  -1.0060439e+00   3.2491599e+00
   6.6584307e-02   2.9859451e+00
  -2.2798659e-01   1.9231185e+00
   2.6450837e-01   2.8318375e+00
  -9.5889284e-01   2.9968938e+00
  -1.9401332e-01   2.7683555e+00
   9.6015035e-02  -6.5883777e-01
   1.8115138e-01   7.2070686e-01
  -5.4139459e-01   7.1384703e-02
  -3.5961522e-01   4.5859534e-01
  -5.3469568e-01   3.2573483e-01
  -6.5449932e-02   9.1092445e-01
  -4.2243978e-01  -6.3514803e-02
  -3.6946081e-01   8.8244415e-01
  -3.6166782e-01   4.6682173e-01
  -9.0776760e-01   2.4973050e-01
  -3.0626646e-01   5.6354086e-01
   5.3565589e-01  -1.7273127e-01
   3.0175285e-01   2.8131104e-01
   3.0973946e-01   2.3758754e-01
   1.0951180e+00   2.4122968e-01
   5.3204717e-01   8.3513825e-01
   3.3667281e-01   5.3037795e-01
  -3.9944636e-01   5.8058696e-02
  -2.4739367e-01   6.6262060e-01
   4.8873618e-01   5.3658795e-01
  -1.1654736e-01  -3.7845389e-01
   8.5127149e-01   6.8750458e-01
  -1.0025505e-01   2.2301540e+00
   2.2059684e-01   2.1895777e+00
  -4.1863567e-01   1.7425044e+00
  -8.4700980e-01   2.3838413e+00
  -2.0740272e-01   2.1443323e+00
   5.2055606e-01   1.7151105e+00
   5.9930269e-01   1.3887749e+00
   1.6575049e-01   2.2218709e+00
   8.7279954e-01   2.2838845e+00
   4.0431182e-01   1.4790315e+00
   2.4289524e-01   1.6212371e+00
   4.0318913e-02   1.9088431e+00
  -1.7709932e-01   2.8541951e+00
   4.6346555e-01   2.2503096e+00
  -1.5299853e-01   1.2561277e+00
   4.8807718e-01   1.1568845e+00
  -1.0595115e-01   1.0209838e-01
   1.3220425e-01   1.4974913e-01
   3.8960475e-01   5.1347917e-01
   2.2723425e-01   6.6199380e-01
   4.5515091e-01   1.0928135e+00
   7.2174791e-02   4.7599375e-01
   4.5135766e-01   8.3504754e-01
  -4.2811540e-01  -4.5843860e-01
  -7.0279301e-01  -8.1074418e-01
  -2.1628364e-01  -9.2503606e-01
  -7.4846356e-01  -8.4521883e-01
  -7.2702314e-01   1.5321925e+00
  -2.2451144e-01   8.2277637e-01
  -6.8925850e-01  -3.6980848e-01
   1.7311163e-01   4.2526650e-01
   1.0308952e-01   9.8723149e-01
  -2.1239168e-01   3.6731727e-01
  -3.7097598e-02   3.8456384e-01
  -8.6379078e-02   9.6213524e-01
  -4.9631500e-01   1.1274368e+00
  -2.6746250e-01   1.2737658e+00
  -1.1987525e-01   1.3373020e+00
   2.7275575e-01   1.8360038e+00
  -1.4403194e-01   1.4040689e+00
  -5.9213526e-02   1.3080547e+00
  -3.0385572e-01   1.9378780e+00
  -6.5189002e-03   1.2512967e+00
   7.4608124e-02   1.8053273e+00
  -4.8264642e-02   1.9234159e+00
   4.1735494e-01   1.2665797e+00
   2.3133177e-01   1.7553174e+00
   1.0300453e-02   1.1023472e+00
   7.4253847e-02   1.4397085e+00
   1.7589103e-01   1.0604265e+00
   3.4051512e-01   5.9514821e-01
   1.3424356e-01   3.5379522e-01
   2.7983226e-01  -3.7606627e-02
   1.1659336e-01   3.1226558e-01
  -3.0908011e-02   7.2113634e-01
  -5.0480498e-01  -4.3374982e-01
  -8.6762518e-02  -1.7681837e-01
   6.3254266e-02   8.9346105e-01
  -3.1896484e-01   8.4377005e-01
   8.0438170e-02   9.4082285e-01
  -4.1471153e-01   1.2994029e+00
  -2.8620716e-01   9.3760545e-01
   1.4258401e-01   5.3819326e-01
   3.4849699e-02   1.1723902e+00
   2.7430173e-01   7.9619165e-01
  -4.1590863e-01   1.4345847e+00
  -2.5558196e-01   1.1683576e+00
   2.9022640e-01   1.2847941e+00
  -3.0382397e-03   9.5491724e-01
   3.2383342e-01   9.5534384e-01
   3.5990995e-01   1.0520874e+00
   2.8775692e-01  -1.2983729e+00
  -8.8938887e-02   7.2180596e-01
  -3.7437072e-01   8.8446826e-01
   5.0987903e-01   5.7254167e-01
  -7.1661451e-02  -1.3715881e+00
  -1.3983190e-01  -1.2110129e+00
   1.1364135e-01   2.5769365e-01
   3.3758886e-01   9.8882462e-03
  -1.9449965e-02   8.4772541e-01
  -2.2286945e-01   1.3258772e+00
  -1.3814226e-01   1.1323658e+00
  -1.4908481e-01  -2.2358865e-01
  -1.2463031e-01   5.1722679e-01
   2.0512832e-01  -3.3241958e-01
  -4.0009857e-01   2.4374033e-01
  -3.0294719e-01   3.7409528e-01
   8.8918878e-01   7.6575331e-01
  -1.0231597e+00   1.8222293e+00
  -4.5475985e-01   9.2348341e-01
  -7.7477841e-01   1.7679201e-01
   6.6176692e-01   1.5391550e+00
  -1.2885506e-01   1.1470854e+00
  -1.6184442e-01   1.0528530e+00
  -5.5418830e-01   2.3568099e+00
   4.4617513e-01   4.4145183e-01
  -5.4546306e-01   1.8614248e+00
  -2.9086455e-01   6.4175371e-01
   3.5528687e-01   1.3391649e-01
   3.9642427e-01   1.3329869e+00
  -5.0501113e-01   1.8115168e+00
   1.2064729e-01   6.5435479e-01
   5.8423034e-01   7.3987038e-01
   5.2354704e-01   8.6483691e-01
   1.7180424e-01   7.8346733e-01
  -4.7272903e-01   5.0570747e-01
   3.7920216e-01   9.1605964e-01
   5.8348063e-01   8.7072357e-01
   1.7815189e-01   2.1973118e+00
   3.2479367e-01   9.4623910e-01
  -2.6335001e-01  -3.7841131e-02
   2.6781967e-01   1.2259172e+00
   1.4310246e-01   1.4728754e+00
  -2.9679363e-01   1.1495196e+00
   1.2635359e-01   1.5027781e+00
  -5.5703993e-01   1.3543156e+00
  -2.9896778e-02   1.5089864e+00
   1.3132944e-02   1.3892551e+00
   1.8087077e-01   6.0422515e-01
   1.8731546e-01   7.2777734e-01
   2.2848545e-01  -4.3736547e-01
  -6.5895166e-01   1.3529772e+00
  -1.0495277e+00   1.1632061e+00
   1.0100447e+00   1.2618052e-01
   1.2551348e+00   8.8078183e-01
  -7.8169748e-01  -9.1452572e-01
   4.9186962e-01   4.2063648e-01
   4.1376364e-01   1.6214616e-01
   1.7093439e-01   3.2544825e-01
   2.1030445e-01   7.5746520e-01
  -5.6033816e-01  -7.4296563e-02
  -1.1185910e+00  -6.2162878e-01
  -9.0303348e-01  -7.4367628e-01
   2.6710989e-01   1.2171788e+00
  -1.0084248e+00  -1.3676460e+00
   5.7665378e-01   1.1597671e+00
   5.5534329e-01   1.0765314e+00
   6.3735832e-01   6.8994492e-01
   4.9204743e-01   6.3681904e-01
  -8.5523640e-02   3.9066289e-01
   6.0607105e-02   7.6721889e-01
  -8.1827672e-02   2.5992003e-01
   2.9588958e-01   1.2716107e+00
   6.4777643e-01   9.8192697e-01
   7.8759844e-02   4.6104057e-01
  -2.3132888e-02   1.2151334e+00
   1.6084163e-01   7.0468277e-01
   1.9214573e-01   1.4580613e+00
   3.5070422e-02  -4.7130865e-01
   2.7571300e-01   1.9065656e+00
  -8.8935733e-01  -4.5197286e-01
  -5.2181582e-01  -2.6718766e-01
   9.1794519e-01   8.5017457e-01
   2.0570309e-01   1.2012579e+00
  -2.7727192e-01   4.6395563e-01
   2.5908972e-01   9.0184470e-01
   6.4357745e-01   9.1415227e-01
   1.1574892e-01   1.4198295e+00
   1.5567582e-01   5.4885965e-01
   2.4684849e-01   4.8608974e-01
   2.3879072e-02   2.3568046e-01
  -3.8132378e-01  -8.0961202e-01
  -1.0412368e+00  -6.0190746e-01
  -1.0137816e+00  -5.3899050e-01
  -3.1003994e-01  -4.1431305e-01
   1.0153299e-02   6.1632175e-01
   3.0582925e-01   1.4339144e+00
   7.9453810e-01   1.6489811e+00
   5.9429827e-01   1.2899802e+00
   6.1665811e-02   1.5753923e+00
  -1.5643897e-01   2.0149505e+00
  -9.8713459e-02   1.5554788e+00
  -3.7705576e-01   1.9286224e+00
  -4.2051928e-01   1.4995587e+00
  -3.1769756e-01   1.1997616e+00
  -3.6344259e-02   1.7720878e+00
   6.9861902e-02   1.6115610e+00
   4.1683412e-02   1.6498301e+00
   3.3045472e-01   9.4182755e-01
   1.0425341e-01  -2.4090379e-01
  -6.4078569e-01  -3.8840332e-01
  -7.8262831e-01   6.6494949e-01
  -2.3504164e-01   9.1336396e-01
  -6.5311952e-01   8.2428448e-01
  -3.5500890e-01   7.7136680e-01
  -4.9830349e-01   1.1244339e+00
  -2.9230223e-01   1.1604207e+00
   2.2599930e-01   1.4740179e+00
   2.6011114e-01   2.0357224e+00
  -6.1312096e-01  -2.2179945e-01
   2.4555536e-01   1.3043017e+00
   1.5022162e+00   7.0790748e-01
   1.0002244e+00   6.3753422e-01
   2.4027537e-01  -1.0032896e+00
   3.2090651e-01   1.5171471e+00
   8.3930958e-01   1.5059952e+00
  -3.4875404e-01   1.3699271e+00
  -1.9170920e-02   1.1192408e+00
   1.8377915e-01   9.8677331e-01
  -3.7609697e-01   1.0597047e+00
  -3.4422416e-01   1.2091078e+00
  -4.4989342e-01   8.4807701e-01
   6.3192846e-03   8.7608127e-01
   1.0199351e-02   4.3610981e-01
   6.5612214e-02   2.8397243e-01
  -6.7754374e-01   2.2208976e-01
  -8.8125187e-02  -2.1708198e-01
   1.2562628e-01   4.9402381e-01
   4.9593334e-01   5.1571208e-01
   3.8550158e-01   1.2105713e+00
   3.2752257e-01   1.1890269e+00
   6.5487005e-01   9.3942568e-01
   4.0348874e-01   1.2523864e+00
   5.2517021e-01   1.1884343e+00
   2.1446610e-01   1.1393990e+00
   2.5396805e-01   1.1565068e+00
  -5.3447402e-01  -7.2765097e-01
  -9.8144291e-02  -3.4687392e-01
  -2.8082087e-01  -3.9547339e-01
   4.1108570e-01   1.0788410e+00
  -5.7305891e-01   1.2816693e+00
  -1.4334522e+00   7.6274683e-01
   5.5332070e-01  -1.8460161e-02
  -3.2738753e-01   5.5272209e-01
  -4.7817468e-01   6.3056492e-01
  -2.3920331e-02   7.7349154e-01
  -1.9963699e+00   1.4191578e+00
  -6.3384472e-01   1.6533961e+00
   3.4181025e-01   1.8941008e+00
   4.6964172e-01   1.4903931e+00
   1.9330640e-01   1.4010544e+00
   2.0433766e-01   6.6139120e-01
   9.4033434e-01   1.8101854e+00
   4.3104524e-01   2.2763541e-01
   1.4953069e-01   8.1335549e-01
  -7.6403843e-01   9.9350162e-01
  -7.1181035e-01   7.0000275e-01
  -5.3801400e-01  -4.6664191e-01
   9.6622446e-01   4.8234339e-01
  -1.2693205e+00   1.2971958e-01
   9.5832442e-01   5.0709758e-01
   7.1818519e-01   3.0509172e-01
   8.1350173e-01   4.1462782e-01
   3.3175952e-03   2.7412399e-01
  -4.9750701e-01   1.1488174e+00
  -5.5876707e-01   1.1277338e+00
  -9.3488988e-01   1.2999393e+00
  -1.2806418e+00   1.7135876e+00
  -7.8440187e-01   1.6445727e+00
  -6.5396554e-01   1.5694253e+00
   1.1463836e-01   1.0462135e+00
   1.0293187e-01   2.0613751e+00
   9.4222076e-02  -1.4561831e+00
   4.4075580e-01  -6.2565559e-01
   5.4301755e-01  -5.9070466e-01
   3.3376332e-01   2.0046188e+00
   2.2798780e+00  -8.1775724e-01
  -5.3207245e-01   1.5772792e+00
  -3.0897436e-01   1.9503300e+00
  -5.5644951e-01   1.4586963e+00
   1.6977227e+00  -1.0145904e+00
   1.4619561e+00  -1.1619195e+00
   8.0944608e-01  -1.4589809e+00
   2.4808336e-01  -8.5979751e-01
  -5.7978358e-01   2.4688197e+00
  -1.1498695e+00  -1.0787717e+00
  -2.8909267e-01  -1.7870529e+00
  -3.0208013e-01  -6.2833548e-01
   5.4592231e-02  -1.4230576e-01
   7.8800113e-01   2.5720390e-01
   2.1694596e-01   6.5119079e-02
   3.3048746e-01   4.9924419e-01
   2.0950588e-02   3.0985100e-01
   2.0526209e-01  -4.8041568e-01
   6.9466649e-01  -1.2648157e-01
   1.6082483e-01   2.9431182e-01
   3.3384749e-01   9.7595237e-01
   1.3704899e-01   1.5850392e+00
  -4.3310262e-02   1.6709058e+00
  -8.0301090e-01   1.7302794e+00
  -8.3769188e-01   2.2515853e+00
   1.0193412e-01   7.5734606e-02
   5.0736178e-01  -1.9529832e-01
  -5.9528271e-01   2.0258438e+00
  -1.0833787e+00   2.0013435e+00
  -1.1711537e+00   2.3087573e+00
  -6.6386198e-02   4.2498783e-01
   1.3503714e+00  -1.6213547e+00
   3.4437617e-01   3.3548639e-01
   1.3826257e-01   1.2360516e+00
   5.5865692e-01   1.2430614e+00
   3.1335921e-01   1.0560635e+00
   3.5461289e-01   1.3297907e+00
   3.6431063e-01   1.3392415e+00
   2.3600919e-01   1.3853557e+00
  -1.2180407e-01   1.6747364e+00
  -2.8602191e-01   1.4977593e+00
  -3.9441943e-01   1.7838895e+00
  -5.0677950e-01   1.2113825e+00
  -6.8942532e-01   1.6613806e+00
  -3.6192764e-01   9.7160855e-01
  -2.2600292e-01  -6.2618175e-01
   4.1235514e-01  -6.4156704e-01
  -8.7256914e-01   1.6490367e+00
   9.5167412e-02  -4.4708168e-01
  -5.5960103e-02  -4.2810841e-01
   3.9234172e-01   5.2253125e-02
   4.6529309e-01   2.5768743e-02
   5.5837481e-01   1.0801043e+00
  -5.8675870e-01  -4.1695238e-01
  -1.3145102e-01   5.4715943e-01
  -3.4766246e-01  -2.8484256e-01
  -9.7188116e-01  -4.5772730e-01
  -7.5436122e-01  -6.7407030e-01
  -6.6108344e-01   9.9563248e-01
  -3.7115261e-01   1.3357439e+00
  -2.1928006e-01   8.2387499e-01
   1.2656109e-01   1.1507558e+00
  -4.2931391e-02   1.5433659e+00
   1.4071846e-01   4.4474588e-01
  -2.4241823e-01   4.3924547e-01
  -2.2060748e-01   7.7476937e-01
   6.4874114e-02   1.9160717e-01
   1.6789146e-01  -2.3561784e-01
  -1.3557746e-02  -2.3015986e-01
   2.4819549e-01   1.7361115e+00
   1.1237305e-01   1.5712411e+00
   1.6275250e-01   7.7490075e-01
  -2.3022365e-01   6.7524003e-01
   1.0712885e+00   3.3608057e-01
  -7.3979500e-02   9.4747704e-01
   4.7433411e-01  -1.1037360e-01
   2.7327004e-01   2.2111099e-01
   4.6309510e-01   4.9550689e-01
   3.8277595e-01   3.9388145e-01
  -6.3569649e-01   4.8958113e-01
   1.2706439e+00   1.5594919e+00
  -1.7393835e-01   1.8629521e-01
  -1.6780899e-01   7.7115378e-01
  -3.5472700e-01   1.7942773e+00
  -1.8024553e-01   1.2605536e+00
   3.1944778e-01   1.7589969e+00
   2.5931996e-02   2.5720850e-01
   3.0615770e-01   1.1555238e+00
  -2.5834834e-01   1.2964692e+00
   3.6123355e-01   7.9272730e-01
   3.4075148e-01   1.3167346e+00
   5.0680964e-02   1.4433567e+00
   1.0789312e-02   7.7627917e-01
   4.4584518e-02   8.0080777e-01
  -1.6665935e-01   1.3139874e+00
  -4.9536905e-01  -1.1977013e-01
  -2.1618534e-01   3.8616678e-01
  -1.0922171e-01   6.3600639e-01
  -3.8647011e-01   1.2404341e+00
   1.5735989e-01   1.3807722e+00
   9.8165110e-01   1.1855865e+00
  -8.1884599e-02   8.9227170e-01
   1.9169159e-01   1.9444851e+00
   4.8758301e-01   8.4096136e-01
   2.0485747e-01   2.0136119e+00
  -2.2874998e-01   2.1134038e+00
  -2.8803918e-01   1.6037012e-01
  -5.4901116e-01   8.4664120e-01
  -1.7852855e+00  -1.5581782e-01
  -5.2214074e-01  -4.0212265e-01
  -4.9775155e-03   1.4490745e+00
  -1.5513724e-01   1.1967065e+00
  -8.5325525e-02   1.3675112e+00
  -2.5061281e-01  -7.8881685e-01
   2.4636086e-01   1.0280702e+00
   1.9735578e-01   5.9405404e-01
   2.1558836e-01   4.1205020e-01
  -5.2375448e-01   4.5141759e-01
   1.6573100e-01  -7.2525932e-01
   3.1196543e-01   6.2732279e-01
   6.4626628e-01   1.2877714e+00
   8.9370164e-01   1.0042738e+00
   8.3248308e-01   1.3170190e+00
   4.5465139e-01   1.3154067e+00
   4.5270253e-01   1.2920702e+00
  -2.3078233e-01  -6.3121452e-01
  -7.6632601e-02  -5.9239903e-01
   7.8839204e-01  -7.5341666e-02
  -3.2049972e-02  -2.5555269e-01
  -6.7291406e-02  -6.7858196e-01
  -2.4699545e-01   1.5448187e+00
  -1.2242128e+00   1.0418112e+00
   2.3182761e-01   4.5096612e-01
   5.1202561e-01   1.2610116e+00
   8.5014981e-01   5.8063596e-01
   1.1079261e+00   6.8289240e-01
   1.1929850e+00   1.1590627e+00
   1.6894988e+00   1.1926176e+00
  -1.5943205e+00   6.9030956e-01
  -1.3092575e+00   5.3802787e-01
  -1.7355932e+00   1.5058786e-01
   5.6199647e-02   4.0887700e-01
  -8.9834189e-01  -6.1270064e-01
   1.8273101e-01   4.6646842e-01
   1.3062210e-01  -1.5666460e-01
  -1.4171124e+00   3.8057286e-01
   2.1333566e-01   3.3401277e-01
  -1.0546468e+00   3.4992926e-01
  -1.1924777e-01   3.3134962e-01
   3.0608533e-01   5.5301805e-01
   2.0447577e-01   8.5458036e-01
   2.7624710e-01   5.2374598e-01
   1.8278579e-01   4.0628490e-01
   5.2898617e-01   4.4314296e-01
   6.7843648e-01   3.1812696e-01
   4.2369585e-01   2.9861459e-01
  -2.6604420e-01   2.2761145e-01
  -2.4961647e-02   8.1774887e-01
  -3.4848790e-01   1.3812836e-01
   1.1843384e+00  -1.7446493e-01
  -3.0168223e-01   6.1663433e-01
  -1.4119924e-01   1.4431893e+00
   5.3521333e-01   1.6782373e+00
  -5.7548903e-01   1.2923853e+00
  -6.3162032e-01   1.5448237e+00
  -8.9651050e-01   1.5185627e+00
  -2.9826524e-01  -3.7595035e-01
  -2.1853002e-01  -1.2933120e+00
   5.1767084e-01  -1.3085976e+00
   8.5797526e-01  -1.2407355e+00
  -3.6599434e-01   3.9877773e-02
  -3.1287371e-02   4.0902526e-01
  -4.3650595e-01   6.6884123e-01
   3.8244423e-01   1.4205605e+00
  -1.0781194e-01   1.7841548e+00
  -4.0172012e-02   1.2808621e+00
  -6.9154929e-01   1.2332798e+00
   6.7762118e-01  -5.5480140e-01
  -3.8853638e-02   2.2391951e+00
   4.2409841e-01  -1.1378552e+00
   1.1647110e-01   2.3193178e+00
   6.0850449e-01   2.5609439e+00
  -3.2379536e-01  -1.1580050e+00
  -2.0507079e-01  -1.2143688e+00
   9.4148428e-01   1.0652678e+00
   1.6661623e-01   2.1863277e-03
  -2.0445824e-01  -2.9739167e-01
   2.4537342e-03   1.2024077e+00
   3.5550849e-01   7.9215175e-01
  -1.5811410e-01  -2.3002601e-01
  -5.6796373e-01  -6.6499907e-01
   3.2962775e-01   1.1053674e+00
   4.0630844e-01   5.8602166e-01
   6.6059024e-01   1.3188026e+00
   3.4884459e-01   5.2992556e-01
   1.6177791e-01   7.3102188e-01
  -7.5247450e-02   1.3762374e-01
   2.4898500e-01   8.5978684e-01
   2.5113152e-01   6.4566742e-01
  -2.8480547e-01  -2.6599228e-02
  -7.9412677e-01   1.1255600e+00
   6.3081035e-02   1.2910613e+00
  -4.1925943e-01  -8.9161977e-02
   5.2097135e-02   1.1211544e+00
  -5.3300599e-01   8.2116212e-01
  -1.1754433e+00   9.7730574e-01
  -4.4052017e-01   1.3570721e+00
   6.6443828e-01   1.5477645e+00
   2.7367539e-01   1.5060503e-01
  -4.9622364e-01   4.4728372e-01
   9.8609715e-01  -8.5405531e-02
   4.4317607e-01   2.7438427e-01
  -2.2128362e-01   6.8140510e-01
   1.1105482e+00   6.4776776e-01
   7.3843090e-01   5.6242199e-01
  -5.2201664e-01   3.0704956e-01
   8.7920110e-01   7.9029123e-01
   1.7163507e+00   5.3217456e-01
   6.2217086e-01   9.3575593e-01
   9.1023307e-01   1.2319090e+00
  -2.7257443e-01   7.2274458e-01
  -8.1434692e-01   3.7647018e-01
   7.8559982e-01  -3.9842605e-01
  -2.8532043e-01   1.1677060e+00
   2.2807247e-01  -1.7247092e+00
  -9.0209029e-01   6.4518664e-01
  -6.0211259e-01   3.0914391e-01
  -1.5423056e-01   1.4191079e-01
  -1.8379130e-01  -8.3131681e-02
  -9.3411797e-02   2.9364121e-01
  -5.0832885e-01  -2.3459649e-01
  -8.1454904e-01   1.1138199e+00
  -6.0496028e-01   1.2507012e+00
  -1.4153355e-01  -2.0597804e+00
  -6.7337213e-01   9.4942592e-01
  -3.9215752e-01   5.7146101e-01
  -1.0112521e+00   7.0384954e-01
  -4.7843237e-02   4.8095652e-01
  -2.4008471e-01   2.1403369e-02
  -2.9081703e-01   1.9623393e-01
  -1.5869725e-01  -5.0548550e-01
  -3.7000976e-01   7.0488995e-02
  -6.1054574e-02   3.7800369e-01
  -3.2388043e-02   6.4622898e-01
  -1.7777344e+00   7.2016955e-01
  -1.1922685e-01   8.5603137e-01
  -3.3602257e-02   5.7156640e-01
  -1.1393940e-01   1.9406279e-01
   2.0280118e-01   7.6028348e-01
   2.7431566e-01   1.7523865e-01
   3.6708943e-01   1.6052668e-01
   2.2488164e-01  -5.9122930e-01
   1.2250465e-01   4.9798085e-01
  -7.5822204e-02  -3.0816210e-01
  -1.2008898e-01   4.8536749e-01
   4.0109912e-01   1.9422002e-01
   4.2234737e-01   1.1628849e+00
   1.4636503e-01   2.9736296e-01
   4.2532521e-02   3.3745249e-01
  -1.8865893e-01   7.5638000e-01
   5.9352345e-01   1.3517095e+00
  -1.9020542e-01  -2.9680211e-01
   6.4249356e-01   1.3567134e+00
  -2.3970523e-01   5.1165051e-01
   4.0492681e-01  -1.0190207e-02
   2.1499786e-01  -2.5610257e-01
  -1.5287532e+00  -2.1692684e-01
  -1.4435628e+00   3.9359662e-01
  -1.0040467e+00   1.3674816e+00
  -1.0976078e+00   1.6003657e+00
  -8.9578268e-01   1.4123180e+00
  -6.2669814e-01   5.6215237e-01
   2.9287272e-01   7.3307581e-01
   1.6005005e-01   8.4469515e-01
  -3.8699569e-02   1.0608352e+00
  -4.1477141e-01   1.1954436e+00
   1.7212132e-01   7.6803981e-01
  -2.7405327e-02   1.0485103e+00
  -2.4144712e-01   9.9043397e-01
   2.0651047e-02  -1.6501907e-01
   1.8201596e-02   8.2697161e-01
   4.7568277e-01   1.8141768e-01
   4.0269205e-01   2.3820219e-01
   6.6497380e-01   2.5162834e-02
   5.7627340e-01  -1.3929179e-01
   1.1555544e+00  -3.2258544e-02
   8.0380656e-01   1.3622764e-02
   1.0932165e-01   3.3942972e-01
   9.3740195e-01   2.1749786e-01
   8.7684569e-01   6.0790215e-02
   6.6861087e-01   5.4423771e-01
  -1.7715837e-01   8.0069718e-01
  -2.5467215e-01   5.6344482e-01
   6.1998471e-01   6.7058718e-01
  -9.0045729e-01   2.6981177e-01
   6.9601805e-01   2.8666319e-01
  -6.9894463e-02   1.1216391e+00
   2.2582816e-01   8.3654048e-01
  -4.8727540e-02   9.6049697e-01
  -4.6267345e-02   1.1839602e+00
   5.2231158e-01   1.1154430e+00
  -3.7245475e-01   2.4497255e-01
  -5.9359152e-01  -6.7314088e-01
  -1.4199415e-01   3.4577995e-01
  -3.2574175e-01   4.9518443e-01
   1.7515960e-01   3.1775050e-01
   1.4811464e-01   4.6178420e-01
   4.3887677e-02  -3.2436764e-01
  -1.1628917e-01  -1.2495532e-01
  -5.8040990e-01   5.6874674e-01
  -4.3069190e-02   8.8935236e-02
   1.6209018e-01   6.2076645e-02
   2.0185244e-01   7.4554477e-01
  -1.8706181e-02   9.4907720e-01
  -2.0110843e-02   7.9610198e-01
   9.9029652e-02   4.6970967e-01
  -3.9106544e-01   5.7917666e-01
   4.8088721e-02  -3.3765498e-01
   2.8994870e-01  -1.8790833e-01
  -3.6742808e-01  -1.6566100e-01
   5.6213806e-01  -7.3201481e-01
  -2.6946613e-01  -4.2995250e-01
   5.2647026e-01  -6.9880628e-01
   2.0260175e-01   3.8047793e-01
  -2.5571356e-01  -7.2778459e-02
   4.5340857e-01  -7.0351469e-01
   1.2367388e+00   7.2014880e-01
   1.3868844e+00   9.9400546e-01
  -1.4779955e-01   1.5833411e-01
  -1.1435281e+00   4.0831536e-01
  -1.3456772e+00   3.7150369e-01
  -7.0525817e-01   3.9146659e-01
  -5.6934914e-02   6.0883928e-01
   5.8912667e-01   7.3529278e-01
   8.8249998e-01   7.6250228e-01
   6.8851061e-01   6.7114088e-01
   4.2804307e-01   9.0722787e-01
   6.7518028e-01   7.6894822e-01
   8.1913243e-01   7.6623626e-01
   9.5767764e-02   6.2220769e-01
   6.8149682e-01   9.5305993e-01
   8.9021415e-01   4.4344992e-01
   8.1352908e-02   8.5652392e-01
  -8.2863191e-02   7.2283895e-01
   3.4837631e-01   4.2497571e-01
   2.4238511e-02   1.0501397e+00
  -1.1043985e-01   6.3654553e-01
  -6.6757955e-02   9.7955914e-01
   8.7330365e-02   5.7412886e-01
   3.5886671e-01   8.7686167e-01
   4.8786262e-01   1.1474866e+00
  -1.3052049e+00   4.2481328e-01
   4.3313107e-01   1.2701493e+00
  -2.1149060e+00   3.0734109e-01
  -1.3121542e+00  -1.6121952e+00
  -1.8032294e+00  -1.0211752e+00
  -1.4035938e-01  -1.6034471e-02
  -1.6713248e-01  -2.5490634e-01
   8.3654112e-01   1.5842675e+00
   1.1122080e+00   1.3881328e+00
   5.8771171e-01   1.5553549e+00
  -2.5696375e-01   1.0749009e+00
  -8.4812086e-01   1.0200344e+00
  -6.5697737e-01   6.8820513e-01
  -6.0630998e-01   5.5969209e-01
   2.4333426e-02   1.1500283e+00
  -5.7558981e-02   1.0543272e+00
  -6.4974774e-01   1.7808538e-01
  -7.0458593e-01   2.3789504e-01
  -1.8625628e-01   9.8539540e-01
  -5.4847378e-02   3.3977943e-01
   1.0623067e-01   6.0309682e-01
   7.9779039e-01   1.4844333e+00
   3.6943228e-01   1.3581645e+00
   1.1726086e-01   1.5247208e+00
   9.7030496e-01   1.5054481e+00
   7.5105100e-01   1.5256718e+00
  -2.7789912e-01   6.0966159e-01
  -6.0246104e-03   1.6990160e+00
  -1.4742222e-01   1.7230286e-01
  -3.8476925e-01   6.7066653e-01
  -5.2788908e-01  -2.1642290e-01
  -1.1376215e-01   4.0937902e-02
  -4.9191335e-02   4.2035824e-02
   4.4137225e-01   4.2429215e-01
  -7.2396123e-02   9.8547738e-01
  -7.1270639e-03  -6.9959242e-01
   2.6428425e-01  -5.5533358e-01
  -2.0929350e-01  -5.8651269e-01
  -1.8554480e+00  -4.9808241e-02
   5.0718727e-01   1.2947325e+00
  -1.8466447e-01   3.9664987e-01
   2.0504506e-01   8.9900877e-01
   7.5681752e-01   1.0684782e+00
   3.5858568e-01   1.1648053e+00
  -1.4550854e-01  -1.0986455e-01
  -3.9119123e-01  -3.8446373e-01
   9.6899171e-02  -9.9479899e-03
   4.3220011e-01   4.4130606e-01
  -2.9158940e-02  -8.6972690e-01
  -2.6818082e-01  -4.3026073e-01
  -2.4706200e-02   9.2268865e-01
   8.3423468e-02   1.2950258e+00
   1.5566829e-01  -8.6774343e-01
  -1.3984368e-01  -1.5911109e-01
  -3.5384996e-02   5.1211594e-01
   1.2426737e-02   4.2268668e-02
  -4.3711368e-02   1.3645719e+00
   2.8588085e-01   1.9015235e+00
  -3.0222233e-02   1.8503809e+00
   6.1467269e-01   6.9594258e-01
   1.8507719e-01   1.4617476e+00
  -4.5206830e-01   8.3516584e-01
   2.2948576e-01   1.7168338e+00
   6.7026551e-01   1.4273891e+00
   1.6344499e-01   6.4112060e-01
  -4.5676333e-01   7.1025821e-01
  -5.4475896e-01   1.1291843e+00
  -1.0068097e+00   7.6632357e-01
  -8.0089375e-01   8.2300576e-01
  -6.8622003e-01   1.1925908e+00
  -2.6765598e-01   6.5390566e-01
  -4.4487033e-01   5.8217808e-01
  -5.7060496e-01   1.5588469e-01
   1.6492643e+00   9.4977648e-01
   4.4929020e-01   1.0835147e+00
   4.6133507e-01   1.7303118e+00
   7.8605752e-01   1.3908741e+00
   2.6184250e-01   9.2723365e-01
   6.6683411e-01   1.9217646e+00
   5.0861611e-01   1.8335642e+00
   4.4505641e-01   1.7080040e+00
  -3.4372261e-01   7.5941539e-01
  -4.8582534e-01   1.3444499e+00
  -4.1431177e-01   1.3006494e+00
  -3.6431614e-01   7.0517859e-01
  -2.2486134e-01   9.0180056e-01
  -2.7559820e-02  -2.6420952e-01
   2.9412729e-01  -8.5775906e-02
  -1.6656817e-01  -1.3121519e-01
   4.3978987e-01   1.0714157e+00
   4.3423070e-01   9.6385974e-01
   4.3904517e-01   1.1351271e+00
  -1.2275003e-01   9.3635737e-01
  -1.3478599e-01   1.1439128e+00
  -2.7743961e-01   9.2862666e-01
  -2.7653396e-01   9.4287731e-01
  -5.9936752e-01   4.4676798e-01
  -9.0114613e-01   1.9439828e-01
  -6.8527030e-01   5.5640666e-01
   3.4379337e-01   7.7840349e-01
  -1.0467050e-01   4.2683520e-01
   7.3480160e-01   1.5016337e-01
   8.1184821e-01  -9.1005213e-03
   8.7429816e-01   5.4177797e-02
   1.3595006e+00  -1.2622522e+00
  -1.7510108e-02  -2.2839746e-01
  -1.5868312e-01  -2.3259869e-01
  -7.0465442e-01  -1.6054624e-01
  -7.6818204e-01  -1.9931023e-01
  -9.7032949e-01  -3.5153106e-01
  -6.4529717e-01   1.5640853e-01
   2.3416800e-01   3.6826208e-01
   5.6758559e-01  -1.2641828e-01
  -1.0347450e+00   1.0043577e+00
  -1.3330373e+00   6.7200615e-01
   2.9127626e-01   6.3509149e-01
   1.4126934e+00   8.5600451e-01
   1.4367066e+00   1.4325107e+00
   9.2839235e-01   1.4994151e+00
   7.7907690e-01   2.2334819e+00
   4.2195999e-01   1.8618227e+00
  -2.7639399e-02   2.5044744e+00
   9.1341585e-01   2.8190896e+00
   1.2333371e+00   2.6206553e+00
   1.3176617e+00   1.6644786e+00
  -1.5015940e-02   1.8268426e+00
  -9.3030208e-02   9.2406306e-01
   1.9398276e-01   1.0274788e+00
  -7.9906291e-01   3.4001921e-01
  -2.2052234e+00   4.9807586e-01
  -2.3734445e+00   5.9580680e-01
  -1.0473043e+00  -5.2872072e-02
  -1.0489780e+00   6.7122310e-01
  -1.2825592e+00   9.0447444e-01
  -9.0587517e-01   7.1245007e-01
  -3.6933260e-01   1.1784253e+00
  -2.5703137e-01   9.2964307e-01
  -2.6216041e-01   7.7864488e-01
  -1.6707498e-01   1.8400199e+00
   4.3511289e-01   1.4562155e+00
   1.5532493e-01   8.2617131e-01
   2.7692638e-01   6.6171381e-01
  -3.9274058e-01   5.2399151e-01
  -3.8456013e-01   4.7341499e-01
  -8.6362584e-01   3.6120514e-01
  -2.2173536e-01   4.3586129e-02
   1.5369659e-01   3.9175553e-01
   6.8263087e-01   9.5845717e-01
   8.6859652e-01   1.0127064e+00
   8.0166981e-01   1.6085800e+00
  -2.0178026e-02   1.2354339e+00
   1.9041212e-01   1.9617208e+00
  -5.6095740e-01   1.5210772e+00
  -6.1745027e-01   1.5310733e+00
  -4.9963736e-01   8.9861098e-01
   6.9015565e-03  -1.9263197e-01
   9.6341171e-01   1.2104071e-01
   1.3776071e+00   3.8395612e-01
   1.0242595e+00   2.8487828e-01
   4.3042297e-01   1.6694101e+00
   4.8692371e-01   8.8532257e-01
   7.0696104e-01   5.0740783e-01
   7.5611861e-01   4.1762536e-01
  -4.6224916e-01   7.4408503e-01
  -9.5745597e-01   1.6486986e+00
  -1.2336851e+00   1.9678852e+00
  -7.8750952e-01   1.1687317e+00
  -2.7721424e-01   6.7839484e-01
  -6.4694267e-01   9.7847849e-01
  -1.0948958e+00   1.0150460e+00
  -6.4875204e-01   6.5719454e-01
  -4.9403655e-01   5.0431827e-01
  -6.6735865e-01   1.5747153e-01
  -1.2944176e+00   2.1116124e-01
  -3.3104317e-01  -1.2071068e-01
   6.4959319e-02   5.0479374e-01
   8.9232958e-01   6.2637586e-01
   3.5594793e-01   7.2398783e-01
   4.5506622e-01   7.3967309e-01
   6.8023143e-02   9.8311070e-01
   2.2412638e-01   9.6019504e-01
   7.2081546e-01   1.5779557e-01
   7.0691306e-01   9.7720692e-01
   7.3019900e-02   6.9705410e-01
   5.5273054e-01   9.9858709e-01
   6.9151956e-01  -2.5201665e-01
   1.6952654e+00  -8.9484322e-01
   9.3176428e-01  -1.7941686e-01
   1.0892415e+00  -7.6847009e-01
   3.2040282e-01   3.5437026e-01
   4.6984315e-01   6.1673753e-01
   1.4061806e+00  -2.8478416e-01
   1.8084075e+00  -5.6285539e-01
   3.5663357e-01   3.8736626e-01
   6.2355160e-01   6.1104633e-01
  -3.8931996e-01   1.1508102e+00
  -2.1779472e-01   1.0160930e+00
   4.8060164e-02   8.7518452e-01
  -4.4055816e-01   8.1240807e-01
  -7.0791135e-01   8.9853650e-01
  -4.6187864e-01   9.0135371e-01
   1.5919113e-01   2.9812649e-01
   5.0601083e-01   1.4611468e+00
  -4.3143157e-01  -1.8826407e-01
  -8.7390273e-01   7.3824876e-01
  -4.3966737e-01   1.2386693e+00
  -7.4595050e-01   4.1174829e-01
  -6.2944661e-01   1.8925735e+00
  -6.7294863e-02   9.7297513e-01
  -5.8797256e-01   1.9576959e+00
   3.5368783e-01   1.0735654e+00
   1.8894856e-01   1.2485689e+00
  -6.0621639e-01   2.1820132e+00
   3.8213223e-01   8.1163679e-01
  -2.8658562e-01   3.8924080e-01
  -9.6988842e-02   1.5173924e+00
  -2.4554264e-01  -4.0755377e-02
  -4.8382904e-01  -6.2001121e-01
   1.5148943e-01   2.3061895e+00
  -2.3268226e-01   1.9557218e+00
   2.4304306e-01   1.9804877e+00
   4.1261433e-01   1.3894475e+00
   4.5449281e-01   1.1227025e+00
  -1.8422366e-02   1.4911576e+00
  -7.8951975e-02   1.5318973e+00
  -6.0447452e-01   1.8741986e+00
  -4.1835269e-01   1.9043526e+00
  -5.0113518e-01   1.8045764e+00
  -3.3786894e-01   1.5372734e+00
   8.7532980e-01   1.2464335e+00
   5.4918516e-02   1.3807087e+00
  -4.4469247e-01   4.2220699e-01
  -2.3115701e-01   3.4514837e-01
  -2.0213885e-01   1.5774001e+00
   5.1148088e-01   9.5152042e-01
   4.4645945e-01   1.0930101e+00
   4.5294434e-01   8.1429508e-01
   4.0161955e-02  -1.9909930e-01
  -2.3596261e-01   3.1777079e-02
   3.6895977e-01   3.5549194e-01
   4.5597603e-02   2.1396942e-01
   2.5650383e-01   6.2233049e-01
   9.2155803e-01   1.0953622e+00
   3.5605138e-01  -5.4691180e-02
   4.7355529e-01  -5.1924036e-01
  -2.6519861e-01   2.6898842e-01
  -6.3352661e-01   1.6868142e+00
  -2.2888187e-01   4.4736859e-01
  -2.6882575e-01   8.3375339e-01
  -1.3657063e-01   9.5159572e-01
  -3.9079109e-01   2.0359726e-01
   1.0630681e-01  -3.4247537e-01
  -2.1445284e-01   8.0315978e-02
  -6.3501401e-01   5.4042668e-01
  -2.4264925e-02  -1.1433269e+00
   7.3712198e-01  -1.5289793e+00
   1.5308872e+00  -2.0180777e+00
  -1.8776872e+00  -8.7587808e-01
  -4.5842398e-01   7.3591763e-02
  -2.1621331e-01  -6.6861903e-01
   2.2207112e-01   7.4173802e-01
  -3.5242343e-01   1.6459375e-01
  -4.8125170e-01  -4.6111362e-01
  -2.6515699e-01  -5.4785623e-02
  -3.0414568e-02   3.2550035e-01
   3.0245431e-01   1.4603754e+00
  -3.8221108e-01  -4.9959070e-04
  -1.2470446e-01   2.8366845e-01
  -2.0993354e-01   1.9894569e-01
  -3.8675669e-01  -4.2044554e-02
   8.3503364e-01   6.7221848e-01
  -5.6645711e-01  -4.6884472e-01
  -3.7140347e-02  -5.0072483e-01
   4.8089634e-02   2.5204392e-01
   6.2458140e-01   9.6081468e-01
   5.7152693e-01   1.0329015e-01
  -9.8913135e-01   3.7762325e-01
   1.2999351e-01   2.0537828e-01
   5.3471537e-01   4.1804101e-01
  -5.3471621e-02  -1.0576377e-01
   9.2330626e-02   2.5515727e-01
   1.5633391e-01   2.1722962e-01
   4.6176640e-01  -1.1273691e-01
   1.1636934e-01  -4.1419833e-02
   1.7896111e-01   1.0371264e+00
   4.6350716e-01   9.5908744e-01
  -9.6784677e-01  -5.3969115e-01
  -6.8769475e-01  -4.2220585e-01
   2.4441580e-01   1.0238154e+00
  -5.1983470e-01  -3.9612094e-01
  -1.0961875e+00  -1.5912441e+00
  -1.4692742e-01   4.9907308e-01
   1.0283923e-01   9.6192813e-01
  -1.0180758e+00  -7.6526454e-01
  -3.6529065e-01   1.2531333e+00
  -2.5131430e-01  -1.7708154e-01
   2.5857887e-01   3.3184765e-01
   4.9437668e-01   3.2324163e-01
  -6.1502222e-02   8.1899931e-01
   3.8705237e-01   1.1582177e+00
   2.4728696e-01   1.1210222e+00
   5.3194142e-01   8.9285537e-01
   1.0555813e-01   1.3805469e+00
   3.2956807e-01   1.0187410e+00
   2.4966250e-01   1.2579206e+00
  -2.0585959e-01   5.7054352e-01
   3.6233501e-01   2.6581143e-01
   9.4018425e-03   5.5661653e-01
   8.2283483e-01   2.6435423e-01
   3.7515838e-01   7.6463424e-01
   1.5705534e-01   9.4661306e-01
   1.5450679e-01   4.5204006e-01
   1.8629013e-01   9.8015972e-01
  -3.1639812e-01   2.3238292e+00
   3.5640714e-01   2.9224394e-01
  -4.7805050e-01   1.0400834e+00
  -4.4975553e-01   1.1181933e+00
   1.5921086e-01   5.5988807e-01
   4.1988262e-01   5.6794537e-01
   3.5440738e-01  -4.2179705e-02
  -6.8976032e-02  -9.4740430e-01
  -1.3749196e-02   1.3321026e-02
   9.8464952e-02   1.2836681e+00
  -1.2434355e-01   1.4096785e-01
  -8.5715234e-02  -2.5233364e-01
   2.7733186e-02  -6.8721877e-01
  -1.6112767e-01  -1.7132193e+00
   4.1939765e-01   2.5210553e-01
  -1.1464821e-02  -1.0820600e-01
  -1.0405588e-01  -2.1048403e-01
  -2.9897364e-01  -1.3665411e+00
   3.4866169e-01   1.1091300e+00
   1.8460754e-01   3.7080294e-01
  -5.9695975e-01   3.9510672e-02
  -2.6873796e-01  -7.6146414e-01
  -1.1195773e+00   5.6823876e-01
  -1.6964246e+00   2.7157953e-01
  -1.1023745e+00   4.2956736e-01
  -3.3883159e-01   1.0090691e+00
  -1.0744559e+00  -1.4654025e-01
  -1.2466331e+00   4.5100475e-01
   3.0241130e-01  -5.3996982e-01
  -2.6771179e-01   1.0114022e+00
  -3.4119675e-01   8.8482148e-01
   9.1482675e-01   9.2884555e-01
   3.2537508e-01   4.0530573e-01
   1.4538028e-01  -2.9172258e-03
   1.3470082e+00  -3.8487190e-02
   1.4402870e+00  -1.9512608e-01
   1.6096384e+00   2.5420334e-02
   8.0673058e-02  -2.7564974e-01
   1.5672526e+00   1.1772695e-02
  -8.3078601e-01   8.0072749e-02
   9.7359327e-02   9.5256098e-01
  -3.5325798e-01   6.2866561e-01
   1.5444929e-01   9.3875008e-01
   2.4377890e-01   8.2391552e-01
   4.1154712e-01   1.6867796e+00
   6.8494990e-01   1.4766705e+00
   2.5175728e-01   1.2681365e+00
   1.2535493e-01   8.4334216e-01
  -2.7945438e-01   1.4582572e+00
   5.0665112e-02   1.3301462e+00
  -4.6303025e-01   6.2004894e-01
  -2.8923490e-01   6.8077124e-01
  -7.3709854e-02   8.8090289e-01
   3.1485247e-01   1.3095732e+00
  -1.4588086e-01   1.2077388e+00
   9.3143853e-02   1.8085975e+00
  -2.7659532e-01   1.3627322e+00
   2.2901418e-01   1.0642704e+00
   4.3538622e-01   1.2518619e+00
   1.5495553e-01   8.0021336e-01
  -9.1660446e-02   2.8073875e-01
   1.4584333e-01   3.9670151e-01
   1.7740011e-02   3.2183316e-01
   5.8891255e-01   8.9638547e-01
   3.0970897e-01   1.1533221e+00
  -1.7203492e-01   1.0179712e+00
  -8.3465586e-03   1.0401222e+00
   4.1155151e-01   8.1512013e-01
   1.8239096e-01   8.6358881e-01
  -1.5681656e+00  -5.4772301e-01
   1.7527331e-01   7.7511895e-01
  -8.0338700e-01   1.4021925e+00
  -5.3487917e-02   2.6581548e-01
  -1.2051889e+00   6.1525792e-01
  -3.9015372e-01   3.4048119e-01
   1.4005702e+00   6.3883562e-01
   2.1563930e-01   2.5256857e-01
  -1.2224874e-01   1.4851082e-01
   1.1148492e-01   9.5008209e-02
  -3.1128130e-01   4.4144576e-01
   3.6199984e-01   1.8894041e-01
   1.3937379e-01   3.2804928e-01
  -1.5515169e-01   1.5407974e-01
  -1.5869776e-01   3.4918162e-02
   7.8012031e-01   3.6963128e-01
   1.2496437e-01   1.8641282e-01
  -1.1541304e-01   2.7145968e-02
  -2.2147691e-01   1.0844644e-01
  -5.4775007e-01   2.3821625e-01
  -4.5302060e-01   4.1540601e-01
   8.5539749e-02   9.8175592e-02
   1.7485543e-04   2.2326404e-01
   2.0854171e-01   1.2650347e-01
  -1.3468303e-01   1.1975674e-01
   1.0897536e+00   2.5277348e-01
  -1.4166321e-01   8.1487190e-02
  -2.8682071e-01   3.4126154e-01
   1.3792933e-01  -1.9884438e-01
  -3.5905436e-01   5.9172040e-02
  -3.3951661e-01   5.6688893e-01
  -7.8262404e-01   1.3070020e+00
   1.4265427e-02   6.9802183e-01
  -1.9522192e-01   9.4489183e-01
  -4.2179614e-02   3.9770159e-01
   8.6302437e-02   6.6059140e-01
   2.1576154e-01   4.1635457e-01
  -1.5726324e-01   2.2443125e-01
  -8.8859649e-01   5.9218334e-01
  -1.1161059e+00   1.1522379e+00
  -4.5384835e-01   1.5460706e+00
  -1.3594777e+00   1.5716957e+00
  -3.0940859e-01   2.0550271e-01
   7.6159720e-01  -3.0031327e-01
  -1.7835559e+00   1.8144134e+00
  -1.4977697e+00   1.0679600e+00
   1.0796245e+00  -6.4582905e-01
   9.6996896e-01  -5.9750499e-01
   1.0340243e+00  -6.6854530e-01
   1.4323405e+00   3.6757490e-02
   1.1862284e+00   1.2515453e-01
   2.1454548e+00  -4.4080106e-01
  -5.8445878e-01   5.8419041e-01
  -6.4808903e-01   6.4663836e-01
  -4.4546007e-01   4.5225492e-01
  -7.1737928e-01  -2.0290097e-01
   1.9902940e-01   1.0695214e+00
  -7.6665171e-01   6.8413784e-03
  -1.0626691e+00  -5.6768450e-01
  -7.5332918e-01   3.9030035e-01
  -5.1700970e-01   1.4389593e+00
   9.8574525e-02   6.7559905e-01
   2.2117608e-01   1.0570925e+00
  -2.4935754e-01   1.1566876e+00
  -5.2773113e-01   1.5736596e-01
   6.5790729e-02   1.0563649e+00
  -1.3007067e-01   7.3379013e-01
  -1.0228456e+00   1.3927554e-01
   6.3854395e-02   1.0541948e+00
   5.2698383e-01   6.1106921e-01
   1.0486699e+00   4.8079199e-01
   1.1799613e+00   4.3580081e-01
   6.6932154e-01   5.5331760e-01
   2.9030381e-01   1.8531661e-01
  -7.5404355e-01   3.4664581e-01
   6.3288925e-01   8.0655777e-01
   7.7529177e-01   8.4881214e-01
   4.8905863e-01   7.7232664e-01
   1.2402496e+00   1.8988535e-02
   6.7794066e-01   7.3379893e-01
  -4.2727348e-01   4.4496225e-01
  -3.6781336e-01   7.7485981e-01
   5.1813196e-01   2.4520450e+00
   1.3712477e+00   2.7013554e-01
   1.3188194e+00   2.7740083e+00
   6.7815369e-01   1.9838560e+00
  -2.0416629e-01   1.3910592e+00
  -2.8566287e-01   1.1500344e+00
  -3.5894482e-01   1.8619941e+00
  -5.4638382e-01   1.9839649e+00
  -2.8810014e-01   1.8499522e+00
  -1.3560461e-01   1.5384891e+00
  -4.9131488e-01   1.4930297e+00
  -4.4714317e-01   1.8245474e+00
   2.0328117e-01   1.4955711e-01
  -5.7358705e-01   1.3917292e+00
  -3.5586823e-01   1.1151574e+00
   2.3876155e-02   1.9518590e+00
  -1.0805569e-02  -4.5166636e-01
   1.4877712e-01   1.0931764e-01
   6.5336198e-02   1.5464314e+00
  -3.4544364e-02   8.2986829e-01
  -4.8940090e-01   3.5622574e-01
  -9.6460308e-01  -4.4529714e-01
  -6.9610242e-01   8.1461253e-01
  -4.5125509e-02   3.6682952e-01
   1.2559789e+00   1.3373669e+00
   1.1388422e+00   7.7488763e-01
   2.8847680e-01   9.2994649e-01
  -2.9837659e-01   1.0523733e+00
  -3.5416841e-01  -7.3102045e-02
  -6.3158907e-01   9.0760578e-02
  -7.7527011e-01   1.0900471e+00
  -1.8535356e-01   1.4080133e+00
  -3.8590625e-01   1.4064754e-01
  -2.3150798e-01   9.9995757e-01
   2.7021370e-01   2.5772097e-01
  -1.1989503e-01   1.1925509e+00
   2.9158089e-01   1.0855747e+00
  -3.1902685e-01   4.6612816e-01
  -9.2351940e-02   5.4056047e-03
   1.2347320e-01   3.8410264e-01
   6.9788409e-01   5.0836695e-01
   1.4380021e-01   7.6528391e-01
  -8.6527380e-02   6.1254455e-01
  -6.9992484e-02  -3.5972757e-02
   1.0463809e+00   4.9743968e-01
  -2.0068317e-01   9.1706477e-02
   3.2926590e-01   7.0813080e-01
   9.5223721e-02   7.4809314e-02
  -5.5236394e-01  -4.9650098e-01
  -3.9384073e-01  -2.2348423e-02
   2.7603627e-01   5.4803416e-01
   7.9189098e-01   5.7111703e-01
   3.4262685e-01  -2.5969420e-01
   1.2734544e-02   7.7548483e-01
  -9.9763593e-02   1.1379835e+00
  -5.2574166e-01   8.9508384e-01
  -3.7043693e-01   1.1797913e+00
   2.1089266e-01   5.6440266e-01
  -9.4596676e-02   6.8580060e-01
  -3.9373544e-01   5.4331980e-01
  -2.0821694e-01   7.3405011e-01
  -5.3647367e-02   1.1521866e+00
   3.1411822e-01   3.9930108e-01
   3.1087539e-01   9.8777556e-01
   3.7809679e-01   6.4195012e-01
  -1.5955434e-01   5.2550745e-01
  -1.4367680e+00   2.3425525e-01
   9.2652559e-02   8.6481797e-01
  -4.6821822e-02   4.9694279e-01
  -9.0816304e-02   9.2652906e-01
   8.3507203e-02   1.3159808e+00
  -2.3037658e-01   4.5266900e-01
  -5.3931695e-01   9.3357131e-01
  -2.4959712e-02  -1.1700878e-01
  -2.4809680e-01   1.1142402e+00
  -2.5946606e-01   3.0142682e-01
  -2.1507483e-01   6.7435198e-01
   7.6250378e-01   5.9094285e-01
   7.1467162e-01   3.4281671e-01
   5.6828422e-01   5.9200053e-01
   1.1624128e+00  -1.3953725e-02
   3.8664025e-01   7.5559934e-01
   4.4807341e-01  -1.8354453e-01
  -2.7794589e-01   6.3402070e-01
  -3.5715278e-01  -1.6598812e+00
  -1.6125512e+00  -1.0672783e+00
   5.6357517e-01   2.9254286e-01
  -9.9043304e-01  -1.9057935e-01
   5.6344585e-01   1.7033922e-01
   1.6171591e-01   3.3875697e-01
  -1.4386697e-02   6.9745516e-01
   5.8976988e-01   4.5854013e-01
   1.7989229e-01   8.9349078e-01
  -1.3294760e-02   1.0365554e+00
  -2.3357920e+00  -1.1140475e+00
   5.0860112e-01  -8.8737913e-02
   5.4416558e-01   1.1803051e+00
   3.7179672e-01   1.0386231e+00
   5.5551773e-01   1.1556157e+00
   4.1863202e-03   1.3220352e+00
   5.9807924e-01   4.8105622e-01
  -1.6181922e+00  -7.6867117e-01
   3.0599135e-01   1.1786678e+00
  -1.0922941e-01   8.5085470e-01
  -2.2530947e-02   7.0567159e-01
   4.0514427e-01   1.4510830e+00
  -5.9251755e-02   1.1435664e+00
   3.2396037e-01   1.2628827e+00
   6.9613178e-02   6.6668966e-01
   6.0098336e-01  -7.3785832e-02
   6.1624894e-01   8.7514677e-01
  -2.4876618e-01   8.7594975e-01
  -3.7392470e-01   4.1092264e-01
   1.1229966e+00   1.5063334e+00
   1.1832720e+00   1.3269360e+00
   4.5195779e-01   1.5341944e+00
  -6.4939324e-01   1.2876871e+00
  -1.3159121e+00  -3.3019492e-01
  -2.9079111e-01   2.5878378e-01
   1.1512715e+00   1.1512044e+00
   3.8763752e-01   1.2390675e+00
   2.4142011e-01   8.0499752e-01
  -9.6125057e-01   1.7170147e-01
  -1.5013615e+00  -4.1680694e-02
  -6.3080133e-01   4.2538907e-01
  -1.2833354e-01   6.0120493e-01
  -1.0762451e+00  -1.9412900e-01
  -2.1459099e-01   1.3788598e-01
   6.3708377e-01   8.9857278e-01
   3.5466819e-01   8.6228231e-01
   4.6774300e-01   1.2256152e+00
   1.1698435e+00   1.1741609e+00
   9.1162455e-01   1.2146252e+00
   5.2471326e-01   9.4065585e-01
   3.0812621e-01   3.9630940e-02
  -9.4130263e-01  -7.2515288e-02
   4.9186906e-01   8.8171957e-01
  -9.5763618e-01  -5.3972458e-02
   1.8016249e-01  -3.2842487e-01
  -2.9408023e-01  -2.1682296e-01
   3.0940551e-01   6.1735395e-01
   3.6427607e-01   3.2248492e-01
  -4.0962294e-01   3.3986770e-01
  -2.3207496e-02   5.5442995e-01
  -2.4981248e-01   5.7590604e-01
   3.2038825e-01   4.0283716e-01
  -8.8442252e-01   5.1671801e-01
  -7.7531466e-01   3.2459230e-01
   7.8795627e-02   1.0296128e+00
  -3.2816893e-01   6.3124982e-01
  -3.3443436e-01   4.2694724e-01
   2.5224918e-02   7.7173152e-01
   1.7746119e-01   6.5154765e-01
  -3.5790185e-01   4.8073663e-01
  -3.0160464e-01   3.3329432e-01
  -7.3300739e-03   8.2344063e-02
   3.7814332e-01   3.4163334e-01
   4.4298294e-01   4.5253191e-01
  -2.7119693e-01   5.3862095e-01
   5.2975337e-01   6.0015804e-02
   8.1414735e-02   3.6752221e-01
   5.7717381e-01   3.7020626e-01
   2.0678136e-01   2.1932363e-01
  -6.3101036e-01   7.3620654e-01
   6.3668872e-01  -2.6423137e-01
  -1.8990549e-01   2.7170992e-01
  -4.8421263e-03   3.0276003e-01
  -7.3278215e-02  -6.0946382e-02
   5.2364208e-01  -6.1978651e-01
   1.8992116e-01  -3.6131238e-01
   4.1800035e-02   6.6357846e-01
  -2.4181280e-01   2.1330098e-01
  -9.5890116e-01   1.5624296e+00
   1.9643191e-01   5.3451144e-01
   3.8465470e-01   6.8760205e-01
  -3.2284151e-02   7.0553620e-01
   5.3927827e-01  -2.9164768e-02
   2.4769787e-01  -9.8896936e-02
   7.3374226e-02   4.7630070e-01
   1.5688020e-01  -5.2803724e-01
   3.8861845e-01  -2.5286231e-01
   1.1609778e-01   2.5656533e-01
   1.9628063e-02  -1.3282625e-01
  -2.9542567e-01   6.4210837e-01
  -2.9766250e-01   4.7036143e-02
   7.4973620e-02  -5.2161321e-01
  -3.6750980e-01   3.3112799e-01
   8.0656845e-02   4.6978284e-01
   4.5757727e-02   3.9835766e-01
  -7.3545768e-02   9.4747586e-02
  -2.6135021e-01  -5.0776950e-01
   4.2868386e-01  -1.6418716e-01
   3.6149310e-01  -1.8103467e-01
   2.2776364e-01  -3.2143833e-01
  -7.1767154e-01  -6.9828511e-01
  -1.3762670e-01  -2.7539506e-01
   7.6851770e-01   1.4270849e+00
   6.2996630e-01   1.3218761e+00
   2.8006845e-01   9.5261266e-01
   2.7210964e-01   9.1609580e-01
  -4.2619517e-01   5.0729298e-01
   3.0347784e-01   1.0409520e+00
   4.8247222e-01   9.8990772e-01
   8.1407822e-01   4.3024166e-01
   6.9650255e-01   6.6794702e-01
   7.2061899e-01   6.5344924e-01
   9.0328533e-01   9.4610983e-01
  -1.6186032e-01   8.9655990e-01
  -9.1178072e-01   6.3951611e-01
  -9.8430989e-01  -2.1769183e-01
  -8.3387844e-01   1.3940183e-01
  -7.9950869e-01  -2.7942753e-02
  -4.8795961e-01   1.5256260e+00
  -5.9410143e-01   9.5654241e-01
  -5.6728887e-01   1.2773695e+00
  -9.7656699e-01   1.3314445e+00
   5.3897811e-01   8.4186634e-01
   3.3802495e-01   8.8382436e-01
  -4.7528061e-03   1.7167515e-01
   1.0263854e-04   3.7893044e-02
   1.3478125e-01   1.3395259e+00
  -2.2649271e-01   1.5896122e+00
   7.4335321e-03   1.1334184e+00
  -4.5355078e-02   2.0843008e+00
   8.0781289e-02   1.7528538e+00
   1.5917941e-01   1.9719979e+00
  -1.6752364e-01   2.0776103e-01
   6.9217954e-01   2.4299042e+00
   3.5823561e-02   1.9156808e+00
   2.0395865e-01   1.9522505e+00
   1.3415777e-01   1.5808978e-01
  -1.7258773e-01   7.6775823e-01
   3.2975992e-01   5.7838245e-01
   1.3571846e-01   1.2950692e+00
  -5.2724550e-02   1.1303444e+00
  -2.6626767e-01  -4.5468989e-01
  -2.3882246e-02   8.4681014e-01
   4.5340282e-01   9.2802106e-01
   2.7487814e-01   2.3561815e+00
  -1.0891569e-01   1.1263038e+00
   1.8207073e-01   1.4293643e+00
  -4.8649284e-01   1.5260229e+00
  -2.6514757e-01  -8.8484173e-01
  -3.9127091e-01  -7.2176302e-01
   5.1458484e-01   7.3553237e-01
  -3.9397837e-01  -7.4836056e-01
  -7.2092358e-02  -4.0867467e-01
   6.5180624e-02  -9.2548931e-01
  -7.3115918e-01  -1.3997669e+00
  -1.2326792e-01  -4.5654055e-01
  -1.0594732e+00   1.8566926e-02
  -3.7141612e-01   1.0373162e-01
  -2.6445285e-01   1.4567638e-01
  -4.3950314e-01  -1.2860502e-01
   1.0002837e-01   2.8465984e-02
   1.0053099e-01   2.2160962e-01
   2.4619654e-01  -2.3905602e-01
  -3.4704016e-02  -2.6302805e-01
   1.5225441e-01   7.6165712e-01
  -7.2789440e-03  -7.9136771e-02
  -9.1883259e-02  -6.4613135e-02
   3.9743585e-01   5.0046489e-01
   2.7585779e-01  -9.2643108e-02
   4.7625760e-01   5.0710595e-01
   4.6823553e-01   2.7936450e-01
   5.0062758e-01   7.0644720e-01
  -3.2544520e-01   1.0722573e+00
   1.0708996e-01   1.2412111e+00
   2.5660764e-01   5.1109826e-01
   2.4168240e-01   9.4695144e-01
   2.0960484e-01   1.3598066e+00
   4.4501776e-01   5.5269939e-01
  -1.5640469e+00   1.0895912e-01
   2.2614614e-02   5.4977568e-01
   3.9844229e-01   6.4925494e-01
   2.0871216e-01   2.4692377e-01
  -4.5876902e-02   4.0978081e-01
   1.3952864e-01   9.3624032e-01
   5.8840507e-01   1.7876148e-01
   3.9131460e-01  -1.0907706e-01
   4.4979461e-01   9.4643289e-01
  -1.4865395e-01   2.6788863e-01
   3.8645791e-01   7.1888899e-01
   1.1911323e-01   4.4749510e-01
   5.5068972e-01   4.0935919e-01
   2.7180216e-02  -1.0403138e+00
   3.6603794e-01  -3.2757852e-01
  -1.1785564e+00   2.3529828e-01
  -1.4166652e+00  -4.5688441e-02
   6.0344135e-01   1.1880084e+00
  -1.1579356e+00   1.6530976e-01
   2.0595671e-01   1.1127235e+00
   2.3235218e-01   5.5788546e-01
   5.8649496e-02   7.2045567e-01
   5.7694938e-01   3.7887034e-01
   4.8585157e-01   5.0246516e-01
  -3.8670586e-01   8.6756239e-01
  -2.0152708e-01   1.3097144e+00
  -4.9214824e-01   9.0472552e-01
  -5.5503141e-01   1.2819281e+00
   4.3406253e-01   5.0976174e-01
   2.6884236e-01   4.5472886e-01
  -8.0201361e-01   1.8688477e-01
   2.6608906e-01   2.9939209e-01
  -2.2950329e-01   8.7704223e-01
   2.7199651e-01   6.0704716e-01
  -4.1121399e-01   2.0483525e-01
  -2.6861907e-01  -4.7245647e-02
   3.6846291e-02   9.6803730e-02
   2.9660596e-02   1.4634444e-01
  -2.9845116e-01   9.2341507e-01
  -2.4396244e-01  -3.2914283e-01
   4.7164567e-02  -9.7937942e-01
   5.0059138e-01   4.7350997e-01
   8.3107900e-02  -2.3223169e-01
   3.9105563e-01  -3.7949236e-01
   2.0529471e-01   1.0507069e+00
  -1.4424353e-01   1.2542955e+00
   3.2640625e-01   1.4582683e+00
  -3.8697897e-01   1.8586899e+00
  -2.8040721e-01   1.6689197e+00
  -1.5392822e-01   1.3237809e+00
   5.4328490e-02   1.0303909e+00
  -2.6386378e-02   1.0490500e+00
   2.9932108e-01   5.6413471e-01
   8.9213708e-02   9.6404160e-01
   3.8946998e-01   6.6619136e-01
  -6.7459406e-02   1.4901629e+00
   5.4520991e-01   9.0461019e-01
   2.1038818e-01   1.5520075e+00
   2.5504854e-01   3.6224186e-01
  -3.3300250e-01   1.3698907e+00
  -1.8612533e-01   7.5787172e-01
  -1.8363631e-01   1.8069699e-01
  -1.6208079e-01   3.1023637e-01
  -6.9503104e-02   9.3650942e-01
  -3.0747190e-01  -2.8738568e-01
  -9.3313846e-02  -7.8249026e-01
   1.2705313e-01  -1.0861035e-01
  -1.4324948e-01  -2.4385890e-01
   1.3285401e-01  -1.4713219e-01
  -3.5080569e-02   1.4330250e+00
  -6.1720451e-02   1.5872913e+00
  -2.2917785e-01  -4.8365713e-02
   1.3120388e-01   6.6087520e-01
  -2.9838445e-01   5.1761553e-01
   4.0335599e-01   8.9409652e-01
  -1.2604823e-02   2.7295540e-01
  -4.8419626e-02  -5.2898547e-03
  -2.4960829e-01   1.0359775e+00
  -3.1214539e-01   1.2954357e+00
   2.6252660e-01   1.0112211e+00
   1.9142658e-01   1.4442251e+00
   5.1032482e-02   1.4179837e+00
   3.1005527e-02   1.6236748e+00
   2.8358980e-01   5.1025823e-01
  -1.0350047e-01   4.1999991e-01
  -4.1458478e-01   8.5922151e-01
   5.4907688e-02   1.1139262e+00
  -3.9691393e-01   1.3848486e+00
   2.5151744e-01   1.1963964e+00
   7.9978596e-02   9.4404740e-01
   2.8480774e-01   4.0404756e-01
   7.7739138e-03  -9.9580705e-02
  -2.9009182e-01  -5.1039115e-01
  -1.1052938e-03   5.8146666e-02
   3.2341048e-01   4.6356473e-01
   4.7887722e-01   9.5887874e-01
   4.1871211e-01   4.6731793e-01
   7.3272124e-01   7.6325362e-01
   5.5538416e-02   6.3689020e-01
   3.3486568e-01   9.9269862e-01
  -9.6592998e-02   1.4831626e-01
  -6.2698749e-02   6.8009633e-01
  -6.9141820e-02   3.7413782e-01
   2.7406216e-01   6.4476462e-01
   3.2351698e-01   4.9402905e-01
   4.4760799e-01   5.4986952e-02
  -3.0918151e-01   4.6866828e-01
  -2.9907444e-01   4.9229707e-01
  -1.1862327e-01   2.7699696e-01
   2.4805578e-01   3.1702434e-01
   3.3999854e-03   2.6123561e-01
   2.0297448e-01   1.2465589e-01
  -7.3602266e-01  -1.3593730e-01
  -1.2430710e-01   1.2317586e-01
   1.0269006e-01   1.5325783e-01
  -4.9069721e-01  -1.1010338e-01
  -1.1354132e-01   3.1958985e-01
  -1.4237544e-02  -4.4825537e-01
  -3.3975373e-02  -7.6458469e-01
  -5.0724481e-01  -3.3390649e-01
  -6.4768329e-01  -4.8960598e-01
  -1.4960974e+00   4.6884892e-01
  -1.0211264e+00   4.3936190e-01
   8.2518454e-01   3.6572476e-01
   2.4503167e-01   8.9280432e-01
   5.4752556e-01   1.6771484e+00
  -6.4361527e-01   7.0382621e-01
  -6.4492312e-01   7.9879148e-01
   1.1978063e-01   8.4789627e-01
   5.2995528e-01   1.6333802e+00
   6.8373143e-02   1.0347346e+00
  -1.3644284e+00   2.3070219e-01
  -1.5494491e+00   4.9349992e-01
  -2.0905424e+00   7.3687945e-01
   1.5547156e-01   9.4529410e-01
   5.1961935e-01   6.0441313e-01
   2.1973077e-01  -3.6269937e-01
   8.7263661e-01  -5.0906148e-01
   7.0166235e-01  -1.2273002e-01
   3.5392914e-01   5.8260687e-01
   6.0668897e-01   1.1948271e+00
  -5.7512735e-02   7.5512513e-01
  -5.9647239e-01   1.6909188e-01
  -5.9078193e-01   6.8881277e-01
  -1.2869466e-01   1.4609856e+00
   9.4579448e-01   1.6451462e-01
  -2.0703096e-01   2.0314568e-01
   1.3896146e+00  -2.0715260e-01
   1.3663781e+00   8.5523926e-01
   9.2329796e-01  -3.9470864e-01
  -2.6247321e-01   3.7625313e-02
  -5.4880710e-01   8.3798757e-02
  -1.5536207e-01   1.1048714e-01
   2.0277545e-01   3.4925860e-01
  -2.5077317e-01   2.3231611e-01
  -3.9498309e-01   8.2983505e-01
   4.1541891e-02   7.0352091e-01
   1.0115445e-02   3.0941516e-01
  -3.0414583e-01   6.8291025e-01
   4.6405625e-01   6.9602848e-01
  -1.3320853e-01   7.7670865e-01
   1.1350969e-01   1.2578183e+00
  -3.0038497e-01   3.6005967e-01
   9.2429215e-02   4.0957777e-02
   9.3570027e-02   4.8792704e-01
   2.6969765e-02   6.0078754e-01
   7.2372520e-02  -1.2209457e-01
   1.7698140e-01   3.8058287e-01
   1.0782648e-01   2.7379629e-01
   2.1219661e-01  -2.4091115e-02
   6.2283944e-02   7.2150471e-01
   1.0325235e-01   2.9155155e-01
  -2.0307661e-01   5.5000041e-01
   6.8693138e-02   1.8168963e-01
   4.3403632e-01   2.5321867e-01
   1.7010547e-01   3.3938945e-01
   1.0049863e-01   5.8807487e-01
  -2.3175487e-01   3.1407872e-01
  -1.0257991e-01   3.4594869e-01
   1.9103783e-01   9.3372625e-01
   5.4134739e-01  -6.4489844e-02
   2.2698290e-01  -1.1037779e-01
  -7.6535028e-03  -2.1298835e-01
   1.4023502e-01  -1.1139050e-01
  -2.9754804e-01   4.4217902e-01
  -4.4931001e-01   9.4692330e-01
  -5.5577687e-01   9.5787321e-01
  -5.3185735e-01   1.0933039e+00
  -1.0475434e+00   7.3137276e-01
   5.1988536e-01   6.6985372e-02
   7.5487935e-01  -5.2530757e-01
  -1.3300825e-01   7.8010026e-02
  -3.4100849e-01   5.6974008e-03
   7.3220039e-01  -5.2975458e-01
  -3.0091850e-01  -6.2573573e-02
  -1.0608987e-01  -1.6589797e-01
  -3.3346850e-01   3.8213153e-02
   1.6636588e-01  -1.7301247e-01
   6.3774750e-01  -4.4602547e-01
   1.9639445e-01  -1.9057788e-01
  -5.6831279e-01   1.8715165e-02
   1.1915900e-01   1.6865934e-01
   7.8059531e-01  -4.8754803e-01
   2.6063255e-02  -1.1070097e+00
  -1.0385593e+00  -2.6216496e-01
  -2.7894450e-01  -1.7490874e-01
  -4.0192867e-01  -1.1971655e+00
  -2.3541703e-01  -9.4010210e-01
  -3.8893598e-02  -4.9909605e-01
  -2.2795053e-01   4.2438385e-01
   8.1859696e-01  -2.9251182e-02
   4.6769028e-01   6.4489995e-01
   1.1723017e-01   4.7911607e-01
   2.6297296e-01   7.2009825e-01
   7.0810590e-02   8.6822489e-01
   1.1668753e-01   3.7934098e-01
  -8.5333344e-02   3.9446114e-01
  -1.0623864e-01   7.6507757e-01
  -4.8037482e-01   8.5787489e-01
  -9.3436230e-01   7.4006251e-01
  -3.1155291e-01   1.1744133e+00
   3.3298299e-01   1.1593585e+00
   6.9100431e-02   6.2304756e-01
   5.7562629e-01   1.0775508e+00
  -2.3219707e-01   1.1231552e+00
  -7.2194118e-01   2.2603301e-01
   1.0252277e+00  -5.1145451e-01
  -1.0603305e-01   1.2288564e+00
  -5.3068799e-01   2.2728239e-01
   6.5439253e-01   5.1840061e-01
   1.1930332e+00   2.5595970e-01
  -2.7048092e-03   7.7666056e-01
   8.4504334e-02   1.2611577e+00
   1.0462940e+00   2.4537549e+00
   2.4474791e-01   1.5875047e+00
  -3.5594386e-01   3.3012418e-01
  -4.3266096e-01   5.7818807e-01
   2.1586887e-01   8.4678926e-01
  -2.6294256e-01   5.5145579e-01
  -7.6915409e-02   1.2274285e+00
   2.5950581e-01   7.8319950e-01
   2.4800274e-01   9.3131979e-01
   1.5959068e-01   6.0338928e-01
   1.3416629e-02   1.7970010e+00
  -1.5739246e-01   9.5924192e-01
   2.0052382e+00   1.0774736e+00
  -1.7172404e-01  -7.3187448e-01
  -6.2522091e-01   3.4898376e-01
   4.9585852e-02   8.7359598e-01
  -1.5918535e-01   6.6590542e-01
  -2.3461279e-01   1.3767145e+00
  -5.2319924e-01   5.5640809e-01
  -2.1443414e-02   1.5704665e+00
  -9.4688837e-02  -1.0394483e+00
  -6.5808276e-02   5.5570327e-01
  -9.3335607e-02   5.0294451e-01
  -5.5111184e-01  -4.1421509e-01
  -1.9254861e-01  -4.1345994e-01
  -3.0531612e-01  -2.6709494e-01
  -3.6969191e-01   8.8847481e-01
  -7.4594997e-01   9.0604611e-01
  -7.6693657e-01   1.2559073e+00
  -4.5770273e-01   1.6493264e+00
  -5.7316068e-01   1.2619571e+00
  -7.8696917e-01   1.3902562e+00
  -3.0406669e-01   1.2782125e+00
  -1.4962218e-01   8.9971850e-01
  -4.7381335e-01   1.5646080e+00
  -7.2295294e-02   1.9785890e+00
  -2.4169094e-01   1.6651776e+00
  -2.2909422e-01   1.6868679e+00
  -8.5458003e-01   7.7084563e-01
   3.5333769e-01   4.0770818e-01
   1.1418096e+00   4.9252748e-01
  -2.2233999e-01   5.5452524e-01
  -3.2901490e-01   6.0331256e-01
   2.5394040e-01   4.2969579e-01
  -9.5167216e-02   6.9967376e-01
   4.1824462e-01  -3.8972277e-01
   4.7541360e-01  -3.6660591e-01
   8.4749817e-01   1.4125529e+00
   8.3185883e-01   1.6504872e+00
   6.0414158e-01   1.7133085e+00
   7.5471403e-01   1.6482775e+00
   5.0874243e-01   4.9666533e-01
  -4.0855829e-01   6.6856493e-01
   8.9095320e-01   8.1968928e-01
   7.0694773e-01   1.5829848e-01
  -8.4321454e-03   9.9306752e-01
  -7.2539324e-02   9.3093809e-01
  -2.3933616e-01   1.3595333e+00
  -1.4433339e-01   1.2707279e+00
   1.3244102e-01   5.9725032e-01
  -1.8275428e-01   3.9152188e-01
  -1.2996947e-01   1.7334936e-01
  -8.1671213e-02   1.4429369e+00
  -3.2459415e-02   4.2263054e-01
  -5.4535152e-01   1.2411431e+00
  -2.7077074e-01   1.3124393e+00
  -1.5914969e-01  -4.9117283e-01
  -2.1207784e-01  -3.0570449e-01
  -1.3956117e-01   1.5734233e-01
  -1.8672004e-01  -6.1438696e-01
   4.0730645e-01   1.0474012e-01
   2.4732083e-02   4.9969714e-01
   2.8714381e-01  -1.3005107e-01
   1.6519589e-01  -1.2494477e-01
   9.4789399e-02   6.0311243e-01
  -2.6450562e-01   1.5785353e-01
   3.8700842e-02   5.9803104e-01
   2.1646991e-01   2.7374107e-01
  -3.8796670e-02   5.6523059e-01
  -9.4965147e-03   4.4957299e-01
   1.7588872e-01   2.7223769e-01
   5.0532536e-01  -3.0040571e-01
  -3.7016015e-02  -1.8938655e-01
   4.6574233e-01   1.6169558e-01
   6.5596533e-01   1.8105994e-01
  -7.3735713e-02   2.4001012e-02
   3.5822935e-01   1.5432043e-01
   2.2772002e-01  -1.8755551e-01
  -4.2454643e-01   8.0354804e-01
  -6.7395218e-02   1.0254537e+00
   3.0515777e-01  -2.6168595e-01
  -8.2630192e-02   3.4212788e-02
   1.4373209e-01   1.6530506e-01
  -3.3794045e-02   5.0371455e-01
  -1.2631940e-01   1.1069945e-01
   1.6201502e-01   5.6332675e-01
  -2.6118555e-01  -2.4022883e-01
  -3.7553125e-02   1.4777008e-01
   3.0737860e-01  -2.8028667e-01
   3.6736928e-01  -1.6099304e-01
  -3.0298413e-01   3.0504960e-01
  -4.7323197e-01   6.7740505e-01
   2.4782709e-01   1.8964089e-01
   1.8706078e-01   4.9563209e-01
  -5.8784474e-02   2.4633418e-01
  -2.8484798e-01   4.5268442e-01
  -4.4172400e-01   7.6839670e-02
  -3.8603118e-01   5.4986673e-01
   3.5734775e-01   1.6831416e-02
  -1.6886857e-01   2.5522700e-01
  -5.6191346e-01   7.2990324e-01
   2.7204427e-02   2.9057779e-01
   1.8013015e-01  -1.5588258e-01
  -4.8127990e-01  -5.3775221e-01
  -5.2251080e-02   1.9116058e-01
   2.0348478e-01   3.0495575e-01
   2.3529925e-01   1.6694886e+00
  -1.1399380e-01  -9.6546212e-02
   2.8410100e-01   8.0297248e-01
  -6.2924506e-01   8.7968494e-02
   7.4416013e-02  -1.8416417e-01
  -2.6437736e-01   1.9748801e-02
  -2.0011382e-01   3.3521325e-01
  -4.5845519e-01  -9.1382067e-02
   5.3905421e-02   6.6850721e-01
   1.0955240e-01   2.6201588e-01
   4.7028642e-01   7.8508436e-01
   4.3194120e-01   9.8678004e-01
   6.9101466e-01   1.0488987e+00
  -2.6747053e-01   5.7921385e-01
   4.5592011e-01   7.7823947e-01
  -4.5443138e-01  -2.8356967e-01
   2.1278606e-01   7.7991252e-01
  -7.3740551e-01  -7.3125097e-01
   1.2937704e-01   8.5524782e-01
  -4.0462693e-01   4.5598855e-01
   5.0423162e-01   1.1726039e+00
  -4.2691273e-02   1.7067891e+00
   4.9635723e-02   1.3304033e+00
  -1.2416049e+00   4.2215096e-01
  -6.5480390e-01   5.2551791e-01
  -4.1882242e-01   1.5298353e+00
  -1.3016513e-02   1.4584680e+00
   5.3337085e-01   8.9295075e-01
  -4.3658148e-01   8.1556780e-01
  -4.3110893e-01   2.0487927e+00
  -1.0127840e+00   2.0728009e+00
  -9.6739849e-01   1.7930166e+00
  -1.0879730e+00   2.4186176e+00
  -8.4140097e-01   1.3878502e+00
   2.3666615e-01   1.2347730e+00
   1.7126808e-02   9.3749083e-01
   4.7354475e-01   7.9817775e-01
   5.5454179e-01  -7.5439731e-02
   5.8415691e-01   2.0712849e-01
   3.8339057e-01   1.0892022e-01
   6.5003259e-01   1.6755241e-01
   4.7924099e-01   6.5760159e-01
   5.7756384e-01   3.1902639e-01
   3.1662820e-01   3.7156692e-02
   2.5330971e-01  -2.6888650e-01
   4.3972673e-01  -4.3836419e-01
   3.0220976e-01   1.0075435e-01
   5.7699611e-01  -7.3243192e-01
   7.2004443e-01  -4.1623455e-01
  -6.3026035e-01   1.4419443e+00
   4.0859692e-01   1.8168837e+00
   2.2306452e-01   2.9585482e+00
   6.9834469e-01   2.0573797e+00
  -1.4878109e-01   1.9687451e+00
  -8.7840184e-02   2.2019840e+00
  -2.1191177e-01   2.2423232e+00
  -9.7163472e-02   2.3587765e+00
   2.7851870e-01   1.8797925e+00
  -2.6198131e-01  -1.9436012e-01
  -1.0501706e-01   3.1042778e-01
   1.0367038e-01  -6.0477231e-01
   4.6588810e-01  -4.9495617e-01
  -1.4637910e-01   4.1955358e-01
  -3.9319852e-01   6.2995768e-01
  -2.4888369e-01   4.5698661e-01
   2.3499098e-02  -6.7523602e-01
  -5.7096208e-01  -1.1990302e+00
   1.4262419e-01  -1.4096957e+00
   5.6681729e-01  -1.4513814e+00
   5.6371338e-01  -1.6367249e+00
  -5.7235866e-01  -8.4743173e-01
   6.0643428e-01   3.0642041e-02
  -3.0835515e-01   8.2310454e-01
  -4.8224725e-01   1.2168702e+00
  -3.6976485e-01   6.6997234e-01
  -4.5726948e-01   6.9191080e-01
  -1.9474101e-01   1.0970178e+00
   2.9591185e-01   8.7432201e-01
  -4.7090403e-01   1.1835997e+00
  -4.9063094e-01  -1.4702542e-01
  -3.4068199e-01   5.1243058e-01
  -7.4218294e-01   4.2009565e-01
  -4.1675341e-04   2.6683150e-01
  -3.2668236e-01   5.3662666e-01
  -4.2286208e-01   7.3555719e-01
  -2.1627175e-01   1.3531415e+00
  -1.0215787e-01   9.6382030e-01
  -3.9746376e-01   9.3116772e-02
  -1.1185772e-01   1.7781577e-01
   2.9482986e-01   1.7656929e-01
   6.7863956e-01  -5.4162809e-01
   1.4926170e+00  -8.0187526e-01
  -3.4809356e-01  -1.3477438e-01
   7.5590670e-01  -9.8608027e-01
   7.0563486e-01  -3.9760072e-01
   3.6043900e-01   2.3833912e-01
   1.6115055e-01   9.3243936e-01
  -8.3766444e-02   4.6658312e-01
   5.1478632e-01  -7.9586312e-01
  -7.8596151e-02   3.3641043e-01
   1.1722385e-02   5.6442786e-01
  -7.2018359e-02   4.1686528e-01
   1.4410797e-01   1.2166928e+00
   4.8808970e-01   3.1037125e-01
   1.3674829e-01   1.5649841e+00
   1.4468787e-01   2.5840356e-01
   1.2039335e-01   1.1600377e+00
   4.7812382e-01   8.7082060e-01
  -2.8732745e-01   1.0670991e-01
  -2.0915705e-01   5.2609352e-01
  -1.8897324e-01  -1.8416117e-01
   9.7865905e-02  -2.0773444e-01
   1.2002276e-01   8.9846820e-02
  -2.7711416e-01   3.7893673e-01
   2.0826359e-02   9.1605895e-01
  -1.8650271e-01   1.2342027e+00
  -1.2802158e-02   3.9242068e-02
  -5.8502813e-02   6.3963001e-01
  -2.3977772e-01   6.3658873e-01
  -1.5181661e-01   3.8680394e-01
   4.6068363e-02   3.8100736e-01
  -2.7378528e-01   5.4261140e-01
  -1.2074626e-01  -8.9484294e-02
   6.0656244e-02   2.3229191e-01
  -1.1084259e-01   2.3386768e-01
   7.1780238e-01   1.0683495e+00
   4.5071491e-01   2.2277936e-01
   8.9316222e-01   9.9414948e-01
   3.6950252e-01   6.1573521e-01
   5.1097591e-01   9.3116859e-01
   7.6610424e-02   9.2918045e-01
   5.1253181e-01   1.4547190e+00
  -3.1241056e-01  -1.6264519e-01
   1.6650229e-02  -2.4328957e-01
  -1.2052994e-01  -3.8313171e-01
  -7.6843653e-01  -5.9491471e-01
  -4.8969447e-01   1.7763031e-01
  -5.3825316e-01   6.0305966e-02
  -4.8429127e-02   4.1618302e-01
  -9.4396404e-01   3.3592478e-02
   6.8708031e-02   1.1345946e-01
  -6.9283259e-02   5.8927937e-02
  -8.8229131e-02   8.3829585e-01
  -5.3318303e-03   6.8102292e-01
   4.4629698e-01   3.3537472e-01
   2.4829855e-01   4.3686871e-01
  -2.2270682e-01   5.7815439e-01
  -1.9095824e-01   2.9859152e-01
  -1.1437736e-01  -6.4404675e-01
   7.7995805e-01  -1.1735070e-01
  -5.1439317e-02  -1.6441511e-01
   1.8216670e-01   9.8254878e-01
  -3.1906511e-01   8.4929225e-01
  -3.8496302e-01   1.0003837e+00
   8.8824721e-01  -4.8487402e-01
   1.1588447e+00  -7.3540832e-01
  -9.4133423e-02   1.1116592e-01
   1.1953768e+00  -7.7869952e-01
  -1.4883783e+00   7.9475714e-01
   9.1189480e-01  -8.6211632e-01
   1.1157546e+00  -1.1883304e+00
   2.0043582e-01  -4.9004092e-01
  -7.2010685e-01   2.2796188e-01
   1.2103585e+00   8.1187307e-01
  -8.6347083e-03  -9.3084574e-01
  -4.7528503e-01   1.0486475e+00
  -4.9066162e-01   1.0420342e+00
  -3.4905072e-01   1.3387169e+00
  -1.1561767e+00   8.8424282e-01
   3.9688092e-01  -1.4754515e-01
   3.9906890e-01   1.4232642e-01
   4.0048020e-01  -2.9274746e-01
   1.0650210e-01   3.8367966e-01
  -6.9591293e-01   1.1134356e+00
  -1.4983970e+00   8.3393839e-01
  -6.0958717e-01   1.7886926e+00
  -2.3522615e-02  -1.1040803e-01
  -5.8065493e-01  -3.1185645e-01
  -4.6177712e-01   1.6783695e-01
  -4.9161591e-01   2.6041991e-01
  -4.5292941e-01   6.2109740e-01
   5.1867121e-01   1.0432952e+00
   7.2227204e-02   5.0101681e-01
   7.1098502e-02   5.7025264e-01
  -2.3165045e-01  -3.1638063e-02
   5.9412476e-01   9.2897607e-01
   3.9017552e-01   8.3862488e-01
  -8.9928742e-01   1.9375337e-01
  -2.0788396e-01   6.0771383e-01
  -8.1588272e-01   8.5555758e-01
  -9.9560740e-01   7.1950242e-01
   4.5891315e-01   8.2611877e-01
  -1.3337890e+00  -5.9867424e-01
   2.6581179e-02  -2.8909107e-01
   9.5654212e-01   2.6390150e-01
   5.7790005e-01   2.7403262e-02
  -4.2425081e-01   3.0829666e-01
  -8.8604568e-01  -9.4759356e-02
   2.3065975e-01   4.4730049e-01
   5.1728614e-01   6.2989968e-01
   5.8568689e-02  -4.4547807e-01
   5.8450341e-01   4.7122358e-01
   5.0872598e-01   7.0975659e-01
   5.8106231e-01   4.4262764e-01
   5.3199056e-01   6.3537089e-01
  -1.8860829e-01   2.1378587e-01
  -3.5438121e-02  -1.9044261e-01
   7.4573578e-01  -1.4279191e-01
   1.1290586e-01   7.8394873e-01
   5.8830457e-02   1.1591741e+00
  -3.9877172e-01   9.6584093e-01
  -2.7340471e-01   1.1942429e+00
   2.4183832e-01   5.2798864e-01
  -1.2827289e-01   6.7640441e-01
  -3.7814659e-01   5.6322931e-01
  -1.0568427e-01   7.4932926e-01
   9.4920252e-03   1.1398671e+00
   2.2180534e-01   3.3766567e-01
   3.7877575e-01   9.3531953e-01
   3.2755268e-01   6.2347737e-01
  -2.1722730e-01   4.9026220e-01
  -1.2332611e+00   3.4261623e-01
   5.8115325e-02   8.2363879e-01
  -4.0967906e-02   4.7952474e-01
  -2.6294513e-02   9.2232602e-01
   3.1897477e-01   1.3492189e+00
  -2.3706673e-01   5.2104353e-01
  -4.2611779e-01   9.9398888e-01
  -1.4165738e+00  -1.4099197e-01
  -8.3266868e-02   1.1443551e+00
  -2.4721035e-01   3.7896146e-01
  -2.0221767e-01   6.9566748e-01
   7.9940102e-01   5.4477906e-01
   6.7798702e-01   2.8048427e-01
   4.5720198e-01   1.5365642e+00
   1.2768366e+00  -9.9118543e-03
   4.7476700e-01   7.3933351e-01
   2.7133093e-01   1.1590470e+00
   6.5612665e-01   1.0669127e+00
  -1.0261442e+00  -1.8654061e-01
  -7.5335738e-01  -2.5778356e-01
   3.3152091e-01   9.9615907e-01
  -5.5381887e-01  -2.5386800e-01
  -1.3226185e+00  -1.3270981e+00
  -9.2751115e-02   5.4633241e-01
   2.5300566e-01   9.5889258e-01
  -1.0297412e+00  -6.3394504e-01
  -4.8494750e-01   1.2922850e+00
  -2.8715641e-01  -1.0474930e-01
   2.6864285e-01   4.0856249e-01
   5.2310469e-01   3.9013000e-01
  -1.5839506e-02   9.9367983e-01
   4.9414301e-01   1.2199738e+00
   3.8936575e-01   1.1555819e+00
   6.0790841e-01   9.4428953e-01
   2.9726715e-01   1.4156867e+00
   4.6756423e-01   1.0173514e+00
  -4.6809300e-01  -1.2214866e-01
  -1.0947392e-01   6.1508674e-01
   6.1666957e-02   5.2402325e-01
   8.3885849e-01   2.5135939e-01
   4.1849021e-01   8.3884682e-01
   2.6494576e-01   1.1022328e+00
   1.1234483e-01   9.3522138e-01
   4.4632032e-01   1.3492443e+00
   2.3155561e-01   7.7109455e-01
   1.4281986e-01   9.5453030e-01
  -2.8456048e-01  -2.2235192e-01
  -3.9377904e-01   1.6957371e+00
   1.4892323e-01   8.6258352e-01
  -4.2779648e-01   1.5845601e+00
   4.9622448e-02   1.9182445e-01
   8.4423805e-02   7.1219366e-01
   2.0437136e-01   2.2047951e-01
   2.6913466e-01   7.9471624e-01
   5.2857627e-02   3.5719941e-01
   3.5156189e-02   2.1058955e-01
   4.9626095e-01  -1.8599852e-01
   1.2735343e-01   1.6289890e+00
   8.2081050e-02   3.2990248e-01
  -6.3959384e-01   1.2559066e+00
  -1.3776694e-01   1.4897061e+00
  -4.5187850e-01   4.6090019e-01
  -4.3569011e-01   1.2589646e+00
  -1.7183454e-01   4.3667534e-01
  -2.0671583e-01   1.1965431e+00
   7.0432555e-02   1.4330668e+00
   2.5736711e-01   7.0565484e-01
   2.0242917e-01   1.5863423e+00
  -6.1361564e-03   1.3045327e+00
  -1.3470866e-01   1.4648896e+00
   2.7700636e-01  -4.4584558e-02
   7.6225803e-01   2.0643859e-01
  -8.8376002e-02   9.1035585e-01
  -1.4399753e-01   8.4045007e-01
  -3.9891535e-01   1.2303195e+00
  -2.6911230e-01   1.1725560e+00
   9.6550904e-02   5.4042472e-01
  -1.7939049e-01   2.8986444e-01
  -2.7888343e-02   1.4400491e-01
  -2.2908351e-01   1.3511684e+00
  -4.5802521e-02   3.4659307e-01
  -6.4678434e-01   1.1104578e+00
  -3.9210047e-01   1.1929847e+00
  -5.7123580e-02  -5.7637717e-01
  -9.1308919e-03  -2.3992840e-01
  -9.3213893e-02   5.7652809e-02
  -6.0927546e-02  -7.0203321e-01
   4.4621752e-01   8.2172017e-02
  -4.4759095e-02   3.2131920e-01
   3.0274922e-01  -1.5909173e-01
   1.9838900e-01  -1.9320934e-01
   6.7013266e-02   5.3668991e-01
  -2.2950682e-01   4.7432522e-02
  -6.6790076e-03   5.8811964e-01
   2.1906050e-01   2.3278318e-01
  -5.2631821e-02   5.0928665e-01
   5.7735219e-02   3.5147130e-01
   1.9049767e-01   2.1981118e-01
   5.7934725e-01  -2.9704650e-01
   5.5604930e-02  -2.4789029e-01
  -1.1634015e+00   6.2085363e-01
  -7.2157958e-01   4.9901048e-01
  -1.0463173e+00   6.9681487e-01
  -1.1457315e+00   1.2414719e+00
  -7.5864163e-01   1.1597443e+00
  -3.4192622e-01   8.1361096e-01
   9.9746154e-02   4.7731580e-01
  -6.6072616e-01   2.4861936e-01
  -4.4644110e-01   3.6910837e-01
   3.9303853e-01   4.8421528e-01
  -1.1574917e-01   1.2940070e-01
  -1.2636196e-01   3.9988380e-01
  -1.4453457e-01   6.1814143e-01
   5.6793796e-01   1.2122100e+00
   1.7047800e-01   1.6967061e+00
   7.5276523e-01   2.0099204e+00
   2.5678644e-01   2.1755273e+00
   2.8763483e-01   2.3606996e+00
  -1.8558392e-01   2.1770373e+00
   1.1189214e-02   1.8408235e+00
   3.0672327e+00  -1.8391158e+00
   7.9880128e-01   1.7666538e+00
   1.5801591e+00   8.9230518e-01
   4.5137883e-01   2.2911812e-01
  -5.5212635e-01  -3.3050912e-01
   5.0087199e-01   2.9763483e-01
  -2.1356790e+00   9.1220348e-01
  -2.6372617e-01   2.1255944e-01
   8.7050583e-01  -1.0080624e+00
  -2.1508754e-01   3.1717993e-01
  -6.5317543e-02   1.0747483e-01
   1.5591249e-01   3.6783711e-01
  -5.9308565e-02   1.7216592e-01
   5.2740444e-02   3.0556263e-01
   5.3053064e-01   1.7496709e-01
   8.1842604e-01  -2.6373622e-02
  -5.4940571e-03   2.5251643e-01
  -1.6348340e-01   3.4937569e-01
  -9.3460449e-02   8.6067412e-02
  -2.3840848e-01  -4.7665977e-01
   2.5045082e-01   2.5989332e-01
   4.1221599e-01   3.5170825e-01
  -2.8988070e-02   5.1537323e-01
  -2.8707592e-01   6.0534502e-01
  -6.4200973e-01   3.3564775e-01
  -2.5393888e-01   2.1676306e-01
   8.1316673e-02   8.4617259e-01
  -5.4466907e-01   9.8919412e-02
   9.9053717e-02  -5.5861152e-03
  -7.0547694e-02   4.1735761e-01
   1.5799051e-01   5.7996269e-01
   3.3345766e-02   1.3646759e-01
  -3.4737949e-03   5.5756806e-01
   7.9280099e-02   3.0958066e-01
  -2.7591579e-01   1.1440962e+00
  -1.4821181e-01   9.5734764e-01
  -2.7132518e-01   8.1691023e-01
  -3.2219104e-01   4.6059078e-01
  -3.8517323e-01   8.2427142e-01
  -1.3918472e-01   3.7205914e-01
   3.1473924e-02   1.0615351e+00
   1.8665139e-01   1.0000545e+00
  -8.3985333e-04   5.6985826e-01
   6.9674159e-02   7.8085479e-01
   1.6801973e-02   3.9075571e-01
   2.5113476e-01   1.2481407e+00
  -2.7005286e-01  -3.5579960e-01
   6.4005217e-01  -2.0935251e-01
  -4.1591638e-01   3.7924780e-01
  -2.3604054e-01   1.2831221e+00
   1.1467977e-01   5.8027639e-01
   1.3769625e-01   4.6447978e-01
   5.6644590e-01   7.5982830e-02
   1.2545838e-01   7.7756885e-01
   1.0652685e-01   9.7610640e-02
  -3.5769317e-01  -2.1092972e-01
  -2.2607911e-01  -6.0623068e-03
  -1.7550073e-01  -6.5416134e-02
   5.1450066e-01  -9.5772619e-01
   1.6366340e-02  -3.0079321e-02
   4.4666189e-01  -1.4658515e+00
  -5.1362697e-03  -1.2207457e+00
   8.4477166e-03  -4.8525237e-01
   2.6161230e-01   8.6495721e-01
   1.7414720e-01   2.5412756e+00
   5.8459075e-01   1.5777553e+00
   3.6260711e-01   1.3785616e+00
  -1.5945499e-01   1.1620373e+00
   2.5993825e-01   1.2389407e+00
   1.8573213e-01   1.9773247e+00
   4.2382695e-01   1.7395819e+00
   5.0591596e-01   1.3915940e+00
   4.4261414e-01   1.6888530e+00
   1.4461011e-01   8.2459891e-01
  -2.5692451e-01   6.5266343e-01
   7.4612986e-01  -6.9013169e-01
  -1.5066154e-01  -3.6736969e-02
   1.3108432e-01   5.8567603e-01
  -2.4187307e-01   1.2855189e+00
  -3.4677966e-01   1.9371111e+00
  -6.0845987e-01   1.2430983e+00
  -1.1024984e+00   1.4482704e+00
   3.4005441e-02   5.0805590e-01
  -7.9353085e-01   4.0933002e-01
  -5.8910856e-01   1.2459276e+00
  -4.4827217e-01   2.7606912e-01
  -5.5955963e-01   1.3217208e+00
   3.0269696e-01   2.0770445e+00
   3.7304916e-01   2.5114165e+00
   3.2125122e-01   6.5783160e-01
   6.9838546e-01   1.0889535e+00
   5.5806769e-01   6.3770854e-01
   3.4093934e-01   1.6183268e-01
   2.2701820e-01   2.1443611e-02
   3.3963154e-01   6.8836867e-01
  -1.8917181e-01   6.1691170e-02
   2.2919179e-01   8.9559024e-01
   2.3231178e-01   6.4906079e-01
   6.1400492e-01   9.8826546e-01
  -5.9831664e-02  -3.3253907e-01
  -2.5031609e-01  -7.0993696e-01
  -3.4540419e-01  -3.8191989e-01
   3.0793233e-01   1.8233908e-01
   2.9163281e-01   4.6182281e-01
   3.8461204e-01   1.0036650e+00
  -6.3239546e-01   3.8415133e-01
   4.5402025e-01   2.2885663e-01
   1.3508474e-01   2.1684781e-01
   1.3738280e-01   7.3536303e-01
   4.0155157e-02   5.1405133e-01
  -2.1333536e-01   5.5877532e-01
  -2.2395707e-01   3.8979053e-01
  -4.2624628e-01  -7.4973848e-02
  -2.9187588e-01  -8.0249755e-03
   1.3641476e-01   7.8495251e-01
  -5.4055996e-01   2.2160221e-01
  -4.3635720e-01   2.1974780e-01
  -6.4073126e-01   3.6348560e-01
  -4.9258263e-01   2.9309656e-01
  -3.8402074e-01  -1.1572665e-01
   6.9995469e-01   1.1330366e-01
   5.7640263e-01   1.5724498e+00
  -5.4457735e-02   2.1919950e+00
   2.1887013e-01   3.5892337e+00
  -1.5173639e-01   2.7520954e+00
  -2.2793243e-01   2.6924930e+00
  -3.7699973e-01   2.2578042e+00
  -1.8320429e-01   1.8212712e+00
  -6.2473120e-01   2.3688757e+00
  -4.7352482e-01   2.2470174e+00
   1.2026582e-01   2.4434201e+00
   1.7756732e-01   1.3971349e+00
   3.2226492e-02   1.3899333e+00
  -2.9336291e-01  -5.5069687e-01
  -5.0691805e-01   1.6181283e-01
   4.2215839e-03  -3.5394456e-02
  -1.3968787e-01   1.3027443e+00
   4.0087887e-01   1.9754478e+00
   6.7616008e-01   1.7123640e+00
   3.4844728e-01   1.5656204e+00
   3.0765720e-01   2.0426106e-02
  -2.8903380e-02   1.5934210e+00
   1.0074793e-01   9.0017404e-02
   5.7459345e-03  -2.6396081e-01
  -5.1929539e-01   1.4940040e+00
  -5.2676378e-01   2.9544568e-02
  -3.5208621e-01   3.0745284e+00
  -6.9509492e-03   2.2363726e+00
   7.9740920e-01  -9.3790043e-01
   7.8143016e-01   1.0321836e+00
   8.5386390e-02   6.7305897e-01
   3.7514596e-01   6.6830468e-01
   2.8951319e-01   4.8260927e-01
  -6.6395303e-02   1.9158042e-01
  -6.6554875e-02   5.0143949e-01
  -2.4381436e-01   3.7912075e-01
  -3.6451060e-01  -2.0998645e-01
  -5.2134313e-01   4.4915085e-01
  -1.6910534e-01  -2.0233139e-01
  -2.1255183e-01  -3.4628837e-02
   1.1279974e-01   8.3039768e-01
  -1.4583368e-01   1.7664788e+00
  -7.9330708e-01   1.8158563e-02
  -3.7662450e-01   1.8352638e+00
  -2.8893503e-01   2.1068557e+00
  -5.6486325e-01   2.0602134e+00
  -7.0443799e-01   1.1288215e+00
  -3.9691697e-01   1.5360312e+00
  -5.1747583e-02   1.8105413e+00
   6.8673266e-01   4.1755786e-01
   2.4017508e-01   1.4866466e+00
   2.1034741e-01   1.5288670e+00
   9.6886021e-02   1.7472267e+00
  -6.7409330e-02   8.6234675e-01
   4.5511834e-01   3.6435024e-01
  -9.6827954e-02   2.8816644e-01
  -5.7058141e-01   2.5463752e-01
  -8.9161327e-02   1.9403980e+00
  -1.4634535e-01   2.3318396e+00
   2.1150079e-01   1.6114857e+00
   2.0280041e-01   1.5313196e+00
  -2.1945840e-01   5.4265435e-01
   4.6585478e-01   9.7677853e-01
   1.3303658e-01   1.0050186e-01
   5.6894469e-01   8.6062866e-01
   6.3859963e-01   6.1913826e-01
   6.0245348e-01   7.8953659e-01
   1.8351934e-01   3.4691244e-01
   4.1923440e-01  -4.2717112e-02
   1.9631442e-01  -1.6887418e-01
  -4.8793840e-01   3.7986459e-02
  -5.0009985e-01  -2.3061724e-01
  -8.9809410e-01  -3.9926265e-03
  -5.6729832e-01   6.6527516e-01
  -4.6071946e-01   3.5468038e-01
  -2.1793232e-01   4.8962937e-01
  -3.3735410e-01   5.9731331e-01
  -3.0499656e-02   6.9180270e-01
  -7.8214337e-02  -3.7211802e-01
  -1.2274157e-01  -8.9890735e-01
   1.4280999e-01  -1.9046550e-01
  -3.4191336e-01  -2.3077854e-01
   1.9432923e-01  -6.7921295e-01
   7.0956276e-01   9.0012601e-01
   9.6757720e-02  -9.5863028e-02
  -2.2513741e-01   9.9417311e-01
   8.4528858e-01   1.9731905e-01
  -3.6015734e-01   1.0359348e+00
   8.9258570e-01   3.0594328e-01
   9.9377079e-01   5.0004583e-01
  -4.6072695e-02   1.4493859e+00
  -6.6250443e-01   8.3925696e-01
  -6.1281724e-01   1.2136780e+00
  -2.7084691e-01   1.3365929e+00
  -8.0378364e-01   2.5438614e-01
  -3.0005744e-02   9.7294626e-01
  -4.9881068e-01   1.0468940e+00
  -5.6772750e-01   1.0448493e+00
  -4.9805449e-01   1.0857191e+00
   3.4936066e-01   1.5934144e+00
   4.1569759e-01   6.5970646e-01
  -1.6233982e-02   7.7897118e-01
   5.3420485e-01   5.3568212e-01
   5.0537039e-01   9.6914979e-01
  -6.4123899e-03   1.0650933e+00
   5.3829035e-03   2.3495967e-01
  -1.7760672e-01   3.8568417e-01
   7.6290662e-01   1.3555567e+00
   9.2514341e-01   4.4698971e-01
   6.4673730e-01   1.6583417e-01
   5.3218080e-02  -4.1081121e-02
  -6.2092462e-01   1.0451517e-01
   3.9182004e-01   1.3296335e+00
   4.1541406e-01   1.1907376e+00
   5.0288264e-02   1.1184131e-01
  -1.5036288e+00   1.2669723e-01
  -7.2643644e-01   3.2722374e-01
   8.0635459e-01   2.4137607e-01
  -4.6344716e-01   5.8485636e-01
  -9.9451499e-01   6.0121583e-01
  -3.3627412e-01   5.0843670e-01
  -5.7125961e-01  -2.3385029e-01
  -8.3687615e-01   2.5898602e-01
   4.6221291e-01   1.1596532e+00
   4.0750472e-01   1.0717275e+00
   7.8368700e-01   9.4893489e-01
  -2.0778517e-01   7.7370419e-01
  -1.1576988e+00   1.5789705e-01
   3.5874438e-01   9.8451130e-01
   5.6276905e-01   7.2113159e-02
   3.3834915e-01   9.4226384e-01
  -4.5678814e-01   5.6305535e-01
   8.1061562e-01   4.7142253e-01
   1.1128409e-01   5.0527003e-01
   2.3233720e+00   4.6334968e-01
  -3.6604580e-02   1.6302114e-03
  -3.8095779e-02  -2.1965842e-01
   7.4315264e-01   1.6578715e+00
   1.0328903e+00   1.5286423e+00
   4.7260361e-01   1.6969628e+00
  -3.1329873e-01   1.1029716e+00
  -6.6634106e-01   7.2395089e-01
  -5.9538510e-01   5.8894023e-01
  -1.3751180e-01   1.3119524e+00
  -8.1736247e-02   1.1621978e+00
  -5.9390430e-01   2.2010998e-01
  -6.1854623e-01   2.8171343e-01
  -2.2853738e-01   1.0224506e+00
  -3.8338750e-02   5.0274595e-01
   1.3705304e-01   6.1794373e-01
   7.2535878e-01   1.6302245e+00
   3.1759120e-01   1.5682092e+00
   5.2150880e-02   1.6087377e+00
   8.8231289e-01   1.6091210e+00
   6.5189654e-01   1.6261670e+00
  -4.6791615e-01  -2.5437071e-01
  -2.6948066e-01   6.5835730e-01
  -1.0459862e-01   1.7563463e+00
  -8.5112723e-02   2.7397125e-01
  -3.6269821e-01   6.3574363e-01
  -3.7690351e-01  -1.6968089e-01
  -5.7748717e-01   5.6979501e-01
  -4.3506703e-01   6.3042803e-01
  -1.6831748e-01   4.7015896e-01
  -3.7115866e-01   6.9009239e-01
  -1.7373476e-01   5.7309112e-01
   7.7225783e-01   2.5461753e-01
   5.3180455e-01  -3.0810755e-01
  -2.5151169e-01   5.2513717e-01
   2.4395173e-01   2.9592254e-01
  -1.3402609e-01   1.2973158e-01
  -3.7639516e-01   5.8881277e-01
  -2.5012304e-01   4.1435167e-01
  -2.9764658e-01   3.0221080e-01
  -5.0393119e-01   3.6055455e-01
  -5.9669842e-01   1.3064664e-01
   2.1579584e-01   3.4008930e-01
   2.6764330e-01   5.0749984e-01
  -3.2597826e-02   4.5539877e-01
   1.6213588e-01   3.1255711e-01
   8.4129191e-01   1.8302303e-01
  -1.8119333e-01   6.4774079e-01
   2.5220489e-01   1.7578014e-01
   2.1926310e-01  -4.9224232e-02
  -5.3656361e-01  -2.7965642e-01
   2.2494996e-01  -2.0614559e-02
   8.8646328e-01   2.9881371e-02
   1.5109364e-01  -2.5897869e-02
   8.2915109e-02   3.2484223e-01
  -2.2148040e-01   7.9572592e-01
   2.5616145e-01   1.8032028e-01
   5.1922514e-01   8.3298432e-01
   4.0560432e-01   5.3017252e-01
   6.5524108e-01   9.6646954e-01
   1.0631869e-01   1.0346725e+00
   4.6345289e-01   1.4450482e+00
   2.1335993e-01   5.0870154e-02
  -2.2799695e-01   1.2143187e+00
  -1.2477424e-01   2.8057768e-01
   5.0439247e-02   2.9456028e-01
   4.1559374e-01   7.4881698e-01
   3.0283831e-01  -2.9054538e-01
   4.8021988e-01   5.6574430e-03
  -4.6429758e-02   2.1367183e-01
  -7.1158240e-02  -3.2601802e-01
  -6.2836350e-01   3.9472426e-01
  -4.7045531e-01   8.3539149e-01
  -1.1820403e-01   6.0703545e-01
   7.2556285e-02   6.3290015e-01
  -2.6035509e-01  -1.8008563e-01
   2.3948741e-01   1.0690602e-01
  -4.6193092e-01   9.0198371e-02
  -3.9491429e-01  -1.2741475e+00
  -5.4059498e-01   2.1374649e-01
  -5.7915961e-01   6.9273698e-02
   1.2627906e-01   1.6267001e+00
   1.4095478e-01   1.2218475e+00
  -5.6255334e-01   8.9782709e-01
   7.0754360e-01   1.3074564e+00
  -3.4452283e-01   1.3139354e+00
   1.8426576e-01   6.0513345e-01
   4.1222408e-01   1.8652277e+00
  -3.5223742e-02   1.4081793e+00
   3.8249323e-01   6.9551442e-01
   9.6064383e-01   1.4276499e+00
   5.9746376e-01   2.1106550e+00
  -1.0519103e+00   1.1688777e+00
  -3.5845198e-01   6.2249287e-01
  -4.0074649e-02   5.9868612e-01
   4.7620397e-01  -2.6246828e-01
   3.9630090e-01   5.9575855e-02
   2.8948343e-01  -1.3579424e-01
   1.0770176e-02   2.8146854e-01
  -2.7526355e-01   1.0703310e+00
  -1.9030791e-01   5.1599490e-01
  -3.6860372e-01   9.5935666e-01
  -8.4019174e-01   9.8412800e-01
  -6.4702447e-01   1.0763034e+00
  -5.5199836e-01   8.8431432e-01
  -5.6358614e-01   1.2387064e+00
   3.1923279e-01   1.6280957e+00
   8.2585334e-01  -5.5067541e-01
  -3.4406481e-01   7.5357938e-01
  -4.8971797e-01   2.6125425e-01
  -1.1002505e-01   8.4226631e-01
  -1.6912337e-01   3.1905668e-01
  -5.0671497e-01   6.4300612e-01
   4.7162639e-02   4.2729536e-01
   4.7894051e-01   3.9954149e-01
  -6.9128799e-01   7.2836049e-01
   1.3054181e+00  -7.5055788e-01
  -4.4941798e-01   1.3686186e+00
  -5.1273260e-02   8.0124930e-01
  -3.5694314e-01   1.0509145e+00
  -1.2980184e-01   3.4444109e-01
  -4.7692660e-01   1.0385904e+00
  -3.0315934e-01   5.4739969e-01
   6.7003880e-02   1.0492709e+00
  -4.3887397e-01   6.7424788e-01
   9.6039075e-01   9.4352497e-02
   4.1564996e-01   6.3268770e-01
  -2.6282929e-01   3.9554220e-01
   7.2372049e-01  -1.2052305e+00
   2.4470206e-01  -9.3260524e-01
   5.3717118e-01  -1.2074832e+00
  -3.4158782e-01   6.8809079e-02
  -2.2777541e-01  -3.1555159e-02
  -4.4816461e-01   5.5022948e-01
  -5.4632882e-02   3.9848135e-01
  -7.3292807e-02   1.3394455e+00
  -2.9039658e-01   1.1336427e-01
  -3.3611717e-01   9.9273879e-01
  -3.7512765e-01   1.4394444e+00
  -4.9802141e-01   7.4456955e-01
  -1.1000580e-01   1.3810566e+00
  -1.9821207e-01   6.3561146e-01
  -3.8711217e-01   5.3047707e-01
  -5.2655046e-01   7.8226818e-02
   5.5532823e-02   7.9429901e-01
  -2.7030009e-02   5.6649479e-01
  -4.7201145e-01  -1.7155938e-01
   2.9007569e-01   4.5277464e-01
   4.3689594e-01   5.3832430e-01
   7.8294599e-02   9.2016592e-01
   2.2081194e-01   1.0686697e+00
  -5.3710599e-02   1.0122974e+00
  -1.3765504e-01   1.0519890e+00
  -5.7206952e-01   1.1289880e+00
   3.7870692e-01   9.7456581e-01
  -1.1433955e-01   8.5947542e-01
   9.0630126e-01   4.2836304e-01
   5.9980773e-01   8.0883984e-01
   1.0655437e+00   6.8071522e-01
   1.2118424e+00   2.0063552e-01
   1.6506029e-01   1.5545714e+00
   2.5732233e-01   1.1143890e+00
  -5.4094906e-01   8.4872111e-01
   7.0481799e-01   1.2536294e+00
  -4.6294634e-01   1.2821850e+00
   1.3152314e-01   5.7129900e-01
   3.6150955e-01   1.8360946e+00
   2.6081215e-02   1.3263506e+00
   3.6504770e-01   6.7837814e-01
   8.9003191e-01   1.3961417e+00
   5.5010687e-01   2.0795125e+00
  -1.0608334e+00   1.1224077e+00
  -3.1679139e-01   5.4927735e-01
  -1.7188637e-02   5.0918171e-01
   4.8793102e-01  -3.5308406e-01
   4.1380311e-01   9.4817638e-02
   2.1472595e-01  -1.6183949e-01
  -5.2811493e-03   1.2927594e-01
  -2.1465915e-01   9.8923105e-01
  -1.4737259e-01   4.4122588e-01
  -2.7867271e-01   8.8093059e-01
  -8.2843432e-01   9.2713125e-01
  -6.4484494e-01   1.0228584e+00
  -5.1849548e-01   8.1613903e-01
  -6.1981374e-01   1.1964399e+00
   4.3372282e-01   1.6088338e+00
   6.5459906e-01  -4.8955922e-01
  -5.0604964e-01   8.9343557e-01
  -1.5587941e-01   1.0172366e+00
  -6.6157752e-02   7.2314774e-01
  -2.8266831e-01   3.6612658e-01
   2.3166013e-01   9.8310151e-01
  -1.0337445e-01   7.8075682e-01
  -3.8485571e-01   7.9673027e-01
  -5.9861661e-01   8.4793467e-01
  -6.5879267e-01   1.0929846e+00
   8.4523755e-02   7.2291135e-01
  -1.2990528e-01   7.5133771e-01
   1.4115401e-01   3.9055499e-01
   1.3501168e-02   3.8855694e-01
  -2.2198543e-01   1.1799698e+00
  -3.8303784e-01   4.5396703e-01
   3.4826319e-01   7.4296432e-01
  -4.3987823e-01   1.2856883e+00
  -2.1575606e-01   8.2767811e-01
   3.7250806e-01  -3.6195357e-01
   6.3849268e-01  -1.6065933e-01
  -2.1680401e-01  -1.5381431e-01
   7.9868469e-01  -3.9038317e-01
   8.8181904e-01   3.0569763e-01
   6.6624024e-01  -6.7164108e-01
  -3.5689939e-03   1.6930705e-01
  -1.1495521e-01  -1.4973022e-01
   3.3233159e-01   6.1324063e-02
  -2.6892971e-02  -1.9683135e-01
  -7.9721510e-01   5.7136626e-02
  -3.5650627e-01   1.9957955e-01
  -1.0959368e+00   1.6910103e+00
  -1.2714259e+00   8.7970488e-01
  -5.0601853e-01   1.5883272e+00
   1.4252409e-01   1.6252772e+00
   6.3332577e-01   1.7411979e+00
  -4.7788729e-02   1.8727237e+00
   2.5065153e-02   9.8436148e-01
  -1.9287483e-01   1.3166679e+00
  -3.1832158e-01   1.2390185e+00
   1.9096275e-01   1.0943874e+00
  -4.7516196e-02   1.0311183e+00
  -4.7272728e-01   6.7152344e-01
  -9.5329104e-01   7.2515303e-01
   2.1605420e-02   7.1931770e-01
   6.3663603e-01   1.4891260e+00
   7.9614499e-01   1.5194824e+00
   2.1575946e-01   1.4902131e+00
   5.0658007e-01   1.5543232e+00
   1.3338142e-02   6.0241193e-01
  -2.3852181e-01   6.0853465e-01
  -3.0805132e-01   2.7038928e-01
   7.3277248e-01   1.1249476e+00
   1.1955436e-02   1.1386559e+00
   1.4559019e+00   1.5799153e+00
  -6.1876954e-02   7.5951451e-01
   9.5128256e-01   1.5413077e+00
   3.3421806e-01   6.6823344e-01
   3.7660929e-01   1.0995449e+00
  -3.4496295e-02   4.4852670e-01
   5.0512386e-01   1.2088063e+00
  -2.8713680e-01  -3.8102371e-01
  -1.5404387e-01   6.0078477e-02
  -1.8682523e-01   4.5959677e-01
  -2.1923096e-01   3.4210456e-01
   1.9509889e-01   7.1663684e-01
  -9.9452177e-01   1.8543835e+00
   3.0612877e-01   1.4167749e+00
   5.8466775e-01   1.3865107e+00
   1.4873759e-01   4.7874758e-01
   2.5080897e-01   1.2786488e+00
  -4.0391383e-01   1.3163013e+00
   6.1378094e-01   1.4101939e+00
   2.2697710e-01   1.3626781e+00
  -1.6874881e-02   7.5360396e-01
   5.0352513e-01   7.3060686e-01
   1.7811745e-01   1.0486610e+00
  -2.3525088e-01   3.3991189e-01
  -4.0005205e-01   3.4567464e-01
   4.9288552e-01  -4.5964045e-03
   3.6464622e-01   4.6268110e-01
   4.6693021e-01   3.9802769e-01
   5.5529187e-01   9.9804905e-01
  -7.3702844e-01   1.3232621e+00
   3.8246050e-01   2.0918080e+00
  -3.5686250e-01  -1.7290380e-01
  -7.5120061e-01   6.8706340e-01
  -1.1044195e+00   6.9820859e-01
  -4.4144603e-01   2.2235138e-01
   1.4490421e-01   1.6746406e-01
   2.6609391e-02  -7.8945751e-01
   9.8936268e-02   4.1072609e-01
   1.3695224e-01   3.8817229e-01
  -6.7788933e-01   3.8257416e-01
  -2.3330996e-01   4.3419402e-01
  -1.6852306e-01   9.6441786e-01
   5.4371677e-01   1.1476475e+00
   5.9563926e-02   3.3269679e-01
  -7.2722682e-02   9.6720241e-01
  -3.7371901e-02   6.4150001e-01
  -9.8579521e-02   6.4888020e-01
  -4.9631100e-01   2.6844913e-01
  -8.2859053e-01   5.9812964e-01
   2.5833700e-02   4.6550590e-01
   1.5881049e+00   1.3304214e+00
  -5.1888353e-01  -1.4075235e-01
  -2.2582654e-01   9.8153794e-01
  -6.9374114e-01   3.4123487e-01
  -9.2393445e-02   7.6651453e-01
  -6.0248572e-01  -2.1834373e-01
  -6.7703420e-01  -6.9593753e-02
  -1.4993351e-02  -4.5855838e-01
   1.0384092e+00   1.2935256e+00
   1.5243054e+00   1.2918612e+00
   4.2283361e-01  -4.1257610e-01
   1.3246112e+00  -7.3699279e-01
   6.3480495e-01  -1.4805562e-01
   5.2134290e-01   2.8389040e-01
   1.6427118e-01   4.2197127e-01
   6.1135079e-01   8.2772638e-01
   9.6077784e-02   3.0370826e-01
  -7.5611152e-02   1.4857360e-01
   1.7823157e-01   5.4582046e-01
  -1.9642582e-01   1.2960714e+00
  -5.7127751e-01   1.4489585e+00
  -6.2307418e-01   1.4469313e+00
  -1.0218971e+00   5.7604658e-01
  -8.0282214e-01   4.2380511e-01
   4.7341517e-01  -5.2329826e-01
  -2.0917081e-01   1.5448707e+00
   3.8958848e-01   4.1259739e-01
   4.9342144e-01   1.2855853e-01
   9.4370581e-02   5.6910314e-01
   5.9656490e-01   1.3975141e-02
   4.7472372e-01   7.0870790e-01
   3.9672417e-01   6.6625532e-01
  -2.2560880e-01   9.9154794e-01
   3.5033156e-01  -5.2230378e-02
  -1.2137200e-01   8.3760529e-01
  -2.3505644e-01   9.9711025e-01
  -1.0962554e-01   7.8809599e-01
  -4.3354879e-01   1.8075749e-01
  -7.0003501e-01   3.2725799e-01
  -7.5312241e-01   9.8831271e-01
  -7.2118267e-01   7.6949252e-01
   1.1040986e-01   1.4159536e+00
   4.9059568e-01   1.7899664e+00
  -2.4425889e-01  -2.7653894e-01
   1.7178209e-01   1.2330539e+00
   1.1433882e-01   1.3324049e+00
  -3.6885621e-01   3.6670994e-01
  -2.3708028e-01  -7.0870777e-01
   1.3501329e-01   1.3462659e+00
  -3.7719132e-02   6.7577090e-01
   1.3149056e-01   1.2582306e+00
   1.1276671e-01   7.0100310e-01
   2.4743091e-01   1.3456268e+00
  -1.6657943e-02   9.0142466e-01
  -6.2895712e-03   7.6582544e-01
   3.5019217e-01   2.6940188e-01
   2.1015752e-01   2.1008911e+00
   1.0178132e-02   8.9545802e-01
  -5.9570316e-01   1.8219716e+00
  -3.6617767e-01   1.0977520e+00
  -3.9644645e-01   1.8085884e+00
  -2.3430713e-01   9.6077455e-01
  -2.1041282e-01   1.7059759e+00
   1.1885689e-01   1.9393720e+00
   2.2572449e-01   1.1724660e+00
   2.2666803e-01   2.0771013e+00
  -1.0302167e-02   1.8021771e+00
  -6.9839949e-02   2.0112528e+00
   1.3844620e-01   4.6280324e-01
   3.1178643e-01   1.2696407e-01
  -9.0052487e-02  -2.4715175e-02
   6.2630309e-01   9.9288755e-01
   6.0159829e-01   8.9463555e-01
   6.5284621e-01   9.4975208e-01
  -1.2786268e+00  -3.9379027e-03
   8.9093808e-02   9.6770203e-01
  -9.0965389e-02   7.8482615e-01
  -8.2169615e-02   8.3142915e-01
  -4.5738920e-01   3.8582458e-01
  -9.1350045e-01   1.4382670e-01
  -5.7584399e-01   6.7046834e-01
   4.6247811e-01   8.3572204e-01
  -8.0175893e-01  -6.3192761e-01
   7.5238615e-01   3.8037748e-01
   8.8528053e-01   2.1102556e-03
   8.1756933e-01   1.4537298e-02
   7.1125567e-02  -2.5321563e-01
  -2.9434705e-02  -2.2980696e-01
   7.3048456e-02  -2.3266963e-01
  -6.6816310e-01  -2.0271408e-01
  -9.2202571e-01  -2.0398741e-01
  -4.8995525e-01   3.7296725e-02
   3.6992811e-01   2.9437190e-01
   6.8644151e-01  -2.6940899e-01
   3.5373921e-02   9.2375207e-01
  -2.9032787e-01   1.1498853e+00
  -5.6904506e-01   1.2202413e+00
   1.4927825e-01   5.6708003e-01
   1.2450640e-01   1.5276616e+00
   1.1972884e-01   1.1747604e+00
   3.6194965e-01   1.7206999e+00
   3.5530353e-01   1.3859426e+00
   9.4965571e-01   1.7197141e+00
  -2.6896168e-01   1.4141695e-01
  -4.2443562e-02   1.6193407e-02
   6.0620445e-02   1.9351644e-01
   2.4271444e-01  -2.3243002e-01
   1.1298499e-01   2.7656356e-01
   2.9397438e-01  -4.5269581e-01
   7.4786397e-02   7.1725470e-02
  -5.1044212e-01   1.0358867e+00
  -3.1334118e-01   6.0214731e-01
  -3.2727116e-01   9.5045363e-01
  -1.7880877e-01   4.2206610e-01
  -3.9311795e-01   7.0537632e-01
  -5.9843528e-01   6.3255588e-01
   1.1574615e+00  -5.4158291e-01
  -3.5752919e-01   4.6077203e-01
  -9.7911286e-02  -2.6262963e-01
   6.2639701e-02  -3.1724730e-01
  -1.5334302e-01  -5.2530395e-01
   7.0364860e-02   1.3468114e+00
  -3.8253725e-01   7.8430205e-01
   2.0223594e-01   1.1029036e+00
  -6.5427037e-02   2.0439358e+00
  -4.8220129e-01  -4.8182013e-01
   2.9574168e-01   2.2625754e+00
  -3.1615983e-01   1.9710441e+00
  -7.8778762e-02   1.2973723e+00
  -4.7347126e-03   1.6952191e+00
  -9.6616224e-02   1.1173776e+00
  -4.6062817e-02   1.5376446e+00
   3.8303611e-01   1.0677151e+00
  -2.5630805e-01  -5.8958746e-01
  -1.2272351e-01  -2.3750338e-01
   2.0165048e-01  -1.1344050e-01
  -2.4904746e-01  -2.3964345e-01
   1.8117805e-02   1.3741747e-02
   6.2723692e-01   8.0627567e-01
   4.9090807e-02   1.0541357e+00
  -4.5867577e-03   3.9389208e-01
  -3.7645740e-01   7.5752251e-01
  -3.7421068e-02   1.0559546e+00
  -4.4724599e-02  -6.4628063e-02
   7.2708724e-02  -1.2054161e-01
  -1.7230982e-01  -4.1259954e-01
   5.1637480e-01   9.1230460e-01
   2.7765225e-02   5.8592283e-02
   2.7177325e-01  -6.0402366e-01
   1.4183322e-01   5.1151757e-01
  -7.5863054e-02   1.3288757e-01
   7.2417889e-01   8.7064966e-01
  -6.6107191e-02   1.2126830e+00
   1.6379805e-01   1.5737766e+00
   5.7626473e-01   1.9859746e+00
  -9.7610001e-02   1.7078444e+00
  -5.9296731e-02   1.1695442e+00
  -2.1135157e-01   1.0015465e+00
  -3.3363704e-01   2.9315635e-02
  -5.4708369e-01  -5.3952585e-01
   2.5968103e-01  -3.3441115e-01
  -1.8496840e-01  -1.1592351e+00
   2.9455229e-02  -1.2909825e+00
  -4.3080984e-01  -4.3832425e-01
   1.1151636e-01   6.3990159e-02
  -1.4970030e-01   1.3708996e+00
  -4.5415858e-02   3.8072250e-01
   4.6397069e-01   1.5103158e+00
  -4.7357328e-01   1.8699045e+00
  -9.0428126e-01   2.0924865e+00
  -1.0591073e-01   1.6362407e+00
  -1.6241669e+00   8.6323670e-01
  -1.6927945e+00   1.0276011e+00
   3.2924760e-01   1.8055339e+00
   1.3932367e-01   2.1333485e+00
   6.4708280e-01   1.9755803e+00
  -6.7538757e-01   6.7065515e-01
   1.0561117e+00   1.9242705e+00
   1.0678933e+00   2.5359180e+00
   1.5468603e+00   1.8079198e+00
  -6.9631205e-01   3.5405599e-01
   9.8707536e-01   3.8552535e-01
   7.6270553e-01   8.8367993e-01
   7.0311656e-01   7.0810344e-01
  -4.2404392e-01   7.4959409e-02
   3.3547981e-02   7.3509666e-01
  -3.5829687e-01  -2.0893987e-01
   1.1548487e+00   3.2287932e-01
   3.5064978e-01   2.0675806e-01
  -1.7693681e-01  -1.8936777e-01
   2.0602696e-01   5.7128629e-01
  -1.1380997e+00   9.3320418e-01
  -3.0696144e-01   8.6267754e-01
  -6.7657966e-01   3.1039768e-01
   3.8214196e-02  -3.6889850e-01
   8.8935132e-01  -4.3475562e-01
   2.9421181e-01   3.8324090e-01
  -4.0577233e-01   1.6493487e+00
  -1.4800376e-01   1.1994246e+00
  -4.0825379e-01   1.8258758e+00
  -2.6436612e-01   1.8213853e+00
  -3.6154132e-01   2.3991967e+00
  -2.3629994e-01   1.7968967e+00
  -4.9783800e-01   2.6340465e+00
   3.9246284e-01   1.4222178e+00
   2.4973360e-01   2.4085707e+00
   1.0301439e+00   9.2070299e-01
   2.4764358e-01   1.8801196e+00
  -9.5179154e-02   1.5381684e+00
   4.0499901e-01   1.8250213e+00
   2.3079790e-01   2.0540100e+00
  -1.4526785e-01   1.5916487e+00
  -4.3942432e-01   7.9085818e-01
  -4.3520502e-02   7.4724612e-01
  -1.3752302e+00  -7.0526018e-01
   1.3185310e+00  -9.9045567e-02
  -6.7539181e-01  -4.6076040e-01
  -1.3349140e+00   1.2716821e-01
  -1.2387875e+00   2.7739447e-01
  -9.2809140e-01   2.1198453e-01
   5.3023837e-01  -9.8363454e-01
  -3.8413412e-01   3.9128941e-01
   2.8061578e-01   6.9597980e-01
   6.9667215e-01   5.7789761e-01
   1.0102326e+00   1.1296364e+00
  -1.9277782e-01   2.1006023e+00
   1.4945307e+00   1.1647081e+00
   5.7685054e-01   5.0117203e-01
   1.1804469e+00   1.2227311e+00
   4.5053505e-02  -5.1484083e-01
   6.1216358e-01   1.4749464e-01
  -8.0264263e-01   1.7362945e+00
  -1.5454567e+00   3.9584220e-01
  -1.6918716e-01   6.3161087e-01
   5.3067941e-01   1.7943727e-01
   2.6765760e-01   1.2174282e+00
   2.1323680e-01   3.6492964e-01
  -4.4367149e-03   3.4790665e-01
  -1.7394995e-01   4.3641015e-01
  -4.7118154e-01   4.7483594e-01
   4.9482723e-01   3.8026266e-01
  -1.0823251e-01   1.2878141e-01
   9.6958045e-02   2.1162312e-01
  -1.4709205e-01   4.2541861e-01
   4.5554832e-01   1.0697809e-01
  -5.7711701e-01  -5.8586089e-01
   5.1788726e-01  -3.0412832e-01
   8.6646673e-01   2.3664021e-01
   5.6010018e-01   1.9020500e-01
   3.7018476e-01   2.5717114e-01
  -6.6161341e-01   1.4175737e+00
   8.5480712e-02   5.1875753e-01
  -7.4943707e-02   1.3129481e-01
  -1.4273069e-01   1.3738180e-01
  -5.7265727e-01  -2.6875525e-01
  -9.2742817e-01  -2.1061581e-01
  -4.2845689e-01  -1.9477779e-02
  -1.2443615e-01   5.5197545e-01
   1.4632927e-02   1.9817975e-01
   2.6526716e-01   3.3641144e-01
   4.2357215e-01   1.5210780e-01
  -2.8273795e-01   8.7218125e-01
  -4.9583252e-01   1.5992058e+00
  -8.2532882e-02   9.0410778e-01
   8.6663442e-02   6.8113696e-01
   5.3147389e-01   9.6150383e-02
  -2.8619890e-01   1.1526193e+00
  -4.5213954e-01   1.1859598e+00
  -2.3736107e-01   7.4681661e-01
   4.3943885e-02   1.2004741e+00
   9.1704767e-02   8.0549316e-01
  -3.7841593e-01   7.7988371e-01
  -6.7449215e-01   4.9608843e-01
   2.4048231e-01   6.6653285e-01
   5.1576343e-02   8.7098899e-01
   8.7445019e-01   5.0241942e-01
   3.9038002e-01  -8.8064683e-02
   9.7623279e-01   5.3532508e-02
  -3.9083100e-01  -3.2286745e-02
  -6.7106865e-01   1.6679300e-01
   8.8212840e-01   1.6933994e-01
   6.5269558e-02   8.9848450e-02
  -1.4265203e+00  -4.1591966e-01
  -1.4836766e+00  -3.7550380e-01
   3.5637172e-01   6.3796336e-01
   2.6051076e-01  -6.4731694e-02
   8.6958272e-02  -2.8305554e-01
   5.0712425e-01  -6.7537764e-02
  -2.8073881e-01   3.3261289e-01
  -7.8464118e-01   1.2763082e-01
  -9.2874126e-01  -8.7496750e-02
  -2.2568458e-01   6.0704541e-01
   6.4238518e-01   9.8036052e-01
   1.5988704e-01   6.9800022e-01
   5.9164236e-01   1.2211784e+00
  -3.2984295e-01   5.3509978e-01
   4.2416533e-01   1.1099095e+00
   4.9583901e-01   2.0428666e+00
   4.8922559e-01   3.1740155e-01
   6.1691084e-01   1.9852573e+00
   2.2740338e-01   1.8529922e+00
  -2.6030919e-01   2.3632290e+00
  -7.0787391e-01   7.3630051e-01
  -7.5743175e-01   8.2845701e-01
  -5.8454852e-01   4.1578969e-01
   8.7122222e-01   5.7564853e-01
   1.1786320e+00   7.7959729e-02
   2.1007610e-01   9.8348123e-01
  -3.0333814e-01   1.5315973e+00
  -2.1970873e-01   1.2581866e+00
   2.7630023e-01   1.3709733e+00
   9.4259018e-02   2.0760980e+00
  -2.7696454e-02   1.0011256e+00
  -7.5209758e-02   1.2101083e+00
  -4.8231294e-01   1.4124222e+00
   9.7020700e-02   5.3087254e-01
   4.3060997e-01   1.5794534e+00
  -9.3555979e-01   1.0717572e+00
  -9.0703280e-01   6.5493643e-01
  -2.7948258e-01   4.9921891e-01
  -3.0976491e-01   4.3789677e-01
  -5.7648175e-01   8.6399021e-01
   1.8215852e-01   5.1736375e-01
   4.6072270e-01   1.1727290e+00
   3.5830858e-01   5.8345826e-01
  -3.7238964e-01   7.8983264e-01
  -7.4702028e-01   3.2390952e-01
   2.4486613e-01   4.1340038e-01
  -8.2336958e-01   5.1115243e-01
   8.3605803e-01   5.6030630e-01
   2.7036774e-01   8.5337251e-01
   1.9822273e-01   1.0527922e+00
  -2.2176820e-02   8.7359237e-01
  -1.6507838e-01   1.1157617e+00
  -1.7189437e-01  -3.4349549e-01
  -3.4391589e-01  -3.8576628e-01
  -2.5935533e-01   4.7134833e-01
   1.2952069e+00   2.7109115e-01
   3.0054442e-01   5.6170965e-01
   1.2349772e+00   3.7700813e-01
   5.3208918e-01   4.1406056e-01
  -2.7993866e-01   3.0827941e-02
   4.2404539e-01   7.5290291e-02
  -1.0165362e-01   4.1038226e-01
  -2.5495317e-01   5.1802291e-01
   6.9652687e-01   1.1890331e+00
   1.0369917e-01   1.3957345e+00
  -8.3703713e-01   5.0197043e-01
  -5.9017434e-01   8.0677474e-01
  -1.1606261e+00   7.3326417e-01
  -5.7712706e-02   4.2348838e-01
   5.8793420e-01   2.3857232e-01
   1.9828669e-01   1.8300221e-01
   7.0207716e-02   1.0316955e-02
   7.2897179e-02  -2.1066415e-01
   1.9838928e-01  -2.8100917e-01
  -1.0913084e+00   7.5968568e-01
  -4.0805444e-01   4.2794417e-01
  -3.9864000e-01   5.0065012e-01
  -5.8497124e-01   3.8622928e-01
  -3.3943413e-01   1.3463306e-01
   4.4628993e-01   4.8321837e-01
  -3.5109640e-02  -3.0882589e-02
   3.8988778e-01   1.7385656e+00
   7.8582218e-01   9.1679517e-01
   9.2699862e-01   1.7915835e-01
   8.2226944e-01   2.8202467e-01
  -1.0093532e+00   8.3070109e-01
   5.5257800e-01   3.0513247e-02
   8.7313427e-01  -8.1046513e-01
   1.6205710e-01   7.3536428e-01
  -9.9792390e-02   6.8758934e-01
  -2.1350234e-01   5.3602900e-01
   5.2324675e-01   8.8903604e-01
  -5.8458849e-01   1.6630427e+00
  -7.0489003e-01   1.6950666e+00
  -2.2975906e-01   1.5844263e+00
  -1.1917454e-01   1.9590931e+00
  -1.2775974e+00   1.6503380e+00
   3.8007620e-01   1.5021514e+00
   2.6100088e-01   1.4593821e+00
   8.1421065e-01   9.1128495e-01
   5.7222872e-01   1.0192753e+00
   4.8867585e-02   2.8642840e-02
   4.7059516e-01   1.3236160e+00
   5.2278559e-02   1.7701707e+00
  -5.9965148e-01   1.4027652e+00
  -4.7551595e-01   1.2018756e+00
   6.9138929e-02   2.2263379e+00
   1.3448952e-01   1.4746500e+00
   1.0066970e-01   2.0028594e+00
   1.2653629e+00   1.1644189e+00
   1.9300439e-01   1.6697754e+00
  -8.3604547e-01   1.1962646e+00
  -2.6459363e-01   1.3538104e+00
  -2.4405848e-01   1.3380299e+00
   6.0194219e-01  -1.4873771e+00
  -2.3623028e-01   2.3576008e+00
  -2.4382097e-01   2.0576363e+00
  -9.5138124e-01   5.7667792e-01
   9.8719144e-01   1.2073626e+00
  -2.6246279e-01   2.3656779e+00
  -1.0167003e+00   1.9239646e+00
  -8.1078048e-01   2.2658255e+00
  -4.1015226e-01   3.1396782e+00
  -7.9503505e-01   2.5912946e+00
   1.5336214e+00   1.0352356e+00
  -2.9476095e-03   3.0861176e+00
   5.4528946e-01   8.5753185e-01
  -2.7334761e-01   2.7474617e+00
  -1.0527182e-01   3.0192385e+00
   8.8276301e-01   1.1241549e+00
  -2.1815579e-01   8.1632214e-01
  -6.6384224e-01   1.0619507e+00
   1.9122473e+00   8.7332320e-01
  -4.9312280e-01   1.0642451e+00
  -2.3503271e-01   2.3713996e+00
  -2.5375486e-01   8.4059836e-01
  -3.6577686e-01   1.5433682e+00
   4.9757472e-01   2.4236550e+00
  -7.8319606e-01  -1.0750511e+00
   9.0467132e-01   1.1317083e+00
   7.9819615e-01   4.1786361e-01
   5.9456808e-02  -3.6219765e-01
   2.9654018e-01   1.5636801e-02
   1.9874767e-01  -8.6199514e-02
  -2.0380742e-01   4.1990653e-01
  -2.5194840e-01   7.3852336e-01
   6.4777010e-02   5.8778325e-01
  -2.3213471e-01   3.5659544e-01
   2.3304919e-01   1.0473239e+00
   1.6118061e-01  -9.9355162e-02
   2.0327513e-02  -3.8899940e-01
  -1.2507780e-01   3.1646726e-01
   8.6331718e-02   2.8315885e-01
  -1.1842628e-01   1.1574088e-01
  -1.2955927e-01   9.7069743e-02
   1.0522463e-01   8.0973941e-01
   2.5935487e-02   9.6396756e-01
  -3.2914583e-01   3.4757628e-01
  -2.1068454e-01   1.0753656e+00
   4.0436814e-01   8.6150811e-01
   6.4936681e-01   1.3954281e+00
  -2.4302504e-01  -1.5176394e-01
   6.7491113e-02   1.0847818e+00
  -6.9276529e-01  -3.8051258e-01
   2.5028103e-01   1.3474753e+00
  -3.8291093e-01   8.0121478e-01
   2.6752006e-01   1.6899799e+00
  -3.0143862e-01   1.9280492e-01
  -5.3098387e-01  -3.1140064e-01
   9.7932589e-02   8.7497405e-01
  -4.9882871e-01   2.1678417e-02
  -2.9131335e-01   1.0111441e+00
  -8.1869853e-01   1.9905969e+00
   6.1835930e-01   9.9884083e-01
   2.3826463e-01   1.6999445e+00
  -3.2838653e-01  -5.3996339e-01
  -2.8557021e-01   5.2381498e-01
   2.1486033e-01   1.6470541e+00
  -1.0341672e-01   1.1176316e+00
   8.4492284e-01   1.4574215e+00
   4.9790835e-02   1.1880481e+00
  -6.2586527e-01   1.0074002e+00
   5.2026904e-01   1.1075446e+00
   1.2884466e+00   1.5655107e+00
   7.2347222e-01   1.6408368e+00
   3.6892282e-01   1.7247347e+00
   3.3493031e-01   1.5501131e+00
   3.9201184e-01   1.2049024e+00
   1.1516763e-01   1.3229309e+00
   2.4098663e-01   7.3581027e-01
   3.5777041e-02   7.9563026e-01
   2.3237639e-01   1.3615729e+00
   2.3460845e-01   1.0033286e+00
  -9.6584688e-02   1.1792335e+00
   8.6522791e-03   1.0577503e+00
  -1.9660134e-01   7.6173499e-01
  -2.8346415e-01   5.7649244e-01
  -2.9045838e-01   8.4742629e-02
  -5.5329147e-01   4.2787574e-01
  -3.4944206e-01   8.1564009e-01
  -4.7237987e-01  -7.7715200e-02
  -1.0174968e-01  -4.5555826e-01
  -6.0530581e-01  -4.5151163e-01
  -2.4389110e-01  -5.1490021e-01
  -5.8897374e-01  -3.9924831e-01
   1.6382124e-02  -3.7733112e-01
   3.8707122e-01   1.5557177e+00
   2.7361050e-02  -4.3896704e-01
   4.7972154e-01   1.5961018e+00
   1.8470074e-01   1.2316500e+00
  -5.4101791e-01   5.8941936e-01
   2.0842188e-01   8.4320383e-01
   2.7649997e-01   9.2531294e-02
   3.3429657e-01   5.8298833e-01
   7.2844902e-01   7.3418837e-01
   7.7657267e-01   8.8059981e-01
   1.5242740e+00   8.6507766e-01
   6.9087764e-01   1.0162500e+00
  -3.9433240e-01   6.9194711e-01
  -7.6309977e-01   1.8337331e-01
  -7.3651696e-01  -7.3978844e-01
  -1.1784389e-01   8.6943554e-02
   5.8250287e-02   2.3632348e-02
  -2.1588072e-01   3.7877756e-01
   3.2947367e-01   5.8981754e-01
   1.8799061e-01   1.1480885e+00
   4.2183661e-02   5.5893042e-01
   1.1784945e-01   2.2619783e-01
   3.3305486e-01   6.6632071e-01
   1.2684101e-01   6.3479392e-02
  -6.3992149e-01   2.4232978e-01
  -4.9640743e-01   2.3792656e-01
  -3.7237374e-01   3.1035030e-01
  -1.3473105e-01   4.5718853e-01
  -3.6592853e-01   5.7511569e-01
  -9.5698148e-01   7.7681965e-01
  -7.1626033e-01   1.4527418e+00
  -5.9530061e-01   4.7720263e-01
  -1.0959778e+00   1.8796302e+00
  -3.0030043e-01   2.2935164e-01
   3.8950252e-01   1.4854950e+00
   3.7997941e-01   1.5451159e+00
   3.0411470e-01   1.8620168e+00
   4.4557567e-01   1.9050320e+00
   8.1981153e-01   2.1751370e+00
   2.3868561e-01   1.2681784e+00
   2.9825405e-01   2.6799740e+00
  -3.6892571e-02   2.3101966e+00
  -3.1447426e-01   2.6843813e+00
  -3.9563123e-01   2.1587134e+00
  -7.4439072e-01   1.3161743e+00
   5.3046017e-01  -6.0672996e-01
   1.6867294e-01  -1.4024446e-01
  -8.7453017e-01   1.3703125e+00
  -1.1496063e-01   3.6907928e-01
  -1.6023000e-01   5.9592506e-01
   3.0022905e-01  -7.1568709e-02
  -9.5246426e-02  -2.9137804e-01
   5.2458399e-01  -6.6062465e-01
   2.2514219e-01   8.8470965e-01
   1.0022186e-01   3.1518152e-01
   7.5310362e-02   8.8417688e-01
   2.1670757e-01   1.3853181e-01
   9.9835797e-02   2.7651427e-01
   2.5396898e-01   9.4797915e-01
   7.3138746e-02   6.3168757e-01
   1.6322579e-01   1.8479645e+00
   4.2302690e-01   1.5727133e+00
   1.5520044e-01   9.4776782e-01
  -5.2229969e-02   8.6378574e-01
  -6.2011283e-01  -7.4905314e-02
  -4.6386382e-01  -1.7188056e-01
  -3.7655893e-01   4.2871441e-01
  -1.0935534e-01   1.5865238e+00
   6.0614945e-01   2.4014404e+00
  -3.9172375e-02   1.1823761e+00
  -4.8077137e-02   1.0554737e+00
   3.2105760e-01   1.0023181e+00
   6.0880647e-01   1.1236247e+00
  -6.3706421e-01  -5.4551540e-02
  -3.5442137e-01  -8.9478248e-01
   3.6709290e-01   1.5563301e+00
  -5.7779684e-01   5.4274366e-01
   4.3618453e-01   2.2633104e+00
  -5.7721710e-01  -9.7345798e-02
   1.6342954e-01   1.6491637e+00
  -1.1071806e-01   1.3587309e-01
   7.0684345e-02   1.9563403e-01
   2.9783588e-01   5.2724385e-01
   3.5389414e-01   1.3348080e+00
  -5.0744675e-01   4.1993272e-01
   5.6073287e-02   5.4581854e-01
   3.7189514e-02   3.3159425e-01
   6.9001033e-01   4.8593807e-01
   1.2947338e-01   4.2701868e-01
   4.8556199e-02   6.4708163e-01
  -3.4300735e-01   9.3082015e-01
   6.5889350e-01   9.7346061e-01
  -7.1237820e-02  -9.7309338e-03
  -3.6287906e-01   7.6185341e-03
   7.9667304e-02   2.8103651e-01
  -1.3097900e-01  -5.5587271e-02
   5.8866346e-01   1.4335975e-02
  -6.4309674e-01   2.0043893e-01
   4.9682389e-01  -3.0533191e-01
   2.9032922e-01   3.4332467e-01
  -3.6572400e-02   5.8204841e-01
  -6.6775327e-01   1.5459139e+00
   3.0324815e-02  -1.0937130e-01
  -2.2361981e-01   8.1693100e-02
  -2.1222466e-01   3.7192208e-02
  -6.1537136e-02   1.6622949e-01
   6.8351264e-01  -2.4332970e-01
  -5.7355802e-01  -2.8513243e-01
  -1.4287979e-01  -2.1143998e-01
   1.0698611e-01  -2.9971434e-01
   1.8740475e-02   1.6381613e-01
   6.1547675e-02  -5.4727497e-01
   1.1051307e+00  -2.0120002e-01
  -7.8865467e-01   1.1967158e+00
  -7.4593488e-01   2.0452021e+00
  -7.8648055e-01   2.4553033e+00
  -1.8246022e-01   1.2465631e+00
   7.1809381e-01  -9.4470635e-01
  -5.5798960e-01   1.2793085e+00
  -1.7080572e-01   1.2734203e+00
   3.2566960e-01   4.3808796e-01
  -3.2274156e-02   5.2334378e-01
  -2.4793089e-01   2.0589064e-01
  -3.7592412e-02   5.3999325e-02
   1.9527930e-02  -2.0477233e-01
  -3.9645150e-01   1.7438977e-02
   1.6641986e+00  -5.7392902e-01
  -3.3967025e-01   1.8143555e-01
  -1.7428967e-01   6.9307753e-01
  -8.6777311e-02   1.0371661e+00
   8.1037770e-01   6.4476975e-01
   4.6189450e-01   4.1430417e-02
  -2.3108354e-01  -2.8302620e-01
  -2.3624080e-01   4.5935283e-01
  -4.1643648e-01   9.0277182e-01
  -3.9142193e-01   7.4298401e-01
   7.9653894e-01  -1.2978148e+00
  -6.6426371e-01   1.2238755e+00
   8.6377341e-01   6.0289811e-01
  -2.7844681e-01   6.3682188e-01
   3.3070619e-01   8.0199793e-02
  -1.3713092e-01   4.7521290e-01
  -1.8839461e-01   3.2215027e-01
   5.5947681e-01   3.9801671e-01
  -7.1584938e-01   1.1056707e+00
  -2.6552058e-01   3.1093712e-01
  -4.6426213e-01   3.9587762e-01
  -8.1119265e-01   5.1023012e-01
  -8.8883710e-01  -7.0456296e-03
  -4.8549774e-01   2.7159272e-01
  -1.1822567e-01   6.8462743e-01
  -1.9104370e-01   7.4672130e-01
   9.3211617e-01   6.7082242e-01
   6.8309978e-01   1.2771111e+00
   1.3806663e-02   1.1134129e+00
  -1.4192342e-01   7.4651637e-01
  -1.1637538e-03   1.0606511e+00
   9.4907081e-01   3.3540464e-01
   6.7661024e-01   2.1740186e-02
   2.6415499e-01   1.6789805e-01
  -6.2329445e-01   1.0332332e+00
  -1.8560704e-01   6.3532138e-01
  -4.3767162e-02  -9.5421987e-01
  -2.4496638e-01   1.0780995e+00
  -3.5598291e-01   1.4391940e+00
  -2.5058219e-01   1.7373557e+00
  -6.4918888e-01   1.0278588e+00
  -5.0260577e-01   1.2340820e+00
  -2.0933393e-01   2.0206778e+00
  -6.1955979e-01   1.5293531e+00
  -3.9568359e-01   1.5089806e+00
  -5.4786330e-01   1.6265821e+00
   5.2345763e-01  -1.0482862e+00
   5.1553152e-01   1.9023717e+00
   1.2389307e+00   2.3761359e+00
   1.0508579e+00   1.9648063e+00
   2.8131055e-01  -8.7245392e-01
   8.9733690e-01   1.5980549e+00
   5.3470808e-01   1.8164848e+00
   9.7087715e-01   2.4157509e+00
   3.7290754e-01  -8.3109213e-01
  -3.0386657e-01   2.0747702e+00
   4.7570550e-01  -6.1255405e-01
  -2.3466965e-01   2.0253716e+00
  -4.1065696e-01   4.6332118e-01
  -4.3943156e-01   1.3363372e+00
  -8.4456333e-01   1.1883491e-02
   3.9763577e-01   1.2376092e+00
   8.7892930e-02   1.2650314e+00
  -2.7860418e-01   1.8332417e+00
  -5.0354401e-01   4.6524136e-01
  -7.4825635e-01   6.9252750e-01
   2.3033125e-01   1.1740096e+00
   1.7257042e-02   1.2176462e+00
  -2.9074594e-01   1.3805768e+00
  -8.4273494e-01   1.0718038e+00
  -2.1238826e-03   6.1866022e-02
  -1.9207946e-01   4.7505609e-01
   4.4298156e-01   5.2617756e-01
  -3.9118300e-02   8.3403211e-01
  -3.9286702e-01   4.0393971e-01
  -3.4129150e-01   4.2210782e-01
   4.7460651e-01   6.8638413e-01
  -8.1966958e-01   9.0041098e-02
   7.8091771e-01  -4.7736225e-01
   8.0497475e-01   3.7465818e-01
   7.6647217e-01  -8.2152790e-01
   4.4796547e-01  -3.6897952e-01
   5.2905604e-02   5.2099498e-01
  -6.1898341e-01  -1.2919339e-01
   2.1327157e-01   2.6164755e-01
  -7.3344356e-01   8.5439312e-01
   2.3305174e-01   1.7565988e+00
   1.7192792e-01   6.9005103e-01
  -1.2642208e-01   6.8605609e-01
  -1.1585327e-01   7.8546179e-02
   1.9032165e-01   5.7031661e-01
  -5.5720959e-01   8.4078106e-02
   7.4338834e-03  -2.0658976e-01
   6.5975917e-01   3.3786195e-01
   4.5558794e-01   1.6789667e+00
   3.5409909e-01   3.5048222e-02
   3.9209287e-01   5.4156259e-01
   3.4536019e-01   2.1206753e+00
   1.1031886e-01   3.5592892e+00
  -2.5196287e-01   3.6677057e+00
   4.5549332e-01   5.8702724e-01
  -1.4705235e-01   3.7114151e+00
  -1.0036923e+00   4.5444807e-01
  -7.2515503e-02   3.3792584e+00
  -1.4488921e-02   3.6799430e+00
  -5.2014031e-01   5.8788703e-01
  -6.4323270e-01   3.1241307e-01
  -4.2437718e-01   4.1612281e-01
   1.6425277e-01   5.7395402e-01
   3.8820933e-01  -2.1269703e-02
  -1.0633744e+00  -5.2433563e-03
   6.8408384e-01   1.0081590e+00
   6.8242311e-01   1.2632733e+00
   4.8362648e-02   1.5077577e+00
   2.2739436e-01   8.8995806e-01
   3.0338622e-01   8.6656578e-01
  -2.2410129e-01   1.8650207e+00
  -7.5292565e-01   1.4703219e+00
  -7.7140135e-01   1.1549390e+00
  -1.0482855e-01   5.8557285e-01
  -2.0469787e-01   1.0790344e+00
  -3.4327739e-01   1.1282843e+00
  -8.7642084e-02   1.8382467e+00
   8.2900737e-01   2.1563353e+00
   4.9609399e-01   2.3821860e+00
  -3.0698962e-01  -5.9931923e-01
  -3.3728357e-01  -6.2896419e-01
   6.0716123e-01   2.7705425e+00
   9.0712194e-01   2.0386654e+00
   4.4677512e-01   4.1008632e-01
  -6.1101130e-01   1.6151981e+00
  -9.4125491e-01   6.9392019e-01
  -9.8493129e-01   1.0442043e+00
  -9.9530611e-01   2.4122367e+00
  -5.7413432e-01   2.3817443e+00
  -1.6426053e-01   1.2475073e+00
  -4.2907818e-01   4.9975618e-01
  -3.9573424e-02  -1.3977505e-01
  -4.6341169e-01   2.1629400e+00
   1.1442314e+00   1.5925609e+00
  -4.2077571e-01   1.2287817e+00
  -9.4130028e-01   1.8354093e+00
   1.2347015e-01   8.2978303e-01
   8.3043898e-01   1.0361445e+00
   3.1032231e-01   2.0179468e+00
   1.8091620e-01   1.0054422e+00
   2.9741029e-01   1.4224246e+00
   4.8178779e-03   1.9122314e+00
   6.8924679e-02   9.3266803e-01
  -6.1336914e-02   2.6480477e+00
   4.5508496e-01   1.2054218e+00
   1.3085493e-01   2.3276170e+00
   2.5360090e-01   5.1741402e-02
   1.9806807e-01   1.5659984e+00
   3.2783145e-01   2.3563655e+00
  -4.9553366e-01  -4.5429326e-03
   1.0092450e+00   2.0393136e+00
   1.2719757e+00   1.1645895e+00
   5.1471535e-01   1.8509819e+00
   2.7430566e-01   1.5339658e-01
   6.8649764e-01   1.6580415e+00
   9.2486849e-01   8.6231237e-01
  -1.4532777e-01   1.1023194e+00
  -1.9424128e-01  -5.1057246e-01
   6.2738922e-01  -8.4355306e-02
   1.0089805e-01   1.0592146e-01
  -9.2673172e-01  -9.8000185e-01
   1.1306263e-01   8.6306235e-01
   9.0012523e-01   1.1938786e+00
  -1.4625796e+00   1.0677315e-01
  -5.8216371e-02   1.9167049e+00
  -2.6236482e-01  -6.0823106e-01
  -2.1407200e+00  -3.0120871e-01
   8.2576750e-01   1.5358013e+00
   7.5398349e-01   1.6904843e+00
  -1.3983489e+00  -1.4801007e+00
   8.6558737e-01   1.4296955e+00
  -7.0535207e-01  -1.6597469e+00
   1.2092274e+00   1.2506751e+00
   9.5342461e-01   1.5558726e+00
   1.0686720e+00   1.5578438e+00
   7.8030758e-01   9.6585045e-01
   3.8812813e-02  -5.8475542e-01
   5.8174331e-01   1.8519421e+00
  -1.0993291e+00  -1.5404216e+00
  -9.9044844e-01  -6.0440832e-01
  -1.3210128e+00  -1.1410716e+00
   6.3701686e-01  -6.4712680e-01
   8.2676149e-01   4.6391868e-01
   1.2066337e-01  -9.0631732e-01
   3.2618815e-01  -9.3679208e-01
  -8.5891643e-02   8.7643291e-01
  -1.4264430e-01   1.2195863e+00
  -3.3394580e-01   1.8691381e+00
  -2.0657527e-01   1.6716097e+00
  -5.1525101e-02   1.0810224e+00
  -1.1113292e+00   1.5605693e+00
   1.7347425e-01  -4.6765222e-01
   2.6920139e-01  -4.8963578e-01
  -6.7998849e-02   2.1522709e+00
  -3.5339538e-01   1.4684269e+00
   7.7744377e-01   2.7462816e-01
  -8.9290157e-02   6.7281204e-01
  -1.4656940e-01   1.0058461e+00
  -1.8593712e-01   6.4393589e-01
  -1.6169455e-02   6.9178794e-01
  -2.0869636e-01   6.2659789e-01
   2.7045634e-02   2.9743675e-01
  -1.7063439e-01   3.5380907e-01
   1.2807480e-02   7.5677999e-01
   3.8433089e-01  -4.8739948e-01
  -4.0435357e-02  -7.0460599e-01
  -1.9380105e-01  -1.1100877e+00
  -1.6350119e-01  -4.8343799e-01
   2.7584444e-01   3.5430489e-01
   1.0508372e-01   1.3227406e+00
  -1.6076543e-01   7.3385492e-01
  -6.9833639e-01   8.1396210e-01
  -1.9734335e-01   1.2945429e+00
  -1.9145441e-01   1.9810485e+00
   1.1386916e-01   1.3735510e+00
  -6.3021800e-01   1.9978617e+00
   9.9477368e-02   7.4490693e-01
  -9.0090428e-02   2.0585624e+00
   6.9890196e-02   7.7794997e-01
   3.3906249e-01   4.0056470e-02
   7.1606890e-01   2.3234835e+00
  -1.9899134e-01  -1.3994380e+00
   3.9112961e-01   2.1475752e+00
   5.0253731e-01   2.1761460e+00
   3.5633553e-01   5.1844854e-01
   2.6894452e-01   2.2595410e+00
   4.0778214e-01   1.3848924e+00
   4.1973328e-01   1.8680730e+00
   3.0472255e-01   1.9845284e+00
  -1.0521330e+00   1.8424580e+00
  -1.1773789e+00   2.4674126e+00
   3.9636746e-02  -9.5533477e-01
  -6.2655661e-02   1.6747965e+00
  -8.1712601e-01  -3.4367031e-02
  -2.8915753e-01   1.7457289e+00
  -2.0152046e-01   2.0242880e+00
  -4.5001737e-01   1.9627732e+00
  -6.4730836e-01   1.0519983e+00
  -3.2786804e-01   1.4500194e+00
   2.3690644e-02   1.7121513e+00
   6.7978545e-01   2.8713488e-01
   3.0311674e-01   1.3686770e+00
   2.6980408e-01   1.4172564e+00
   1.6604338e-01   1.6431870e+00
  -5.1151732e-02   7.7313669e-01
   4.1883366e-01   1.7280402e-01
   4.8656648e-01   1.2136639e+00
  -1.0194461e-01   1.9356720e-01
  -6.8007556e-01   3.2810365e-01
  -1.3144568e+00   5.4787379e-01
  -1.3739167e-02   1.9015086e+00
  -5.9927185e-02   2.2520041e+00
   2.5187959e-01   1.5192624e+00
   2.4947993e-01   1.4308657e+00
  -2.1025918e-01   4.5384635e-01
   4.9478875e-01   8.8004599e-01
   1.1495018e-01  -3.9994855e-03
   5.8112865e-01   7.3986661e-01
   6.1455866e-01   5.1428884e-01
   5.7258145e-01   6.9888086e-01
   8.2481376e-01   1.3197734e+00
   4.4735345e-01   1.3209639e+00
  -8.0116567e-02   8.2615424e-01
   6.9417516e-01   1.1993238e+00
   3.1074397e-01   1.5170238e+00
   5.8642541e-02   6.0983058e-01
  -1.9297296e-01   7.0673969e-01
  -8.9991154e-02   8.7260226e-01
  -4.1262544e-01   8.6638502e-01
  -9.2340132e-01   8.0114714e-01
   1.3317500e+00   6.7596151e-01
   8.1196377e-01   5.2913895e-01
   8.4588505e-01  -8.0043870e-01
  -9.7645916e-01   1.3033388e+00
  -8.2919578e-01   1.0248276e+00
  -8.4636439e-01   1.7234502e+00
  -9.7440900e-01   2.0908809e+00
  -2.3500512e-01   9.1388771e-01
   5.8774226e-01   5.5434944e-01
  -3.5252903e-01  -1.0037451e-01
   1.1115415e+00   4.5413536e-01
  -3.2204626e-01   4.2899410e-01
   1.0812543e+00   2.0676583e-01
  -4.4242735e-01   1.3069418e+00
  -2.7600720e-01   8.2949224e-01
   8.2209828e-01   6.6164019e-01
   3.8515542e-01   3.7223851e-01
   8.2703219e-01  -2.6390491e-01
   3.7766361e-01   9.5591495e-01
   1.7693292e-01   7.1711751e-01
  -3.9041977e-01   3.0039076e-01
  -4.8454670e-01   4.6209939e-01
  -1.5169146e+00   1.7812232e-01
  -6.7818808e-01   2.3450708e-01
  -1.5194687e+00  -1.8981313e-01
  -3.7209848e-01  -4.2376391e-02
  -4.5019268e-01  -4.6358316e-02
   6.2037816e-01   7.6530993e-01
   1.0502534e+00   9.8911152e-01
  -6.5297196e-01   1.5379123e-01
  -5.3619337e-01   3.2026892e-01
   4.1493317e-01   5.1290755e-01
   3.1481582e-01  -5.8297928e-01
   7.0404067e-01  -3.1207629e-02
  -6.6153904e-03   3.1240636e-01
   1.0499865e-01  -1.9187531e-01
  -8.8776787e-01   2.7373288e-01
  -4.3762099e-01   1.3891193e-01
  -4.6969136e-01   3.9025750e-01
   7.2986216e-01   1.6432035e-01
   5.1460292e-01   8.2157461e-01
   7.4972615e-01   4.7934241e-01
  -1.0934194e+00  -4.9343874e-02
   5.0707938e-01   2.4796134e-01
   4.5303884e-01   2.7628097e-01
   3.9837575e-01   3.4508023e-01
   3.7278300e-01   2.7384754e-01
   1.8645872e-01   9.4270459e-01
  -4.6772423e-01   4.8297479e-01
  -8.3546351e-01   1.0669169e-01
  -6.3247179e-02   7.2668234e-01
   3.3572775e-01   8.5014446e-02
  -3.3062777e-02   3.2907322e-02
  -6.3009481e-01   7.8229866e-01
   5.8891247e-02   1.0311248e-01
  -4.7647717e-02   9.1994890e-02
  -1.4481696e-01  -8.7217998e-02
   1.3444862e-01  -4.7698841e-01
  -1.9739916e-01   8.0090031e-01
  -2.1677090e-01   4.0721107e-01
   2.1735722e-01  -2.9429388e-01
  -4.5505807e-01   8.7931916e-01
   1.8281340e-01   2.7628294e-01
   2.7535514e-01   4.2418450e-01
   1.2497519e-01  -2.7356244e-01
   9.5225147e-01  -4.1026676e-01
   3.9787748e-01   4.7925904e-01
  -1.0401967e-01   5.7886245e-01
   5.2719197e-01  -6.1801387e-01
   4.9388576e-01   3.9010182e-01
  -4.3557720e-01   8.5980395e-01
  -1.0170998e+00   9.7316505e-01
  -1.2030395e-01   1.0214780e-01
   3.8212662e-01   7.9570417e-02
  -7.3415188e-02   1.1188270e-01
  -5.7990719e-01   1.1616049e+00
  -2.7728475e-02   5.1034450e-01
   5.1395177e-01  -7.3354264e-01
   3.8191397e-01   8.7720569e-01
  -1.1843616e-01   1.5861944e+00
  -4.2705747e-01   1.8799422e+00
  -1.0422852e+00   1.8774596e+00
  -1.1215845e+00   1.8564982e+00
  -1.7394310e+00   1.9534849e+00
  -1.5879304e+00   2.0515971e+00
  -1.6581982e+00   1.8789970e+00
  -1.3898635e+00   1.7910304e+00
  -1.0342205e-01   2.1758598e+00
  -9.4584768e-01   1.7312495e+00
   1.0081150e+00   5.7873832e-01
   1.9158651e+00  -5.5617023e-01
   9.0840833e-01  -4.6107498e-01
   6.7790006e-01  -4.8971560e-01
   4.0343894e-01  -4.5270185e-01
   3.3657590e-01  -1.1035934e+00
   7.8877292e-01  -4.4748338e-01
   7.8379361e-01   2.4840508e-02
   4.1825743e-01  -7.1708701e-01
   4.9286775e-01  -2.6397783e-01
  -2.0564748e-01  -1.2268411e+00
   9.3506108e-01  -7.4196882e-01
   7.7478168e-01  -6.0204619e-01
  -8.2119536e-01   1.4068617e+00
  -5.0090004e-01   1.1610560e+00
  -1.1861757e-01   2.4843869e+00
  -8.4508593e-01   2.6417700e+00
  -1.2758923e+00   2.7361180e+00
  -1.7647485e+00   2.8833025e+00
  -5.2817052e-01   2.7815506e+00
  -5.0966287e-01   2.3253932e+00
  -8.5505381e-01   1.6854960e+00
  -6.8481968e-01   2.0990512e+00
   4.3408096e-01  -7.3464036e-01
  -9.6567386e-01   1.9590336e+00
  -6.4489339e-01   2.0200277e+00
   1.7315668e+00  -1.4445423e+00
   1.4898840e+00  -1.9632991e+00
  -1.1325784e+00   2.0697075e+00
  -1.0344315e+00   1.9057986e+00
  -6.0902386e-01   1.2651219e+00
   1.2406296e+00  -1.9208693e+00
   1.8215654e+00  -7.9858154e-01
   1.2762402e+00  -1.2760662e+00
   1.2563020e+00  -7.3497530e-01
   9.8443451e-01  -1.4331892e+00
   6.8649604e-01  -1.0837494e+00
   6.5180619e-01  -1.0306914e+00
   7.1774206e-01  -6.8355701e-01
  -5.1079268e-01   6.0781062e-01
  -2.4137538e-01   9.6434322e-01
  -2.2950584e-01   2.5610629e+00
   3.9615451e-01   1.7698210e+00
   2.9360812e-01   1.9449985e+00
   3.7550828e-01   1.7531751e+00
   1.0779123e-01   4.0979547e-01
  -2.0802079e-01   1.2836934e-01
   5.9861367e-01  -1.3428733e+00
   3.1705405e-01   8.1004756e-01
   3.5291307e-02   7.3813744e-01
  -2.1139001e-01  -1.6619807e+00
   8.5658784e-01   2.7099516e+00
   4.5290747e-01   1.1312450e+00
   5.5315490e-01  -6.8481840e-01
  -3.6509380e-01  -3.0949074e-02
  -1.0441865e+00   3.3140039e+00
  -2.8870710e-01   7.9177404e-01
  -3.4390763e-01   1.6101589e+00
  -2.6331154e-01   1.4746796e+00
  -3.5237140e-01   8.3898199e-01
   9.9736592e-02  -6.0544402e-01
  -2.3581553e-01   2.2550542e-01
  -6.7584345e-01   1.0780280e+00
   8.2854568e-01  -1.6487240e+00
   8.0384834e-01  -1.6093255e+00
  -2.9908776e-01   1.4707366e-01
  -4.4939262e-01   2.3824189e-01
  -7.8135630e-01   9.3399268e-01
   1.1918757e+00   1.1500881e+00
  -1.5446708e+00   2.1474111e-02
  -9.3265671e-01   7.4867650e-01
  -1.2826337e+00   7.1440088e-01
  -1.5956703e+00  -1.8835201e+00
   6.4634522e-01   2.6055448e+00
   1.1815785e+00   2.4207364e+00
   1.1971467e+00   1.7859253e+00
   1.2648463e+00   2.6978017e+00
   5.0176931e-01   2.4707407e+00
   8.8435943e-01   8.1067873e-01
   1.9089077e+00   1.5749070e+00
  -2.0360495e+00  -1.7621694e+00
  -1.2193938e+00   1.0781271e+00
  -1.0640968e+00  -6.1547418e-01
   1.7718359e-01   6.3215080e-01
   4.3490501e-01   9.9100118e-01
   1.0676104e+00   1.3848815e+00
   3.0831885e-01   8.1503395e-01
   9.8057134e-01   1.3438738e+00
   2.5969341e-01   1.4585644e+00
  -2.7017314e-02   5.8064037e-01
  -4.5712329e-01   7.1528728e-01
  -6.6642525e-01   6.8124794e-01
   1.3531510e-01   3.0614981e-01
  -3.2868968e-03   1.1274454e+00
  -4.4244045e-02   8.3888340e-01
   9.6946712e-02   1.3627316e+00
   2.3383786e-01   1.0326200e+00
   7.4303277e-01   1.4257086e+00
  -2.6416310e-01  -2.0591603e-01
  -5.1779663e-02  -3.3808308e-01
   9.0077879e-02  -6.8158832e-02
   2.4566008e-01  -4.8073582e-01
   7.7652690e-02  -7.0451766e-02
   4.0055383e-01  -6.9633279e-01
   9.1838300e-02  -2.1926887e-01
  -6.5771163e-01   5.6121900e-01
  -3.4358335e-01   2.6829983e-01
  -5.4421942e-01   4.7918720e-01
  -1.9479653e-01   9.7100317e-02
  -4.8730253e-01   2.7591299e-01
  -6.2995684e-01   1.8921853e-01
   1.1478330e+00  -8.6244506e-01
  -3.8517342e-01   1.0140420e-01
  -7.2040068e-02  -6.2247266e-01
   6.7463637e-02  -6.5388234e-01
  -4.9972093e-02  -8.0890697e-01
   1.0659082e+00   1.2661533e+00
  -1.5702101e-01   3.5213726e-01
  -6.8463631e-01  -2.0954200e-01
  -4.2407868e-01   2.3878822e-01
   2.4477778e-01   3.8988646e-01
   2.3765782e-02   6.6943922e-01
   1.0758827e+00   1.6435173e+00
  -2.9787115e-01   4.5846189e-01
   3.6785632e-01   8.6906134e-01
   3.7052866e-02  -3.0406169e-02
   5.9832785e-02   1.8313304e-01
  -2.7754685e-01   1.4614204e-01
  -9.4736334e-01   2.9011662e-01
  -4.8965418e-01  -8.4451428e-02
   4.8482833e-01   1.0869635e+00
  -2.7142180e-01   1.0974675e-01
   3.7719016e-01   1.0709116e+00
   3.8702346e-03   8.3996577e-01
   3.4291781e-01  -3.0117972e-01
  -4.3321881e-01   7.8817725e-01
  -6.4528648e-01  -3.5218137e-02
  -5.8004082e-02  -6.8689244e-01
   1.6142584e-01  -2.1559798e-01
   1.7505192e-01  -3.9615085e-01
   2.6574198e-01  -5.6563460e-01
   3.8549418e-01  -5.8745344e-01
  -1.0637417e+00   9.4230580e-02
  -1.4103215e+00  -4.5332642e-01
  -9.2255334e-01  -5.5515724e-02
  -5.3923464e-01   8.9733450e-01
  -7.1913170e-01  -4.5528237e-01
  -1.1959096e+00  -1.2045777e-01
   7.0015586e-01  -2.4369638e-01
  -4.7606466e-01   9.3452047e-01
  -5.2015425e-01   7.3509373e-01
   6.3558355e-01   1.3885860e+00
   3.0774050e-01  -4.5102966e-01
   1.3702462e+00   6.3976099e-01
   1.5499171e+00   5.8934906e-01
   1.6155776e+00   8.8815822e-01
   3.3866082e-01  -1.7242308e-01
   1.5892953e+00   8.6350798e-01
  -5.4071588e-01  -2.4154120e-01
  -1.0788634e-01   1.0758353e+00
  -4.3575408e-01   5.3111706e-01
  -2.6026292e-02   1.0404826e+00
  -9.3997889e-02   8.3047060e-01
  -2.3264989e-01   1.7819487e+00
  -2.0852939e-01   1.0257034e+00
   1.2599741e+00   3.5084391e-01
  -6.0369543e-01   6.1843922e-01
  -1.2040663e+00   1.2473155e+00
  -3.7126684e-01   1.1510176e+00
   1.8736565e-01   1.7590666e+00
   8.9906950e-01   1.6562152e+00
   1.3355991e+00   1.7221340e+00
   6.7169338e-01   1.6089938e+00
   3.3771314e-01   1.2024318e+00
  -1.7574533e-01   8.9194371e-01
   1.4265942e-01   1.5900088e+00
  -1.5253374e-01   1.0972268e+00
  -3.3406096e-01   7.4511334e-01
   1.4681224e-01   6.8336117e-01
  -2.3642892e-01   1.7417977e+00
   1.7012080e+00   2.2180620e+00
   1.9281529e+00   2.5490650e+00
   3.0913227e-01   1.8926961e+00
  -2.3887958e-01   1.8843877e+00
  -1.3709558e+00   9.8670793e-01
  -1.0773445e+00   1.2088463e+00
  -3.6539241e-01   2.1001270e-01
  -3.5539286e-01   1.9139387e-01
  -5.3717898e-01   5.9126035e-01
  -1.6442464e-01  -8.8499240e-01
  -1.6795461e-01  -5.3306018e-01
  -8.3703757e-01   6.6090783e-01
  -2.7208348e-01   7.3942127e-01
  -4.5493788e-01   2.3723315e-01
   1.7331126e-01  -8.4681908e-02
   9.6285983e-02   6.4138272e-01
  -5.6676561e-02   6.6548254e-01
   4.6498643e-01   8.6202766e-01
  -4.9374409e-01   1.2053835e+00
  -8.2880584e-01   1.1188688e+00
  -5.1946443e-01   1.5508923e+00
  -8.8676562e-01   1.3977577e+00
  -3.3628103e-01   6.7946044e-01
  -2.5579298e-02   1.3050224e+00
   5.7769620e-01   5.3725655e-01
   1.9673158e-03   3.3743084e-01
   8.7682870e-02   8.0766393e-01
   7.2591114e-01   1.5533742e-01
   1.8584533e-01   1.1877536e+00
   5.5573695e-01  -6.0370944e-01
   2.2714563e-02   3.5328435e-01
   2.5517882e-01   1.5137805e-01
  -5.2394639e-01   1.1659383e+00
  -5.8598655e-01   2.6824928e-01
  -5.7649064e-01   1.0069405e+00
   2.1222647e-01   3.4964875e-01
  -9.4471714e-01   2.6604258e-01
  -4.2748326e-01   5.0899513e-01
   2.2613991e-01   3.4148506e-01
  -9.8128827e-02   3.9209823e-01
  -2.2404140e-01   5.5867789e-01
  -4.1031460e-01   4.7991337e-01
   1.1173455e-01   1.8017126e-01
  -7.3800505e-01   4.1245567e-01
   2.2640097e-01   3.3063758e-01
   5.1132553e-01   4.1428974e-01
   5.6434725e-01   1.9146252e-01
  -1.0381713e-01   4.2930688e-01
   6.6637204e-01   1.1897348e-01
  -5.2646499e-01   3.9142084e-01
   2.7351060e-01  -2.1355135e-01
   6.9352300e-01  -7.7266276e-01
   2.7435131e-01  -1.7060685e-01
   8.0784467e-01  -2.2456030e-01
   1.9458203e-01   3.7343576e-01
   3.9703765e-01  -4.1944120e-01
  -7.2249075e-02   2.5891842e+00
  -2.9963165e-01   7.9232059e-01
  -3.6104496e-01   2.4659646e+00
  -4.3922030e-01   1.2843104e+00
  -4.8412214e-01   2.0824386e+00
  -2.9660721e-01   2.3215704e+00
  -2.8174373e-01   1.5110264e+00
   1.2999915e-01   2.6201486e+00
   2.0893364e-01   2.5001444e+00
  -1.1562604e-01   3.0861653e+00
  -2.6354268e-01   2.3921694e+00
   2.7221007e-01   2.5428660e+00
  -1.1773010e-02   2.3898338e+00
  -3.3630009e-02   1.1065726e+00
   3.3635784e-02   3.1783199e+00
  -2.4165687e-01   2.8245248e+00
   1.6429196e-01   1.9749611e+00
   8.4304220e-02   2.1246223e+00
   3.5135028e-01   1.8218787e+00
   2.4811149e-01   1.6303186e+00
   6.7888905e-02   1.8719222e+00
   2.7630175e-01   9.6415913e-01
   2.2138486e-01   2.0176027e+00
   4.3494782e-02   9.0618854e-01
   2.0302101e-01   4.8440206e-01
   3.6522553e-02   1.8279031e+00
   3.7979133e-01   2.1459090e+00
   1.7960590e-01   1.8183217e+00
  -1.4433433e-01   1.4087212e-02
  -5.7216563e-02  -1.3663791e+00
  -4.6930949e-02  -3.7133452e-01
   5.6005845e-02  -1.0837446e+00
  -2.7847933e-01  -8.8246151e-01
  -8.4624770e-01   4.2370390e-01
  -6.1024447e-01   7.8146366e-01
  -6.2227995e-01   1.1122834e+00
   8.1391521e-01   1.0626964e+00
   9.4508863e-02   1.5381596e+00
   2.8636625e-02   1.1431786e+00
  -2.3340018e-01   1.5617159e+00
  -1.8508002e-01   6.2639675e-01
  -5.4933522e-01   7.5620776e-01
  -1.1226670e-01   1.2700047e+00
  -9.9196182e-01   2.9560928e-01
  -1.1171648e+00  -4.0542785e-01
   1.9041911e-02   1.7262390e+00
   1.0655144e+00   1.3854757e+00
   6.9471105e-01   1.4349264e+00
   6.8816758e-01   1.3841772e+00
   1.2983920e+00   1.1778148e+00
   7.2955330e-01   1.5701576e+00
   4.9718855e-01   1.2670572e+00
   1.8128237e-01  -6.5068042e-01
  -1.3931533e-01  -8.3624767e-01
  -2.3266029e-01  -2.0122444e-01
  -3.6678833e-01   1.0723289e+00
  -4.3675336e-01   1.3558152e+00
  -5.6757069e-01   1.5875676e+00
  -8.6935434e-01   7.6190111e-01
  -9.1883038e-01   9.3944468e-01
  -3.9496829e-01   1.3023049e+00
  -5.9571871e-01   3.2289943e-01
  -9.0778506e-01   1.4253643e+00
   1.9064964e-01   3.8504001e-01
  -2.1044237e-01   1.1621401e+00
   2.2262005e-01   8.5470956e-01
   4.1494971e-01   9.9272886e-01
  -5.1907180e-01  -6.6912156e-01
   9.0589016e-01   1.2051615e+00
   8.6291511e-01   5.7456511e-01
  -9.7346179e-02   1.5457249e+00
   1.8289898e-01   1.1963825e+00
   3.3056593e-01   4.4737839e-01
   7.4985337e-01   1.4812135e-01
   7.0401861e-01   6.4338868e-01
   6.4960388e-01   1.2019711e+00
  -2.3340377e-01  -7.9537659e-01
  -5.1682815e-02   3.7851115e-01
  -6.9408120e-01   2.6821045e-01
  -6.5441408e-02   3.1041470e-01
  -3.3293047e-01  -9.3679381e-01
   6.6612845e-01   1.7733344e+00
   1.3820753e+00   1.0690564e+00
   8.6721292e-01   1.3798869e+00
   2.4276922e-01   1.5548800e+00
   4.1608054e-01   1.3312879e+00
   2.8393915e-01   1.4647790e+00
  -2.6114347e-01   1.1576381e+00
   2.4349024e-01   1.1404219e+00
  -2.9780681e-01   2.6648987e-01
   5.0879396e-01   7.6984093e-01
   7.6199988e-02   7.1404661e-01
  -8.3443981e-02   3.3296471e-02
  -2.3451682e-01  -2.4014257e-02
   1.9777236e-01   4.4614906e-01
   3.1646685e-01   7.3270486e-01
   2.5023573e-01  -5.5089374e-01
   9.6575009e-02   1.2277245e-01
   2.4707405e-01   3.4592026e-01
   3.8236370e-01   5.5269083e-01
   2.2063825e-01   2.9094010e-01
  -5.6504165e-01   2.4115415e-02
  -1.4608163e+00  -8.1767607e-01
   1.3789690e-01   8.6335269e-01
  -4.9921636e-01   4.4542754e-01
  -6.7058533e-01  -8.1280713e-01
  -1.2022132e+00  -1.7674853e-01
   9.9667530e-01   1.9240087e+00
[truncated: 5,320,492 more chars]
