# Supplementary material for: Multiplexed imaging of nucleome architectures in single cells of mammalian tissue
Source: Nat Commun. 2020 Jun 9;11:2907. doi: 10.1038/s41467-020-16732-5 (PMC7283333; doi:10.1038/s41467-020-16732-5)
Supplement: Supplementary file 11 — Source Data [file 41467_2020_16732_MOESM11_ESM.zip › Source Data/FigS4i_Macrophage.txt]

  -1.0037346e+00   3.2905562e-01
  -9.4566740e-01   9.1626396e-02
  -1.2416679e+00   3.9863201e-01
  -1.3625583e+00  -1.9528272e-01
   6.9671072e-01   1.2126813e+00
  -1.8350829e-01   4.5376092e-01
  -7.0048138e-01  -2.2729981e-02
  -2.0551226e+00   4.0825308e-02
   9.4939020e-02   6.0224792e-01
  -1.9721932e-01   4.7869577e-01
  -3.9747038e-01   6.6142260e-01
   9.7753339e-02   6.7555438e-01
   4.1235057e-01   6.8796444e-01
   4.7767657e-02   2.2380926e-01
  -6.3005167e-01  -4.9037343e-01
  -1.3591784e-01   3.2995409e-01
   1.2614379e+00   1.1121529e+00
   3.5297465e-01   6.7164081e-01
   8.1406133e-01   6.6047005e-01
   7.9692586e-01   7.5161001e-01
   1.3449277e-01   8.2002632e-02
   2.0130650e-01   2.8541771e-01
   5.3467562e-01   7.3769588e-01
   1.2108529e+00   8.4638257e-01
   4.5180803e-01   2.0514204e-01
   5.5941200e-01   1.5137060e-01
   1.2154089e+00   7.7217475e-01
  -1.1223806e+00   5.6639567e-01
   1.0929026e+00   4.6387329e-01
  -6.9761708e-01   8.0646169e-01
  -5.7623086e-01   8.0003655e-01
  -3.1686991e-01   6.5497277e-01
  -6.0219605e-01   1.0789047e+00
  -9.5839573e-01   8.5060298e-01
  -6.7644912e-01  -1.9188377e-01
  -8.5288168e-01   8.5592384e-01
  -5.9907808e-01   8.6181436e-01
   9.5961378e-01   5.9712707e-01
   5.2439287e-01   8.2751194e-01
  -9.3078473e-01   8.7978140e-01
  -5.1920683e-01   1.0003271e+00
  -6.4758441e-01   7.9922102e-01
  -1.1996320e+00   5.0094671e-01
   1.1500192e+00   7.8033025e-01
   1.5707396e+00   6.5064069e-01
   1.0511565e+00   4.0270886e-01
  -1.3686626e+00   1.0819363e+00
  -1.1173238e+00   1.0898712e+00
  -5.7965052e-01   1.3676226e+00
  -6.8531058e-01   2.2319712e-01
   4.9134146e-02  -2.5895185e-01
   1.3295050e+00   4.1716853e-01
   1.3368084e+00   1.1767050e+00
   1.5238945e+00   1.3704594e+00
   2.4851897e+00   1.2736578e+00
   2.1738499e+00   1.5563104e+00
  -1.0793258e+00   6.3800028e-01
  -7.4710370e-01   1.1209351e+00
   2.7799164e-01  -2.9001329e-01
   5.4559698e-01   6.4986197e-01
   5.1166760e-01   8.2605622e-01
   9.7013264e-01   6.8222680e-01
   1.9728648e-02   1.6098045e+00
   4.5183272e-01   9.0898161e-01
   8.9338436e-01  -8.1726143e-01
   8.1369554e-01   1.0439080e-01
  -2.1003094e-01   6.9188146e-01
   5.9520948e-01   1.3333795e-01
   1.3827330e+00   6.9160774e-01
   3.5668964e-01   1.0194639e+00
   2.0408972e-01   3.0253509e-01
  -2.6145064e-01   1.4519614e+00
   7.2740306e-01  -9.8055143e-01
  -1.2410535e+00   8.5326220e-01
   7.0219458e-01   1.2909365e-01
  -9.6688207e-01   2.3379976e+00
  -4.4712908e-01   2.3612136e+00
  -6.3072442e-01   1.9402270e+00
  -1.0059477e+00   2.3291294e+00
  -1.0775570e+00   2.5108752e+00
  -2.6115742e+00   7.8153978e-01
   2.7879426e-01   1.6344189e+00
   3.0461481e-01   1.5870355e+00
  -7.1127328e-01   1.0460461e+00
  -7.0183630e-01   9.6622653e-01
  -8.6669110e-01   7.9574391e-01
  -1.3118872e+00   7.9791339e-01
   7.7225125e-02   1.2130548e+00
   2.3151635e-01   1.1229589e+00
   3.5258723e-01   1.5974253e+00
   1.5819040e-01   1.6004659e+00
  -7.9315973e-02   1.4896708e+00
  -9.0960517e-01   8.2697057e-01
  -5.4607173e-01   1.2638771e+00
   7.1317754e-01   2.4090292e+00
   7.4990950e-02   3.5856086e-01
   4.1431327e-02   5.1801282e-01
   1.2997132e-01   1.0462731e+00
   5.4967630e-02   1.5410819e-01
  -2.3950442e-01   5.3843563e-01
   2.6458341e-02   1.3319548e+00
   4.5017898e-02   2.0114537e+00
   9.4589992e-01   2.3637618e+00
  -9.9905678e-02   4.5369590e-01
   7.5143213e-02   1.1506450e+00
   4.2103397e-01  -8.0254983e-01
   7.0924903e-01   6.5958885e-01
   8.2582154e-01   4.7814822e-01
  -1.0086942e+00   5.7178567e-01
  -5.9586346e-01  -1.3187188e+00
  -4.8541743e-01   4.2832481e-01
  -2.4641940e-01   1.2425094e+00
  -1.3621011e+00   1.0216665e+00
  -8.5124305e-01  -5.9075825e-02
  -9.2788131e-01   5.0486431e-01
  -7.5850023e-01   1.3040348e+00
  -1.3939479e+00   5.4011309e-01
  -9.3343089e-01   1.7738445e-01
  -9.4558690e-01   1.0630213e+00
  -5.7932906e-01   1.2244089e+00
   7.1399030e-02   1.5269342e+00
   5.6676643e-01   1.8566238e+00
   8.1912731e-01   1.5658043e+00
  -1.9961536e-01   1.4729695e+00
  -8.9438285e-02   1.8013569e+00
   1.0646276e+00   1.4995289e+00
   6.6286222e-01   1.4117736e+00
   1.2933927e-02   7.2424523e-01
   1.8630311e-01   5.1660654e-01
   7.0360467e-01   7.4413276e-01
   9.6080226e-01   1.2113800e+00
   8.2764886e-01   3.3386366e-01
   4.5590057e-01   1.2538434e+00
   1.2874634e-01   1.4271681e+00
   1.3835151e+00   1.2390126e+00
   1.7504236e+00   4.9721659e-01
   7.8280761e-01   9.9373442e-01
  -9.9828935e-01   1.2876348e+00
  -7.8205930e-01   1.6338733e+00
  -1.1937413e+00   3.4095372e-01
  -1.0003007e+00   1.2722985e+00
  -4.6791422e-01   1.0663061e+00
  -1.0208262e+00   6.4811981e-01
  -4.8278716e-01   9.5078547e-01
   9.0253225e-02   8.7234410e-01
  -1.6773766e-01   1.1445498e+00
   2.0293602e-02   7.6351972e-01
   4.7341987e-01   5.5139979e-01
   2.2934754e-01   5.4901486e-01
   4.0881187e-01   2.7746850e-01
  -3.1282487e-01   4.5276441e-01
  -2.1735775e-01   6.5306873e-01
   7.7131043e-01   9.4735177e-01
   2.2961511e-01   6.7285436e-01
   1.3261482e+00   2.7607853e-01
   1.0981395e+00   1.5455225e-01
   1.9964991e+00  -1.1157832e-01
   7.8876411e-01   6.4708893e-01
   2.3300825e-01   6.5373575e-02
   6.3928610e-01  -3.8401109e-01
   2.2714401e-01   3.2539335e-01
   4.1917392e-01   7.4511654e-01
  -2.0852432e+00   6.5938244e-01
   6.7615869e-01   3.0442678e-01
   7.8227867e-01   3.5698784e-01
   8.7000638e-01   9.9450230e-01
   4.8278371e-01   5.5809918e-01
  -3.1725255e-01   4.4472206e-01
  -6.2779445e-01   6.3385935e-01
  -2.0882466e+00   7.0195536e-01
  -3.1701910e-01   1.6391643e-01
   1.1693983e+00   5.3178020e-01
  -2.3167988e+00   3.4689308e-01
  -5.2067260e-02   5.9406138e-01
   4.1603282e-01   5.0091910e-01
  -9.1696022e-03   2.0199760e-01
   4.0953513e-01   6.7504818e-01
  -2.2956123e+00   7.4073614e-01
  -6.8124651e-02   2.3832461e-01
   9.8446347e-01   6.8750194e-01
   5.0197578e-01   1.2203372e+00
   1.8667082e-01   2.0068548e-01
   1.4627065e-01   9.3037373e-01
   3.2017540e-01   1.1150500e+00
   1.3014886e+00   1.0508167e+00
   9.7877893e-01   1.2625766e+00
   5.6954705e-01   8.0837806e-01
  -1.9256123e+00   8.3893765e-01
   4.4550219e-01   8.5649166e-01
   5.2829157e-01   3.4109772e-01
   7.9499510e-01   5.1237077e-01
   8.0369523e-01   5.7714522e-02
   7.6230552e-01  -3.1334903e-01
   3.8136363e-02   6.4106712e-01
  -7.9812620e-01   1.2637337e+00
  -7.9125505e-01   1.1624096e+00
   4.3929330e-01   9.9235019e-01
  -7.8804113e-01   5.3317703e-01
  -1.0788842e+00   1.2263875e+00
  -9.7557202e-01   8.5636197e-01
  -7.8525312e-01   8.0474326e-01
  -3.7827541e-01   6.1871016e-01
  -2.8895985e-01   8.0226681e-01
  -4.7612808e-01   7.1333663e-01
   4.4666198e-01   4.5196870e-01
   1.3979881e-01   7.9436039e-01
   7.4583670e-01   1.6113625e-01
   6.2937893e-01   2.5060526e-01
   4.9600522e-01   2.0206745e-01
  -8.8961729e-01   9.5380686e-01
  -1.2146224e-01   9.2581560e-01
  -8.1741173e-02   3.1270822e-01
  -1.1371637e+00   1.6617158e+00
  -2.7154782e-01   8.3095393e-01
   7.4532913e-01   3.0847920e-01
   7.6986004e-01  -4.7931759e-01
   6.0157551e-01  -7.2663870e-01
   4.7536169e-01  -1.8909394e-01
  -1.6925270e+00   3.6873749e-01
  -1.7356060e-01   4.2810209e-01
  -6.0342777e-01   2.7835455e-02
   7.1615096e-01   9.9268557e-01
   2.8172247e-02   1.0703793e+00
  -9.0055846e-01   8.1626778e-02
   4.0960827e-01   6.3659162e-01
  -4.8165344e-02   6.7036165e-01
  -1.2406885e+00   2.2859303e+00
   1.6428240e-01   5.0815415e-01
   2.0064061e-01   4.0734585e-01
  -6.8895856e-02   6.3183152e-01
  -2.2986096e-01   1.0425776e-01
   6.0958410e-02   7.5445952e-01
   1.3625444e+00   1.1961342e-01
   1.7315544e+00   1.3064864e+00
  -1.4860801e+00   1.9522995e-01
  -2.0740743e+00   2.2507980e-01
  -1.6362638e+00   5.0593305e-01
  -2.9517291e-01   8.9377267e-01
  -9.6283579e-01   2.7125992e-01
   1.5036156e+00   9.1740374e-01
   1.2520993e+00   5.9193669e-01
  -3.3278597e-01   4.5950869e-01
   8.0115837e-01   7.1627198e-01
   1.1841615e+00   6.4943381e-01
   4.8396587e-01  -5.9232210e-01
   8.1223097e-01   6.7796279e-01
   9.0360534e-02  -6.2831300e-02
   1.3830800e-01   8.1466780e-01
   8.0508543e-01  -8.1343669e-01
   4.9237245e-01   6.0746334e-01
   2.3519171e-01   4.9284598e-01
   7.4818786e-01   1.5335688e+00
   1.1807943e-01   1.6347724e+00
   3.7872710e-01   1.8817086e+00
  -3.1441988e-01   1.1243669e+00
   3.7610111e-01   6.9251026e-01
   3.7837159e-01   2.3729417e+00
   5.2614759e-01   1.7697508e+00
  -1.3656729e-01   1.1190505e+00
   1.0395597e-01   1.0976584e+00
   1.0912919e+00   7.5683956e-01
   3.1239464e-01   2.0956141e+00
   3.5360946e-01   1.2898499e-01
   5.2655953e-01   1.5630136e+00
  -6.3230580e-03   2.2831708e+00
  -8.1016769e-02   2.1732868e+00
  -5.6855353e-01   2.3495357e+00
  -2.8212959e-01   8.7998336e-02
  -1.8388349e-01   1.5764431e+00
   6.2151227e-01   1.2182067e+00
  -1.2286397e-01   1.9296503e+00
   1.0584759e-01   1.2864143e+00
  -5.8468468e-01   1.5365563e+00
  -5.3551869e-01   2.4511178e+00
  -2.3585788e-01   2.5206822e+00
  -9.1296894e-01   2.1939927e+00
  -1.2563037e+00   2.2861242e+00
  -1.1472588e+00   1.0204834e+00
  -1.5280081e+00   7.9143437e-01
   2.0512000e-02   6.0571446e-01
  -4.9982755e-01   2.7736414e-01
  -7.7582375e-01   4.5071047e-01
   5.3583006e-01   5.2395751e-01
   1.9114133e-01   6.7229159e-01
  -2.8747460e-01   9.4202844e-01
   3.7449299e-01   6.3425222e-01
   3.9412672e-01   5.3253214e-01
   1.8413534e-01   8.7872609e-01
  -8.1087011e-02   3.2554242e-01
   3.3005883e-01   9.0715918e-01
   1.5072997e+00   6.0514826e-02
  -1.3047849e+00   6.4717673e-01
  -1.9089258e+00   8.1657055e-01
  -1.3521634e+00   1.0294710e+00
   1.6691039e-02   1.1237798e+00
  -8.1896720e-01   5.8834145e-01
   1.4042938e+00   4.4072397e-01
  -2.2254095e-01   6.6547039e-01
   9.3640951e-01   6.7001297e-01
   1.3450331e+00   4.8878749e-01
   4.8399135e-01  -4.9655478e-01
  -2.6645278e-01   1.6529278e-01
   2.4798450e-01   7.3084627e-02
   3.5657817e-01   9.2039895e-01
   7.1747764e-01  -7.8043946e-01
   1.9072871e-01   8.7669616e-01
   9.5616967e-02   5.3390268e-01
   3.1863905e-01   2.2131079e-01
   3.4077091e-01   2.5275034e-01
   1.0395889e-01  -1.2180692e-02
  -2.5453498e-02   4.4632932e-01
  -2.4105039e-01   4.6516606e-01
  -3.9279749e-01   6.2526883e-01
  -1.8942135e-01   3.3207541e-01
   1.4493094e-01   1.6530278e-01
  -6.0782172e-01   4.8856818e-01
  -2.4766348e-01   6.0152988e-01
   3.1289704e-01   1.8795623e-01
   4.2933978e-01   1.2185256e+00
   6.1251919e-01   4.9651578e-01
   5.9107094e-01   3.2107880e-01
  -1.2641496e-01   4.7808779e-01
  -3.1618178e-01   1.9713118e-01
  -2.2659123e-01   3.1104669e-02
  -1.7593314e-01   2.8685107e-03
  -1.6433269e-01  -1.6337327e-01
  -3.6477324e-01  -3.1972662e-03
   2.3162506e-01   9.0923538e-02
  -7.4832943e-02   2.3925067e-01
  -1.8871505e-01  -1.9150146e-01
  -9.9739129e-02  -5.1350569e-01
  -1.4274449e-01  -8.5036706e-01
   4.6793559e-02  -3.7678198e-01
   1.6557555e-01  -4.5976088e-01
  -7.9978241e-01   9.4488052e-01
  -9.5278425e-01   7.6955705e-01
  -2.7243590e-01   3.0938771e-01
  -7.6196429e-01   6.8777295e-01
  -7.3356562e-01   5.8961051e-01
   5.3493085e-01   1.1426220e+00
   4.2375599e-01   7.7528596e-01
  -6.5951078e-02   1.2055099e+00
   6.7381987e-01   1.1127487e+00
   2.5617987e-01   1.2390268e+00
   4.4432021e-02   9.4234450e-01
   2.4953727e-01   7.6447838e-01
  -3.3625974e-01  -3.9633065e-02
   9.3499127e-01   3.1068267e-01
  -4.7268151e-02   1.2566216e-01
   5.1078186e-01   2.2221825e-01
   3.4158245e-01   5.3637187e-01
  -1.2364672e-01   1.1545155e+00
   3.2341630e-01   4.3084508e-01
   2.0545997e-01   3.0014454e-01
  -5.1007785e-01   8.3377229e-01
  -3.2405659e-01   8.7997736e-01
   2.5533866e-01  -1.5720079e-01
  -6.6308555e-02   8.8258183e-01
  -1.9914080e-01   9.7871188e-01
   8.4158323e-02   1.4189676e-01
   1.9430126e-01  -2.0919440e-01
  -2.7917194e-01   7.4728085e-01
  -7.2278603e-01   1.3352888e+00
  -5.2234039e-01   1.1118110e+00
  -1.7735901e-01   9.4976814e-01
  -4.7288426e-01   1.3251866e+00
  -1.3535373e+00   1.6218551e+00
   1.8117493e-01   6.6353651e-01
  -6.4823969e-02   5.4942340e-01
  -1.3839371e-01   9.4449387e-01
   6.4955032e-02   8.9034230e-01
   4.6015293e-01   8.5547152e-01
   2.4710183e-01   2.3341041e-02
   6.3023550e-02   4.2552512e-01
   6.5395499e-01  -5.1945052e-01
   7.4315905e-01  -4.1246151e-02
   4.1401863e-01  -5.6672686e-01
  -2.2681236e-01   7.2949562e-01
   7.8195337e-01  -2.1945960e-02
  -1.7826623e-02   9.0561016e-01
   4.6883285e-01  -3.3857499e-01
   5.8164466e-02   3.7777926e-01
  -1.8216570e-01   4.9167858e-01
  -3.0662158e-01   1.4081977e+00
  -1.5662641e-01   1.4165103e+00
   1.4982536e-01   3.6763375e-01
   2.8066837e-01   4.7809526e-01
   9.1536705e-02   7.8128331e-01
   4.6592936e-01   1.5021550e+00
   1.8158814e-01   6.0067147e-01
  -2.1196211e-02   4.7331405e-01
  -6.9068840e-01   6.2736986e-01
   3.4403178e-01   1.2962054e+00
   3.2529480e-01   2.1183516e+00
   3.8103989e-02   1.5907494e+00
   3.1800403e-01   1.9215409e+00
  -2.9303392e-01   2.4149890e+00
   2.7280670e-02   1.8725614e+00
  -5.5719402e-01   8.5604580e-01
  -1.1690608e-01   1.1613688e+00
   2.6575093e-01  -1.7858781e+00
  -7.2491480e-01   1.5809240e+00
  -2.4704063e-01   8.1995562e-01
  -1.4168514e-01   1.7741542e+00
  -1.4276267e-01   7.0194256e-01
  -3.2569489e-01   1.0107863e+00
   2.2154364e-01   1.5113130e+00
   1.5531277e-01   1.4948660e+00
  -5.7694069e-01  -1.4950583e+00
   7.5162206e-01   2.2356173e+00
   1.2875609e-01   8.0494089e-01
   7.3822245e-01   1.6374137e+00
   6.5613024e-01   2.4195665e-02
   1.7925829e-01   4.0371696e-01
   3.3936295e-01   4.3396170e-01
   1.6513647e-01  -5.1866478e-01
  -4.6508887e-01  -4.3911833e-01
  -3.0126852e-01  -5.5639244e-01
  -1.3923399e-01  -4.6287017e-02
  -2.6953920e-01   2.4096179e-01
  -1.2558728e-02  -5.9488979e-02
  -5.9716615e-02   7.7175041e-01
   4.8148903e-02   4.8352705e-01
   1.5126023e-01   8.7138483e-01
   2.8859167e-01   5.7280350e-01
   1.5782320e-01   1.1284196e+00
   6.7394718e-01   5.5760379e-01
  -2.0692727e-01  -2.4342509e-01
   3.0010401e-01  -1.9559662e-01
   6.7477858e-01   1.8499844e-01
   5.6010255e-01   5.4899049e-01
   8.7021048e-02  -1.5925026e-01
  -3.5204941e-01   2.7290416e-01
  -3.0796493e-01   3.5786057e-01
  -5.4903476e-01   3.9867534e-01
  -9.5621411e-01  -5.5848427e-01
  -6.8707265e-01  -3.3728925e-01
   2.1223199e-01   4.8624617e-01
   9.4051561e-02   2.2288458e-01
  -1.9486882e-01   2.2164196e-01
  -8.6411011e-02  -1.5835592e-02
  -9.4885576e-01  -4.9959633e-01
   1.2726035e-01  -1.9201512e-01
   1.3290523e-01  -3.3766318e-01
   9.4639924e-02  -4.4942002e-01
  -7.7126187e-01  -1.0724246e-01
   3.2756388e-01   1.0345457e+00
   7.8954564e-01   4.5164557e-01
   7.4905488e-01   5.6363060e-01
   3.2787056e-01   1.3281001e+00
   4.3614330e-01   8.0333263e-01
  -2.0803317e-02   1.3178026e+00
   3.4474729e-01   1.3285810e+00
   2.7825819e-01   9.0953634e-01
   7.8307042e-01   1.2031675e+00
   7.3433012e-01   7.0223504e-01
   2.7958142e-01   9.9841824e-01
  -9.3217777e-01   4.2191832e-01
  -1.5920863e+00   7.2064605e-01
  -1.3952975e+00   8.0150823e-01
  -1.7043181e+00   8.0753781e-01
  -1.4244763e+00   6.5205266e-01
  -8.8788833e-01   2.6917863e-01
   5.0943961e-01   4.3847443e-01
   4.1674271e-01   8.7720397e-01
   2.9192741e-01  -6.1141648e-02
   8.5128846e-01  -2.4225436e-01
   1.0317627e+00   8.9249966e-01
   2.8576520e-02   8.5293041e-01
   1.1728207e+00   5.0903496e-01
   5.1633566e-01   1.1164968e+00
  -5.4669978e-01  -9.6341792e-02
  -7.5910457e-01   8.1124717e-01
  -5.2228711e-01   1.1326824e+00
  -6.6043117e-01   1.0572786e+00
   1.9740117e-01   1.3882610e+00
   8.1727432e-01   1.2731078e+00
   7.1745471e-01   1.2677665e+00
   3.9173031e-01   9.6549957e-01
   2.1929676e-01   7.7064417e-01
   1.6278019e-01   1.0263732e+00
   6.3870653e-01   1.9231746e+00
   5.6113807e-01   1.2904202e+00
   5.4160855e-01   1.2691286e+00
   2.9563477e-02   1.6562876e+00
   2.9360228e-01   1.3600995e+00
   4.4015750e-01   2.0552100e+00
   4.1103570e-01   2.1696237e+00
   7.5207366e-01   2.7523797e+00
   6.6357202e-01   1.6273242e+00
   6.5777055e-01   1.8609115e+00
   1.1707872e-01   9.0887594e-01
  -4.8622081e-01  -3.9731104e-01
  -1.1538017e+00  -1.2091851e+00
  -7.4590818e-01  -6.7565297e-03
  -6.5913003e-01  -2.2026273e-02
  -2.6554103e-01   2.3266222e+00
   4.9245613e-02   2.6184232e+00
  -4.4653546e-01  -9.6173372e-01
  -3.1182034e-01  -2.0492946e-01
  -3.5206646e-01   7.7813516e-01
  -3.6925715e-01  -1.7783419e-03
  -1.8305845e-01  -1.5240045e-02
  -3.2513004e-01  -3.7401283e-01
  -4.2119768e-01  -9.7212750e-01
  -3.6562527e-01  -1.4313961e-01
  -8.3020625e-01  -3.3730796e-01
  -1.0566365e-01   3.5805997e-01
   1.8922126e-01   9.3060275e-01
   2.3898438e-01   1.0410137e+00
  -3.9584289e-01   3.6225856e-01
   6.2087103e-02   7.2281890e-01
  -9.5346831e-01  -5.9258569e-01
  -7.5611866e-02   6.3813014e-02
  -1.0009738e+00  -1.0715093e+00
  -8.6787831e-02   1.6959009e-01
  -2.9747854e-02  -2.5630103e-01
  -4.4270057e-02  -2.3388831e-01
   5.7785542e-01   1.0102084e+00
   4.6045857e-01   1.0049626e+00
   4.1112938e-02   7.9457941e-01
   2.9817340e-01   4.9823718e-01
   2.0864761e-01   1.0607786e+00
  -1.2866505e-01   1.3251498e+00
  -2.2974583e-01  -1.3568024e-01
   6.3509373e-01   1.0982313e+00
   5.6687566e-01  -3.3363016e-01
   9.6809861e-01   7.9548803e-01
  -7.1471130e-02   6.1947665e-01
   2.0609711e-01   1.0681456e+00
  -1.1157207e-01   7.6020431e-02
   6.6307243e-02   7.9526353e-01
  -5.4370780e-01  -1.2864177e-01
  -8.0751373e-01   1.3216115e-01
   3.7978256e-01   4.9528566e-01
   7.1381874e-01   7.6478341e-01
   7.1791686e-01   8.1166498e-01
   4.6137314e-01   5.4131430e-01
   3.9635268e-01   7.5886489e-01
   1.1030239e-01  -9.7199375e-02
   7.7456059e-01   3.0251964e-01
   6.0215159e-02   6.0470854e-01
   2.8313187e-01   8.2738635e-01
  -1.9686963e-01   4.0702449e-01
  -8.2562754e-01   2.6062518e-01
  -2.4598768e-01   2.9281669e-01
   1.8404264e-01   5.3318821e-01
  -7.4930645e-01   2.4942365e-01
   5.5512752e-01  -1.0563990e-01
  -7.9673463e-01  -1.9046215e-01
  -5.6023785e-01   2.0554828e-01
  -6.6182888e-01   2.0262193e-01
  -3.1866637e-01   4.1755535e-01
  -3.5595670e-01   5.2382717e-01
  -4.1004635e-01   7.0360201e-01
  -8.0834905e-01  -9.7740802e-01
  -3.0467074e-01   4.2479379e-01
   1.1062766e-01  -2.3767099e-01
  -5.9710321e-01   7.1992182e-01
   1.4243363e-01   3.9051321e-01
   5.4400904e-01   7.9829042e-01
  -3.5742041e-01  -3.7433045e-01
  -3.1107572e-01   3.8891047e-01
  -6.2259024e-01  -4.0107291e-01
  -9.8101921e-03   3.1911022e-01
   8.2965966e-01   9.2078078e-01
   2.6647096e-01  -3.1536121e-01
   3.2285394e-01   1.2845671e+00
   2.7209325e-01  -7.9191361e-02
   1.7506204e-01   6.5476601e-01
   6.3603972e-03  -6.9054489e-01
   5.7804040e-01   7.1603112e-01
   5.8947631e-01   1.1405995e+00
  -6.2674973e-01  -1.4295550e+00
   2.0393068e-01   8.3032088e-01
   7.7584151e-01  -4.8048051e-02
   5.6740813e-01   8.0488004e-01
   1.7476379e-01   1.0444608e+00
   4.8743695e-01   1.1326753e+00
   9.5633652e-01   1.1030698e+00
   1.4599224e-01   2.3354282e+00
   1.9835665e-02   2.2775054e+00
   5.7159524e-01   1.4408757e+00
  -8.2581280e-02   6.2547707e-01
  -5.5383385e-01   2.3315535e+00
   8.5010620e-02   6.7694957e-01
   8.8309309e-01   1.7188639e+00
   4.5809754e-01   1.5837963e+00
   4.9463814e-01   1.6596954e+00
  -9.9442481e-02  -3.2818065e-01
   7.3827861e-01   1.1039620e+00
   1.7755472e-01   1.7955665e+00
   1.0607355e-01   1.6885314e+00
  -5.2901153e-01   1.7678400e+00
  -1.3200636e-02  -3.8491711e-01
   1.9882399e-02   1.1119997e+00
   8.4435433e-01   7.7610207e-01
   7.3086678e-02   1.4485451e+00
   7.1382208e-01   5.6060553e-02
  -4.6368160e-01   9.9153980e-01
  -9.6449818e-01   1.5327058e+00
  -3.5386219e-01   1.9235899e+00
  -7.2351764e-01   1.6643275e+00
  -4.6680510e-01   1.6376453e+00
  -8.2385581e-01   1.6831280e+00
  -9.7275787e-01   1.7077827e+00
  -9.0280399e-01   4.5518126e-01
  -9.5966854e-02   1.2397410e+00
  -2.7271395e-02   5.0231629e-01
   6.5912486e-02   5.2015947e-01
  -2.7383440e-01   4.9113690e-01
  -1.2780374e-01   2.5801685e-02
  -2.0862747e-01  -2.7436326e-02
  -6.3195894e-01  -6.6087842e-01
  -5.7781649e-01  -1.4338284e+00
  -2.4341335e-01   1.0428508e+00
   3.7347429e-01   1.4060534e+00
  -3.9716061e-01  -2.4871227e-01
  -5.0471022e-01  -4.6404292e-01
  -3.7224075e-01   6.5330453e-02
  -3.2921161e-01   5.3942777e-01
  -2.4916450e-01  -1.6138898e-01
  -2.1093017e-01   7.9718550e-01
  -2.4836746e-01   5.6820303e-01
   2.4792790e-01   7.0535503e-01
   2.4389165e-01   8.3684979e-01
   3.9722778e-01   7.8169868e-01
   2.8686342e-01   9.0872266e-01
   1.3989516e-01   1.2565012e-01
   7.4642083e-01   1.0354223e+00
   4.4858048e-01   1.1703118e+00
  -2.7870612e-01  -1.1458162e+00
  -6.1873101e-01   2.1356114e-01
   4.6918868e-01   8.3454971e-01
   8.9263143e-03   7.1070662e-01
   7.3191961e-01   2.3561194e+00
   6.2719340e-01   2.4295098e+00
   6.0849308e-01   1.9040201e+00
  -3.0769342e-01   3.4803003e-01
  -5.1738447e-02  -3.2438252e-01
  -4.1494138e-01  -4.8726933e-01
  -3.3733293e-01  -8.1426215e-02
   6.3534989e-01   1.3985836e+00
   4.4913234e-01   1.5741955e+00
   1.1562247e-01   6.8800725e-01
   2.4083465e-01   1.1940907e+00
   3.5145689e-01   8.0640452e-01
   7.3309777e-01   5.1511027e-01
  -7.2217633e-02   3.0628052e-01
   1.7133287e-01   5.4543408e-01
  -3.8820916e-01   6.1108359e-01
  -2.2780506e-01   6.1982423e-01
  -5.2119585e-01   7.7280230e-01
  -1.3155948e-01   1.9190583e-01
  -4.7513420e-01   2.6190233e-01
   3.2009952e-01   1.5525891e+00
  -2.8528151e-01   1.8233051e-01
  -1.2378589e-01  -3.4583903e-01
   2.5925022e-01   7.8230238e-01
   4.7351324e-01   1.3875712e+00
  -4.1279492e-01   1.0772596e+00
   6.7646446e-01   1.3340617e+00
   6.2808184e-01   7.1113774e-01
   1.0750894e+00  -1.1054172e-01
   4.3123194e-01   1.0300002e+00
  -4.5340299e-01   1.5559075e+00
  -1.6686884e-02   1.1390956e+00
  -2.9752055e-01   9.2188838e-01
   2.6805340e-01   1.2174690e+00
  -2.3752499e-01   1.2743742e+00
   3.0078850e-01   1.5933327e+00
   2.1746531e-01   1.3276214e+00
   3.1821173e-02   1.4810895e+00
  -7.1452325e-02   1.5441837e+00
   7.2857184e-02   1.2296111e+00
   5.7332935e-01   1.8675658e+00
   1.3962234e-01   1.1242492e+00
   3.5716650e-01   1.2653017e+00
   8.6585665e-02   1.6558297e+00
   1.1035045e+00   2.1787785e+00
   9.7561099e-02   4.8964876e-01
   6.8651331e-01   1.5667181e+00
  -2.4810498e-01   1.4041572e+00
   2.2878405e-01   5.7168024e-01
  -8.9088655e-02   9.4710970e-01
  -6.7984316e-01   4.2331571e-03
  -2.3422559e-01   5.1377438e-01
  -7.8155470e-01   1.4152982e+00
  -3.3423337e-01   1.1172229e+00
  -8.2987678e-01  -2.2156178e-01
  -1.7910507e-01  -8.9149060e-01
  -1.1509078e+00  -1.0611921e+00
  -1.3713923e+00  -1.1673334e+00
  -1.1230023e-01   1.0487397e+00
   1.4832621e-01   9.8574947e-01
   1.2737865e+00   1.4246876e+00
   1.8065788e+00   6.1756473e-01
   7.3004682e-01   1.4680024e+00
   4.0184894e-02   8.0544642e-01
   5.3864685e-01   1.0400406e+00
  -4.2811915e-01   2.4383767e-01
   2.1713687e-01   7.2977608e-01
   3.6848733e-01   2.0016569e+00
  -6.7063181e-01  -4.0901928e-02
  -5.4975472e-01   2.1312199e-01
  -5.9450861e-01   4.8847620e-01
  -6.3735724e-01   6.6576884e-02
   1.1121761e+00   9.9250860e-01
   8.2465563e-01   1.1800830e+00
   6.4221512e-01   5.4586630e-01
   9.2952602e-01   1.5704238e-01
  -8.2887273e-01  -2.3918524e-01
  -8.1091601e-01  -7.2144400e-01
  -9.6482310e-01  -6.1422214e-01
  -1.2147703e-01  -1.0153457e-01
  -3.4079906e-01  -1.6596990e-01
   1.1907524e+00   1.8541100e+00
  -1.1094833e+00  -1.0385109e+00
  -3.3186038e-01  -4.0156956e-01
  -2.8335740e-01  -5.4449045e-01
  -1.0527484e+00  -1.0888127e+00
  -2.4704146e-01   1.2909676e+00
  -7.3846883e-01  -1.0452280e+00
  -7.3659547e-01   8.1081396e-01
  -4.3063215e-01   3.9028461e-01
  -4.7853767e-01   8.0455123e-01
   3.5391419e-01   9.7874979e-01
   3.7740871e-01   1.1230307e+00
  -3.8418174e-01   8.1615515e-01
   1.7303359e-01   7.4837473e-01
  -7.8804396e-01   8.1505129e-01
  -3.5911776e-01   4.0296968e-01
   3.5255727e-01   3.9995006e-01
   6.2313865e-01   8.5939902e-01
   7.4244351e-01   8.4518502e-01
   2.7338000e-02   9.6927775e-01
   8.4999759e-01   6.4859938e-01
   6.8635344e-01   1.0077013e+00
   1.1622499e+00   9.7509579e-01
   7.2208044e-01   8.6861163e-01
   4.8111117e-01   9.0002456e-01
   8.7239777e-01   9.4963312e-01
  -1.5509947e+00   5.1648515e-01
   6.9658717e-01   1.0377264e+00
   6.9982593e-01   8.2017142e-01
   7.0009911e-02   2.9437547e-01
  -2.7633117e-01   8.4542579e-01
   4.5067450e-02   5.1225930e-01
  -4.5717875e-01   2.9396272e-01
  -1.0850190e+00   6.2391044e-01
  -2.4318959e-01  -1.7716767e-01
  -1.0062804e+00  -3.7667038e-01
  -1.1394123e+00  -4.6983317e-02
  -3.9038208e-01  -1.3190116e-01
  -5.5736640e-02  -4.0282109e-01
   4.0658071e-01   4.5338481e-01
   5.9329682e-01  -1.2848698e-01
   1.1259877e+00   1.2011795e-01
  -5.0243993e-01  -8.7454173e-01
  -1.0597253e+00   1.4025364e+00
  -1.2494597e+00   9.2584705e-01
   1.2625531e+00  -1.0610718e-01
   3.9456440e-02  -8.7271869e-01
  -1.8175868e-01   5.4216100e-01
  -1.3260937e-01   4.9377511e-01
   7.8155035e-02   2.1742340e-01
  -5.3657111e-01   5.4962102e-01
   6.0265292e-01   8.3581217e-01
   4.6338872e-01   6.7858966e-01
   1.9257816e-01   5.7047463e-01
   9.8418950e-01   1.6135526e+00
   9.0529989e-02   1.6810963e+00
   3.4653675e-01   1.9378189e+00
  -3.3447746e-01   1.1619454e+00
   3.4025600e-01   7.5412308e-01
   3.4044108e-01   2.4250007e+00
   4.9592018e-01   1.8255423e+00
  -1.6255770e-01   1.1944940e+00
   6.6769549e-01   2.1972399e+00
   9.9220162e-01   8.1920789e-01
   2.7683908e-01   2.1532684e+00
   3.4536787e-01   1.8252430e-01
   5.0019007e-01   1.6135748e+00
  -4.1970283e-02   2.3250497e+00
  -1.1554602e-01   2.2159026e+00
  -6.0528093e-01   2.3850540e+00
  -2.8973419e-01   1.3288318e-01
  -2.1564745e-01   1.6317497e+00
   5.9897654e-01   1.2737781e+00
  -1.5443586e-01   1.9732001e+00
   2.3632933e-01   4.5194837e-01
  -7.0404078e-01   1.5327997e+00
  -5.7226009e-01   2.4805834e+00
  -2.7437164e-01   2.5580711e+00
  -9.4705145e-01   2.2223522e+00
  -1.2902274e+00   2.3033357e+00
  -1.1638391e+00   1.0372442e+00
  -1.3033379e+00   1.3383336e+00
  -6.3874410e-01  -1.4790880e-01
  -7.6710831e-01   1.4949820e-01
  -2.2208376e-01   6.3945311e-01
  -6.4192133e-01   1.3149142e+00
  -3.6906490e-01   2.3107778e-01
  -9.2861100e-02   5.2205573e-01
   4.5221359e-02   1.3380968e+00
  -5.2459829e-02   1.6993481e+00
  -3.3345207e-01   8.3457142e-01
  -2.6202959e-01   8.1818934e-01
   9.9672785e-02   1.4160273e+00
  -5.2082296e-01   1.0962408e+00
   4.1895574e-02   3.7162457e-01
   5.9668456e-01   6.3179327e-01
   7.9851519e-01   4.4187344e-01
   4.7720969e-01   6.8272186e-01
   3.3884330e-01   8.9969607e-01
   3.9273374e-01  -2.2465459e-02
   6.9104322e-01   9.7959191e-01
   7.6571022e-01   4.6753614e-01
   9.2802584e-01   1.1146007e+00
   4.0392430e-01   3.2422111e-01
  -6.0587449e-01   1.3827721e+00
  -6.7188008e-01   1.2183004e+00
  -7.1402053e-01   4.6016484e-01
  -5.4422086e-01  -1.9607943e-01
  -6.1231845e-01   1.1405376e+00
  -6.7000415e-02  -1.2046512e-01
   4.3845393e-01   1.2274243e+00
   1.3935422e+00  -1.1291509e-02
   1.0077248e+00   5.4698993e-01
  -8.1865309e-01   5.9467651e-01
  -5.9497893e-01   9.2605806e-01
   2.4704752e-01   8.8068462e-01
   4.0779871e-02   1.2859266e+00
   6.3236342e-01   1.1969088e+00
   4.2040065e-01   1.3371622e+00
   2.2652380e-01   8.9497473e-01
   7.4600792e-02   6.7976301e-01
   3.6155743e-02   9.0465779e-01
   3.6985986e-01   1.9144899e+00
   2.7825977e-01   1.3385149e+00
   1.9694365e-01   1.3830420e+00
   1.2381416e-01   1.5822236e+00
   2.2769240e-01   1.2344181e+00
   2.9077899e-01   1.9052117e+00
   2.6376637e-01   2.0394062e+00
   6.4987486e-01   2.5765480e+00
   6.0235383e-01   1.4305447e+00
   5.8789861e-01   1.6642904e+00
  -4.6084088e-02   8.2888030e-01
  -6.6389257e-01  -3.4240463e-01
  -5.7842330e-01  -3.4703301e-01
  -3.5973557e-01   2.1530868e+00
  -1.8084163e-01   2.5425319e+00
  -6.5381066e-01  -8.5818698e-01
  -4.5214703e-01  -2.8178585e-01
  -4.7870101e-01   6.4812829e-01
  -2.1429877e-01  -4.0221115e-01
  -1.6562119e-01  -2.6256624e-01
  -6.1926448e-02  -8.5034810e-01
   1.0349705e-01   1.2740645e+00
   3.1498171e-01   1.4837071e+00
   8.3049565e-01   1.4794804e+00
  -1.6609997e-01   2.5426724e+00
   2.1090670e-01   1.4060255e+00
   3.9276615e-01   1.7538162e+00
  -9.7827051e-02   7.9618925e-01
   6.1814591e-01   5.2669660e-01
   4.4680537e-02   9.0839991e-01
   7.4525311e-01   2.0705098e+00
   2.5208120e-01   1.8877377e+00
   2.7580321e-01   1.9679309e+00
   5.3035088e-01   3.8924339e-02
   6.2916548e-01   1.4113562e+00
  -1.3927408e-01   2.0154332e+00
  -6.5283511e-02   1.8274549e+00
  -5.9889009e-01   1.9402265e+00
   1.1825820e-01  -1.4062314e-01
  -8.9914957e-02   1.3219769e+00
   7.7807178e-01   1.1298072e+00
  -8.5877969e-02   1.6449018e+00
   7.6676421e-01   4.0347676e-01
  -5.3876437e-01   1.1039664e+00
  -5.6345946e-01   1.9893820e+00
  -2.9889800e-01   2.1531023e+00
  -8.9478070e-01   1.6957179e+00
  -9.9145331e-01   1.6848118e+00
  -1.2251034e+00   1.6565561e+00
  -8.5559490e-01   4.3811621e-01
   3.0193458e-01   2.0900780e+00
   3.0061555e-01   2.0110599e+00
  -7.7302508e-01   1.6775089e+00
  -7.7717423e-01   1.5969238e+00
  -9.6612132e-01   1.4575714e+00
  -1.4434340e+00   1.4847593e+00
   3.2711846e-02   1.7069034e+00
   7.1025927e-01   2.0719947e+00
   2.1127440e-01   1.6064799e+00
   3.6841031e-01   2.0408810e+00
   1.8755811e-01   2.0852210e+00
  -4.0042044e-02   2.0115132e+00
  -1.0763183e+00   1.4522813e+00
  -5.6335622e-01   1.8644160e+00
   8.0215875e-01   2.7525351e+00
  -4.7412258e-02   8.7725865e-01
  -1.2255062e-01   1.0306103e+00
   5.9561272e-02   1.5802794e+00
  -1.5449365e-01   6.8105124e-01
  -3.9551162e-01   1.0980317e+00
  -1.5707748e-01   1.4256493e+00
   1.1821269e-01   2.4866020e+00
   1.0839940e+00   2.6943997e+00
  -2.7240712e-01   9.9066403e-01
   3.5046836e-01  -1.4053581e+00
   9.0392021e-01  -1.4593753e+00
   1.6740626e-01  -3.2216127e-01
   2.6041819e-02   9.5045803e-02
   5.2207676e-01   1.0148158e+00
   6.4231972e-01   8.3733156e-01
  -7.0027564e-02   1.5294689e-01
  -3.6201090e-01  -4.7021212e-02
  -9.4748866e-01   3.7182432e-02
   1.5163820e-01   2.9116673e-01
   3.1020375e-01   4.6845744e-01
   6.1923385e-01   9.4110026e-01
  -8.8752417e-02   3.9545789e-01
  -2.7149633e-01  -6.4238746e-02
   5.6518241e-02   6.1510731e-01
   4.4492972e-02   6.0244303e-01
   5.5768887e-01   1.3317409e+00
   4.2435311e-01   4.1417671e-01
   1.2850859e-01   5.0778816e-01
  -3.5684710e-01  -1.2656871e-01
  -1.3044746e+00  -2.4330352e-01
  -3.7528725e-01  -6.2909677e-02
  -3.2127812e-01  -1.6213911e-01
   6.1143586e-01  -7.5116818e-01
   9.1505393e-01  -9.9218062e-02
  -8.9775653e-02  -1.5978686e-01
   1.1187964e+00   4.3490137e-01
   4.9631067e-01  -8.5118424e-02
   1.0428588e+00   1.0713283e+00
   3.1416152e-02   5.5437857e-01
  -7.1466981e-01   1.0984234e-02
  -9.1597269e-01   8.2118964e-02
  -5.8238198e-01   2.0629747e-01
  -1.2229988e+00   1.2835840e-01
  -5.1701549e-01   1.1951460e-01
  -9.3982781e-01   2.9716286e-01
   6.9222215e-02   9.1433529e-01
  -3.8551373e-01   6.6776194e-01
   1.2734650e+00   6.8253757e-01
  -9.8205782e-02   4.7303392e-01
   6.1149738e-01   8.0978588e-01
   1.0336662e+00  -1.0361955e+00
   6.7664427e-02  -2.1890412e-01
   1.5007195e+00  -1.0775225e+00
   6.2625809e-01  -1.8683804e-01
  -7.0484185e-01   2.6070393e+00
   4.8040714e-02   1.8276454e+00
   9.5775390e-01  -2.8992165e-01
   4.4248929e-01   8.4280099e-01
   6.2329782e-01   3.5252531e-02
   4.8613044e-01  -1.6952966e+00
   6.5928485e-01  -8.4013418e-01
  -9.4099414e-02   7.0991390e-02
   4.7454194e-01  -7.3054294e-01
   1.3320514e+00  -5.1695016e-01
   5.0730965e-01   1.6646646e-01
  -3.4703962e-01   1.8129151e+00
   1.0528825e-01   7.4334508e-01
   2.1586730e-01  -1.8543050e+00
  -5.5185624e-01   2.2039558e+00
  -1.0957594e+00   5.4573336e-01
  -1.0940035e+00   2.5565176e+00
  -1.2359272e-01   1.3803556e+00
  -2.7042421e-01   1.8861753e+00
   1.7270117e-01   1.6883422e+00
  -7.4952836e-02   1.4057459e+00
  -3.3359789e-01   1.8682445e+00
  -3.0096097e-01   2.0583555e+00
  -3.1606057e+00   1.1115668e+00
   7.0231622e-01   1.2695382e+00
   5.6650552e-01   6.8006891e-01
   9.7449065e-01   1.7194814e+00
   3.9994806e-01   1.0094538e+00
   3.9200485e-01   7.3922579e-01
   4.7612215e-01   9.3153307e-01
  -2.3280736e-01   1.0382352e+00
   2.8746029e-01   1.3104604e+00
  -2.3546822e-01   1.3371347e+00
   6.4101617e-01   1.5822994e+00
   2.1705459e-01   1.3275837e+00
   7.6716784e-01   1.8422460e+00
  -2.2075966e-02   1.6710600e+00
   9.4669173e-02   1.3426717e+00
   6.4501753e-01   1.8929790e+00
   1.3407620e-01   1.1791465e+00
   3.5727620e-01   1.2749717e+00
   1.5029085e-01   1.7641556e+00
   2.1142213e-01   1.5005856e+00
   4.9079734e-02   6.1402307e-01
  -8.8056665e-02   5.9136447e-01
  -2.5664060e-01   1.4729907e+00
   1.5424367e-01   5.7759124e-01
  -1.2648154e-01   9.7728358e-01
  -6.8959401e-01   1.1107212e-01
  -2.9157737e-01   6.3091622e-01
  -7.6030059e-01   1.5392829e+00
  -3.3323859e-01   1.2346346e+00
  -9.2956419e-01   4.5823641e-02
  -3.4852056e-01  -6.8522172e-01
  -1.3332043e+00  -7.6009291e-01
  -1.5726319e+00  -8.7361599e-01
   2.1197759e-01  -2.4169842e-02
   1.1151751e-01   6.2892461e-01
   2.1394245e-01   7.4264990e-01
  -4.3127214e-03   9.9674331e-01
   1.2846353e-01   9.7007840e-01
  -7.5920600e-01  -7.4865526e-01
   1.9901279e-01   3.7802197e-01
   4.7234899e-02   1.8104359e-01
   1.6631432e-01  -5.0279217e-01
   2.5814347e-01   1.8227039e-01
   5.0759952e-01  -1.2399969e-01
   1.4726865e-01   8.7077882e-02
   4.5731045e-01   2.4947216e-01
   8.3051670e-01   3.3460896e-01
  -2.6888433e-01   7.5632441e-01
  -2.5622454e-01   8.5499244e-01
  -4.6343004e-02   6.3828270e-01
  -1.0103622e-01   7.2028410e-01
   3.4599612e-02   5.4743394e-01
  -4.2657313e-01  -2.0349097e-01
  -1.8926149e-01  -1.0099883e+00
  -2.4812240e-01   2.8147573e-01
  -1.7142290e-01  -1.5852817e-01
   2.9924557e-02  -7.6694506e-02
  -2.6044017e-01   6.6679259e-01
   2.3073299e-01  -1.0930260e+00
  -8.4273213e-01   7.7170770e-01
   3.4219864e-01   1.0819969e+00
  -3.9522137e-01   1.6407666e+00
   3.5759421e-01   1.2584264e+00
   3.9641751e-01   4.2732564e-01
   1.7087334e-01   1.3443081e+00
   5.6548667e-01   9.6266132e-01
  -2.9828352e-01   2.3398387e+00
  -1.2464898e+00   1.1548103e+00
   3.7955935e-01   1.1916969e+00
   1.1472740e-01   6.5672848e-01
  -2.3107013e-02   3.8177116e-01
  -3.0789573e-02   3.4265714e-01
  -2.8580317e-01   7.5890201e-01
  -3.1326353e-01   8.4709018e-01
  -1.5227707e-01   8.4711637e-01
   4.1837790e-01   5.3865524e-01
  -1.0212261e+00  -2.6326018e-01
  -8.1716645e-02  -2.2346130e-01
   6.6973063e-02  -4.3912891e-01
  -2.1418807e-01  -7.1342772e-01
  -8.1335779e-01   4.9794502e-03
   4.1602077e-01   1.1317026e+00
   7.8880794e-01   4.8531354e-01
   8.4446853e-01   5.8994339e-01
   3.9947794e-01   1.2946157e+00
   4.6327472e-01   6.9036737e-01
   1.2530295e-01   1.1994867e+00
   4.1486457e-01   1.1800702e+00
   3.1488703e-01   8.2657132e-01
   8.4109608e-01   9.9677042e-01
   7.5149260e-01   5.1560496e-01
   3.2396343e-01   9.4942749e-01
  -9.4201133e-01   5.1025939e-01
  -1.4876275e+00   8.4663778e-01
  -1.3614012e+00   8.9376873e-01
  -1.6738739e+00   1.1289975e+00
  -1.4040299e+00   6.5048368e-01
  -1.0269547e+00   2.0933016e-01
   5.0635622e-01   3.2455159e-01
   4.5034477e-01   7.9087090e-01
   2.4831647e-01  -1.6802427e-01
   7.8952905e-01  -4.9893051e-01
   1.0634058e+00   6.6811540e-01
   6.3040317e-02   9.1768402e-01
   1.1750186e+00   4.7343441e-01
   5.7035487e-01   1.1036322e+00
  -5.9060862e-01  -1.5300464e-01
   5.3934546e-02   1.3998467e+00
  -2.0375920e-01   7.3370563e-01
  -5.2147104e-01   9.1302017e-01
  -2.2724266e-01   6.7425100e-01
  -8.3027915e-01   4.8855621e-01
  -7.1205872e-01   3.4835150e-01
  -4.6748650e-01  -5.0467054e-01
  -1.6472594e-01   1.2419177e+00
   4.0645315e-01   1.4452372e+00
  -3.2241433e-01  -1.3627027e-01
  -6.4819744e-02  -4.6826958e-01
   7.1017635e-02   6.7554563e-02
  -4.5786596e-01   8.1323457e-01
  -3.0588701e-01   1.9120058e-02
  -4.6347580e-01   1.1180071e+00
  -1.2407435e-01   1.0961012e+00
   2.2346191e-01   1.0791084e+00
   6.7756224e-01   5.9146447e-05
   1.0607089e-01   4.9739355e-01
   9.6250011e-01   5.9012056e-01
   8.9538974e-01   1.0778428e+00
  -4.9983560e-02  -1.1481214e+00
   2.8835310e-01   7.2993148e-02
   6.7452204e-01   8.2186380e-01
  -5.3995836e-02   8.9865978e-01
   1.3058847e+00   2.2286689e+00
  -6.9561031e-01   1.7068585e+00
  -1.8681470e-01   1.1504449e+00
   2.6908051e-01   4.4723851e-01
   5.0151043e-01   5.7141271e-01
  -2.5425690e-01   9.9999876e-01
  -1.6782592e-01   9.9802122e-01
   4.0995969e-01  -9.9535534e-02
  -8.4827652e-02   9.3719988e-01
   8.5357655e-02   1.2763154e+00
   1.4259266e-01   1.6931057e-01
   3.3060424e-01  -2.4184909e-01
  -3.0019523e-01   7.0841195e-01
  -7.8140428e-01   1.1607906e+00
  -5.2007212e-01   1.1523170e+00
  -5.8256214e-01   7.1911737e-01
  -5.4779139e-01   1.2611768e+00
  -1.3420659e+00   1.4746051e+00
   2.0767366e-01   7.2786452e-01
  -7.4688659e-02   5.0042099e-01
  -2.3255545e-01   8.6753899e-01
  -3.6246432e-01   3.6782969e-01
   3.4966382e-01   9.3502886e-01
   3.7994922e-01   9.0695271e-02
   1.2184825e-01   4.5125113e-01
   9.7337660e-01  -2.7349893e-01
   1.1102208e+00   3.6052428e-01
   7.4955343e-01  -3.6713457e-01
  -2.3813933e-01   7.1154008e-01
  -2.2015882e-01   7.6158062e-01
  -4.4797333e-01   5.1456963e-01
   6.8730623e-01  -2.5311251e-01
   2.5098943e-02   3.0213978e-01
  -5.9443364e-01   7.8768248e-01
  -4.7237483e-01   7.4782783e-01
  -6.1592269e-01   1.0828289e+00
  -9.0039723e-01   6.9319431e-01
  -3.1975264e-01  -3.9405826e-02
  -7.8460505e-01   8.6563478e-01
  -5.9242996e-01   9.0292609e-01
   5.9911935e-01   9.7950264e-01
  -7.9874603e-01   6.3334007e-01
  -4.5672466e-01   8.6931031e-01
  -5.6516476e-01   8.6617509e-01
  -9.0894158e-01   2.7036962e-01
   1.2157875e+00   1.1256172e+00
   1.6577890e+00   1.1842269e+00
   1.2516263e+00   8.3851543e-01
   1.5844849e+00   1.3030763e+00
  -9.6709836e-01   4.6642308e-01
   1.2954092e+00   7.4264126e-01
  -7.6602717e-01   4.6679458e-01
   1.4008327e+00   1.6890979e+00
  -5.2939549e-01  -4.0184343e-01
   1.2819376e+00   1.4220159e+00
   1.3896821e+00   1.6339746e+00
  -9.0073811e-01   8.0619927e-01
  -8.4197592e-01   2.7500162e-01
  -6.6194060e-01   6.9723707e-01
  -4.8031002e-01   2.2661646e+00
  -1.0029062e+00   1.6001270e+00
  -5.1920900e-01   2.1841212e+00
  -1.2869364e-01   1.7704978e+00
  -8.9903891e-01   1.7625816e+00
  -2.6347795e-01   1.6112861e+00
   1.5068716e-01   1.2650868e+00
   1.4973116e-01   1.6933844e+00
   1.6212991e-01   1.2796313e+00
   2.1949982e-01   6.3953917e-01
   4.1572313e-02   7.9233221e-01
   7.5541921e-02   4.7654169e-01
  -4.8836816e-01   9.6208226e-01
  -3.0847336e-01   1.0901729e+00
  -2.9996811e-01  -6.6494849e-01
   2.4385867e-01   9.9090289e-01
   7.0209937e-01  -2.0623944e-01
   6.1904204e-01  -2.8887387e-01
   2.0262830e+00  -5.4182093e-01
  -1.0294553e+00   3.3894582e-01
  -1.2479425e+00   2.2219119e+00
  -9.8566659e-01   2.7303014e-02
  -3.9466123e-01  -1.3858747e-01
  -7.3064923e-01   5.0281669e-01
  -2.7954181e-01   8.6079287e-01
  -4.5094448e-01   2.0980593e-01
  -9.3600417e-01   2.0680727e-01
   3.9415903e-01   9.7096228e-01
   4.2589585e-01   1.2263089e+00
  -1.9726539e-01   4.6583636e-01
   1.6031454e-01   8.5276474e-01
   1.8984959e-01   1.3005080e+00
   8.7718998e-02  -8.1659831e-01
   5.9884247e-01   1.2922401e+00
   2.7717159e-01   9.6772055e-01
  -5.9493819e-01   2.9548114e-01
  -1.5814025e-01   8.3237898e-01
  -3.6984039e-01   7.6191753e-01
   5.6520210e-01   1.5856473e+00
   3.4569469e-01   1.4048580e+00
  -5.1930911e-01  -3.3155321e-01
   3.6167360e-01   2.8113952e-01
   6.5831881e-02   1.0168638e+00
   1.0334299e+00   1.3097060e+00
   9.6258485e-01   6.3677708e-01
   2.9447721e-01  -1.7709088e+00
   1.0524725e+00  -1.5242213e+00
   8.7385222e-01  -1.3248307e+00
   5.1891110e-01   1.2295569e+00
  -7.5900387e-01   1.3120280e+00
   4.4528043e-01  -1.0127808e+00
  -8.8386686e-02   6.1548651e-01
  -5.2746299e-03   1.3376244e+00
   5.0739748e-02   8.1245972e-02
   1.1784511e-01   9.1267876e-01
   4.5404124e-01   7.7683603e-01
  -1.2146277e-01   4.1317601e-01
  -2.9675611e-01   4.5867951e-01
   1.0198877e-01   7.9571226e-01
  -3.0017726e-02   1.2086881e+00
   8.1757784e-02   1.2721144e+00
   6.9385693e-02   1.0072725e+00
   1.6393419e-01   1.2706412e+00
   5.8306022e-01   7.5750295e-01
  -5.6164687e-02   6.9216788e-01
   5.3224723e-01  -5.2702872e-01
  -5.1453605e-01   6.0104063e-01
  -1.0289619e-01  -6.8012069e-01
  -9.4139418e-01   1.1159721e+00
   1.8890343e-03   6.4599456e-01
  -1.1584254e+00   7.3056255e-01
  -1.2135756e+00   2.5554416e+00
  -7.9592129e-01   2.0563845e+00
   5.7061018e-01   2.6663862e+00
   7.4197830e-01   2.9357369e+00
  -5.8833252e-01   2.7448289e+00
  -1.2758122e+00   2.2999237e+00
  -1.9590032e+00   1.7841774e+00
  -2.1831356e-01   5.3355494e-01
   1.0407874e-01   2.9151022e-01
  -1.3046223e+00   1.8795309e+00
   1.9067840e+00   4.8434935e-01
   1.4829798e+00   5.4441161e-02
   1.2232437e+00  -1.1986017e-02
   1.3297753e+00   2.3523903e-02
  -3.8390526e-01   2.2392665e+00
  -1.2423210e+00   2.2511932e+00
  -5.8689060e-01   2.2403090e+00
   2.0437602e+00  -4.4886260e-01
   5.9656515e-01  -5.4545266e-01
   7.2734767e-01  -5.5422198e-01
  -9.6566564e-01   8.7518777e-01
  -5.1118304e-01   7.7068764e-01
   5.8090144e-01   6.8321643e-01
   3.3447412e-01   7.2975018e-01
  -1.1566105e+00   1.4128177e+00
  -1.2754270e+00   1.1460740e+00
   2.9623571e-01   8.0523045e-01
   3.8236093e-01   5.8914218e-01
  -5.1493262e-01   1.2864904e+00
   1.2122812e+00   4.5003005e-01
   2.5318318e+00  -3.5656497e-01
   2.8681314e+00  -8.4069341e-01
  -1.0244209e-01   8.7461630e-01
   2.6943004e-01   6.7121209e-01
   1.4586858e+00  -1.3297676e+00
   1.3344230e+00  -5.3582483e-01
  -3.9232283e-01   7.0598397e-01
  -1.3980414e+00   5.5112174e-01
   1.3991637e+00  -2.0852093e+00
  -1.5799814e+00   7.4168131e-01
  -1.3738457e+00  -3.6754417e-01
  -1.4939267e+00   3.8006064e-01
  -1.9035402e+00   7.7211221e-01
  -6.7343088e-01   1.4612620e+00
   1.0997016e+00   1.6866889e+00
   3.8203955e-01   1.7748539e+00
  -8.0372049e-03   1.8789980e+00
   5.4055505e-01   2.0433847e+00
   8.0141581e-01   1.0755322e+00
   8.2071514e-01   9.2322038e-01
   9.9358132e-01   1.1519214e+00
   1.4447086e+00   1.4323016e+00
  -2.0799536e+00  -2.6429189e-01
   1.0342591e+00   7.1612523e-01
   1.4515963e+00   6.1195746e-01
  -1.9117224e+00  -7.8667438e-01
   6.9631425e-01   8.1708405e-01
  -8.7712909e-01  -2.3134615e-01
  -1.2968603e+00  -1.1025613e+00
  -1.5911997e+00  -8.7233260e-01
   5.5132402e-01   2.0545089e-01
  -1.3358193e+00  -1.5643158e+00
  -1.8146262e+00  -1.7277716e+00
   1.0250305e+00   2.3758253e-01
   1.4071960e+00   2.8263942e-01
  -3.5536212e-01  -2.0640306e+00
   1.1646628e+00   6.5300236e-01
   5.4106648e-02   2.0522262e-01
  -1.5230659e+00  -8.6902810e-01
  -5.9201458e-01   1.7879417e-01
  -7.5814703e-01   6.2275382e-01
  -2.5718931e-01   7.9057441e-01
  -1.1291111e+00   3.9783521e-01
  -1.0695333e+00   6.5126772e-01
  -7.6642250e-01   6.5478819e-01
  -4.5656151e-01   7.9170951e-01
  -3.4414285e-01   9.9524693e-01
  -8.3505748e-01   5.7055965e-01
  -4.6968615e-01   3.6945035e-01
  -9.4224852e-01   1.3670665e-01
  -1.2352296e-01   2.8671954e-01
  -5.0268982e-01   6.4252405e-01
  -4.6155363e-01   5.7318587e-01
   2.0817974e-01   8.1532149e-01
   9.0169156e-01   1.0603550e+00
   5.3987705e-02   7.6883010e-01
   7.6736792e-01   1.0118901e+00
   7.5632583e-01   6.7054126e-01
   4.4346326e-01   1.9458579e-01
   3.0717987e-01   2.5260122e-01
   4.5564324e-01   5.3110665e-01
  -1.1679186e-01   5.9623406e-01
   2.1570101e-01   1.5556893e-02
  -2.9651611e-01  -2.0668408e-02
   5.8450271e-01  -9.8199314e-02
  -3.2180472e-01  -3.4091444e-01
   8.7731723e-01   3.0450908e-01
   9.8879798e-01   5.5686265e-01
   1.3632582e+00   4.5249572e-01
   1.5195773e+00   4.8373737e-01
  -5.7809746e-01   1.4070490e+00
   1.0468483e-01   1.0403627e+00
   1.5270126e-02   7.8251029e-01
   5.3585080e-01   1.2517788e+00
   4.9009787e-01   1.8548162e+00
   3.8193746e-01   2.3036572e+00
   4.3123449e-01   2.0339777e+00
   5.2947579e-01   1.9486386e+00
  -1.3814128e-01   1.4987211e+00
   1.3006835e-02   2.5301944e+00
   2.3805435e-01   1.3788022e+00
  -3.5298493e-01   1.0044015e+00
  -3.7907527e-01   2.9490296e-01
   6.8553451e-01   5.7787566e-02
   5.1712290e-01   5.7209956e-01
   7.9308814e-01   7.6059543e-01
   4.3440858e-01   1.4134607e+00
   1.0439540e+00   1.0888394e+00
   4.1649121e-01   1.2148321e+00
  -1.0716813e+00   1.2706080e+00
  -1.8405739e-01   1.4735644e+00
  -3.2659037e-01   1.2095785e+00
  -3.4738681e-02  -5.5306449e-01
  -1.7307164e-01   1.2519454e+00
  -5.5112510e-01   1.4039592e-01
  -1.5996521e+00  -2.8366788e-01
  -1.2900558e+00  -8.3379906e-01
   4.9059391e-02  -8.9004026e-01
  -6.3545450e-01   1.7708169e+00
  -5.0321163e-01   4.5512686e-01
  -3.0362467e-01   8.2489433e-01
  -5.5681239e-01   6.0009109e-01
  -4.4379940e-01   3.4252266e-01
   3.8278756e-02   3.3900134e-01
   2.6067032e-01   2.3405025e-01
   1.3767851e-02   7.1485875e-01
   3.1270966e-01   4.1830086e-01
   1.5252666e-01   9.7903481e-01
   4.8830964e-01   1.1531749e+00
   3.8516139e-01   9.3454434e-01
   3.2520567e-02   5.6831433e-01
   2.0586790e-01   5.5002564e-01
   1.3138790e-02   1.0153584e+00
   2.2465517e-01  -1.6051219e-01
  -2.4274612e-01  -5.1901747e-02
   5.5804200e-01  -8.1213930e-01
  -6.3580755e-01   1.9426258e-01
  -3.5784890e-01   5.4000625e-01
  -1.7699284e-01   1.5954011e-01
   1.6630754e-02   4.3009042e-01
   3.5686671e-02   5.1101624e-01
  -1.0731240e+00  -3.1480661e-01
   1.2809978e-01   5.7723256e-01
  -1.7712368e-01   7.8247109e-01
   7.4667399e-02   6.8075711e-01
  -4.7316153e-01   1.4421729e-01
   3.2596639e-01   5.0136092e-01
   4.4827118e-01   9.4075129e-01
   6.3325246e-01   3.2846027e-01
   3.9151431e-01   5.7254093e-01
   8.3996957e-01   5.9019265e-01
  -1.0728155e+00   9.5945220e-01
  -5.6352477e-01   1.7246871e+00
   3.3264018e-01   3.6625505e-01
  -1.0784522e-01   3.7824584e-01
  -1.8546691e+00  -4.0877380e-01
   3.8571588e-01   1.7285901e+00
  -1.4623801e+00  -3.5594932e-01
   5.6595653e-01  -2.7862576e-01
   1.5756861e-01   7.1367152e-01
   4.6687962e-01   6.7989278e-01
  -2.9653343e-02   5.2570996e-01
   1.0588166e+00   3.5276686e-01
  -2.6174116e-01   2.3793560e-01
  -3.1077391e-01  -1.4465087e-01
   3.9694589e-01  -1.0111839e-02
   1.5164468e-01   4.7436398e-01
  -1.4202486e-02   5.9088843e-01
  -1.4990227e-01   1.0055839e+00
  -2.9678990e-01   1.1630065e+00
  -1.3583086e+00  -1.1878119e+00
  -4.4031716e-01   8.6394586e-01
  -2.2816359e-01   1.4303088e-01
   3.9270153e-01   3.0349585e-01
   6.8986834e-01   2.8286922e-01
   2.7324097e-01  -8.1413441e-01
   7.3550978e-01   2.1141415e-01
   5.5062428e-01   2.8954681e-01
   1.4610011e+00   6.5700046e-01
   4.4589730e-01   1.2642388e+00
   8.6075826e-02  -2.8896488e-02
  -2.7794788e-01   8.2665397e-01
  -3.7813567e-01   1.7987769e+00
   2.2003862e-01   6.0537024e-01
  -2.9120250e-01   4.9651683e-01
  -5.8490602e-01   7.1101184e-01
  -4.6955060e-01   1.7181441e+00
   4.0248422e-01   6.9101991e-01
  -7.5952095e-01   6.6779469e-01
  -5.5954818e-01   4.7840293e-01
  -4.7069422e-01   7.7813392e-01
  -5.0422295e-01   1.0844651e+00
  -1.0075291e+00   1.6476650e+00
   1.4230511e-01   1.7124176e+00
  -7.2093644e-01   1.5316916e+00
   3.0686483e-01   1.4049662e+00
   6.1568653e-01   6.8489477e-01
   8.1414489e-01   9.5339299e-01
   7.2258006e-01   1.2028979e+00
   1.1019297e+00  -2.4609435e-01
   6.7552413e-01   2.9003790e-01
   6.6064427e-01   3.0884040e-01
   5.4928310e-01   7.3680251e-01
   2.9915742e-01   1.0034658e+00
   1.4600836e-01   3.9190842e-01
   1.0154832e-01   1.4498457e+00
   1.1037841e-01  -1.8092851e-01
   1.6169482e-01   1.4106049e+00
  -5.8901050e-01   1.2246180e+00
   3.0184554e-02   1.0347997e+00
   2.6769895e-01   1.1789219e+00
  -7.1495131e-01   1.4981690e+00
  -5.8070726e-01   1.9718308e-01
  -7.1855090e-01   6.3540120e-01
  -2.7488886e-01   7.4462871e-01
  -1.1162692e+00   4.5337096e-01
  -1.0234896e+00   6.9457303e-01
  -7.4762036e-01   6.6982197e-01
  -1.0667220e+00  -1.7366339e-02
  -1.2134549e+00   5.4045654e-02
  -9.0064707e-01   5.0893205e-01
  -4.4898173e-01   3.6254202e-01
  -9.6906118e-01   2.0516997e-01
  -1.3881303e-01   2.5701969e-01
  -4.6570294e-01   6.4062126e-01
  -3.9368371e-01   5.6370523e-01
   2.8541103e-01   7.0940842e-01
   1.1188392e+00   9.1176375e-01
   2.8354542e-02   6.9090619e-01
   8.3984952e-01   8.6110537e-01
   8.2755842e-01   5.5137841e-01
   3.4362884e-01   1.9442082e-01
   2.3550227e-01   1.3097817e-01
   4.6469690e-01   3.9351077e-01
   1.0847436e+00   3.8204816e-01
   8.4116009e-02  -1.2852059e-01
   4.3060576e-01  -2.4162622e-01
  -4.1499491e-01  -3.7302377e-01
   8.6090762e-01   1.5830429e-01
   1.0001915e+00   3.5305257e-01
   1.3544656e+00   2.4876187e-01
   1.5147167e+00   2.4713720e-01
  -8.1699185e-01   9.5083140e-01
  -9.2301478e-01   1.7853046e-01
   9.2951906e-01   9.3488366e-01
   5.6629546e-01  -1.1731573e+00
  -1.1394677e-01  -4.7017262e-01
  -4.5021391e-01  -3.5934908e-01
  -4.6776161e-01  -8.4776094e-02
  -2.8417775e-01   5.3295286e-01
  -2.9863770e-01   9.1797836e-01
   6.4822005e-01   1.8223706e-01
   4.7421929e-01   1.4842566e-01
   2.3727470e-01   1.0512701e+00
   7.4846298e-01  -4.8985124e-03
   5.3794023e-01   4.8517769e-02
  -7.8718740e-01   1.4272765e+00
  -1.4884182e+00   1.8110509e-01
  -1.3479799e-01   1.3494881e+00
  -6.8719175e-01   9.5867437e-01
  -1.1177785e+00   8.3895719e-01
  -7.5484798e-01   1.1537719e+00
   2.3169361e-01   1.4118856e+00
   9.8048115e-03   6.1021093e-01
   2.7430549e-02   8.9876607e-01
   1.6996324e-01   7.2808339e-01
   4.7602679e-01   9.4207908e-01
  -6.8239733e-02   4.9560078e-01
  -8.7200874e-01  -1.1629709e+00
  -1.3643625e-01   9.0212763e-02
   3.9308270e-01  -4.1173707e-01
  -4.8722103e-01  -7.0705304e-01
   1.6937412e-01  -1.2778951e-01
   5.7693114e-01  -1.8695584e-01
   2.1457781e-01   6.6073341e-01
   4.5627302e-01   1.3846575e+00
   5.5429045e-01   2.3526111e-01
   4.8622265e-01   8.3623578e-01
   7.3759848e-01   5.4514951e-01
   6.4582565e-02  -1.2934736e+00
   4.1147705e-01   7.5085807e-01
   4.1608771e-01  -1.7964633e-01
  -3.1463743e-01  -3.1021275e-01
   6.6616096e-01   1.3722410e+00
   6.1919790e-01   1.4372087e+00
  -4.4173143e-01   2.9317340e-01
  -1.0024538e-01   6.1240235e-01
   8.7336173e-01   1.4953069e+00
   4.4125863e-01   1.7108789e+00
   1.8899033e-01   1.7552970e+00
  -1.0829962e+00   6.3128266e-01
  -5.8670172e-01   1.1595595e+00
  -8.7592785e-01   2.6687051e-01
   2.4271573e-01   1.4792238e+00
   4.4898530e-01   1.4723395e+00
  -6.1235009e-01   9.7806301e-01
   9.7074621e-01   2.2123235e+00
  -2.3398804e-01   1.4160291e+00
   1.3754462e-01   1.8163425e+00
   1.6388450e+00   2.1801022e+00
  -1.8216644e-01   1.1771996e+00
  -5.0097870e-01  -3.2201800e-02
  -1.5438376e-01  -9.2412929e-01
  -6.4430830e-01  -1.3014643e-01
   7.1016381e-01  -8.0821295e-01
   3.7837436e-01  -7.9768225e-01
  -3.5148050e-01  -1.9324141e-01
  -8.8292528e-01  -5.1019014e-01
  -1.9857247e-01   6.5704284e-01
   5.1314770e-01   1.7954850e+00
   4.9317523e-01   1.4250665e+00
   7.7656032e-01   1.8373837e+00
   3.8829492e-03   2.0161276e+00
  -7.4207472e-02   1.6427581e+00
  -1.6998030e+00   3.4065412e-02
  -3.8229382e-01  -6.9070153e-01
  -4.8346188e-01   9.4858917e-01
  -3.7661246e-01   4.4106573e-01
  -8.9345514e-01   9.7152179e-01
   1.4128681e-01   1.6900709e+00
   1.4838016e-01   1.7441429e+00
  -3.2236271e-02   1.2401098e+00
   3.3465724e-01   1.6445617e+00
   2.4176644e-01   1.4718696e+00
  -5.0379223e-01   8.1394088e-01
  -8.7661584e-01  -2.0754415e-01
  -1.1093765e+00  -1.4377411e-01
   5.4079869e-01   1.7990077e+00
   1.2733390e+00   1.9209341e+00
   7.6962034e-01   1.6872735e+00
  -8.8877738e-01   4.5877168e-02
  -5.8787005e-02   1.4247297e+00
   3.9911484e-01   1.0775265e+00
  -1.2483012e-01   6.5181072e-01
   1.0272902e+00   1.2315504e+00
   1.7831082e-02   2.2520334e+00
   1.2923570e+00   1.4998656e+00
  -2.7038634e-01   4.3063558e-01
  -5.7450975e-01   1.5404773e+00
   1.2497128e+00   1.0615741e-01
   4.9420198e-01   5.5857163e-01
   1.1057274e+00  -2.1698906e-01
  -3.2841754e-01   1.3931167e+00
   1.1007983e+00  -4.1084305e-02
   6.6603428e-01  -6.8558242e-01
  -1.4021749e-01   4.0788684e-01
   1.1101082e+00  -3.0809313e-01
  -1.2284910e+00   1.2502870e+00
  -4.6714461e-01   1.2879885e+00
   1.0292284e+00  -6.2219869e-01
   1.7129451e-01   1.0165071e-01
  -8.4469063e-01   6.5418458e-01
  -5.0164792e-01   5.0483154e-01
  -1.9582871e-01   3.5283186e-01
  -4.3961391e-01   6.8435782e-01
   3.1724249e-02   7.3703642e-01
  -1.0536819e+00   6.4831080e-01
   7.0808610e-01  -6.9430282e-01
  -7.7594469e-01   1.9164735e-01
   6.9830250e-01  -6.5108902e-01
  -8.9258820e-01   8.8533356e-01
  -1.2646930e+00   1.1399041e+00
  -3.7397390e-01   1.4693348e-01
  -2.8699876e-01   1.0006671e-01
   1.4678297e-01  -1.6189331e-01
   8.5644033e-01  -7.2009054e-01
  -2.5096454e-01   1.1880091e+00
  -5.7230147e-01   8.5477752e-01
  -9.5567838e-01   1.1263483e+00
  -2.4158402e-01   8.4992258e-01
  -1.3374495e-01   9.0671978e-01
  -5.6571590e-01   1.4023971e+00
   5.9382638e-01   1.9906001e+00
  -7.2510154e-01   1.8285918e+00
  -3.3184001e-01   9.3217815e-01
  -1.0620104e-01   1.2702280e+00
   9.7546933e-02   7.1606500e-01
  -5.2597984e-01   8.5708033e-01
  -3.9174857e-01   1.0885366e+00
   8.2118170e-03   9.0462980e-01
   7.4318372e-01   1.1987286e+00
   4.2212226e-01   1.2827249e+00
   4.7451265e-01   1.2767586e+00
   9.5254765e-01   9.6368531e-01
   9.8989492e-02   8.6308725e-01
   8.4695091e-01   7.1581242e-01
   3.9434653e-01   9.6427571e-01
  -5.3328830e-01   1.7092867e+00
  -2.1644062e-01   1.3644011e+00
   5.2147975e-01   7.5478319e-01
   4.1031476e-01   4.0897488e-01
  -1.3443680e-02  -2.3115990e+00
   5.6204252e-01   5.2246678e-03
   4.2208444e-01   2.5631390e-01
   5.9741581e-01   7.6903250e-01
   7.0228247e-01   9.5359835e-02
   5.5614302e-01  -1.6265543e-02
   7.2504651e-01   1.7707217e-01
  -2.9621710e-02   5.9270993e-01
  -7.0965872e-01   7.2708221e-01
  -4.5452060e-01   5.4056308e-01
  -3.4893791e-01   5.2838481e-01
  -2.5299118e-01   6.2011493e-01
  -4.6565759e-01   7.1063889e-01
   1.1622792e-02   1.1903865e+00
   2.0516345e-01   1.2791326e+00
  -2.8649420e-01   5.4889135e-01
   3.2181182e-01   1.0751789e+00
   1.4554221e-01   1.1103327e+00
  -1.2830116e-01   4.6194481e-01
   1.8203404e-01   1.1744112e+00
  -5.6636751e-01   2.1192799e-01
  -4.4614308e-01   1.9457740e-01
  -4.2156004e-01   1.5387605e-01
  -2.4255322e-01   1.2662575e+00
   2.5665411e-01   1.0433020e+00
  -3.3503626e-01   1.1415899e+00
  -6.3574347e-01  -5.3732989e-01
  -4.4696788e-01   8.2620259e-01
  -3.9666131e-01  -5.0038547e-01
  -3.9132515e-01  -9.5810294e-02
  -4.2977010e-01   8.5093587e-01
  -1.0147247e-01   3.0444289e-01
   8.1800486e-02   4.1490763e-01
  -1.4768360e-01  -2.3084029e-01
   7.3207734e-02   5.6093027e-01
  -1.5676015e-01   4.4049566e-01
   4.0256341e-01   6.3862340e-01
   3.6366431e-01   5.1086403e-01
  -4.6819473e-01   5.4007833e-01
   9.7212018e-03   6.8934618e-01
  -1.1404805e-01  -3.3123235e-01
  -3.5906267e-01   1.0666539e-01
  -1.6387548e-01   2.0653371e-01
   8.3287752e-02   4.9812760e-01
   6.0823379e-01  -1.1105033e-02
   3.2487935e-01   8.7162854e-01
   8.2792217e-02   3.8380700e-01
  -2.7918832e-01   7.3966661e-01
   2.7380138e-01   7.3427442e-01
   4.9918334e-01   6.6894862e-01
  -2.3332376e-01  -3.0642681e-01
  -1.9003074e-01  -5.6522164e-03
  -1.6456605e-01  -1.2717363e-01
  -2.2640663e-01   3.2303756e-01
   5.6060854e-01   7.6549999e-01
   7.9720878e-01   8.7684970e-01
   7.4412829e-01   5.8587705e-01
   1.7918075e-01   9.7003772e-01
  -2.4234813e-01   1.3595325e+00
  -2.9405913e-01   1.6134987e+00
  -5.7073206e-01   7.7093848e-01
   1.3231945e-01   1.9782058e+00
  -1.9973021e-01   1.9449189e+00
  -2.6447226e-01   2.1052369e+00
   2.9213431e-01   1.2824805e+00
   1.3554904e-01   1.2963846e+00
  -1.4967454e-02   1.8335140e+00
  -9.2667470e-02   1.1039841e+00
   7.0702059e-02   7.2604170e-01
  -9.9740057e-02   6.1100957e-01
  -8.9070989e-02   1.1482125e+00
  -7.4406173e-03   2.1071051e-01
   3.6507592e-01   6.3250043e-01
  -2.3653808e-01   7.7208643e-01
   6.2067237e-01   9.4465925e-01
   3.0170020e-01   9.4392606e-01
   3.3518614e-01  -4.6659277e-01
  -2.5302697e-01   4.2776777e-01
   1.1458014e-01   7.9004063e-01
  -2.2717368e-01   1.5703029e+00
  -2.9646661e-02   1.2268379e+00
  -7.4148781e-02   1.1832363e+00
   3.3938454e-02   1.2771099e+00
   6.1868298e-02   3.9686472e-01
   2.3858723e-01   6.2215070e-01
  -2.1670988e-01   2.9333003e-02
   3.0978052e-02  -1.6713519e-02
  -8.5593148e-01   1.3031334e+00
  -6.7310565e-01   1.4785532e+00
  -6.2654548e-01   1.1449493e+00
  -9.7311380e-01   1.1584595e+00
  -5.9670735e-01   1.1840972e+00
  -5.5522860e-01   9.4518502e-01
  -5.0458292e-01   6.6183205e-01
  -2.2946958e-01   7.1561761e-01
  -2.1515691e-01   5.9700266e-01
   4.3413980e-01   2.7330170e-01
   5.4254719e-01   6.5581151e-02
   5.1977315e-01   4.0416955e-01
   4.2841328e-01   4.8759293e-01
   3.5537009e-01  -1.5840997e-01
   2.1074795e-01  -1.1371414e-01
   7.0472868e-01   9.0206105e-01
   1.2241258e-01   9.4401832e-01
  -2.3412892e-01   1.0021245e+00
  -1.4672315e-01   3.8649547e-01
   3.1050409e-01   6.3114138e-01
   2.1145896e-01   6.1066998e-01
   2.6605222e-01   7.3479395e-01
  -3.7843810e-01   1.3106362e+00
   5.3053635e-02   4.6256784e-01
   2.5711702e-01   1.0256042e+00
   6.1947286e-01   1.0604392e+00
   1.3027292e-01   7.8111741e-01
   8.2306752e-01   7.9194359e-01
  -2.3290579e-01   1.3251921e+00
  -5.4017166e-01   1.8669788e+00
  -6.9397060e-01   1.0321782e+00
  -4.9900348e-01   1.2411773e+00
  -4.8961919e-01   3.8793973e-01
   2.2497499e-01   9.4838983e-01
   1.3006988e+00   2.2440904e+00
   1.2007789e+00   2.7423843e+00
   5.4956272e-01   4.9126349e-01
  -7.4374315e-01   1.9491433e-01
  -2.8852110e-01   4.2317313e-01
   3.9847882e-01   8.2151960e-01
   5.6842706e-02   1.1313042e+00
   7.0671554e-02   1.2600772e+00
  -5.9117469e-01   1.4583458e+00
  -4.2876833e-01   1.3631567e-01
  -4.9756446e-01   6.2021395e-01
  -7.8398518e-02  -4.3852083e-01
   1.8180493e-01  -8.6479549e-01
   4.7860258e-01  -2.6623784e-01
   6.5739290e-01  -2.1292893e-01
   8.5796440e-01  -7.9141136e-01
  -1.9648410e-01   2.2619599e-01
  -1.0289628e+00   4.1478731e-01
  -1.0220760e+00   6.8421922e-01
  -2.7547782e-01   1.0172753e-01
  -2.2847007e-01  -1.0349309e-01
   2.5476503e-01   3.8704865e-01
   7.2945345e-01   4.2860116e-01
   8.7331996e-01  -8.9191482e-01
   6.1251893e-01   3.5626694e-01
   7.6072995e-01   4.0470161e-02
   3.5191509e-01   3.2261805e-01
  -8.9098551e-02  -4.5226620e-01
   1.9759963e-01   3.1747651e-01
   3.7974593e-01   5.9806468e-01
   4.3949560e-02   1.2078312e+00
   6.1736164e-01   1.2206932e+00
  -3.9979710e-01   7.6782836e-01
  -5.5912219e-01   1.6118377e-01
   2.5227592e-01   8.9036792e-01
   1.1779338e-01   5.1121265e-01
  -1.0104087e-01   1.8655558e-03
  -3.6590085e-01  -1.1513332e-01
   1.1507257e-01   3.3351530e-01
  -2.2279336e-01   3.2570088e-01
   3.7162964e-01   1.0857951e+00
  -4.2331866e-01   9.2434954e-01
  -2.2370297e-01   7.7026654e-01
   1.1957939e-01   1.1545517e+00
   1.7375628e-01  -3.2252281e-02
  -6.9785992e-02   9.1834634e-01
  -1.2125777e-01   2.6074316e-01
  -2.4645834e-01   1.9256385e-01
  -1.3834234e-01   1.0239777e+00
   4.5248173e-02   7.3584578e-01
  -1.6852212e-01   9.7075707e-01
   1.2584792e-02   7.7693103e-01
  -5.5020702e-02   6.7336215e-01
  -4.2014735e-01  -5.1291440e-02
  -3.4651851e-01   2.8510480e-01
  -2.2093317e-01   3.6049041e-01
  -2.3034500e-01   5.4688471e-01
   5.0698818e-01   1.5666354e+00
   4.9218047e-01   1.2778299e+00
   7.6349939e-01   1.6967126e+00
   3.0993756e-02   1.9289181e+00
  -1.1003906e-01   1.4749181e+00
  -1.7520954e+00  -4.2354526e-02
  -5.0418437e-01  -7.7402808e-01
  -5.5903025e-01   8.6768852e-01
  -4.7056146e-01   3.5977037e-01
  -9.8492104e-01   9.1271413e-01
   8.7173853e-02   1.5907150e+00
   1.1455652e-01   1.6328474e+00
   3.0824247e-01   1.5215642e+00
  -5.0768554e-01   7.6602655e-01
  -9.6989116e-01  -2.8617532e-01
  -1.1910092e+00  -2.2189302e-01
   5.3911270e-01   1.6573288e+00
   1.4211340e+00   1.9564702e+00
   7.5401120e-01   1.4924286e+00
  -9.8412681e-01  -2.6709496e-02
   3.0164553e-01   9.0337461e-01
  -1.8852392e-01   5.4804945e-01
   1.0061967e+00   1.0781850e+00
   1.5764984e-02   2.1334623e+00
   1.2759008e+00   1.3406565e+00
   8.3501267e-01   9.3671083e-01
   1.2859536e+00  -3.1047958e-01
  -4.4483172e-01   1.7064483e+00
  -1.3027333e-02   2.1270063e+00
  -1.2997346e-02   1.6738933e+00
  -4.2893087e-01   2.1669609e+00
   1.0853127e-01   1.3192283e+00
   9.3982068e-03   1.3933241e+00
  -9.0903631e-02   2.0925436e+00
  -2.4025609e-01   1.1577568e+00
  -2.7107956e-02   8.3721686e-01
  -2.0542643e-01   6.6200271e-01
  -2.3040933e-01   1.1467084e+00
  -9.8787068e-02   2.5529222e-01
   2.5586740e-01   6.9427713e-01
  -3.5572394e-01   7.8933402e-01
   4.8168122e-01   9.6737114e-01
   8.7443285e-02   1.0285007e+00
   2.5362937e-01  -4.8362128e-01
   6.1910033e-01  -4.9032152e-01
  -2.8862436e-02   7.8992624e-01
  -3.8835303e-01   1.5543035e+00
  -1.7591309e-01   1.2215169e+00
  -1.9055734e-01   1.2907988e+00
  -1.0713111e-01   1.3047856e+00
   5.3302076e-02   4.5470645e-01
   3.3618035e-01   5.3992086e-01
  -3.8712079e-01  -4.4847047e-01
  -6.4747551e-02  -2.7821140e-02
   1.0519517e+00   1.2268226e+00
   7.5514115e-01   2.1979817e+00
  -5.8548782e-02   1.1896360e+00
   2.2986209e-01   1.5407892e+00
   5.1641449e-01   2.1393956e+00
   4.0647310e-01   1.5222518e+00
   1.0781731e-01   8.4886777e-01
   3.7561481e-02   1.0213912e+00
  -6.6055764e-02   8.1403243e-01
   1.2513252e-02   1.8037609e+00
   7.4463068e-02   1.8737987e+00
  -1.8636127e-01   1.7607396e+00
  -2.5435929e-01   1.9622203e+00
  -3.9740674e-01   2.0105277e+00
  -4.0989789e-01   2.2448791e+00
   8.4472605e-02  -8.9668145e-01
  -2.2076989e+00   1.0766255e+00
  -2.8385613e+00   1.3192568e+00
  -2.2189424e+00   1.3260076e+00
   7.0163699e-01  -1.0250305e+00
   5.4095325e-01  -1.1507714e+00
   5.7967958e-02   1.9213511e+00
   4.0627011e-01   7.4766766e-01
  -2.0069630e-01   9.9786226e-01
   4.9273589e-01   7.7786547e-01
   7.3531181e-01  -1.0469171e+00
   7.3199593e-01  -1.1174753e+00
   4.4877415e-01  -1.1710029e+00
   1.4462124e+00  -4.7063484e-01
  -8.2904545e-01   1.6889933e+00
  -3.6294449e-01  -1.9841287e-01
  -5.0812219e-01   1.5855559e+00
  -7.5096347e-01   1.7158518e+00
  -2.5717604e-01   1.4732606e+00
  -4.4671445e-01   1.5923061e+00
  -5.4996347e-01   3.3247816e-01
  -6.9742063e-01   4.5288010e-01
  -4.0448438e-02   2.5004092e-01
   8.2737086e-01   5.7847418e-01
   1.0607533e+00   8.9966758e-02
   7.4861143e-01   4.8821414e-01
   1.6746924e-01   4.0569401e-01
   6.1196790e-01  -3.9854799e-02
   3.6288186e-01   6.5389292e-01
   5.3013840e-01   1.7281949e-01
  -4.0958158e-01   6.8007796e-02
  -7.0100189e-01  -3.1001761e-01
  -7.2429494e-02   6.7112827e-02
   3.1890223e-01   2.7781742e-01
   7.7488305e-01  -5.0283777e-03
   2.7700470e-01   2.6222293e-01
   3.4886724e-01   3.1260048e-02
   3.4707242e-02  -1.0754203e-01
  -4.2381393e-01   2.9939484e-01
  -5.7302231e-01   1.2999603e+00
  -1.0693258e+00  -6.9087894e-01
  -3.7756493e-01   2.4149516e-01
   3.3011142e-01   3.3079570e-01
   3.6852228e-01   3.4308281e-01
   6.5398265e-02   1.5223743e-01
   1.2419490e+00   6.0712898e-01
  -3.5229494e-01   1.0936312e-01
  -5.4420826e-01   1.9267313e-01
   2.0719536e-01   1.0802664e+00
   6.3584685e-01   9.9906703e-01
   6.2592450e-01   1.2743631e+00
   1.0506276e-01   1.1615188e+00
   5.4294799e-02  -2.5815035e-01
  -1.9574255e-01   4.4360328e-01
  -3.7896601e-01   1.3867299e-01
  -1.0082596e-01   2.9949557e-01
  -7.0340743e-02   8.4786560e-01
  -7.3096670e-02   2.2170270e-01
  -2.7274053e-03   2.8613605e-02
   1.3794290e-01   1.0526459e+00
   2.4185897e-01   9.9596289e-01
  -2.3484426e-01   2.9671409e-01
  -2.5225442e-02   3.4777653e-01
  -7.1729610e-02   9.1881022e-01
   4.1875721e-02   1.1084612e+00
  -5.2262150e-01   1.9010662e+00
  -7.8905243e-01   2.4004327e-01
  -4.6689959e-01   3.1660260e-01
  -1.1707276e+00  -2.1423349e-01
  -3.9623485e-02   2.4193319e+00
  -3.0837151e-01   1.5530069e+00
   2.2423772e-01   2.2288451e+00
  -4.5233935e-01   5.1106503e-01
   1.0983942e-02   2.2904197e+00
  -3.6258641e-01   1.9757114e+00
  -1.1304724e-01   2.0322936e+00
   3.5856850e-02   1.7869005e+00
  -3.5812107e-01   1.6234651e+00
  -4.5767461e-01   1.7527058e-01
  -3.7207082e-01   8.9591182e-01
  -8.2237910e-01   5.0236169e-01
  -7.0565371e-02   2.5241627e+00
   2.1106025e-02   7.5019316e-01
   5.6470530e-01   2.2129648e+00
   2.3456415e-01   2.1654569e+00
   5.4683362e-02   2.2714491e+00
  -3.3532093e-02   9.1180147e-01
   3.5021275e-01   1.4642617e+00
   6.3430619e-01   2.6019257e+00
   6.0638004e-01   1.5903569e+00
   2.0394364e-01   1.8219926e+00
   5.5123789e-01   2.5152798e+00
   5.7444039e-01   2.2193356e+00
   8.5300400e-01   2.4972676e+00
   1.4199499e+00   2.4471047e+00
  -3.2994727e-01  -1.0814600e+00
  -3.7788529e-01  -8.3381997e-01
   9.0143696e-03   5.0063544e-03
  -7.8428585e-01   5.2274529e-01
  -6.7510693e-01   6.5317241e-01
  -5.4646029e-01   3.3633530e-01
  -5.0537352e-01   4.5452884e-01
  -2.7179368e-01   6.5372266e-01
   7.6566706e-02   1.2918755e-01
   5.3602549e-03   4.6558507e-01
   4.1885309e-01   6.8635445e-01
  -6.0665022e-02   3.3281116e-01
   3.2478922e-01   4.8814534e-01
  -3.0765360e-02   8.2037767e-01
   1.2673894e+00  -1.9119407e-02
   3.5143943e-01   1.6576090e-01
  -5.0595995e-02   6.5700198e-01
   2.4991965e-01   6.6021008e-01
   7.9080076e-01   8.7007937e-01
   6.5595915e-01  -5.0744152e-02
  -2.1408431e-01   5.0758216e-02
  -1.3590417e+00   5.0392819e-01
  -2.6423883e-01   3.3519384e-01
  -2.1556357e-01   2.5837833e-01
   3.3147923e-01   6.9634112e-01
   1.7410470e-01   5.1775179e-01
   1.0301317e+00   4.5990345e-01
   6.2827228e-01   1.3960896e+00
  -5.7023426e-02   1.4786833e+00
  -7.7893098e-01   1.1705902e+00
  -7.2740246e-01   1.3363623e+00
   5.1348516e-01   1.5025251e+00
  -8.8672951e-01   1.2438191e+00
   8.6140592e-01   1.3044926e+00
   9.0160240e-01   1.9352229e+00
  -7.3795341e-01   1.0837130e+00
   6.2220942e-01   1.7437903e+00
   4.2810005e-02   1.5751710e+00
  -5.6404960e-01   1.6455357e+00
  -1.8602935e-01   2.2496332e+00
  -8.9761378e-02   1.7691733e+00
  -2.6183694e-01   1.6017981e+00
  -2.4175660e-01   1.2030771e+00
   2.0026638e-01   1.1247682e+00
   7.2724481e-01   1.1936737e+00
  -5.6907668e-01   1.2518557e+00
   2.9303477e-01   1.8094087e+00
   1.9949357e-01   1.7793972e+00
   1.1072562e-01   1.5553483e+00
  -8.8007612e-01   1.3763738e+00
   3.8327332e-01  -7.5992340e-02
  -1.1009628e+00   9.6745081e-01
  -4.3514025e-01   9.4655311e-01
  -2.5022489e-01   4.1756624e-01
  -8.6269238e-01   1.2356684e+00
  -1.1185078e+00   1.1465371e+00
  -1.3455280e+00   1.8489852e+00
   7.6112621e-01   8.3867039e-03
  -3.9941913e-01   5.0686187e-01
  -6.8491860e-01   1.2831409e+00
  -1.4706178e+00   1.9253347e+00
  -1.8245369e+00   1.3576236e+00
  -6.3930509e-01   1.0586624e+00
   3.1042904e-01   6.7292262e-02
  -1.8962924e-01   8.3939637e-01
   1.2186450e+00   2.2277950e-02
   1.9126089e+00  -3.6321184e-01
   1.0962130e+00  -6.7986627e-01
   2.0766191e+00  -9.0090298e-01
   1.6596839e+00  -9.2417638e-01
   1.7829606e+00  -8.3716578e-01
  -3.8710599e-01   1.7942260e+00
  -7.7231371e-01  -1.5152902e-01
  -1.5388692e+00  -3.9520384e-01
   9.2453350e-02   1.9726523e+00
  -4.1149746e-01   1.1777713e+00
   2.4445227e-01   1.6135367e+00
  -5.8790100e-01   1.1282560e-01
   7.9966158e-02   1.9174771e+00
  -3.8298066e-01   1.6609190e+00
  -8.5167450e-02   1.6899427e+00
  -1.9416596e-02   1.3817876e+00
  -3.8725012e-01   1.3853512e+00
  -7.3994648e-01  -1.4198549e-01
  -4.9996884e-01   5.2812880e-01
  -1.0547707e+00   2.5650086e-01
   1.0184594e-01   2.0631072e+00
  -1.4558931e-01   4.1917543e-01
   6.3919128e-01   1.7161711e+00
   2.9928651e-01   1.7090727e+00
   9.4703480e-02   1.8889082e+00
  -1.9979128e-01   5.1440245e-01
   3.0545456e-01   1.0070957e+00
   7.5646226e-01   2.0572898e+00
   5.8092618e-01   1.0425075e+00
   2.4490956e-01   1.3048180e+00
   7.1345369e-01   2.0301342e+00
   6.0455416e-01   1.7155448e+00
   9.4898185e-01   1.9216966e+00
   1.5059276e+00   1.7650434e+00
  -4.8562132e-01   1.8210349e+00
  -9.3321088e-01   2.1527031e+00
  -6.2670426e-01   1.7395582e+00
  -4.9140969e-01   4.7335025e-01
   4.5546278e-02   1.4374185e+00
   4.2390266e-01   8.2626892e-01
  -6.8816969e-01   1.4000879e-01
  -2.0257901e-01   8.9550528e-01
   2.2904167e-01   1.2285407e+00
  -8.3287613e-02   1.6275351e+00
  -9.2016941e-02   1.9641191e+00
  -7.5288585e-01   2.0106159e+00
  -2.4637950e-01   5.5285949e-01
  -5.2439340e-01   8.4191131e-01
   1.9456667e-01  -8.0065511e-02
   5.5123710e-01  -5.0841852e-01
   6.3719150e-01   1.7414553e-01
   7.6177838e-01   2.1086326e-01
   1.0880367e+00  -2.8655877e-01
  -1.1551323e-01   5.5078420e-01
  -4.4557564e-01  -9.2439803e-01
  -1.4917563e-01   4.0293135e-01
  -1.2526643e-01  -3.2625595e-02
   1.8642836e-01   6.5781506e-01
   7.1011222e-01   1.1193757e+00
   1.1343475e+00  -4.7380827e-01
  -2.2902266e-01   5.6921426e-01
   4.3621998e-01   1.7326695e+00
   4.3664369e-01   1.3591760e+00
   7.0923206e-01   1.7788879e+00
  -7.4852519e-02   1.9355070e+00
  -1.3562225e-01   1.5588699e+00
  -1.7120612e+00  -9.8072516e-02
  -3.7007949e-01  -7.8450574e-01
  -5.3057734e-01   8.8097103e-01
  -2.4340268e-01  -1.5359199e+00
  -9.2949685e-01   8.6062821e-01
   8.1629855e-02   1.6108704e+00
   8.5681827e-02   1.6658998e+00
   2.7403886e-01   1.5724431e+00
  -5.3966185e-01   7.1728157e-01
  -8.7966109e-01  -3.1598861e-01
  -1.1149041e+00  -2.5890802e-01
   4.7385832e-01   1.7338948e+00
   1.3052788e+00   2.1014292e+00
   6.9394942e-01   1.5841064e+00
  -8.9872279e-01  -6.3454090e-02
   3.5534916e-01   1.0077349e+00
  -1.5462085e-01   5.6591735e-01
   9.7727179e-01   1.1813629e+00
  -6.1323059e-02   2.1702702e+00
   1.2343119e+00   1.4574502e+00
   8.1054311e-01   1.0935618e+00
   4.2295504e-01   2.6466735e-01
   8.5725376e-01  -5.1993861e-01
  -3.9043752e-02   1.5145082e+00
   7.5767849e-01  -5.0058318e-01
   4.7217341e-01  -8.0012420e-01
  -6.7208815e-02   5.6580126e-01
   7.9691424e-01  -6.5777755e-01
  -6.6718334e-01   2.6971406e+00
  -6.2724424e-01   1.6873499e+00
  -1.4367817e-01   1.5067237e+00
   6.6288902e-01  -9.2291839e-01
   3.8676686e-02   2.6233522e-02
  -6.8119206e-01   9.5645691e-01
  -2.2500592e-01   9.0748326e-01
  -8.9969712e-02   5.4611815e-01
  -3.1124419e-01   8.5562433e-01
   7.6988104e-02   7.6040002e-01
  -9.1841774e-01   9.6339154e-01
   3.9499501e-01  -8.4217381e-01
  -5.7645820e-01   6.5563171e-01
   4.2630438e-01  -7.6999177e-01
  -4.9090013e-01   1.3965942e+00
  -7.1271123e-01   1.8210880e+00
   2.9796397e-01  -2.1368502e-01
  -2.1362358e-01   3.4960990e-01
   2.7155870e-02  -8.1941400e-02
   5.3193311e-01  -9.0995054e-01
  -4.3220191e-01   2.1669776e+00
  -1.0527604e-01   2.2557076e+00
  -4.5943511e-02   2.6630337e+00
  -7.0990153e-01   2.4841851e+00
  -7.5371485e-03   2.9634421e+00
  -2.0620190e-01   2.6787456e+00
   2.4428673e-01   7.9134861e-01
  -9.8517278e-02   2.5140280e+00
   8.9700413e-04   3.0688940e+00
   2.7501307e-01   7.5088674e-01
  -3.1062600e-01  -1.0970304e+00
  -2.8879781e-01   1.0190952e+00
  -3.3153610e-01   1.6268236e+00
  -1.5032606e-01   5.7225065e-01
  -3.9760357e-02   3.6468808e-01
  -3.4945922e-01  -7.0923425e-01
   2.8433839e-01   2.6463602e-01
   3.9192915e-01   1.6922507e+00
   1.7681884e-01   1.0374427e+00
   3.3046980e-01  -7.3644509e-01
   3.3294200e-01   1.3922967e-01
   2.8362283e-01  -6.9362189e-01
  -2.5069287e-01   5.5080037e-01
  -8.0768111e-03   4.2927548e-01
   3.8029947e-01   1.1698824e+00
   7.8203374e-01   1.4234049e-01
  -8.8416508e-02  -6.7420956e-01
  -5.9379952e-02  -5.3289781e-01
  -5.7740990e-01   1.9928287e+00
  -1.0715821e+00   1.9336222e+00
  -6.0361891e-01   2.3584398e+00
  -4.7208235e-01   2.4553560e+00
  -6.0441863e-01   1.5777692e+00
  -2.8223894e-01   1.5918540e+00
  -2.6866946e-01   1.2361270e+00
   2.9112746e-01   8.3330278e-01
   3.9377893e-01   6.6868496e-01
   4.3033436e-01   1.0905408e+00
   3.9189008e-01   1.3398552e+00
   3.1338782e-01   4.7355117e-01
   1.4131734e-01   8.3987041e-01
   5.6072475e-01   1.5294748e+00
  -6.0169378e-02   1.3543954e+00
  -4.0610130e-01   1.4283999e+00
  -3.5277142e-01   8.7687531e-01
   1.1341731e-01   1.2551180e+00
  -2.5867605e-02   7.6319332e-01
   5.6821081e-02   1.0014992e+00
  -5.8757591e-01   1.8899679e+00
  -1.0101600e-01   9.3647447e-01
   8.5137553e-03   1.1429292e+00
   4.4591413e-01   1.5013877e+00
  -9.2423908e-02   1.0042503e+00
   5.1106394e-01  -1.4428888e+00
   3.9780512e-01  -1.2975612e+00
   8.1011232e-01  -1.5654359e+00
   6.3973739e-01  -1.6747921e+00
  -5.8339812e-01   1.0941904e+00
  -9.2658706e-01   1.3759212e+00
  -2.4946176e-01   1.0145738e+00
  -1.3096411e-01   1.1084864e+00
  -5.7854391e-01   1.5660576e+00
  -7.4298633e-01   1.9706755e+00
  -3.9037884e-01   1.1257674e+00
  -1.3758412e-01   1.5138200e+00
   1.1480761e-01   9.1771181e-01
  -5.1078648e-01   1.0375729e+00
  -3.7882335e-01   1.3090222e+00
   5.6665883e-02   1.1335861e+00
   6.9949443e-01   1.3657624e+00
   4.0311736e-01   1.4306496e+00
   4.5698815e-01   1.4301980e+00
   9.2507644e-01   1.1239855e+00
   3.4133393e-02   1.0811447e+00
   8.9537397e-01   9.1346845e-01
   4.4688004e-01   1.1749262e+00
  -5.4931287e-01   1.8505257e+00
  -1.8776152e-01   1.5573332e+00
   5.5170204e-01   2.7194606e-01
   4.3094096e-01   6.0612567e-01
   8.8559685e-02  -1.9519588e+00
   4.3076873e-01  -1.9689413e+00
  -1.1314727e-01  -2.0629943e+00
  -5.4772962e-02  -2.0929024e+00
  -1.0555952e+00   1.6642287e-01
  -6.0590799e-01   1.1495926e-01
   5.8490398e-03   3.9519185e-01
  -7.3597812e-01   9.2679519e-01
  -9.0868073e-01   1.1000897e+00
  -5.1999994e-01   2.2430923e+00
   5.6054775e-02   1.9139405e+00
  -8.5663430e-03   2.3796727e+00
  -4.3530653e-03   2.8418255e+00
  -1.1999717e-01   2.2922141e+00
   1.7245720e-01   1.7695686e+00
   1.4793446e-01   1.4939085e+00
  -9.3140753e-03   7.0977008e-01
   4.6342362e-02   1.4808293e+00
  -8.2437427e-02   1.7685075e+00
  -6.6256602e-01   1.7831506e+00
  -7.9565399e-01   1.3145721e+00
  -5.8468600e-01   1.4125432e+00
  -9.7785359e-02   2.6724848e+00
  -4.5938390e-01   3.2379694e+00
  -2.1156019e-01   3.1126507e+00
  -2.2201371e-01   2.3017891e+00
  -2.2134679e-01   1.4368898e+00
   6.4317086e-01   7.1880810e-01
   7.0655450e-01   1.3096235e+00
   4.2146869e-01   8.3931005e-01
   1.0329415e+00   1.8575115e-01
   9.8222082e-01   3.2749098e-03
   1.3036316e+00   4.1731036e-01
   1.2892860e+00  -1.7509618e-01
   2.1117316e-01   7.0199307e-01
   2.8674111e-01   7.5504618e-01
   1.0762617e-01   5.3212871e-01
  -3.7449214e-01   5.5116063e-01
  -2.0933363e-01   5.6158229e-01
   1.0583948e+00   1.6356896e-01
  -7.7305155e-01   6.0027444e-01
  -2.8104294e-01   1.3707807e+00
   1.8507044e-01   5.9264887e-01
   4.4933276e-01  -3.4953064e-01
  -1.4239156e-01   1.1770005e+00
  -4.9001353e-01   8.8348789e-01
  -8.1817701e-01   9.7422266e-01
   4.6820068e-02   5.7296134e-01
  -5.9350915e-01  -2.4249504e-01
  -8.6616399e-01   5.1851707e-01
   3.8433017e-02   3.4446665e-01
   4.0640454e-01  -2.5529821e-01
   8.8015448e-02   1.1374399e+00
   5.7760418e-01  -5.6200313e-02
   8.8011324e-02   1.1931318e+00
   1.3961114e-01   8.5366996e-01
   2.8766218e-01   6.3752038e-01
  -2.9419622e-01   8.4876195e-02
   5.8417659e-02   1.1760702e+00
  -2.5153648e-01   9.0251620e-01
  -1.6423100e-01   1.1144514e+00
   3.2709606e-01   6.3383148e-01
  -1.2142157e-01   1.1495910e+00
   1.1789097e-01  -3.7166678e-01
   7.2558693e-01   1.9085095e-01
   6.7758313e-01   2.8430651e-02
   1.0960835e-01   1.4475421e+00
  -3.6949991e-01   2.0937383e+00
  -9.6764866e-03   2.0221662e+00
   5.5631332e-02   2.1379900e+00
   6.8217031e-02   1.0117819e+00
  -4.4774423e-01  -3.2597851e-01
  -3.6953493e-01   2.0589511e-02
   1.1511762e-01   8.4129749e-01
   1.2958239e-01   6.2898437e-01
  -2.7953013e-01   1.0575572e+00
  -4.2333905e-02   1.9565772e+00
   1.1545244e-01   2.5538972e+00
   3.7694738e-01   1.5088917e+00
   9.1076076e-02   5.3364956e-01
  -2.1654242e-01   1.6607653e+00
   3.8531078e-01   1.3870583e+00
   4.7514023e-01   1.1050802e+00
   5.7696121e-02   1.1424805e+00
   2.2344892e-01   2.4332080e+00
   5.1715610e-01   2.7132213e+00
   3.4776434e-01   1.9525091e+00
   1.8776177e-01   2.3433464e+00
  -1.5334246e-02   1.8216188e+00
  -7.1786194e-01   7.4478239e-01
  -2.4901086e-01   1.0495650e+00
  -3.1761781e-01   1.8164150e+00
  -1.8846620e-01   1.2773689e+00
   2.3361458e-01   2.0375334e+00
  -3.1355940e-01   2.2935512e-01
  -2.4505726e-03   2.5740025e+00
   4.9637549e-02   4.3522336e-01
  -7.9458370e-01   3.4463626e-01
  -7.0358456e-01   4.4833828e-01
  -1.9901077e+00   2.7101909e-01
  -1.0146283e+00   5.7318239e-01
  -9.9291442e-01   3.6452509e-01
   7.4157695e-01   6.7994699e-01
   4.8632838e-01   9.7660148e-01
   6.6447333e-01   4.6184787e-01
   4.4873493e-02   1.1915835e+00
   9.4831112e-02   1.1383420e+00
  -3.5228557e-03   1.1786808e+00
  -4.8107136e-01   1.1742391e+00
   1.3039090e-01   8.3590429e-01
   1.5703807e-01   3.0072458e-01
  -5.8089312e-01   5.8771436e-01
   5.3971642e-01   1.3327506e+00
   1.8418864e-01   1.6364808e+00
   1.6040872e-01   1.6100766e+00
  -8.3864564e-02   1.9086893e+00
   2.7782506e-01   1.5616243e+00
   8.6875713e-01   1.2515166e+00
  -8.6753894e-01   2.7030504e-01
   7.8846031e-01   3.8575164e-01
   5.0200702e-01   6.0606649e-01
  -3.5798355e-01   1.2581866e+00
   5.6053705e-01   5.8977033e-01
   9.1110142e-01   6.0924568e-01
   4.2191408e-02  -2.5949845e-01
   8.6971951e-01  -3.5600382e-01
  -1.5373185e-01  -1.2276198e+00
   4.4241326e-01  -8.3030204e-01
  -3.7462580e-01   5.4149853e-01
  -7.0262757e-02   1.5453742e-01
   2.3507082e-01   3.9953208e-01
  -3.2559863e-01   9.0399329e-01
  -2.4767788e-01   1.1910236e+00
   3.6728058e-01  -4.9983958e-01
  -1.2452660e-01   6.0404141e-01
  -2.9201337e-03   1.4880608e+00
   4.1957741e-02   1.3140641e+00
  -1.6709351e-01   1.3173276e+00
   2.2855974e-01   1.3550213e+00
  -2.5768389e-03   9.7259555e-01
  -3.9500880e-01   1.0469848e+00
   8.0513393e-01   1.5670029e+00
   5.6259347e-01   2.0583251e-02
   3.6223490e-02   9.1188318e-01
  -2.1396179e-01   1.0022478e+00
   4.2664554e-01   7.8733664e-01
   3.0768765e-01   1.4480844e+00
   7.8060764e-01   1.2287521e+00
   9.8071899e-02   4.3633990e-01
   3.3909261e-01   9.1522154e-01
  -6.7819961e-01   4.3788032e-01
  -6.3941191e-01   6.0941409e-01
  -4.4136715e-01   1.3640460e+00
   2.3981282e-01   1.1987481e+00
   2.0363269e-01   1.3686218e+00
   2.3900401e-01   2.1236303e-01
  -2.5184432e-01   4.2273432e-01
  -3.3911157e-01   5.2517674e-01
   1.5001945e-01   2.4642630e-01
  -6.1534267e-02   3.4955880e-01
   4.1868038e-02   1.4625128e+00
  -8.1969622e-01   1.5031117e+00
  -3.9025762e-01   8.3056953e-01
   1.2910200e-01   5.9191511e-01
   5.2798070e-01   6.9479031e-01
   5.8628412e-01   1.5030964e+00
   6.7341739e-01   7.8533866e-01
   5.0044040e-01   5.0239764e-01
   3.4965984e-01   6.6289426e-01
   3.6877011e-02   4.7445117e-01
   4.8806885e-03   9.6717554e-01
   2.7957660e-01   6.1408418e-01
   5.5627612e-01   1.3333040e+00
   1.0323935e-01   4.0964631e-01
   2.5516668e-01   4.2504129e-01
  -6.7997934e-02   6.6336981e-01
  -5.8582841e-01   5.5523403e-01
  -8.4134290e-01   4.5428259e-01
  -6.9993636e-01   1.1791011e+00
   2.5938238e-02   6.6929505e-01
  -1.2265236e-01   4.1620725e-01
   4.6271596e-01   4.5078044e-01
   6.5705641e-01   4.2023872e-01
  -4.2043149e-01   1.6069795e+00
  -4.5965479e-01   1.4194703e+00
  -5.9264969e-02   1.3776745e+00
  -2.3098219e-01  -2.6547574e-01
  -6.7155261e-01  -3.8117479e-01
  -6.8463948e-01   9.0969658e-01
  -5.5889181e-01   7.7544577e-02
   3.8255138e-01  -2.3822052e-01
   2.8568209e-01  -1.1335966e-01
   1.9942588e-02   1.9285235e+00
  -1.9621562e-01   1.4960282e+00
  -2.2609810e-01   4.0227045e-01
  -1.1298545e-02   6.7371112e-01
   8.6240632e-01   4.7260521e-01
   7.7050901e-01   3.2313595e-01
   4.8168218e-02   1.0239378e+00
   1.0250676e+00   4.7439262e-01
   8.5078485e-01   1.6911350e-01
  -3.3585711e-01   7.2576725e-01
  -8.6927921e-01   8.6799179e-01
  -4.1858978e-01   8.1228610e-02
  -2.6341236e-01   1.6631007e+00
  -8.4916508e-02   3.6507948e-01
   1.0956478e-01   6.8457337e-01
  -6.6886150e-01   7.4732177e-01
  -8.7166105e-01   7.6334984e-01
  -1.5392323e-01  -1.7398740e-01
  -6.4372486e-01  -4.9576527e-01
  -1.3826357e-01  -1.2103508e+00
  -6.7540804e-01  -4.9592117e-01
  -4.7220525e-01  -2.8578401e-01
  -6.1651364e-01   8.2064180e-02
  -7.7434365e-01   5.1075510e-01
   4.2858392e-02   6.3547813e-02
   1.1310120e-01   6.4481597e-01
  -6.7372563e-01   7.7069470e-01
  -3.5234844e-01   1.0540467e+00
  -1.6058422e-01   1.4366647e+00
  -3.6416528e-01   1.1874740e+00
  -3.1219296e-01   6.3277967e-01
  -3.1766907e-01   8.4710413e-01
  -2.9439082e-01   2.8419817e-01
  -5.8835824e-01   1.9664261e-01
  -3.7840797e-01   3.3511858e-01
   1.2956960e-01   1.1630271e+00
   1.5638464e-02   1.5399277e+00
  -1.3797311e-02   1.2606368e+00
   5.2915159e-01   1.3608822e+00
   1.2734411e+00   3.6368579e-01
   8.2197245e-01   5.8957560e-01
   3.2857373e-01   8.7737408e-01
   6.5152493e-01   9.1335987e-01
  -1.4030032e-01  -4.9091154e-01
   8.8174621e-02   1.4637985e+00
   7.3501772e-01   1.2309245e+00
   6.5135333e-01   1.5108794e+00
   4.4948090e-01   9.4074167e-01
   1.0865412e+00   1.3279322e-01
   7.6320401e-01   1.3234693e+00
   1.3875600e-01   9.4079775e-01
  -3.6725169e-01   5.2053758e-01
   4.7054020e-03   8.3861473e-01
  -8.4751594e-02   9.9462888e-01
   6.2031787e-01   1.0093547e+00
   5.8425814e-01   1.2070610e+00
   3.2731345e-01   3.1147064e-01
   6.3632521e-01   1.1211217e+00
   5.3982931e-01   1.2221164e+00
   3.0338107e-01   6.8095199e-01
   3.7897698e-01   1.1080141e+00
  -1.2881987e-01   1.0853679e+00
  -4.6681410e-01   1.2732378e+00
  -7.2276250e-03   1.0590537e+00
   3.3980365e-01   1.1290708e+00
  -2.3942193e-02   5.3078021e-01
  -3.0824941e-01   1.2338355e+00
  -5.4923117e-01   4.4735959e-01
   1.4898994e+00   4.0938977e-01
  -7.8032209e-01   4.1064908e-01
  -3.7825943e-01   6.3646987e-01
   1.3027994e+00  -4.9340820e-01
   1.2376637e+00  -7.2420264e-01
  -1.1889087e+00   2.7892787e-01
  -1.3478619e+00   6.4615933e-01
  -1.0323884e+00   2.9586829e-01
  -9.1315824e-01   6.1498250e-01
  -8.1045794e-01   2.0880380e-01
   4.1186500e-01  -7.4802830e-01
  -6.9145419e-01   4.8855099e-01
  -4.2906475e-01   1.2033280e+00
  -4.8540628e-01   1.0826502e+00
   2.2774624e-01   1.4672200e+00
   1.4469208e-01   9.5471209e-01
  -2.1648234e-01   9.6658242e-01
  -1.8231217e-01   1.2600578e+00
  -8.7593930e-02   7.1822925e-01
   9.6427318e-02   5.2643706e-02
   7.1428970e-02   8.7614753e-01
   3.5791807e-01   1.0984805e+00
   7.5073892e-02   9.7215693e-01
   7.6005038e-02   9.0312085e-01
  -2.0471357e-01   9.8015470e-01
  -3.7989782e-01   4.6596276e-01
  -2.2920101e-01   7.1564216e-01
  -1.5918933e-01   1.2114147e+00
   5.1221895e-01   7.3653251e-01
  -5.7826330e-02   5.5903148e-01
  -1.4208359e-01   2.6796569e-01
   1.4340583e-02   4.6665456e-01
  -3.4870830e-01   2.6396806e-01
   1.0395790e-01   7.3986263e-01
   3.4065966e-01  -1.0221412e+00
   1.6695244e-01  -2.4109100e-02
   8.6893739e-02  -1.0698820e-01
   5.9839456e-01   2.7600169e-01
  -1.7864707e-01  -2.5884558e-02
   8.2470353e-02  -1.2000785e-01
   3.5957402e-02  -1.4433311e-01
   2.3365539e-01  -3.4838456e-01
  -1.2366608e-01  -1.6536455e-01
  -1.3446147e-01   6.7114424e-02
  -7.5845605e-01   6.9738852e-01
  -1.0531785e-01   1.9195178e-01
   3.2318602e-01   4.6308085e-01
  -2.0700107e-01   1.0660496e+00
   1.3249508e+00  -1.7401249e-01
   1.1462171e+00   7.2902820e-01
   8.1677586e-02   5.7370766e-01
   2.8319733e-02   6.8060397e-01
  -6.3872137e-01   1.3015832e+00
   1.2710154e-01   7.4871569e-02
   3.1233394e-01  -5.6392178e-02
  -2.9555303e-01   3.3688891e-02
  -3.7160483e-01   1.1748903e+00
   1.0948820e-02   1.0277804e-01
  -5.9878286e-01   7.3294416e-01
   1.2676635e+00   4.1726666e-01
  -5.8953159e-01   1.3043501e+00
  -9.1527695e-01   1.2087169e+00
   1.3141993e-01   1.1012000e+00
   5.5668519e-01   2.0097976e-01
  -9.4401150e-02  -4.3538088e-01
  -2.3938861e-01   1.0897353e+00
   5.6631514e-01   1.4690750e-01
  -9.2832248e-01   1.6999445e+00
  -2.5220211e-01   4.1375217e-01
  -2.8606725e-01   1.1005428e+00
   2.9100397e-01  -1.3174556e-01
  -6.5386199e-02   1.0076817e+00
   3.3046124e-02   2.5338275e-01
  -1.7276384e-01   6.5737710e-01
  -2.5760228e-03   1.0608996e+00
  -5.1455784e-01   2.0023828e-01
  -2.1769749e+00   8.3028078e-02
  -9.0938438e-01   4.4166329e-01
   3.5626756e-01   5.5992058e-01
   8.1172817e-01   1.8606495e-01
   7.9288574e-01   1.4351271e-03
   8.4640978e-01  -2.7490444e-01
   6.7361385e-01   4.5858684e-01
   1.8655909e-01   8.7514221e-01
   2.7005868e-01   4.9003764e-01
   1.3833899e-01   9.6148365e-01
  -3.2970680e-01   3.6245872e-01
  -1.1952066e+00   1.7351784e-01
   1.3124596e+00  -3.9482674e-01
  -7.9422391e-02   1.0471322e+00
  -3.7251245e-01   4.6259619e-01
   6.4438927e-01   7.4429189e-01
  -7.2968978e-01   1.1899704e+00
  -6.7670063e-01   1.4340468e+00
  -1.1856205e-01   1.0436209e+00
  -9.8787221e-02   1.1482175e+00
  -2.0381422e-01   8.5497571e-01
  -8.6920544e-01   1.3626143e+00
  -4.6869276e-01   1.0295578e+00
  -4.8443429e-01   1.1195315e+00
  -4.3255803e-01   1.5817699e+00
   3.6602192e-01  -4.4016640e-01
   3.1664885e-01   3.1649519e-01
   6.3491179e-01   3.8078105e-01
   5.8622978e-01  -4.5177251e-01
   7.0459525e-01  -6.8055231e-01
   2.0294662e-01   1.0338921e+00
   3.9719963e-01   8.1362561e-01
   1.1011205e-01   9.6952964e-01
  -1.8311343e-01   6.8736748e-01
  -5.7538804e-02   2.4886167e-01
   3.2051422e-01   8.0053707e-01
   3.2427592e-01   2.9993609e-01
   3.5964062e-01   4.7459857e-02
  -6.6802237e-01  -3.4404951e-01
  -1.3033246e+00  -1.6740071e-01
  -1.3034545e+00   2.5679247e-01
  -1.0527072e+00   5.0920941e-01
  -1.2159920e+00   5.7643071e-01
  -1.0557679e+00   4.7014694e-01
  -9.3593703e-01   6.9621775e-01
  -1.8230267e-01   9.0353058e-01
  -7.6962974e-02   9.4974038e-01
  -4.2486796e-01   5.8491641e-01
  -2.4308415e-02   5.2073607e-01
   4.8600538e-01   3.3844641e-01
   2.6554014e-01   9.8327710e-01
   1.1986010e+00   6.9285119e-01
  -2.1618831e-01   1.0692227e+00
   4.0112521e-01  -7.9370591e-01
   2.3839151e-01   7.6622805e-01
   9.7596602e-01   4.3892953e-01
   9.5709253e-01   6.4771574e-01
   6.5884639e-01   1.7418881e-01
   7.2453983e-01   5.1949954e-02
   8.3613119e-01  -4.7010444e-01
   7.8058976e-01   6.8522672e-02
   5.7187689e-01   7.0829824e-02
   3.6513002e-01   1.5099205e+00
   1.4486220e-01   1.8813374e+00
   1.6918781e-02   1.2725369e+00
  -3.9869904e-01   1.8284449e+00
   1.5439051e-02   1.7681562e+00
   5.2546627e-02   1.8891269e+00
   8.0750256e-02   7.6500975e-01
  -4.1122733e-01  -5.9159950e-01
  -3.3179873e-01  -2.4853061e-01
   1.3001950e-01   6.0999796e-01
   1.5826375e-01   3.8268229e-01
  -2.7016792e-01   7.7826576e-01
  -4.0832612e-02   1.7054447e+00
   9.2822563e-02   2.3077314e+00
   3.9231548e-01   1.2670536e+00
   1.1136294e-01   3.9984459e-01
  -2.1817658e-01   1.4341562e+00
   4.3330014e-01   1.2495360e+00
   5.0797804e-01   8.6444784e-01
   3.5058994e-02   8.8001216e-01
   1.9225966e-01   2.1912000e+00
   4.9489133e-01   2.4757048e+00
   3.6163903e-01   1.8016282e+00
   1.9421593e-01   2.0954243e+00
  -4.8689903e-02   1.5702108e+00
  -6.9128545e-01   4.7880177e-01
  -2.2982743e-01   7.9437690e-01
  -3.1318159e-01   1.5704965e+00
  -1.8367989e-01   1.0548191e+00
  -3.7518581e-02   8.2755584e-01
  -2.8302048e-01  -2.6009195e-02
  -2.8560403e-02   2.3255428e+00
   7.2021669e-02   1.8867725e-01
  -2.9337053e-02  -4.8520824e-01
  -4.4963205e-01  -6.6117330e-01
  -2.4031996e-01  -8.7322988e-01
  -5.5737720e-01  -4.1832252e-01
  -2.6102244e-02  -9.6068196e-01
   1.0911500e-01  -3.3185510e-01
   5.2677248e-01   9.4482308e-01
  -2.9177457e-01   6.7183874e-01
  -2.0045671e-01   5.3239857e-01
  -2.6007078e-01   5.3670564e-01
  -3.5205718e-01   2.6939410e-01
   7.1605321e-01   7.5163113e-01
   4.9900695e-01   5.8398053e-01
  -8.2686414e-01   1.4214198e-01
   4.9913594e-01   5.5849852e-01
  -6.0407904e-02   2.5336152e-01
  -2.0755376e-01   2.4039520e-01
   6.2229257e-02   8.1956614e-02
   3.2417515e-01   8.7233115e-01
   1.4277071e-01   5.6996416e-01
   6.2269484e-01   8.6145350e-01
  -3.5756072e-04   6.1134577e-01
   1.4601332e-02   1.1407340e+00
   9.7870677e-02   1.9585219e+00
   2.3281306e-01   1.6352467e+00
   3.8094808e-01   1.5562392e+00
   1.3065287e-01   1.9121099e+00
   5.7848085e-01   1.9653097e+00
   4.1389456e-02   1.4472071e+00
   2.1330475e-01   2.0662323e+00
   7.8080654e-01   1.3393588e+00
   3.7707837e-01   1.8825931e+00
  -2.0444335e-02   1.0623913e+00
  -1.4255048e-02   7.0056143e-01
  -4.6037558e-01   7.6653414e-01
  -1.4298755e-01   1.6216048e+00
  -4.4374510e-01   1.0649760e+00
  -3.1841002e-01   1.9677440e+00
   2.4489342e-01   1.9476236e+00
  -1.5844797e+00   4.2999697e-01
   9.2705652e-02   1.0479035e+00
  -7.8354796e-02  -1.3376972e-01
   3.0075354e-01   2.0586710e+00
   9.7314045e-02   3.8103071e-01
  -1.5370750e-03   3.3702116e-01
   6.8445579e-02   1.3026451e+00
  -5.9230344e-01   8.8639522e-02
   1.1280950e-03   1.3234400e+00
   8.3105120e-02   9.9696087e-01
   7.4766811e-02   1.3742995e+00
  -3.8046445e-01   7.1395463e-01
   2.2665637e-01   7.3136704e-01
  -1.2454508e+00  -3.6750501e-01
   7.0357120e-01  -3.5494264e-01
  -1.4701773e+00  -6.8406728e-01
   4.4031057e-01   4.3737180e-01
   1.1640294e+00   1.4526498e-01
  -1.6987898e-01   8.6940673e-01
  -1.0889720e+00  -4.5743467e-01
  -1.4680925e+00  -3.3282012e-01
  -1.1136995e+00  -6.8313341e-01
   1.2090361e+00  -2.1254509e-01
  -5.7992590e-02   1.1756700e+00
   5.3497407e-01   4.6025624e-01
  -9.0310789e-01  -7.8885572e-01
   1.2441362e+00  -1.0349223e-01
  -9.9261950e-01  -5.3093457e-01
   9.8162204e-01   1.0085566e+00
   9.9113241e-02   1.4964870e+00
  -6.4461923e-01   1.1806282e+00
   9.2277084e-01   7.5442239e-01
   7.8953642e-02   1.6923378e+00
   1.7760929e+00  -1.0760921e+00
  -1.8518805e-01   5.0183384e-01
  -5.5590571e-01   7.6645925e-01
   1.8108143e-01   4.5037466e-01
  -4.7405600e-01   5.4799348e-01
  -7.9505136e-01   6.0452645e-01
  -3.6477207e-01   7.9605055e-01
   4.1222100e-01   1.0981931e+00
  -2.4172193e-02   4.2620638e-01
   4.8708969e-01   4.1068330e-01
   2.7557624e-01   4.0058264e-01
   9.3335940e-02   4.2020184e-01
   2.0654688e-01   2.1246003e-01
  -2.4207707e-02   2.8950785e-03
   7.6750191e-01   3.8789500e-01
   1.2438464e+00  -2.3503431e-01
   1.4244501e+00  -2.7856107e-01
  -9.4354488e-01   7.5683759e-01
  -7.9323803e-01   3.9952732e-01
  -1.7985744e-01  -3.4347237e-02
  -2.1526282e-01   2.8522256e-01
   8.8269795e-02  -6.1414331e-03
  -2.4149554e-01   5.1641999e-01
  -3.2016346e-01   1.9191465e-01
   3.0912071e-01   7.4718915e-01
  -7.0257108e-02   6.7019875e-01
  -3.0186773e-01   2.4849511e-01
  -2.9369836e-01   1.6772231e+00
  -3.7596869e-01   3.6614867e-01
  -2.9594199e-01   1.5147411e+00
  -2.3801910e+00   1.5224673e+00
   1.6142843e-01   1.0230411e+00
   4.8313082e-01   9.2203525e-01
   4.1490391e-01   1.8554518e+00
  -7.8537890e-02   1.8608962e+00
  -6.4151442e-02   1.6279955e+00
  -4.2776469e-01   1.9644692e+00
  -4.8323182e-01   1.0660153e+00
  -2.8566328e-01  -1.6696576e-01
  -7.5225879e-02   2.2535316e+00
   6.7182302e-01   1.5790498e+00
  -5.9051233e-01   1.8784610e+00
  -5.3683640e-01   6.0879095e-01
   1.8811141e+00  -3.0709406e-01
   2.2753234e+00  -1.0156340e+00
  -6.3832998e-01   1.1837059e+00
  -6.7354750e-01   1.3991366e+00
  -7.7133808e-02   9.8043934e-01
   1.9892603e-03   1.0942159e+00
  -3.4931912e-01   7.6176853e-01
  -6.8949221e-01   1.3644823e+00
  -5.7483218e-01   9.6255853e-01
  -5.3794392e-01   1.0591234e+00
  -5.5957445e-01   1.2155524e+00
   2.3843593e-01  -5.1501504e-01
   4.0670870e-01   1.7828125e-01
   6.0192225e-01   2.5474189e-01
   5.7499682e-01  -5.5167549e-01
   6.7587135e-01  -8.9613079e-01
   3.1064068e-01   9.5956757e-01
   3.1924808e-01   6.8777224e-01
   2.2179162e-01   9.4289255e-01
  -7.4041711e-02   5.7318187e-01
  -8.7466484e-02   1.8187356e-01
   1.2065752e-01   8.9870063e-01
   3.1063420e-01   2.3664258e-01
   1.9927764e-01   8.9710449e-01
   2.7950733e-01  -5.9772921e-02
   9.7115569e-01   1.0469279e+00
   7.7971248e-01   7.3705352e-01
   7.5010488e-01   6.8837884e-01
   8.7135258e-01   1.2047058e+00
   6.8358094e-01   7.4326993e-01
   8.3896595e-01   1.4308759e+00
   1.0546036e+00   6.4192496e-01
   1.0340783e+00   6.4136027e-01
   2.2476462e-01   7.7485933e-01
  -7.5716108e-02   6.8821737e-01
  -1.9534751e-01   6.4870217e-01
  -1.2168606e+00   9.9344412e-01
  -7.1512738e-01   5.3800615e-01
  -3.3116533e-01   4.5413095e-01
   6.3189390e-01   5.2456952e-01
   1.2846505e+00   5.9837920e-01
  -7.0172049e-01   1.5554914e+00
  -1.4007232e+00   1.2848570e+00
  -5.6084595e-01   1.3216329e+00
  -1.0042666e-01  -1.9364688e-01
  -4.1370428e-01  -2.7617451e-01
  -7.3324081e-01   9.4158357e-01
  -8.4292508e-01   5.5627994e-02
  -3.9576648e-01  -3.8128167e-01
  -4.6716891e-01  -2.4999490e-01
  -2.8724871e-01   1.1326328e+00
  -2.3428416e-01   1.5252922e+00
  -3.4495331e-01   5.1699243e-01
  -1.0763833e-01   6.8958699e-01
   1.0955763e+00   1.3295408e+00
   1.3061624e+00   7.4363878e-01
   1.4217107e-01  -5.3988754e-02
   1.3855814e+00   1.3221072e+00
   1.4019195e+00   1.3368596e+00
   1.5178473e+00   1.9659231e+00
   3.1458494e-01   4.3449731e-01
   6.9218157e-01   1.0413045e+00
   5.1299947e-01   7.2996917e-01
   6.3414416e-01   1.3941221e+00
   6.4602057e-01   9.7273105e-01
   6.4102955e-01   6.3529786e-01
   8.3468011e-01   8.9973029e-01
  -3.6755596e-01  -3.7635205e-01
  -6.1708806e-01  -9.3532455e-02
  -1.7239422e+00   6.5608358e-01
  -2.2644285e-02   1.0925158e+00
  -6.0409960e-01   1.8672142e-01
  -6.5912220e-01   7.1597933e-01
  -9.4751344e-01   1.7420735e-01
  -6.4395770e-01   5.5833831e-01
  -1.6662313e-01   1.5701174e-01
   4.1293838e-01   9.8546778e-02
   9.8481083e-02  -4.4820720e-02
  -6.1748558e-01  -2.5233017e-02
  -3.0497987e-01   2.3983991e-01
  -7.7270375e-01  -5.5211675e-01
  -8.4146768e-01  -1.2658502e+00
  -3.4983922e-01  -1.7460370e-01
  -1.0422723e+00   8.5897206e-01
  -1.6472527e+00  -8.0838976e-01
  -3.0777009e-01   1.4911174e-01
   7.4144262e-01   7.2349920e-01
   2.8650464e-01   4.5300572e-01
  -1.1712583e+00  -2.7745697e-01
  -1.7152560e+00  -2.8140625e-01
  -1.2259607e+00  -8.5554587e-01
   3.4608945e-01   7.2871330e-01
  -1.8422344e-01   9.3346433e-01
  -1.0151446e+00  -3.8649069e-02
   2.5824738e-02   8.4697021e-01
  -2.7283085e-01   7.3642657e-01
   6.5065793e-01   6.1246272e-01
   1.1626104e+00   1.2381738e+00
   4.1580690e-01   7.6594255e-01
   1.3024396e+00   4.5836677e-01
   2.2698594e-01   2.2517693e-01
  -2.0554252e-01  -2.7993855e-01
  -7.9121717e-01  -6.3307592e-01
  -1.0485813e+00  -1.8291146e-01
  -5.6459025e-01  -5.0411575e-01
   8.2572291e-01   1.5678118e-01
   7.5243644e-01   1.0273511e+00
   3.4902329e-01   4.2120614e-01
   1.0210753e+00   8.9446397e-01
   5.4344076e-01   7.9302595e-01
  -1.3843371e+00  -6.7757927e-01
  -2.3971772e-01  -9.7177015e-01
   1.2548192e+00   2.1482614e-01
  -8.6220379e-02   4.8009377e-01
   6.4382936e-01   8.5582923e-01
   1.1933572e-01   8.4330411e-01
  -2.0241887e-01   8.7013242e-01
  -9.4767070e-01   4.3957477e-01
  -2.9786063e-01   1.6654834e+00
  -4.1158872e-01   1.2080733e+00
   1.1266639e+00   1.0970300e+00
   1.2292925e+00   1.0681730e+00
   3.6088815e-01   1.2253241e+00
  -7.9927327e-01   1.2104462e+00
   1.4340421e+00   1.6475393e-01
   7.9308142e-01   7.0503592e-01
   2.9488424e-01   1.1960906e+00
   4.4414106e-01   1.1443420e+00
   3.7676822e-01   1.1603284e+00
   1.4324893e-01   1.0195267e+00
  -4.6406597e-01   1.4325872e+00
  -5.2776821e-01   1.0818701e+00
   5.2392748e-01   1.1868916e+00
  -4.4810112e-01  -2.7956618e-01
  -1.9207517e-01  -5.4911122e-01
  -4.2703073e-01  -4.8428807e-02
  -5.1664265e-01   1.5453058e+00
  -2.2695189e-01  -3.7888375e-02
  -2.9512899e-01   1.0259675e+00
  -4.5595820e-01   1.3538966e+00
  -1.8170086e-01   1.0396718e+00
  -1.0958671e+00  -1.4183661e-01
  -1.2566259e+00   1.0657584e+00
   3.3265564e-01   4.1632071e-01
   7.7406347e-01   8.4807185e-01
   6.4116499e-01   9.0290353e-01
  -1.6545374e-01   1.0875248e+00
   1.0529177e+00   3.8840225e-01
   5.9628975e-02   5.6049953e-01
   1.0115068e+00   7.9484656e-01
   7.5351256e-01   8.3301974e-01
   8.1243119e-01   6.5656885e-01
   2.7149269e-01   3.3476996e-01
  -5.0655248e-01   5.4365918e-01
  -9.1539653e-01   1.7440647e-03
   4.9942555e-01   1.7503322e-01
   5.0798170e-01   5.9212867e-01
  -1.3469757e+00  -4.6468139e-01
  -6.5520076e-01   5.3535197e-01
  -1.6538742e-01   6.8862587e-01
   1.7916305e-01   1.0568837e+00
   1.0647172e-01   1.0466688e-01
  -2.4117514e-01  -1.8202406e-01
  -6.1061194e-01   2.8643260e-02
  -1.7937605e+00  -6.2553459e-01
  -4.7074306e-02   9.4425624e-01
   3.5089993e-01   8.4655534e-01
  -1.2233455e-01   7.5555291e-01
   9.0487985e-01   1.0319551e+00
  -4.3164684e-01   1.0206507e+00
  -5.8190921e-01   2.0189260e+00
   2.8554879e-02   1.3055213e+00
  -8.6586208e-01   1.4286225e+00
  -9.3658523e-01   1.8501504e+00
   2.3947517e-02   1.4988747e+00
   7.6055313e-01   1.1636374e+00
   9.7008253e-01   1.4446868e+00
  -1.2355077e-01   8.8719270e-01
   1.4388179e-01   1.0736790e+00
   2.0928896e-01   9.7443267e-01
   1.5566602e-01   7.4420831e-01
   6.3407918e-04   1.5258292e+00
   4.4878354e-02   1.0439967e+00
  -9.3270476e-01   2.0345736e+00
  -8.4443199e-01   1.7458427e+00
   5.1188527e-01   1.0439196e+00
   1.5655640e-01   4.2106856e-01
  -3.3015173e-01  -8.4118634e-02
  -5.0924672e-01  -2.2247163e-01
  -3.5020073e-01  -2.8178906e-01
   4.8885488e-01  -4.6473226e-01
   4.8814340e-01  -4.1095250e-01
   5.8021701e-01   4.0939914e-01
   6.6978666e-02  -1.4904107e+00
  -7.6027927e-02  -4.0388559e-01
  -3.3201924e-01   6.4189180e-01
  -1.3603524e-01   1.2340603e-01
  -2.7799832e-01  -2.6926216e-01
   9.2062979e-01   4.3202490e-01
   6.8300155e-01  -1.2764917e-01
  -1.1178023e-02  -4.2004260e-01
   7.4147739e-02   2.9312801e-01
   3.6325325e-01   4.9310053e-01
   1.6702487e-01   2.0189925e-01
   8.4004447e-01   3.1949158e-01
   1.4512933e+00   6.4285139e-01
  -9.1629102e-02   8.0782306e-01
   5.4131464e-01   7.0476525e-01
   4.3670198e-01   1.0681095e+00
  -2.2266642e-01   2.1448038e+00
   7.9870868e-02   1.3228258e+00
   7.2514466e-01   2.3494796e+00
  -2.8418007e-01   1.1841836e+00
  -4.0240820e-01   1.4425892e+00
  -5.2025413e-01   8.6856395e-01
  -1.5040551e-01   1.3190903e-01
  -1.6041495e-01  -1.5542300e-02
   3.0817736e-01   6.3874127e-01
  -1.5312253e-01   6.3085209e-01
  -2.8036433e-01   1.3799892e+00
   2.0954819e-01   1.0372417e+00
   5.4746127e-01   8.3980147e-01
  -2.3250741e-01   4.4313761e-01
   7.9075382e-01   4.2447614e-01
  -8.0057000e-01  -4.7397291e-02
   6.1996110e-01   6.5932487e-01
  -1.1942106e+00   1.0110413e-01
  -1.1382921e+00   4.2591773e-01
  -9.3824688e-01  -2.5082410e-01
  -5.1127749e-01  -5.9321956e-01
   9.0339061e-01  -2.4025248e-01
   3.6539711e-01   9.9309119e-01
   3.3482596e-01   1.3595589e+00
  -4.1545165e-01   1.1516154e-01
   4.7050509e-01   5.0446350e-01
   5.0432109e-02   9.0246857e-01
   6.9358661e-01   8.3029895e-01
   4.9504959e-01   1.2879786e+00
  -2.1476488e-01   1.1811207e+00
  -4.0755713e-01   1.5966901e+00
  -1.0676178e+00   1.0234585e+00
  -7.8769004e-01   4.7143001e-01
  -4.0116591e-01  -2.0215395e-01
  -1.2649455e+00   5.7261743e-01
  -9.1875900e-01   6.1931647e-01
  -1.5335158e-01   4.1020989e-01
   7.6772657e-01   4.5640478e-01
   1.0726742e+00   2.4236808e-01
   4.1706781e-01   7.2914827e-01
   4.8280114e-01   1.1087133e+00
   5.2664683e-01   6.3510085e-01
   3.1239479e-01   3.1605687e-01
  -3.1888458e-01   1.3205822e-01
  -1.1221563e+00   2.7513972e-01
  -2.7539193e-01  -2.3579243e-01
  -3.7605198e-01  -4.3117178e-02
   8.3128978e-01  -8.3907261e-02
  -3.5065179e-01   1.1691693e+00
   8.5054226e-01   8.3569608e-01
  -5.7165617e-02   1.8844410e-01
   8.8573490e-01  -3.0971122e-01
  -3.1721213e-01  -5.9713317e-01
  -5.9975676e-01  -4.3492568e-01
   4.6706273e-01   9.4067755e-01
   2.8696939e-01   6.3134497e-01
   3.7252817e-01   1.7773932e+00
  -2.8782958e-02   1.8489711e+00
   2.0038897e-01   1.7449999e+00
   1.2306162e-01   1.6591262e+00
   8.1603376e-02   1.4123193e+00
  -7.5334938e-02   1.3647630e+00
  -5.6420600e-01   2.8288264e-01
  -1.0924785e+00  -1.3106397e-01
   2.9930737e-01  -4.2716687e-01
  -7.7146515e-01  -7.2442655e-02
  -3.4526646e-01  -2.9449759e-01
  -9.5590441e-03   9.4515335e-01
   6.0129109e-01   1.3976798e+00
  -1.0907278e+00   3.2926157e-01
  -4.1208406e-01  -5.5663377e-01
   5.5565151e-02   1.1038774e-01
   1.3804052e+00   8.6140759e-01
   1.3339515e+00   4.2883440e-01
  -3.0194372e-02  -2.1380729e-01
   1.2195193e+00   8.4573177e-01
  -1.4473980e+00   5.1002562e-01
  -3.9864831e-01   9.9820705e-01
   9.7203506e-02   7.5305025e-01
  -6.6420278e-01   9.5089687e-01
   4.3542323e-01   3.6463078e-01
   4.4118762e-01   5.9699383e-01
   4.9793304e-01   1.2541420e-01
   1.1469210e-02   7.5974698e-01
  -3.6411432e-01   5.6174619e-01
  -6.5088691e-01   4.4402404e-01
   7.4681244e-01  -1.0312395e-01
  -7.3111216e-01  -1.8907245e-01
  -4.7947172e-01   1.2240536e+00
  -3.1225614e-01   1.4538010e+00
  -8.7720612e-01  -4.4262183e-02
  -1.3222125e+00   1.1959649e+00
  -4.7785243e-01   6.3657596e-01
   4.1219242e-02  -6.6612159e-01
  -3.9344591e-01   9.9624898e-01
   6.3758080e-01   7.4186381e-01
   5.2776268e-01   1.6204725e+00
   2.3610320e-02   1.3672750e-01
   7.6645748e-01   3.2964727e-01
   3.6879323e-01   5.2917738e-01
  -5.8906816e-01   8.5680493e-01
   6.4828963e-01   5.3217912e-01
   9.6647645e-01   1.2129846e+00
   8.4610991e-02   1.0669991e+00
  -9.9861805e-01   1.0996771e+00
  -5.2464733e-01   6.2090356e-01
  -4.2167979e-01   8.1733072e-01
  -4.2351634e-01   4.9231865e-01
  -7.9434454e-01   4.6962881e-01
   2.3029866e-01   9.6562679e-01
   2.8150969e-01   1.2108580e+00
   3.0177238e-01   1.1613416e+00
   8.6385829e-02   8.7853997e-01
   2.6093856e-01   4.2419375e-01
  -1.5610184e-01   8.9490002e-01
   2.5116263e-01   3.4939070e-01
   1.7903589e-02   3.6111437e-01
  -3.4320968e-01   4.3476391e-01
   5.6382662e-02   5.4726070e-01
   7.1922448e-01   5.2146820e-01
   7.9610971e-01   1.7535097e-01
  -1.8782972e-01   1.8684229e-01
   6.5932437e-02   2.7273919e-01
   3.8121284e-01   3.8025265e-01
   2.6471977e-01  -6.1385436e-02
  -3.5873922e-01   3.5309568e-01
   1.7725215e-01   3.2575219e-01
  -1.8092701e-01   3.3910923e-01
   3.1016410e-01  -1.4913267e-01
   3.5994700e-01   2.2943464e-01
   1.7261484e-01   1.4536108e-01
   1.9177017e-01   4.6684252e-01
   1.5303402e-01   4.4186473e-01
  -7.2209681e-01   7.3938009e-02
   2.1836551e-01  -3.7750159e-01
  -1.8499069e-01  -2.0242473e-01
   6.8979363e-01   4.5411847e-01
   9.3808770e-02   9.9274053e-01
  -4.1907345e-01   1.0512517e+00
   4.4762595e-01   5.8828014e-01
   1.5120816e-01   1.0545403e+00
  -1.2314403e-01   8.9840020e-01
  -7.2586287e-01   9.0136613e-01
  -8.3186336e-01   3.1933432e-01
  -5.5272402e-01   6.6944307e-01
  -4.9312891e-01   5.4304140e-01
  -6.2802924e-01   5.6978484e-01
  -4.0187138e-01   4.8137401e-01
   6.3685362e-02  -1.4353523e-01
  -7.3264691e-01   5.0315190e-01
  -5.9086423e-01   1.4553977e-02
   4.5254646e-01   7.4039967e-01
  -3.1578721e-01   1.2840152e+00
  -1.2410467e-01   1.0091218e+00
   4.5971092e-01   9.5666565e-01
   1.1773872e-01   1.0915733e+00
  -4.5245487e-01   4.7500309e-01
   6.3755455e-01   5.6093745e-01
   4.2625531e-01   8.8182283e-01
   3.8933263e-01   5.8691403e-01
   3.6140328e-01   9.4084448e-01
   4.3914492e-01   8.8414631e-01
   5.0815160e-01   8.3769208e-01
   6.8784709e-01   6.7013465e-01
   4.6574780e-01   6.5974670e-01
  -4.6246645e-01   1.9124827e-02
  -2.7758096e-01  -1.3356185e-01
   1.1171232e+00   4.2395745e-01
  -1.6094010e-01   3.7995847e-02
  -8.7863515e-02   7.0213337e-01
   2.1680322e-01   2.2737038e+00
   9.9335340e-01   1.9024729e+00
   5.5276397e-01   5.1460034e-01
   2.1944905e-01   2.6938949e-01
  -4.6754928e-01   2.0773055e+00
   7.3670560e-02   2.1316010e+00
   4.3126010e-01   7.1561299e-01
  -3.6006718e-01  -1.7285589e-01
   1.0668226e-01  -4.4653625e-02
  -9.0902221e-01  -3.7871594e-01
  -1.1371930e+00  -4.5564181e-01
   7.9490593e-01   2.4104125e+00
   1.9411743e+00   8.0147572e-01
   1.0784535e+00   1.4712942e+00
  -4.4954473e-01  -1.2885741e-01
   7.0377692e-01   6.6198174e-01
  -1.4093240e+00  -7.4417560e-01
  -1.4076489e+00  -6.2563366e-01
  -6.4365138e-01  -6.8813429e-01
   5.1776186e-01   1.3542138e-01
  -2.0078183e-01  -2.1389258e-01
  -7.9528127e-01  -3.0364726e-01
   7.5784351e-01  -4.2545383e-02
  -7.3610678e-01  -7.9535753e-01
  -3.9400636e-01   1.2331388e+00
   8.7270094e-01   8.9235075e-01
  -5.1027019e-02   2.6706037e-01
   2.7046840e-01  -1.2790862e+00
  -3.2481601e-01  -5.4101675e-01
  -6.0981324e-01  -3.4195374e-01
   4.9207088e-01   1.0075681e+00
   2.8182437e-01   6.8510438e-01
   4.1948615e-01   1.8469391e+00
   2.0256920e-02   1.9289132e+00
   2.4331915e-01   1.8229358e+00
   1.5044307e-01   1.7272303e+00
   1.2348449e-01   1.4889256e+00
  -3.9653562e-02   1.4479118e+00
  -5.5616967e-01   3.7714577e-01
  -1.0952798e+00  -2.2412942e-02
   2.8871670e-01  -3.5663282e-01
  -7.7244537e-01   2.6562283e-02
  -3.5221469e-01  -2.0676681e-01
  -7.3363321e-01  -5.8368242e-02
   6.1516637e-01   1.4407296e+00
  -1.0817131e+00   4.3867861e-01
  -4.2536284e-01  -4.6872815e-01
   1.1411870e+00  -8.6467882e-01
   5.6111464e-02   1.7304388e-01
   1.2925257e+00   8.7421330e-01
   1.3450932e+00   4.7323467e-01
  -8.9122466e-02  -1.5342889e-01
   1.2414635e+00   8.9370310e-01
  -1.4334000e+00   6.2851202e-01
  -3.7277270e-01   1.0907614e+00
   1.1692634e-01   8.3115613e-01
  -6.3981462e-01   1.0514671e+00
   7.1735865e-01   1.2621342e+00
   6.7406961e-01   6.2786617e-01
  -2.1179420e-03   4.8261568e-01
   1.0911377e-02   6.8159379e-01
   3.3811211e-01   1.2265587e+00
   2.0249532e-01   1.0703396e+00
   8.5015627e-03   6.0215406e-01
  -4.7939575e-01   6.9862703e-01
  -9.9256252e-01   1.8561083e-01
  -6.1897819e-01   2.4375815e-01
  -7.9518246e-01   5.2941278e-01
  -1.0401577e-01   6.8429186e-01
  -5.7649125e-03   1.1574533e+00
   1.1263800e-01   1.1044870e+00
   5.6466747e-01   4.3934040e-01
   2.5383223e-01   6.1513054e-01
   6.4576254e-02   1.8588417e-01
   3.6941954e-01   3.7187507e-02
   4.7590326e-01  -1.0530592e-01
  -1.9316368e-01   9.4961550e-01
   4.8342312e-02   8.5988279e-01
   1.4983926e-01   4.6197526e-01
   3.6695495e-02   6.2955551e-01
  -1.4798416e+00   2.2333089e-01
   2.2237731e-01  -1.7041921e-01
   8.9442923e-02   6.3520707e-01
   2.0589544e-01   2.7539606e-01
  -4.3448454e-01  -3.1653192e-01
   3.8362412e-01  -6.1362775e-02
  -3.3416157e-01   2.1430456e-02
   3.3695607e-01   1.3941118e-01
   1.7401055e-01  -6.6990673e-01
  -2.9451039e-02   9.5738256e-01
  -8.4238809e-02   9.7021792e-01
  -1.5983442e-01   4.1686549e-01
  -1.3840244e-01   1.6623678e-01
   2.5714973e-01   4.4191722e-01
  -9.1549708e-01  -3.9222112e-01
  -4.1362046e-01  -3.3394290e-01
   2.7664924e-01   2.1034338e-01
  -5.1547694e-01   5.4981589e-01
  -5.5812797e-01   4.6197597e-01
   3.3401447e-01   6.1350485e-01
   6.4544052e-01   1.6701283e+00
   9.1209388e-01   1.1324110e+00
  -1.1919870e-01   1.5868743e+00
   7.1907062e-01   8.5461737e-01
   6.1933527e-01   1.7827777e+00
   6.5339220e-01   1.7742507e+00
   9.4680022e-02   9.5051107e-01
   4.5203705e-01   2.1062106e-01
   3.6093761e-01   3.5753476e-01
  -7.5504158e-01  -2.2341545e-01
  -3.6927583e-01  -6.4661078e-01
  -4.5011943e-01   4.1740847e-01
  -1.4947408e-01   1.9064323e-01
  -1.8025225e-01   4.0661505e-01
  -2.8603367e-01   9.5503460e-01
  -2.0075595e-01   3.6628550e-01
  -5.9103630e-01   1.1295670e+00
  -6.3630888e-02   1.4400539e+00
  -1.8076853e-01   7.9261477e-01
   6.6803775e-01   5.2817761e-01
   2.7472503e-02   1.7380193e+00
  -3.1572017e-01   1.8773848e+00
   2.5518168e-01   7.7862899e-01
   1.0418466e+00   1.1005528e+00
  -8.2268913e-02   9.0544620e-01
  -2.5873310e-01   1.9719715e-02
  -7.2930556e-01   8.7056210e-01
  -4.7155501e-01   9.1853336e-01
   7.7531905e-02   3.8454135e-01
  -5.1852246e-01   1.6796911e+00
  -6.1425262e-01   1.5586320e+00
  -9.4658992e-02   1.4865096e+00
  -2.2980576e-01   1.2052913e+00
  -3.1469959e-01   1.8540707e+00
   2.7611308e-01  -1.1490784e+00
   2.2800795e-01   1.4211040e+00
  -5.6094339e-01   2.4048424e+00
   1.2059627e+00   1.0605034e+00
   4.0224708e-01   8.1623666e-01
   6.3167020e-01   4.7382952e-01
  -1.4866872e-02  -1.2174758e+00
   8.2813928e-01  -2.5508809e-01
   1.1824601e+00  -3.8379679e-01
   2.6396517e-02  -3.7787538e-01
  -1.4871410e+00   1.4980247e-01
   3.4037074e-01   6.9231603e-01
  -4.6666149e-01   1.5095167e+00
  -2.0787478e-01   1.7721505e+00
   1.1007396e-02   3.4210798e-01
   5.2464269e-01   2.6168865e-01
   1.7762217e-01   2.4159650e-01
   4.7230014e-01  -3.3648922e-02
  -1.4005268e-01   5.2117263e-01
  -1.3575265e-01   6.4354025e-01
  -7.7494317e-02   8.0189923e-01
   6.5924156e-01  -3.1303686e-01
  -1.2817527e-01   2.1084579e-01
  -2.4144224e-01   1.4292255e+00
  -5.3046315e-01   1.1284941e+00
  -3.8307931e-01   3.1034318e-01
  -1.0239774e+00   1.3929133e+00
  -7.5278748e-02   8.3828157e-01
   3.6031703e-01  -4.4439126e-01
  -4.0611445e-01   8.7981432e-01
   5.4977693e-01   5.0549249e-01
   2.5276320e-01   1.1313045e+00
   3.5515126e-01  -3.4140533e-02
  -1.9445963e-01   2.0214526e-01
  -4.0674126e-01   9.8670734e-01
   2.3671993e-01   5.8800331e-02
   1.1324150e-01   3.3449172e-01
   4.1254688e-02   8.5275692e-01
  -4.1308338e-01  -7.3830713e-01
  -3.9045209e-01   4.3343732e-01
  -3.0027773e-01   1.5231951e+00
  -4.8736892e-01   9.9859193e-01
  -3.5162540e-01   3.3099421e-01
  -6.5721267e-01   4.7424704e-01
  -3.7463814e-01  -3.1802336e-01
  -5.5818923e-01  -9.6941044e-01
  -1.0171965e+00  -1.2697991e+00
  -1.4158793e+00   2.9411497e-01
  -1.2351234e+00   5.6020840e-01
  -8.0792376e-01   6.1290630e-01
  -9.1284749e-01   1.7166646e-01
  -5.0103960e-01  -6.0658921e-01
   1.2684255e-01   1.3772575e+00
   1.8618769e-01   1.3659475e+00
   6.3032660e-01   1.7501463e+00
   3.5477016e-01   2.3802410e+00
   1.4925422e-01   4.9265925e-01
   6.6951601e-01   1.5110805e+00
   4.0416510e-01   1.6904120e+00
   6.9267227e-01   1.5140892e+00
   3.2806071e-01   1.1784860e+00
   8.5608475e-01   1.0444309e+00
  -3.1297728e-02   2.2419122e-01
   5.7324582e-01   1.3970191e+00
   4.6542197e-01   1.4297330e+00
   1.1369508e+00   1.2111899e+00
   1.1904701e+00   1.3578003e+00
   5.8137737e-01   9.6276948e-01
   1.1088092e+00   1.0801803e+00
  -1.5393032e-01   6.2863022e-01
   2.4868708e-01   7.8035051e-01
   1.3606985e-01   3.9039228e-02
   1.4424649e-01   4.6669458e-01
  -2.3247256e-01   4.3102536e-02
   1.3899554e+00   5.8926162e-01
   7.2121864e-01   1.1500129e+00
   7.0245910e-01   1.6492384e+00
  -2.2292984e-01   4.1405980e-02
   3.8061949e-01   1.2115104e+00
   1.7845170e-01   1.2218749e+00
   3.2540572e-01   9.6139892e-01
   1.1165922e-01   3.3372872e-01
   8.9756648e-02   1.1304976e+00
  -4.5352653e-01  -5.1357644e-02
  -5.1146292e-01   1.8184940e-01
  -7.2393516e-01   6.0443172e-01
  -5.1588523e-02   4.0627450e-01
  -2.2020990e-01   6.2395027e-01
  -5.0556280e-01  -4.4532629e-01
  -4.9747095e-01   6.2173206e-01
   1.1665013e-01  -1.1103923e-01
   1.4221192e-01   1.3609669e-01
  -6.2236270e-01   3.3196608e-01
  -6.5213414e-01   3.8445517e-01
   1.5572966e+00   8.2948620e-01
  -4.7747014e-01   6.5520310e-01
  -9.1963147e-01   7.4747138e-01
  -1.8995367e-01   1.0614432e+00
  -1.7339872e-01   1.3671934e+00
  -6.1636410e-01   1.2650738e+00
  -3.2446872e-01   1.3004872e+00
  -2.6101579e-01   1.5545819e+00
   8.2309524e-01  -5.4514208e-01
  -6.2662494e-01   1.0723770e+00
  -2.1476862e-01   4.1906698e-01
   4.3812989e-01   6.7291970e-01
   5.2961396e-02   1.3205192e+00
  -3.4815351e-01   1.3842753e+00
  -1.7728512e-01   1.4067626e+00
  -4.4971666e-02   1.5183592e+00
   3.6333815e-01  -1.5773088e+00
   1.1558626e-01   5.1256427e-01
  -1.5156973e-01   1.0489970e+00
  -4.2658628e-01   1.0949346e+00
  -1.8394652e-01   1.1923028e+00
  -1.7885635e-01   7.4187722e-01
   1.1927657e-01  -2.1687498e-01
   5.2908155e-01  -2.1471943e+00
   3.5110990e-01   3.2565397e-01
   3.7535308e-01   9.3518378e-01
   1.3187353e+00  -1.8520542e+00
  -1.0461493e-01   4.9630416e-01
  -7.6933048e-01   1.2959550e+00
  -7.0035392e-01   8.5535221e-01
   9.5599180e-02   6.4533783e-01
  -8.3402921e-01   1.0392904e+00
   5.3344020e-01  -2.5932153e-01
   6.6004481e-01  -2.5180778e+00
   5.7780759e-01  -3.0109855e+00
  -2.7266844e-02   9.3789170e-02
   4.3030275e-01   1.2182916e+00
  -2.9335308e-01  -2.3432304e-01
   1.2399245e-02  -7.9171016e-01
  -7.2491119e-01  -3.6357396e-01
  -6.0534192e-01   1.6434178e+00
   9.3693350e-01   1.4280166e+00
   1.0243899e+00   1.4386629e+00
   1.2306559e-01   1.4010285e+00
  -8.9467208e-01   1.0725283e+00
   1.4981454e+00   6.4272870e-01
   7.0300521e-01   1.0226911e+00
   9.1060837e-02   1.3387801e+00
   2.4623842e-01   1.3042645e+00
  -5.4702623e-02   6.7312186e-01
   2.6858170e-01   1.3330182e+00
  -7.5720432e-03   1.1452364e+00
   2.4913290e-01   8.8575753e-01
   2.8622210e-01   1.3582094e+00
   7.2607674e-02  -5.0856272e-01
  -2.0934359e-01  -5.8314465e-02
  -7.8177523e-01   1.4806816e+00
  -4.9046673e-02  -3.5111630e-02
  -4.5600459e-01   1.0295532e+00
  -6.7372052e-01   1.3072169e+00
  -2.8588317e-01   1.0370732e+00
  -9.0575843e-01  -3.4748435e-01
  -1.8737567e-01   5.2457394e-02
   3.1984363e-01   4.4191491e-01
   7.3323774e-01   8.7778354e-01
   5.2534131e-01   9.7643885e-01
  -2.2500689e-01   1.0546797e+00
   1.0010571e+00   5.0111119e-01
  -2.3926080e-02   5.7890458e-01
   9.0278654e-01   9.0713976e-01
   6.6392360e-01   9.1101976e-01
   7.9067649e-01   7.7711815e-01
   2.5756216e-01   3.5815883e-01
  -6.1181309e-01   5.1452536e-01
  -1.0245657e+00  -4.3581409e-02
   4.6689991e-01   2.3468742e-01
   5.3006107e-01   6.1483581e-01
  -1.3629815e+00  -5.6740257e-01
  -6.8625291e-01   4.6447853e-01
  -2.7692620e-01   6.8954724e-01
   1.2325939e-01   1.0559284e+00
   3.7177941e-01  -3.8941266e-02
  -2.3073973e-01  -2.9702398e-01
  -7.1696371e-01   1.1417354e-02
  -1.7006634e+00  -8.1499722e-01
  -9.4802317e-02   9.2259256e-01
   2.0868836e-01   9.0336163e-01
  -6.7789244e-02   7.2510565e-01
   7.9441536e-01   1.1242414e+00
  -4.7972565e-01   9.5767185e-01
  -3.1527438e-01   1.3391978e+00
  -5.8207929e-01   1.2117206e+00
   8.0100025e-02   9.8243835e-01
  -1.4880272e-01   2.0134273e+00
   3.6074484e-01   1.9958781e+00
   1.3228014e-01   1.9840067e+00
   5.6893598e-01   1.5325689e+00
   1.4296076e-01   1.0606665e+00
  -4.1908298e-01   9.8516641e-01
  -4.1583286e-01   1.1159960e+00
  -1.8195792e-01   1.1813336e+00
  -3.6229139e-01   1.8140760e+00
  -1.3980691e-01   1.8004035e+00
  -2.8804940e-01   1.7514726e+00
   2.6034290e-01   1.6035457e+00
   6.9047155e-02   1.3762809e+00
   3.5018308e-02   2.0055111e+00
   5.7247906e-01   1.5413114e+00
  -1.7018497e-01   2.5502798e+00
   6.7766080e-01   9.6369162e-01
   9.3038894e-01   5.6795066e-01
   3.2656328e-01  -8.6591051e-01
  -6.1911209e-01   5.5164993e-01
   2.6305203e-01  -2.2930288e-01
  -1.2214450e+00   3.6438946e-01
  -6.1553158e-02   1.5904514e+00
   1.7812995e-01   1.8747467e+00
   3.2776892e-01   4.3934980e-01
  -2.3655982e-01   1.1960191e+00
   9.0895833e-01   7.7876825e-01
  -5.5936550e-02   2.5355270e-01
   1.6958757e-01  -7.6636244e-01
  -4.0774954e-01  -4.9314894e-01
  -6.4548774e-01  -3.0504548e-01
   5.4563591e-01   8.9675942e-01
   3.0821232e-01   6.2133709e-01
   5.2441853e-01   1.7229992e+00
   1.2945617e-01   1.8306173e+00
   3.4532299e-01   1.7157166e+00
   2.3924366e-01   1.6547050e+00
   2.0788942e-01   1.3856711e+00
   5.5438673e-02   1.3071410e+00
  -5.3694683e-01   3.2862926e-01
  -1.0955380e+00  -4.7556617e-02
   2.5562069e-01  -4.1463677e-01
  -7.5961379e-01   4.2564049e-02
  -3.4810071e-01  -2.2554576e-01
  -7.4255840e-01  -8.1320273e-02
   6.9366244e-01   1.3190355e+00
  -1.0485705e+00   3.8400471e-01
  -4.7395828e-01  -4.4865212e-01
   5.7490598e-02   1.3898121e-01
   1.3441323e+00   6.9409163e-01
   1.3679180e+00   3.1385450e-01
  -5.7034918e-02  -1.6825555e-01
   1.2935943e+00   7.1877418e-01
  -1.3907419e+00   5.9925130e-01
  -2.9192792e-01   9.5009239e-01
   1.9755765e-01   6.9975148e-01
  -5.5341467e-01   8.9887220e-01
   3.1908613e-01   1.9068572e+00
   6.4172885e-02   1.7943374e+00
  -3.8189087e-01   1.3898595e+00
   6.8322603e-01   8.5011640e-01
  -3.2670361e-01   1.2985554e+00
  -1.8554926e-01   2.3645195e+00
   2.5319660e-01   1.2097799e+00
   1.1843848e+00   1.2940406e+00
  -1.6186990e-01   1.4539028e+00
  -2.8563020e-01   5.3452901e-01
  -2.5473122e-01   8.9135115e-01
  -5.7059103e-01   1.5294318e+00
   9.5692071e-02   7.4489457e-01
   1.0065365e-01   9.8584191e-01
   3.1289068e-01  -2.3369490e-01
  -9.0188513e-02   1.9968226e+00
  -1.1750252e+00  -6.0958389e-01
  -3.0148027e-01   2.4141686e+00
  -1.0194032e-01  -7.0093287e-01
   1.9216218e-01   3.7169750e-01
  -4.7425671e-01   2.9589756e+00
   1.2784200e+00   1.3179968e+00
   2.7918027e-01   1.3604848e+00
   5.2316025e-01   9.4206543e-01
  -2.8864466e-01  -6.6747020e-01
  -1.1279739e+00   9.6355916e-01
   1.0587485e+00  -4.1602674e-02
  -1.8767354e-01   1.8545592e-01
  -1.6354383e+00   8.3674450e-01
   1.8306221e+00   1.7329574e+00
  -3.9662162e-01   1.9795759e+00
  -1.5330815e-01   2.2635631e+00
  -7.6078942e-02   8.3078672e-01
  -4.2242390e-02   1.0743147e+00
  -1.4754352e-01   1.8610045e+00
  -1.1364784e-01   1.8623661e+00
  -8.4903026e-02   1.2506635e-02
  -3.3948205e-01   1.6229670e+00
  -1.1294976e+00   4.7443804e-01
  -4.6801953e-01   1.9904963e+00
   8.3966322e-01  -6.0325176e-02
   4.5555154e-01  -1.1714634e-01
  -7.5405210e-02   4.8257908e-02
  -1.4663321e-01  -6.6944849e-01
  -5.8528659e-01   1.5450863e+00
  -6.8349724e-01   1.6353494e+00
   5.8781058e-02   7.7569789e-01
  -2.1562779e-01   2.0264363e-03
  -8.9076969e-02   2.3910122e-02
   2.4613969e-01  -7.7385341e-01
  -2.3017371e-01  -5.6472259e-01
  -1.7737537e-01  -7.5605891e-01
   2.5281593e-02  -6.2606521e-01
   5.4740259e-01  -5.8984274e-01
   6.4058641e-01   4.6054677e-01
  -4.7853082e-01   1.3001686e+00
   1.1780168e+00  -1.5365838e+00
  -2.8191503e-01   1.4402313e+00
   4.4529667e-01   2.6131713e-01
  -9.9301645e-02   1.0017847e-01
   9.5143998e-01   3.3309252e-01
  -2.3433188e-01  -6.3621365e-01
  -3.5092210e-01   4.2487476e-01
  -3.6929970e-01   1.5664419e+00
  -5.0983868e-01   1.0328722e+00
  -3.1200146e-01   3.6567209e-01
  -6.4808728e-01   4.4560864e-01
  -2.5978146e-01  -3.2262604e-01
  -2.8352940e-01  -9.2749274e-01
  -7.7780645e-01  -1.2449996e+00
  -1.2602932e+00  -5.3621269e-01
  -1.1689354e+00   5.6247001e-01
  -7.7956845e-01   5.6595318e-01
  -8.1633303e-01   1.1512408e-01
  -3.5568751e-01  -5.7424587e-01
   1.3762196e-01   1.4263385e+00
   1.1709333e-01   1.4256004e+00
   5.5439057e-01   1.8233839e+00
   3.8650845e-01   2.4845437e+00
   1.4529316e-01   5.4761379e-01
   4.5124451e-01   1.6018809e+00
   2.7527895e-01   1.7257678e+00
   5.0682734e-01   1.6021354e+00
   2.6372616e-01   1.2429784e+00
   7.7092971e-01   1.2111410e+00
  -1.5613772e-02   2.7225872e-01
   4.9434099e-01   1.5052746e+00
   4.1650657e-01   1.4945789e+00
   1.0171220e+00   1.3540636e+00
   1.0775381e+00   1.4759144e+00
   5.0523690e-01   1.0376111e+00
   1.0223711e+00   1.2321363e+00
  -1.1314074e+00   1.2020140e+00
  -1.1437687e+00   1.7637330e+00
  -2.3470979e-01   9.9681795e-01
   5.7105181e-01   1.0496990e+00
   3.9694937e-03   1.9155188e+00
   8.1393124e-02   1.4787527e+00
  -5.7459644e-01   1.8570497e+00
   2.6115703e-03   2.0077590e+00
   4.1197549e-01   2.1529479e+00
   1.6176381e-01   1.2831145e+00
   8.4547780e-01   2.0568662e+00
   9.6147706e-02  -6.7707511e-01
   5.5594765e-01   2.0789339e+00
  -1.8251928e-01   3.4052380e-01
   2.2755893e-01  -1.6709543e-01
  -3.2179543e-01   3.1735636e-01
  -4.1048229e-01   5.6966062e-01
   2.5227443e-01   3.1854180e-01
   7.8910750e-01   4.2585056e-01
   5.6994100e-01   2.7671832e-02
   3.8033887e-01   7.0800735e-01
   3.9375738e-01   4.7287986e-01
   1.0737697e-01   5.6793763e-01
  -2.0511621e-04   1.6986652e-01
  -1.3150911e-01   1.3315670e+00
   4.7556342e-01   9.6064914e-01
  -1.1234271e-02   1.7137422e+00
  -1.9714294e-01   1.4396637e+00
  -4.2663215e-01   1.2932265e+00
   1.6603597e-01   9.1174632e-01
   5.3473727e-01   5.4154889e-01
   2.7983543e-01   7.2362205e-01
  -4.4957772e-01   1.5650697e+00
   9.2614670e-02  -1.3017666e+00
   1.6079811e-02  -7.9791140e-01
   2.2124648e-02  -5.4066462e-01
  -5.7664107e-01   9.5027650e-01
  -2.4680787e-01   4.2287229e-01
  -1.5189278e-01   2.4206763e-02
  -9.1541357e-02  -6.1324713e-01
  -2.7481051e-01  -2.4826317e-01
  -2.0853534e-01   7.0004356e-01
  -3.0029368e-01   1.2292446e+00
   3.2205730e-01  -1.3617733e-01
   2.5906633e-01  -4.2851982e-01
  -7.0657997e-02  -1.3828200e-01
   2.5982802e-01  -2.7958364e-01
  -3.8349059e-01   1.2427134e+00
   6.4598805e-02   6.5306655e-01
  -3.7346120e-01   1.1724915e+00
  -4.9522193e-02  -1.1059842e+00
   3.6241963e-01   2.4652942e-01
   9.7299012e-02   6.4366510e-01
  -3.6790460e-02   5.4990571e-01
   1.8449105e-01   6.0852672e-01
  -5.0581341e-01   9.8287794e-01
   3.3727314e-01  -2.4941719e-02
   1.1393646e-01   5.5632973e-01
  -1.5677194e-01   1.0612101e+00
   1.0281917e+00   2.1261030e-01
   1.1282986e+00   3.0509879e-01
   4.5396552e-01   6.8277375e-01
   4.7972253e-02   9.8053277e-01
   4.6082803e-02   8.1075881e-01
  -4.2583715e-01   1.1871750e+00
  -7.0841140e-01   1.3322343e+00
  -4.0820520e-01   1.2925666e+00
  -1.5202712e-01   4.0959048e-01
  -2.3379022e-01   2.7830983e-01
   1.4438107e-01  -2.0313052e-01
  -1.0444194e+00   1.3769033e+00
   5.2727321e-02   1.9555596e+00
   1.3782807e+00   3.0082549e-01
  -1.9514138e-01   6.8193662e-02
  -2.6743323e-01  -1.1343374e-01
  -5.8468587e-01  -1.8451096e-01
  -3.7592518e-01  -1.1948028e-01
  -2.8006729e-01  -3.6397045e-01
   3.0993192e-01   2.0961302e+00
  -9.0550423e-02   2.5210320e-01
  -6.8577961e-01   9.2559258e-01
   4.4338594e-01   1.6790721e+00
   2.3947308e-01   1.0369696e+00
   4.3694218e-01   7.6817440e-01
   3.0397079e-01   1.4336583e+00
  -5.0077644e-02  -1.2617535e-01
   8.3693851e-02   1.6610444e+00
   2.3042129e-01   1.0393143e+00
  -4.0704371e-01   1.5973504e+00
   8.2860388e-02   1.4268944e+00
   3.1575554e-01   1.2738980e+00
   3.1575643e-01   9.9985340e-01
   4.6870205e-01   1.4007294e+00
   2.6773633e-01   1.7177514e+00
   5.6680879e-01   1.2643132e+00
   2.5462274e-01   8.0420018e-01
  -2.4883452e-01   3.6481253e-01
  -1.5944084e-01   1.3384447e+00
  -4.6136108e-01  -6.3331195e-02
  -3.6135463e-01   1.8981730e+00
  -3.8238798e-01   3.7826793e-01
   1.6571230e-01   8.2130761e-01
  -8.6846424e-02   1.6887356e+00
  -5.2607979e-01   7.2850034e-01
  -3.3821044e-01   9.3559684e-01
   3.0310273e-01   1.7376435e+00
  -2.8707435e-01   1.3387304e+00
  -3.9050345e-01   9.4610373e-01
  -3.1333147e-01  -1.0501991e+00
  -7.6958901e-02   1.5924090e-01
  -1.7873445e-01  -1.3198729e-01
   1.6348624e-01   2.4123558e-01
  -8.4657085e-02  -6.7216299e-02
  -6.2260912e-01  -1.8496944e-01
   2.2162620e-01   8.4359166e-01
  -6.3077641e-01   8.3610875e-01
  -8.2977460e-01   3.3315459e-01
  -4.7542280e-02   4.9046504e-01
   7.8557712e-01   9.0182558e-01
  -1.8463976e-02   9.4957114e-01
   4.7261789e-01   6.6976112e-01
   1.5563827e+00   9.7609534e-01
  -5.4814292e-01  -3.5712641e-01
  -4.7363145e-01   6.2090217e-01
  -5.9029968e-01  -2.7040456e-01
  -2.1073004e-01  -9.0795031e-01
   8.7939243e-01   1.2675479e+00
  -3.7746617e-01  -1.7673217e-01
  -2.0685449e-01   9.4891214e-02
  -6.8158325e-01   4.4934891e-02
  -1.5719737e-01   5.0899301e-01
   1.3949443e+00   1.4345065e+00
  -1.4493005e+00  -6.5840005e-01
  -9.5108379e-01  -6.5009973e-01
  -1.6206247e+00  -1.0012049e+00
   9.8006711e-01   1.2729353e+00
   1.0538364e+00   1.2069612e+00
   2.3625918e-01   5.5909893e-01
   1.3373800e+00   1.2222180e+00
   6.7486147e-01   1.3120834e-01
  -3.2967707e-01   4.4815194e-01
  -2.9613139e-01   9.8244616e-01
   3.0501226e-01  -4.6304128e-02
  -1.1579833e-02   5.0664735e-01
  -4.6742401e-03   9.1317004e-01
  -1.5961260e-01   3.8949379e-01
  -1.7693903e-03   8.2047302e-01
   3.4966704e-01   1.9744404e-01
   1.7417310e-01   9.2616948e-01
   3.2388409e-02   6.5789836e-01
   5.1894401e-01   2.5395713e-01
   2.5564433e-01   4.2612308e-01
   3.1745463e-01   4.2738892e-01
   3.1394872e-01   2.3449776e-01
  -1.6344923e-01   3.0955960e-01
  -8.5481073e-02   9.9504020e-01
  -1.1570409e-02   1.2205696e+00
   2.0438728e-01   5.6720405e-01
   3.5756606e-02   9.8552777e-01
  -1.2282214e-01   3.7473382e-01
  -3.3147636e-01   1.4134439e+00
  -3.5235605e-01   2.1449224e+00
  -5.6552869e-03   7.5847030e-01
  -3.5251918e-02   1.2326808e+00
  -9.6723285e-02   1.8935689e-01
  -4.5416658e-01   7.1058723e-01
  -1.1653513e-01   1.2183253e+00
  -4.2625474e-01   1.2338066e+00
  -2.0141959e-01   9.9792505e-01
   1.2999602e-02   7.5309851e-01
   6.8623034e-01   3.9199498e-02
  -3.6564226e-01   9.5628361e-01
  -2.3231909e-01   7.4674147e-01
  -1.1386004e-01   5.7358846e-01
   1.3827671e-01   1.2266613e+00
   5.1227535e-01   1.4419037e+00
   2.6686717e-01   1.6382357e+00
   8.6130001e-01   2.2747352e+00
   3.9772463e-01   2.3603472e+00
   1.6951129e-01   2.9076273e+00
  -2.9749564e-02   3.0109845e+00
   2.1966169e-01   1.3383059e+00
  -8.9959626e-02   1.6971980e+00
   2.3876040e-01   1.2363325e+00
   7.0865956e-03   1.0613102e+00
   5.4673890e-02   9.2096829e-01
  -1.4810985e-01   8.1377487e-01
  -1.4280436e-01   9.0595795e-01
  -2.9325329e-01   8.0317095e-01
  -4.8546360e-01   7.6592260e-01
   4.0638844e-02   8.3084452e-01
  -3.5454056e-01   1.2123414e+00
   5.3523847e-01   1.0192094e+00
  -8.7397775e-01  -2.2658566e-01
   5.7592510e-01   1.8286303e+00
   3.1938229e-01   9.9519886e-01
  -1.2981320e-01   5.7556406e-02
   6.0367168e-01  -1.7418633e-01
  -2.1050726e-01   6.5646981e-01
  -4.3866910e-01   1.1251814e+00
  -7.3412080e-01   2.3539697e-01
  -1.7929331e-01   1.2001415e+00
  -1.1891048e-01   2.1513831e-01
  -5.1323013e-01   5.7971156e-01
  -6.6783041e-01   1.3328168e+00
   1.9354157e-01   4.5683819e-01
  -9.6388163e-01   4.5851072e-01
   9.6707685e-02   4.3197323e-01
   4.2669511e-01   1.3158369e+00
  -4.7020148e-01   6.0648699e-01
  -2.8753372e-01   4.1634480e-02
  -8.2708922e-02   5.8852104e-01
   8.1941478e-01   8.8710645e-01
  -8.7343571e-02   2.1580413e+00
   2.2681616e-01   2.0834293e+00
   2.6979168e-01   1.5077586e+00
   2.0631194e-01   1.0898170e+00
  -2.0206596e-01   1.2929442e+00
   4.9003012e-01   9.9975514e-01
  -9.5684396e-01   6.9139761e-01
  -1.0550673e+00   1.0475835e+00
   3.4421635e-01   1.8056925e+00
   1.6762034e-01   8.0822172e-01
   9.8919479e-01   1.9646115e-01
   3.0474833e-01  -3.9694479e-01
   2.3074653e-01   1.9949333e+00
   1.1578919e-01   1.8481456e+00
   3.1929729e-01  -1.3437270e-01
   4.9593132e-01   1.0135553e+00
  -4.1014607e-01  -3.0508087e-01
   1.6322981e-01   6.5896145e-01
   8.4687076e-01   1.0181901e+00
   8.5074068e-01   9.0070176e-01
  -2.1061535e+00   1.0342888e+00
   8.9682549e-01   1.4420055e+00
   7.7937941e-01   1.2922000e+00
   4.8154017e-01   8.4433386e-01
  -1.1050641e+00  -1.1696482e+00
  -4.4737168e-01   2.3658823e-01
   8.3423851e-01   5.6268208e-01
   1.0760062e+00   5.4590597e-01
   2.4888679e-01   1.8870365e+00
  -7.1501706e-01  -8.1757001e-01
  -2.4412218e-01   1.1107007e-02
  -1.2737253e+00  -7.3428182e-01
   4.2296205e-01   1.8622541e-01
  -7.9732721e-01   2.8887617e-03
   6.9281028e-01   7.7762145e-01
   7.2977001e-02   1.8939803e+00
  -1.0913864e+00   4.8670152e-01
   2.0823501e-01   7.6500499e-01
  -2.1006976e-02  -2.9480774e-01
   8.5856313e-01   6.4070750e-01
   3.3845444e-01   3.5549826e-01
  -5.3698179e-03   1.2076188e-01
  -7.8384840e-01   3.4198621e-01
  -5.7933657e-01   5.7798445e-01
   3.1220027e-01   8.9092288e-01
   8.5809240e-02   6.2202052e-01
   1.3385913e-01   1.7378654e+00
  -8.7698550e-02   1.6888244e-02
  -6.8815054e-01   7.8820146e-01
   4.4947565e-01   1.3012079e+00
   3.9315960e-01   7.5972733e-01
   2.6158229e-01   4.4355987e-01
   1.9071260e-01   1.1394938e+00
  -2.1371881e-01  -3.2414667e-01
  -4.7356345e-02   1.4377654e+00
   4.8568886e-02   8.1532868e-01
  -4.7158516e-01   1.3824596e+00
   2.2802576e-01   1.1634880e+00
   3.6783137e-01   8.8762274e-01
   5.1056793e-01   7.1544938e-01
   6.7071936e-01   1.0943841e+00
   3.6150307e-02   1.4256201e+00
   4.4327703e-01   9.3724210e-01
  -7.3058676e-02   5.1182849e-01
  -3.6323191e-01   1.0369194e-01
  -1.0665641e-01   1.1012619e+00
  -5.0971191e-01  -2.5351011e-01
   1.1351032e+00   2.5180209e+00
  -4.5131376e-01   1.7344033e-01
   1.7613757e-01   5.5028164e-01
  -6.4757222e-02   1.4382966e+00
  -6.7098356e-01   5.3420237e-01
  -4.1054517e-01   7.1951001e-01
   3.5305995e-01   1.4420247e+00
  -3.3624508e-01   1.1131021e+00
  -4.1836504e-01   7.3748061e-01
  -4.8485248e-01  -1.2511399e+00
  -7.6501413e-01   1.6429547e+00
  -7.6266241e-01   1.8762210e+00
   6.3270217e-02   4.7307387e-01
  -1.0305112e+00   3.7602494e-01
   6.9965225e-01   2.0977095e+00
   5.6603607e-01   1.6907823e+00
   4.7732419e-01   2.3278504e+00
   2.4441981e-01   1.6533566e+00
   9.6247011e-01   1.8549088e+00
   4.0883507e-02   1.0855114e+00
   5.8613690e-01   1.3046370e+00
   2.8294031e-01   1.5816573e+00
  -3.2931925e-01   1.5469361e+00
  -4.2705539e-01   1.3078944e+00
   2.1459411e-01   1.3634095e+00
  -3.2056821e-01   1.2683704e+00
  -4.1672150e-01   1.3683013e+00
  -5.8857829e-01   7.8250190e-01
  -7.8767536e-01  -2.9620911e-01
  -4.1737602e-01  -6.4044918e-02
   1.4517480e-01  -3.9160434e-01
  -7.0935543e-01   1.4696028e+00
   3.5835892e-01   1.9235736e+00
   8.3804619e-01  -2.8511285e-01
   1.1554073e-01   1.2869226e-01
   3.9167582e-01   1.9100447e+00
  -1.0832035e-01  -1.4461469e-01
   9.0786539e-01   1.4583344e+00
   1.1819342e-01   7.0442314e-02
  -3.4942522e-01  -6.5019274e-01
  -5.0847496e-01   1.2561088e-01
  -9.1643951e-01  -2.9121045e-01
  -3.1076597e-01   5.4065899e-01
  -1.9479386e-01   5.2526716e-01
  -2.8793604e-01   2.1668229e-01
  -3.5978008e-01  -1.2458955e-01
  -5.2565668e-02   3.0316758e-01
  -2.1905539e-01   5.8762856e-01
  -5.7930968e-01   3.1807277e-01
  -1.0132464e+00  -9.9110527e-03
  -3.5602920e-01  -1.7073210e-01
   3.2344289e-01  -3.9662192e-01
   8.7442133e-01   4.7214406e-01
   7.3514331e-01   1.0392137e-01
   2.2924633e-01   7.1097731e-01
   3.1223969e-01   6.0921036e-01
   3.3236469e-01   5.5320679e-01
   2.0961821e-01  -3.3912588e-01
  -4.8348924e-01   1.9061277e-02
  -1.1146747e+00  -1.0992668e-02
  -5.0226211e-01  -3.5229814e-02
   1.3453955e+00   3.1523096e-02
   1.1353823e+00   1.7767777e-01
   8.5793225e-01   1.0620316e-02
   5.4363641e-01   6.1348951e-03
   2.2841013e-01   5.8366645e-01
   2.7218784e-01   6.5497654e-01
   3.2585887e-01   4.0893453e-01
  -3.2507578e-03   4.9677963e-01
  -4.4956761e-02   1.1714423e-01
  -4.1595028e-02   1.1030119e+00
   4.8020380e-01   9.1219990e-01
   9.6184144e-02   1.8490169e+00
   1.0443911e-02   1.3955416e+00
  -2.9850824e-01   1.2873625e+00
   3.3804803e-01   6.5865613e-01
   5.4030330e-01   5.0045521e-01
   2.8521036e-01   6.7892265e-01
  -3.5079780e-01   1.5309721e+00
  -1.5919230e-01  -8.3947237e-01
  -1.6230433e-01  -6.2535009e-01
  -4.7626792e-01   9.0634377e-01
  -2.3703695e-01   3.8765940e-01
  -2.2381194e-01  -3.1588762e-02
  -1.9944153e-01  -6.5093421e-01
  -2.7901996e-01  -2.8421011e-01
  -1.4428606e-01   6.7711092e-01
  -1.5973681e-01   1.1651430e+00
   2.8449676e-01  -1.8924150e-01
   1.7475883e-01  -4.6140498e-01
  -1.2064649e-01  -1.8905552e-01
   1.9573524e-01  -3.3498033e-01
  -2.1267204e-01   1.2472579e+00
   1.8574562e-01   6.1632271e-01
  -1.8011283e-01   1.1828620e+00
  -1.2394908e-01  -1.0991742e+00
   5.0062855e-01   4.5116525e-01
   1.6529955e-02   9.8380811e-02
   6.1776973e-01   5.4369168e-01
   5.8107269e-01   8.0580367e-01
  -1.5485273e-02   2.9798993e-01
  -5.5204703e-01   1.8935016e-01
   1.8641679e-01   1.6740244e+00
  -3.2489580e-01   2.3598968e-01
   1.7053615e-02  -2.0718676e-01
  -5.8221878e-01  -8.8007998e-01
   4.5632329e-01   4.1400857e-01
  -1.1342914e-01   1.5123075e-01
  -6.2706031e-01   1.0269647e-01
  -7.5100840e-02  -3.9174773e-01
  -8.5557433e-02  -8.0104391e-02
  -2.4121731e-01   1.4360116e-01
  -9.7798276e-01  -1.2188781e+00
   3.7734539e-01   1.1316614e+00
  -1.0959447e-01   1.0407173e+00
  -3.1954064e-01   8.0337045e-01
  -4.3970087e-01  -1.4742537e-01
  -2.9049631e-01   5.7946046e-01
   1.6229565e-01   8.3148571e-01
   3.7187525e-02   4.4157948e-01
  -7.9956531e-01  -1.5624678e+00
  -6.3906701e-01  -1.3768471e+00
  -1.4854127e-01  -3.3690774e-01
   1.4639578e-01   8.5464665e-01
   1.3204829e-02   1.6946785e-01
  -4.3170416e-01  -1.1587279e+00
  -5.9066180e-01   6.2750785e-01
  -2.3390017e-01  -6.9817692e-01
   5.3451214e-02   1.7833565e-01
  -2.0579715e-01   1.7064165e-01
   7.7619663e-01   5.6375652e-01
   2.9350957e-01   6.3732683e-01
   1.8632991e-01   5.4455733e-01
  -7.9921884e-02   7.5882441e-01
   9.4639253e-01   1.0282481e+00
   4.5724188e-01  -1.5665127e-01
   3.3024427e-01   1.0983481e+00
   8.6104021e-01   1.6087892e+00
   8.6685574e-01   1.1345776e+00
   2.4819745e-01   6.0882966e-01
  -4.3391970e-01   1.3425008e-01
  -6.4264371e-02   9.7165947e-01
  -8.8873722e-01   7.4196740e-01
   1.3963284e+00   1.8053361e+00
   2.9338659e-01   1.4651066e-01
  -1.0762599e-01   8.4013115e-01
   7.7151030e-01   1.1367594e+00
   5.5185767e-01   2.3539778e-01
   4.4976861e-01   7.5099161e-01
   8.3661577e-02   1.0886126e+00
  -5.1376932e-01   9.2305889e-01
  -2.7818274e-01   1.0981212e+00
  -1.8666299e-01   1.1325016e+00
  -3.2727573e-01   7.7789389e-01
   1.2311597e-01   2.5937354e-01
  -1.1011137e+00   7.1975546e-01
  -1.9642427e-01   6.0180691e-01
  -2.5147759e-01   1.9007807e-01
   2.4841639e-01  -8.5345738e-02
   1.4649754e-01   6.4621927e-01
   2.4602727e-01   1.4034719e+00
   8.8394626e-01   7.3008427e-01
  -2.4784978e-01  -2.4591320e-01
  -1.8185904e-01  -4.1503073e-01
  -2.6957452e-01  -5.1835816e-01
  -2.2197644e-01   7.5328706e-01
  -2.7934642e-01  -4.8405203e-01
   1.0734583e-01  -1.3006343e-01
  -1.7893859e-01   1.0256230e-01
   5.7983652e-01   7.2609398e-01
  -9.5847419e-03   8.0222395e-01
   3.9092463e-01   2.2290699e-01
   1.4653421e-01   2.3102422e-01
  -4.1507497e-01   6.5188740e-01
   6.8075657e-01   9.6489489e-01
   5.4823316e-01  -9.7469925e-02
   5.1439084e-01   6.5823339e-01
   9.1078725e-01   7.0908970e-01
  -1.1031639e+00   7.8061465e-02
  -8.7687197e-01  -5.2986997e-01
  -1.6027827e+00  -6.6740672e-01
   1.4643811e-01  -2.8764116e-01
   1.0797185e+00  -6.9210723e-01
   2.5587898e-01  -6.6471905e-02
  -3.0455456e-01   1.3104241e+00
  -2.3847169e-01  -4.3833491e-02
  -3.3806199e-01  -4.8843583e-01
   5.0047340e-01  -1.9498091e-02
   1.1200920e-01   1.0756160e-01
  -2.4742506e-01  -4.6437716e-02
  -6.7060602e-01   9.3260358e-01
  -4.0888451e-01   1.1899018e+00
   4.2927244e-01   1.1901194e+00
   9.9166899e-02   8.1695090e-01
  -3.9891656e-01   5.7601598e-01
  -2.5042045e-01   1.0646701e+00
   2.8121782e-01  -8.9366661e-04
  -2.6145993e-02   5.2097278e-01
   1.2272327e-02   9.7013380e-01
  -1.7069353e-01   4.6037613e-01
  -4.9279080e-02   8.8292700e-01
   3.6559995e-01   2.5536360e-01
   1.6692439e-01   9.9170777e-01
   2.7244183e-02   8.5946750e-01
   4.8542760e-01   2.6619246e-01
   2.2240702e-01   3.9168774e-01
   2.7866023e-01   4.7625423e-01
   2.6094266e-01   2.4487113e-01
  -1.8892700e-01   2.7443374e-01
  -1.5133054e-01   9.8785939e-01
   4.5120646e-01   7.4072731e-01
   2.3955109e-01   6.1471046e-01
   4.6526532e-02   1.0255921e+00
  -2.1700810e-01   4.2711283e-01
  -3.3361206e-01   1.4472826e+00
  -3.6770175e-01   2.1418922e+00
   2.5062317e-02   8.2356769e-01
  -2.5444693e-02   1.2661382e+00
  -6.4559552e-02   2.8271831e-01
  -4.6852963e-01   7.8850055e-01
  -1.9450711e-01   5.0188008e-01
  -3.5754022e-01   1.3290979e+00
  -1.9894854e-01   1.0443821e+00
  -6.3338000e-03   7.5742590e-01
   6.0685603e-01  -5.0629971e-02
  -1.5597142e-01   8.7054774e-01
  -7.7352851e-01   7.4708199e-01
  -4.1247153e-01   7.3340616e-01
   3.6253181e-01   3.8517333e-01
   7.0503423e-01   6.8812402e-01
  -2.4684936e-01   1.3019818e+00
  -1.1585932e+00   1.3179730e+00
  -3.8413592e-01   1.5608152e+00
   4.8889066e-01   6.3486370e-01
   3.8279528e-01   3.1070308e-01
   1.7060832e-01   1.1199836e+00
   4.5041882e-01   5.1845062e-01
   1.1341849e-01   1.1467611e+00
  -4.4106010e-01   8.3585020e-01
   1.0978843e-01   4.8821620e-01
  -7.4512801e-01   1.2049161e+00
   3.2687080e-01   9.2866144e-01
   5.2412458e-01   1.2103041e+00
   2.8979258e-01   3.6992097e-01
   5.8943236e-01  -3.7544666e-02
   4.8729350e-01   2.2168071e-01
   5.8300145e-01   1.1896839e+00
   7.0289443e-01   5.4436841e-01
  -6.3429411e-01  -5.1304862e-02
  -4.1095443e-01   1.8687149e-01
  -1.5852149e-01   2.5124736e-02
  -5.6139381e-02  -1.2282317e-01
  -7.0924825e-01  -6.2292555e-01
  -1.3815459e+00  -4.2493044e-01
  -7.0090231e-01  -3.9647736e-01
   2.2730583e-01   8.7687490e-01
   5.8440563e-01   1.0065519e+00
   9.3376350e-01   6.9723547e-01
   7.8977466e-01   1.3363069e+00
  -2.4795510e-01   8.3533375e-01
   2.5281036e-01   9.3780928e-01
  -4.9622620e-01   4.4300790e-02
   3.8569589e-02  -1.9464296e-01
  -3.3167756e-01   3.1346644e-02
  -6.4697493e-02   1.4004013e-01
  -5.8572123e-01   4.7648743e-01
  -1.6598454e-01   8.8737121e-01
  -6.3500032e-01   6.8538102e-01
   3.7980704e-02   3.7870940e-01
   1.1087077e-02   4.7672135e-01
   5.4089729e-01   3.6142134e-03
   2.1852785e-01   2.9663219e-01
   6.0804512e-01   8.1816312e-03
   2.7831959e-01   7.4827890e-01
   1.6255846e-01   7.3950829e-01
  -1.1533892e+00   7.9108120e-01
   1.3198075e-01   1.0657580e-01
  -3.6613122e-01  -4.0680104e-02
  -3.5543387e-01   2.4651417e-01
  -1.3744596e-01   6.7584075e-01
  -1.2444824e-01   1.0835079e+00
  -1.6402629e-01   3.1891705e-01
  -2.2043390e-01   6.6799591e-01
  -4.2825252e-01   2.4455646e-01
  -1.0401659e-01   4.2420624e-01
   7.3295602e-01   3.1461859e-01
   1.1262641e-02   1.2969278e-01
   1.8757458e-01  -5.0539173e-03
   3.5891155e-01  -3.0618044e-01
   3.5714789e-01  -6.3167471e-01
   5.5033892e-01  -1.2531900e-01
   6.4907052e-01  -3.6645955e-01
  -1.5343991e-01   6.1359984e-01
  -7.5082509e-01   3.0899939e-01
   1.2639797e-02  -2.9510684e-01
   2.6187775e-01   3.5962116e-01
  -6.2810945e-01   5.3640975e-01
  -4.8824720e-01   6.8890817e-01
  -9.3930428e-02   4.1937990e-01
  -1.5156351e-01  -2.0794951e-01
   2.3479537e-01   7.5840708e-01
  -2.9209010e-01   8.5785751e-01
   1.4870623e-01   6.7144614e-02
   2.8256538e-01   6.7705506e-01
  -2.4406419e-01   8.8613892e-01
  -6.9410079e-01   4.1331460e-01
  -4.7102188e-01   1.0130048e+00
  -7.3844730e-01   1.7355430e+00
   9.2481392e-01   1.5424866e+00
  -2.6955252e-01  -1.7052510e-01
   2.2211869e-01   8.8707390e-01
   2.5497808e-02  -7.0740194e-01
   5.8323455e-01   3.7162743e-01
   7.9834231e-03   4.6268270e-01
  -2.2474455e-01   4.9905814e-01
   3.8240549e-01   8.2250409e-01
   6.4780642e-01   4.7535339e-01
  -9.7430838e-01   1.1549827e-01
   1.4683207e-01   4.8281599e-01
   1.4396576e+00  -1.4647780e-02
   9.7104873e-01   1.7337398e-02
  -1.1753798e-01   1.1248863e-01
   4.1844298e-02   7.2314432e-01
  -8.7179906e-02   4.2292230e-01
  -8.4793052e-02   1.4995555e-01
  -1.9737869e-01   4.3316839e-01
  -2.8916883e-01   6.1058227e-01
   8.3687237e-02   2.5632937e-01
  -4.8896517e-01   1.2225357e+00
  -3.7931823e-01   1.4230554e+00
  -2.6097581e-01   1.8165817e+00
  -9.6141143e-02   1.2686822e+00
   1.1618552e-02   1.2833079e+00
  -9.8348405e-03   1.1502832e+00
  -2.4369103e-01   1.1096701e+00
   2.0521310e-01   6.5395576e-01
   9.6725926e-02   7.3277200e-01
   2.3873017e-01   1.1790065e+00
   1.8957453e-01   1.5314595e+00
  -4.8034832e-02   8.8878146e-01
   1.9907294e-01   9.0276876e-01
   5.5053817e-01   1.5256727e+00
   2.5169847e-01   8.5188783e-01
  -1.7072189e-01   1.0942021e+00
   1.0898231e-01   1.4156681e+00
  -6.5425566e-01   2.8950842e-01
  -2.4258220e-02   6.4521895e-01
  -5.6128119e-02   1.1060468e+00
   5.6707609e-01   8.8663309e-01
  -2.7333547e-01   6.6375473e-01
   8.1941910e-01   3.3967519e-01
  -6.0693193e-01   4.1967198e-02
  -4.3121156e-01  -8.3689779e-01
  -5.5535130e-01  -4.9528630e-01
   4.5411168e-01   1.1485979e-01
  -5.8328552e-01  -8.7113356e-01
  -2.1023157e-02   4.9579306e-01
   4.4674795e-01   1.5688913e+00
   2.8735631e-01   2.5131510e-01
  -9.0992475e-01   1.2774796e-01
  -4.9930328e-01   2.7755301e-01
  -1.1223938e+00   8.2158367e-01
   7.4636984e-01   1.8138449e-01
  -7.3437588e-01   2.1330532e-01
   3.2767728e-01   8.6191337e-02
   2.9038700e-01   4.6888711e-01
  -3.7988284e-01  -2.7346416e-01
  -2.6542804e-01  -3.2640686e-01
   9.0982065e-02   8.4516047e-01
  -5.6571772e-01   2.2158911e-01
  -1.0226840e+00   8.2091960e-01
  -2.2466405e-01   2.1644385e-01
   6.4125436e-01  -9.2354878e-02
   9.1041160e-01   2.0364952e-01
   5.4923898e-01   2.2069847e-01
   8.0314372e-01  -1.3183313e-01
   9.2542476e-01   3.6494546e-01
   1.7103323e+00   3.6342562e-01
  -2.6126000e-01   1.1578353e+00
   8.4163058e-01   1.6512986e+00
  -8.2379817e-01   1.0934922e+00
  -2.0857320e-01   2.3982163e+00
  -3.4927837e-01   2.3480274e+00
  -4.9512576e-01   2.4379428e+00
   3.2226676e-01   1.2915103e+00
  -8.9262313e-01   6.8859886e-01
  -7.4796964e-01   9.3715729e-02
  -3.0606514e-01   1.1057171e+00
   1.7482641e-01   7.8796167e-01
  -3.3910097e-01   4.5254354e-01
   4.8338069e-01   2.6629195e-01
  -3.2671465e-01   8.3652291e-01
  -9.5481884e-01   7.6859091e-01
  -8.0936360e-01   1.0064720e+00
  -2.9722797e-01   1.3512034e+00
  -5.0907067e-01   5.0178364e-01
   4.1310503e-01   4.8816852e-01
   6.4070598e-01  -1.7664829e-01
  -1.0594432e-01  -5.0570181e-01
  -4.6953473e-01   2.0665949e-01
  -5.2468486e-01  -4.0258232e-01
   4.9162312e-01  -4.5769890e-01
   8.2260145e-01  -3.9916921e-01
  -8.1859369e-02  -1.4171280e+00
   4.4337970e-01  -2.3790696e-01
   3.2549259e-01  -3.1921134e-01
   1.3375941e+00   3.4309941e-01
   7.8331425e-01  -5.1059739e-01
   4.7181779e-01  -1.2670718e+00
   6.9001493e-01  -7.5400669e-01
   3.2720203e-01   1.3794958e+00
   1.1161468e+00   1.6246623e-01
   1.1045664e+00  -1.9877596e-01
   9.2275764e-01   6.8533169e-01
   5.3163916e-01   1.4410253e+00
   3.5756736e-01   1.3429222e+00
   9.7275461e-01   7.9213945e-01
   9.8176930e-02   1.3762712e+00
   2.3053629e-02   1.4992753e+00
   1.8922193e-01   1.7707268e+00
  -5.8432795e-01   1.2869474e+00
  -7.6510164e-01   9.5317861e-01
  -2.2606869e-01   1.4331947e+00
   2.3498001e-01   8.1769104e-01
   6.5669447e-03   1.1640151e+00
  -9.8031034e-02   9.4065001e-01
  -5.3825194e-01   1.0737550e+00
  -8.8383733e-01   9.9464136e-01
   6.6685808e-01   1.6079904e+00
  -6.3241797e-01   1.2895283e-02
  -5.2867919e-01   6.4313502e-01
   1.3672716e-02   1.3998354e+00
   3.7165381e-02   1.6732388e+00
  -1.5170664e-01   4.3369025e-01
  -3.5267122e-01   1.2687430e+00
  -7.7063857e-01   1.0240233e+00
   2.3438641e-01   1.7803942e-01
   9.2018278e-01   4.0176058e-01
   8.8463932e-01   3.8376519e-01
  -1.1150686e+00   3.1872912e-01
  -4.8773552e-01   1.3909306e+00
  -8.0286607e-01   1.8559209e+00
  -7.0413577e-01   7.5231729e-01
   3.4659021e-01   4.8314349e-01
  -1.0899797e-01  -4.0568759e-02
   5.0853560e-01   2.0193635e-01
   3.4669052e-01   1.9947240e-01
  -6.4557086e-02   1.7428537e-01
   2.1508849e-02   2.2222175e-01
   5.5256226e-01   1.2017294e+00
  -3.1750820e-01   1.1185846e+00
  -2.9533601e-01   2.5466695e-01
   4.9002321e-01   3.5973979e-01
  -3.3718298e-01   1.0971370e+00
   2.6803585e-01   6.9927625e-02
   3.7354599e-01  -3.6076037e-02
  -3.3360395e-01  -1.7771502e-01
  -1.0109952e-04   2.8952233e-01
   2.0633271e-01   3.0037758e-01
   1.1453253e-01   6.9991900e-01
  -4.7176160e-01   4.2302254e-01
  -5.1474726e-01   1.5362186e-01
  -1.9816536e-01   5.4589705e-01
   1.7915735e-01   1.7247620e-01
   3.8405561e-01  -1.5613385e-01
  -2.8376672e-01   1.0531855e-02
  -8.4545330e-02   1.2249097e-01
  -4.3249198e-01  -3.1503141e-01
  -1.8819629e-01   4.2734623e-02
   1.7048113e-01  -1.1619628e-01
   3.1671465e-02  -3.8181473e-01
  -2.9244311e-01  -3.4003258e-01
  -7.0318320e-02   2.8530298e-01
   7.2801422e-01   1.2546550e+00
   8.7881244e-01   1.3423482e+00
   5.1507352e-01   1.1010909e+00
   4.0208053e-01   1.1914077e+00
   2.2653644e-01   1.0859248e+00
   7.1059541e-01   2.3845558e-01
   2.4581256e-01   7.0270289e-01
   3.1455200e-01   9.9002666e-01
  -2.0998221e-02   1.1286103e+00
  -1.7923098e-01   8.2024452e-01
  -2.9801712e-01   1.0717255e+00
  -5.0928967e-01   6.6791741e-01
  -6.9353033e-01   8.3652189e-01
  -4.2761270e-01   7.0962873e-01
  -4.5104469e-01   6.3217070e-01
   5.1796179e-01   1.3019028e+00
  -3.0677577e-01   3.6272447e-01
   2.9221494e-01   1.4461586e+00
   3.6444732e-02   7.4066540e-01
  -9.3021468e-02   2.7864459e-01
  -1.0992199e-01   3.4056638e-01
  -1.9810754e-01   9.4843922e-01
  -3.6384579e-01   8.3247458e-01
  -7.1548613e-01   7.0419692e-01
  -5.0121618e-01   6.8395658e-01
  -8.5789831e-02   4.5020079e-02
   6.0651856e-01   6.6534243e-01
   4.3280759e-01   1.0444945e+00
  -9.0027558e-02   7.7523296e-01
   3.8901603e-01   1.7096725e+00
   2.4504493e-01   1.6507965e+00
  -4.7211298e-01   1.1423668e+00
  -5.0627707e-02   1.0616152e+00
  -1.0678645e-01   1.2342367e+00
   5.0782517e-01   1.0054237e+00
  -1.1495342e-01   6.9537057e-01
  -2.1755325e-01   4.3379041e-01
   5.2381970e-01   6.6333828e-01
   2.6029964e-01   1.4069932e+00
   1.8187170e-01   5.6005030e-01
   8.7350973e-02   6.6185764e-01
  -6.0916068e-01   1.3745468e+00
  -6.2826507e-01   1.0906014e+00
   7.2195548e-01  -7.4749738e-01
  -8.3653493e-01   9.6576488e-01
   3.7201808e-02   1.1289862e+00
  -5.6676042e-01   4.1129810e-01
   5.8675845e-01   1.1262228e+00
   1.8675764e-02  -3.2817359e-01
   1.3276388e-01   2.9111976e-01
   6.7859203e-01   1.1244586e+00
  -2.4300871e-01   1.0399476e+00
  -5.8265152e-01   9.0272122e-01
  -4.8318676e-01   6.4049103e-01
  -3.2308241e-01   5.6109257e-01
  -6.9394786e-01   1.4943975e+00
  -1.5661775e+00   2.0609148e-01
  -1.4856565e+00   1.3178742e+00
  -2.8366955e+00  -7.4045878e-01
  -1.0134719e+00  -6.8776385e-01
  -1.6267205e+00  -5.5644348e-01
   1.0690302e-01  -1.4328532e+00
   1.1086591e+00   1.5875059e+00
  -2.6904394e+00  -9.1799859e-02
   1.5685139e+00   1.9294773e+00
  -2.7076107e+00   4.8189869e-01
   1.7227364e-01  -1.5854970e+00
   8.7367042e-01   2.1390236e+00
   1.1903713e+00  -7.5927629e-01
   1.4133206e-01  -1.3596145e+00
   1.0645447e+00  -9.9934805e-01
   1.0654490e+00  -6.7840279e-01
   1.0348940e+00   2.1251103e-01
   1.1059863e+00  -9.9947431e-01
   8.8131753e-01   1.6429380e+00
   2.9106233e-01  -6.5503955e-01
  -1.9233461e+00  -2.3303737e-01
   3.9465945e-01  -1.2388148e+00
   1.5283425e+00   1.9661108e+00
  -1.8324360e+00  -7.1570124e-01
   1.3694543e+00   1.7082320e+00
   1.0389286e+00  -6.5933288e-01
   1.3939537e+00   1.8867128e+00
   2.1020943e+00   2.2745800e+00
  -5.5908254e-02   2.1317520e-01
  -2.1983911e-01   1.0631537e+00
  -3.1245857e-01   9.0452162e-01
  -3.5894317e-01   1.1203477e-02
   8.8404627e-01   2.4930247e-01
  -1.8536313e-01   1.5029966e+00
  -1.1227720e-01   1.5150975e+00
  -7.5222199e-01   1.8052978e+00
  -1.1860675e+00   6.5445357e-01
   2.4381939e-01   9.4949376e-01
  -2.6111408e-01   1.1677049e+00
  -1.7888281e-01   1.0457026e+00
  -5.2730765e-01   1.8348694e+00
  -3.5873198e-01   1.3340955e+00
   2.2626093e-01   3.9609462e-01
  -1.6502953e-01   4.7223319e-01
   2.8183203e-02   8.5994060e-01
  -9.7734204e-02   3.8030230e-01
   3.5887587e-01   4.7184175e-01
   1.9328522e-01   8.1853876e-01
   9.1263184e-01   1.4630021e-01
   7.6390787e-02   1.3033067e+00
   6.1131644e-01  -1.3498451e-01
   6.8520023e-01   1.4896302e-01
  -8.1017880e-01   1.5370348e+00
  -9.6532073e-01   1.3317493e+00
   6.9216318e-01   6.4311442e-01
   6.9125296e-01   6.6466698e-01
   4.8010396e-01   4.7775112e-01
   4.0794018e-01  -1.4085945e-01
   7.8711417e-01   1.0398782e+00
  -4.6965714e-02   8.4669216e-01
  -3.8130886e-01   1.1014767e+00
   1.0428320e+00   8.9264501e-01
   8.7911749e-02   1.2637103e+00
  -7.9165716e-02   1.5158523e+00
   4.4362244e-01   1.1916366e+00
   9.7393011e-01   9.6990776e-01
   1.0342763e+00   1.0582545e+00
   3.1666816e-01   7.3543314e-01
   5.5686329e-02   4.4819706e-01
   7.1188451e-01   7.0478965e-01
   4.2943729e-01   5.6608212e-01
   4.1158660e-01   9.9151340e-01
   2.3412468e-01   7.5131289e-01
  -2.3920335e-01   1.2296831e+00
  -5.2543917e-01   1.3459501e+00
   6.2148695e-02   1.6035045e+00
  -2.2521102e-02   1.5818488e+00
  -1.9123303e-01   2.2917700e+00
  -3.5175001e-01   2.5889489e+00
   7.0898550e-01   1.1188252e+00
   2.4669434e-02   2.3090704e-01
  -8.0837301e-01   1.4743374e+00
   1.7306299e-01   3.8594472e-01
   4.0143608e-01  -3.5111010e-01
  -1.1237720e+00   3.3130355e-01
   5.4346632e-01  -2.1291286e-01
  -1.0082252e+00   6.8754681e-01
  -1.4135929e+00   9.7327956e-01
  -1.6372428e+00   2.0468431e+00
  -6.1405063e-01   1.1319433e+00
  -8.8166654e-02   1.1038731e+00
   1.6991004e-01   1.0539261e+00
  -1.1033860e-01   2.4621932e-01
   5.0405549e-01   4.0660129e-01
   3.0853235e-01   5.8934768e-01
   2.9715843e-01   1.2486382e+00
  -5.6316370e-01   2.5313184e-01
  -6.0832736e-01   4.9409512e-01
  -1.4454361e-01   5.4635339e-01
  -1.6600070e-01   4.2451695e-01
  -5.2769068e-01   1.4834485e+00
  -5.5777453e-01   8.1899006e-01
  -1.9276132e-01   1.2424768e+00
  -4.2855124e-02   6.4997484e-01
  -3.4959169e-01   2.3598938e-01
  -5.1091292e-02   5.2622463e-01
  -9.1397139e-01   5.4121265e-01
  -1.5124789e-01   6.7982711e-01
   5.2449158e-01  -2.9468056e-01
  -1.0276322e-01  -1.0231437e-01
  -1.9253515e-01   7.7198348e-01
  -1.3262980e-01   5.3869210e-01
  -1.2994746e-01   1.4515757e+00
  -3.2574064e-01   4.9561856e-01
   4.2246163e-01   3.4172785e-01
   2.3701072e-01  -6.2266010e-02
   1.7126184e-02  -2.1605706e-01
  -1.1430180e-01  -1.0101338e-01
   3.0520909e-01   1.2817123e-01
   1.7357246e+00  -1.3005996e+00
   2.3848418e-01  -1.1156589e-01
   7.0527827e-01  -8.6817972e-01
   3.9461795e-01  -1.4621147e-01
  -1.2468919e-01   1.2012648e+00
  -7.9721919e-02   2.9901702e-01
  -1.1513930e-01   6.5076570e-01
  -1.4812636e-03   9.8357426e-01
   2.2992920e-01   1.0505179e+00
   2.4904970e-01   5.9307466e-01
   1.0612787e+00  -4.4166920e-01
   1.2123557e-01  -4.3861766e-01
   1.2030909e+00  -2.1694271e-01
  -3.5363247e-01   1.6481567e-01
   2.0152496e-03   1.0436556e+00
  -4.6021898e-01   1.1837031e+00
   2.3913042e-01   1.0802811e+00
  -9.1949765e-02   9.1478873e-01
  -4.1823380e-01   1.1747168e+00
  -3.7745404e-02   8.2052981e-01
  -5.6970958e-01   1.3683792e+00
  -6.4996516e-01   1.3521401e+00
  -5.0206406e-01   1.3893894e+00
  -6.1231744e-01  -1.3585586e+00
  -3.7575537e-01   1.1541383e+00
  -2.8375293e-01  -1.0287279e+00
  -5.7949055e-01   1.9763666e+00
  -4.3585724e-01   8.8418478e-01
   1.7496900e+00  -2.7496165e-01
  -4.7887876e-01   8.4981169e-01
  -4.7116794e-01   1.9547275e+00
   1.3118357e+00  -1.0728351e+00
  -7.1227276e-01   1.6340591e+00
   7.9217052e-01  -1.2781881e+00
  -2.1957051e-01   1.3410870e-01
  -7.0606302e-02   3.5988427e-01
  -9.9145662e-02   2.6665192e-01
  -3.4091429e-01   2.2214524e-01
   9.5471272e-01   1.0994528e+00
   8.7914645e-01   8.8760307e-01
  -5.4765778e-01   2.5811357e-01
  -3.6520283e-01   6.6630429e-01
  -6.2141109e-01   4.8540588e-01
  -5.3683088e-01   6.3797754e-01
   6.1543162e-02   2.9911307e-01
   9.9612301e-02   7.7718344e-01
   4.3746775e-02   8.3129360e-01
  -3.9790880e-01   9.5420024e-02
   4.2793686e-01   1.1002860e-01
  -6.5027082e-01   1.2413925e+00
  -2.1365537e-01  -8.2716542e-01
  -1.1040300e-01  -6.4500650e-01
   7.6645982e-01   1.0308475e+00
  -1.0010715e-01   6.1310000e-01
   5.4826181e-01   9.5719409e-01
  -6.2728266e-02   7.3275392e-01
  -1.0873447e+00  -5.1472186e-02
   1.5948345e+00   1.0594275e+00
   4.7503052e-02   5.5778415e-01
   2.1581661e-01   4.9665131e-01
   1.3231485e-01   4.4731164e-01
  -1.5518063e+00   1.0023273e+00
   8.0982978e-01   1.0367058e-01
   1.1442936e+00   3.1777820e-01
   5.7828083e-01   9.7263444e-01
   1.6768393e+00  -5.2981355e-01
   4.8804453e-01   1.8849804e-01
   5.3242085e-01   9.9022674e-01
  -1.8557769e-01   1.0408090e+00
  -5.7135657e-01   5.4076114e-01
  -3.9638509e-01   7.3917766e-01
  -6.0378883e-01   8.9980705e-01
  -7.5942221e-01   1.6179333e-01
   1.6619025e-01   1.0230090e+00
  -1.4230716e+00   7.1892649e-01
  -1.2940942e+00   1.1734266e+00
  -1.4615391e+00   9.5626177e-01
   5.2021432e-01  -1.7301856e-01
   1.3613447e+00  -1.0236028e-01
   6.9817135e-02  -3.7310396e-01
   5.5288063e-01  -3.6258299e-01
   7.8143734e-01   6.7330145e-01
  -8.7628127e-02   8.0108264e-01
  -6.6570895e-01   1.0572169e+00
  -1.7851422e-01   8.4790877e-01
   7.4377194e-01   1.0375109e+00
  -8.1475813e-01   1.0228429e+00
   2.2015439e-01   6.7027803e-01
  -3.0982867e-01   7.4863839e-01
  -2.1082203e-01   2.5555286e-01
   2.2426969e-01   4.7189831e-01
   2.0549187e-01   2.7392853e-01
  -2.6217977e-01   7.8845082e-01
   1.8439411e-02  -2.5988778e-02
  -4.8357908e-02   1.3419830e-01
   1.1447530e-01   5.0287916e-01
  -4.4560310e-01   2.2816703e-02
  -1.0282255e-01   7.8584937e-01
  -2.7481019e-02   1.9962945e-01
   1.7336698e-01   3.6746680e-01
   3.2773157e-01   3.9338031e-01
   1.1458066e-01  -3.7603832e-01
  -3.4627555e-02   8.5612154e-02
   9.4945878e-02   2.3380616e-01
   2.7234153e-01   1.9337639e-01
  -4.9759474e-01  -1.5994934e-01
  -4.3262478e-01  -1.4633164e-01
  -3.9670025e-01   1.2541490e-01
   1.0419107e-01   1.7618629e-01
   2.2578457e-01   4.6885936e-01
  -1.5559881e-01  -8.2180276e-02
  -6.3904473e-02   6.5833528e-02
   3.2615582e-01  -6.9467329e-01
  -1.9165131e-01  -3.9438315e-02
   5.2967737e-01  -1.2591968e-01
   1.3474360e-01   1.6012789e-01
   1.4412401e-01  -3.8859599e-01
   1.6947764e-01  -2.1840020e-01
  -4.4217971e-02   1.2242795e+00
  -5.6967895e-02   2.1892747e+00
   4.3843476e-01   1.2612346e+00
   3.2448202e-01   1.3830055e+00
  -1.3499445e-01   2.4720600e+00
   1.8318180e-01   2.6991870e+00
   5.3867473e-01   3.2736607e+00
   3.1241842e-01   2.0273469e+00
   2.5084967e-01   2.5314409e+00
   5.2164536e-01   2.9013315e+00
   1.6712613e-01   1.9679294e+00
  -2.8910880e-01   2.5430473e+00
  -1.0925729e-01   1.8272850e+00
  -8.7126120e-02   9.8257128e-01
   1.9054878e-01   2.6198604e+00
   2.7654420e-01   1.4416412e+00
   4.0729610e-01   3.1427237e+00
  -1.0218600e-01   1.5782953e+00
  -5.1529920e-01   2.4428951e+00
   4.3470681e-02   1.8193197e+00
  -7.4487123e-01   3.3129395e-01
  -2.2331080e-01   1.4270158e+00
  -7.8403054e-01  -5.3370152e-01
  -3.3975115e-01   1.1887471e+00
   2.7847729e-02   1.0624474e+00
  -2.5139894e-01   3.7136499e-02
   3.2032068e-03   1.0807793e+00
  -6.3799646e-01   8.8048904e-01
  -5.9827293e-01   4.3640331e-01
  -1.1112690e+00   1.1469916e+00
  -2.9090066e-01   9.1774462e-01
  -2.1506313e-01   3.7919112e-01
  -2.8649007e-01   1.3028974e-01
  -4.5484080e-01   3.1432986e-01
   1.3172951e-01   1.0789070e+00
  -3.5817544e-01   1.2671654e+00
  -6.1379651e-01   1.0950286e+00
  -3.8592380e-01   1.1606149e+00
   1.6358344e-01   1.0582958e+00
   5.6145073e-01   5.2899600e-01
   8.2197676e-02   5.1911275e-01
   3.6309347e-01   5.8772037e-01
  -4.0453872e-01   3.2819652e-01
  -2.2296293e-01   7.7314695e-01
   2.3208166e-01   2.4473902e-01
   5.1011297e-01   7.7200799e-01
   1.6817285e-01   6.1215883e-01
   1.1647541e-01   8.7197840e-01
  -8.5322889e-02   3.1348590e-01
   1.0707467e-01   7.5084753e-01
   8.6058861e-02   2.2027126e-02
  -3.9900808e-01  -1.9848175e-01
   2.5617790e-01   8.1278831e-02
   5.0939465e-01  -4.6641034e-01
   5.8464567e-01   1.0242825e+00
   8.1118778e-01   6.7644507e-01
   8.4253698e-01   6.9940662e-01
   5.3538399e-01   9.5927985e-01
   7.7649367e-01   5.2954430e-01
   1.3071902e-01  -5.6513270e-02
   7.2845407e-01  -4.5038289e-02
   7.6984408e-01   1.6248845e-01
   4.6631325e-02   4.7637987e-02
   4.3059665e-01   1.5848656e+00
   6.8833860e-01   5.1398943e-01
  -1.1648499e-02   6.3558060e-01
   4.8112885e-01   1.8693291e-01
   2.2471008e-01   1.1208309e+00
  -7.0045136e-01   1.1757494e+00
  -2.9710728e-01   7.3755976e-02
   6.5322449e-01   7.5546711e-01
  -1.1107642e-01   5.6296115e-01
  -3.8371948e-02   1.2596085e+00
  -9.4930096e-01   1.5772448e+00
  -1.8652359e-01   1.3073184e+00
  -8.9186752e-01   9.2211562e-01
   1.5562987e-01   1.2163376e+00
  -2.2063299e-01   2.2820056e-01
   4.1624593e-02   7.9147397e-01
   4.0351967e-02   7.7158383e-01
  -6.3279471e-01   1.5037693e+00
  -2.7467046e-01   1.2350605e+00
  -5.0800017e-01   1.4010261e+00
  -3.4530138e-01   8.4415847e-01
   8.2281216e-02   1.6098489e+00
   2.1346466e-02   1.4664216e+00
  -4.5976504e-01   8.3754397e-01
  -2.5126884e-01   1.1983668e+00
  -4.4271273e-01   1.9496123e-01
   5.2277560e-02   1.4587701e+00
  -1.8240569e-01   2.2815832e+00
  -2.0091834e-01   2.3656304e+00
  -2.5168800e-01   9.8541363e-01
  -1.8191308e-01   1.0893739e+00
  -2.6022348e-01   1.7308671e+00
  -3.1244727e-01   1.4238324e+00
   1.9452488e-01   1.9258851e+00
   8.5442678e-02   2.2185279e+00
  -5.4204611e-01   8.0753371e-01
  -2.1280198e-02   2.0814245e+00
   1.5641073e+00  -1.9981533e+00
   3.5466359e-01   2.2476169e+00
   7.5202511e-01  -9.4946633e-01
  -4.5971947e-01  -4.2271364e-01
  -4.3273688e-01  -5.0070413e-01
   2.0642513e-02   9.3311897e-01
  -4.4409729e-01  -1.5001118e-01
  -4.0703113e-01   4.4892443e-01
  -5.8961855e-01   9.3950975e-01
   1.2005817e+00   1.5488119e+00
  -1.2354799e+00  -6.1182273e-01
   8.0098596e-01   1.1370904e+00
  -4.4361150e-01  -2.9245263e-01
   3.3721021e-01  -7.7216377e-02
  -1.4377974e+00   2.3199362e-01
   1.2753008e+00   1.2839743e+00
  -1.3553387e-01   6.9790317e-01
  -2.1332010e-03   4.9431464e-01
   2.2905528e-01   5.7689587e-01
   1.4121366e-01   1.1250660e+00
   1.7402415e+00   1.5944061e+00
  -2.2246275e-02   7.7228794e-01
  -5.5384760e-01   8.4378918e-01
   7.3996336e-02   7.4349721e-01
  -6.2261085e-01   5.0990089e-01
  -5.0840225e-01   4.8852543e-01
   1.8035854e+00   1.2425232e+00
  -3.2794717e-01   7.7401071e-01
   9.4870139e-02  -4.8955727e-01
  -5.8567536e-01  -4.2455464e-01
  -5.9045583e-01  -2.6577364e-01
  -1.4666640e-02   7.6871556e-01
  -1.0563980e+00  -4.0566424e-01
  -1.9994344e-01   4.5756508e-01
   1.4116253e+00   4.3772974e-01
  -5.0611814e-01   1.0699920e+00
  -2.7664506e-01   7.6159076e-01
   1.9109416e-01  -3.8392813e-01
   2.6311239e-01   8.2686503e-01
   6.4487152e-01   6.3811026e-01
   1.3103680e-01   7.6949505e-01
   3.7233825e-01   4.9539421e-01
  -2.6385407e-01   1.0075542e+00
  -2.6400850e-01   4.6811014e-01
  -9.9247801e-01   4.7869223e-01
  -8.7535915e-02   8.2276470e-01
  -5.9532183e-01   1.0461101e-01
  -9.6829911e-01   2.8204765e-01
   5.0949478e-01  -9.3200844e-01
  -3.2985668e-01   2.8903136e-01
  -2.8395756e-01   1.0751848e+00
   2.2767565e-01   1.1511225e+00
   4.1283985e-01   6.1001738e-01
  -3.0718989e-01   1.2558102e+00
   1.3141401e+00  -1.0842429e+00
   3.6924749e-01   2.0374769e+00
   1.3800576e+00  -5.4607164e-01
  -8.2180199e-01   1.4161068e+00
  -3.0347825e-02   7.0082710e-01
   1.9146436e-01   1.7166842e-02
   1.5300381e-01   3.6694017e-01
  -2.4154467e-01   1.0114617e+00
  -2.7870642e-01   1.7610831e+00
   2.0191463e-01   1.6443046e+00
  -5.9819063e-01   7.4891089e-01
   4.0877969e-01   1.7617598e-01
   2.7634482e-01   2.7613812e-01
  -1.3619321e+00   4.3627219e-01
  -8.9610726e-01   1.1855785e+00
  -6.0059831e-01   9.4315949e-01
  -9.4433283e-01   1.2920374e+00
  -7.9400033e-02   9.2708440e-01
   8.2490152e-02   4.3926480e-01
  -5.9249536e-01   7.6310239e-01
   8.9602035e-01  -4.3239437e-01
   1.4955279e+00  -2.3429823e-01
  -6.8769953e-01   5.1730685e-01
  -3.1407932e-01   7.7038707e-01
  -4.9400898e-01   7.0316817e-01
   1.1785924e+00  -6.1507646e-01
   2.2024350e+00  -8.0186270e-01
  -9.3072945e-03   8.2695884e-01
  -4.9047522e-03   1.3817412e+00
   8.6888408e-01  -1.0932419e+00
  -1.1250692e+00   8.1697555e-01
  -7.6839848e-01   4.7314683e-01
   2.5527722e-01   8.4286303e-02
   9.5226784e-01  -6.1130532e-02
  -1.2701132e+00   9.4261149e-01
  -8.5085302e-01   1.2422266e+00
  -1.1846016e+00   7.8608883e-01
  -2.1349049e-01   4.0324465e-01
   3.3225624e-01   3.7583978e-01
   2.2905226e-01   2.1409786e-01
   2.1218826e-02   1.3709032e+00
  -1.1140765e-01   7.2709495e-01
   3.2369611e-01   1.0504653e+00
  -3.9721691e-01   6.1643242e-01
   1.6564809e-02   6.1244234e-02
   4.0436256e-01   2.9229501e-01
  -4.8908771e-01   7.2600306e-01
   2.7258739e-01   4.9814793e-01
   8.2848377e-01  -6.9924597e-01
   2.7271242e-01  -4.5460367e-01
   3.0591462e-01   5.3901611e-01
   2.4775086e-01   4.1906857e-01
   4.0766545e-01   1.1825387e+00
   7.6364776e-02   3.2819352e-01
   8.3211024e-01  -2.0878681e-02
  -6.6823370e-01   1.5159251e+00
  -5.9245103e-01   1.3031229e+00
   1.9169744e-01  -3.2599515e-01
  -6.5121742e-01   1.4594436e+00
   6.7781533e-01  -2.4432794e-01
   2.2993953e-01   1.4641673e+00
   5.7639846e-01  -4.7754973e-01
   8.6800423e-01  -1.1478101e+00
  -4.5712061e-03   1.4387247e+00
   3.3343624e-01   1.4411899e+00
   2.4551816e-02   1.8695967e+00
   1.1099801e-01   1.8432678e+00
   3.7893009e-01   2.0779504e+00
   1.9462615e-01   1.6842866e+00
  -6.4217923e-03   1.3797251e+00
  -9.9641085e-02   6.8497772e-01
   6.5330865e-01   6.4947506e-01
  -8.5238264e-02   1.6481194e+00
  -9.9444130e-02   1.2191897e+00
  -5.5856139e-01   1.3695834e+00
  -3.8057046e-02   6.9679685e-01
  -4.2855019e-02   1.1298246e-01
  -4.1544147e-01   4.0109762e-01
   5.3761911e-01   1.3516561e+00
   2.7799677e-01   2.0687736e+00
   3.1738814e-01  -8.6895100e-01
   6.4760252e-02   8.8186894e-01
   1.8141447e-02   1.0385317e+00
  -4.2476576e-02   8.1182014e-01
  -6.0505156e-01   8.0564141e-01
  -5.1701185e-01  -7.9526272e-01
  -1.8026952e-02  -7.2505519e-01
  -3.7088910e-01  -5.0832898e-01
   7.3781536e-02   6.1555917e-01
  -8.1850762e-02  -3.3029956e-01
   8.2570410e-01   2.2035918e-01
  -3.5211179e-01   6.6196818e-01
  -1.6140128e-01   6.2069882e-01
  -3.0543247e-01   6.5028107e-01
  -3.6277065e-01   1.0175294e+00
  -5.9820319e-02   6.0533306e-01
   1.0938984e+00   4.0177307e-01
   1.8797395e-01  -1.0615916e-02
  -2.4461399e-01   5.3077305e-01
  -3.3981235e-01   1.1317137e+00
  -2.5270760e-01   4.4917308e-01
  -4.6982229e-01   1.1622864e+00
   9.7452077e-01   4.0698107e-01
   1.8751710e-01   5.2825516e-01
   2.8316136e-01   4.2099007e-01
   1.1839947e+00   5.0620449e-01
   5.7375032e-01   2.6048025e-02
  -2.4117903e-01   8.4788269e-01
  -4.5313004e-01   1.3342242e+00
   2.0959340e-01  -3.0601680e-01
  -3.6226800e-01   1.1575409e+00
   2.9750777e-01  -4.8180336e-02
   4.3751847e-01   9.9501370e-02
   1.8344121e-01  -1.1377369e-01
  -3.1715863e-01   7.5623590e-01
  -2.3480398e-01  -7.8453014e-02
  -3.1631016e-02  -3.3026999e-01
  -4.6958941e-01   8.8519570e-01
  -5.8604055e-01  -2.0128416e-01
  -5.4830868e-01   7.7996845e-01
  -6.1890474e-01   1.0909553e-01
  -2.7074665e-02  -2.1428793e-01
  -4.2843319e-01   7.0770858e-01
  -2.9087722e-01   1.0916501e+00
   5.0538510e-01   1.1439808e+00
  -2.7666978e-01   1.0296224e+00
  -8.7786174e-01   8.4604950e-01
  -8.8507742e-01   1.7784516e+00
  -8.9481301e-01   9.0372021e-01
  -7.7160402e-01   8.6996524e-01
  -1.4177479e+00   8.8675146e-01
   4.5351457e-01   6.5846699e-01
   5.1814343e-01   1.1637053e+00
   1.6932215e+00   5.0316629e-01
   5.2544081e-01   2.4614761e-01
   2.7300986e-01   8.5686824e-01
   3.0912094e-01   6.9788723e-01
   9.8964395e-01  -4.1589484e-01
   1.3286505e-01   8.6773056e-01
   8.1135885e-01  -6.2045819e-01
   1.1157838e-01  -6.2040738e-01
  -3.6951254e-01  -2.0919498e-01
   5.6802403e-01  -7.4260874e-01
  -1.2554329e+00   6.4354285e-01
   1.8660349e-01  -4.5867549e-01
  -1.0921151e+00   9.3144101e-01
   7.5876397e-01   1.2476265e-01
   2.1694662e-01   3.3758450e-01
  -1.1112603e-01   9.6682386e-01
   3.8713646e-01  -4.6861262e-01
   2.6205129e-02  -4.0270679e-01
  -4.0766303e-02  -3.8980690e-01
  -2.0026150e-01  -2.8756014e-01
   4.4533651e-01  -8.5543906e-01
  -1.4722881e+00   8.8629412e-01
  -2.4577650e-02   1.1860861e-01
  -1.6809085e-01  -3.0233034e-02
  -7.2467409e-01   5.7587997e-01
   3.4635540e-01  -2.9354507e-01
   1.0733449e+00   1.5775623e-01
   2.9496277e-01  -1.1252479e-01
  -3.3855528e-01  -2.2217362e-02
   1.4600914e-01   9.8518449e-02
   2.4570582e-01   1.0489136e+00
  -9.9608696e-01   1.1207288e+00
  -1.3521446e+00   1.4600560e+00
  -1.1498077e+00   1.4059395e+00
  -7.0235114e-01   1.4326560e+00
  -7.1104582e-01   8.5872028e-01
  -2.8063560e-01   1.1778074e+00
   5.4784708e-01   8.5265534e-01
   2.5138065e-01   1.0752017e+00
   6.5809518e-01   4.5374648e-01
  -1.8977480e-01   2.2104436e-01
  -5.7230298e-02   2.2576886e-01
  -2.3873285e-02   1.3404275e+00
  -3.1171718e-01  -2.1752356e-01
   3.9061057e-01  -7.6080669e-02
  -6.9662106e-01   6.1135351e-01
   5.0461267e-01  -2.2024722e-01
   1.1059083e+00  -1.4719371e-01
  -5.4241335e-01   5.0907616e-01
   2.4720993e-01   7.3747226e-01
   2.0474088e+00  -1.5878266e-01
   1.2908640e+00  -4.4012450e-01
   5.9157253e-01   2.9697955e-01
   3.2513036e-01  -1.1028542e+00
  -9.2491244e-02   7.8046626e-01
   2.5669817e-01   6.8729904e-01
   5.0796927e-01   1.5362764e+00
  -7.8340241e-02  -2.6488572e-01
  -1.5838390e-01   1.1671560e+00
   4.1846908e-01  -3.5338973e-01
   2.1669801e-01   2.2118621e+00
   5.2077377e-01  -9.6361481e-01
  -1.7920357e-01   2.2161222e+00
  -1.5761736e-01   2.4803359e+00
  -8.6177681e-01   2.1820382e+00
   3.4888780e-01   1.9114401e+00
   1.1113986e-01  -1.1469067e+00
  -3.3265130e-01   3.2019542e+00
  -5.6217417e-01   3.2254195e+00
  -4.2212394e-01   9.3687356e-01
   9.8289826e-02   2.8349908e-01
  -8.7369557e-01   1.1839123e+00
   8.9528181e-01  -2.2739149e+00
  -4.7450916e-01  -1.6477032e+00
  -2.3079607e-01  -1.5662508e+00
   3.5535128e-01   1.1922379e+00
   7.1240972e-02   2.0042282e+00
  -3.1549426e-02   2.6293077e+00
   5.7296046e-02   2.1054933e+00
   6.3549885e-01   1.4328046e+00
  -2.0797194e-01  -1.1556469e+00
  -2.0338140e-01   2.7028359e+00
   4.7940991e-02   1.6544462e+00
   1.6382500e-01   5.4850950e-01
  -1.4802271e-01   4.9692248e-01
   7.1714504e-01   1.3449101e-01
   2.8978331e-01   7.4071004e-01
   9.6697655e-02   9.4848650e-01
   2.5735666e-01  -6.1701783e-01
   1.9756917e-01  -2.7819387e-01
   8.4449429e-01   3.8056439e-02
  -1.4188273e-01   6.3326654e-01
   8.8793894e-01  -8.6939335e-02
  -1.4021160e+00   5.9694429e-01
  -3.6429113e-01   1.8256698e-01
   2.7375414e-01   4.6829767e-01
  -6.8026069e-01   1.3339704e+00
  -7.3821663e-01   9.2242664e-01
  -2.1657537e-02   3.1096079e-01
   8.2675867e-01   5.2805546e-01
  -3.7820746e-02   5.3366157e-01
   9.3584127e-01   9.0377871e-01
   9.2453099e-01   1.1302382e+00
  -3.1654438e-02   3.3361075e-01
  -1.8679970e+00   5.6074125e-01
  -1.2169646e+00   7.7214565e-02
  -7.1835500e-01   7.3648740e-01
  -3.7341400e-01  -1.4935476e-01
   1.3835586e+00  -1.9024076e-01
   9.9472080e-02   2.8953885e-01
   4.3092683e-01   2.1370543e-01
   7.1384322e-01  -3.5703375e-01
  -1.4404668e+00   3.0531197e-01
   1.3962415e-01  -3.2976404e-01
   7.3593546e-01   5.6024575e-01
   5.0174710e-02  -9.8972698e-02
   6.9015248e-01  -7.0302416e-02
   5.9253027e-01   5.8325729e-01
   7.2965671e-01   1.3256875e-01
   8.1663577e-03   3.0020745e-02
   6.5736523e-01   5.1899464e-01
  -8.7053434e-02   6.4759863e-01
   4.4557729e-01   1.5529920e-01
   1.2325324e-01   1.1135406e+00
  -7.8197551e-01   1.0956280e+00
  -4.7575241e-01   6.4834727e-01
  -3.3901011e-01  -2.2492955e-02
   2.2236889e-01  -9.3996635e-02
   1.5721794e+00  -8.1166629e-01
   6.0682029e-01   6.9076762e-01
  -2.1850963e-01   4.7540094e-01
  -1.3009912e-01   1.1962040e+00
  -9.9848813e-01   1.5882671e+00
  -2.8772904e-01   1.2755443e+00
  -9.8832202e-01   8.7726854e-01
   1.6030379e-01   1.1459095e+00
  -2.6029180e-01   2.1432780e-01
  -4.2814578e-03   7.3984483e-01
  -5.7058863e-03   7.1263514e-01
  -6.8622617e-01   1.4043014e+00
  -3.2389547e-01   1.1865867e+00
  -6.1646881e-01   1.3199731e+00
  -3.9067507e-01   8.1152801e-01
  -7.4165792e-01  -5.6251098e-01
  -3.5564681e-01   3.6887501e-01
   4.6915693e-01   6.5676826e-02
  -1.1682201e-01  -6.7506812e-02
  -3.6552173e-02  -2.0783656e-02
  -1.2149361e+00   2.5968037e-01
   2.5898746e-01   5.4803896e-01
   2.6576062e-01   3.4826597e-01
   5.6400893e-02  -2.5503788e-01
   6.7428740e-01  -3.7160865e-01
   3.8483519e-01   8.9772045e-02
   3.4020093e-01  -1.0402201e-01
   1.5985547e-02   8.9468587e-01
  -6.8081239e-01   6.3357980e-01
  -8.8261243e-02   4.8021306e-01
  -2.7567886e-01  -5.3417246e-01
  -4.8311210e-01  -3.2235459e-02
  -3.3690233e-01   2.5667263e-02
  -1.2097441e-01   3.3838547e-01
   1.0686871e-01   5.7439015e-01
   1.5987281e-01   1.1680690e+00
   2.8706806e-01   1.2569447e+00
   2.5862932e-01  -1.7464334e-01
   7.2201155e-01   1.8238554e+00
   9.6739147e-02  -1.8294984e-01
   6.5188860e-01   2.4310050e+00
   2.7007249e-01  -1.5168870e-01
   3.3721617e-01   5.7293150e-01
  -5.5399128e-01  -1.6117892e-01
   2.6178508e-01   1.5768953e+00
  -3.7215478e-01  -2.8319253e-01
  -7.7210700e-01  -5.4070424e-01
  -6.7027046e-01  -6.4598558e-01
   1.9811825e-01  -2.3315249e-01
   2.9502535e-01  -8.7573926e-02
   6.5804003e-02  -1.8580656e-01
  -1.9105720e-01  -9.3333658e-01
  -2.3222516e-01  -5.0093970e-01
   2.6437823e-01   1.2677175e+00
   5.2884432e-01   1.6328807e+00
   1.3856670e-01   3.0360193e-01
  -2.9116932e-01  -1.7613634e-01
   4.2582771e-01   1.4585990e-01
  -7.7853503e-02   4.1879947e-01
   3.8132504e-01  -5.6292747e-01
   4.2625537e-01  -8.7139550e-01
   1.2066094e-01  -6.6724113e-01
   6.7079195e-02  -4.7648630e-01
  -2.5343095e-01   5.0853768e-01
  -6.1697383e-01   1.2925836e+00
  -4.2172455e-01   6.6211898e-01
   1.8556212e-01  -6.5274298e-01
  -1.7611539e-01  -3.7233068e-01
  -3.4808198e-01   1.1323405e+00
  -1.4209301e-01   8.1401162e-01
   2.2646073e-01   3.1658798e-01
   1.2646318e-01   9.1187828e-01
  -1.9658295e-01   5.1457197e-01
   1.0719959e-01   2.5456872e-01
  -5.9622251e-02   3.1073806e-01
   3.4203542e-02   3.0367638e-01
   3.1683456e-01  -1.1316246e-01
   1.7185595e-01   1.3221660e-01
  -3.7062087e-02  -1.0036774e-01
   1.6564030e-01   3.6711835e-02
   7.5941289e-01   1.1216431e+00
  -9.4892257e-01   1.1769176e+00
   9.8382619e-01  -3.8692613e-01
   1.0640299e+00   4.3131889e-01
  -6.5833533e-01   8.4836199e-01
   9.4472350e-01   5.5565482e-01
   9.3741627e-01   6.8886801e-01
   6.1023709e-01   1.0077245e+00
   1.6584668e-01   1.5194734e+00
   4.9390707e-01   1.6259608e+00
  -4.9668138e-01   1.3203798e+00
  -7.0547378e-01   1.1742479e+00
  -1.1623589e-01   1.5339054e+00
   5.3809841e-01   5.7872966e-01
   4.2227090e-01   9.2110808e-01
  -4.9082137e-01   1.3602850e+00
  -4.9588421e-01   4.9764921e-01
  -9.9746847e-01   3.6775822e-01
  -1.0547406e+00  -2.1653453e-02
  -7.3055190e-01   1.6640797e-01
  -5.2226551e-01   7.7312360e-01
   1.1135862e-01   1.4117559e+00
   3.5789813e-01   1.4414127e+00
   9.6396998e-03   3.3564580e-01
  -3.7906406e-01   1.4692223e+00
  -7.9746439e-01   1.2779727e+00
   1.2287834e-01   1.9841042e-01
   1.0295309e+00   1.3737068e-01
   9.8809502e-01   1.2869219e-01
  -3.9809956e-01   1.1966554e+00
  -5.9937819e-02   1.2624938e+00
  -7.4826092e-01   8.3581908e-01
   6.1038140e-02   1.0863950e+00
   1.3470802e-01   1.5113224e+00
  -5.3691845e-02   1.9411549e+00
   3.9289190e-01   1.0442560e+00
   5.0570390e-01   2.7295819e+00
   3.0589460e-01   1.1395776e+00
  -1.2962787e-01   2.2844361e+00
   1.9266568e-01   2.4132140e+00
   5.6428070e-01   3.0929211e+00
   2.4590426e-01   1.8173019e+00
   1.7173199e-01   2.3482729e+00
   3.7626969e-01   2.5991495e+00
   9.5691891e-02   1.7608373e+00
  -3.1526316e-01   2.3571699e+00
  -1.5929507e-01   1.5995149e+00
  -1.3937842e-01   7.2043203e-01
   1.5113459e-01   2.3773183e+00
   2.8364036e-01   1.1745725e+00
   3.7352565e-01   2.8918849e+00
  -1.3876210e-01   1.3420398e+00
  -6.1531587e-01   2.1526633e+00
   2.9828613e-02   1.5622736e+00
  -6.9577873e-01   2.7208274e-02
  -2.0752322e-01   1.1455763e+00
  -8.3671221e-01  -7.3949876e-01
  -3.2014413e-01   9.0530491e-01
   1.5814721e-02   8.1778100e-01
  -2.2819396e-01  -2.3396345e-01
  -9.2960408e-01   8.5155890e-01
  -1.7906400e+00   5.0010068e-01
  -1.5989794e+00   7.2220922e-01
  -1.3828730e+00   7.6225128e-01
  -1.0101438e+00   8.6638558e-01
  -1.0744076e+00   6.8305337e-01
   1.0345392e+00   3.0468922e-01
   2.0519731e+00   1.9574546e-01
   1.5560668e+00   4.3954745e-01
   4.7779863e-01   3.0309053e-01
   2.6662702e+00  -4.2155395e-01
  -1.5656458e+00  -2.2440117e-01
  -1.1747645e+00  -2.2388486e-01
  -6.4809719e-01  -6.3521883e-02
   1.6816927e-01   1.0756292e+00
  -9.7652853e-01  -5.0794986e-01
   3.9306644e-01   9.5820694e-01
  -5.6816775e-01  -1.0649167e+00
   9.5042337e-01   3.0250815e-01
   8.4480679e-01   1.4706881e-01
  -1.1661201e+00  -4.6121241e-01
  -1.4174030e+00  -1.3777526e-01
   7.9365732e-01   6.9814326e-01
   1.0252853e+00   1.2875035e+00
  -1.6826997e+00  -4.7700503e-01
   5.1192532e-01   1.5059026e+00
  -1.3349496e-02   9.2976968e-01
  -3.0424719e-03   1.1573125e+00
  -3.3444743e-01   7.8662554e-01
  -3.6421636e-01   8.4015518e-01
   1.2908540e+00   3.1823276e-01
   1.3638268e+00   3.2261424e-01
   4.2080312e-01   7.8451291e-01
   7.3009504e-01   7.5416729e-01
  -3.1887299e-01   7.1839307e-01
   3.3919556e-01   1.3610775e+00
   7.0986369e-01   7.6391454e-01
   2.4469862e-01   1.4188281e+00
   5.1420830e-01   1.4571863e+00
  -6.7523572e-02   1.3260128e+00
   2.6563352e-01   2.0521653e+00
  -3.9574760e-02   1.4587836e+00
  -7.8393472e-02   2.7054424e+00
   7.0286320e-02   2.3780471e+00
  -6.1439141e-03   1.9465950e+00
  -5.2801090e-01   2.1186846e+00
   1.3012773e-01   1.4852971e+00
  -7.9956754e-02   8.3318541e-01
  -3.2859984e-01   1.1551614e+00
   5.7074421e-01   1.9996538e+00
   6.5506463e-01   2.7528682e+00
   1.9660712e-01  -1.7554188e-01
   2.9212446e-01   1.6406253e+00
   2.4228162e-01   1.7951406e+00
   1.9784908e-03   1.5329816e+00
  -4.2663475e-01   1.7160736e+00
  -6.3392589e-01  -2.5123546e-02
  -2.4052327e-01  -2.3251977e-03
  -4.6705784e-01   2.4518767e-01
   2.4619425e-01   1.3913053e+00
   1.0306296e-01   3.2541005e+00
   5.4716070e-02   4.5290622e-01
   3.7544253e-01   2.9181420e-01
  -3.5723328e-01   8.9998850e-01
   5.0248672e-01   1.2714407e+00
  -2.8726151e-01   1.3796937e+00
   7.6850354e-02   1.0578720e+00
  -2.5781398e-01   1.6144047e+00
   8.0148826e-02   1.7274864e+00
   1.9082066e-01  -2.6573937e-01
   9.7489259e-02  -7.3420418e-02
  -1.4670418e-01   9.4957544e-02
  -2.3851379e-01   3.4696738e-01
  -8.2771115e-02   4.6921745e-01
   6.9376973e-01   8.6672443e-01
   1.7368093e-01   6.2343503e-01
  -2.0892728e-01   3.0657991e-01
   3.2893383e-02  -2.7650214e-01
  -4.5168357e-01  -6.0063407e-01
   2.1428771e-01  -1.3373944e+00
  -1.4824032e-01  -2.7407959e-02
  -3.6740159e-02  -1.0876258e-01
   4.3250344e-02  -4.7500889e-01
  -3.0317897e-01  -2.9568525e-01
   8.3621409e-02   1.0064845e-01
  -4.5673695e-02  -1.4377281e-01
   7.7064557e-01   1.2293314e+00
   1.1448161e+00  -2.6473480e-01
  -8.0769056e-01   3.4465092e-01
   1.1209291e+00   3.4712713e-01
   1.0475635e+00   1.1384272e+00
   1.1365911e+00   3.5909238e-01
  -8.9692827e-02   1.6038127e+00
   4.5696493e-01   1.3379482e+00
   8.9448749e-01   1.4055916e+00
   2.5379286e-01   1.1011362e+00
  -3.9385885e-02   7.6837247e-01
   6.0618379e-01   1.0677169e+00
   4.9556111e-01   7.2329316e-01
   4.0284630e-01   1.1167169e+00
   2.4372429e-01   9.2514815e-01
  -2.3330203e-01   1.3173095e+00
  -5.9443953e-01   1.3673723e+00
  -7.1195473e-01  -1.7563386e-01
  -3.2062882e-01  -5.4874822e-02
  -2.1050336e-01   2.2896539e+00
  -7.0322540e-01   9.9624907e-01
  -8.7227102e-01   1.2186766e+00
   8.7596863e-02   3.9331938e-01
  -7.2319296e-01   1.4069910e+00
  -7.3927902e-01   1.0093606e+00
   4.9022655e-01  -1.1622422e-01
  -7.9926773e-01   3.3261517e-01
   9.5786940e-01   1.0614465e-01
  -9.7218064e-01   7.3283803e-01
  -1.3485746e+00   9.1524777e-01
  -3.7539341e-01   7.1747782e-01
  -5.6881645e-01   1.1515981e+00
   6.5998981e-01   4.2611090e-01
  -5.1074635e-01   8.1581919e-01
   2.4264189e-01  -4.8429731e-02
  -8.7999908e-01   1.4934710e+00
  -7.8009171e-01   1.5688891e+00
  -2.2028448e-01   1.8365238e+00
  -6.7650543e-01   1.5314845e+00
  -7.0702363e-01   1.7224110e+00
  -8.9648772e-01   1.7345286e+00
  -5.8604821e-01   1.5653047e+00
  -5.4194635e-01   1.1520358e+00
   1.6951025e-01   6.3945022e-01
   6.4045043e-02   1.3976960e+00
  -1.0252244e-01   9.8896180e-01
  -1.5706859e-01   1.5460319e+00
   4.2707468e-01  -2.3164584e-02
  -1.5529156e-01   1.0053304e+00
   4.3157246e-01   2.3388139e-01
   4.2935448e-01  -1.0994719e+00
   4.0579480e-02  -7.8670513e-01
   4.2851674e-01   1.3410437e-01
   3.8726920e-01   2.8263646e-01
   1.5446242e-01   1.4787788e-01
   7.3411006e-01  -5.2115063e-01
  -4.9816527e-03   1.8010923e+00
  -1.1385771e-02   1.6716264e+00
   3.2785529e-02  -4.6141203e-01
  -1.0840876e-02   1.7531101e+00
   5.6200522e-01  -6.7884926e-01
   7.8108676e-01   1.1964794e+00
   3.4829389e-01  -8.8828894e-01
   3.4792594e-01  -1.2519551e+00
   1.3234822e-01   5.0912559e-01
   6.7112147e-02   4.3889335e-01
   7.9658572e-01   6.5325576e-02
   1.0703936e+00   3.0781635e-01
   2.0671621e-01   8.4507784e-01
   1.6377841e+00  -5.0219379e-01
   4.2730202e-01   1.8073448e-01
   4.4465408e-01   9.8303175e-01
  -3.4525932e-01   1.0375040e+00
  -8.4113281e-01   5.9298567e-01
  -4.7045877e-01   7.1461321e-01
  -6.8194466e-01   8.7156452e-01
  -8.1442157e-01   1.2410538e-01
   1.3651799e-01   9.6541499e-01
  -1.4724818e+00   7.2664907e-01
  -1.3758910e+00   1.1365318e+00
  -1.5359397e+00   9.1397927e-01
   4.7320804e-01  -1.7479487e-01
   1.3091091e+00  -8.2834645e-02
   2.5853410e-02  -4.0096642e-01
   5.1076305e-01  -3.6725355e-01
   6.9791278e-01   6.5689365e-01
  -1.6198729e-01   7.9058640e-01
  -7.4486516e-01   1.0388664e+00
  -2.5339414e-01   8.3898908e-01
   6.2702996e-01   1.0329288e+00
  -8.7968644e-03   1.2024565e+00
   1.4328251e-01   6.0543782e-01
   4.4045364e-01   1.3018215e+00
   9.9125989e-01   2.5324317e-02
   9.4834405e-01  -3.2006371e-01
   9.0521637e-01   5.6320533e-01
   6.2041308e-01   1.3593451e+00
   8.3008772e-01   6.6493044e-01
   8.9258527e-01   6.9449099e-01
   4.3200166e-01   1.1613958e+00
   1.8478542e-01   1.6284962e+00
   2.8276537e-01   1.7239825e+00
  -5.8173846e-01   1.4077013e+00
   7.2787215e-01   5.7931659e-01
   3.0224111e-01   6.4182002e-01
   2.7014106e-01   7.6125928e-01
   9.7338032e-02   1.1276439e+00
  -4.1353555e-02   9.2423081e-01
  -5.9913624e-01   5.1004084e-01
  -1.1459437e+00   3.9469159e-01
  -1.1311692e+00  -6.4261485e-02
  -7.8996373e-01   1.4725865e-01
  -6.1142757e-01   7.6321230e-01
   2.3879076e-02   1.4436558e+00
   8.6175275e-02   1.5852177e+00
  -1.1333077e-01   5.5634128e-01
  -4.3010820e-01   1.3333087e+00
  -8.4368872e-01   1.2034160e+00
   1.0669647e-01   2.9794808e-01
   8.7450717e-01   2.7594125e-01
   8.3546251e-01   2.6380100e-01
  -1.2765404e+00   1.7901981e-01
  -1.2361724e+00   3.1537567e-01
  -9.5775279e-01   8.5768876e-01
  -9.3899658e-02  -2.3664774e-01
  -1.5310205e+00   9.7756498e-02
   1.6748254e-01   5.6075256e-02
   1.1788385e-01  -1.2323060e-01
  -6.5710358e-01   1.5338252e-01
   3.5446709e-01   1.7563026e+00
   1.1347834e+00   6.3966045e-01
   5.7306051e-01   3.8200499e-02
  -4.0993931e-02  -2.0660190e-01
   3.4786099e-01   1.2055636e-01
  -1.8043777e-02   1.0404648e+00
  -2.5253141e-01   1.4341504e+00
  -1.6696238e+00   6.6091535e-01
  -1.4637050e+00   6.9165107e-01
  -1.0287364e+00   9.4290206e-01
  -7.6908996e-01   4.2971184e-01
  -5.3178703e-01   9.2689399e-01
   3.9255125e-01   1.0130489e+00
  -1.2247058e-02   1.0874612e+00
   6.3715685e-01   6.9693709e-01
  -7.0489220e-02   4.4335571e-02
   7.9433827e-02   1.1298779e-01
  -3.9454198e-01   1.1916501e+00
   6.0788920e-02  -3.9928515e-01
  -4.1505195e-01   5.5732674e-01
  -1.1282950e-01   2.7647678e-01
   8.1580590e-01   5.8278786e-02
   2.4577416e-01  -1.4345469e-01
  -4.8514876e-01   1.2892776e-01
   1.3223500e-01   7.6330816e-01
   2.1469649e+00   8.2415198e-01
   1.5926607e+00   1.1759657e-01
   6.5403404e-01   5.6327208e-01
   2.0082927e+00   6.9485327e-01
   1.9893628e+00   3.8470055e-01
   1.8914882e+00   1.8963332e-01
   1.0259493e+00   5.3783233e-01
  -8.6540899e-01  -9.3038925e-01
  -8.0370983e-01   7.7264056e-01
  -7.4994070e-01   7.7539043e-01
  -7.6892815e-01   1.8943820e-01
  -7.0185546e-01  -1.9313207e-01
  -8.4243419e-01  -1.0891290e-01
  -8.0346901e-01  -6.2163821e-02
  -5.3082418e-01  -1.6263158e-02
   5.3913743e-01   7.5135055e-01
  -8.8618635e-03   2.0397706e-01
  -1.2329170e+00  -1.4143356e+00
  -1.1934807e-01  -1.2096187e-01
  -8.5704053e-01   6.1486101e-01
  -6.1856886e-01  -3.6704235e-01
   1.8653759e+00   1.3183513e+00
  -8.3279769e-03   7.6513514e-02
   1.7699120e-03   9.3059814e-01
  -7.5038903e-03   9.3544851e-01
  -4.0223743e-01   8.5683443e-02
  -6.3150225e-01   1.1973709e+00
   4.0771839e-01   4.8816128e-01
   8.4261693e-01   5.8861988e-01
   6.3561809e-01   1.3844757e+00
   4.3105876e-01  -7.5128933e-02
  -1.1034379e+00   8.7887852e-01
   1.2614400e+00   3.3105498e-01
   6.0835552e-01   6.4318757e-01
   8.8371357e-01   4.9202075e-01
   8.4646566e-01   2.1249781e+00
   3.3577223e-01   2.4728878e+00
  -3.0351328e-01   1.0136477e+00
  -5.3856951e-01   7.1779260e-01
   9.5556809e-01   1.6900791e+00
   1.1071201e+00   1.7618824e+00
  -1.0459712e+00   5.0640991e-01
  -1.1444700e+00   3.1584144e-01
  -2.7791333e-01   1.1190076e+00
  -2.0959654e-01   5.0627104e-01
  -9.0684066e-02   4.6473902e-01
  -1.0602693e+00   1.4250994e+00
  -1.0554504e+00   1.3875185e+00
   3.8716351e-03   2.9983153e-01
  -6.5043307e-02  -7.7755673e-02
  -4.3507412e-01   1.0270344e+00
  -6.4863180e-01   8.5290139e-01
  -2.3441001e-01  -6.6111856e-01
  -3.6918633e-01   9.2627239e-01
  -8.2014195e-01   1.4048995e+00
   3.7181058e-02  -1.1993262e-01
   2.6024974e-02  -9.4427022e-01
   1.6513403e+00   5.6737619e-01
   3.2857174e-01   1.6885333e-01
   3.3303226e-01  -3.8256296e-01
  -3.8934173e-01   5.5246131e-01
  -2.7098121e-01   2.7746492e-01
   1.9769593e-01  -6.8291916e-01
   2.0095902e-02  -2.6694665e-01
   4.8557428e-02  -1.5468020e-01
  -4.3593975e-01   1.0073571e+00
  -7.5445864e-02   8.7867762e-01
  -7.1824514e-02   1.2848991e+00
   2.3162003e-01   2.0213891e-01
   2.3098949e-01  -2.2168917e-01
  -9.0252324e-02   5.5062034e-01
  -1.8994836e-03   3.4880091e-01
  -3.5393838e-02  -3.2842165e-01
  -4.2208307e-01   5.5557976e-01
  -1.7544176e-02  -3.0158219e-01
  -3.3442160e-01   6.7057779e-01
   2.2410712e-01   2.4930599e-01
   6.2229815e-02  -6.1844022e-02
  -1.2432872e-01   3.0476859e-01
  -8.7107087e-02   3.5231781e-01
   6.3151060e-01  -7.8709247e-01
   4.8153042e-02  -2.8174007e-01
  -3.7409639e-01   4.3784609e-01
  -9.9734672e-02   3.6048983e-01
  -3.4226672e-01   1.0110781e+00
   1.3486895e-01   1.0692474e+00
  -3.0676644e-01   1.1326832e+00
   1.0098985e-01   4.8865073e-01
   1.4942377e-01   6.3909643e-01
   3.0460751e-01  -8.1771540e-02
   2.1043309e-01   3.1589640e-01
   3.6439968e-01  -2.2307476e-01
   4.8567539e-01   7.3123260e-01
   4.2337620e-01   8.2019123e-01
  -7.3633808e-01   1.8606672e+00
  -1.2484206e-02   8.4396898e-02
  -3.4783006e-01   3.9339643e-01
  -3.0933470e-01   5.6342504e-01
  -5.9212931e-01  -7.3508493e-01
   1.2971719e-01   9.0961762e-01
   3.6218776e-01   1.2872536e+00
  -1.5316026e-01   3.9946744e-01
   5.0400461e-02   8.6591821e-01
  -3.9300549e-01   5.4213757e-01
   1.4111047e-02   7.2104742e-01
   7.3196459e-01   2.6727826e-01
   1.4124336e-01   3.1874272e-01
   9.3905919e-03   1.7162942e-02
  -2.6754830e-01  -8.9312821e-01
   1.8184170e-01  -4.9040389e-01
   1.4006345e-01  -7.5599142e-01
  -2.5051452e-01   1.0249698e+00
  -5.9678837e-01   6.1729000e-01
   9.0464351e-02   9.1995804e-03
   3.3838872e-01   6.2502076e-01
  -5.1099857e-01   6.3275182e-01
  -3.7934870e-01   7.8756695e-01
   6.4758387e-02   5.3310824e-01
  -6.2668832e-01  -1.5128954e+00
   2.6998083e-01   1.0158548e+00
  -2.8857840e-01   1.0365091e+00
   4.5545101e-02   5.9808878e-01
   3.8108187e-01   8.6906277e-01
  -2.1503519e-01   1.0841951e+00
  -6.0988457e-01   5.8263134e-01
  -5.0652863e-01   1.1470763e+00
  -1.5317865e+00   8.7055821e-01
   1.0972379e+00   1.5756875e+00
  -1.4894767e-01   6.4014091e-02
   1.7858455e-01   1.2265256e+00
   6.4092271e-01   7.7872258e-01
   1.8485606e-01   5.5671147e-01
  -3.7759480e-01   5.8872925e-01
   2.7871384e-01   1.2659103e+00
   5.6935860e-01   9.6413058e-01
  -8.3234274e-01   2.0663955e-01
   2.4283554e-02   9.7703542e-01
   1.5675476e+00   3.8704556e-01
   1.1158881e+00   3.1636839e-01
   2.7424890e-02   2.8699636e-01
   1.0070694e+00  -3.6640594e-03
  -2.8701306e-01  -2.6647055e-01
   5.0314271e-01   5.3058941e-02
   1.2914828e+00   4.5633949e-02
  -9.0581837e-01   1.4145094e-02
  -7.4788022e-01   7.0403703e-01
  -1.0863137e+00   3.1606927e-01
  -1.1529091e+00   4.5370215e-01
  -1.3506883e+00   3.7263424e-01
   6.7478170e-01  -1.2698768e-01
   7.9520253e-01  -9.8329515e-03
   4.1274496e-01  -4.9697327e-02
   9.7741464e-01   5.6672672e-02
  -3.9518317e-01   4.8222074e-01
   4.5462457e-01  -2.4897123e-01
   8.0900017e-01  -5.8460939e-02
  -2.3092479e-01   2.3138211e-01
  -3.8388163e-01  -2.3449198e-01
  -3.9527108e-01  -2.3348880e-02
  -5.0769119e-01  -1.5488950e-01
   9.0823452e-01  -2.1574232e-01
   5.2412222e-01   2.1923262e-01
  -3.9179688e-01   8.9987449e-01
  -5.5099143e-01   2.0044784e-01
  -1.7924811e-01   1.6851409e-01
  -2.0362046e-01   4.5193460e-01
  -3.4785878e-01   5.8162207e-01
  -1.7595199e-01   1.1627156e-01
  -2.7098234e-01   3.7201407e-01
   2.8004185e-01   1.6364542e-01
   7.5679796e-01   4.2901989e-01
   3.1783580e-01   2.6600339e-01
  -1.4847125e-01   6.4024663e-02
  -1.1789060e+00   7.7759544e-01
   1.6557681e-01   3.4152133e-01
   4.6163140e-01   6.3406733e-01
   3.2592040e-02   1.3354274e+00
   3.1513184e-01  -8.3513053e-02
  -1.0985202e+00   6.4340676e-01
   1.0270649e+00   5.5900392e-01
   1.8291761e-01   5.9798385e-01
   6.2478227e-01   6.1261808e-01
   5.0218702e-02   2.1355984e+00
  -5.2917769e-01   2.3154198e+00
  -3.5881764e-01   2.2099148e+00
  -7.8403965e-01   4.4951313e-01
   3.1531418e-01   1.7544158e+00
   6.1577116e-01   1.9734043e+00
   1.4178780e+00   1.4275927e+00
  -1.0964937e+00  -5.7650664e-03
   1.0583061e+00   7.9887308e-01
  -4.8801651e-01   2.8842080e-01
  -3.2778276e-01   2.9135742e-01
   8.3427154e-01   1.9876369e+00
  -1.6597189e+00   8.3036415e-01
  -3.3339411e-01   6.1427275e-02
  -1.1228842e-01  -1.8622037e-01
  -9.2242829e-01   7.5472709e-01
   1.4736187e+00   5.7965389e-01
   7.8110773e-02  -7.5747919e-01
  -7.8271137e-01   6.3233677e-01
  -8.5085473e-01   1.2758178e+00
   3.4360303e-02  -1.7577041e-01
   3.4985583e-01  -9.1010362e-01
   1.4857478e+00   9.8619819e-01
  -3.0848811e-03   1.1576076e+00
  -6.7528441e-01   9.6493535e-01
  -5.9596972e-01   5.0607662e-01
  -1.1129003e+00   1.2355547e+00
  -3.0162838e-01   1.0020085e+00
  -2.2837026e-01   4.5407217e-01
  -2.8313251e-01   1.8106294e-01
  -4.8670320e-01   3.5697446e-01
   1.1980573e-01   1.1659541e+00
  -3.6421579e-01   1.3533450e+00
  -6.5509300e-01   1.1497954e+00
  -4.1968163e-01   1.2501402e+00
   1.3702757e-01   1.1433171e+00
   5.3261440e-01   6.1821383e-01
   5.4038771e-02   6.1447689e-01
   3.3879176e-01   6.7460341e-01
  -4.1112902e-01   3.9493431e-01
  -2.5518323e-01   8.4915525e-01
   2.1637167e-01   3.1329202e-01
   4.8573785e-01   8.6085441e-01
   1.0715851e-01   6.5673263e-01
   4.5793491e-02   9.4205889e-01
  -1.1800627e-01   4.1351398e-01
   7.2494932e-02   8.5778794e-01
   3.9896240e-02   1.5526715e-01
   4.5864122e-01  -3.9414348e-01
   2.2451287e-01   1.6936870e-01
   4.9024233e-01  -4.1291720e-01
   5.5441890e-01   1.1262562e+00
   7.8149619e-01   7.6637909e-01
   7.7117238e-01   7.1995116e-01
   4.8016780e-01   1.0347137e+00
  -2.0607751e-01  -3.4244594e-02
  -2.2286435e-01  -2.0893556e-01
  -2.9784977e-01   1.7177081e-01
  -1.2104573e-01   6.2232162e-01
   2.8869730e-01   1.5304108e+00
   1.5218469e-01   1.1225117e+00
  -3.7118703e-01   1.0911345e+00
  -1.2474540e+00  -1.7740807e-01
  -2.1268728e-01   3.7396301e-01
   2.4862167e-01   1.9302429e+00
   4.7616421e-01   1.6087513e+00
   5.3546906e-01   1.3284666e+00
   7.9127083e-01   1.6384702e+00
   8.2244230e-01   8.2733742e-01
   3.1740678e-01   1.2072607e+00
  -8.0369602e-02   3.6567635e-01
   6.0946325e-01   9.1260340e-01
   1.8287953e-01   1.2841702e+00
   3.7233409e-01   8.9840864e-01
   9.1965692e-01   1.3291156e+00
   1.7698524e-02   1.0105411e+00
  -2.2687923e-01   1.0474750e+00
  -7.9100446e-01   2.3554970e-01
  -4.6577533e-01   1.4827122e+00
  -2.0528407e-01   2.2412463e+00
  -7.3001709e-01   1.4508938e-01
   2.5999416e-01   4.7950963e-01
  -1.6695996e-01   2.1554352e+00
   1.3836875e-01   4.3755776e-01
  -4.6448114e-01   1.3690402e+00
  -2.9728157e-01   3.6189902e-01
  -2.5433955e-02   1.0064199e+00
  -1.0115480e+00   9.5835181e-01
  -4.2634451e-02   1.0136204e+00
   4.7900994e-01  -4.6912938e-01
   5.5501207e-01  -6.6228036e-01
   4.2270588e-01   3.4799998e-01
   1.0901016e-01  -5.6001630e-02
   2.1560526e-01   7.1827002e-01
  -9.4251802e-02  -1.2729886e-01
  -1.1434512e-01   4.2683566e-02
  -1.1301655e-03   1.7007969e+00
  -3.7220294e-01   3.2923241e-01
  -1.0705932e+00   1.9941050e+00
  -2.6667757e-01   1.5082338e+00
   8.3636105e-01   1.6066840e+00
   5.7106450e-02   1.4858922e+00
   2.7609822e-01   1.8004653e+00
   4.2154369e-01   1.0757483e+00
   1.1413356e-01   2.1205236e+00
  -5.8540359e-01   5.1549783e-01
  -2.0234463e-01   4.4537974e-01
  -1.6451180e-01   1.3674283e+00
  -1.4374125e-01   1.5490311e+00
   8.3465725e-03   9.7367063e-01
  -1.1800576e-01  -3.5719185e-01
  -3.6275571e-01   2.8883982e-03
   3.6191897e-01  -4.9750132e-01
   4.4235690e-01  -4.5818548e-01
   3.3992838e-01  -4.2468479e-01
  -1.9795589e-01   2.3321749e-01
  -1.1479334e-02   8.4284986e-01
  -2.4110633e-02  -3.0230085e-01
   1.4455480e-01   6.4162446e-01
   6.8336326e-01   1.8315059e+00
   6.2558727e-01   1.0541382e+00
   1.2809561e+00   9.4643138e-01
   1.2281194e+00   3.5613768e-01
   3.9188149e-01   1.2286204e+00
   4.9153638e-01   1.2086838e+00
  -1.2073687e+00   2.0616708e-01
  -3.0896721e-01   1.3532728e-01
   1.9122638e-01   1.0890217e+00
  -1.9246443e-01   9.9081086e-01
   1.0313597e+00   4.6081675e-01
  -6.3432710e-01   6.7131294e-01
  -4.5382509e-01   7.8491972e-01
  -8.9229337e-01   4.0502768e-01
   7.7477190e-02   1.7829549e-01
   1.7046976e-01   1.1813576e+00
  -1.1757524e+00   4.0573993e-01
   5.0228073e-01   5.7548814e-01
   1.2313676e-01  -2.7549848e-01
  -3.8905742e-01   6.8425444e-01
  -8.0671339e-01   5.2515504e-01
  -1.2276562e+00  -6.0345549e-01
  -2.0716176e-02   1.0851703e+00
   7.9142052e-01   9.5412567e-01
   7.2311736e-02   8.9583622e-01
   3.0024579e-02   8.7670945e-01
   4.6431532e-01   1.4975633e+00
  -2.8340436e-01   8.5775568e-01
  -3.6755665e-01   7.2210318e-01
  -1.9536416e-01   6.7593301e-01
   4.0730926e-01   9.2114645e-01
   3.4690171e-01   9.8293566e-01
   6.6041237e-01   3.9778084e-01
   7.7946390e-01   1.6004095e-01
   6.9559136e-01   1.0034615e+00
  -1.2804887e-01   9.8271207e-03
   1.1209089e-01   3.9518002e-01
   7.7470725e-02   1.6943499e-01
   1.9147294e-01   4.9857691e-01
  -4.9647231e-01   6.8714058e-01
  -4.8868341e-01   6.7899066e-01
  -6.7023899e-01   9.9759726e-01
  -8.2299844e-01   1.1623572e+00
  -7.6751259e-01   8.9065439e-01
  -2.4171958e-01   1.2419215e+00
   4.6650865e-01   9.5683431e-01
   5.3580530e-01   1.1554974e+00
   3.4751625e-01   1.3782258e+00
  -1.2861735e-02   1.7883758e+00
   1.3270960e-01   5.6437188e-01
  -7.4225065e-01   8.2815417e-01
  -6.1093563e-01   3.7233142e-03
   4.3655188e-01   1.1089876e+00
   5.0340896e-01   3.7624588e-01
  -9.1943476e-02   7.0275993e-01
  -5.6510652e-02   1.1835484e+00
  -1.9669233e-01   1.2549029e+00
  -3.4606787e-02   2.2008440e-01
  -3.3173836e-01   3.0421274e-01
  -7.9448609e-01   4.3069446e-01
  -2.4035313e-02   1.0393988e+00
  -3.7814975e-01   9.6421301e-01
  -4.9434369e-01   8.6296731e-01
   6.6853409e-01   9.0117050e-01
   1.0436080e+00   5.8630403e-01
  -1.7769484e-01   5.5514086e-01
  -8.9952362e-01   2.1621564e-01
  -7.5324283e-01   2.9992318e-01
  -5.2700962e-01   4.4537056e-01
  -7.0934787e-01  -1.4933856e-01
  -7.7299267e-01   1.5504612e-01
   1.0385319e+00   5.1650043e-01
  -3.8737422e-02  -8.6310256e-02
  -3.7798992e-01  -5.9416284e-01
  -3.7480345e-01  -7.6056172e-01
  -2.8511277e-01  -2.5226497e-01
  -1.0323453e+00  -6.0336283e-03
  -1.4301630e-01   5.5540793e-01
  -1.8779201e-01   3.7557848e-02
   4.0366318e-01   8.2604550e-03
  -1.3068345e-01   6.5279470e-01
   1.6332074e+00   2.1591585e-01
   7.6425985e-01  -1.9005636e-01
   1.2943393e+00   1.1957949e-01
  -1.4025915e+00  -4.6542597e-01
   3.2608716e-01  -4.4701846e-01
  -3.8794615e-01  -2.4174160e-01
   2.2189318e+00  -1.5182757e-02
   5.0068180e-01  -1.1647731e-01
  -1.7721823e-01  -1.6961762e+00
  -2.5047092e-01  -1.4030707e+00
   9.1546989e-01  -8.3300163e-01
   4.5589508e-01   4.2129941e-02
   5.4481798e-01   4.7744388e-01
   1.0570204e+00   1.4845409e-01
   6.6006169e-01   1.2774521e+00
   9.2807518e-01   2.1499558e-01
   5.0967784e-02   1.4916367e+00
  -1.8213702e-01   8.6186789e-01
  -1.5067904e-01   9.3841766e-01
  -1.7518118e-01   1.3172825e+00
   1.1516592e-02   1.6906262e+00
   4.9529666e-02   1.2638705e+00
   6.8697627e-01   3.4015287e-01
  -3.6464910e-01   1.4385197e+00
  -4.9094666e-01   9.5555614e-01
  -5.1115226e-01   1.3559985e+00
   1.6802551e-01   5.5956806e-01
  -1.7457505e-01   1.2794285e+00
  -2.1060875e-01   1.1654500e+00
  -6.7572761e-01   1.0660889e+00
  -7.4386247e-01  -2.1949827e-02
  -2.4711509e-01   1.6519089e-01
  -6.7933609e-01   1.0958916e+00
  -6.4543331e-01   9.3110849e-01
  -4.1544989e-01   8.4287381e-01
  -2.8468860e-01   1.8082163e+00
   8.5087522e-01  -2.2993578e-01
   1.9298867e-02   1.0006549e+00
  -1.7866994e-01   8.0047524e-01
  -5.6047578e-01   2.9188012e-01
  -9.8536663e-01   1.6919362e-01
   3.3014058e-01   1.0683715e+00
   1.1807011e-01   9.7508627e-01
  -3.8278435e-01   2.2299656e-01
  -3.6909659e-01   1.0851113e-01
  -9.5368328e-01   1.6125945e-01
   2.3358627e-01   1.0275579e+00
  -2.3690351e-01   7.6932838e-01
   1.4251732e-01   7.2490329e-01
   4.1277874e-01   2.6276570e-01
  -1.6641119e-01   5.8332871e-01
   2.8393870e-01   1.3869947e-01
  -3.1810922e-01  -4.1046460e-01
   1.2478064e-01   5.8844211e-03
  -4.2615397e-01   7.6330123e-02
  -3.5432425e-01  -4.3327742e-01
  -1.9253174e-01   5.4148245e-01
   4.0465124e-01   6.6977289e-01
   3.4103522e-01   8.4758690e-01
   7.0986247e-01   1.3862878e-01
   1.3660684e-01   6.6115974e-01
  -4.5795169e-03  -1.4826472e-01
   4.0850240e-01   1.7157110e-02
   2.2977211e-02   1.5203081e-01
   7.7436271e-02   8.7999942e-01
   2.3576562e-01  -4.2944135e-02
   4.9851849e-01   2.3960195e-01
   2.4515163e-01   8.4867010e-01
   1.4747039e-01   1.9340842e-01
   2.3600094e-01  -1.7304588e-01
  -2.0383021e-01   1.1821728e+00
  -2.2310348e-01   1.0600759e+00
   5.2250784e-02   1.0256548e+00
   1.7385062e-01   1.2067592e+00
  -4.9972234e-01   6.7300024e-01
  -1.2940082e-01   7.0668696e-01
   2.1966826e-01   7.1117617e-01
  -9.2344065e-02   4.7752640e-01
   2.2224571e-01   1.0415604e+00
  -2.4313406e-01   6.9053398e-01
  -3.6701102e-01   6.8815802e-01
  -4.1939470e-01   4.0221079e-01
   3.2068387e-01   9.5713741e-01
  -2.3624883e-01  -3.9817044e-02
   4.5588550e-01   7.5544145e-01
   1.7602455e-01  -2.4322257e-02
   1.1107682e-02   1.3188002e-01
  -2.2994840e-02  -2.9385285e-01
  -1.1513993e-02  -3.0238482e-01
  -4.4199808e-01  -1.8158033e-01
  -3.5368995e-01  -1.2458168e-01
   2.2252057e-01   3.0509905e-01
   5.9673017e-01   3.0055713e-01
  -2.0479067e-01  -3.1095812e-01
  -2.8934478e-01  -3.3166414e-01
   6.1758576e-01  -4.9042185e-01
   6.6996838e-01  -2.1035022e-01
  -6.9356752e-01   8.3213688e-01
  -1.1738256e-01   3.0815979e-01
  -8.2276236e-01   7.8453181e-01
  -7.9475483e-01   6.9692471e-01
  -8.1691026e-01   2.5574414e-01
  -1.1000611e+00   3.1690586e-01
  -4.9777960e-01   8.0202667e-01
  -1.0077890e+00   6.3960394e-01
  -1.2075903e+00   6.2356126e-01
  -3.3624027e-01   8.5946250e-01
  -1.4257291e+00  -2.1565908e-01
   1.1102662e+00   1.8549143e-01
   9.5969126e-01  -1.4949039e-01
   9.7611025e-01  -1.7627984e-01
   5.8810454e-01   2.0057524e-01
   6.9379889e-01   2.5934590e-01
   1.4281905e+00   2.9580046e-01
   1.7648168e+00   1.8216811e-01
  -1.7904462e+00   3.8935787e-01
   7.5676108e-01   1.0594712e-02
   6.9588085e-01  -5.9004956e-03
  -1.4422220e+00  -5.2349042e-01
   1.4627033e+00  -5.6654854e-01
   1.6169112e+00  -2.2746562e-01
   4.6573465e-01   1.8799874e+00
   4.6450641e-01   1.7009640e+00
   4.9845049e-02   1.6477011e+00
   8.1048664e-02   1.0360841e+00
   3.7617324e-01   1.8889594e+00
   3.3375298e-01   1.4549539e+00
   4.4426108e-01   1.3673750e+00
   5.7448496e-02   7.4735945e-01
  -2.1374600e-01   1.1935619e+00
   2.7346940e-01   9.2411158e-01
   1.4002503e-01   5.8052438e-01
   1.6301113e-01   1.2661863e+00
   9.1561916e-01   6.0882483e-01
  -1.6884806e-01   3.6033360e-01
   8.9859515e-02   4.4618337e-01
  -3.4940657e-01  -1.1602716e-01
   3.0746544e-01   5.7617886e-01
   2.4611727e-01   1.4611095e-01
  -5.8232222e-01  -5.3210207e-02
   9.2719276e-02  -1.5825264e-03
  -2.9483909e-01  -5.6916972e-01
  -1.3619572e-01  -7.4844114e-02
  -7.1263661e-01  -1.3043366e+00
  -5.0913612e-01  -1.3414677e+00
  -5.0681706e-01  -1.0725949e+00
  -1.5567431e-01  -5.7980133e-01
  -3.7153578e-01  -8.9625158e-01
  -4.7063891e-01  -1.8187310e+00
  -2.9260356e-02  -1.7495744e+00
   2.3133382e-01   8.5187368e-01
   2.5396346e-01   5.8658405e-01
   4.8616106e-01  -4.7768269e-01
   4.2174774e-01  -4.2984919e-01
   8.2201358e-01  -5.5008317e-01
   3.5973676e-02   3.4513849e-01
   2.5852216e-01  -7.8178353e-02
   4.2682017e-01   2.0840022e-01
   2.9541482e-01   1.2861863e-02
   7.6104719e-03  -1.2185963e-01
   5.5881404e-01  -2.2885645e-01
   6.4032115e-01   3.9120422e-01
  -2.8903509e-01   1.0921275e+00
   1.9937447e+00  -3.7222278e-02
  -8.1657974e-01   5.0078891e-01
  -1.5307659e-01   7.3195068e-01
   5.6120462e-02   2.8323284e-01
  -4.4670256e-01  -7.4367116e-02
  -3.6020814e-01   8.9086619e-01
  -3.8532524e-01   6.4861054e-02
  -2.7372661e-01   5.8070292e-01
   3.3164723e-01  -1.1473086e+00
  -1.7453264e-01   8.9115381e-01
  -5.8105412e-01   4.4598142e-01
  -5.2703540e-01   1.1477840e+00
  -7.2954391e-01   1.0723872e+00
  -5.3732425e-01   5.2800369e-01
  -6.6093328e-01   1.0138953e+00
  -1.8127854e-01   1.0971521e+00
   4.2986605e-01   7.8673834e-01
  -6.4396787e-01   1.2104090e+00
  -4.8975062e-01   1.1690081e+00
  -4.5662215e-01   3.3715607e-01
  -1.0667241e-01   5.6591168e-01
  -1.7645216e-01   8.3469433e-01
   1.3241069e-01   7.1308154e-01
  -6.3147420e-01   1.0838172e+00
  -3.3737479e-01   7.0932305e-01
   2.7030036e-01   6.8358044e-01
  -1.6537322e-01   1.0364095e-01
   1.6363991e+00   6.1982827e-01
   1.3996541e+00   1.2083004e+00
   6.9141031e-01   3.5976522e-01
   4.4389117e-01   8.6276386e-01
   1.4992690e+00   6.4538598e-01
  -4.1089676e-01   6.2097542e-01
   5.1485735e-02  -2.1497915e-01
  -2.7927002e-03   5.4891876e-01
   1.0039582e+00   5.7253506e-01
   1.0667858e+00   7.7829234e-01
  -1.5121406e+00   1.2644386e+00
  -4.6119368e-02   1.4340182e-01
   2.9790149e-02   1.4089407e-01
   1.2419634e-01   2.6515536e-01
  -1.2900988e+00   4.2118106e-01
  -9.6306757e-02  -4.1228055e-01
  -1.2359055e+00   2.9328703e-01
   7.6356139e-01  -2.5756810e-01
  -9.6362215e-01   7.8936566e-02
  -1.2228314e-01  -8.8943141e-01
  -1.5589776e+00  -3.0106295e-01
  -2.5531244e-01   1.6025933e+00
   3.3879556e-02  -2.2089788e+00
   1.6515995e-01   1.3142939e+00
  -1.6933143e-01  -2.2679681e+00
  -2.4972452e-01  -1.3245853e+00
  -2.0878776e-01  -1.5581695e+00
   1.8461531e-01  -1.4034291e+00
  -3.2440741e-01  -9.4412745e-01
  -1.9149498e-01   3.0376470e-01
   5.6915828e-02  -1.0054302e+00
  -2.0651065e-02  -4.3872254e-01
   7.1936783e-02  -1.7699487e+00
  -2.4493613e-02  -7.5276810e-01
   6.3682778e-01  -1.1451015e+00
  -2.6560440e-01  -4.6326600e-01
   8.1348875e-01   1.8405035e+00
   4.6833273e-01   1.5689464e+00
  -5.3284811e-01   4.6813164e-01
  -4.7376773e-01  -5.1403299e-02
  -6.3172603e-01   2.8715818e-01
   3.0085023e-01   1.7923037e+00
   2.2147030e-01   1.9028196e+00
   5.0567411e-01   1.7824370e+00
  -1.8822501e-01   6.8045591e-01
   5.2354876e-01  -9.9281344e-02
   6.3135813e-01   1.9155873e+00
  -9.3014347e-02   7.8052584e-01
  -6.8593975e-01   3.7724679e-01
  -5.3629902e-01   1.3693817e+00
   2.9120229e-01   2.3351052e+00
  -5.3632873e-02   8.0523825e-01
   5.2413370e-01   6.8041135e-01
  -2.6124715e-01   8.1633300e-01
  -2.6751618e-01   4.7292054e-01
  -5.1453349e-01   5.8731234e-01
  -1.2086926e-01   1.0115755e-01
  -7.1958146e-03   9.6127298e-01
   3.1437928e-02   6.4866902e-01
   2.9677626e-01   4.9991889e-01
   2.5581122e-01   8.6706211e-01
   5.0675672e-01   8.7546465e-01
   4.6342115e-01   5.8091936e-01
  -1.7954422e-01   2.0097680e-01
  -3.3812185e-01   4.8543045e-01
   6.8826122e-02   8.4107541e-01
   2.5160917e-01   6.0837795e-01
   7.2527778e-02   9.0911368e-01
  -7.0111548e-01   5.2985546e-01
  -5.5684452e-01   6.6745192e-02
  -1.0763815e-01   6.7528551e-01
   7.2524592e-02  -1.2099579e-01
   4.2783225e-01   6.4071148e-02
   4.7606203e-01  -2.7247727e-01
   1.4459307e-01  -1.6385461e-02
   3.7097599e-01  -3.2758937e-01
   2.7563585e-01  -3.5746688e-01
  -4.5611796e-01   1.5668842e-02
  -3.6183439e-01   3.1873261e-01
  -3.6634533e-01   3.4029194e-01
   7.7836362e-01  -1.3340953e+00
   1.7381604e-01   8.4619270e-01
   3.5520007e-03   7.7702316e-01
  -7.6073347e-01   1.6916712e+00
   5.9083106e-01  -1.4066158e+00
   3.7006687e-01  -1.4354166e+00
   8.8201995e-02   9.3027797e-01
   1.0558535e+00  -1.6536219e+00
  -2.0855465e-01   7.4438297e-01
   3.6944252e-02   1.2939721e+00
  -1.4788306e-01  -1.2894126e+00
  -3.8408966e-01   7.6962976e-01
   2.0604502e-01   1.2032471e+00
  -1.6525187e+00   1.5391760e+00
   1.2926111e-01  -9.5593562e-01
   4.1443254e-01  -1.2426034e+00
   3.4177094e-01   1.7381520e+00
   5.9651353e-01   1.4268880e+00
  -2.5012572e-01   1.9761288e-01
  -7.3882898e-02  -1.0085301e+00
  -6.2408154e-01   1.0114912e+00
   4.5952846e-01  -1.6482805e+00
  -1.4105668e+00   5.8127150e-01
  -6.8921335e-01   9.6171343e-01
   2.0630849e-01   1.5033441e+00
   2.8376881e-01   1.4917024e+00
   1.1316785e-01   7.0256081e-01
   3.5322369e-01   1.1178998e+00
  -1.3905311e-01   2.4368389e-01
  -2.2228954e-01   8.7899956e-01
  -4.7020437e-01   4.6241532e-01
  -4.0112052e-01   1.0461546e+00
  -1.3956386e-01   3.5972012e-01
   8.8955383e-01   1.2064236e-01
   4.0941724e-01   3.3551751e-01
   7.4611798e-02   2.9306239e-01
   7.5406965e-02   6.4177791e-01
   4.6713104e-01  -1.1060463e-01
   4.5131132e-01   2.4571912e-02
   2.2031862e-01   1.1512092e-01
   1.6598508e-01   3.2510910e-01
  -5.9517675e-01   5.5835281e-01
  -3.7194813e-01   5.5033841e-01
  -1.6467825e-01  -2.6796998e-01
   6.7640665e-01   5.8100265e-01
  -1.5507040e-01   5.5876712e-01
  -6.3583473e-01   7.3351792e-01
  -1.3520289e-01   3.6033708e-01
   8.3579854e-02   1.2024208e+00
   4.7075432e-01   8.4832301e-01
   6.3975508e-01   1.1101424e+00
   5.0284418e-01   1.2099011e+00
   8.3582792e-01   1.6851877e+00
   4.1380065e-01   2.0941995e+00
  -1.0957176e-02   1.1156485e+00
   1.7394785e-01   1.0870956e+00
   3.3044552e-01   1.3877133e+00
   1.0499908e-02   1.5337987e+00
  -9.9163278e-03   1.8091047e+00
   1.1469652e-01   1.2089790e+00
   1.4843325e-01   3.3091200e-01
  -3.3204783e-01   1.3347044e+00
  -2.3530920e-01   1.4666245e+00
   2.9514052e-01   3.1591263e-01
   2.5246920e-01   4.0130501e-01
   8.5053512e-02   7.6753305e-01
  -1.7641405e-02   1.0360323e+00
   1.4444678e-01   6.6340330e-01
  -5.1732654e-01   1.0831441e+00
  -1.4006655e-01   1.0336504e+00
   8.8626648e-02  -5.6777456e-01
  -6.2808381e-02   9.9621930e-01
  -4.7843249e-01   1.4052184e+00
  -7.2286974e-01   8.3519644e-01
  -4.4262188e-01   6.5066191e-01
  -4.3763048e-01   1.2714497e+00
  -7.5101671e-01   1.4388771e+00
  -3.1468401e-01   1.5459914e+00
   2.6413379e-01  -2.6026157e-01
  -3.8112678e-01   7.4508217e-02
  -5.6199420e-02   1.0258003e+00
  -2.2689999e-01   7.9433658e-01
  -5.9343462e-01   2.4649079e-01
  -9.9417664e-01   7.5472923e-02
   3.0222790e-01   1.0982172e+00
   4.1313392e-02   1.0126555e+00
  -3.3778475e-01   5.3329708e-02
  -9.7989246e-01   3.4539241e-02
   1.2805638e-01   1.0862839e+00
  -3.4091695e-01   7.3165746e-01
   7.7753642e-02   7.7699605e-01
   3.7826657e-01   3.4629312e-01
  -1.9534944e-01   5.8643451e-01
   3.3329943e-01   1.5277484e-01
  -2.5174949e-01  -4.5083500e-01
   1.7865358e-01   2.8082326e-02
  -3.8302387e-01   7.6844070e-03
  -2.6393650e-01  -4.6319625e-01
  -2.1574198e-01   5.7482475e-01
   3.5215492e-01   7.2973515e-01
   2.9905397e-01   9.1244677e-01
   6.9440618e-01   2.7979079e-01
   2.1356415e-01   8.0118725e-01
  -8.7072138e-03  -1.7710034e-01
   4.0002403e-01   9.1324341e-02
   3.8041441e-02   1.5884318e-01
   4.2363466e-02   9.6793434e-01
   2.3652968e-01   1.1773125e-02
   4.6360767e-01   3.3298708e-01
   1.5679384e-01   9.2878479e-01
   2.3694665e-01   2.5563855e-01
   2.7475643e-01  -1.5959718e-01
  -4.1755154e-02   5.1284174e-01
   4.2942344e-01   9.0211559e-01
  -5.7849703e-01   1.3594702e-01
  -1.7466613e-02   6.7148768e-01
   1.4382665e-01   3.4935121e-01
   2.2292890e-01   8.0001617e-01
   3.0083161e-01   3.4109577e-01
  -1.8818475e-01   2.0675635e-01
  -1.6382251e-01   4.6967249e-01
  -2.5633840e-01   4.1167983e-01
  -2.6375118e-01   1.6198238e-01
   7.9228463e-01  -1.3771697e-01
   5.5056716e-02   9.6749402e-01
   1.3854071e-01  -1.9148333e-01
   5.6813323e-01   5.6541161e-01
  -2.5938343e-01   3.7112122e-01
  -4.0853189e-01   3.9902974e-02
  -1.0522237e-01  -1.2297840e-01
  -3.6807256e-01   9.9246011e-02
   7.0429976e-01   1.6024471e-01
   5.1958276e-01   1.3762995e-01
   1.6856647e-01   6.2121700e-01
   4.1096760e-01   1.0524320e+00
   6.8146691e-01   7.7978773e-01
   5.7956995e-01   1.6517262e+00
   3.4367067e-01   1.0874025e+00
   1.1562092e-01   7.4286463e-01
  -4.7081596e-01   2.9791947e+00
  -3.6786636e-01   2.9072712e+00
   1.4692951e-01   1.4659686e+00
   3.4811905e-01   1.7274938e+00
   3.8284492e-01   9.1506080e-01
   2.5655306e-01   1.7189163e+00
   2.4325247e-01   9.3178200e-01
   6.9136640e-01  -5.3900627e-01
   1.1457648e-01   5.6241490e-01
   4.4830328e-01   5.3432776e-01
   4.3923936e-01   4.1600999e-01
   2.0671132e-01   1.5313012e+00
  -2.2206422e-01   2.0944398e+00
   5.8621018e-02   1.4579632e+00
  -1.5332406e-01   1.7348608e+00
   3.9740001e-01   1.4372883e+00
   1.5554302e-01   1.4444682e+00
  -2.8287664e-01   5.4780400e-01
  -1.6765277e+00  -1.4070380e-01
  -9.0578232e-01  -5.5557043e-01
  -1.7662774e+00  -9.7476336e-01
  -1.5676703e+00  -2.7453557e-01
   3.0524603e-01   7.7577626e-01
   2.9372758e-01   8.5786224e-01
   5.8144318e-01   2.8667839e-01
   6.9738298e-01   4.6571514e-02
   6.2213851e-01   8.6160985e-01
  -1.5721550e-01  -2.1247274e-01
   5.7015380e-02   2.8014091e-01
   1.9904486e-01  -1.8164275e-01
   1.3437403e-01   3.9121594e-01
  -5.5708261e-01   5.6514093e-01
  -5.4352553e-01   5.3583587e-01
   1.4683737e-02   1.2453170e+00
  -8.9410667e-01   1.0329745e+00
  -8.3168135e-01   7.6312946e-01
  -3.1605285e-01   1.1246231e+00
   4.0030837e-01   8.5652584e-01
   4.6314585e-01   1.0554457e+00
   2.3523212e-01   1.2528855e+00
  -1.0803194e-01   1.6707770e+00
   1.0977599e+00   4.2012093e-01
  -8.0090043e-01   7.0371411e-01
  -6.4879665e-01  -1.1606970e-01
   3.7060692e-01   1.0464533e+00
   4.7140060e-01   2.9827987e-01
  -1.4335427e-01   5.9558315e-01
  -1.2189115e-01   1.0750452e+00
  -2.7658531e-01   1.1354113e+00
  -1.7431504e-01   1.9003435e-01
  -3.6997076e-01   1.9440268e-01
   1.8094973e-01   9.6052307e-01
   2.5081606e-01   6.5228887e-01
  -3.4505494e-01   9.2600411e-02
  -7.6038611e-01   5.8035097e-02
  -9.7352748e-01   3.5616215e-01
   1.6262942e-01   5.2182980e-01
   1.9791374e-01   8.7072524e-01
  -1.6637083e-01  -4.4321797e-01
  -3.4560962e-01   5.1375930e-01
   3.2064898e-01   7.4430747e-01
   7.3581553e-01   4.7376015e-01
   7.0530469e-01   7.8408492e-01
   4.3166600e-01   6.3203941e-01
   1.5584400e-01   8.8906684e-01
  -9.7807858e-01   4.8695845e-01
  -5.0905292e-01  -8.1113202e-01
  -8.1306426e-01  -5.4833454e-01
  -1.3487823e-02   5.4454971e-01
   1.4611555e-01   1.0991444e-01
  -1.0681966e+00   2.1311420e-01
  -7.5888342e-01   3.2627614e-01
   4.7090719e-01  -4.7437091e-01
  -4.2218891e-01   4.9093128e-01
   2.6238397e-01   6.1859338e-02
   1.0701614e+00   7.7599793e-01
   1.0906618e-01   2.9980059e-01
   7.1655970e-01   5.4200586e-01
   4.9837194e-01   8.0689455e-01
  -3.4324025e-01   5.2075922e-02
   6.6887243e-01   1.3091995e+00
   8.8987246e-01   1.5625983e+00
  -4.7675719e-01   5.3100517e-01
   2.2610626e-01   6.7357743e-01
   2.7416767e-01   8.7114801e-01
   2.8053467e-01   8.3646755e-01
   4.9204048e-01   5.0177386e-01
   2.8644395e-01   4.8431091e-01
   1.9858657e-01   2.8763918e-01
   1.8994344e-01   8.8570552e-01
   2.1810687e-01   5.8798314e-01
  -7.3569516e-02   3.7403353e-01
  -4.8284162e-03   6.1079499e-01
  -3.3375764e-01   5.4793139e-01
   1.8860062e-01   4.0426871e-01
  -5.2479671e-02  -7.3378627e-01
   1.0336350e-01   3.5997261e-01
   6.2939685e-01   3.9030669e-01
  -5.6573004e-01   2.3929005e-01
   2.8127375e-01  -4.0392087e-01
   1.7464928e-01   2.5368346e-01
   2.8070518e-01   4.4304482e-01
   5.6325002e-01   5.0138537e-01
  -3.8789916e-01   3.8264681e-01
  -3.7729933e-01   4.3041636e-01
  -3.1909331e-01   1.7597748e-01
  -2.0648068e-01  -2.3393638e-01
  -5.0425641e-03   4.6869646e-02
   7.4348894e-02   1.4514405e-01
   1.5250642e-01  -1.0239968e+00
  -1.2188911e+00   5.8968921e-01
  -5.5488845e-01  -5.9184221e-01
  -5.1406452e-01   3.8672803e-01
  -7.5373618e-01   1.5011190e-01
  -1.0001350e+00  -1.4017189e-01
  -9.0696164e-02   2.8158063e-01
   1.4146335e+00   9.4630567e-01
   4.3658412e-01   1.4832595e+00
   4.4403508e-01   1.5573724e+00
   1.1892650e+00   6.2613138e-01
   1.0318827e-01   2.1002597e-01
   2.4339862e-01   1.3211601e+00
  -1.0812954e-01   1.1285483e+00
  -9.9270010e-01   2.8733082e-01
  -5.1253196e-01   7.4747339e-01
  -3.1200797e-01   8.6522811e-01
  -6.0451013e-01   3.6201162e-01
   5.3823161e-01   3.6352292e-01
   2.4507576e-01   1.3713655e+00
  -9.0458484e-01   3.0459758e-01
   5.9112410e-01   9.7625702e-01
   6.8911166e-01  -1.0857176e-01
  -1.4116954e-01   7.2887114e-01
  -6.5897315e-01   5.7425122e-01
  -7.0996643e-01  -6.5914463e-01
  -1.4132871e-02   1.2982259e+00
   7.3055557e-01   1.4444410e+00
   8.5172050e-02   1.1708457e+00
   6.7536890e-02   1.1283492e+00
   3.3360850e-01   1.8318051e+00
  -2.5476967e-01   8.5850843e-01
  -5.3477154e-02   8.2124161e-01
  -2.1638442e-01   9.5321386e-01
   5.8420436e-01   4.3131257e-01
   1.2534244e-01   2.0689520e-01
   2.2793627e-02   7.3448644e-01
   3.8206054e-01   3.8967145e-01
   3.9360052e-01   8.1721145e-01
   6.4826236e-01   1.2727788e+00
   4.6193618e-01   3.2831208e-01
  -1.1698949e-01   3.8933431e-03
   1.0477793e-01   3.8377053e-01
   1.9679949e-01   3.2220122e-01
  -3.8426509e-01   6.8803513e-01
   2.1224755e-01   5.5031273e-01
   2.6382952e-02   2.7086108e-01
   4.0871340e-01   3.7154884e-01
   2.0552046e-01  -1.5435580e-01
   1.5227862e-01   2.4066191e-01
   6.9611789e-01   6.3625161e-01
  -2.8484302e-02   2.8992154e-01
  -4.8606226e-01  -3.4774479e-01
  -7.6710206e-02  -4.5348468e-01
  -1.0008704e+00   4.2301962e-01
  -2.7643874e-01   3.6678803e-01
  -8.4273638e-01   9.9802532e-01
  -2.3623915e-01   2.8743417e-01
  -2.4519934e-01   1.1683918e-01
   5.2969074e-02  -7.4734298e-01
  -9.6259251e-02  -5.9141155e-01
   1.5250392e-02  -4.3921080e-01
  -3.1123428e-01  -6.7689339e-01
  -3.7138449e-01   3.0702753e-01
  -7.3261104e-01  -8.0747984e-02
  -7.7756471e-01   2.5448409e-01
   8.7312787e-02  -2.7667309e-01
  -8.9706351e-01   1.8454941e-01
  -1.0819604e+00  -1.0328471e+00
   2.2572822e-01   5.6534395e-01
   9.3789973e-01  -3.7364545e-01
   1.5135516e-01   3.7204366e-01
   1.8211268e-01   1.2594035e+00
   8.0037275e-01  -3.2604557e-01
   1.6197156e+00  -5.2731739e-01
   1.7535316e-01   1.6215242e+00
   2.2470051e-01   1.7632608e+00
  -2.4137906e-01   4.4263734e-01
  -4.2949589e-01  -5.4347361e-01
  -4.3444968e-01  -2.2124520e-02
   3.7400319e-02   1.0083548e-01
  -3.7617977e-01   4.2410561e-02
  -3.5892467e-01  -5.2560992e-01
  -7.8504093e-03   5.9796151e-02
  -6.6492414e-02   1.5099099e+00
   2.0045778e-01   1.4791450e+00
   4.5869788e-01   8.1033309e-01
   3.0286498e-01   1.3255114e+00
  -5.9755320e-01   1.7154964e+00
   9.0261404e-01   7.8444499e-01
   6.2896590e-01   1.6382625e-01
   2.6960408e-02   3.3947577e-01
   3.2060522e-01   1.4636822e+00
   2.5052718e-01   7.3211186e-01
   6.3003433e-01   1.3423885e+00
  -3.4979944e-01   2.5928296e+00
   5.0557796e-01   2.4278233e+00
   9.4477954e-01   4.7760260e-01
   5.3912731e-01   2.7306719e-01
  -2.9899623e-02   1.4645150e+00
   4.2576080e-01   6.0805929e-01
  -6.0602586e-02   1.4581641e-01
  -1.9955618e-01   9.1380028e-01
  -3.6399437e-02   2.6478376e-01
   1.7411462e-01   5.1398472e-01
   1.5365383e-01   8.2312707e-01
  -6.3075892e-01   1.3125069e+00
   3.8281111e-01   3.4682108e-01
  -1.7945593e-01   6.8566366e-01
  -4.2646050e-01   1.1416807e+00
  -1.4635745e-01  -1.5374920e-01
  -3.1337419e-02  -5.5757868e-03
   1.0416992e-01  -1.7784076e-01
   4.3069209e-02  -1.0779204e-02
   7.2824740e-02   8.8600899e-01
  -7.1721607e-01  -6.6441601e-01
  -1.2496557e+00  -6.5211519e-01
  -1.4505437e+00  -1.0871200e+00
   7.7890011e-02   3.6331792e-01
  -5.9273735e-01   1.1023589e+00
  -5.0145390e-01   9.7167504e-01
   1.3143987e-01   8.3615080e-01
  -3.4712247e-01   1.3883124e+00
  -3.7668863e-01   1.4367971e+00
   8.5753998e-01   4.3531477e-01
  -2.2838576e-01   1.0062624e+00
  -5.4058647e-01   7.1379122e-01
  -2.1818929e-01   3.4653268e-01
  -2.7130957e-01   6.9062949e-01
  -2.8353264e-01   2.6916821e-01
   1.0191464e+00  -5.7967587e-01
  -5.4296630e-01   1.0078177e+00
   7.2442047e-01  -2.3669607e-01
  -3.1662284e-02  -3.8714509e-01
   4.3883983e-01   2.8043996e-01
   6.7009082e-01   6.6177012e-01
   1.1732084e+00  -9.0581230e-01
  -5.0688127e-02   9.4479886e-01
  -6.7410035e-01   1.0154998e+00
  -4.2384668e-01   1.1501351e+00
   1.0354586e+00  -9.4075171e-01
   4.9571414e-01  -4.6211468e-01
  -5.4159546e-02   9.1282229e-01
  -8.1671117e-01   1.2743398e+00
  -6.6960800e-01   8.8861769e-01
   8.1416944e-01   1.8070151e+00
   7.5414461e-01   1.0276195e+00
  -3.2990037e-01   2.6688297e-01
   1.3634621e+00   3.5176599e-01
   5.3380658e-01   1.2118528e+00
   6.0696340e-01   1.1973092e+00
  -1.0852519e+00   1.9184536e-01
  -1.8314493e-01   1.1112542e-01
   2.9444074e-01   1.0857398e+00
  -6.4075877e-02   9.6844440e-01
  -1.1197684e+00   3.7135371e-01
  -5.0896912e-01   6.5296949e-01
  -3.2669859e-01   7.6415915e-01
  -7.6665406e-01   3.8594712e-01
   2.0430669e-01   1.5106140e-01
   3.0101032e-01   1.1556320e+00
  -1.0506997e+00   3.8890684e-01
   6.2700913e-01   5.5123793e-01
   3.1666607e-01   1.0965919e+00
  -2.4183315e-01   6.8121264e-01
  -6.8253759e-01   5.0823863e-01
  -1.1083671e+00  -6.1949602e-01
   1.0726640e-01   1.0630189e+00
   9.1741047e-01   9.2926463e-01
   1.9850491e-01   8.7416917e-01
   1.5647170e-01   8.5482449e-01
   5.9434557e-01   1.4729994e+00
  -2.4159757e-01   7.0192376e-01
  -8.0479731e-02   6.3760101e-01
  -6.8516329e-02  -2.7186030e-01
   2.1739432e-01   1.4639368e+00
   7.9938075e-01   8.7358212e-01
  -7.7475262e-02   1.8094171e-02
  -4.9255730e-01  -1.3570239e-01
   1.5432850e-01   1.0843846e+00
  -1.0263186e-01   9.3117891e-01
   1.8994617e-01  -9.4459040e-02
   2.1562247e-02   9.6086507e-01
  -1.7702707e-01   8.4939658e-01
  -2.9169292e-01   5.5888412e-01
  -3.6235619e-02  -2.2333693e-03
   5.1164931e-01  -2.5993066e-01
  -2.3008601e-01   7.4965503e-01
  -4.0363525e-01   4.1151522e-01
   6.9824640e-03   7.6884590e-02
   5.7411235e-01   2.2058779e-01
  -4.2582421e-01   7.5285173e-02
   7.9094379e-02   9.2835497e-01
   5.0532823e-01   2.9997992e-01
  -3.1569029e-01   1.6492636e+00
  -4.2278936e-02   1.0971161e+00
  -7.4638573e-01  -2.8156788e-01
  -7.1777654e-01   8.3911389e-01
   8.2797076e-01  -9.1641094e-01
   2.4006385e-01  -4.9994935e-01
   3.7616804e-01   1.0142936e-01
   2.8765491e-01   7.8919633e-01
   1.7329288e-01   8.3885751e-01
   6.6521296e-01   8.5623298e-02
   4.6409755e-01   1.5488562e-01
   1.9495713e-01   1.0847092e-01
   2.7221763e-01   7.4627421e-01
   2.3242941e-01   4.5784043e-01
  -2.4913535e-01   4.7450870e-01
   2.8849534e-01   3.1647716e-01
  -4.4037776e-01   7.2576148e-01
   1.1855241e-01   2.8411865e-01
  -6.0443380e-01  -4.1499752e-01
  -1.4374392e-01   4.3991900e-01
   5.7765062e-01   1.1756199e-01
  -3.3385563e-01   2.0688062e-01
   8.9647264e-02  -5.5588816e-01
   3.9112932e-01  -1.2477229e-01
   3.6939978e-01   1.8665589e-01
   5.1873933e-01   2.9667856e-01
  -1.7888610e-01   2.5394238e-01
  -2.2102726e-01   3.5722515e-01
  -1.8856894e-01   9.9979663e-02
  -2.3397142e-01  -3.6517758e-01
  -2.5852690e-01   1.0391062e-01
  -1.0842375e-01   1.4109402e-01
  -1.0428153e-01  -1.2731512e+00
  -9.5964232e-01   7.7822752e-01
  -7.0883497e-01  -5.6361272e-01
  -2.8593494e-01   2.8912486e-01
  -1.7121168e+00   1.1087564e+00
  -1.0034469e+00  -7.8494768e-01
  -2.9693829e-01   5.9394705e-02
  -2.5613419e-01   4.9978891e-01
  -1.1229607e-01   3.5020502e-01
  -1.3894489e-01   2.8042699e-01
  -4.6197263e-01   5.6050873e-01
  -1.6210382e+00   6.7715559e-02
  -9.4963320e-01   8.4712476e-01
  -6.5508774e-01   5.1606482e-01
  -3.6532917e-01   7.1346582e-01
   5.8195278e-01   3.8618011e-01
   4.5753003e-01   5.3264880e-01
   9.8706818e-01   4.4115373e-01
   6.7657953e-01   1.1307807e+00
   5.5710202e-01   1.2753607e+00
   1.3917351e+00   2.7816214e-01
   5.0837459e-01   9.8748268e-01
   9.3943325e-02   8.6417811e-02
  -3.7801154e-01   5.6118783e-01
  -7.4836096e-01   1.4863657e-01
   6.1047390e-01  -1.1691358e-01
  -6.1596203e-02   6.6054118e-01
  -3.5007845e-02   1.2272961e+00
  -5.8017150e-01  -1.2483733e-01
   3.1589313e-02   1.1220504e+00
   9.2385666e-01   4.0931021e-01
   4.7133199e-01   6.5116613e-01
   4.9857582e-01  -2.3952847e-02
   1.5859729e+00  -3.4391367e-01
  -6.1088376e-02  -1.4883902e-01
  -7.9244383e-04   1.5680009e-01
  -2.8527810e-01   1.1469495e-01
   2.1675483e-01   1.6633101e+00
   1.8413887e-01   1.2077537e+00
  -3.5519013e-01   1.0820966e+00
  -9.7176158e-01  -4.3308448e-02
  -1.4010577e-01   3.6042269e-01
   1.3030083e-01   1.9939855e+00
   3.6750154e-01   1.7097534e+00
   4.5821510e-01   1.4065051e+00
   7.2936853e-01   1.7780832e+00
   8.4808466e-01   9.4945571e-01
   2.2925955e-01   1.2872744e+00
   6.4922712e-02   4.2817474e-01
  -2.8580507e-01   1.8261805e-01
   1.8045862e-01   1.3634493e+00
   4.5131424e-01   1.0315741e+00
   9.3321967e-01   1.5431540e+00
   1.2990608e-01   1.1271667e+00
  -1.3180568e-01   1.1176833e+00
  -6.1135509e-01   1.1605885e-01
  -4.9721333e-01   1.4619564e+00
  -3.6633252e-01   2.2348427e+00
  -6.2218502e-01   5.8314947e-02
   2.9593587e-01   4.6367111e-01
  -5.4486834e-01   1.1190174e-01
   1.9255301e-01   4.2612873e-01
  -4.1722150e-01   1.3986645e+00
  -1.5343179e-01   3.9031235e-01
   3.2500640e-02   1.0735978e+00
   1.9332667e+00   3.6811586e-01
   1.1457701e+00  -9.3868770e-01
  -8.0336736e-02   7.8289869e-01
  -4.9961593e-01  -1.3963978e-01
  -8.3874765e-01   1.0101690e+00
  -5.5240224e-01  -1.9612820e-01
  -5.7337172e-01   5.2689840e-01
  -8.7607216e-01   8.6974632e-01
   1.5514155e+00  -2.8724990e-02
   1.6850622e+00   1.9059063e-01
   2.0670389e+00   2.4906981e-01
   9.2989097e-01  -1.6866786e+00
   1.4219300e+00   6.3945218e-01
   1.7981319e-01  -8.8177665e-01
  -9.3590639e-01   1.5594588e+00
   1.3365902e+00  -8.4979211e-01
  -1.0640369e+00   1.4063422e+00
  -9.8255824e-02   7.6354811e-01
  -1.1807302e+00   1.4748770e+00
  -1.5949885e+00   1.5765604e+00
   1.3475704e+00  -3.4345666e-01
  -1.2893855e+00   1.2046248e+00
  -6.1728043e-01   6.1465561e-01
   7.2214667e-01  -7.4428552e-01
  -1.2607593e+00   1.3376714e+00
   4.4445492e-01  -7.3432971e-01
  -8.7522690e-01   1.3244121e+00
  -7.2949257e-01   1.4661984e+00
  -1.3304421e+00   1.6807906e+00
  -3.6789871e-01   9.1342250e-01
  -5.5860759e-01   6.1423416e-01
  -3.9366501e-01   8.5497197e-01
   7.6784452e-01   8.6312818e-01
  -9.9878382e-01   1.1920314e+00
   3.0316769e-02   9.6837785e-01
   1.3613312e+00   1.1148998e+00
   1.0161706e+00   1.6675386e+00
   4.6192690e-01   6.7582725e-01
   1.3991730e-01   1.1429053e+00
   1.2199000e+00   1.1124686e+00
   8.4747402e-01   6.6193439e-01
  -7.3338686e-01   5.9096779e-01
  -1.0912003e-01  -8.1768782e-02
  -2.5093439e-01   6.2190675e-01
   7.0678721e-01   8.9484930e-01
   8.3100632e-01  -1.0289788e+00
  -2.2829695e-01   3.7504086e-01
  -8.9889800e-02   4.3698551e-01
  -1.0560912e-01   4.5423945e-01
  -1.7513275e-01  -4.5145552e-01
  -1.9149194e-01  -1.6481771e-01
  -1.4131631e+00   3.1974899e-01
   5.5964407e-01  -1.0717397e-01
  -9.9962154e-01   3.3690250e-01
  -7.0285304e-02  -5.4652797e-01
  -1.6243307e+00  -3.0091658e-01
   3.1626507e-01  -1.6152854e-01
   2.7814910e-01   4.3501729e-01
   2.3361117e-02   3.2718223e-01
  -8.1213128e-01   1.5704847e+00
   9.1616572e-02   1.7534693e+00
   1.1498250e-01   1.3643747e+00
  -3.2150870e-01   1.0810739e+00
  -6.1750534e-01  -4.1795755e-01
   6.6086642e-02   5.6205269e-01
  -1.5568101e-01   2.1571598e+00
   1.7208563e-01   1.9786332e+00
   3.6040756e-01   1.7368209e+00
   4.6060754e-01   2.0867303e+00
   8.3723122e-01   1.3719742e+00
   1.7742543e-01   1.5662887e+00
  -3.7272495e-02   2.2081756e-02
   5.9887439e-01   1.3894033e+00
   4.2631927e-02   1.5342367e+00
   3.7678271e-01   1.2655538e+00
   6.8896751e-01   1.8726157e+00
  -1.2799549e-02   1.1954255e+00
  -2.4764527e-01   1.1346837e+00
  -3.8589110e-01   6.9056479e-02
  -6.2803604e-01   1.4555385e+00
  -6.7837121e-01   2.2399390e+00
  -3.1165574e-01   1.4510451e-01
   5.2288681e-01   8.7000436e-01
  -6.2440188e-01   2.1973722e+00
   3.5843513e-01   7.5944381e-01
  -5.9437150e-01   1.3333622e+00
  -2.1340907e-02   4.9598569e-01
  -3.8184852e-02   1.1910609e+00
   1.0448483e+00   8.4191494e-01
   4.2688193e-01  -1.9541302e-01
  -4.6189508e-01  -5.9900060e-01
  -4.2209938e-02   5.5230432e-01
  -4.0710114e-01  -4.9246894e-01
  -9.6774521e-03   5.0843012e-02
  -3.9743792e-01   5.0637595e-01
  -1.1609262e-01   1.3419764e+00
  -3.2608979e-02   1.2720964e+00
   6.4164688e-02   1.4187249e+00
   2.7598140e-01   3.9257068e-01
   1.9612131e-02  -4.7133458e-01
  -8.7208664e-01   1.8453076e+00
   8.8534325e-02   1.5471316e+00
   2.1738980e-01   1.1008223e+00
  -9.4979402e-02   9.9615314e-01
   1.1987400e-01   6.7613469e-01
   2.9089223e-01   2.1029646e+00
   6.7454070e-02   1.3107831e+00
  -2.2282414e-01   1.5295584e+00
  -2.2928978e-01   1.8014611e+00
  -2.3508506e-01   1.1909020e+00
  -1.0791883e-01  -3.2545482e-02
  -1.1440801e-01   1.0600231e+00
  -1.1658172e-01  -5.5376808e-02
   4.7028147e-02   7.6981137e-01
   4.4550376e-01   8.5763089e-01
   1.5898104e-02   1.3136143e+00
   3.3613386e-01   1.6358153e-01
   2.7456175e-01   4.0920568e+00
   1.0016355e+00   3.1162631e+00
  -3.1185615e-01   3.1559926e+00
   1.1027724e+00   3.2252704e+00
   4.2772706e-01   1.7965647e+00
   5.9091283e-01   2.1906302e+00
   6.5229468e-01   2.2551957e+00
   1.6359578e-01   1.5016417e+00
  -4.5580792e-01   8.7711879e-01
  -5.5151520e-01   5.5401431e-01
  -5.3821035e-01   1.7787607e-01
  -3.1053009e-01   1.3300641e-01
  -2.8921259e-02  -2.4576329e-02
   4.8622380e-01  -3.5508045e-01
   4.4796648e-01  -9.1985326e-01
   5.3330063e-01  -8.9978891e-01
  -2.7979719e-01  -8.4995213e-02
  -1.1850370e+00  -4.4233862e-01
  -7.5561926e-01   2.2016163e-01
  -9.0819674e-01  -5.0523227e-01
  -5.3828059e-01  -1.9068913e-01
  -4.1565149e-01  -1.4518064e-01
   5.9843233e-01   2.1002002e-02
   1.0848697e+00   6.7250199e-01
  -2.3937923e-01   5.1731381e-01
   1.3481850e+00  -1.7124070e-01
   9.3503218e-01   9.7397321e-01
   1.0270678e+00   8.7274244e-01
  -9.3321241e-01   6.6643312e-01
  -3.6187324e-01   1.0660421e+00
   6.9839446e-01   9.1537541e-01
   3.1056724e-01   9.8338946e-01
  -8.9330144e-01   8.6362636e-01
  -2.7678963e-01   8.2465216e-01
  -1.2435628e-02   9.0370792e-01
  -5.3103250e-01   7.9913197e-01
  -9.6492962e-01   5.2098339e-01
   1.9543748e-01   1.9601886e-01
   7.1369820e-01   1.0278547e+00
  -8.0139168e-01   8.4026134e-01
   7.7159884e-01   2.8296397e-01
   4.1424703e-02  -2.2136820e-01
  -5.5850860e-03   8.2209212e-01
  -4.2980391e-01   8.0185617e-01
  -1.2990730e+00  -3.5432066e-02
   5.1106613e-01   9.7624866e-01
  -1.7543301e+00   3.8663586e-01
   1.1980247e+00   4.8680962e-01
   5.1935707e-01   7.4855938e-01
   4.7100478e-01   7.5695044e-01
  -1.5254476e+00   1.0235293e+00
   4.3636844e-02   7.9213347e-01
   1.5921991e-01   6.8162807e-01
  -1.3993270e-01   2.6304344e-01
  -1.4932606e+00  -5.1341092e-01
  -1.0494953e-01   1.0587369e+00
   5.4918323e-01   1.3308024e+00
   7.4222129e-01   1.3497881e+00
   3.2149697e-01   1.0193897e+00
   1.5276901e-01  -1.2972872e-01
  -1.0607636e-01  -1.5011732e-03
   7.8548727e-02  -5.1286821e-01
  -4.6370113e-01   7.5792378e-01
  -3.4762278e-01   6.5652926e-01
  -3.9396095e-01   6.0959774e-01
  -6.7344222e-01   9.7832104e-01
  -1.0192710e-01   8.6497594e-01
  -8.3121240e-01   9.9564695e-01
  -4.8604677e-01   1.0205980e+00
   3.8267719e-01   3.3640334e-01
   2.6864818e-01   5.5674619e-01
   7.7718304e-01   1.7397457e-01
   6.6752098e-01   8.9956011e-01
   6.0504489e-01   1.0141871e+00
   1.1214566e+00  -7.8553173e-02
   4.8514879e-01   9.3970045e-01
  -2.2969460e-01   1.3859233e-01
  -6.0631042e-01   8.9238055e-01
  -9.9185105e-01   4.8185075e-01
   2.3867360e-01  -8.7969816e-02
  -1.9952309e-01   8.3430772e-01
  -2.9965606e-02   1.4259754e+00
  -9.1503394e-01   2.5319912e-01
  -5.9395719e-01   4.8870090e-01
   6.9424724e-01   2.5043935e-01
   3.1233608e-01   6.7632688e-01
   1.6854300e-01  -5.3749748e-02
   1.1427697e+00  -5.9070493e-01
   2.1258930e-01   8.1864197e-01
   2.9947536e-01   6.9281834e-01
  -1.0735737e+00   7.9788129e-01
   1.9195825e-01  -5.2662738e-01
  -1.6075250e+00   1.6093319e-02
  -8.4600807e-01   3.1405877e-01
   1.6458231e-01  -1.1235414e-01
   7.3973101e-01   1.0141756e+00
   3.9931072e-01   6.1653897e-01
   7.1921643e-01   3.0753847e-01
  -1.0618503e+00   3.1752113e-01
   4.2925925e-01  -7.0045032e-02
   1.0196644e-01   4.0124285e-01
  -9.6589276e-01  -6.7742296e-02
  -1.2726635e-01   3.2744640e-01
   5.8600124e-01   6.9519688e-01
   5.2249902e-01   6.5032517e-01
   5.5926537e-01   6.5716071e-02
   7.5626146e-01  -9.5751035e-02
  -8.7217250e-03   1.3662381e+00
  -1.1098463e+00   2.0389255e+00
  -4.5044971e-01   1.1484895e+00
   6.2008726e-01  -1.3700864e-01
   2.7735583e-02   1.8241671e+00
   8.1084679e-01  -3.0290976e-01
   1.0848797e+00  -3.7324162e-01
   1.0211312e+00  -4.9922222e-01
  -6.3657207e-01   1.4668654e+00
   8.2201691e-01  -3.9140885e-01
   2.2756997e-01  -4.8518123e-01
  -9.6437541e-01   1.7885464e+00
  -8.6588957e-01   1.8341521e+00
   1.1378076e+00  -1.2271978e+00
  -1.1688470e+00   1.4586325e+00
   2.5565446e-01  -6.7660368e-01
   2.1463799e-01  -6.2996454e-01
  -8.8435911e-01   1.3498336e+00
   9.0661818e-01  -9.5681875e-01
  -1.0399247e+00   1.2178123e+00
   2.6216663e-01   1.1675461e+00
  -5.3969336e-01   2.3471435e-01
  -3.8994911e-01   6.5890249e-01
   2.4887843e-01   1.3048691e+00
   2.5741355e-01   5.9503864e-01
  -3.4500749e-02   1.8108508e+00
   4.6850247e-01   1.3442230e+00
   4.3222167e-01   6.3020880e-01
   3.7122507e-03   1.0004132e+00
  -1.8853177e-01  -4.8706068e-01
   3.9261039e-02   1.3073833e+00
  -7.8937431e-01   1.3790137e-01
  -1.4036993e-01   4.8307159e-01
  -4.1490567e-01   9.9400627e-02
   9.3283893e-01   2.2459884e-01
   2.3217169e-01   1.3030890e+00
  -2.2766285e-01   5.4117334e-01
  -2.8714720e-01  -1.4870284e-01
   3.1930400e-01   3.2351764e-01
   7.1988095e-01   8.6493777e-01
  -6.7892461e-02   8.5154242e-01
  -2.6271394e-01   4.4918779e-01
  -8.1245098e-02  -4.5531399e-02
  -2.0225408e-01   5.5371088e-01
  -9.9259752e-02  -1.2745145e+00
   1.6299744e-02  -1.5059142e+00
  -2.0715107e-01  -1.0480499e+00
   6.3966745e-01   1.8898400e+00
   2.1683642e-01   1.9572639e+00
   3.4636045e-01   1.5469834e+00
   5.9844799e-01   2.0692938e+00
   5.1430449e-01   2.7132275e+00
   4.9831634e-01   1.7497536e+00
   6.0022798e-01   1.6586094e+00
   1.5478039e-01   1.0251566e+00
  -5.7099092e-02   1.5149193e+00
   4.0642244e-01   1.2217267e+00
   2.6096166e-01   8.7652000e-01
   3.2522177e-01   1.5616301e+00
  -3.1233349e-01   6.3195402e-01
  -6.5685966e-02   6.8138759e-01
   1.8316465e-01   7.6754709e-01
  -2.5452856e-01   2.4743045e-01
   4.1815886e-01   8.7258496e-01
   2.6579765e-01   4.2967169e-01
  -5.4921761e-01  -5.0911231e-01
  -5.0643399e-01   2.9704069e-01
   1.5738787e-01   3.0124365e-01
  -2.5158838e-01  -2.3665012e-01
  -6.5396247e-02   2.5049565e-01
  -6.4098615e-01  -9.1674137e-01
  -5.2300067e-01  -9.8388786e-01
  -4.8023356e-01  -6.8293904e-01
  -9.5528428e-02  -2.0256710e-01
  -3.5566113e-01  -5.5040743e-01
  -4.9305750e-01  -1.4554916e+00
  -5.7111153e-02  -1.4360224e+00
  -8.7819448e-01  -1.0893926e+00
  -4.9374894e-01   1.6347542e+00
  -6.0972856e-01   1.5328114e+00
  -1.2399866e+00   9.8151979e-01
  -1.7078932e+00   8.1512647e-01
  -1.1236490e+00   5.8961840e-01
  -5.8815921e-01   1.3564647e+00
  -3.0457139e-01   1.5233102e+00
  -4.9045290e-01   2.6471002e-01
  -5.0805718e-01   9.1657182e-01
  -5.6324116e-01  -3.3775892e-01
   9.0813424e-01   9.9353720e-01
   1.0363892e+00   1.1576430e+00
   3.5127802e-01  -9.0869616e-01
  -3.0892454e-01   1.4991721e+00
   1.7726236e-01  -9.6605181e-02
   3.0914671e-01  -7.0952804e-01
  -9.2538308e-02   2.7804358e-01
   5.4797412e-02   9.0987541e-01
   4.1074160e-01   4.7731091e-01
  -2.7207711e-01   2.1239209e-01
  -6.0257202e-01   4.3779675e-01
   8.5053031e-01   6.6046418e-02
   6.2269438e-01  -2.0326315e-01
   3.2272005e-01  -1.0720689e+00
   4.3769832e-01   6.0863055e-01
   8.4147958e-01   1.0685119e+00
   8.9108132e-02  -1.6009763e+00
   1.7471991e-01   1.9193534e-01
   8.0383382e-01   1.6665327e+00
   9.7939333e-01   1.9648002e+00
   5.3567276e-01  -1.2444288e+00
  -1.2756369e-01   9.8920247e-01
   5.0168155e-01  -4.4377297e-01
   5.9506564e-01  -6.2034408e-01
   1.0504725e-01  -5.5621837e-02
   1.4376030e-01   7.5762012e-01
  -1.2263269e-01  -1.9887375e-01
  -1.5353302e-01  -1.7757954e-02
  -4.3583283e-01   2.5803621e-01
  -3.7641200e-01   1.4857378e+00
   5.3627881e-01   1.6934940e+00
  -9.9869110e-02   1.5501317e+00
   1.4358898e-01   1.8077796e+00
   3.3566142e-01   1.0901216e+00
  -5.9885082e-01   4.3576043e-01
  -2.2739955e-01   4.4298471e-01
  -2.6674062e-01   1.3686377e+00
  -2.5718087e-01   1.5291248e+00
  -5.1582785e-02   9.8776924e-01
  -9.2894016e-02  -3.5963993e-01
  -3.7032650e-01  -8.2822459e-02
   3.7356697e-01  -5.0084605e-01
   4.7942609e-01  -4.4457876e-01
   3.5827679e-01  -4.1150659e-01
  -2.3597488e-01   1.8857776e-01
  -2.3207663e-01  -7.0699495e-01
  -1.4664857e-02  -3.1659544e-01
   9.1181085e-02   6.4090463e-01
   3.6922045e-01   1.0651521e+00
   1.5806913e-01   1.4263803e+00
  -7.7283066e-01   7.9853012e-02
  -7.4475852e-01   1.5531290e+00
  -2.7537312e-01   5.2560553e-01
   4.7969940e-01   8.8309439e-01
   6.0525130e-01   3.5871700e-01
  -9.4402196e-02   2.2198928e-01
  -6.2829703e-02   6.5589003e-01
   3.5154886e-01   1.2957825e+00
   4.6469772e-01   7.9491297e-01
  -3.4646151e-02   1.2292080e+00
  -2.5545670e-01   5.7146625e-01
  -2.7979157e-01   1.4707366e+00
   1.1976350e-01   5.6971269e-01
  -8.2302003e-02   8.1086781e-01
  -1.4114778e-01   8.6128321e-01
  -8.6322644e-02   1.9888038e+00
   3.9914949e-01   1.7812856e+00
  -9.3449255e-01   3.6358176e-01
   2.9107540e-01   1.5316231e+00
   2.3109623e-01   1.1860490e+00
   8.2250990e-02   1.3121539e+00
  -3.2109279e-01   1.0453675e+00
   1.0700721e-01   1.4061841e+00
  -7.8882431e-01   1.3609403e-02
  -3.1645101e-01   5.8253795e-01
   7.0704636e-02   1.3411462e+00
   1.6529068e-01   1.3630830e+00
   2.7399238e-01   1.1563478e+00
   5.8282950e-01   1.1279842e+00
   4.3907483e-01   8.5337534e-01
   1.1280118e+00   1.2499437e+00
   5.2342961e-01   4.1812769e-01
   3.7768479e-01   5.2037287e-01
   7.7208043e-01   1.2192588e+00
   6.1739515e-01   1.1210187e+00
   1.6109405e-01  -1.6578435e-01
  -7.0190085e-01  -1.1089257e+00
  -1.5377577e+00  -8.1637941e-01
  -2.3728697e-01  -2.0356830e-01
  -2.7245022e-01  -1.3572273e-01
   1.5943307e-01   8.9291347e-02
  -1.2017617e+00  -4.2385088e-01
   2.1202868e-01   1.0175072e-01
  -8.8195856e-01   1.6099709e+00
  -1.0835179e+00   1.2777492e+00
  -9.9376316e-01   1.1560572e+00
   2.8882324e-01   1.1347618e+00
   4.5672149e-01  -7.5609942e-01
  -2.7126763e-02  -1.0535917e+00
   1.4357829e-01  -4.5424190e-01
  -2.9839355e-01   9.9807088e-01
  -3.9747350e-01  -3.8909718e-01
   2.1386398e-01   1.5321681e-01
   4.6177417e-02  -6.3144981e-01
  -2.4304391e-01   7.8409742e-01
  -2.0094347e-01   4.0963873e-02
  -2.2399051e-01   6.0874389e-01
  -8.0614872e-02   3.3518102e-01
   8.6198324e-02   9.1732501e-01
   3.0024317e-02   1.5736874e+00
  -1.2778552e-01  -1.3359619e+00
   7.4666756e-02  -2.1792201e-01
   7.7889641e-01   1.5152096e+00
  -2.3543437e-01   1.5863421e+00
   1.2753008e+00   1.5431948e+00
   1.7572267e-01   1.3899704e-01
   6.0090325e-01   1.4055190e+00
   6.2316917e-01   1.8508804e+00
   1.0588515e+00   2.1522838e+00
   1.2226287e+00   2.1389080e+00
   3.3633188e-01   2.0535804e+00
   4.2346118e-01   2.3850431e+00
  -1.4754571e-01  -9.5183640e-02
  -4.7418794e-01   5.4576790e-01
  -4.0939340e-01  -1.6026970e-01
  -9.4115631e-01  -1.1694823e+00
  -7.5658972e-01  -2.3439951e-01
  -7.3181234e-01  -3.4658914e-01
  -4.8782044e-01  -1.8989056e-02
   1.3876465e+00   2.3769924e+00
  -1.5033353e+00  -4.5965376e-01
  -1.0769100e+00  -1.8614394e-01
   1.5547330e+00   1.9520183e+00
  -1.2701638e+00   1.6504939e-01
  -1.0763779e+00  -1.1262998e+00
   9.6781466e-01   2.1420120e+00
  -5.0476578e-01   9.1423339e-01
  -5.5710844e-01  -5.1724581e-01
   2.0278194e+00   2.8753244e+00
  -1.6242038e+00  -1.4425596e+00
   1.5816173e+00   2.6431157e+00
   1.0004668e+00   2.3931938e+00
   5.4737896e-01   9.6281518e-01
   1.4199457e-01   1.1006091e+00
   5.2447372e-01   1.0034583e-02
   7.9972653e-01   2.3700941e-01
   5.5650651e-01   1.1065267e+00
   2.8680980e-01   7.2003318e-01
   3.9639551e-01   1.2835457e+00
  -1.0250301e-01   4.9653484e-01
   1.3774553e-01   1.6588964e+00
   3.5109169e-01   1.5987377e+00
   5.5179298e-01   1.3213042e+00
   2.1820725e-01   1.3942342e+00
  -2.6974727e-01   1.1729319e+00
   5.8603697e-01   3.8079730e-01
   2.4994758e-01   9.0771994e-01
  -6.4862141e-01   7.5728618e-01
  -1.3834955e-01  -3.2917384e-01
   3.5368696e-01   9.4258773e-03
  -6.4262018e-01  -7.6807807e-01
  -2.5678918e-01   1.5503491e-01
   6.4750083e-02   4.9634256e-01
   7.6470619e-01   1.2337576e-01
  -2.3236180e-01   8.2652475e-01
  -5.1451794e-01  -7.4439377e-02
  -3.6477725e-01   3.4323698e-01
  -9.6382314e-01  -2.4331338e-01
  -8.9722627e-01   2.9314381e-01
  -2.8306528e-01   3.1859802e-01
  -3.2810767e-01  -1.1411661e+00
  -3.0973047e-01   4.0981277e-01
  -6.6885895e-02   4.4918472e-01
  -5.1212453e-01  -8.5945619e-02
  -1.3224209e-01   1.3414931e-01
  -2.9826668e-01  -1.8645411e-01
   6.6827278e-01  -7.4537577e-01
  -8.2723944e-02   1.2675358e-01
  -1.2735365e-01   7.0218241e-01
  -2.0479631e-01   6.2731811e-01
  -7.6715590e-01  -1.0819001e-01
  -1.5386909e-01   4.4737599e-01
  -5.2982390e-01   8.9558922e-01
   4.6027899e-01   1.0687240e+00
  -3.8919312e-01   1.1267297e+00
   5.6984445e-02   7.7124614e-01
  -6.8431845e-01   5.2437909e-01
   1.8768900e+00   1.1395517e+00
  -1.0486137e-02   5.0602548e-01
   4.2409791e-02  -4.0632189e-01
  -5.0284710e-02   3.3108240e-01
   4.9046566e-01   1.1178746e+00
  -1.6407410e-01   4.0767531e-01
   1.4105014e-01   6.1065131e-01
  -6.0980195e-01   1.7955875e-01
  -1.3435346e-01   6.6494426e-01
  -1.1184260e-01   1.7048088e-01
   2.1028899e-01   1.2871454e-01
   4.9787102e-01   7.1286985e-01
  -6.1570904e-01   6.4498067e-01
  -3.5496877e-01   1.0162292e+00
   5.3798160e-01   7.5532470e-01
  -4.3615427e-02   1.1884165e+00
   1.1886055e-01   1.0120286e+00
   1.3573074e-02   3.8161642e-01
   3.4995225e-01   8.4525052e-01
  -2.8715957e-01  -2.2581845e-01
  -1.6764302e-01   1.1260174e-01
  -7.1326800e-01   3.8910739e-01
  -9.0367066e-01   1.0083056e+00
  -4.2103433e-01   1.4315208e+00
  -1.6364106e+00   6.8068911e-01
  -8.1340977e-01   4.7072491e-01
  -2.5465752e-01   6.4694885e-01
  -7.3997738e-01   5.1157490e-01
  -2.1662064e-03   1.3447280e+00
   8.7026197e-02   1.1876588e+00
  -2.4831215e-01   1.5911797e+00
   3.0441550e-02   7.7644202e-01
   2.7883706e-01   7.7956678e-01
  -1.2781714e-01   4.8457349e-01
  -6.9176437e-01   7.0614296e-01
  -8.3505434e-01   6.3727442e-01
   2.8629931e-01   7.4668165e-01
   6.3258675e-01   4.2379298e-01
   1.7963020e-01   7.6788266e-01
   3.3606233e-01  -3.2167701e-02
   5.2204777e-01  -4.5464205e-01
   3.4862049e-01  -1.1012839e+00
   3.3904461e-01  -1.1876479e-01
   7.8746110e-01   9.3324179e-01
   1.2064478e-02   7.0690679e-01
   3.2356959e-01   1.1726820e+00
   6.8513848e-01   9.5782600e-01
   6.6039422e-01   2.8535461e-01
   1.2264027e+00   8.3193503e-02
   1.1067182e+00  -2.0170325e-01
  -6.3558591e-02   8.0047896e-01
  -6.2966817e-03   4.8917458e-01
  -5.3156758e-01   3.9933794e-01
  -5.1233636e-01   5.7332769e-02
  -3.0052305e-01   7.2980597e-01
  -7.1906025e-01   1.5862801e+00
  -2.7137754e-01   1.3565480e+00
  -2.8063222e-01   8.6244434e-01
  -4.9029985e-01   9.5425949e-01
  -4.0327872e-01   1.9099690e+00
  -5.5038939e-01   1.5846573e+00
   8.6513068e-01   6.9727589e-01
  -1.8042269e-01  -9.8339920e-01
  -6.4736233e-01   1.1248808e+00
   1.2874049e+00   8.4003595e-01
   1.1403831e+00  -1.6567269e+00
   7.5010402e-01   6.0732083e-01
   9.1408252e-01   1.0722186e+00
  -3.5355449e-01   5.8470992e-01
   3.9714460e-02   5.9286122e-02
  -3.7655309e-01   4.1388694e-02
  -6.7055732e-01   1.0691988e-01
  -3.2352419e-01   2.5377552e-01
  -1.3569897e-01   6.8777756e-02
   6.0695407e-01  -2.6946679e-01
   1.0286100e+00   1.2434250e-01
   8.9081513e-01   9.3616241e-02
   7.2902866e-01   1.7940539e-02
   3.0728367e-01   5.3607846e-01
   2.4044190e-01   1.3663647e+00
   1.9942917e-01   1.5102938e+00
  -2.3757007e-01   1.0408816e+00
  -2.0562070e-01   1.3563200e+00
  -5.2642353e-01   1.8743451e+00
  -6.1840831e-01   1.3329089e+00
   1.9967364e-01   1.3139430e+00
   2.9504249e-02   1.5747980e+00
   6.0167945e-01   1.1402865e+00
   2.0478576e-01   1.2922724e+00
   4.2397677e-02   4.7366273e-01
   6.1919189e-02  -2.9741090e-01
  -4.3787432e-01  -1.5194483e+00
   2.3127106e-01  -6.7296305e-01
  -9.0537865e-01   5.6696180e-01
  -3.9653970e-01   7.7362262e-01
  -2.2580477e-01   2.5176011e+00
  -1.2910477e-01   1.8854037e-01
  -5.1983604e-01   1.5021260e+00
  -2.6033723e-01   4.0535382e-02
  -2.6335721e-01   1.1454360e-01
   2.5520003e-01   6.7183759e-01
   1.1045541e+00   1.7847100e+00
   6.4672836e-02   6.3569487e-01
   3.9792762e-03  -2.5571140e-01
  -1.5752648e-02   7.8467484e-01
   2.0162263e-01   5.7361003e-01
   3.0205128e-01   4.4139418e-01
   1.6807479e-01   7.5685534e-01
   1.1516712e-01   5.7426490e-01
   1.2910965e-01   4.0381164e-01
   4.8105075e-02   2.6044824e-01
  -4.1011571e-01   6.5493924e-01
  -3.8277984e-01   1.6947651e-01
  -6.7297843e-01   1.4872504e+00
  -5.6702975e-01   1.3373430e+00
   1.1442335e+00   1.5692986e+00
  -3.1142965e-01   6.4248554e-01
  -2.1651533e-01  -5.1222407e-01
   3.3460635e-02   1.2715985e+00
  -1.9538548e-01  -5.0870857e-01
  -1.2393517e-01   2.0150124e-01
  -3.6459087e-01  -8.7411729e-01
   4.8056379e-01   7.2954443e-01
   5.3399932e-03  -6.9697077e-02
  -1.1688864e-02   1.9865703e+00
   1.2623574e-01   1.9559799e+00
   4.7803244e-01   1.5254233e+00
  -2.1556593e-01   1.8716943e-02
   1.0656956e+00   9.3491561e-02
   2.4787788e-01   4.2364049e-01
  -1.8435197e+00  -6.1558042e-02
   4.0655561e-01   1.1777896e+00
   3.3336399e-01   1.7676573e+00
   8.5750176e-01  -3.5544136e-01
  -1.2219406e-01   1.0486614e+00
   7.2653252e-01  -6.3349320e-02
   6.2881482e-01   2.2545919e-01
   4.0093190e-01   7.6830344e-02
  -8.2139236e-01   5.5571546e-01
  -3.0667488e-01  -4.9335428e-01
   1.4117621e-01   5.5533729e-01
   3.7405157e-01   7.6948101e-02
  -3.9779082e-01   1.0264007e+00
   2.4969579e-02   5.6603323e-01
  -3.6530528e-01   1.0620881e+00
   7.2560298e-03   1.2475277e+00
  -4.5979808e-01   5.4101285e-01
  -9.3707623e-01   5.5492697e-01
   7.5392932e-01   3.1362383e-01
   1.0530725e-01  -1.1850215e-02
   5.0164554e-02   8.6054534e-01
  -1.0549794e+00   8.8697628e-01
   1.8460225e-01   7.8467887e-01
  -6.1302674e-01  -2.9627870e-02
  -2.1642576e-01   4.6251800e-03
  -1.6291223e-01   2.0990910e-01
  -5.0169618e-01   1.5375278e+00
  -3.3244570e-01   1.2583405e+00
  -5.6007708e-01   7.1052275e-01
  -8.5497396e-01   1.2854549e+00
  -9.0401022e-01   1.5315771e+00
  -2.6947367e-01   6.5672997e-01
  -8.2003633e-02   5.1781661e-01
  -1.6443200e-01   8.2876100e-01
   4.9737106e-01   8.9065955e-01
   9.1564376e-01   1.2225412e+00
   1.4730364e+00   9.4349053e-01
   5.4810746e-01   1.1434055e+00
   5.5267832e-01   1.5493198e-01
   2.2741820e-01   1.2401336e+00
   3.8155448e-01   6.5417254e-01
   4.5023922e-01   1.2078475e+00
   7.0425656e-02   2.3859917e-01
  -3.5503343e-02   1.2677624e+00
   3.1509380e-01  -1.9389526e-01
   3.7847696e-02   1.2192593e+00
   4.6910786e-01   1.2467613e+00
  -8.5635965e-01   2.8674807e-01
   1.9772613e-01   7.9027081e-01
  -5.8290990e-01  -3.9335988e-01
  -5.7726738e-01  -1.0922848e-01
  -1.0683373e+00   1.5447414e+00
  -2.2488038e-01  -8.9174321e-03
  -1.3277822e-01   1.9891171e-01
  -1.2081450e+00   1.2162313e+00
  -3.3069018e-01   1.5847722e+00
  -2.0580361e-01   1.1610105e+00
  -4.5302136e-01   7.3507890e-01
  -7.3021329e-01   1.3431942e+00
  -7.4443165e-01   1.5997108e+00
  -2.1861856e-01   6.7741405e-01
   3.9134848e-02   3.0588551e-01
  -7.3890102e-02   8.2972396e-01
   6.1356447e-01   8.3957392e-01
   1.0461430e+00   1.1137590e+00
   1.5494831e+00   7.6256952e-01
   7.0241523e-01   1.0081959e+00
   5.9093342e-01   1.0076629e-01
   3.0121862e-01   1.2113301e+00
   4.4637716e-01   5.9629264e-01
   5.5249042e-01   1.1259671e+00
   1.0065226e-01   2.1978286e-01
   7.0050424e-02   1.2385496e+00
   2.7259474e-01  -2.6051525e-01
   1.7989567e-01   1.1998290e+00
   5.8947507e-01   1.1941165e+00
  -7.6037069e-01   4.0368049e-01
   3.0202355e-01   7.6833604e-01
  -6.2800426e-01  -3.4598475e-01
   3.3279138e-02   8.3925198e-01
  -1.0645095e-02  -5.1957866e-01
   6.2220829e-02   1.9820639e-01
   1.7529743e-01   4.2550240e-02
   2.1217571e-01  -8.8623302e-01
   5.3605542e-01  -8.7432012e-01
   6.5993864e-01  -6.7814761e-01
   2.8381297e-01  -7.9178820e-01
   1.7304659e-01  -1.2281868e-01
   4.2936506e-02   3.6536191e-01
  -1.0917737e-01   4.0009293e-01
  -5.1464684e-01   2.6433072e-01
  -6.3818941e-01   1.3911824e+00
  -2.7036059e-01   6.1596028e-01
  -5.8084622e-01   1.0470130e+00
  -8.3330187e-01   6.7180552e-01
  -2.6214368e-01   1.8755157e-01
  -4.2728037e-01   8.8361639e-01
  -2.7660832e-01   4.7377713e-01
   1.2210343e-01  -1.5335450e-01
  -1.1721489e-01   2.5023769e-01
   1.3616129e-01   8.3485985e-02
   2.6141647e-01  -3.2959365e-01
  -3.7694719e-01  -9.4908415e-01
  -2.5855352e-01   2.7996941e-01
   7.6734543e-01   2.8249125e-01
   4.1065048e-01   7.0920884e-01
   3.7591551e-01   8.5328185e-01
   4.2355952e-01   1.2015186e+00
   3.4641299e-01   9.7944087e-01
   1.4570371e-01   1.3529967e+00
  -8.0958543e-01   5.5966291e-02
  -6.9602808e-01   1.4562964e+00
  -2.8313499e-01   4.5728829e-01
   4.4150739e-01   7.6387295e-01
   5.5523270e-01   2.6161100e-01
  -1.4083212e-01   1.4785610e-01
  -9.3850221e-02   5.8219045e-01
   3.3425732e-01   1.2138024e+00
   4.5244473e-01   7.1054449e-01
  -5.8248353e-02   1.1664673e+00
  -2.9110468e-01   5.0689535e-01
  -2.7485408e-01   1.4312284e+00
   1.3528331e-02   5.0080932e-01
  -9.9927193e-02   7.6585386e-01
  -1.5557611e-01   7.8311761e-01
  -8.1110571e-03   1.9924462e+00
   4.1724393e-01   1.6855170e+00
  -9.6481957e-01   3.1758149e-01
   3.1226479e-01   1.4607148e+00
   2.3066018e-01   1.0930459e+00
   7.2814159e-02   5.4888700e-02
  -3.5188524e-01   9.9462720e-01
   9.7329531e-02   1.3323220e+00
  -8.2960810e-01  -4.1556625e-02
  -4.2336796e-01   4.5359799e-01
   6.0363794e-02   1.2673221e+00
   2.1748239e-01   1.3038947e+00
   2.4040728e-01   1.0569369e+00
   5.6879554e-01   1.0274373e+00
   9.7448443e-01   8.5456789e-01
   3.4161259e-02  -1.8812301e+00
   8.2762964e-01   2.5106423e+00
   7.8875984e-01   3.0662481e+00
  -1.4393490e+00   1.6855113e+00
  -3.1275152e-01   8.0607009e-02
  -6.6279096e-01  -4.8334556e-01
  -9.8688855e-03   7.0929462e-01
   1.7723367e-01   1.9655736e+00
  -2.0473511e-01   4.8895246e-01
  -7.7452183e-01   1.0936959e-01
   1.0518790e+00   1.7355394e+00
  -2.8647378e-02   4.4562864e-01
   5.2455077e-01   6.3534366e-01
  -1.7531227e-01   2.9396272e-01
   2.0376282e-01   4.1294063e-01
  -3.6653399e-01   1.5112288e+00
  -5.0662354e-01   6.4778882e-01
   1.5037579e-01   1.7751513e+00
  -4.9543301e-02   1.4791451e+00
  -2.6032271e-01   1.6346227e+00
   2.5179291e-01   1.7178700e+00
  -1.0445939e-01   1.5520424e+00
   2.8113234e-01   1.5772784e+00
   3.7282390e-01   1.5352125e+00
  -3.4941033e-01  -5.0336835e-01
  -2.8986651e-01   9.3481623e-01
  -2.6690703e-01   6.7123535e-01
  -1.7445164e-01   9.6798315e-02
  -4.4994127e-01   2.2795194e-01
  -5.2253518e-01  -4.9956354e-01
  -1.6067748e-02   1.4874169e+00
   2.3433481e-01   2.0123948e+00
   9.6344113e-01  -1.0042248e-01
   1.1027618e+00   2.1282252e-01
  -1.8372969e-01   1.9775155e-01
  -3.8168006e-01  -8.2970421e-02
  -7.3183178e-02   1.4712348e-01
  -1.3645765e-02   7.0871219e-01
  -1.8781574e-01   6.1400127e-01
  -7.7994102e-01   1.5763266e-02
  -9.7463239e-02   4.7870130e-01
  -3.6433100e-01   9.3416720e-01
   6.1712083e-01   9.8595115e-01
  -1.9815715e-01   1.1609197e+00
  -6.1768684e-01   3.1770493e-01
  -5.5234202e-01   6.0008336e-01
   1.9951966e+00   8.6709126e-01
   1.1706593e-01   5.3767054e-01
  -7.4554479e-02  -3.5785163e-01
  -5.5092478e-02   3.8860068e-01
   6.1117593e-01   1.0622008e+00
  -1.0878655e-01   4.3625204e-01
   1.9333815e-01   4.5269855e-01
  -5.4846351e-01   2.7490253e-01
  -8.7019885e-03   6.5577332e-01
   1.9841337e-02   2.8774988e-01
   2.3087332e-01   8.9501224e-02
   6.0776608e-01   6.7117947e-01
  -4.8486918e-01   7.0856072e-01
  -1.6766870e-01   1.0220284e+00
  -4.6285372e-01   5.0200220e-01
   1.3894515e-01   1.1816372e+00
   2.7199604e-01   9.9620686e-01
   9.4777500e-02   3.5148344e-01
   4.6286940e-01   7.9262112e-01
  -7.4314232e-01   1.9217377e+00
  -1.0919826e+00   9.0154632e-02
  -6.3536846e-01   1.1604832e+00
  -2.5349062e-01   1.9531447e+00
   3.9595456e-04   8.8541244e-02
   5.1123182e-01  -5.1277133e-03
  -9.2429175e-01  -6.4912988e-01
  -1.1057654e+00  -1.2891181e+00
   1.6058827e-01   3.7484959e-01
   9.2793093e-01  -4.7168215e-01
   1.7697875e+00   3.0542109e-02
   9.2164889e-01  -5.0944992e-01
   1.8906857e-01   2.2534639e+00
   2.7338923e-01   2.9740401e+00
  -2.8316844e-02   9.1685779e-01
  -4.4222505e-01  -1.4660586e-01
  -6.9057008e-01   6.3787852e-01
   6.3814775e-01   1.3042830e+00
   6.7614491e-01   8.1050134e-01
   4.7210322e-01   6.1387177e-01
   1.3473393e-01   4.8626860e-01
   2.0666908e-01   8.3191355e-01
  -7.3093800e-02   1.3282444e+00
  -9.3237712e-02   9.9766085e-01
  -4.1949575e-01   1.2118281e+00
  -2.0753376e-01   9.7247449e-01
  -5.8313209e-02   9.8285044e-01
   2.6859049e-02   1.0701148e+00
   3.8344260e-01   8.5154738e-01
   6.0647256e-01   1.1535347e+00
   1.4569640e-02   1.9255880e+00
  -7.1258034e-01   1.1622063e+00
  -4.9131014e-01   1.9291417e+00
  -8.0552981e-01   6.9558673e-01
   3.4400833e-01   1.2632781e+00
  -6.4576966e-01   1.0756604e+00
  -4.3485400e-01   7.7916028e-01
  -1.1209947e-01   1.7870428e+00
   2.5394757e-01   1.0066682e+00
  -1.4777589e-01   1.7397008e+00
   1.5208815e+00  -6.1011411e-01
  -4.6433637e-01   1.7710551e+00
   5.4906177e-01   8.5140842e-01
  -1.6174352e-01   1.8380771e+00
   2.5236094e-01   1.8414641e+00
  -2.6351065e-01   6.0461773e-01
  -1.8832832e-01   1.2253628e+00
  -2.3384479e-01   1.1405711e+00
  -3.5524445e-01   1.3177803e+00
  -1.8948227e-01   5.2929908e-01
  -2.2261173e-01   1.3266690e-01
  -5.0101763e-01   9.1748310e-01
   2.0897558e-01   1.5181458e+00
   1.7534692e-01   1.3340911e+00
   5.6826335e-01   1.6701149e+00
  -2.1303113e-02   7.2603488e-01
   2.0419461e-01   1.3491867e+00
   2.0118635e-01   1.2105617e+00
   5.6049762e-01   1.1544327e+00
   1.4221273e-02   7.6636439e-01
   1.2660215e-01   1.0877515e+00
  -2.7738364e-01   1.3531353e-01
  -1.3600312e-01   9.8234087e-01
  -5.1904822e-01  -1.2112524e+00
  -6.4136924e-01  -4.0179700e-01
  -4.3409057e-01  -1.1224784e+00
  -9.5394109e-02  -2.2750598e-01
   2.6442604e-01   1.6375488e+00
   1.1841499e-01   5.8502622e-01
  -4.0087621e-01   8.0183804e-01
   1.1030390e-01   1.0999114e+00
   6.1184294e-01   1.1520898e+00
   1.0392255e+00   6.8495725e-01
  -3.2181799e-01   1.1030712e+00
   5.0720747e-01   3.6212487e-01
  -1.3735848e+00   1.0394888e+00
   4.2194997e-01  -4.5431610e-01
   6.6890994e-01   5.6648274e-01
   8.0490131e-01   5.5930426e-01
  -8.8270917e-01   7.1569460e-01
   6.2911394e-01  -4.1334787e-01
  -1.4342263e+00   9.2924702e-01
  -1.3778039e+00   9.0643923e-01
  -6.6413793e-02   5.7705293e-01
   1.6482008e+00   4.7075613e-01
  -9.6180138e-01   4.3110933e-01
   1.2478103e+00   1.0501957e+00
   4.4659362e-01   5.9611516e-01
   3.1221641e-01   1.6844119e-01
   4.9331834e-01   1.0398104e-01
  -1.0166101e+00   1.3615708e+00
  -1.1344729e+00   3.5252388e-02
   5.0411451e-01   5.3500509e-01
   4.2289110e-01   1.2248511e+00
   1.9695466e-01   6.7430645e-01
   4.5064744e-01   6.0258583e-01
  -3.7965174e-01   3.7724139e-01
   9.4661165e-01   4.3218750e-01
   8.1137736e-02   6.2271983e-01
   1.8025835e-01   6.4966286e-01
   3.8752791e-01   4.3810311e-01
   6.1322958e-01   6.3288809e-01
   1.0146662e+00   9.3344831e-01
   1.1571074e-02   3.1596795e-01
   4.4595119e-01   2.6666873e-01
   7.4179314e-01   8.0802824e-01
  -3.2176110e-02  -3.9399082e-01
  -1.1147313e+00  -5.2919180e-01
  -7.8504291e-01  -5.0392339e-01
  -1.9338725e-01  -6.5044325e-02
   1.4492664e-01  -1.6250691e-01
   4.3394917e-01   7.5965772e-02
  -4.3065825e-01   2.4594769e-01
  -4.8165974e-01   3.5840198e-01
  -8.9730405e-01   8.2706240e-02
  -1.0154426e+00  -2.1150268e-01
  -9.3255106e-01  -3.4443545e-01
  -6.1129515e-01   1.1661560e-01
  -3.3985550e-01  -1.3681345e-01
  -7.3226199e-01  -1.7842005e-01
   1.6154910e+00   1.2006701e+00
   2.2390579e+00   1.3157230e+00
  -9.1015390e-01  -1.2001835e-01
  -7.5836282e-01  -9.5105224e-03
  -1.2504752e+00  -7.2089995e-01
   1.0161288e+00   7.6697728e-01
   6.9616410e-01   6.2218898e-01
  -1.3043298e+00  -1.4428545e+00
  -7.8007286e-01  -1.8211651e+00
   8.9390142e-01   7.1690647e-01
   1.0280505e+00   1.2399988e+00
   6.1293300e-01   7.3497393e-01
   2.3155484e+00   1.5243055e+00
  -1.6173885e+00  -4.1700394e-01
   3.3524136e-01   1.9298780e+00
  -4.8810903e-02   3.3484676e-02
   5.9101853e-01   2.4554874e+00
  -1.9898525e-01  -1.5827745e-01
  -1.5305607e+00  -1.1985690e+00
  -1.6071899e-01  -1.2806710e+00
  -3.9323515e-01  -2.1240355e+00
   5.3646153e-01   2.5520921e+00
   9.3059621e-01   6.6385231e-01
   6.4115828e-01   6.0986745e-01
   4.9771537e-01   2.0532935e+00
   6.3659329e-01   7.9899842e-01
   2.8841073e-01   5.4372150e-01
   2.3934013e-01   3.2421597e-01
  -5.8420924e-02   2.6971520e-01
  -1.6773066e+00  -2.2030757e+00
  -2.1102183e+00  -1.2419454e+00
  -2.2073314e+00  -1.7875950e+00
  -1.5562723e-01   5.0469541e-01
   3.3145050e-01   7.5351283e-01
   9.4832290e-02   1.4050945e-01
   8.1714317e-01   1.5720312e+00
   8.1217852e-01   2.9163707e+00
   1.4959178e-01   1.7559015e-01
   1.1636866e+00   2.6263767e+00
   2.0653460e-01   1.0885237e+00
   1.1721036e-01  -9.6563637e-01
   1.6169941e+00   9.6038484e-01
  -7.0486472e-02  -1.1375963e+00
  -1.1632311e+00  -2.3510533e+00
  -1.0833213e+00  -1.8452027e-01
   1.2050672e-02   7.7384319e-01
   5.3593494e-01   8.2472646e-01
  -2.1626253e-02   1.0776541e-01
  -2.8518532e-01   4.1842597e-01
   8.9211543e-01   5.2914177e-01
   7.5772328e-01   6.3745386e-01
   6.4471492e-01   1.3073401e+00
  -3.2234329e-01  -2.2050804e-01
  -1.9822759e-01   5.7433364e-01
  -4.7775910e-01  -1.0098014e-01
  -6.5335937e-01   5.7811564e-01
  -5.4402197e-01   1.3079289e-01
   3.2834983e-01   6.0896106e-01
   1.2602929e+00   3.4006312e-01
   4.5331160e-01   6.7827262e-01
  -4.6779635e-01  -2.4014487e-02
   8.1824375e-02  -1.9004303e-01
  -1.7854684e-01   2.9185366e-01
  -3.3344494e-01  -2.0657260e-01
  -5.7148704e-01   4.5187975e-01
  -1.6431082e-01  -2.5076835e-01
   2.2466464e-01   2.2559673e-01
  -9.6302550e-01   1.3053089e-01
  -3.8998537e-01  -5.4460445e-01
   9.4276657e-01   4.9694865e-02
   5.4491840e-03  -4.2534510e-01
  -5.6807856e-01   1.7024626e+00
   6.6513388e-02   1.4339910e+00
   1.0244598e-01   1.6157652e+00
  -9.1227653e-01   1.2249446e+00
   2.0300228e-01   8.9802842e-02
   3.1758395e-01   4.8636021e-01
  -3.0950010e-01   8.5458495e-01
  -4.1851288e-03   2.4785483e-01
  -4.4804655e-01  -1.7977736e-03
   1.5398382e-01   1.9060592e+00
   9.0304256e-02   1.4128933e+00
   3.0829490e-01   7.5141228e-01
   9.1089470e-02   4.5927429e-01
   6.5449115e-01  -1.4024647e-01
   1.8478520e-01   5.8674100e-01
  -4.4779977e-01  -7.2720192e-01
   3.6498980e-01   9.3293836e-01
   6.3475582e-01   4.6617217e-01
   2.4620733e-01   1.3964855e+00
   1.2537488e-01   1.1084381e+00
  -1.1402127e+00  -2.8835105e-01
  -3.2859218e-01   1.4400963e+00
  -4.2354863e-01   1.2811814e+00
   7.4805960e-02   5.9481292e-01
   3.9553338e-01   1.1384635e+00
   2.1184759e-01   1.3324984e+00
  -4.5502128e-01   5.2811971e-01
  -5.8184170e-01   6.4037659e-01
  -7.6696937e-01  -8.3207274e-01
  -2.3049826e-01   1.1806842e+00
  -1.2574065e-01   5.9819616e-02
   2.4710376e-01  -1.1325649e+00
   3.9337089e-01  -7.6952426e-01
   2.3980197e-01   8.1516386e-01
   8.4994151e-01   9.8344107e-01
   3.8348150e-01   1.5016143e+00
   7.7663989e-01   1.4192092e+00
   5.7575604e-01   1.4470196e+00
   2.8750769e-01   1.6391502e+00
  -3.6993736e-01  -1.7274178e-01
  -1.7802214e-01  -3.3030837e-01
  -2.9258304e-01  -3.8316365e-02
  -6.6071436e-01   4.2491810e-01
  -5.9422336e-01   6.9606546e-01
  -3.4623583e-01   3.9344280e-01
   2.3796213e-01  -6.2217804e-01
  -9.2603916e-02  -4.4977058e-01
  -3.9422377e-01   4.2782174e-01
   5.9438911e-01  -4.1957088e-01
   1.6150352e-01   8.7590535e-01
   1.2930944e-01   4.8590961e-03
  -9.8469291e-01  -9.6590949e-01
   5.1340124e-02   1.1470343e+00
   1.4898731e-02   1.0790414e+00
  -1.8026740e-01   1.3244571e+00
  -1.7390387e-01   6.4285223e-01
  -1.5853975e-01  -6.9970663e-02
  -2.9081873e-01   8.7251553e-01
   4.2338503e-01   1.4798765e+00
   4.2259334e-01   1.2652132e+00
   8.9726256e-01   1.5299927e+00
   9.5151980e-02   7.5713412e-01
   3.1639847e-01   1.3911390e+00
   4.6224356e-01   1.1076389e+00
   6.6804269e-01   1.1844333e+00
  -4.5004736e-02   9.4115792e-01
   1.7476913e-01   1.1088670e+00
  -5.8637954e-01   3.0139639e-01
  -1.6441831e-01   1.1305589e+00
  -5.6826757e-01  -1.0392654e+00
  -7.8229510e-01  -1.6821688e-01
  -2.9447641e-01  -1.0805932e+00
  -1.2889304e-01   1.5000993e-02
   3.3530967e-01   1.5321051e+00
   2.1374374e-01   6.9128657e-01
  -2.5104781e-01   9.2451524e-01
   2.0772411e-01   1.1508037e+00
   6.2238311e-01   1.2635482e+00
  -8.7388114e-02   5.5223054e-02
  -2.9992555e-01   6.6522443e-01
   9.1072610e-02   1.2911694e+00
   6.3988580e-01  -3.7477327e-01
   9.8554331e-01   4.8686040e-03
  -1.1917770e-01   5.7626253e-01
   7.5416267e-01   4.0925111e-02
   7.8020999e-01  -9.8000939e-02
  -7.5854501e-02   8.1274784e-01
   5.0839343e-01  -7.6122297e-02
   4.8502312e-01  -5.3658379e-02
  -6.9605974e-01   3.7631750e-01
  -5.7325417e-01   5.3205785e-01
   1.9205183e-01  -1.3131671e-01
  -6.3479765e-01   5.0403011e-01
  -5.7247558e-01   5.5794642e-01
  -4.7522822e-01   6.8136698e-01
  -9.0498380e-01   3.8389228e-01
   1.2963053e-01   3.5826949e-01
  -4.2306932e-01   2.4713284e-01
  -2.9073887e-01   1.5837791e+00
  -4.0828028e-01   1.7680994e+00
  -5.5026404e-01   1.9955679e+00
   2.3413603e-01   5.1305207e-01
   6.8636596e-01   1.4520019e-01
   9.1502775e-01   8.7443088e-01
   1.2421618e-01   1.3148054e+00
   8.9605175e-02   1.7434654e+00
  -3.7841723e-01   8.3519141e-01
   1.4463688e-01   1.8667364e+00
  -1.4619461e+00   9.6841685e-01
  -1.3865834e-01   1.0929442e+00
   1.6513398e-01   1.7272628e+00
   3.3353402e-03   1.5571993e+00
   2.6973908e-01   1.1530241e+00
   1.5719723e-01   1.6016346e+00
   2.0322412e-01   1.2851335e+00
   4.7109893e-01   5.7782115e-01
   6.4165420e-02   1.1853917e+00
  -4.9106503e-01   1.3809606e+00
   1.0745762e-02   1.3477602e+00
   1.8074201e-01   7.1458523e-01
   9.9498055e-01   4.3419629e-01
  -2.7148699e-01   1.0084046e+00
   3.7840539e-02   1.0932020e+00
  -4.9503744e-01   6.0382909e-01
  -8.2940802e-01   2.6411037e-01
  -9.7285395e-01  -1.5024359e-02
   1.0072291e+00   4.4704154e-01
   7.6730746e-01   7.0083192e-01
   7.3861859e-01   1.3647257e+00
  -4.6489804e-01   8.4438461e-01
   5.7249911e-01   9.9870939e-01
   3.8552630e-02   1.1214442e+00
  -7.0022693e-01   3.3106671e-02
  -1.2566555e+00  -1.6671329e-01
   8.7493028e-01   7.4867298e-01
   1.8295177e-01  -1.6583408e-01
   9.8978163e-01   4.7632775e-01
  -4.8170342e-01  -7.0709806e-01
  -1.8974454e-01   6.5411877e-01
  -8.4148165e-01   3.5231081e-01
  -1.2096420e+00  -6.8607853e-02
   6.4219250e-01  -1.8431834e-02
  -4.8747616e-01   1.0574287e+00
   8.0684429e-01   3.8857526e-01
   5.4688621e-01   7.4362971e-01
   1.3422424e-01   2.2305540e+00
   3.5035291e-01   9.4438989e-01
  -1.3709772e+00  -1.9400188e+00
  -4.2802521e-01  -1.7748124e+00
   1.2189558e-02   5.3839094e-01
   3.0530991e-01   1.9364871e+00
   4.0934454e-02   1.0666137e+00
   2.0459745e-01   1.0062065e+00
   9.0935071e-03   7.9258621e-01
   2.8065775e-02   9.1496555e-01
   4.0318901e-01   3.3075456e+00
   8.4173344e-01   8.4521527e-01
   2.6772612e-01   8.9770129e-01
   3.0556113e-01   8.4543584e-01
  -7.4038706e-01  -9.1903487e-01
  -3.6358800e-01   1.6958109e+00
   1.4714474e+00  -4.0108161e-01
   1.7303232e+00   5.3194229e-01
   3.2221849e-01   1.5927244e+00
  -3.7190378e-01   1.2721700e+00
   4.2822174e-01   8.7293692e-01
  -2.2096602e-01   8.6541772e-01
  -7.3033749e-01   1.2081823e+00
   9.7093877e-01   1.3201813e+00
  -1.0937942e-01   2.0764254e+00
   4.1998541e-01   2.3864350e+00
  -2.4963581e-01   2.2849851e+00
  -9.4364204e-01   1.8794824e+00
  -6.5246964e-01   1.7664161e+00
  -9.0213588e-01   1.2375405e+00
  -6.4175501e-01   1.5147323e+00
  -1.0255283e-02   1.2948839e+00
  -5.1065467e-01   1.8229244e+00
   2.4273888e-01   8.7570685e-01
  -5.1321102e-02   4.1293796e-01
   4.3536056e-01   9.2897015e-01
  -3.5425164e-01  -3.5382408e-01
   5.2999056e-01   8.8300420e-01
   4.0049142e-01   1.1844942e+00
  -1.4317616e-01   6.9265419e-01
  -5.2986764e-01   4.2500410e-02
   2.5566724e-02   8.7254105e-01
  -4.2831949e-01   2.6401537e-01
   1.4843557e-01   6.3906982e-01
   1.2512280e-01   9.2920208e-02
   3.0757878e-01   1.3654128e+00
  -1.5357659e-01  -1.1602434e-01
  -4.6021122e-01  -3.7566807e-01
  -6.2092496e-02   1.4242392e-01
   9.4792271e-02   9.9066321e-01
  -7.7383453e-02   3.3701358e-02
  -4.9877779e-02   9.7596084e-01
   4.5212921e-01   2.0530563e+00
   3.6545827e-01   1.3978701e+00
   9.4966114e-01   1.7683114e+00
   6.0498934e-01   1.9192300e+00
  -2.5964264e-01   9.4917592e-01
   8.0068043e-01   2.1180809e+00
   1.4586379e+00   1.5068032e+00
   2.8635434e-01   1.2163157e+00
   6.5459735e-01   1.8013404e+00
   7.5253657e-01   1.7534541e+00
  -3.0915037e-01   1.9883929e-01
  -3.9936510e-01  -9.0056799e-03
  -7.9673324e-01  -2.0832997e-02
   2.9561142e-01   1.2228991e+00
   3.6808871e-01   9.7452359e-01
   2.0990729e-02   4.4026328e-01
   1.1083238e+00   2.6166081e+00
  -6.0808108e-01  -3.2528850e-01
  -5.1031699e-01  -3.6852856e-01
  -6.7996872e-01  -5.5994473e-01
  -7.4087473e-01  -6.0413016e-01
  -2.0168193e-01   3.8956637e-01
  -1.0316689e+00  -3.5547364e-01
  -8.2952413e-01  -7.1358690e-01
  -5.2723487e-01  -1.3424528e-01
  -9.7639399e-02  -1.8671595e+00
  -7.3287521e-01  -1.2126965e+00
  -3.9330187e-01  -1.0658147e+00
   2.0587203e-01   6.9316696e-01
   6.7319681e-02   4.8636501e-01
   4.9864146e-01   1.3133979e+00
   3.9577724e-01   6.1778137e-01
   6.4971977e-01   1.6378853e+00
   2.4466692e-01   1.6716706e+00
   7.8567701e-01   1.4967744e+00
   6.2607722e-01   1.6078239e+00
  -6.2637857e-03   1.6705505e+00
  -2.0326799e-01   8.8939020e-01
  -9.1583264e-01   1.2791699e-01
   5.5048184e-01   8.1405314e-01
   9.0294492e-01   3.5650769e-01
   4.4041985e-02   1.3957982e+00
  -2.1774775e+00   4.5763492e-01
  -4.6602959e-01   1.6441162e+00
  -6.0787907e-01   3.3970109e-01
   4.2144197e-01   6.7087822e-01
   2.3981598e-01   6.2995511e-01
  -1.2403017e+00   3.1044017e-01
  -1.5368078e+00   2.5319940e-01
   7.1951612e-03   1.0371314e-01
   8.2427488e-01   1.0491239e+00
   6.8991194e-01  -3.8278868e-01
   1.2138103e+00   6.3904956e-01
   1.1319670e+00   7.5667467e-01
   3.5585356e-01   1.9345377e-01
  -5.6366113e-02   1.1053688e+00
  -6.5754638e-01   1.0692016e+00
  -1.0912523e-01   1.7158570e+00
   1.8686060e+00   7.0290290e-01
   1.2442797e+00   9.8334049e-01
   5.7809867e-01   2.5292397e-01
  -9.1329517e-03   4.4478702e-01
   1.1055859e+00   1.4637764e+00
   5.0888350e-01   9.2551989e-01
   3.0933565e-01   1.4546581e+00
   1.0720948e+00   8.6593292e-01
   7.8411826e-01   8.7634072e-01
   2.6137836e-01   4.5599508e-01
   7.8769085e-01   6.7883398e-01
   2.3287363e-01   1.1722163e+00
  -6.2661134e-01   7.6026827e-01
  -9.8395749e-01   6.9410970e-01
  -1.1297868e+00   4.2958399e-01
  -1.9097131e+00   7.6945736e-01
  -9.5336375e-01   1.0337535e+00
  -4.7389847e-01   1.2604683e+00
   1.4624854e-01   1.0979656e+00
   6.5592119e-01   2.0522878e-01
  -1.4208146e+00  -9.7497324e-02
  -8.2941328e-01   6.0453421e-01
  -1.1329924e+00   2.3558532e-01
  -1.9640239e+00  -2.4094761e-01
   4.4648119e-01  -1.5437268e+00
  -1.8015305e-01  -8.5509960e-01
  -4.6413747e-01   2.8070905e-01
   5.9832824e-01   1.0781643e+00
   1.2411624e-01   1.0660030e+00
  -6.2233430e-02  -2.4839244e-01
  -2.4274850e-01  -3.0749243e-02
  -1.4546870e-01   1.2253906e+00
  -2.1775620e-01   1.7221626e+00
   1.0484146e-01   1.5618763e+00
   1.2255977e-01   1.0882738e+00
   6.2680236e-01   4.1408591e-01
   5.7484978e-01   9.6209118e-01
   2.0080460e-01   1.3174389e+00
   1.1198951e-01   1.4658395e+00
  -1.5268668e-01   3.5542043e-01
  -3.9462006e-01   3.5932968e-01
  -6.6217892e-01   3.7747609e-01
  -1.9177526e-01   3.2447111e-01
  -4.6528330e-01   1.0733383e+00
  -4.0674349e-01   1.0670427e+00
   3.8633272e-01   8.0213967e-01
   2.3487083e-01   1.1574274e+00
  -8.1349429e-02   1.6624410e+00
  -4.2489153e-01   4.2606914e-01
  -1.4583261e-01   1.5455751e+00
   2.0908308e-01   1.4751919e+00
   5.2691429e-01   9.8187747e-01
   2.3333148e-01   1.1110417e+00
  -2.6344693e-01   1.4817169e+00
   2.3716537e-01   1.1257221e+00
   2.3468239e-02   4.9190984e-01
   2.1662771e-01   6.8348397e-01
  -3.6253151e-01   1.3231387e+00
   8.0697889e-02   7.3516640e-01
  -2.2360516e-01   1.7377762e+00
  -5.5754667e-01   3.5831936e-01
  -7.2719280e-01   1.5938305e+00
  -3.8716762e-01   1.9041960e+00
   8.7585560e-02   1.5626686e+00
   2.7185575e-01   5.0493370e-01
   1.2044583e-02  -5.7374454e-01
   7.1536289e-02   1.0399123e+00
  -5.0895868e-01   1.4241007e+00
   9.8779833e-02   6.3899689e-01
  -6.0398232e-02   5.6006385e-01
   3.7811468e-01   2.9122133e-01
   7.4105831e-01   2.0481569e-01
   3.0865125e-01   5.1410010e-01
   2.5249402e-01   1.7715787e+00
   3.7286697e-01   1.4738019e+00
  -4.6221609e-01   1.7044292e+00
   2.7887740e-01   1.1163549e+00
   4.6413188e-01   3.1717834e-01
  -2.8981363e-01   1.6248617e+00
  -4.4724711e-03  -1.4002254e+00
   9.0751417e-02  -3.6658846e-01
  -4.0280429e-01  -1.5026464e+00
   6.1155939e-01  -2.2372300e-01
  -3.0515072e-01   7.0943942e-01
   2.4442972e-01   1.0434255e+00
   4.4109358e-03   3.4348544e-01
   1.8873813e-02   7.3498891e-01
   6.1557778e-01  -2.4589575e-01
  -3.7935588e-01   7.2444080e-01
   8.9887817e-02   1.4325895e+00
  -7.8921024e-01   2.2019411e+00
  -6.9832623e-01   3.0430594e-01
   1.6872163e-02   2.4230382e-01
  -2.2259313e-01   5.6514615e-01
  -1.8256291e-01   1.6978917e-01
  -3.7229423e-01   3.4162308e-01
   2.9009005e-02   1.5930003e+00
  -2.6597378e-01   1.9399692e+00
  -1.3280570e-01   2.5508249e+00
   1.9535523e-01   1.4967954e+00
   1.3008671e-01   2.0875196e+00
   2.0876300e-01   9.6028780e-01
   6.0830054e-01   1.9553249e+00
  -5.9152431e-02   2.1215389e+00
   4.4678500e-01   1.5323082e+00
   2.6985269e-01   2.1041764e+00
   7.1931223e-01   1.7105368e+00
  -1.7825410e-01   2.1102054e+00
  -2.0102552e-01   2.0161534e+00
  -4.2237114e-01   1.3255776e+00
  -5.7709713e-01   9.3860637e-01
  -1.0660224e+00   7.4405744e-01
  -9.1649821e-01   7.4532983e-01
  -6.8892649e-01   9.0268446e-01
   5.6813624e-01   9.2264619e-01
  -5.7950803e-01   9.9732215e-01
   1.4634310e-01   1.2214042e+00
   4.7623935e-01   1.5476603e+00
   4.4091232e-01   6.4767710e-01
   1.9490158e-01   9.7562556e-01
   4.8756892e-01  -1.1853396e+00
  -4.8429424e-01   8.9389752e-01
   8.5348044e-02  -1.2409630e-01
  -9.5137571e-01   1.9316405e-01
  -6.8858186e-01  -3.3248003e-01
  -3.4669995e-01   5.2523921e-01
   1.1411208e-01   5.3387902e-01
   1.0220545e-01   3.8301239e-01
   1.1014125e-01   7.9727929e-01
   1.5040295e+00  -2.8995659e-01
  -9.9943206e-02  -4.3462365e-01
  -5.7670802e-01  -3.1633902e-01
   5.3237488e-01  -3.9043018e-01
   1.2271755e+00  -4.9229996e-01
   4.1790146e-02  -6.0180143e-01
   9.4437683e-01   1.2406768e-01
  -6.2238414e-01  -1.6990476e-01
  -4.3498139e-01   1.7310948e+00
  -8.1398261e-01   1.7436129e+00
  -8.8090176e-01   1.6298759e+00
  -6.8300159e-01   1.6867126e+00
   5.1884375e-02   1.6603957e+00
   2.1210128e-01   1.9958001e+00
   1.6275112e-01   1.9753759e+00
   1.5637503e-01   2.3414678e+00
   8.3762096e-01   2.0364809e+00
   3.8304579e-02   2.3035240e+00
   5.0461352e-02   2.2903374e+00
  -7.0915603e-01   9.0001278e-01
   4.0944585e-02  -4.8893967e-01
   6.2118103e-01   2.4770696e+00
   2.3347927e-01   6.1817734e-01
   4.5074053e-01   1.4655381e+00
   7.3648283e-01   2.2359199e+00
   5.5208057e-01   1.2581438e+00
   1.2015058e+00   8.3328965e-01
   6.8330685e-01  -2.0834282e-01
   2.2741080e-01  -1.3529186e-01
   8.0506874e-02   1.1105215e+00
   3.4139765e-01   1.1358195e+00
  -1.1720962e-01   9.1168117e-01
   4.8784223e-01   5.8365339e-01
  -1.1299534e+00   8.4724568e-01
  -7.3958698e-01   1.1912166e+00
   8.5673963e-02   1.5444792e+00
   1.9000900e-01   8.8876110e-01
  -7.1837125e-02   1.2350461e+00
  -5.9478597e-02   1.1712273e+00
   2.5077221e-01   1.3203324e+00
  -1.7310872e-02   2.2066718e-01
  -7.7537195e-02   8.0259224e-01
  -3.9518384e-01   1.0798393e+00
  -5.6973451e-01   1.3032726e+00
   9.9956416e-02   1.2532145e+00
   8.0422085e-02   5.1936391e-01
  -3.2850048e-01   5.5264134e-01
   2.8636429e-01   1.1122988e+00
   4.4026196e-01   4.4890031e-01
   8.4103415e-02   1.2917691e+00
  -4.5979095e-01   1.3215795e+00
   5.2122395e-01   2.5088973e-01
  -7.9652891e-02   2.8655801e-01
  -2.6124320e-01   1.2746187e+00
  -7.8837122e-01   1.1377449e+00
   5.0356191e-01   1.1080010e+00
  -4.6892854e-01   8.4915532e-01
   3.5830211e-01   1.4125872e+00
   5.5452386e-01   1.7795045e+00
   5.3066391e-01   1.6408915e+00
   3.4868741e-01   1.2513631e+00
   1.5150410e-01   1.2824763e+00
  -5.2224926e-01   1.4836365e+00
  -2.6706357e-01   9.8578920e-01
  -1.0433473e-01   1.8219838e+00
  -1.6841291e-01   1.1783390e+00
  -1.4671270e-01   6.4901556e-01
  -7.3121095e-01   8.8212423e-01
  -2.2651619e-01   8.5972695e-01
   3.2005916e-01   1.0972464e+00
   7.1883883e-02   1.0290899e+00
   1.8315150e-01   1.5552222e+00
   4.7945910e-01   1.1988958e+00
   1.5489689e-01   7.5350492e-01
   5.1886437e-01   1.5520865e+00
   1.3478330e-01   4.1114039e-01
   3.1114402e-01   9.0291198e-01
  -6.5751988e-01  -1.4223804e+00
   7.1543459e-02   1.3624281e+00
   7.5636926e-01   1.4604325e+00
  -8.0353359e-02  -1.6886799e+00
   3.6772146e-01   1.0526098e+00
  -8.8481872e-01  -1.0919207e+00
  -2.9882326e-01   1.9935929e-01
   7.1909537e-01   1.5402117e+00
  -5.5173560e-01  -1.1610741e+00
  -4.0431238e-02  -1.4968667e+00
  -4.0988449e-01  -1.5009377e+00
  -9.4258631e-01  -1.4645799e+00
  -1.1559125e+00   1.4198243e-01
  -9.4206491e-01  -1.7906656e-01
   3.1363219e-02   4.6845307e-01
  -2.1445472e-01   7.0675524e-01
   1.9123439e-01   7.4917359e-01
   1.2934720e+00   5.9056793e-01
   3.7720804e-01   2.1424431e-01
   3.8016004e-01   3.6301795e-01
   1.0111143e+00   9.8580395e-01
  -2.6124351e-02   1.0225594e+00
  -3.3188453e-01  -3.2595376e-01
  -1.3996739e-02   7.2578383e-01
  -8.7936295e-01   3.6983579e-01
  -9.5064988e-01   5.4046470e-01
  -1.5894265e+00  -4.7386734e-01
   8.1902120e-01   6.0542138e-01
   1.4965356e-01  -1.5311490e-01
  -1.1295061e-01   6.9910245e-01
   1.2263392e+00   2.7191236e-01
  -1.0384303e+00   6.5252491e-01
   8.3231067e-01   5.5990992e-01
   3.9345038e-01   1.7599919e-01
   9.4300546e-02   6.2770769e-01
  -1.4483603e+00  -5.8875343e-01
   1.1893760e-01   6.9735754e-01
   2.0848346e+00   5.3387570e-01
   1.0388988e-01   7.3502791e-01
   3.2772790e-01   3.6098161e-02
  -4.4504769e-01  -4.5373894e-02
   2.6875274e-01  -2.7125033e-01
  -5.5510428e-01  -3.8896455e-01
   6.3072133e-01   9.2881140e-01
  -7.0955518e-01   9.7095435e-01
   1.4825951e-01   8.2083977e-01
   4.5546168e-01   8.3568103e-01
  -9.0584534e-02   6.9354160e-01
  -1.2684282e-01   1.0225172e+00
   1.2042184e-01   7.0254506e-01
   6.1812010e-01  -4.7745728e-01
   3.9704967e-01  -1.4545434e-02
   2.3303832e-01  -3.1341898e-01
   2.7597073e-02   4.3544001e-01
   6.7344562e-01   1.0583887e+00
  -6.0746894e-01   9.2414289e-01
  -5.1650332e-01   5.9749115e-01
  -2.0296608e-01   9.7651884e-01
   7.4873540e-02   1.5202490e-01
   1.7050096e-01   4.3980477e-01
   2.9484482e-01   4.6836846e-01
  -1.8518420e-01   9.7680009e-01
  -1.6263098e-01   1.0446794e-01
  -4.1805666e-01   3.0093057e-03
   2.3083252e-01   1.1627864e+00
  -2.4917463e-01   5.6136643e-01
  -3.8940116e-01   5.2536028e-01
  -4.1679847e-01   8.8278186e-02
   2.7747739e-01   1.2358822e+00
   6.0950688e-02   5.3248554e-01
   1.7545362e-01   6.8503180e-01
  -3.1977400e-01   1.3497001e+00
   7.0497462e-02   8.3049842e-01
  -2.6100624e-01   1.7447287e+00
  -5.7750287e-01   3.5194083e-01
  -7.4428659e-01   1.6046979e+00
  -4.0914219e-01   1.9185744e+00
   3.6323792e-02   1.5661054e+00
   2.3951429e-01   5.1062223e-01
   6.3777572e-02  -5.3381878e-01
   6.0211190e-02   1.0598471e+00
  -5.6706060e-01   1.4093821e+00
   5.9215325e-02   6.2776340e-01
  -9.8988064e-02   5.5580286e-01
   3.2068595e-01   2.7848521e-01
   6.6944290e-01   2.2568981e-01
   2.5971577e-01   5.6202627e-01
   1.4050747e-01   1.7874111e+00
   4.0289763e-01   1.5290838e+00
  -4.5820349e-01   1.7298469e+00
   2.8177796e-01   1.1481072e+00
   5.2743539e-01   3.8012462e-01
  -3.6747403e-01   1.6058590e+00
   4.3642294e-02  -1.4132055e+00
   1.6255454e-01  -3.7811490e-01
  -4.8643155e-02  -9.9089037e-01
   5.4012082e-01   9.0102474e-01
   5.2053406e-01   3.5733092e-01
  -6.3096331e-02   6.5007977e-01
  -8.2907417e-02   7.3703017e-01
  -5.7262018e-01   1.5535676e+00
  -1.7950243e-01   8.6287649e-02
  -4.5137814e-01   1.3488803e+00
  -9.7286765e-01   9.7347302e-01
  -1.1249695e-01   9.4519914e-01
  -5.2590477e-01   5.1781367e-01
  -6.9603302e-01   8.2184228e-01
  -3.2072492e-01   4.6926699e-01
   3.8903143e-01   1.1360865e+00
  -3.6122199e-01   1.0115613e+00
   1.1514777e+00   8.3646250e-01
  -3.9556736e-01   1.5577532e+00
  -2.3124639e-01   1.3417716e+00
  -8.4010462e-02   1.7613294e+00
   7.6878583e-01   1.3688730e+00
   6.5136870e-01   7.3020955e-01
   5.1560182e-01   1.3836172e+00
  -6.4159268e-01   1.3745569e+00
   7.7501858e-02   5.9870332e-01
   1.5753349e-01   7.7384123e-01
   5.2575651e-01   4.1049284e-01
   3.9345848e-01  -5.8206655e-01
  -4.3767151e-01   1.0620719e+00
   2.8078869e-01   8.0344758e-01
  -1.1826154e+00   4.0059599e-01
   5.4292242e-01   1.6704370e+00
  -3.5226829e-01   1.5604460e+00
   3.7271870e-01   1.2638300e+00
   6.5968915e-01   1.2214747e+00
   1.1643628e-01   6.1994828e-01
  -1.5813696e-01   8.7394075e-01
  -2.1534851e-01   1.0161883e+00
  -5.7514623e-01   4.3405261e-01
   9.4473503e-01  -1.4572794e-02
   1.1413057e+00   5.9568595e-01
  -9.1402741e-02   8.2850167e-01
   8.0458879e-01   1.0787190e-01
  -7.7411564e-01   7.3270837e-01
  -4.2888982e-01   6.9036187e-01
  -6.2637196e-01   5.5485078e-01
   1.1554828e-01   2.2246565e-01
  -4.8695034e-01   6.7048785e-01
  -2.1917201e-01   9.8382126e-01
   2.3800794e-01  -2.5683212e-01
   3.6707632e-01   3.6386761e-01
   1.1208792e-01   3.2741689e-01
   4.9137074e-01  -1.7908425e-01
  -4.9907449e-01  -1.7063603e-01
  -8.5873349e-01   7.6570712e-01
   1.1166039e-01  -1.7734450e-01
   1.2651585e-02  -1.2906094e-01
   3.1446885e-01   3.4202729e-02
  -7.2318683e-01   3.0729082e-01
   2.9357956e-01   1.0944147e-02
  -7.4728386e-02   8.9756936e-01
   1.9943436e-01   1.2454408e+00
   5.8474196e-01  -8.2978050e-01
  -6.4395239e-01   2.9557408e-01
  -1.1562223e-01  -3.4644534e-01
  -2.7082707e-01  -1.3164962e-01
  -2.7160161e-01  -2.3514308e-01
  -6.5581440e-02   1.0040632e+00
   3.7631789e-01   8.2217463e-01
   1.0657618e+00   4.8286803e-01
  -1.9138516e+00   1.5230585e+00
   1.0561432e+00  -3.3683887e-01
  -5.7649952e-01   8.2401877e-01
  -5.9399685e-01  -3.5498382e-01
  -3.5882168e-01   9.7360974e-01
   1.5003945e-01   6.6258554e-01
   5.2352407e-01   3.7134068e-01
   1.1874040e-01   2.8956716e-01
   9.9388587e-01   6.4047132e-01
   1.0441181e+00  -7.1989134e-02
   9.1715029e-01  -4.4372680e-01
   1.1103473e+00  -1.7031053e-03
  -3.0559544e-01   1.2904253e+00
  -3.1259860e-01   2.0699464e+00
   1.2069202e-01   1.3573694e+00
  -5.0053343e-02   1.8798174e+00
  -4.8245315e-02   7.9376212e-01
  -8.0780848e-01   8.5465208e-01
  -3.5986161e-01  -7.2178974e-01
   1.8660093e-01  -3.6432774e-01
   1.5787814e-01  -1.6892093e-01
   8.7411914e-02   7.0470930e-01
  -5.2745082e-01   8.6182481e-01
  -6.8624338e-01   1.1518719e+00
  -5.1534801e-01   1.1796313e+00
  -8.8468734e-01   7.1458737e-01
  -1.7574670e-01   8.3673037e-01
   1.3049318e-02   1.2275915e+00
  -1.1976912e-01   9.0725126e-01
  -1.1458405e-01   1.1562051e+00
   1.7591558e-01   4.3091492e-01
   3.7073338e-01   6.7337064e-01
   9.8129544e-02   7.1250732e-01
  -4.7464717e-01   1.3364137e+00
  -5.4983827e-02   1.2504690e+00
  -1.0033822e-01   9.7155743e-01
   5.3318414e-01   1.3137578e+00
   1.5035842e-01   1.0764502e+00
   4.0261948e-01   1.1643903e+00
  -6.7521242e-02   1.0378875e+00
   5.3775910e-01   7.6511071e-01
  -3.8869775e-01   2.2545279e-01
   2.8483964e-01   1.1364852e+00
   3.2973483e-01   1.5035178e+00
   7.8647582e-01  -4.2359987e-01
   4.5287943e-01  -1.8725817e-01
  -8.8347593e-01   1.4035477e+00
   5.8367155e-01  -2.4364083e-01
  -3.6471944e-01   1.8679043e+00
   7.2503291e-01  -5.8418720e-01
   2.2051109e-01   3.5393557e-01
  -3.7243771e-01   5.1930410e-01
  -6.3504885e-01   1.7950277e+00
  -7.0380613e-01   1.7332011e+00
   1.1669888e+00  -1.9736922e-01
   1.4491107e+00  -6.1645262e-01
  -7.7636056e-01   1.6765366e+00
   6.1368429e-01  -1.0164372e+00
   1.0523390e+00  -3.0005105e-01
   4.6218123e-01  -1.3318569e+00
  -2.5140385e-01   9.5370577e-01
  -5.0179751e-01   1.0029219e+00
  -4.0595211e-01   1.4646082e+00
   5.1765350e-02  -1.4519991e+00
  -6.2902025e-01   1.1834778e+00
   1.1102613e+00  -1.1639118e+00
  -9.4363304e-03  -1.4664825e+00
  -7.8347846e-01   8.6629111e-01
  -6.7272956e-02   8.2157970e-01
  -4.0416033e-01   6.3818707e-01
  -7.5308067e-01   7.3734080e-01
  -1.1334504e+00  -4.9148715e-01
  -3.6210224e-01   1.1131826e+00
  -4.4303052e-01   1.1722489e+00
  -4.5262723e-01   9.7837288e-01
  -9.3685299e-01   7.2104536e-01
  -2.2708056e+00   1.4409657e+00
   9.7908191e-01   2.2894846e+00
   2.9197783e-01   1.4300672e+00
   7.8384006e-01   2.1316553e+00
   1.0382407e+00   2.1685021e+00
   5.2267747e-01   1.9523428e+00
   4.6272997e-01   1.4386141e+00
  -1.8395552e-01   8.3361187e-01
  -1.0454403e-01   1.0959090e+00
  -1.2215643e+00   8.3362410e-01
   5.0541371e-01   1.7102278e+00
  -1.9901653e+00  -5.5233029e-01
  -1.6383367e+00  -6.3224894e-01
  -7.3407417e-01   9.1962287e-01
  -9.8536568e-01   3.5990625e-01
   1.5616800e+00   2.3805644e+00
  -1.9711357e-01   8.0118789e-01
   5.3970512e-01   9.8821323e-01
   6.2278762e-01   1.0583625e+00
   1.9481326e+00  -1.7575051e+00
   5.0486173e-01   4.8855548e-01
   1.0192145e+00   6.4803733e-01
   1.3641555e+00   1.1073723e+00
   7.6352098e-02   1.0456842e+00
  -7.0031319e-01   3.9402944e-01
  -8.0349635e-02   3.0946891e-01
   6.7305759e-02   8.1611282e-01
  -1.1871592e-01  -1.4426640e+00
   3.3221521e-01   7.6610151e-01
   4.8285763e-01   8.0945301e-01
   1.9856830e-01   8.2985080e-01
   5.4159575e-01   1.0060779e+00
   8.2614590e-02   7.7179153e-01
  -4.8749822e-01   1.1165743e+00
   1.4497452e-01   8.6312421e-01
  -5.0335739e-01  -2.8798418e-02
   3.2228994e-01  -2.9391043e-02
  -4.1130569e-01   5.9932645e-01
  -2.2006154e-01   8.3361972e-01
  -3.5113331e-01   8.1681287e-01
   3.2041952e-01   1.0554310e+00
   3.5610916e-01   5.8040605e-01
  -4.9896172e-01  -2.9943461e-03
  -4.9386012e-01   3.7004272e-01
   1.4146263e-01   4.4993969e-01
   7.9018574e-01   8.3756035e-01
   1.4266266e-01   7.6099139e-01
  -2.8869903e-01  -9.0339999e-02
   4.5208747e-03   5.3438365e-01
   1.9509543e-01   6.8092717e-01
   3.1956300e-02   1.1254454e+00
   2.5667785e-01   9.9937029e-01
   3.2271006e-01   6.9189093e-01
   2.3355271e-02   9.3541869e-01
   1.1166759e-01   8.4428185e-01
  -4.8691154e-02   1.1292135e+00
  -1.5337505e-02   6.7227998e-01
   6.4358654e-01   1.0026356e+00
   1.2462885e-01   6.4900842e-01
  -4.7191984e-01   1.0255875e+00
  -3.0816842e-01   8.4373067e-01
  -5.3308522e-01   5.1178505e-01
  -5.2614613e-01   3.6904532e-01
   4.4163248e-01  -2.1553857e-01
  -5.6230736e-02   2.2822785e-01
  -3.6742765e-01  -3.9962566e-01
  -2.0457750e-01   5.7922977e-02
   1.0167657e-01  -1.5180385e-01
  -5.9948381e-01   9.0933219e-02
   2.7890125e-01   2.7808949e-01
   1.2534006e-01  -4.3464793e-01
  -1.8869923e-01   4.1110514e-01
  -2.6057296e-01   7.5319488e-01
  -5.1499927e-01   1.3919502e+00
  -2.8790054e-01   1.3861891e+00
   1.7185736e-01   1.3891048e-02
   3.3189372e-01  -1.0652207e+00
   5.0614181e-01  -6.5513188e-01
   3.5315373e-01   3.2690111e-01
  -2.0856424e-01  -4.0553167e-02
  -1.6058746e-01  -4.2870037e-02
  -1.7842560e-01  -2.1439232e-01
  -5.0998706e-02   2.2860229e-01
  -1.3423096e-02   9.7533492e-01
   7.0462700e-01   1.0959878e+00
  -2.6518074e-01   1.3117451e+00
  -8.9917392e-01   1.1068173e+00
  -1.1913466e-01   9.2240514e-01
  -2.7839829e-01   3.5867759e-01
  -2.5952443e-01   6.8893907e-01
  -3.0222013e-01   1.1557122e-01
   1.9956100e-01   6.3222448e-02
   6.3932965e-02   3.2213188e-01
   1.7014000e-01   2.6702665e-02
   1.8038955e-01   2.5913684e-01
   5.7494085e-01   1.8012871e-01
   2.5531472e-01   9.9014656e-01
   4.7585057e-01   4.0720773e-01
  -3.2378097e-01   1.2072146e+00
  -6.9773259e-02   4.1738346e-01
   1.5482384e-01   4.4750143e-01
   4.5642994e-01   1.6597197e+00
   3.4883365e-01   8.6678923e-01
   7.2372005e-01   2.2745240e-01
   1.9473572e-01   7.2107592e-01
   2.4408075e-01   8.7334754e-01
   7.5992798e-01   1.0861722e+00
   7.4493783e-01   1.1952321e+00
   6.4359363e-01   1.2781000e+00
  -2.3233056e-01   4.0122374e-01
  -1.3463888e-01   4.1751212e-01
   1.6121163e-01   4.7901977e-01
  -3.2463843e-01  -1.4508835e-01
  -1.1492684e+00   3.3973746e-02
  -2.3165674e-01   1.4301888e+00
  -2.8686900e-01   5.0920858e-01
  -7.3737376e-01   7.2241819e-01
  -7.3705370e-01   3.0264141e-02
  -2.1572121e-01   5.2847719e-01
  -3.6709383e-01   5.0206024e-01
  -4.1226119e-01   4.6622452e-01
   8.1321227e-01   1.4607947e+00
  -2.3047370e-02   1.3476883e+00
   1.0583609e-01   3.5220832e-01
  -2.4777623e-01   1.2712920e+00
   5.7437604e-02   5.1260366e-02
   8.1033317e-02   1.0417833e+00
   8.0946379e-01   3.5805801e-01
   6.6445291e-01   3.7053231e-01
   5.1632547e-01   4.1968938e-01
   4.7497102e-01   7.4341146e-01
   9.0345886e-01   6.2791945e-01
  -3.6827770e-01   1.3329815e+00
  -1.5881595e-01   1.1121694e+00
   1.2378010e+00   4.9029908e-01
  -5.1539263e-01   6.9424064e-01
  -1.8270965e-01   1.0411758e+00
  -5.5020170e-01   2.8114884e-01
  -2.0151430e-01   1.3476007e+00
  -7.1833379e-01   1.2635810e+00
  -8.0202405e-02  -7.0180937e-02
  -2.0005495e-01   1.5527278e-01
  -4.1566351e-01   4.3830061e-02
  -4.5755688e-01   1.2884322e+00
   6.7823915e-02  -4.2243418e-01
   1.1157600e-02   7.1630386e-01
   1.4201343e-01   9.3289886e-01
  -6.3645810e-01   8.5296380e-01
   1.3473397e+00   1.7624779e-01
  -6.4982020e-01   9.3492293e-01
  -7.6317522e-01   1.4196149e-01
  -2.7316154e-01   7.6056291e-01
  -4.0148769e-01   1.8144768e+00
   7.8183251e-01   2.7584843e-01
  -4.1810391e-01  -7.2327472e-01
  -1.4934399e-01   1.3657468e+00
   1.1367660e-01   8.9168971e-01
  -4.6890098e-01   2.3225823e+00
   7.8312911e-02   1.5250668e+00
  -3.5597894e-01   1.2215811e+00
  -2.6117846e-01   8.5551487e-01
  -1.2346428e-01   1.6955801e+00
  -5.0984265e-03   1.2306816e+00
   8.8128427e-02   1.3603852e+00
   2.5227228e-01   1.7131127e+00
   6.4463113e-01   4.5220293e-01
   3.0750680e-01   1.4389219e+00
   1.7367996e-01   8.4473241e-01
  -1.3803133e-01   5.6610771e-01
   3.0088647e-01   1.2877123e-01
  -3.1257297e-01   8.9417730e-01
   2.2220363e-01   1.0484191e+00
  -1.8541497e-01   3.0052448e-01
  -3.1819521e-01  -3.5041590e-01
  -4.3098939e-01   1.3326910e+00
  -6.2144658e-01   8.4674958e-01
  -3.6930777e-01   4.5960209e-01
  -2.1722787e-01   2.0890528e+00
   5.6299892e-01   3.1995443e-01
   6.9132405e-01   3.4076674e-01
   5.5928909e-01  -1.7782275e-01
  -2.5953109e-02   9.0496481e-01
  -2.1693752e-01   5.3931720e-01
  -5.0929793e-01   6.5294964e-01
   1.5544292e-01   8.3947622e-01
  -6.2797356e-01   7.7336513e-01
   5.1399863e-01   1.3208344e+00
  -2.1422156e-01   2.1231847e+00
   5.7319921e-02   1.0365773e+00
   2.5191864e-01   8.5465835e-01
  -1.6080074e-01   1.0037595e+00
  -2.6167449e-01   1.3472560e+00
   9.0578846e-02   7.6818714e-01
   3.4797852e-01   1.2475695e+00
   1.2264021e-01   1.4557422e+00
   8.4840209e-01  -7.8984159e-02
   4.1028558e-01   1.4097912e+00
  -2.8571648e-01   1.4707413e+00
  -3.5690893e-01   1.6037714e+00
  -1.1581846e-01   9.8568176e-01
  -2.5724837e-01   1.3010096e+00
  -4.0429931e-01   2.0039782e+00
   6.3828511e-01   8.0240526e-01
  -3.6861495e-01   1.6748621e+00
   4.0845017e-02   3.1463178e+00
  -5.6547826e-01  -7.9284817e-01
  -1.1823827e-01   1.2656637e+00
  -1.3139956e-01   2.3557705e+00
  -3.4548797e-01   2.2533682e+00
   1.1288038e-01   1.4104642e+00
  -3.4586210e-01   1.1328631e+00
  -2.7642455e-01   7.6824671e-01
  -7.0453859e-02   1.5975926e+00
   7.7396217e-03   1.1126571e+00
   2.7941958e-01   2.6556206e+00
   3.0852273e-01   1.5785706e+00
   5.9659271e-01   2.8552889e-01
   3.3888861e-01   1.3010692e+00
   1.9193636e-01   7.7760871e-01
  -1.8287521e-01   4.6008173e-01
   2.3052808e-01  -8.9925168e-03
  -3.1926700e-01   7.7420018e-01
   2.2799410e-01   9.1573986e-01
  -2.5194995e-01   2.2588496e-01
  -4.5607474e-01  -3.8161379e-01
  -4.1141779e-01   1.2616330e+00
  -6.3799368e-01   7.9156207e-01
  -3.8400428e-01   4.3239698e-01
   8.9874373e-01  -1.2504582e-01
   5.2927820e-01   1.6842645e-01
   6.3603779e-01   1.6927427e-01
   4.6613526e-01  -3.3897964e-01
   1.2560945e+00  -2.1748034e-01
  -1.8493674e+00   1.2434952e-01
  -1.9227252e-01   1.2159996e+00
  -5.9641306e-01   1.2121595e+00
   6.9900936e-01   1.2367995e+00
   2.3946135e-01   9.0720759e-01
  -1.4132190e-01   6.9912897e-01
  -5.5689387e-01   8.0619414e-01
   1.3246367e+00  -2.8813843e-01
  -2.5193102e-01   1.1474400e+00
   1.9974897e+00  -2.4826329e-01
   3.5041609e-01   1.1941951e+00
   1.4516600e+00   1.1923361e-01
   1.2565087e+00   4.5405362e-01
  -4.5632805e-01   9.1116317e-01
  -1.0598405e+00   1.2391636e+00
  -1.1706431e+00   9.0200634e-01
   2.6124661e-01  -1.6820633e-01
   1.2009012e+00  -5.4741094e-02
  -5.6565449e-01  -1.3010576e-01
  -1.8734544e+00   8.7450829e-01
  -4.9676431e-02   6.9613817e-01
  -6.6240588e-01   7.2496213e-01
  -1.1031284e+00   1.0695408e+00
   7.3918601e-01   8.8995265e-01
   1.1890340e+00  -3.7758382e-01
  -1.4363132e+00   9.6961150e-01
  -4.2874792e-01   1.1885691e-01
   7.4411155e-01   8.7774062e-01
  -4.7573497e-01   5.0680854e-02
   5.6471887e-01   9.4246665e-01
   1.3792277e-02   7.5051226e-01
  -2.2588766e-01   5.8342273e-01
   6.8485034e-01   3.7415988e-01
  -2.9704289e-01   8.4125606e-01
  -7.1596817e-02   9.9983127e-01
   8.5954971e-01   1.6996347e+00
   4.7808217e-01   1.4062007e+00
   2.6611485e-01   1.1171266e+00
   5.9216194e-01   1.2193082e+00
  -1.1855445e+00  -3.5967086e-01
   3.6661441e-01   1.0879888e+00
   7.3453707e-01   8.3403774e-01
   2.7585129e-01   8.5802957e-01
   4.7440243e-01   1.1687667e+00
  -4.7395818e-01  -2.1513426e-01
   4.4286798e-01   1.5827797e-01
  -1.4314665e+00   2.9537708e-02
  -6.8002275e-02  -3.0513074e-01
  -6.8962182e-01   3.6577021e-01
   5.3785089e-01   1.0819701e+00
   9.1810932e-01   8.6186023e-01
  -9.9898269e-01  -2.3299760e-01
   4.6016931e-01   1.0439424e+00
  -1.1615483e+00  -7.5179352e-02
  -1.1242855e+00  -3.5004550e-01
  -8.0114839e-01   7.6116660e-02
   1.0197839e+00   1.4331363e+00
  -9.7454666e-01   1.1507168e+00
   5.1028620e-01   1.4143753e+00
  -4.6301196e-02   2.1452823e+00
   4.6765372e-01   2.3499636e+00
  -3.6759993e-01   2.1337633e+00
  -3.9019504e-01   2.0018001e+00
  -8.1550567e-01  -5.4302206e-01
  -3.2435912e-01   1.5942668e+00
  -7.1470374e-01   1.4012179e+00
  -1.2652333e-01   1.7731521e+00
  -7.0668305e-01   1.3765143e+00
  -7.9057595e-01   1.2746611e+00
  -5.8609438e-01   1.2998930e+00
   1.3544526e-01   1.1599131e+00
   3.5502142e-01   1.5413328e+00
   2.9309941e-01   1.4546053e+00
   3.4533844e-01   1.8157406e+00
   9.7082223e-01   1.4085753e+00
   2.2323006e-01   1.7962227e+00
   1.9251612e-01   1.7437504e+00
  -7.3387509e-01   5.2646950e-01
  -1.1327066e-01   1.5921041e+00
   9.0361651e-01   1.9481361e+00
   1.7025829e-01   1.8873458e+00
   1.5283347e-01   1.0207116e-01
   4.9883401e-01   9.0569592e-01
   9.0395116e-01   1.6187947e+00
   5.6732752e-01   6.8447522e-01
   6.1775257e-01   8.8583552e-01
  -7.3569644e-01   1.9459120e-01
   3.2389070e-01   6.1991673e-01
  -1.7237637e-02   6.9498527e-01
   1.0877338e+00   6.8028417e-01
   1.4701614e+00   3.5989767e-01
   5.2149031e-01   1.9709434e-01
   4.6477173e-01   2.9983184e-01
   1.3670806e+00   9.2900170e-01
   2.5942652e-01   1.0206958e+00
   8.9037286e-01   8.0327217e-01
   1.9071715e-01   6.1933490e-01
   1.1939121e+00   5.4120932e-01
  -7.2157645e-01   7.3106758e-01
  -1.4177385e+00   2.3233029e-02
   8.4856145e-01   3.3467391e-01
   2.5563767e-01  -1.2250357e-01
   6.4863860e-03   5.6609751e-01
  -1.3732042e+00   2.9090456e-01
  -8.5317217e-01   7.6697338e-01
  -1.2661878e+00   1.2957300e-01
   4.2893513e-01  -1.4950692e-02
   2.1570100e-01   4.8377998e-01
  -1.2156779e+00   6.5468136e-03
   1.2627587e-01   3.5115931e-01
  -1.1046505e+00  -5.0879912e-01
  -2.1997276e-01  -2.0982667e-01
   1.1882181e-01   4.1448144e-01
  -4.2155699e-04  -6.1010260e-01
  -4.3511459e-01  -8.2842885e-02
   1.6524979e-01  -5.1756032e-01
  -1.1923285e+00  -1.5350642e-01
   6.0058505e-01   8.3734517e-01
   8.2890285e-01   1.2548058e+00
   1.6042856e-01   1.7808365e+00
   1.6910672e-01   1.6702036e+00
  -7.8493674e-03  -2.3473464e-01
   5.1213834e-01  -9.5244398e-01
  -2.4649182e-01  -7.2115075e-01
  -3.8316190e-01   2.6195644e-01
  -3.3908903e-01   8.4548472e-02
  -5.1464440e-01   1.7205441e-02
   4.6003591e-01   1.7303123e-01
   2.5320967e-01   4.7177663e-01
   6.5482199e-02   1.1475407e+00
  -5.5745106e-01   8.5419317e-01
  -3.2310780e-01   1.4487219e+00
   8.9496507e-01   1.7902837e+00
   3.9145283e-01   1.2209575e+00
  -6.9264583e-01  -3.2815106e-01
   5.3472412e-01   1.0543065e+00
   6.0955711e-01   5.9846898e-01
  -5.8025148e-01  -8.2298192e-03
  -7.5976676e-01   2.3962625e-01
  -2.0191696e-01   7.2700800e-02
  -7.1728805e-01   1.5302737e-01
  -1.2064463e-01   1.2229198e-01
  -1.6977085e-01   1.0115052e+00
   1.3349152e-01   4.5101690e-01
   7.8900384e-01   4.8681320e-01
  -2.6828742e-01   6.1028549e-01
   5.9763713e-01   4.6153902e-01
   1.8638214e-01   5.7831524e-01
   1.0903704e+00   8.4657082e-02
  -5.2329123e-01   1.1018411e+00
   5.8514273e-01  -3.1225066e-02
   5.2757112e-01   5.8012184e-02
   1.4770980e+00   2.3720883e-01
   5.0347421e-01   7.4243517e-01
   9.9271021e-02   1.1703877e-01
   3.1037765e-01   4.0503522e-01
  -3.0006164e-01   6.7951399e-01
  -3.0365588e-01   9.6687693e-01
  -8.2525126e-01   8.0897251e-01
   7.6133077e-01  -2.1179184e-01
   3.4466496e-01  -1.5235099e-01
  -8.0520035e-01   9.2420777e-01
  -7.8712511e-01   9.7708709e-01
  -4.8084217e-01   1.0048762e+00
  -4.7002078e-01   9.8036749e-01
   3.4764800e-01  -2.4224129e-01
   2.6524368e-01   2.5759444e-01
  -6.1422866e-01   6.4728658e-01
   2.3508582e-02   9.6189497e-02
  -6.3683189e-01   2.5784747e-01
   2.4179021e-02   1.4791440e-01
  -5.0697949e-01  -7.9194188e-01
  -3.4632000e-01   9.6751433e-02
  -2.1357477e-02  -5.7540735e-01
  -1.0434499e+00  -4.0922447e-01
  -6.0658329e-01   1.1481513e+00
  -6.5153370e-01   1.1350424e+00
  -7.4752523e-01   1.0009162e+00
  -1.4517398e+00   1.3908733e+00
   1.6047549e+00   2.0661361e+00
  -2.2224081e+00   2.5085366e+00
   1.6236680e+00   1.1459596e+00
   1.1235015e+00   1.7632096e+00
   1.1835125e-01   1.3680819e+00
   8.7426121e-01   1.6225156e+00
   1.1191557e+00   1.4007869e+00
   5.6502768e-01   9.7589143e-01
   3.6759896e-01   6.5999913e-01
  -5.7378130e-01   9.0371852e-01
  -2.7330432e-01   8.2510708e-01
   1.1657875e+00   1.1244077e+00
   5.2398001e-01   8.6517951e-01
  -2.4861386e-01   6.3784409e-01
   5.4492717e-01   8.2098999e-01
  -1.0300345e+00   1.6829342e+00
  -1.5051617e+00   1.1731449e+00
   1.6847811e+00   1.2547029e+00
  -6.0151298e-01   1.0624524e+00
   1.6060856e-01   1.9131414e-01
   2.5143783e-01  -4.2739963e-02
  -1.6576634e+00  -1.8001543e-01
  -1.1352342e-01   2.7716517e-01
   4.1733263e-01   2.2604496e-01
   1.0024614e+00   4.7632299e-01
  -2.3732686e-01  -1.3813515e-01
  -1.2269230e+00   3.7106429e-03
   1.1585833e+00   6.2154760e-01
   1.0984867e+00   7.9259448e-01
   3.9681694e-01   2.1566941e-01
  -8.1094055e-02   1.1233963e+00
  -9.7767564e-01   1.0754330e+00
  -4.9715378e-01   1.5590845e+00
   1.8995577e+00   7.7012644e-01
   1.2712740e+00   1.0214613e+00
   5.6713930e-01   2.6373796e-01
   2.7482310e-02   4.6082548e-01
   1.1244321e+00   1.4985915e+00
   5.3698044e-01   9.5094150e-01
   4.0563218e-01   1.5081540e+00
   1.1016570e+00   8.9864016e-01
   8.1363907e-01   9.0358316e-01
   2.6955204e-01   4.6350481e-01
   9.0959195e-01   7.3150685e-01
   2.0458485e-01   1.1882263e+00
  -5.9470470e-01   7.6227270e-01
  -9.2924252e-01   7.0120835e-01
  -1.0918761e+00   4.2199213e-01
  -1.8773981e+00   7.4737310e-01
  -9.2588086e-01   1.0287164e+00
  -4.5043650e-01   1.2637843e+00
   1.5206981e-01   1.1235927e+00
   6.9670402e-01   2.3231667e-01
  -1.3740007e+00  -1.0865759e-01
  -7.9495766e-01   6.0393736e-01
  -1.1251614e+00   2.1119556e-01
  -1.9146018e+00  -2.6169169e-01
   3.8603450e-01   5.0031396e-01
   1.2445696e+00   1.0576086e+00
   3.6907669e-01   8.5798598e-01
   7.4142402e-01   7.9446791e-01
   2.1825866e-01   2.0623746e-01
  -9.6224398e-01   3.4016358e-01
  -6.5950084e-01   2.3563948e-01
   1.5195427e-01   4.4850281e-02
   8.2666945e-01   2.5234264e-01
   5.8034837e-01  -4.4860033e-02
  -1.8303732e-01   1.5830477e-01
  -1.9411860e-01   3.5982457e-01
   7.9389450e-02   7.4009435e-01
   6.3033254e-01   8.9498027e-02
  -5.4117202e-01   1.0495996e-01
   6.5691432e-01  -5.3066950e-01
  -8.8734084e-01   2.8713864e-01
  -4.0906965e-02   1.2740792e-02
  -8.2502436e-01   4.8432213e-01
  -1.3625136e-01  -3.0286838e-01
  -3.1452232e-01  -3.6468765e-01
  -1.1408532e+00  -5.8780280e-01
   1.5884336e+00   7.2511119e-01
  -6.4646059e-01   8.9019619e-01
  -2.8245827e-01   1.1716126e+00
  -2.4159414e-01   1.9035653e+00
  -5.3153426e-01   1.4546239e+00
  -7.0015809e-01   5.9697421e-01
  -6.5360991e-01   5.2457181e-01
  -8.1618689e-01   6.4197471e-01
   1.1422696e+00  -2.6348935e-02
   1.1412989e+00  -1.3304412e+00
   6.3570756e-01  -2.3482764e-01
  -2.9900960e-01   7.1876793e-01
   3.0339528e-01   1.0400419e+00
   3.7239462e-03   3.4192203e-01
  -9.0559395e-03   9.9156298e-01
   6.3607773e-01  -2.5729434e-01
  -3.3524853e-01   7.8088572e-01
   1.1591254e-01   1.4294411e+00
  -7.4222639e-01   2.2165627e+00
  -6.7843304e-01   3.6504284e-01
   4.3779048e-02   2.4252766e-01
  -1.9428203e-01   5.6974094e-01
  -2.0279501e-01   1.6054853e-01
  -3.9642730e-01   4.5392603e-01
   5.4203623e-02   1.6149162e+00
  -2.4828539e-01   1.9425638e+00
  -4.8616216e-02   2.5540447e+00
   1.6811403e-01   1.4257358e+00
   1.5909031e-01   2.0408412e+00
   2.0673114e-01   9.5359363e-01
   6.4339268e-01   1.9416340e+00
  -2.0324582e-02   2.1211623e+00
   2.2233159e-01   2.1679329e+00
   7.5953338e-01   1.7165277e+00
  -1.7966074e-01   2.1094845e+00
  -2.0541087e-01   2.0592251e+00
  -3.9221722e-01   1.5721229e+00
   1.1003122e-01   9.5789419e-01
   3.3927158e-01   6.3570921e-01
  -5.1811566e-01   4.4936451e-02
  -5.4435908e-01   4.7654200e-01
   1.2089490e-01   5.3610400e-01
   7.2304981e-01   9.2156734e-01
   1.2485227e-01   8.3863180e-01
  -3.3029561e-01  -4.0795381e-02
  -1.5922809e-02   6.2539584e-01
   1.7916007e-01   7.3438660e-01
   2.6056011e-02   1.1063673e+00
   2.4618291e-01   1.0173496e+00
   3.1361784e-01   6.7627779e-01
   1.4144499e-02   9.3797906e-01
   9.6850896e-02   8.9711633e-01
  -6.9241086e-02   1.1632801e+00
  -2.6734912e-03   6.4747253e-01
   5.8372491e-01   1.0493124e+00
   1.1996162e-01   5.8741497e-01
  -6.4394230e-01   6.6393104e-01
  -3.2649171e-01   8.5070243e-01
  -5.4140352e-01   4.8264631e-01
  -5.2611882e-01   2.4694327e-01
   3.7106384e-01  -3.1969404e-01
  -7.6652937e-02   1.5557242e-01
  -4.1166090e-01  -4.3717083e-01
   1.0215087e-01  -2.4599724e-01
   1.2451200e-01   5.2933756e-03
   2.9276705e-01   2.0198212e-01
   1.1858563e-01  -5.0095965e-01
   1.4372846e+00   1.4346813e-01
  -3.5885974e-01   4.1401727e-01
   3.6187975e-01   8.7560856e-01
  -7.6332819e-02   6.5210437e-01
  -9.9753558e-02   6.0811484e-01
   1.5633193e+00   3.2338310e-01
  -4.7243664e-02   8.9239172e-02
   1.7490247e+00  -1.5670888e-01
  -3.3312568e-01   8.6360995e-01
  -1.6997387e-01   5.5443003e-01
   4.9869863e-02   4.3062513e-01
  -3.7621332e-01   6.5672200e-01
  -3.2014797e-02   1.1076174e-01
  -8.3921545e-01   1.5201923e-01
  -6.3398437e-01   1.0557530e+00
  -8.0468687e-01   6.9699674e-01
   1.7300660e+00  -2.5664448e-01
  -2.3553895e-01   6.0551536e-01
  -3.1923324e-01   3.0526025e-01
   3.7765817e-01   5.3198785e-01
  -1.5462433e-01   7.1510940e-01
  -7.4942184e-01   1.0287328e+00
  -1.4574539e+00   1.3395810e-01
  -1.4034933e-01   2.1239556e-01
  -4.9563651e-01   2.9186011e-02
   4.3412761e-01   5.0100293e-01
  -8.0035746e-01   4.8661453e-01
   1.5786361e+00  -2.2034933e-01
  -7.5470499e-01   2.9256870e-01
  -7.2260101e-01   4.2183353e-01
   3.1945945e-01   4.2106645e-01
   4.7304123e-01   6.2938764e-01
   9.4404811e-01   5.7016173e-01
   8.1765503e-01   4.4757871e-01
   3.1429243e-01   1.0165713e+00
  -3.8852510e-01   5.4760850e-01
  -3.0801195e-01   6.5622370e-01
  -3.1302025e-01   5.7590993e-01
   2.2395590e-01   7.5965085e-01
   6.1029074e-02   8.1035542e-01
   2.8324744e-01   2.9199371e-01
  -1.6615742e-01   8.5544124e-01
  -4.4489081e-02   8.8594887e-01
  -5.1973959e-01   8.2268256e-01
  -5.6144824e-01   1.0782797e+00
  -5.0952590e-01   7.9044551e-01
   1.7279510e-02   8.7922263e-01
  -6.3401059e-02   1.1927896e+00
  -1.0153245e-01   1.0495266e+00
  -1.5869770e-01   1.1631800e+00
  -2.5201706e-01   1.8657700e+00
  -5.6042938e-01   1.5557133e+00
  -3.9875226e-01   1.1954899e+00
  -4.2115642e-01   1.7588219e+00
   4.6832088e-02   1.9907025e+00
   2.7630273e-03   1.1378772e+00
   6.8811149e-01   1.0309704e+00
  -8.8911886e-02   1.4863983e+00
   3.5134989e-01   1.1732974e+00
  -4.0792278e-01   1.8081894e+00
  -1.4216823e-01   2.0337879e+00
  -1.6469089e-02   1.8911835e+00
   6.0020172e-01   1.8116383e+00
   3.0540244e-01   1.6049293e+00
   8.6155179e-01   1.4322030e+00
   7.7602467e-01   1.5973073e+00
   3.4925069e-01   1.5379619e+00
  -4.7530162e-01   1.1544231e+00
  -2.1254402e-01   1.4512642e+00
  -3.6441059e-01   2.1153519e+00
  -5.0309011e-01   1.1127646e+00
   1.2464179e-01   4.9870059e-01
  -2.4565894e-01  -5.3916634e-01
  -3.1395430e-01  -8.9466896e-01
   1.9290026e-01   5.0523289e-01
   1.0375681e-01  -1.8465895e+00
  -1.0248269e-02  -1.0309855e+00
   3.2786610e-02  -1.0159045e+00
   7.8918136e-02  -8.5684339e-01
  -3.7396411e-01  -1.3117972e+00
  -1.0389487e-01  -1.2570211e+00
   5.2971832e-01   1.6710854e+00
   8.1000829e-01   6.2405655e-01
   6.3306800e-01   5.1317555e-01
   2.0194819e-01   1.6087470e+00
   3.8350512e-01   1.2109150e+00
  -9.3707828e-02   1.8409758e+00
  -3.2064030e-01   1.4888830e+00
   1.9316186e-02   6.5543740e-01
  -6.3385362e-01   1.1794509e+00
  -4.4571076e-01  -3.2935444e-01
   2.1122906e-03   1.2759362e+00
  -3.6062875e-01   1.7073517e+00
  -5.5351804e-02   1.3081979e+00
  -2.9338084e-01   1.1928168e+00
   1.2062340e-01   8.7872732e-01
   5.0196627e-01   6.1214203e-01
   4.5532675e-01   2.9245770e-01
   6.9887447e-01   8.1940476e-01
  -1.6070826e-01   7.7541422e-01
  -6.7567869e-01   5.1854933e-01
  -1.3526529e+00   2.3564810e-01
  -7.9945836e-01   4.1362226e-01
   8.7982547e-03   8.8382637e-01
   1.0482498e+00   1.1257057e+00
   3.6091976e-01   5.1692509e-01
   6.0229407e-01   4.9403899e-01
  -2.5579949e-02   1.1488917e+00
  -1.3876956e-01   8.5474229e-01
   5.3099606e-01   5.7325280e-01
  -4.0108267e-01   8.3963386e-01
  -5.5830521e-01   5.6088284e-01
   1.3459503e-01   6.0830357e-01
   1.4065548e-01   4.9061809e-01
   1.8156041e-01   6.1090817e-01
   5.8083315e-02   6.6690110e-01
  -4.1370035e-01   3.8139304e-01
  -3.1700723e-01   8.7824429e-02
  -2.7902249e-01   6.4408581e-01
  -1.8334614e-01   7.0330962e-01
   1.9653358e-01  -1.8693863e-01
   2.0599012e-01   1.0537980e-01
   1.9047015e-01   3.9297441e-01
  -1.8474381e-01   3.1469162e-01
   6.0695389e-02   4.3209661e-01
  -3.6138752e-01   7.6859719e-01
  -1.2815930e-01   1.1593587e+00
  -1.1938468e-01   1.1894458e+00
   7.5022382e-02   1.4469553e+00
   5.8960560e-02   1.3728317e+00
  -1.3093223e-01  -4.6597757e-01
   1.5051487e-01  -8.7180751e-01
   1.0863385e-01   1.4689273e+00
  -2.4358100e-01   6.6637098e-01
   1.5265892e-02   6.2982391e-01
   1.0432563e-01   1.0605212e+00
   5.1195059e-01   7.2072398e-01
  -1.2192879e+00  -3.2475322e-02
   8.2978140e-01  -8.1867098e-03
   2.8548880e-01   2.9165995e-01
   2.9448712e-01   3.0273800e-01
  -4.3612186e-01  -2.0706332e-01
   3.5151781e-01   1.8179708e-02
   1.6129878e-01   4.0199091e-01
  -7.9033335e-01   5.3581146e-01
   4.7536335e-01  -3.7383355e-01
   5.3561371e-01   1.0876785e+00
   3.0576267e-01   6.5273761e-01
   5.8252637e-01   2.0750481e-01
   3.1684680e-01   8.9388886e-01
   5.3066660e-01   1.4165497e+00
   3.2245417e-01   1.0448390e+00
   3.2344951e-01   6.7671165e-01
   8.1938198e-01   1.3406750e-01
  -2.8983684e-01   9.3561411e-01
   5.3641660e-01   3.2922964e-03
  -5.7811002e-02   1.3364841e+00
   7.8769889e-02   9.5381230e-01
   6.4659601e-01   4.7157539e-01
   5.1469252e-01   3.3207395e-01
  -1.6592599e-01  -9.9104200e-02
   3.4903910e-02   8.3160442e-01
  -1.7155088e-01   9.6965426e-01
   5.1837514e-02   6.3616564e-01
  -7.1378734e-01   3.0995372e-01
  -1.0014813e+00  -1.9007298e-01
  -9.6336524e-01   5.9595946e-01
  -4.8360525e-01   5.1275383e-03
   1.3547658e-01   2.1430319e-01
  -4.1369938e-01   2.2512062e-01
  -1.1676840e-01   1.0099717e+00
  -2.8411848e-01   7.0396043e-01
  -4.4472611e-01   3.9002581e-01
   5.7355109e-02   5.9274268e-03
  -8.6460220e-02   3.9642191e-01
   1.8099174e-01   9.6360610e-01
  -1.4128396e-01   2.0803471e-02
  -6.3932130e-01  -9.6118944e-02
  -2.6293906e-01   1.3818351e+00
   1.5658014e-02   1.8490364e-01
   4.1020525e-01   1.5470535e+00
   1.8341427e-01   1.4675331e+00
   3.6301505e-01   4.3573876e-01
   7.0799794e-01  -3.2852187e-01
   4.9129029e-01  -5.9043594e-01
  -6.7475325e-01   1.3948825e+00
  -3.6662984e-01   2.6438190e-01
  -8.7717633e-01   1.1681853e+00
   3.3849730e-02  -5.9242986e-01
  -1.0153396e-01   9.3956294e-01
   2.4487793e-01   8.8543676e-01
   2.4905056e-01  -4.5649427e-02
   7.6695167e-01  -3.9400401e-01
   6.5004686e-01  -2.6420760e-01
  -4.8689671e-01   1.1822141e+00
  -6.9841518e-01   1.0584788e+00
  -4.4551919e-01   7.1557789e-01
  -1.2295466e-01   1.1795041e+00
   7.4616431e-01  -8.1147751e-01
  -6.3898226e-01   2.1136183e-01
  -6.0153383e-01   6.3328635e-01
  -7.3238166e-02  -4.5577914e-03
  -4.0037965e-01   1.1504310e+00
  -4.1657856e-01   7.0512806e-01
  -5.7602468e-01   7.0265460e-01
   6.9362429e-01  -9.7325640e-01
   4.8249562e-01  -8.4147210e-01
  -4.4482221e-03   2.0105175e-01
  -9.5287938e-02   2.4943490e-01
  -1.5176628e-01  -7.0901721e-01
   9.5641599e-01  -1.3550746e+00
  -6.1296638e-02   2.5023484e+00
   2.2436331e-01   1.8899266e+00
   3.2843631e-01   1.9425873e+00
  -3.3666926e-01   2.0870250e+00
   3.3384850e-01   1.3664393e+00
  -4.5438142e-01   2.0695417e+00
   4.5017979e-01   1.4586908e+00
   4.7560900e-01   1.5411286e+00
  -5.5884210e-01   1.9027113e+00
  -5.0171640e-01   1.7421960e+00
   2.6765509e-01  -1.8722848e-01
   4.4849931e-01  -4.4813547e-01
   3.4100861e-01  -1.3468470e-01
   1.0409633e+00   7.1378901e-01
  -1.1346801e-01   7.0013281e-01
  -9.3506825e-01   1.2805709e+00
   2.4834062e-01   1.2936048e+00
  -3.3878682e-01   4.0196382e-01
  -4.2414728e-01  -3.7458235e-01
  -4.3452762e-01   4.7716495e-01
   8.5800175e-01   9.6421445e-01
   1.8250589e-01   9.0991631e-01
   5.8167302e-01   6.9114039e-01
   1.4961546e-01  -7.4664249e-01
  -1.0272025e-01   4.5975048e-01
   8.3131188e-01   1.0858733e+00
  -5.5913757e-01   9.5802634e-01
   2.1823999e-01   1.2389788e+00
  -2.2328211e-01   1.0613741e+00
  -4.7218450e-01   1.0355202e+00
   1.0654547e-01   1.3672790e+00
  -1.7935934e-01   6.6834458e-01
  -2.0404805e-02   4.8020522e-01
   2.6470299e-01   1.2469805e+00
  -3.7345277e-01   1.4608556e+00
   2.2435631e-01   8.8392976e-01
   3.4473977e-01   1.1825183e+00
   4.0335210e-01   1.1185161e+00
   1.2080423e-01   4.9832880e-01
  -2.4596237e-01   9.4798219e-01
   7.1594765e-02   6.2931086e-01
   3.0717859e-01   3.8730694e-01
  -7.8580361e-02   7.6349227e-01
  -4.4852860e-01   2.3041665e-02
  -7.8931502e-02   1.2051099e+00
   4.1216657e-02   7.6889061e-01
  -4.7671868e-01   5.7503275e-01
  -8.3947115e-01   6.6948476e-01
  -2.2360483e-01   1.8712145e-01
  -3.8350004e-01  -5.9753399e-01
   4.6443324e-02   3.6231582e-01
  -6.9423583e-01   1.2779551e-01
   4.0411464e-02  -2.6545900e-02
   3.5919859e-02   2.4549459e-01
   1.3496964e-01   2.4000642e-01
  -3.3444877e-02   1.3029498e+00
  -1.8042729e-01   7.0908259e-01
   3.3248807e-02   1.2717405e+00
  -5.3549780e-02   1.3620421e+00
  -5.3096736e-03   1.0392890e+00
   1.5812822e-01   3.9126788e-01
   3.5068092e-02  -5.9257467e-01
   3.1723769e-01   3.0132235e-01
  -3.2598800e-01   1.1872978e-01
   2.0500448e-01  -2.9541206e-01
   2.8652388e-01   4.5425683e-03
  -1.0463685e-01  -9.4849040e-02
  -4.6795660e-01   8.5547688e-01
  -2.8731225e-01   6.6123270e-01
   2.2010895e-02   7.6035588e-01
  -3.5490210e-01   5.8920060e-01
   6.5397324e-01   5.0249812e-01
  -3.6537640e-01   9.2560256e-01
  -3.9791546e-01   3.1503206e-01
  -4.1265319e-01   5.3549790e-01
   5.1660764e-01  -1.2571411e-01
   6.1446234e-02   9.2571728e-02
   2.3817801e-01   2.9347071e-02
  -2.7994030e-01   6.9720185e-03
  -4.8356111e-01   2.2404619e-01
   4.5566108e-02   1.2482830e-01
  -3.1566656e-01   1.0810867e-01
   7.8724197e-01   3.6065762e-01
  -2.1688132e-01   5.7885037e-01
   5.0743148e-01   5.7618627e-02
   5.8441567e-01  -2.0184738e-01
   6.8935346e-01  -3.4057006e-01
   1.9544260e-01  -4.5017580e-03
   1.6183426e-01  -4.6719325e-02
  -6.3323252e-01  -2.5392619e-01
   3.7594896e-02  -2.3400624e-01
  -1.4781517e-01  -3.9233197e-01
   4.5432827e-01  -5.7972398e-02
  -1.7272194e-01   2.2748442e-02
  -3.1485294e-01   3.2589446e-01
   3.0333947e-01   1.4214603e+00
  -4.8837019e-01   3.0017668e-01
   9.1448908e-01   1.2872181e+00
  -4.8632391e-01   4.7849703e-01
   6.2481967e-01   1.6741816e+00
  -4.1393254e-02  -1.8722477e-01
   1.1425609e+00   1.7379372e+00
   9.0608936e-01   1.8200645e+00
   9.3212939e-01   1.5453947e+00
  -2.4797211e-01   5.4581034e-01
   2.2677854e-01   1.7597012e+00
  -1.1407017e+00   1.6868959e-01
  -5.8106035e-01  -8.7460437e-01
  -5.5554990e-01  -9.1534826e-01
   1.2901524e+00   1.6761929e+00
  -3.5869972e-01  -1.8442704e-01
  -2.2532434e-01   3.7733435e-01
  -6.2514862e-01   1.3480308e-01
   2.4018970e-01  -1.1558504e+00
  -1.3368372e-01   5.0719687e-01
  -7.5318195e-01  -3.5971916e-01
  -7.4900456e-01  -2.8889915e-01
   1.0751448e+00   1.1040607e+00
  -5.0042203e-01   4.6823288e-01
  -6.0261099e-01   4.4372997e-01
  -1.6624589e-01  -1.5622142e-01
  -7.5065828e-01   3.7338901e-01
  -2.6540452e-01   6.2184565e-01
  -2.5374633e-01   7.5256438e-01
  -1.9506146e-01   9.6873902e-01
  -1.4592384e-01   1.0065362e+00
   2.9545029e-01   9.6879408e-01
   3.5515479e-01   4.2245287e-01
   5.5895151e-02   2.1497395e-01
   4.3383433e-01  -4.5523119e-01
   4.7045987e-01   2.7954689e-01
  -2.3187070e-01   1.2899906e+00
  -4.2800339e-02   8.6313344e-01
   4.5610215e-01   6.7553692e-01
  -6.5402394e-01   5.3501818e-02
   5.4898129e-01   2.2659137e+00
  -9.6315520e-01   1.0237099e-01
   4.2543711e-01   1.5593986e+00
   7.2557099e-01   9.1733106e-01
   8.2033867e-01   8.7460690e-01
  -1.3856806e+00   1.0219508e-01
  -1.1062312e+00  -9.2312980e-02
   5.8664230e-01   1.3962960e+00
   4.4877190e-01   9.8373849e-01
   2.6041848e-01   1.0570082e+00
  -1.3388185e-01   1.1145379e+00
   4.5198187e-01   5.8784492e-02
   3.9657307e-01   5.0555482e-01
   5.7483689e-01   5.1782479e-01
   1.2077092e-01   4.9447920e-01
   4.4287008e-01   4.5803771e-01
   4.1688505e-01   3.9058212e-01
   6.1507557e-01   1.4725832e+00
  -2.1801889e-01  -2.1455968e-01
   5.1563705e-01   9.8065619e-01
   1.1594716e-01   4.8389226e-01
  -1.0025564e+00  -2.3956662e-01
  -9.6330746e-01  -7.0693980e-01
   2.9483475e-01   3.9896225e-01
  -7.9258900e-01  -6.2945676e-01
  -1.3909956e-01   1.2839466e+00
   2.3609300e-01   4.5151500e-01
  -8.2055316e-01  -1.2483105e+00
   2.8888086e-01   6.5796653e-01
  -2.7075821e-01   9.3104822e-01
  -4.0380565e-01   7.3267080e-01
   1.5484835e-01   5.0863845e-01
  -1.5772568e-01  -6.6904950e-01
   3.5186430e-01   8.5196481e-01
  -1.3819933e-01   6.2324417e-01
   3.4156018e-01   1.7096243e-01
   2.9816261e-01   5.8064415e-02
   1.4471688e-01   6.1115919e-01
   1.2044724e-01   3.9317905e-01
  -1.1366210e-01   1.0430765e+00
  -9.2931922e-02   1.0156426e+00
  -1.2542800e-01   8.1460431e-01
   2.2209354e-01   2.8853598e-01
   1.3928203e-01   6.6815418e-02
   5.7346855e-01  -1.5627753e-01
  -9.5465888e-02   1.1964015e-01
  -1.1630515e-01  -6.1965964e-02
   1.7127336e-02   7.3100611e-01
  -2.6903760e-01   1.3680287e+00
  -3.4731716e-01   9.9300205e-01
   2.5401531e-01  -2.2988594e-01
  -3.2636640e-01   8.6308454e-01
  -3.1997225e-01   9.7148696e-01
   5.4961162e-01  -4.2989205e-01
  -1.3281033e-01   2.9741115e-01
  -3.1476277e-01   1.2547278e-01
  -2.3153035e-01   8.6919805e-01
   6.0877044e-01   8.6857893e-01
  -4.7596022e-01   9.7394985e-01
  -1.9089445e-01   1.1133200e+00
   1.9700664e-01   1.1744019e+00
   6.0436504e-02   8.0274053e-01
   4.9381141e-01   4.4547991e-01
   3.7325855e-01   7.3614894e-01
  -1.7258594e-01   7.9448193e-01
  -3.8329809e-02   8.3896845e-01
   3.0490033e-01   9.1743396e-01
   2.9293526e-02   1.1895992e+00
   4.8678485e-02   8.3846814e-01
   1.9404535e-01   4.0395383e-01
  -3.4244626e-01   6.5663159e-01
   4.1044205e-02   2.8433200e-01
  -2.3669345e-01   6.9476932e-01
   1.2094359e-02   9.1041736e-01
  -4.4579654e-01   1.0828196e+00
  -4.5943809e-01   8.6615553e-01
  -9.9610469e-02   2.5639649e-02
   1.7583814e-01   8.9882551e-01
   7.7660783e-01   1.2060623e+00
   9.1157498e-02   3.7351112e-01
   2.8121825e-02   3.9075892e-01
   1.1190182e-01   9.3899347e-01
  -1.4388682e-01   9.6774833e-01
  -2.5941762e-01   7.5625765e-01
  -6.8190725e-01  -2.3575734e-01
  -1.7769003e+00   1.3596282e+00
   2.3441829e-01   5.8440713e-02
   1.1107410e+00  -4.1860289e-02
   4.7129433e-01   3.4234866e-01
   3.6837049e-03   5.7755530e-01
   5.1054973e-01  -3.8820181e-01
  -5.1011541e-01   1.1628436e-01
  -5.8359848e-01   7.9144540e-02
   6.9500841e-01  -8.4478964e-02
  -4.5508009e-01   5.9372976e-01
   5.5974300e-01   5.1289383e-01
  -1.5176797e-01   6.5000589e-02
   3.1811126e-01   3.7820500e-01
   1.2371763e+00   1.7406053e-01
  -2.2435005e-02   3.6427616e-01
  -1.1615552e-01   2.3839245e-01
   8.6964689e-01   3.1892506e-01
   2.5336632e-01   3.2912939e-02
   4.3383321e-01  -3.6773110e-02
   2.9498308e-01  -2.9794981e-02
  -1.8853342e-01   2.4228189e-01
  -2.8292703e-01   6.8425227e-01
  -1.6823568e+00   2.2567293e+00
  -1.2226855e+00   3.8350155e-01
  -7.7249168e-01   1.4548661e+00
  -6.8018071e-01   2.2166539e+00
  -4.4623082e-01   7.1461017e-01
  -4.3893952e-01   5.9756414e-01
  -4.0350726e-01  -1.4007971e-01
  -1.6928698e-01  -5.5565499e-01
   4.3645412e-01  -7.0915606e-01
  -4.3255968e-01  -1.1792278e+00
   1.2844455e-01   1.0226986e+00
   2.5300847e-01  -3.1859369e-02
   7.5601512e-02   6.8234782e-01
   1.5187542e-01  -9.8736082e-02
   3.9207669e-01  -3.3362930e-01
   3.6151957e-01  -1.9319181e-01
   1.8795075e-01  -3.8510362e-01
   4.6580760e-01  -4.8228331e-01
  -2.3944295e-01  -2.7247788e-01
   8.7618962e-01   2.6493072e-01
  -9.2634749e-01   2.3375462e+00
  -3.7178100e-01   1.8816801e+00
   1.0380727e+00  -2.2008836e-01
   5.1376709e-01   1.3413577e+00
  -1.9407055e-01   1.7913291e+00
  -4.2624230e-01   2.4285400e+00
  -4.9857817e-01   1.4779311e+00
  -2.8108680e-01   1.0932698e+00
  -3.3059718e-01   1.6676218e+00
   6.9236267e-02   2.0312869e+00
   1.5664605e-01   1.2084686e+00
  -2.8712876e-02   1.4249067e+00
   4.2466983e-01   1.1186179e+00
  -3.6166577e-01   1.7437267e+00
  -1.1584397e-01   1.9910508e+00
   1.8521916e-02   1.8466979e+00
   6.2045753e-01   1.8015229e+00
   3.2601045e-01   1.5401391e+00
   8.9372532e-01   1.4273570e+00
   8.0899105e-01   1.5845518e+00
   3.8003898e-01   1.5179181e+00
  -4.1674300e-01   1.0940600e+00
  -1.3734027e-01   1.3715357e+00
  -3.2503102e-01   2.0451921e+00
  -4.3401350e-01   1.0416756e+00
   1.9520638e-01   4.6052593e-01
  -3.5233597e-01  -7.6459275e-01
  -2.1418065e-01  -9.3512195e-01
   2.2293824e-01  -1.8689710e+00
  -4.1467942e-01   8.3555405e-01
  -8.7726649e-01   1.3167134e+00
  -7.0884480e-02   6.7348519e-01
  -2.9996975e-01   8.8846494e-01
   5.1940379e-01   4.6860669e-01
   2.1541035e-01   2.6435694e-01
   6.4221295e-01   4.2949849e-01
  -8.1668750e-01   8.1701038e-01
  -1.7247683e+00   1.2496310e+00
  -1.2329155e-01   2.5132489e-01
   2.6125990e-01   2.1842470e-01
  -2.4985983e-01   4.8900235e-01
   3.7966075e-01   3.3236780e-01
   2.2787509e-01   4.1908933e-01
   1.1397974e-02   5.0986682e-01
   6.5822874e-01  -2.0445591e-01
   5.7851717e-01  -7.7287925e-03
   4.4732701e-01  -7.7367193e-02
  -1.1791932e+00   5.6528662e-01
  -1.3502719e+00   7.8970286e-01
  -5.8087201e-01   4.9788829e-01
  -4.6659989e-01  -6.6633591e-02
   1.3239817e+00  -6.6316655e-01
   9.3246498e-01  -6.7465325e-01
   3.6297617e-01  -3.4734088e-01
   8.9418172e-01  -6.4624666e-01
  -1.0629126e-03  -6.6936785e-01
   3.6171434e-01  -5.1786855e-01
  -5.0318196e-01  -2.3926497e-01
   8.4197655e-01  -4.4891242e-01
  -3.4053055e-01   1.7810875e+00
  -4.0525133e-01   1.5450481e+00
  -6.4732101e-01   9.7892021e-01
  -3.4363913e-01   8.9391311e-01
  -3.8240608e-01   7.1710799e-01
   2.1357077e-01   8.4231686e-01
   5.3239680e-01   1.5969699e+00
   8.0326466e-02   1.2318153e+00
   5.2790475e-01   1.6430858e+00
   7.3735706e-01   1.2558024e+00
   7.5540679e-01   1.3499085e+00
   9.9081351e-01   1.0912374e+00
   5.0873086e-01   1.5888296e+00
  -3.1346877e-01   4.5962261e-01
   2.9504564e-01   1.3277268e+00
   6.9360670e-01   1.5718585e+00
  -1.7839457e+00   2.8007458e-01
   3.9454275e-01   1.0612075e+00
  -9.7386212e-01   2.0211953e-01
  -1.1427931e+00   4.2219304e-01
  -1.1656331e+00  -6.1920884e-02
   1.7501418e-01   2.5171287e-01
   2.7639942e-01   6.6684114e-01
   8.8647362e-01   7.3608286e-01
  -1.6008371e+00  -1.9750694e-02
  -1.3441029e+00  -3.5751227e-02
  -1.6260035e+00  -5.4958180e-01
   1.2464837e+00  -3.1045810e-01
   1.2979938e+00   4.9265040e-01
   1.2842994e+00  -9.4601453e-02
   1.1734281e+00  -1.0899543e-01
  -7.9416998e-02   2.0115637e+00
  -8.9334409e-02   7.7080955e-01
  -1.6961288e-01   1.4888578e+00
   4.4037754e-01   2.0382909e+00
   3.3353714e-01   9.5740154e-01
   4.2545813e-01   8.4396282e-02
   2.0021129e-01  -9.2701784e-02
  -4.4200089e-01   2.1375176e+00
  -3.9677221e-01   9.0851485e-01
  -6.4726852e-01   4.1898640e-01
  -2.5243726e-01   2.0727064e-03
   1.4100893e-01  -1.5172008e-01
   1.1530907e-01   5.1194444e-01
   5.2724413e-01   4.7801938e-02
   4.4405940e-01   2.0158609e-01
   1.8382797e-01   3.1068644e-01
  -4.9080615e-01   1.8257452e+00
   3.5157410e-01  -4.1155787e-01
   8.9115798e-02   1.8313921e+00
   4.1501152e-01  -3.4462978e-01
  -6.8000022e-01   9.7915471e-01
  -5.2792532e-01   1.3889518e+00
  -1.8266944e-01   6.5726989e-01
  -3.5717636e-01   6.8924697e-02
  -2.8571553e-01   1.4429810e+00
   1.4864300e-01  -1.4003172e+00
   3.6011249e-01  -4.8137427e-01
   1.7721948e-01  -3.1012181e-01
  -2.4515699e-01  -6.5878485e-01
   3.9030812e-01  -5.7891046e-01
  -3.9648590e-01  -3.1587723e-02
   4.9976094e-01  -9.3222602e-01
   1.6969224e-01   8.2512704e-01
  -3.1968547e-01   2.4066421e-01
  -9.7080078e-01   1.4301439e-02
  -4.6681190e-01   1.4953976e-01
  -2.5811937e-01   4.1963588e-01
   1.1476229e+00   7.3669072e-01
   1.5691693e-01   3.9897563e-01
  -2.0531152e-01  -3.8089398e-01
  -5.7710839e-01   2.0615576e-01
  -2.3093203e-01   1.0451574e+00
   4.7299713e-01   8.2951134e-01
  -1.7915231e-02   3.5921797e-01
  -2.4762967e-01   7.6147186e-01
   4.5677016e-01   6.2133706e-01
  -4.0773998e-01   4.9869396e-01
  -9.8853696e-01   4.7480009e-01
   1.0555493e+00   8.1488206e-01
   1.9635192e+00   8.4948532e-01
   1.8786741e+00   5.7212742e-01
  -4.7853063e-01  -2.1961905e-01
  -8.3889556e-02   1.9945167e-01
  -7.1619170e-01   2.9390836e-01
  -1.0653804e+00   4.1266673e-01
  -5.8621077e-01   2.3895938e-01
   4.8593120e-01   9.1468780e-01
   4.2120428e-02   2.7792555e-01
  -9.0685976e-01  -1.7343744e-01
   3.4446389e-01   9.1190564e-01
   1.4053127e+00   1.8063415e-01
  -2.7284170e-01   4.2163831e-01
  -3.7405795e-01   4.5071904e-01
  -4.0501655e-01  -1.1790326e-01
  -6.0783443e-01   1.8440397e+00
   5.6731234e-01   1.5586364e-03
   4.1869053e-01   1.1548031e+00
  -7.6162492e-01   1.6727179e+00
  -3.2352347e-01   1.8100362e+00
   2.6337100e-01   1.1081727e+00
   3.6594622e-01   1.1927150e+00
  -3.1104025e-01   1.2333712e+00
   4.5336979e-01   6.0477595e-01
  -5.0046934e-01   1.2076822e+00
   2.6465285e-01   1.2777420e+00
   5.4976896e-01   7.0775675e-01
   5.6826204e-01   8.0585928e-01
  -4.8066795e-01   9.7246509e-01
  -4.3223590e-01   8.4030540e-01
   6.2557800e-01  -9.2739798e-01
   8.6029210e-01  -1.1642864e+00
  -5.4940206e-01   9.8042199e-01
  -5.3219689e-01   9.7851938e-01
   1.2306082e-01  -1.1727932e-01
  -7.8382925e-01   3.1845867e-01
   3.9208752e-01   5.4076871e-01
  -4.3567227e-02  -4.3304128e-01
   3.2467560e-02  -1.2195185e+00
  -1.5846804e-01  -3.9000230e-01
  -5.9027712e-01   1.8663008e+00
  -3.4832443e-01   8.2862912e-01
  -4.9182707e-01   1.7197230e+00
  -2.5893331e-01   1.5611897e+00
  -1.2564329e-01   1.0319393e+00
  -3.6937434e-01   2.3838878e+00
  -6.2993632e-01  -4.8127796e-01
   9.2806840e-01  -1.4155738e+00
   3.5937423e-01  -3.2717709e-01
   6.4652558e-01  -2.4711239e-01
   3.7018451e-01  -3.2774074e-01
   5.0651792e-01  -2.9822888e-01
   1.4797039e-01   1.0260632e+00
  -1.4432515e-01  -3.4039360e-01
   2.3207668e-01   9.8906694e-01
   2.0212046e-01   1.0315308e+00
  -9.8074762e-03   7.4838146e-01
  -2.9311251e-01   6.8366568e-01
  -2.1392872e-01   7.8386010e-01
   2.0089633e-01   5.3230078e-01
   1.0538363e-01   1.1150119e+00
  -5.0419808e-03   9.3175767e-01
  -3.1856571e-01   4.9024446e-01
  -2.6608902e-01   6.5663884e-01
   2.4956521e-01   3.6488246e-01
   1.9586344e-01   1.8513916e-01
  -9.8269148e-02   1.7899846e-01
   2.3475638e-02   6.0186323e-02
  -6.3391020e-02  -6.8187242e-02
   4.7955316e-01   2.9239028e-01
  -2.9991681e-01  -2.9943818e-01
  -1.6999569e-01  -1.8393125e-01
   4.9183550e-02  -2.9986677e-01
   4.4773803e-01   3.4314713e-01
   2.2571537e-02   1.5437396e-01
  -1.0867757e+00  -4.1326063e-01
   5.9826179e-01   1.3640698e-01
  -8.0274265e-01   2.2931144e-01
   4.2100578e-01   7.6621058e-01
   1.4711839e+00   1.6990639e+00
   1.8448242e+00   1.5899190e+00
   9.9791668e-01   1.6082462e+00
   7.8638061e-01   7.4703074e-01
   6.6159082e-01   3.0143811e-01
   3.7550129e-01   7.6195096e-02
   1.0829693e-01   1.3994399e-01
  -1.5119526e+00   1.4592658e-01
   4.5101569e-01   1.0555532e+00
   1.2063374e+00   9.3768414e-01
   1.1549650e+00   6.3663475e-01
  -8.9371105e-01  -4.8523766e-01
  -7.0232614e-01  -2.4943216e-01
  -1.0977946e+00  -2.1393459e-01
  -1.5592831e+00   1.2029936e-01
  -4.0402056e-02   1.3659889e+00
  -2.7808486e-01   6.1186821e-01
  -1.2343325e+00  -3.1054475e-01
  -1.2229846e+00  -2.7889424e-01
   6.8274206e-01  -1.2415403e-01
   8.2289508e-01  -1.4686786e-01
  -7.5445522e-01   6.6513698e-01
  -8.6838171e-01  -9.4268976e-01
   3.3679686e-01   5.6828167e-01
   6.2842833e-01   4.9273778e-01
  -3.0841076e-01  -6.8176682e-01
   1.0986981e+00   6.8829380e-01
  -2.5608835e-01   9.6459455e-01
   4.6916859e-01   9.7037626e-01
  -3.2836727e-01   9.3460019e-01
   4.9378009e-01   1.1820771e+00
  -4.8932580e-01   6.6535810e-01
   4.2701603e-03   3.4958975e-01
   4.1946305e-01   1.1760881e+00
  -5.0826782e-01   1.6970649e+00
  -2.5481727e-01   1.2974701e+00
   5.9934444e-01   9.9484703e-01
   6.5854908e-01   8.6889943e-01
   1.5742578e-02   5.4302429e-01
  -1.3076503e-02   6.8187051e-01
   1.7448982e-01   3.6464101e-01
   8.1023555e-02   6.7265205e-01
  -5.8631209e-01   1.8325567e-01
   5.1894800e-02   1.2692541e+00
   1.9288408e-01   6.6100783e-01
  -4.9097354e-01   7.5245669e-01
  -7.4356600e-01   9.0425892e-01
  -3.6723087e-01   3.6027491e-01
  -8.7809729e-01   6.4795598e-01
   1.1012774e+00  -1.8986079e-01
   7.5137955e-01   8.1439896e-01
  -6.6841770e-01  -1.1177973e+00
  -7.8344351e-01  -1.1062734e+00
  -9.3260713e-01  -1.0041019e+00
  -8.9112832e-01  -1.1693975e+00
  -8.2852775e-01  -1.2672773e+00
   1.9742151e-02   1.7012078e+00
  -4.1530222e-01   1.4760362e+00
  -1.3594595e-01   1.1096742e+00
  -3.0573441e-01   1.9535833e-01
  -2.6033649e-03   4.1356417e-02
  -9.9653818e-02   1.2724280e+00
   1.3584934e-01   8.6323034e-01
   2.0945255e-01   1.6307016e+00
   2.0010641e-01   1.3621014e+00
   2.7191192e-01   5.3425765e-01
   5.7994898e-01   1.3576707e+00
   8.1151300e-01   1.2158818e+00
   4.0620356e-01   1.6853445e+00
   3.0212279e-01   1.1574729e+00
   2.7385650e-01   1.2436486e+00
  -2.0184199e-01   1.9834362e+00
  -5.2357801e-01   1.6876758e+00
  -3.2921043e-01   1.2909740e+00
  -3.7187670e-01   1.8790292e+00
   1.5343032e-02   2.1324849e+00
  -7.4454611e-03   1.2920811e+00
   6.9583210e-01   1.1372804e+00
  -5.7092074e-02   1.6063929e+00
   3.7678000e-01   1.2747437e+00
  -3.6991260e-01   1.9433460e+00
  -1.0783088e-01   2.1732209e+00
   1.7072377e-02   2.0220736e+00
   6.1792116e-01   1.9383772e+00
   3.0566636e-01   1.6982953e+00
   8.6845388e-01   1.5490260e+00
   7.9230332e-01   1.7119267e+00
   3.6074597e-01   1.6699880e+00
  -4.2148590e-01   1.3084794e+00
  -1.7083717e-01   1.5621063e+00
  -3.1589268e-01   2.2481177e+00
  -4.7190857e-01   1.2596010e+00
   1.1222309e-01   6.2738516e-01
  -4.2839597e-01  -4.7818137e-01
  -3.3693798e-01  -6.9156351e-01
  -4.8094876e-02  -1.7053473e+00
   2.2026500e-01   1.5119304e+00
  -2.0493165e-01   4.4273393e-01
   2.2159276e-01   1.6920969e-01
   2.3502559e-01   1.3727009e+00
   1.5368105e-01   1.8881498e+00
   1.6796858e-01   1.5137537e+00
   6.7249683e-02   8.0276189e-01
   3.2572779e-01   6.7884011e-02
   8.9600794e-02  -2.6351384e-01
  -2.3751143e-01   1.5983872e+00
   6.9342722e-02   1.4354149e+00
  -1.8312131e-01   4.7211693e-02
  -4.2512852e-02   7.3493820e-02
   5.9597840e-01   4.6125457e-01
  -3.8172967e-02  -6.1458949e-01
  -1.6394692e-01  -2.9989942e-01
  -2.7820826e-01  -7.3839398e-01
   3.3019573e-01   6.2253918e-01
   1.1586311e-01   2.4059389e-01
   1.0456148e-01  -1.7560405e-01
  -1.2179869e-01   2.3561434e-01
   3.7024702e-01   5.1018921e-01
   2.3671083e-01   7.0311584e-01
  -2.5035573e-01  -1.2010132e-01
  -1.5736525e-01   9.1396029e-01
   2.6653253e-02   7.1227399e-01
  -8.1770195e-02  -2.2625450e-01
  -5.2947681e-01  -5.0031852e-01
  -6.4311423e-01   4.5498869e-01
  -3.0627057e-01  -3.7175662e-01
  -9.2106933e-02  -5.6368549e-01
  -4.2808312e-01  -1.7610714e-01
   1.8948662e-01   6.0155133e-01
   1.1861175e-01   4.7453586e-01
  -8.6678413e-04   7.8116301e-01
   1.2085153e-01   1.0509174e+00
   6.2738992e-01  -6.5044051e-01
  -1.5345628e+00   5.5598609e-01
   7.8477951e-01  -6.4115874e-01
   1.1012443e+00  -4.2875851e-01
   5.5094229e-01  -5.7798286e-01
  -1.6853090e-01  -1.0533911e+00
   4.9871732e-02  -4.2800436e-01
   1.1124324e-01  -2.1597669e-01
   6.5858815e-01  -3.3568260e-01
   4.3749911e-01   2.7110790e-01
  -1.8602371e-01   1.9026533e-01
  -3.3453723e-01   5.9867219e-02
   2.1643590e-01  -2.1105951e-01
   6.8014122e-02   5.7754498e-02
   3.0850669e-02  -3.2971608e-01
   5.9258265e-01  -1.4683451e-01
  -6.0460525e-01  -6.2426166e-02
   2.4408395e-01   4.2065243e-01
   3.4386420e-01   2.2921383e-01
  -3.7829498e-02   7.7306327e-01
  -2.7833119e-03   1.3856839e-01
   4.3623446e-01   4.4456099e-01
  -5.1076340e-01   1.3861956e-01
  -2.4267939e-01   1.5095177e+00
  -1.6529228e+00   8.0102826e-01
  -9.7838584e-01   3.7233357e-01
  -1.0097714e+00   3.8303407e-01
  -1.1716521e+00   1.3334976e-01
  -7.0745635e-01   1.8282907e+00
   1.9623978e-01   1.7081002e+00
   6.9707960e-01   1.2194428e+00
   6.6624105e-01   1.5265055e+00
   5.8045395e-02   1.1730314e+00
  -1.8973712e-01   1.4359770e+00
   7.6131801e-01   1.8205951e+00
   2.5254034e-01   2.1833059e+00
  -1.0778912e-01   2.3385249e+00
  -1.4214553e+00   7.7256743e-01
   7.7130197e-01   1.3597138e+00
   6.4281837e-01   9.3168846e-01
  -1.8517883e-01   2.6479365e-01
  -9.1396414e-01  -2.0254796e-01
  -5.3054759e-01   6.4495603e-01
   5.8999325e-01   4.2977263e-01
   1.8371316e-01  -9.5599080e-01
   2.8520811e-01   5.8693689e-01
   5.3893715e-01   6.0052587e-01
   5.4587531e-01   6.1274747e-01
   5.1152578e-02   8.8406589e-01
  -1.4634840e-01   7.6957807e-01
  -3.2567795e-01   5.7694397e-01
  -2.3118599e-01  -1.2263596e-01
   5.1065791e-01   6.6160804e-02
  -4.3659353e-01  -4.0114215e-01
  -7.5410841e-01   6.8263482e-01
   9.7484177e-01  -4.3143222e-01
  -5.2124445e-01   1.2642860e-01
   9.2674695e-01  -1.1678143e+00
  -2.7291129e-01  -5.4750642e-02
  -2.6764415e-01   7.2792873e-01
  -5.5236432e-01   7.9480937e-01
  -3.0949495e-01   1.2122090e+00
   2.4930484e-01   5.9213285e-01
  -1.9073946e-01   7.7762822e-01
  -4.3667194e-01   1.2278625e-01
   2.9906002e-01   3.5419480e-01
  -2.7298083e-01   9.4983972e-01
   3.9195461e-01   8.2958247e-01
  -4.0877419e-01   1.4557004e-01
   5.0011453e-01   6.0129844e-01
  -2.3923647e-01   3.6329816e-01
   3.0100851e-01   9.8630875e-01
   2.4066724e-01   7.6458022e-01
   4.3943442e-01   4.6103201e-01
   5.2927343e-01   4.8681998e-01
   8.4522451e-01   5.6225987e-01
   6.3298164e-01   7.0214833e-01
  -1.9413108e-01   3.0315431e-01
   3.1660761e-01   7.4638113e-01
   3.2321938e-02   8.1068307e-01
  -3.0860418e-01   1.5160201e+00
   3.2333029e-01   1.0002871e+00
   7.5396028e-01   7.8750417e-01
   3.9870550e-01   8.8170394e-01
  -4.5825761e-01   6.9226066e-01
  -2.1010638e-01   5.5657916e-01
   2.8434291e-01   1.1853265e+00
  -2.9489482e-01   8.1238855e-01
   6.8672255e-01   4.8883604e-01
   3.1602123e-01   3.4758343e-01
   2.3885276e-01   6.1855392e-01
   6.7498924e-01   9.8509811e-01
   6.4945516e-01   1.1302955e+00
   5.4837185e-01   8.0972542e-01
  -1.8900557e-01   5.7677480e-01
  -8.5635875e-01  -3.2983151e-01
  -1.7618628e-01  -1.1735153e+00
  -5.2058713e-01  -5.0555514e-01
  -1.3233621e+00  -2.8634602e-01
   3.2228325e-01   6.2829250e-01
  -7.1880154e-01   3.3088382e-02
  -3.1956778e-01   2.7642002e-01
  -1.0241323e-01  -1.6048731e-02
  -1.3518942e+00  -8.6311851e-01
   3.3684568e-01  -4.3767988e-01
   9.6879485e-02   2.0537457e-01
  -4.9394546e-01   8.6057233e-01
   4.1899293e-01   2.5631783e-01
   9.5045139e-01  -7.5327577e-01
  -3.1370275e-02   3.4367628e-01
  -5.4594294e-01   9.9679623e-02
   2.0472565e-01  -6.3538855e-01
   4.6789800e-01   5.2517612e-02
   5.1789903e-01  -1.6393786e-01
   8.1435929e-02  -5.7498766e-01
  -5.5558027e-01  -2.4614246e-01
  -3.1101212e-01   2.8316059e-01
  -4.6065773e-01   1.0523011e-01
  -3.0079602e-02   5.1689628e-01
   2.0313766e-01   4.8390095e-01
   1.1655358e-01   5.0362198e-01
  -4.8707337e-01   1.1209515e+00
  -4.2046513e-01   1.3526356e+00
   4.1052584e-01   4.5505734e-01
  -8.2541017e-02   5.3338816e-01
   5.4001378e-02   1.5917512e-01
  -2.2439311e-01   1.0700471e+00
  -2.1628553e-01   7.3457252e-03
   2.5994310e-01   4.0022324e-01
   8.7941375e-02   4.2306962e-01
   6.8975113e-01   1.2696848e+00
   6.3228085e-01   1.0501038e+00
   2.9562615e-01   2.0295870e-01
   1.0088651e-01   1.1061406e+00
   6.4518923e-01   4.4158139e-01
   1.2104172e-01   1.5998405e+00
   2.5220894e-01   2.1388547e+00
   3.7077667e-01   6.5472068e-01
  -1.4954207e-02   4.8107132e-01
  -3.8033093e-01   8.7609823e-01
  -3.4290340e-01   4.5758254e-01
   8.6251775e-01   3.4947907e-01
   5.3223302e-01  -7.1765582e-02
   6.0201332e-01   3.9906479e-01
   5.2660409e-01   3.8898085e-01
   1.0093513e-01   5.9408896e-01
  -2.1048319e-01   1.7775249e-01
  -4.3624885e-02   1.8329971e-01
  -1.9363270e-01   4.2925377e-01
  -2.2993798e-01  -2.1360905e-01
   1.0304706e-01   3.1192643e-01
  -4.9146651e-01   6.2415954e-01
  -8.5850026e-01  -1.7474104e-01
  -6.0730924e-01   6.0235795e-01
  -8.4586378e-01   4.7302772e-01
  -8.4120900e-01   8.3104002e-01
  -2.4796515e-01   5.2932057e-01
  -8.7481482e-01   3.7257057e-01
  -5.8090736e-01   1.9084653e+00
  -1.2629451e+00   1.9029116e+00
  -7.1712043e-01   1.4634126e+00
  -1.0767502e+00   2.2215630e+00
  -1.0947775e+00   2.2019487e+00
  -6.7591546e-01   1.9416937e+00
  -1.0760386e+00   2.2401466e+00
  -1.2606212e+00   1.6112826e+00
   1.7354765e+00  -1.4007863e-01
   1.7656254e+00  -9.0161220e-01
   1.0755597e-01   4.0834311e-01
  -2.0480253e-01   3.0357880e-01
   1.4240772e-01   1.6530826e-01
   1.3032035e-01   4.3193511e-01
  -2.6186010e-01   1.7037143e+00
   1.6397133e-01   1.3110750e+00
   1.4533788e+00  -7.9684753e-01
   1.4223068e+00  -1.6640000e-01
   1.1463080e+00  -7.1035696e-01
  -4.3615437e-01  -7.0083656e-01
   1.0906993e+00  -2.4872610e-01
  -5.1015723e-01   1.0553707e+00
   1.6866684e-01   5.1316173e-01
  -1.3941900e-02   5.5393045e-01
  -1.7408999e-01   7.7309210e-01
  -1.8226284e-01   1.1050821e+00
   2.2701058e-01   9.7242240e-01
  -6.4186841e-01   1.0331652e+00
  -2.8479472e-01   1.0769146e+00
  -4.8086629e-01   5.9765384e-01
   5.3378341e-01   7.6627201e-01
   3.4458392e-01  -1.9665525e-02
   1.9257548e-01   1.4206616e+00
   8.0259803e-01   9.5437906e-02
   2.5661198e-01   7.1810926e-01
   5.8870811e-01   2.7389593e-02
   6.9130180e-01   1.2773574e-01
   2.0988949e-01   2.5184003e-01
   8.0767177e-02   6.0422983e-01
   1.5593574e-02   1.0925714e+00
  -2.0930945e-01   8.7754533e-01
  -9.6820742e-01  -2.8301032e-01
  -2.1473620e-01  -2.0193336e-02
  -7.9521241e-01  -2.6939960e-01
  -1.5749648e-01   2.4551438e-01
   1.4748361e-01   8.0655606e-01
  -2.8032164e-01   2.8472198e-01
  -1.3040408e-01  -2.8068606e-02
   2.7393782e-01   6.8910827e-02
  -7.4702999e-01  -1.9048442e-01
  -1.6474915e+00   1.1603585e-01
  -1.1868356e-01  -1.1613126e-01
   2.8898449e-01   9.9047295e-01
  -5.9750935e-01   5.3002428e-01
  -1.4445939e-01   5.7726251e-01
  -5.3501338e-01   2.7107375e-02
  -3.6135731e-01   1.1656483e-01
   4.2278201e-01  -1.4772634e-01
  -4.3256028e-02   2.1790037e-01
   6.0191968e-01   4.1936953e-01
  -1.4513050e-01  -7.3210860e-02
   1.7142603e-01   7.4936470e-01
   9.5518517e-02   4.0690608e-01
   7.7660383e-01  -1.3867802e-01
   5.6948308e-01   2.6395589e-01
   9.3375745e-01   3.6021760e-01
   6.9584253e-01   3.4174563e-01
  -2.1638658e-01  -7.2991813e-01
   3.7841951e-01   9.4957570e-01
  -6.9661444e-02   1.6072941e+00
  -4.4656557e-01   2.1440900e+00
  -4.0211882e-01   2.0303282e+00
  -7.7362208e-01   1.2650227e+00
  -5.0707946e-01   1.1754431e+00
  -2.8538044e-01   2.7870699e-01
   8.8779729e-01  -1.8533688e-01
   5.7133256e-01   4.6891728e-01
   1.5048111e-01  -4.6559926e-02
   2.2740097e-01   6.8545351e-01
  -1.9476906e-01   1.1204304e+00
  -1.3828181e-03   1.4135008e+00
  -3.9039949e-01   1.5590676e+00
  -5.6747870e-01  -8.8303314e-02
  -3.3145072e-01   4.9714866e-01
  -3.4510249e-01   1.2924598e+00
  -6.2996129e-02   7.2985337e-01
  -2.5757982e-01   1.5078214e+00
  -1.1476180e-01   1.7770395e+00
   9.5194338e-01   2.2730417e-02
   1.0575748e+00  -1.5913104e-01
   5.2539919e-01   4.2714855e-01
   8.7276448e-01  -5.3218607e-02
   9.2665073e-01   1.3573685e-02
   1.5827782e+00  -6.7344532e-01
   1.5274314e+00  -3.4264955e-01
   1.2195252e+00  -1.9592398e-01
  -1.7416468e-01   7.9379800e-01
  -2.9126944e-01   7.4777028e-01
  -4.3664044e-01   1.3872307e+00
  -3.2264835e-01   1.5566037e+00
  -5.0981436e-01   5.0601853e-01
   5.3970100e-01   7.9244492e-02
   1.0333622e+00  -1.9486719e-02
   5.9093579e-01   2.1154940e-01
  -1.1774975e-01   1.2303672e+00
  -7.3782006e-02   1.0732278e+00
  -6.7572924e-01   1.2086794e+00
  -6.3090734e-01   7.8546963e-01
  -4.7671351e-01   9.4119197e-01
   4.3117599e-01   2.5294066e-01
   5.1610243e-01   4.8865987e-01
  -1.5892523e-01   4.6438095e-01
  -2.5687101e-01   9.8853653e-01
  -6.5066080e-01   1.9272645e-01
  -9.0589168e-01   9.4009641e-01
  -4.2526809e-01   1.3840353e+00
  -2.3141206e-01   5.1910384e-01
  -7.3893267e-01   9.3488628e-01
  -1.0550396e+00   9.0249675e-01
  -1.0280121e+00   1.3343014e+00
   5.5689636e-02   8.9640614e-01
  -1.3568475e-01   6.2051012e-01
  -1.2741821e-01   8.0472871e-01
  -1.0383685e-01   2.1310497e-01
   1.7611300e-01   5.1001821e-01
   3.7244131e-01   3.1252140e-01
  -2.1715231e-01   9.5864769e-01
  -5.8257694e-01   1.1017021e+00
  -7.5666920e-01   1.8026864e-01
  -3.3001443e-01   2.8928676e-01
  -3.2228802e-02   1.0203707e-01
  -1.7042859e-01   6.7882590e-01
  -2.1374070e-02   4.1119428e-01
   3.6235435e-01   2.2788278e-01
   2.5179720e-01   7.7269517e-02
   1.0567765e+00   1.0472712e-01
   6.9298464e-01   2.2442618e-01
   6.3955017e-01  -8.0710193e-02
   5.6746985e-01   3.6722828e-03
  -9.4256890e-02   7.9678548e-01
   6.8417815e-02   2.6599551e-01
   4.7168123e-01   5.8257096e-01
   8.8990597e-01   6.1590794e-01
   5.1520580e-01   1.0436773e+00
   2.8278495e-01   4.5251828e-01
   1.6474324e-01  -3.4360014e-02
  -1.9573836e-01   5.3216953e-01
   1.1567068e-01  -5.8833947e-01
   8.3422353e-02  -5.1875448e-01
  -4.6606184e-01   4.0194007e-01
  -1.4434710e+00  -5.2239903e-01
  -1.2069606e+00  -2.8118408e-01
  -9.6313082e-01  -2.2482078e-01
  -1.1117312e-01   8.0721480e-01
   1.1383171e-01   8.1156479e-01
  -1.0071852e-01   9.4481263e-01
   2.0145280e-01   1.2444398e+00
  -4.7547453e-01   5.2714460e-02
   6.8687028e-02   1.2178306e+00
   3.6708638e-02   8.4887506e-01
  -3.2715689e-01   4.7363242e-01
  -6.3747160e-02   8.4557630e-01
   1.3708566e-02   9.5703105e-01
   6.8336829e-02   4.5260265e-01
   3.2700942e-01   1.0692080e+00
   2.4853523e-01   6.7049630e-01
  -6.2832530e-01   4.3486105e-01
  -7.8055671e-01   9.4247303e-02
  -3.4526199e-01   4.4846279e-01
  -5.0305966e-01   1.2970274e+00
  -2.8877625e-01   1.4555978e+00
  -6.7718563e-01   1.3593897e+00
  -8.6523892e-01   1.3439418e+00
   2.6840326e-01   1.0470696e+00
  -1.6448601e-01   1.3015871e+00
  -3.5445291e-01   1.2436967e+00
  -5.1683179e-01   7.3163347e-01
  -1.1465411e-01   9.1893242e-01
   8.4066076e-01   2.4730363e-01
   1.0947936e+00  -3.8306534e-01
   7.6175082e-01   3.8333192e-01
   8.6204977e-01   1.3000341e-01
  -1.7140692e-01   4.0715010e-01
  -3.0117573e-01   7.2693066e-01
   1.6000227e-02   3.7190841e-01
   1.0053875e-01   4.7672811e-01
  -5.8734592e-01   1.0599570e+00
   5.2917653e-02   5.3179534e-01
   2.5170894e-02   8.8705510e-01
   9.8937268e-01   2.8168089e-01
   1.2870995e+00   2.9626464e-01
   1.5128164e-01   1.1589025e+00
  -1.4655746e+00   3.6966171e-01
   1.0643761e-01   6.9344087e-01
  -7.3903083e-02   1.2465795e+00
   7.6725616e-01   7.4515117e-01
  -1.9132185e-01   9.7321624e-01
   2.9918965e-01   1.0083129e+00
   2.5144078e-01   1.3288309e+00
   4.1078239e-01   7.3317157e-01
   3.4388447e-01   9.1457482e-01
   3.4785988e-01   4.6710558e-01
   4.0725419e-01   5.1746123e-01
  -3.5796207e-01   1.9414339e+00
  -9.8903186e-01   2.8442515e-02
   2.5954337e-02  -4.8146199e-01
   4.5490331e-01   3.6631473e-01
   2.6855712e-02   6.2254154e-01
   7.7117855e-01   2.4751058e-01
   3.2160205e-01   1.0213923e+00
  -5.2032308e-01   1.8738613e-01
   8.0521415e-02   2.7963975e-01
   1.3571952e-01   6.1213038e-01
   7.5030246e-02   1.9755392e-01
   3.1862763e-01   7.9889072e-02
   7.4390310e-02   6.4743308e-01
  -1.7720533e+00   9.2225546e-01
   1.0078962e+00  -3.8022567e-02
   7.0240311e-01  -7.4259783e-02
  -4.0260856e-01  -5.5017677e-02
  -4.9723646e-01   5.8892361e-01
  -5.9187594e-01   4.2615554e-01
  -3.3771353e-01   8.2609948e-01
   6.4132740e-02  -4.6217013e-02
  -5.4978827e-01   1.1612337e+00
  -2.4652700e-02   1.1966483e+00
   4.5260425e-01   7.2029260e-01
   4.5467853e-01   9.6887799e-01
   4.2007295e-01   8.9917285e-01
   6.0673282e-01   1.1499015e+00
   2.4329285e-01   4.6737006e-01
   5.1945271e-01   7.0811553e-01
   5.9908582e-01  -1.8707518e-01
   5.4810198e-01  -2.3329737e-01
  -1.1682306e+00   8.6308664e-01
   1.2525771e-01   8.0937348e-01
  -1.3151448e-01   1.1952775e+00
  -1.2863196e+00   5.8060045e-01
  -5.1913149e-01   9.1161320e-01
  -3.3882415e-01   8.5356128e-01
  -1.5271442e-01   7.0447672e-01
   1.8740787e-01   1.2367782e-01
  -1.1742062e-01   1.0651302e+00
  -1.1999922e-01   1.2268925e+00
   7.1429528e-01   2.1760599e-01
   1.9608674e-01   9.1618459e-02
  -6.0347146e-01  -3.3672925e-01
  -4.9516738e-01   8.6148305e-01
   1.2672399e-01   1.3083131e+00
  -9.2456075e-03   8.3218865e-01
  -3.2792615e-01   8.4279813e-01
   7.3149263e-02   1.2380125e+00
  -5.5952052e-01   6.9797025e-02
  -3.1565409e-01   6.7536113e-01
  -4.7241520e-01   5.2833105e-01
  -5.5614765e-01   8.7340062e-02
  -3.3405717e-01   3.7026456e-01
  -6.3764169e-01  -1.3820814e-01
  -2.6861426e-01   2.4051689e-01
  -3.4204718e-01   4.8277910e-01
   2.9135020e-01   8.1564773e-01
  -3.1687937e-01   6.2380309e-01
   2.4399878e-03   6.0099601e-01
  -4.2775869e-01   1.9810113e-01
   3.4934126e-02   6.3957479e-01
  -1.7212609e-01  -3.5814796e-02
   1.2745400e-01   2.2590106e-01
   4.0710725e-01  -1.1618585e-01
   7.9261354e-02   3.7977826e-01
  -8.9051820e-01  -7.5485550e-02
   8.0622867e-01  -6.6257864e-01
  -4.1736773e-01   5.5628629e-01
   1.8514673e-01  -4.9592424e-02
   8.6974221e-01  -7.7763843e-01
   1.9655232e+00   1.5590899e+00
   1.5740260e+00  -2.3112990e+00
  -3.9547993e-01   6.0021425e-01
  -3.3501640e-01   8.2519220e-01
  -7.3395114e-01   6.4257338e-01
   1.9171827e-01   3.3390030e-01
  -9.6976164e-01  -1.6308575e-01
   2.6191116e-02   5.3239879e-01
  -3.8933631e-01   5.0163976e-01
  -1.4082403e-01   3.5724510e-01
  -5.4769318e-01   8.7077427e-01
   6.4272261e-01   5.2231311e-01
  -9.4243013e-01   2.4187928e-02
   3.6796154e-01   5.0363861e-01
  -3.5278408e-01   2.9720908e-01
  -1.6474290e-01   4.1099827e-01
   2.4299707e-01   1.0598067e-02
   3.9860925e-01   2.2610799e-01
  -4.7837894e-01   1.5064274e-02
   5.1516573e-01   4.5020383e-01
  -1.5263037e-01   3.6971815e-01
   9.6413505e-02  -5.6677191e-02
   1.1002944e+00  -2.1323436e-01
  -2.5597913e-01   2.5854559e-01
   1.4556881e-01  -8.5952319e-01
   4.4278249e-01  -4.6231953e-01
   1.0001522e+00  -7.1595168e-01
   2.7618217e-01  -8.1495559e-01
   4.0196896e-02  -1.0405789e+00
   6.1899567e-02  -1.8227712e-01
   3.1015258e-01  -8.8372241e-02
  -7.8002543e-02   1.0648816e+00
   5.0515704e-01   1.1269348e+00
  -6.0850929e-01   6.6286992e-01
  -7.7814729e-01   8.6575727e-01
   4.5472243e-01   4.7474856e-01
   4.0504317e-01   9.5347657e-01
  -1.6060819e-01   7.1224486e-02
  -3.9382123e-01   1.5788828e+00
   6.0325635e-01   1.0484258e+00
   9.8302823e-01   5.1195725e-01
  -8.0623931e-02   1.2397980e+00
   5.0319445e-01   1.4156909e+00
   2.1702744e-01   1.0739978e+00
  -7.6499285e-02   5.0328253e-01
   3.1665010e-01   7.8359258e-01
  -6.9788521e-01   5.5231548e-01
  -1.3118408e+00   4.0591091e-01
  -1.1752134e+00   4.9914325e-01
  -5.4640000e-01   8.6293401e-01
  -4.7539402e-01   3.5643519e-01
  -1.4990643e+00   3.0803783e-01
  -6.7497025e-01   4.0754623e-01
   5.3930627e-01   1.2417932e-02
   5.8231592e-01   6.2628471e-01
   8.5254267e-02   8.8042983e-01
   1.3518613e-01  -6.0208220e-02
   9.2779257e-01   1.8044399e-01
   4.6087843e-01  -4.0157695e-01
   1.4570440e+00  -4.4829554e-01
   3.8112296e-01   3.4660874e-01
  -3.4222043e-01  -2.9960697e-01
  -2.2269569e-01  -3.5956532e-01
  -7.5341637e-01  -3.1315177e-01
  -2.3444935e-01   4.0254927e-01
  -1.3403702e+00   5.1262407e-01
   1.4779104e-01  -6.5241103e-02
   2.3824633e-02  -4.7008089e-02
  -3.5298375e-01  -2.8611381e-01
   1.2366904e-01  -4.9062195e-01
   2.2020339e-01  -2.1383494e-01
   9.7630168e-01  -1.7988371e-01
   2.7622828e-01  -3.9395629e-01
   1.7945988e-01   2.5172907e-01
  -5.9805085e-01  -4.7145977e-02
  -1.5250924e-01  -1.7695380e-01
  -1.4247202e-01   3.1474070e-01
   2.2591663e-01   2.2911388e-01
   7.7705948e-01   3.1071596e-01
   4.3542135e-01   2.1726774e-01
   2.2877889e-01   6.5516352e-01
  -6.2881939e-01   8.0541960e-01
   8.3006242e-01   6.2677317e-01
  -3.1815858e-01   2.7845569e-01
   2.0349742e-01   3.0166397e-01
  -4.9035014e-01  -3.3416643e-01
  -1.9421163e-01   3.8919615e-01
   6.4213153e-01   5.0110625e-01
   6.0175328e-01   4.2131432e-01
  -1.2139125e-01   4.4196767e-01
  -5.7824083e-01   1.4775971e+00
  -3.4041706e-01   1.9046782e+00
   3.2616826e-01   8.0012828e-01
  -4.9324640e-01   1.5255262e+00
   4.3448916e-01   1.3664730e+00
  -5.3608892e-01   1.1695091e+00
  -3.1326612e-01   5.8260814e-01
  -3.8352772e-01   7.3413401e-01
  -3.3810741e-01   2.6017741e-01
  -5.8319354e-01   1.1261275e+00
  -2.9743756e-01   1.1591250e+00
  -4.3686095e-01   1.1838697e+00
   1.6301477e-01   1.6338804e+00
   1.6488413e+00   6.7764743e-01
   1.7278730e+00   6.5374919e-02
  -3.8547528e-01   6.8766655e-01
   2.4837708e-01   1.0487380e+00
  -3.5125768e-01  -2.9133817e-02
  -4.1110005e-01   1.1645343e+00
   5.5298608e-01   7.0941607e-01
  -6.2420689e-01   2.4386760e-01
  -7.5672126e-01   3.9819357e-01
  -5.6818846e-01   8.5909394e-02
  -3.5099839e-01   5.2559583e-01
  -4.1515900e-02   1.1726006e+00
  -4.3111677e-01   1.2204921e+00
   3.5662591e-01   5.8778497e-01
   3.0118894e-01   6.3615749e-01
   1.5856320e-01   3.8126309e-01
   2.5465109e-01   3.9769061e-01
   3.7027330e-01   4.9359839e-01
   7.5819712e-01   2.0989532e-01
   5.3524317e-02   1.4294778e+00
  -3.5706190e-01   1.1351074e+00
  -1.7466284e-01   1.0737131e+00
   7.1050369e-01   6.5310445e-01
   3.5298082e-01   8.5856275e-01
  -1.3140751e-01  -3.3636724e-02
   3.8651166e-01   5.5753826e-02
   7.4991037e-01   2.1744230e-01
  -8.3219546e-03   6.0920447e-01
  -1.3734225e-01  -3.9411182e-01
  -5.2491644e-01  -5.1237971e-01
   9.1388547e-02   9.2151938e-01
  -3.1333271e-01   1.2937318e+00
   6.3862720e-01   1.6259720e-01
   3.4087985e-01   4.6086517e-01
   5.5209857e-01   6.6692198e-02
   6.3191460e-01   6.9589758e-01
   2.8095995e-01   9.2978851e-01
   3.8268101e-01   1.0786405e+00
   1.1161236e+00   4.1623111e-01
   1.3383979e-01   1.2604635e+00
  -1.1978272e+00   1.4652051e+00
   9.4072471e-02   1.1005346e+00
  -1.2508973e-01   1.3888351e+00
   2.9782414e-01   1.0341311e+00
   9.8473972e-01   3.4608255e-01
   7.3444879e-01   6.4710020e-01
  -7.7401710e-01  -5.8301973e-01
  -1.0622009e+00  -6.1045412e-01
   5.8781615e-01   7.0667181e-01
   7.1922504e-02   1.2086852e+00
  -1.8119543e+00  -8.2778249e-01
   2.9173844e-01   1.2542452e+00
   4.1731494e-01   7.3634280e-01
   1.6495919e-01   7.0785004e-01
  -1.9809633e+00   4.6159259e-01
   3.8807625e-01   3.0151437e-01
   5.1633624e-01   4.0748202e-01
  -8.2448881e-02   6.7710178e-01
  -1.3699278e+00  -1.1904021e+00
   1.0433268e-01   9.8850342e-01
   1.6166724e-01   1.4928373e+00
   1.8861865e-01   1.0220869e+00
   5.3109337e-01   1.5323494e+00
  -3.7966203e-01   5.4961677e-01
  -5.8832424e-01   9.9626887e-01
   3.7125767e-01   5.6591066e-01
  -2.0727698e-01   4.2611464e-01
   2.1543772e-01   6.0924442e-01
  -2.2489448e-01   5.7363691e-01
  -2.1927185e-01   7.4250531e-01
  -6.7118446e-01   1.3415822e+00
  -9.3311425e-02   4.2895878e-01
   3.4396455e-01   1.6492510e+00
  -3.6322416e-01   1.2249359e+00
   8.0257144e-02   7.9739540e-01
  -1.3344114e-01   5.7762684e-01
   3.0033620e-01   1.0946720e+00
   3.1308758e-01   5.5442495e-01
   2.0038147e-01   1.7511722e+00
   3.1022785e-01   1.3675652e+00
  -2.9237221e-01   1.3386706e+00
  -3.8795121e-01   5.9525169e-01
   2.0607061e-01   1.7121684e+00
   4.7076750e-01  -1.5297415e-01
   1.2422381e-02   4.4550145e-01
  -3.9622628e-01  -2.6834625e-01
  -2.2282291e-01   7.9126100e-01
   1.5606149e-01   1.0303744e+00
   2.8132646e-01   4.1372020e-01
  -6.7347187e-02   2.5700278e-01
  -9.7817767e-01  -9.2022222e-01
   4.2412718e-01   6.8421570e-01
   6.1073519e-01   1.1148961e+00
   5.6037207e-01   1.0873678e+00
  -4.6613085e-01  -5.6615054e-01
  -3.4866951e-01  -4.7819751e-01
  -1.8669114e-01  -4.6043849e-01
   7.0111200e-01   2.0457946e+00
  -3.2026811e-01  -5.8639128e-01
   1.7608050e-01   1.6771960e+00
  -1.4651642e-01   2.7087904e-01
  -6.9025691e-01  -2.5681845e-01
  -2.6440229e-01   1.3604118e-01
   5.4745145e-02   1.1562530e+00
   2.4595586e-01  -5.0914277e-01
  -1.6800525e-01   1.5050043e+00
  -3.2686891e-02  -4.4089266e-01
   3.1353299e-01   2.8383339e-01
   6.5000135e-03   1.3782815e+00
  -2.6524592e-01  -1.9943640e-01
   2.3722721e-01   1.9912558e+00
   9.4341321e-02  -1.4200761e-01
   4.4232149e-01   6.7519048e-01
  -2.5192279e-01  -3.4475676e-01
  -2.0288764e-01  -4.9955039e-01
   4.5738209e-01   5.7779864e-01
   1.4880615e-01   6.0430547e-01
  -5.5583826e-01  -3.1765101e-01
  -2.1117014e-01  -1.7237130e-01
  -2.6927031e-01   1.1722808e+00
  -9.6570962e-02   2.0670046e+00
  -5.4476279e-01   1.8980071e+00
   6.8578640e-02   1.6601990e+00
   5.6742300e-01   1.8559396e+00
   2.7858385e-01   1.8221678e+00
   7.0882222e-02   1.9356469e+00
   7.0242547e-02   3.3600622e-01
   2.4871237e-02   1.8801162e-01
  -8.1957198e-01  -3.7862594e-01
  -5.9952282e-01  -5.7233148e-01
  -6.1083101e-01   2.1599242e+00
   4.6214889e-01   1.6680759e+00
  -3.2877015e-01   6.4617679e-01
   1.0062926e-01   1.3676947e+00
   4.6941776e-01   1.3626438e+00
   6.4702002e-01   1.5014637e+00
   5.1738877e-01   1.7310720e+00
   1.9490119e-02   5.5070096e-01
   3.7579504e-01   1.2658841e-01
   2.1245925e-01   1.0528879e+00
  -6.5555212e-01   1.2621723e+00
  -4.9178514e-01   8.6453908e-01
  -6.0105190e-01   1.0767640e+00
  -6.5609834e-01   6.1882404e-01
   1.1543668e-01   1.7738335e+00
   4.0526691e-02   1.7429780e+00
   2.7363309e-01   1.5087948e+00
  -3.5634106e-01   1.0754551e+00
  -3.9803766e-03   1.4450606e+00
  -7.9610505e-01   1.0076550e+00
  -1.7906290e+00   2.2061326e-01
  -1.3495627e-01   1.1476315e+00
   1.2802608e+00   1.2370022e-01
   2.9572189e-01   6.1637115e-01
   1.6852941e-03   5.6162856e-01
  -3.1578354e-01   7.5821156e-01
  -6.2608469e-01   4.6754924e-01
   3.0568971e-01   1.3509430e+00
  -1.4624124e-01   4.2280055e-01
  -2.6569473e-02   5.8905700e-01
   2.1376315e-02   1.3108225e+00
   2.7547993e-02   7.1326725e-01
   2.3598347e+00  -7.0770166e-01
   1.8794650e+00  -7.0990038e-01
  -1.0234891e+00   4.4387438e-01
  -5.7837768e-01   6.1765936e-01
  -3.6553298e-01   6.6327980e-01
   3.8467409e-01   6.8897489e-01
   3.9141890e-01   1.1985774e+00
   3.8593815e-01   1.6020827e+00
   1.7067188e-01   1.7579266e+00
  -1.7705738e-01   8.0242947e-01
   1.0416580e-01   1.4001729e+00
  -4.7928700e-01  -2.4148734e-01
  -5.6193182e-01   1.5433695e-01
  -7.6483296e-01   2.8264277e-01
   1.2445970e-01   8.2551672e-01
   1.6610731e-01   6.9168052e-01
  -1.8574720e-01   8.0496390e-02
  -4.2070712e-01   4.4147749e-01
   2.8712868e-01   6.2086136e-01
   2.3400058e-01   4.1380170e-01
   8.1837205e-01   1.8857530e+00
   4.5194569e-01   4.4709378e-01
   4.4400285e-01   9.0104338e-01
   5.9407752e-01   1.4200774e+00
  -2.7072844e-02   7.1533103e-01
   8.4928614e-02   6.1997493e-01
   7.2132231e-01   1.9840822e-01
   1.3208267e-02   8.2613809e-01
   5.0766394e-01   4.8724661e-01
  -1.8310573e-01   2.7378821e-01
  -1.9694312e-01   8.6183436e-01
   5.5687584e-01   6.6177368e-02
  -5.9047886e-02   1.0957346e+00
   2.8673421e-01   9.7095236e-01
  -2.9146315e-01   7.8453791e-01
  -4.3032822e-01   8.5730785e-01
  -3.4201425e-01   5.2306526e-01
  -5.5971189e-01   1.1461228e+00
  -3.1409054e-02  -2.7214280e-01
   4.7150341e-01   9.9630727e-01
   4.5649868e-01   8.4739103e-01
  -2.9218672e-01  -3.5717311e-01
   3.3136204e-01   3.8072762e-01
  -3.5507362e-01   7.0707477e-01
  -1.5470767e-01   6.0423417e-01
  -4.1016473e-01   5.5216610e-01
  -5.4711691e-03   7.9011616e-01
  -9.1397254e-02   5.3251705e-01
   4.6758827e-01  -4.5524866e-01
  -3.6901444e-01   2.3224174e-01
   2.3258279e-01   3.4038600e-01
   3.0984789e-01  -1.2945736e+00
  -2.1077436e-01  -2.7552640e-01
   5.1744157e-01   9.1710727e-01
   5.6901099e-01   7.0272288e-01
   3.6054979e-01   5.9855255e-01
  -8.5237911e-02   5.9620183e-01
  -7.4286783e-01   2.5487824e-01
  -2.6784918e-01   2.0566675e-01
  -2.4348865e-01   8.1666373e-01
  -3.0580941e-01  -1.5894434e-01
   2.5130011e-01  -8.9340772e-02
  -4.5010972e-01   9.3690682e-01
  -3.3169906e-02   2.6683679e-01
   4.3553673e-01   9.4113351e-01
   4.2234359e-01   9.8472419e-01
   2.2336718e-01   5.8872320e-02
   3.0056785e-01   6.3947334e-01
   9.1076840e-01   4.4765512e-01
   5.2848971e-01   9.4232815e-01
   1.8384271e-01   7.9863034e-01
   3.4941681e-01   1.9877938e-01
   4.9124011e-01   7.8324552e-01
   7.6096967e-01   7.7809553e-01
  -2.9055657e-01   1.1363085e+00
  -3.1799153e-01   9.2720254e-01
  -3.7806037e-01   1.0809848e+00
   3.9183280e-01   9.4980465e-01
   7.4780803e-02   8.8294663e-01
   3.2829178e-01   9.3013130e-01
   8.4066909e-02   3.9794889e-01
  -6.4648570e-01   4.8815738e-01
  -1.3274732e+00   7.2895984e-01
  -8.2954623e-01   3.7212477e-01
  -4.8642249e-01   4.4958317e-01
  -1.2636036e-01  -3.5484509e-01
  -4.4017763e-01   3.8357213e-01
  -4.6495363e-01   8.6699187e-01
   1.0685406e-02   4.2231823e-04
   5.5505318e-01   5.7169900e-01
   6.5289148e-02   1.1464719e-01
   6.9150325e-02   6.6444320e-01
  -4.0725671e-02   1.0630591e+00
  -6.3997556e-01   8.4254799e-01
  -1.9696423e-01   4.5173975e-01
   5.5991301e-02   5.9128434e-01
   5.7661730e-02  -4.8691327e-01
   1.0067158e-01  -3.1181344e-02
  -6.2252053e-01  -1.4228517e-01
  -1.5918666e-02  -2.7272713e-01
  -1.6017496e-01  -4.4179592e-01
   2.0496435e-01   4.6291507e-01
  -1.8056620e-02   1.5972131e-01
   3.5608516e-01  -1.6621789e-01
   4.2696380e-01  -8.2519202e-03
   9.4506810e-02  -3.4787742e-01
  -2.1951704e-01  -5.8521388e-01
   1.6557931e-01  -9.5354597e-02
  -1.4888375e-01  -1.0222305e-01
   1.9373866e-01   1.9407884e-01
  -3.8174717e-01   1.9403020e-01
  -2.8332150e-01   3.3236869e-02
   2.3955472e-02  -1.7726372e-01
   2.5844347e-01   4.9047783e-01
   6.6646641e-01   1.4021767e+00
  -2.5986184e-01   2.3391504e-01
  -3.8055532e-01   3.1678764e-01
   3.7687486e-01   7.3310847e-01
   3.1933656e-01   6.0229444e-01
   3.4344992e-01   9.8801846e-02
  -1.7873515e-01   5.5093332e-01
  -1.0952866e+00  -3.3175478e-01
   1.1988969e-01   7.6955131e-01
   2.2258727e-01   1.1102553e+00
   1.4937574e+00   4.8922060e-01
   1.3927814e+00   1.3514808e-01
   1.1850462e+00   1.5437895e+00
   5.8839824e-01   2.6857294e-01
   2.9647322e-01   8.5131521e-01
   4.9091429e-01   3.0267309e-01
   4.5468637e-01   8.3531302e-01
   8.6839756e-01   4.9049330e-01
   9.8256647e-01   8.6866120e-01
   1.0139092e+00   1.3738948e+00
   8.5712665e-01   1.3544522e+00
  -1.2262372e-01   9.8549510e-01
   3.7854961e-01   7.2664638e-02
  -1.1255071e+00  -2.5770801e-01
  -1.5983192e+00  -1.7216977e-02
  -7.5878148e-01   3.1105688e-01
  -1.7949582e+00   2.1770640e-01
  -1.7916277e+00   6.7192878e-03
  -1.2840593e+00  -5.4871683e-02
  -2.0533063e-01   2.1721025e-01
  -2.4253056e-01   2.6092132e-01
  -4.1514538e-01   3.0388082e-01
  -3.7804494e-01   5.8949481e-01
   6.0213456e-01   6.8235242e-01
   6.1497580e-01   1.1062553e+00
  -1.1465219e+00  -2.0016717e-01
  -5.7885420e-01   4.1862620e-01
  -6.4303801e-01   2.9058503e-01
  -1.0967459e+00   3.9073841e-01
  -3.3200186e-01   1.1196278e+00
  -7.1084202e-01   9.7314126e-01
  -8.4622012e-01   4.0468860e-01
  -1.3095090e+00   2.1996199e-01
  -6.0176019e-02   8.1072328e-01
  -1.2578362e+00   6.9726760e-01
   1.5704188e-02   3.7982007e-01
   2.4316722e-01   7.2711263e-01
   1.0283958e+00   9.4995801e-01
  -1.4516253e+00   7.0299764e-01
  -2.5782218e-01  -2.4952994e-01
   9.1996096e-01   1.2199460e+00
   8.2765658e-01   8.1959490e-01
   6.3977569e-01   1.2780596e+00
   6.3440098e-01   9.7110187e-01
  -3.8356296e-01  -2.9500769e-02
   1.2637448e+00   1.0475167e+00
   1.4720180e+00   7.4666577e-01
  -1.5273374e+00  -3.2791904e-01
   9.5751797e-02  -1.5503972e-01
   1.0464703e+00   9.2476351e-01
   1.4993994e-01  -5.2329350e-01
   3.2663443e-01   1.1706608e+00
  -1.1889748e-01   1.1166184e+00
   3.6720218e-02   1.0648986e+00
   1.2952735e+00   1.0271220e+00
  -1.0656927e+00   5.2441315e-01
  -3.3463743e-01   6.8881594e-01
  -3.5727173e-01   6.2453270e-01
  -3.5824054e-01   8.5275216e-01
  -5.4674082e-01   1.1947806e+00
  -1.7928009e-01   1.7397576e-01
  -7.6929060e-01  -1.7907533e-01
  -6.6844649e-01   4.8376918e-01
  -4.9046366e-01   9.1550518e-01
   1.1467702e-01   7.8401268e-01
   5.1905133e-01   9.3949226e-01
   4.8429160e-01   6.5703483e-01
   2.2145461e-01  -6.7745416e-01
   7.9806478e-01   6.5636197e-03
   1.2474029e-01  -1.8218128e-01
   8.8512003e-02  -8.5713707e-02
   5.1548547e-01   7.1927229e-01
   9.3114476e-03   6.8208261e-01
   1.7230774e-01   5.3034541e-01
   1.6595652e-01   1.0041153e+00
  -4.2989609e-02   1.6499791e-01
  -4.8344372e-02   7.2060848e-01
  -1.1331840e-01   1.9044635e-01
  -4.0132828e-01   3.4846904e-01
  -1.1071881e-01   8.9499419e-01
   7.7492880e-01   1.7822210e+00
   1.4979820e+00   1.1836546e+00
   2.2497112e-01   1.7411812e-01
   5.9318458e-02   6.9944513e-03
   5.5896434e-01   3.7482870e-01
   4.4616512e-01   2.5070170e-01
   4.8071237e-01   6.5074300e-01
   3.0559845e-01   1.1853190e+00
  -3.6104694e-01   8.7540114e-01
   1.0501539e+00   7.9213528e-01
  -1.3640262e+00  -5.0590722e-01
   4.9813279e-01   8.9048397e-01
   1.0415774e+00   1.0160270e+00
  -1.3061404e+00   2.7491611e-01
  -6.8483763e-01   3.1447650e-01
   1.9322231e-01   8.2993709e-01
   1.0025906e-01   1.1303207e+00
   6.4151595e-01   1.2559712e+00
   1.9151422e-01   1.1201476e+00
  -2.8582290e-01  -1.9624420e-01
  -1.7833236e-01  -7.9633333e-03
   2.3483128e-01   8.9538897e-01
  -1.0567798e+00  -2.5637247e-01
   6.3469293e-01   7.5306470e-01
  -1.0426719e+00  -1.1590846e+00
   3.9281593e-01   1.5857441e+00
  -7.7478745e-01  -5.1750528e-01
   4.8284844e-01   5.4538264e-01
   2.3490997e-01   3.0909319e-01
   3.9059127e-01   5.2787298e-01
  -6.4170824e-01   4.5087279e-01
  -1.3630107e+00   8.8326786e-01
  -9.6475917e-01   1.5129310e+00
  -4.6877343e-01   6.1254985e-01
  -2.6340407e-01   4.3741348e-01
   3.4096593e-01   3.0190920e-01
  -4.8670583e-02   6.6723755e-01
   3.8485543e-01  -1.3059484e-01
   8.4508402e-02  -2.2072256e-01
  -2.1444921e-01   3.2579240e-01
  -5.2414783e-01   1.3444798e+00
  -7.3172072e-01   1.2920053e+00
   5.2365147e-01   7.2550920e-01
   5.5325676e-01   3.0063878e-01
  -6.6624415e-02   9.7381620e-01
  -3.4821223e-01   1.0430874e+00
   4.2793072e-02   4.0762038e-01
   1.0138632e+00   8.5522954e-01
   2.5161642e-01   9.1303314e-01
   1.1748418e+00   4.1751937e-01
  -1.6053038e-01   6.2776760e-01
   7.1966756e-01   6.8631785e-02
  -4.0235877e-01  -6.3823004e-03
  -1.6863707e-02   1.0594913e+00
  -2.0172137e-01   5.3513027e-01
   3.7298919e-02  -1.3791528e-02
   1.6834807e-01   5.1558075e-01
  -5.0353764e-01   1.6491704e+00
  -2.0905827e-01   9.8564432e-01
  -1.3372963e-02   1.5052876e+00
  -9.7643199e-02   9.4428243e-01
  -1.2684781e-01   1.0569004e+00
  -3.8456936e-01   1.7907510e+00
  -4.6726814e-01   1.7844455e+00
  -1.8064864e-02   1.5256589e+00
  -4.3101881e-01   1.8456030e+00
  -6.3696747e-01   1.1985474e+00
  -9.2810620e-01  -8.5768974e-01
  -5.3589146e-01  -1.1805002e+00
  -5.8926459e-01  -8.0041105e-01
   7.1726030e-01   5.4168903e-03
   4.1499732e-01  -9.0726162e-02
   7.2571401e-01  -2.1175907e-01
   7.5650612e-01   1.9353467e-02
   3.6973646e-01   1.2988316e+00
   8.2760338e-01   8.2776476e-01
   3.1168185e-02  -7.6764089e-01
   3.0531061e-01  -6.1102380e-01
   4.8599868e-01  -4.0168592e-02
   3.2025381e-01   9.0530694e-01
   6.3661729e-02   1.4497864e+00
   3.0487531e-01   9.2373922e-01
   3.7170741e-01   1.4277983e+00
  -3.9987685e-01   2.0114478e+00
  -1.0369349e-01   1.8544224e+00
  -4.1695042e-01   2.0394042e+00
  -5.9385602e-01   2.0833942e+00
   1.0144308e+00  -5.6103027e-02
  -4.3803263e-01   2.3871959e+00
  -5.0417333e-01   2.1732931e+00
  -7.0568747e-02   1.9162817e+00
  -4.8928779e-01   2.2050843e+00
  -5.3048492e-01   1.9010911e+00
   1.3564259e-01  -1.1073215e-01
  -1.3002507e-01  -2.6484824e-01
  -2.4764129e-01   3.5752800e-02
  -7.4348367e-01   9.4024578e-03
   3.6490444e-01   1.7226212e+00
   8.7866234e-01   1.3404185e+00
   2.9511671e-01  -9.0433344e-02
  -2.5216811e-01  -1.7521024e+00
   5.4590268e-01   1.1177187e-01
   7.1889041e-01   9.7151401e-01
   2.2644794e-01   1.1537738e+00
  -1.7198190e-01   7.7946236e-01
   8.4462154e-03   2.0324996e-01
  -3.9291481e-01   2.9612343e-01
   3.1209310e-01   3.6871398e-01
  -2.6225433e-01   9.0918545e-01
  -5.9572977e-01   9.1610739e-01
  -6.5513812e-01  -6.5652058e-02
  -4.0038693e-01   4.0546121e-01
  -1.0642904e-01   3.0057333e-01
  -1.7316249e-01   5.7917467e-01
  -8.4963557e-02   5.0332401e-01
   2.6235488e-01   4.7165012e-01
   2.1320418e-01   1.5415475e-01
   1.0319593e+00   3.3710006e-01
   5.9382063e-01   2.7865491e-01
   8.0234074e-01   5.2289272e-01
   4.6260420e-01   3.0282714e-01
  -1.7638343e-01   8.8630874e-01
  -6.4690501e-02   5.9035724e-01
   4.0952543e-01   6.6769562e-01
   8.7337706e-01   6.6537970e-01
   4.9923244e-01   9.2724435e-01
   2.6448445e-01   4.1683186e-01
   1.1784362e-01   7.9379940e-02
  -2.8519815e-01   6.7674277e-01
   7.7216718e-02  -3.2017593e-01
   3.4746721e-02  -3.3445553e-01
  -5.3464328e-01   4.9079184e-01
  -1.1011851e+00  -4.7156784e-01
  -9.5818828e-01  -2.8835220e-01
  -1.5795895e-01   1.5843563e-01
   7.5483148e-02  -2.9761706e-02
  -1.6753288e-01   1.1246047e+00
   3.6789072e-02   9.3750963e-01
   3.0607308e-01   1.8844560e+00
  -3.8584800e-01   1.6995766e+00
  -9.8332761e-01   1.4589320e+00
  -6.0828585e-01   1.2977644e+00
  -2.5753439e-01   1.0373813e+00
  -4.2542153e-01   6.0446207e-01
  -2.5566712e-01   7.5026610e-01
  -1.2829177e+00   6.3474221e-01
  -7.4794232e-02   1.6469551e+00
  -2.4960362e-02   1.3589906e+00
   8.1751994e-01   2.8290569e-01
  -2.4982219e-01   2.0452762e-02
   1.1139311e+00  -5.1527299e-01
   9.1003358e-01   1.4996061e-01
   1.0763165e+00  -6.8851000e-01
   5.3792440e-01  -4.2799172e-01
   1.0518613e-01  -3.4315755e-01
   9.5866671e-02   3.1506200e-01
  -3.0012937e-01   1.0801197e+00
   4.2912332e-01   2.6519158e-01
   5.6340039e-01  -8.9574140e-01
   3.2991424e-02   5.2071941e-01
  -4.8186234e-01   5.5348660e-01
  -1.1278224e-01  -5.1029839e-01
   3.3534346e-01  -3.1365146e-02
   3.6737678e-01  -2.7912354e-01
  -1.8398624e-01  -3.7956754e-01
  -6.3168488e-01   1.9385225e-01
  -2.8861410e-01   4.9099482e-01
  -4.5907993e-01   4.2617657e-01
   8.9597562e-02   6.0862662e-01
   3.0982758e-01   4.5670921e-01
   2.5665818e-01   5.3763127e-01
  -1.5753841e-01   1.3207058e+00
  -6.7269762e-02   1.4268835e+00
   4.1983323e-01   3.5211079e-01
   2.3204921e-02   6.5131654e-01
  -1.5784363e-01   2.7784037e-01
   4.4960788e-02   1.1452905e+00
  -2.3257954e-01   2.9337828e-01
   2.0086205e-01   5.5493029e-01
   3.0818142e-01   1.0507431e+00
   3.3991249e-01   1.7823864e+00
   4.1348092e-01   2.5386231e+00
   4.8188583e-01   2.1564896e+00
   1.6985495e-01   1.2468639e+00
  -1.8600980e-01   1.3667233e+00
   1.8726757e-01   1.9388173e+00
   8.0257895e-01   2.2315346e+00
  -3.1081226e-01   2.0307568e+00
   1.2935338e-01   2.4561749e+00
  -2.5870039e-01   2.3335645e+00
   3.8516535e-01   2.1081331e+00
   7.8038419e-01   1.8645252e+00
   9.5514547e-01   2.5031986e+00
   6.9703984e-02   1.3500789e+00
  -1.2181154e-01   1.0025425e+00
  -1.2282194e-01   9.5003659e-01
  -3.7841466e-02  -8.7910888e-02
  -6.3863300e-01   1.5534024e-01
  -2.6900518e-01  -3.1344114e-01
  -7.6360796e-01   3.0860544e-01
  -9.7091108e-02  -6.4000196e-01
  -7.2641613e-01   9.4015446e-02
  -6.1868399e-01   2.2313567e-02
  -2.6473368e-01  -4.5852598e-01
  -8.7674623e-03   1.0046988e+00
  -8.1450636e-01   7.3638639e-01
   4.5182686e-02   3.5788223e-01
   1.9929454e-01   6.7604724e-01
  -2.2881153e-01   2.8682813e-01
  -6.1601497e-01   1.9560077e+00
  -3.0037980e-02   1.3155604e+00
  -1.5105612e-01   1.9684612e+00
  -3.3368137e-01   1.7462880e+00
  -6.5101616e-01   9.8600441e-01
  -4.2474880e-01   8.9569999e-01
   1.0672421e-01   1.7713871e-01
  -2.1883091e-01   5.1746999e-02
   6.5288326e-01   2.0473717e-01
   2.3383240e-01  -3.2627553e-01
   3.0322079e-01   4.0621157e-01
  -1.2391366e-01   8.4620142e-01
   7.1377960e-02   1.1326813e+00
  -3.5847932e-01   1.2588824e+00
  -4.8386113e-01  -3.7309750e-01
  -2.8055696e-01   2.0801988e-01
  -2.6690204e-01   9.8690041e-01
  -1.8511632e-01   1.2105034e+00
  -4.4455704e-02   1.4949969e+00
   1.0534687e+00   8.7425652e-01
   1.1416595e+00  -4.3214142e-01
   6.0550456e-01   1.4970083e-01
   1.3514079e-01   2.9479543e-01
   4.2719593e-01   7.9555552e-01
   8.0120231e-02   1.6950694e-01
  -4.4684667e-01   2.1525171e+00
  -3.7184047e-01   1.7205195e+00
  -4.7840332e-01   1.7667126e+00
  -5.1369748e-01   2.0099224e+00
   5.7128953e-01   2.5183543e+00
   3.1842952e-01   1.9529261e+00
  -3.6897929e-01   5.7167187e-01
  -8.8712853e-04   1.1420266e+00
  -1.2680195e-01   1.0869719e+00
   2.4515827e-01   2.1038670e-01
   4.7044845e-01   1.5476466e+00
  -5.4479719e-01   1.0727140e+00
  -2.6572130e-01   9.5309033e-01
  -4.5826295e-01   2.3990661e-01
  -4.6843243e-01   1.1726763e+00
   7.9687483e-04   1.4473194e-01
   5.1212612e-01   1.3465902e+00
   8.9990685e-01   1.2122442e+00
   7.5262179e-01  -9.4843771e-01
   4.8710743e-01   1.6867452e+00
  -8.5567161e-01   1.4198330e-04
  -9.2102371e-01   1.6861752e-01
  -1.0766334e+00   1.1451616e-01
  -5.5167614e-01   9.9355594e-01
  -1.4143360e+00   6.0326396e-01
  -4.4785084e-02   9.0553569e-02
  -1.5977119e+00   7.2020256e-02
  -2.6860765e-01   6.3227606e-01
  -1.5042769e+00   5.9542230e-01
  -2.6352563e-01   1.9418446e-01
  -1.8073740e-01   4.3104164e-01
   8.0514354e-01   7.2375365e-01
   5.5506215e-01   7.4732990e-01
   7.8152936e-01   9.1983173e-01
   7.0942830e-01   8.2288860e-01
   5.8678208e-01   4.9136445e-01
   4.7790407e-01   1.0330488e+00
   4.0138094e-01   7.8071965e-01
  -7.0488628e-01  -1.8901338e-01
   1.0371884e+00   7.2095829e-01
   1.2423559e+00   5.1021450e-01
  -1.8497744e+00  -3.0754260e-01
   1.0805412e+00   4.7735312e-01
   8.0859949e-01   7.2032996e-01
  -1.8610578e-01  -7.9148729e-01
   1.0467985e-01   9.6177055e-01
  -3.2976778e-01   9.5572671e-01
   1.2199189e+00   1.0962197e+00
   1.0833340e+00   7.1158420e-01
  -5.1680423e-02   1.1013063e+00
  -3.1657579e-03   6.2746152e-01
  -3.1398658e-01   1.1905585e+00
   6.2141567e-01   8.3410270e-01
  -3.4952997e-01   8.4811684e-01
  -8.7206676e-01  -4.0304989e-01
   1.0290880e-01   9.1956677e-01
   6.9736943e-02   1.1815438e+00
   1.9880712e-01   8.4842736e-01
   1.6153783e-01   8.7728437e-01
   3.4587866e-01   3.2385846e-01
   2.9066819e-02  -6.0208988e-01
   3.1794374e-01   5.2992245e-01
   3.1083395e-01   6.6705031e-01
  -1.0034038e+00  -2.8411609e-02
   8.4606816e-03  -4.3470429e-01
   2.2017667e-01   9.2491526e-01
   3.5175009e-01   4.7036865e-01
  -9.3552809e-02   5.9416694e-01
   7.0821507e-01   3.4661877e-01
   1.2307394e-01   1.1041470e+00
  -6.5410509e-01   2.6523648e-01
  -1.4203549e-02   4.3038453e-01
  -6.3810143e-02   7.5490710e-01
   2.0899886e-02   2.3593831e-01
   3.2502235e-01   1.0705445e-01
  -1.0570587e-01   7.3021591e-01
  -3.9051746e-01   3.9835045e-01
   2.5349470e-01   3.0821767e-01
   4.1014856e-01   6.1014125e-01
   3.2093548e-01   2.9824407e-02
   7.8204605e-01  -1.1157282e-01
   3.2862832e-01  -1.8050429e-01
   1.5872783e+00  -3.1883122e-01
   3.8521449e-01   6.1215715e-01
   4.9176060e-01   6.4195710e-01
   1.6938357e-01   6.3324897e-01
   1.0971070e-01   2.1660894e-01
   5.3084516e-01   2.8363464e-01
   1.1931830e-01  -3.6538192e-01
  -2.4472748e-01  -2.3576131e-01
   2.0597836e-01  -1.6463548e-01
  -3.7479038e-01  -5.7055274e-01
   5.4586711e-01   6.5003705e-01
  -4.5808182e-02  -3.4561186e-01
  -6.3778597e-01  -9.3596475e-02
   1.3998684e-01  -1.1053830e-01
  -2.0474829e-01   5.8257817e-01
  -2.8041891e-01   6.3011775e-01
  -9.7254201e-02   1.5298211e-01
  -1.7782289e-01   1.1685621e-01
  -4.5111783e-01   3.8499340e-01
  -7.3661412e-01   3.1980456e-01
  -5.1567022e-01   4.9268317e-01
  -8.1996007e-01  -1.9943710e-01
  -1.7938780e+00  -9.6317524e-02
  -5.5006878e-01   3.1494527e-01
  -7.8999607e-01  -1.6000878e-02
  -4.2358381e-01   3.9407043e-01
  -6.4439757e-01   1.2149921e+00
  -4.4764744e-01   1.3857172e+00
  -5.1049786e-01   3.7888561e-01
  -1.0089682e+00   1.2158462e+00
   2.6478907e-01   8.1392690e-01
   1.3860762e-01   1.0755593e+00
  -2.8886555e-01   1.2770610e+00
  -4.4263159e-01   1.1941201e+00
  -5.9799109e-01   6.6265074e-01
  -2.1847995e-01   8.9344688e-01
   8.1012304e-01   3.7933027e-01
   1.1746572e+00  -2.4353666e-01
   7.1031950e-01   4.5920069e-01
   8.4103562e-01   2.2834795e-01
  -2.2273702e-01   4.1556726e-01
  -3.8470346e-01   7.0067733e-01
  -3.3629771e-02   4.1288980e-01
   3.9807719e-02   5.1771305e-01
  -7.0415378e-01   9.8888227e-01
  -1.0686319e-02   5.3374596e-01
   1.1874391e+00   2.8579655e-01
  -7.7747861e-02   8.9748615e-01
   9.4702062e-01   3.8948939e-01
   1.2429866e+00   4.1745789e-01
   9.4393281e-02   1.0017659e+00
   1.5949948e-01   1.5254995e+00
   2.5162251e-01   1.0992138e+00
   4.5390597e-01   1.5396912e+00
  -4.9685558e-01   4.4916201e-01
  -5.8779640e-01   9.9921192e-01
   1.7077420e-01   4.4765670e-01
   3.0656706e-01   5.9005655e-01
   1.4047405e-01   7.1821886e-01
  -3.0616603e-01   5.0901344e-01
  -1.7749729e-01   7.8434695e-01
  -1.6023132e-01   1.0245815e+00
   8.4601594e-02   5.8066960e-01
   2.9101146e-01   1.6481745e+00
  -3.3435195e-01   1.2628770e+00
   8.0661699e-02   8.1431291e-01
  -1.9580268e-01   5.3138457e-01
   2.1043875e-01   1.0491419e+00
   2.9958119e-01   5.6075101e-01
   1.8022381e-01   1.7757262e+00
   3.4145314e-01   1.4293541e+00
  -3.3886390e-01   1.3183451e+00
  -4.0335862e-01   5.8146443e-01
   1.7932899e-01   1.7305183e+00
   4.7215594e-01  -1.4576277e-01
  -4.8158010e-02   3.8578594e-01
  -3.3120351e-01  -2.9034829e-01
  -3.3999732e-01   7.0167398e-01
   3.2468321e-02   9.5132391e-01
   1.1493267e-01   3.6967453e-01
  -1.4381152e-01   2.1737279e-01
   1.9771683e-01   7.7903822e-01
   3.2329738e-01   1.2376604e+00
   3.0366664e-01   7.9392007e-01
   6.3137858e-01   1.1953493e+00
  -5.0835639e-01   3.5161500e-01
  -5.2155166e-01   8.9031820e-01
   2.8196109e-01   3.0437513e-01
  -4.2317135e-01   1.8295555e-01
  -3.2588148e-01   3.5300118e-01
  -1.7806036e-01   5.8529015e-01
  -3.8973630e-01   1.3194455e+00
  -2.6075960e-03   3.1076772e-01
   5.0068680e-01   1.3249035e+00
  -2.2451514e-01   1.0869132e+00
   1.5604626e-01   5.9098590e-01
  -2.2250599e-01   3.5768337e-01
   2.9384636e-01   7.7532821e-01
   2.5485869e-01   2.7031844e-01
   4.0246450e-01   1.4788585e+00
   5.1149304e-01   1.1174452e+00
  -2.2153653e-01   1.1337408e+00
  -4.4338093e-01   4.6589751e-01
   3.9359977e-01   1.4360052e+00
   2.6688922e-01  -4.5671132e-01
  -9.5959097e-02   2.0437032e-01
  -5.8147397e-01  -3.8852104e-01
  -3.1186963e-01   5.6257476e-01
   1.0785225e-01   7.2408337e-01
   6.2441352e-02   1.4018727e-01
  -2.3759233e-01   4.1894874e-02
  -2.6560134e-01  -3.2791761e-01
  -2.2299422e-01  -4.6997911e-01
   4.7713154e-01   6.3553989e-01
  -5.2333349e-01  -2.1279758e-01
  -1.4545496e-01  -1.0666464e-01
  -2.1777450e-01   1.2856266e+00
  -4.5801272e-01   1.9631960e+00
   3.5821561e-02   6.7992725e-01
   6.5531999e-04   2.0791782e-01
   5.3266631e-02   1.9316173e+00
   7.1566882e-02   3.6681848e-01
  -3.7997207e-01   9.8925392e-03
   9.3998993e-02   3.2793554e-01
  -7.2873785e-01  -2.1036263e-01
  -6.0296777e-01  -5.2974420e-01
   8.6304764e-02   3.6707652e-01
   5.7834795e-01   6.6723403e-01
  -2.8326218e-01   8.9916946e-01
   1.8859842e-01   1.5424124e+00
   1.5400383e-01   2.1987202e+00
   6.9050372e-01   1.5966568e+00
   5.5783369e-01   1.8079332e+00
   7.5997428e-02   6.8099066e-01
   5.7112080e-01   3.3697086e-01
   1.9295958e-01   1.0320751e+00
  -8.2539756e-01   7.5265402e-01
  -9.1483493e-01   8.7115526e-01
  -2.6719989e-01   1.0785167e+00
   1.0475757e+00   1.0802404e+00
   2.5213914e-01   1.6720407e+00
  -1.2169901e+00   1.4896720e+00
   8.2257673e-02   8.0299452e-01
  -1.4179764e-01   3.9162011e-01
  -8.5991122e-01   3.7083784e-01
  -3.9462449e-01   3.4289516e-01
  -4.1375245e-01   1.5058717e-01
  -7.1839224e-01   5.0639665e-01
   5.7322218e-01   2.1333931e-01
   4.2382359e-01   8.1191998e-01
   1.0882841e+00   2.4607801e-01
   7.6137792e-01   1.4800446e-01
   1.0675448e+00   1.1236910e-01
  -1.8931729e-02  -1.2562630e-01
   2.3984521e-01  -1.4270911e+00
   2.0804378e-01   4.8377245e-01
   2.7718093e-02  -6.0878159e-01
   1.5303267e-01   5.5493647e-01
  -3.2916763e-02   5.6306540e-01
  -2.5402386e-01   5.8619058e-01
  -3.9739744e-01   1.1081709e+00
   9.2833259e-02   1.0806380e+00
  -8.2127438e-01   9.4100123e-01
  -2.5739718e-02  -1.0047165e+00
  -5.0432436e-01   3.8665212e-01
   4.3829101e-01   8.0827036e-01
   8.3513692e-01   4.1074287e-01
   9.5262745e-01   4.3617116e-01
   1.8858786e-01   7.8268621e-01
   7.0219074e-01   4.6981353e-01
   7.7185604e-01   5.2809878e-01
   3.4584708e-01   4.1129180e-01
   5.2299109e-02   5.8265461e-01
  -1.8155337e-01   9.4974890e-01
  -8.1470913e-01  -8.9141395e-01
  -3.0517996e-01   7.8601242e-01
  -7.4246433e-01  -3.9958735e-01
  -2.3932518e-02   1.2083009e-01
  -5.8961627e-01  -4.4428136e-01
  -9.3718015e-02   2.6198443e-01
   7.6775420e-02   1.0366679e+00
  -2.1713300e-01   3.3544609e-01
   1.3586959e-02   1.7615534e-01
   3.8091860e-01   3.5896804e-01
  -4.7540072e-02   7.8668357e-01
  -2.1548564e-01   1.0534747e+00
   2.3011737e-01   6.8855705e-01
   5.3493423e-01   1.1499771e+00
   4.3964196e-01   5.2087563e-01
   1.1296811e+00   1.7302996e+00
  -1.8755260e-01   9.5829878e-01
  -1.9001359e-01   1.1131451e+00
  -3.5674900e-01   7.6706867e-01
  -3.9707626e-02   6.0625164e-01
   7.6173677e-01  -6.2380071e-01
   4.6253319e-01   3.1470799e-01
   2.0540797e-01  -3.7500019e-02
   3.3824966e-01   4.8620555e-01
   4.1656733e-01  -3.0194735e-01
  -1.2107907e-01   1.0415408e+00
   4.0038671e-01   8.0898032e-02
  -4.8032159e-02  -3.1001997e-01
   2.3704602e-01   4.4719087e-01
  -4.8856338e-01   4.5767201e-01
  -5.8494879e-01   5.0349390e-01
  -6.6083513e-02   3.2897016e-01
  -1.2500164e-01   3.1010391e-01
  -4.0891338e-01   1.2306050e-01
  -4.4758579e-01  -1.6354348e-01
  -6.4910316e-01   1.9954959e-01
  -2.2882023e-02  -5.4734903e-01
  -4.9360490e-01  -1.6089913e+00
  -6.6345597e-01  -1.4248182e+00
  -7.5434337e-01   1.2050526e+00
   2.3864211e-02   1.2825069e+00
   1.0558674e-01   9.7735455e-01
   1.0202640e+00   4.0825623e-01
   7.0700440e-01   1.2188062e+00
  -6.6365820e-01   1.9786297e+00
   6.0057091e-02   7.0828760e-01
  -3.5252448e-01   4.9000815e-01
  -1.2624204e-01  -2.8540576e-01
  -5.9204273e-01   5.8757786e-01
  -6.9969276e-01   4.3446862e-01
  -3.9998253e-03   6.2920296e-02
   1.4694820e-01  -2.4971776e-02
   3.7959248e-01   4.9444485e-01
   5.8017464e-01  -3.2121199e-01
   2.4782209e-01  -1.8307386e-01
   5.0122536e-01  -4.1080277e-01
   1.4126228e-01   1.0471647e+00
   2.5306767e-02   3.1677118e-01
  -7.4660482e-01  -4.5845434e-01
   2.1425464e-01  -4.6009875e-01
  -1.9624693e-01  -4.7572809e-01
  -2.6695974e-01   3.5276242e-01
   7.0061916e-01  -3.4890605e-01
   6.9074854e-01  -3.7922309e-01
   2.6442679e-01   3.6701772e-01
   1.8256746e-01   2.3003212e-01
   2.3716564e-01   6.7080186e-01
  -9.7128906e-02   1.9294681e+00
  -4.6824182e-01   1.6646635e-01
  -2.0537552e-02   8.4728037e-01
  -5.0682724e-01   7.2772987e-01
   2.4389791e-01   1.4454417e+00
  -2.3902538e-01   5.1980497e-01
   1.1835925e-01  -4.3493506e-01
   8.7902536e-02   1.1517568e+00
  -4.6776756e-01   7.4653068e-01
  -4.7720677e-01  -3.2674149e-01
   1.4833640e-01   3.3475861e-01
  -7.3298691e-02   3.5845433e-01
  -1.3757962e-01   4.9202621e-01
   3.6901112e-03   1.0266706e+00
  -3.3427106e-01  -5.6708017e-02
  -6.6633548e-02   2.0815948e-01
   4.9865901e-01   5.8587541e-01
   1.2254843e-01   9.5234649e-02
   5.4791693e-01   2.3276389e-01
  -7.5037665e-01  -5.1258621e-01
   4.7040426e-03  -3.1363886e-01
   3.8514336e-01   1.5016410e+00
  -3.0005532e-02   1.1527528e+00
   1.9448114e-01   1.0465732e+00
  -5.1331433e-01  -1.2283875e+00
  -6.4302159e-01   1.9276307e+00
  -5.2442359e-01   2.0854994e+00
  -7.3102180e-01   1.9602035e+00
  -6.3290470e-01   1.8257314e+00
  -3.3880622e-01   2.5059595e+00
  -5.2079983e-01   2.4648238e+00
  -1.2669444e+00   2.3723255e+00
  -7.9266855e-01   2.4645042e+00
  -7.3147638e-01   1.5323383e+00
  -2.7042880e-01   2.0803004e+00
  -3.2326112e-01   1.9735748e+00
  -4.9491920e-01   2.4441027e+00
  -6.3641595e-01   1.6590153e+00
   8.3139469e-01  -3.4442748e-01
   1.0253322e+00   1.8112992e-01
   1.0391099e+00   2.3894893e-02
   7.9984545e-01  -1.1252455e+00
   8.3153337e-01   5.0724987e-03
   1.2987366e+00  -2.7672358e-02
  -8.7548803e-01   4.0854265e-01
  -1.4765003e-01   1.4381018e+00
   3.8871535e-01  -1.5750632e+00
  -7.5022946e-01   1.7103710e+00
   1.4146568e+00  -1.5184445e-01
   1.1505788e+00  -3.5102698e-01
   8.6092911e-01  -9.0841177e-01
  -4.1257202e-01   1.3034950e+00
   5.1867286e-01  -1.2523431e+00
   5.4093109e-01  -1.7664071e+00
   2.4558072e-01  -1.9008843e+00
  -1.0771414e+00   1.1047947e+00
   2.2415618e-01  -1.7772613e+00
  -6.9460942e-01   5.0974836e-01
  -8.7993074e-01   4.2437504e-01
  -7.0010496e-01   1.3702290e+00
   1.3325834e-01   7.5473338e-01
   1.5948479e-01   1.3476489e+00
   7.2479031e-02   3.9267101e-01
   3.8027446e-01   1.9043932e+00
   7.8395688e-01   4.4614209e-01
   6.1890690e-01   3.0412124e-01
   9.9804788e-02   5.1080995e-01
  -4.1171250e-01   3.4800090e-01
   2.7833897e-01   2.7924690e-01
   5.4719539e-01  -1.9355132e-01
  -8.3070187e-02   8.9968394e-01
   1.5742863e-01   2.2044534e-01
   4.0785927e-01   1.2443180e+00
  -2.3930936e-01   1.0243147e+00
   2.6882570e-01   1.2729015e-01
  -8.9907596e-01  -5.6692994e-01
  -3.7031517e-01   9.5833232e-01
  -2.8344566e-01   1.5903876e+00
  -1.2464669e-01   1.4174163e+00
   2.6934578e-01   1.8980977e+00
  -4.2127495e-01   1.9343313e+00
  -5.3929812e-01   1.9031222e+00
   1.1869423e-01   9.9248209e-01
  -1.5568733e+00  -1.1225437e+00
  -2.3502970e+00  -1.3189284e+00
  -2.6143966e-01   2.0284132e+00
  -2.6242186e-01   1.3965542e+00
   2.0390661e-01   1.2498792e+00
   6.0660936e-01   6.9594834e-01
   4.3553872e-01   1.0409677e+00
   1.9456103e-01   1.7357659e+00
   5.3630879e-01   9.2151501e-01
  -1.7995303e-02   1.5803553e+00
   4.6264345e-01   8.2205269e-01
   7.5547092e-01  -5.7034123e-01
  -1.0949727e+00  -2.0648961e-01
   1.8000883e-01  -2.8425025e-01
   1.1753581e+00  -9.5169634e-01
  -2.2365364e-01   1.4363482e+00
   9.9915056e-01  -2.2477127e-01
   5.1461176e-01   4.2039839e-01
   5.1004487e-01   1.9109606e-01
   5.4438101e-01  -1.2358078e+00
  -5.5099639e-01   4.9942261e-01
  -5.1192507e-01   4.4716230e-01
   1.9848229e-01   1.2916757e+00
   1.2687385e-01   1.3570314e+00
  -3.6632872e-01   2.0863733e+00
   3.8682086e-02   7.8835483e-01
   1.4700131e-01   9.2554186e-01
  -8.0211297e-01   1.0190222e+00
  -3.1878612e-01   1.6350291e-01
  -1.7081026e-01   8.3173136e-01
  -1.6795435e-01   2.4105928e-01
   1.4471767e-01   3.0373488e-01
   6.4500124e-01   6.4818059e-01
   6.3681219e-01   1.0598075e+00
   7.1751311e-01   6.4118511e-01
   9.4965106e-01   5.8404068e-01
  -4.2368767e-02   5.0990246e-01
  -2.9206074e-01   1.0150823e+00
  -4.2697029e-01  -2.0437367e-02
  -5.6235397e-01   9.3173324e-02
  -1.7723929e-01  -6.2835581e-01
  -7.1761628e-01   2.5718588e-01
   1.0782174e+00   3.6368528e-01
   4.2457093e-01  -3.7275115e-01
  -6.8454030e-02   9.3111706e-01
  -2.3361134e-01   9.2662021e-01
  -8.8058850e-01  -4.8921784e-01
  -5.5001752e-01   1.1884504e+00
  -3.3939333e-01   1.6908028e+00
  -8.8097135e-02   1.4272301e+00
  -3.5913991e-01   1.6948976e-01
   3.8054265e-01   8.3676786e-01
  -3.3473834e-01   1.3615114e+00
  -1.0746385e-01  -7.6296297e-01
  -2.2918137e-01  -9.4701119e-01
   4.4725885e-01   1.7626820e+00
   6.7968785e-01   1.2954074e+00
  -2.8316755e-01  -7.8389806e-01
  -1.5887225e-01  -1.1107784e-01
  -3.4075526e-01   2.0956354e-01
  -3.9933914e-01   1.7381282e+00
  -1.5541312e-01   2.6519501e-01
   8.5450801e-02  -7.1851336e-02
  -1.1258845e+00   1.3093494e+00
   8.5112664e-02   1.2058256e-01
   2.6359572e-01  -4.8518280e-01
   9.3680916e-01   1.6436928e+00
   6.8710088e-01   1.1512858e+00
   1.5545118e-01   1.6004377e+00
   4.2966589e-03  -9.4707243e-02
   1.0128867e+00   1.3848962e+00
   9.1592404e-01   1.4313203e+00
   6.9773494e-02   9.0609193e-01
   2.9310512e-01   9.8833649e-01
   3.1966932e-01   1.3598993e+00
   2.5851677e-01   1.6691761e+00
   3.8809100e-01   2.3702945e+00
  -1.0595306e-01   9.5346210e-01
  -7.3425291e-02   1.2794463e+00
   6.3736178e-02   1.6955767e-01
   5.4370305e-01  -3.9901744e-01
  -2.5946266e-01   2.0111568e-01
  -4.2857424e-02   2.0711742e-01
  -1.5949954e-01   9.2893331e-03
   1.0427488e-01   1.9553624e-01
   3.4295436e-02  -1.3049520e-01
   6.9269244e-03  -1.3246544e-01
   1.4676256e-01  -6.8838172e-01
  -3.4089891e-01  -1.0637195e+00
   1.0259798e-01  -1.9757721e-02
  -5.9271234e-01  -1.9376407e-01
  -3.0216417e-01  -2.4048276e-01
  -9.0556565e-02  -6.4815215e-01
  -3.6392277e-01  -8.1420438e-02
   4.2147070e-02   4.5979856e-01
  -5.9866463e-01   1.4895315e+00
  -8.1400469e-01   1.3535615e+00
   1.7071919e-01   8.2779679e-01
   5.1165026e-01   4.1339272e-01
   7.9058091e-01   6.3338601e-01
   4.0855061e-02   1.0362590e+00
  -3.1876892e-01   1.2003568e+00
   3.9706427e-01   3.7209677e-01
  -1.0056964e+00   9.7286183e-01
   2.7842991e-01   6.1444559e-01
   7.4985702e-01   9.9268953e-01
   2.1064206e-01   4.9034284e-01
   2.6880135e-02  -7.9879044e-02
   4.2737615e-01   9.7536792e-01
   4.1725320e-01   9.0668968e-01
  -1.5745696e-01   1.9984635e-01
  -7.2103856e-01   2.6631997e-01
  -4.4782509e-01   6.4689292e-01
  -8.4535382e-01   8.4395867e-01
  -4.7384760e-01   4.2753607e-01
  -4.1726460e-01   5.9862045e-01
   2.3844909e-01   9.0522601e-01
  -1.3312133e-01   6.6352598e-01
   3.1318745e-01   1.0176767e+00
   1.9227383e-01   7.8630243e-01
   1.0717078e-03   6.1011663e-01
  -3.4683978e-01   4.9194543e-01
  -6.3014366e-01   3.7383362e-01
   1.1617572e-01   2.2565210e-01
   2.5064915e-01   2.6747710e-01
   2.3241101e-01  -1.9603989e-01
  -2.9526340e-01  -6.4723162e-01
   2.7402074e-01   3.8304251e-01
   2.3990545e-01  -2.6630048e-01
   6.3292417e-01   2.5559957e-01
  -1.4054052e-01   3.8361265e-01
   1.0287921e-01   2.8544641e-03
   1.9597898e-01   6.4072177e-01
   3.0107878e-01   5.6337804e-01
  -7.1609195e-02  -1.1196782e-01
   2.8888040e-01   4.4730211e-01
  -1.0385477e-01  -2.7484971e-01
   7.7952985e-02   2.1713515e-01
  -9.4051381e-01  -3.2911966e-01
   8.5966461e-02  -2.2561281e-01
   1.5440040e-01   9.8452411e-02
   2.0020763e-01   1.0589117e+00
   3.9107277e-01   2.2373732e+00
   2.5350311e-01   1.2916017e+00
  -2.0039305e-01   1.0501062e-01
  -4.0599692e-01   3.3687465e-01
  -2.0476417e-01   7.1749793e-01
  -1.6259083e+00  -1.0508863e+00
   6.2506288e-01   1.3084486e+00
   7.6363965e-01   1.0624019e+00
   5.3826133e-01   1.5240151e+00
   1.8934444e-01   1.5338148e+00
  -6.4240719e-01  -6.2199283e-01
  -8.0240402e-01  -7.5982401e-02
  -3.6344610e-01   7.0713289e-01
   4.0084825e-01  -6.4359146e-01
   3.9810436e-01  -2.3815816e-01
  -6.0349336e-01  -5.5241023e-01
   5.3451242e-01   6.1150188e-01
   2.6052521e-01   7.1485516e-01
   4.9674681e-01  -3.0281727e-01
   3.2506932e-01   4.8982082e-01
  -2.8017792e-01   1.1531573e-01
   2.4734203e-02   7.6931457e-01
   4.9141964e-01   3.7772931e-01
  -6.3914073e-02  -3.3708865e-01
   2.5143640e-01   1.1617441e+00
  -1.7456634e-03   9.2310873e-01
   2.9847346e-02   8.9465295e-01
   2.1953048e-01   8.1554558e-01
   1.6069304e-01   9.3716001e-01
   2.8087494e-01   3.2283669e-01
   9.9024510e-01   2.8601280e-01
  -2.5551029e-01   1.0331130e+00
   1.4885624e-01   8.0943524e-01
   7.0338921e-02   2.6524194e-02
  -3.3612454e-01   6.3510688e-01
   4.3723430e-01   6.9164342e-01
  -1.9889752e-01   4.9684305e-01
  -2.7483667e-01   1.5139119e-01
  -1.6787147e-01   7.9418744e-01
   3.1200463e-01   3.8088977e-01
  -1.6459500e-01   2.9220678e-01
  -3.1751120e-01   4.0053034e-01
  -3.1305056e-01   2.5682727e-01
  -8.2057792e-02   7.4064843e-01
   1.0658416e-01   3.8645196e-01
   4.7993395e-02   1.0225094e+00
  -3.0052292e-02   8.2873785e-01
  -3.2504177e-01   8.7417493e-01
  -4.6708066e-03   9.2527387e-01
  -9.7208920e-02  -4.9661378e-01
   1.4443122e-01   7.2670094e-01
   1.1893119e-01   5.3949847e-01
  -2.7852427e-01   4.9442704e-01
  -3.8613044e-01   6.0643121e-01
  -8.5172181e-02   1.1111647e+00
   6.7791903e-03   2.9089465e-01
  -2.3054019e-01  -2.8765009e-01
  -1.9903562e-01  -5.9862023e-01
  -9.6221821e-02  -3.7435832e-01
  -1.5652829e-01   4.8119800e-01
  -7.4306853e-02   5.9734311e-01
   3.7509812e-02   4.6251753e-01
   4.0064674e-01   6.1023833e-01
  -7.6354469e-02   9.7771582e-01
  -2.7511968e-01   1.2250694e+00
  -7.4403108e-02   4.1953452e-01
   6.5905951e-01   1.5685194e-01
  -3.3944531e-01   9.5690668e-01
   2.5930697e-01   5.4398287e-02
   4.1467058e-01   7.4800801e-01
   4.3513108e-01   1.4258163e+00
   1.3981361e-01   1.1752369e+00
   3.8530401e-01   9.6208212e-01
  -2.2138310e-01   1.2713415e+00
  -1.0489051e-01   1.3908307e+00
  -4.1764337e-01   1.1288528e+00
  -4.7234917e-01   5.2573986e-01
   4.6212643e-01   1.1377937e+00
  -8.1124560e-01   5.1888126e-01
  -7.8764636e-01   8.7840182e-01
  -5.8180780e-01   1.0350435e+00
  -4.9743079e-02   1.2418032e+00
  -8.8833788e-02   9.7385841e-01
  -2.9007572e-01   5.5587817e-01
   8.6528360e-02   9.9112959e-01
   2.4323252e-01   1.1763115e+00
   1.0783137e-02   1.2886315e+00
   1.9006243e-01   1.2312043e+00
   3.7016796e-01   5.0175273e-01
  -2.6426427e-03   6.8552145e-01
   1.4330643e-01   8.9958254e-01
  -1.9589805e-01   1.2010159e+00
  -9.4198948e-02   5.2446905e-01
   2.2276376e-01   8.9819274e-01
  -5.4205065e-01   9.4865206e-01
   4.5869977e-01   6.3710193e-01
   3.9071076e-01   9.7971249e-01
  -8.1364895e-03   3.3389188e-01
   1.6524688e-01   5.6363168e-01
  -3.3268750e-03  -1.6930675e-02
  -4.3957738e-01   9.3571565e-01
  -5.3640573e-01   7.3778078e-01
   2.7330703e-01   2.4616742e-01
   5.3509795e-01   3.3623569e-01
   2.7206287e-01   7.3513568e-01
   6.0749283e-01   6.1654751e-01
   7.4881200e-01   6.4679073e-01
   2.7228364e-01   5.5874940e-01
  -5.2245950e-01   7.7841512e-01
   8.7414787e-01   7.6414747e-01
  -2.8627465e-01   1.1280021e+00
   7.6099818e-01   7.4044295e-01
   6.1384538e-01   4.6717887e-01
   1.8413378e-01   4.3085120e-01
  -9.3411907e-01   2.5388018e-01
  -6.0974457e-01   3.5480180e-01
  -1.3355143e-01   9.4565598e-02
   4.2335327e-02   1.4554362e-01
  -2.3192675e-01   8.2241114e-01
  -2.8146329e-01   6.8678171e-01
  -3.6582957e-01   2.5660621e-01
  -1.7235435e-01   3.9500482e-01
  -2.5972950e-02   5.2714268e-01
   6.7139928e-02   1.2105144e+00
   7.7346624e-02   9.1248104e-01
  -3.5259843e-01   6.8688029e-01
   3.7408044e-01   5.7900555e-01
  -4.5306556e-01   6.6671255e-01
   4.0504097e-01   2.2821643e-01
   7.4932984e-01   4.5056095e-01
  -1.1327505e+00   9.4144497e-01
  -2.5492429e-01   7.4182089e-01
   7.7359238e-02   1.0294322e+00
  -1.9410518e-01   1.1538042e+00
   7.0755667e-01   5.6929319e-01
   5.0101640e-01   6.7166984e-03
   2.4584720e-02   4.0166575e-01
  -2.3650197e-02  -4.2729729e-01
   4.2072789e-01  -1.0466944e+00
   7.0273861e-02  -2.4028826e-01
  -1.5012007e-03  -1.0358129e+00
   3.2713160e-01  -9.0495731e-01
  -5.9055844e-01  -1.7574910e-01
  -4.4963971e-01  -1.4652634e-01
  -1.5903801e-01  -7.6777794e-01
  -7.3379705e-01   5.5917971e-01
  -4.2142973e-01   4.3215572e-02
  -3.7689189e-01  -1.7246953e-01
  -1.6703220e-01   9.4323627e-01
   1.0258654e+00  -9.3267692e-01
   6.7552943e-01  -6.9697274e-01
  -1.2486073e-01  -7.5613147e-01
   1.6793723e-01   1.0685360e+00
  -3.9287749e-01   8.8379300e-01
  -4.8859361e-01   6.2434421e-01
  -7.7505594e-01   1.0994015e+00
  -2.8996737e-01   5.4442875e-01
  -1.3170248e-01   9.2006633e-01
   3.1187630e-01   7.8018547e-01
   2.1467853e-02   4.7144770e-01
   2.2068541e-01   9.5344950e-01
   4.9970618e-01   3.7584601e-01
  -7.6262156e-01   8.3253841e-01
   2.9465158e-01   6.7514087e-01
   8.9839725e-01   3.5395067e-01
  -3.0176077e-01   1.4321667e-01
  -8.7697520e-02   3.7152820e-01
   1.0340078e-01   5.7488404e-01
  -7.4037789e-02   3.4683374e-02
   1.9621470e-01   7.0916518e-02
   7.7666895e-01   4.3191366e-02
  -2.2814530e-01  -8.5479639e-02
  -1.9562703e-01  -2.5350494e-01
   8.4128347e-01  -3.2571692e-01
   1.7725860e-01   2.5845677e-01
   5.4105578e-01   1.7210947e-01
   1.3201783e+00   9.2520226e-02
  -1.3770817e+00   1.5473511e-01
   5.9017550e-01  -6.0727163e-01
  -1.2689073e+00  -2.1502649e-01
  -1.1843411e-01  -3.0822757e-01
   1.9278039e-01  -2.9739901e-01
   3.6525368e-02  -3.5294200e-01
  -6.9775370e-01  -5.6400440e-01
   1.1566635e-01   4.8206541e-01
  -4.1065402e-01  -1.7894134e-01
   9.2417878e-01   7.9451884e-01
   3.6319702e-01   7.8864739e-01
  -1.1863103e+00  -1.0256686e+00
   1.4048645e-01   1.1382285e+00
   5.3167049e-01   1.2130719e+00
  -2.5458041e-01   6.8815965e-01
  -3.2523915e-01   9.0686608e-01
   7.3916555e-02   1.4123520e+00
  -5.8598010e-01   1.7615176e-01
  -5.4873599e-01   4.9532091e-01
  -4.8709881e-01  -9.4940773e-04
   1.4359354e-01  -2.1177518e-01
   7.2422311e-01   6.4943396e-02
  -9.2184171e-01  -4.8937399e-01
  -8.8107801e-01   9.0448744e-01
  -3.2366846e-01   1.2126093e+00
   2.0355264e-01   8.4328752e-01
   9.9438137e-02   1.1142640e+00
   6.5341040e-01   1.1441460e+00
  -2.0418847e-01   1.0175368e+00
  -3.8320438e-03   4.7468978e-01
  -3.6028157e-01  -2.8567226e-01
   6.9259818e-01   1.3927507e+00
   1.8275574e+00  -6.7120400e-02
   9.7561378e-02   1.7180684e+00
   1.7288292e-01   1.3625408e+00
   3.5987254e-01   3.3107968e-01
   3.1117468e-02   1.8574586e+00
   3.3032237e-01   1.7655292e+00
  -1.2534922e-01  -1.4864060e-01
  -3.6173438e-01   2.2934175e-01
  -3.2365699e-01   1.7119291e+00
  -2.2028004e-01   1.7869006e+00
  -8.2409584e-02   1.4968318e+00
  -7.8655922e-03   1.8920141e+00
  -4.0174603e-02   1.6031577e+00
   1.7766215e-01   1.0885628e+00
   4.3214848e-01   5.8474938e-02
  -4.7438474e-04   2.0368023e+00
  -2.3587597e-01   2.0695019e+00
  -1.4087045e-01   9.6980855e-01
  -4.6185842e-01   6.4442072e-01
   2.3967087e-01   9.7345615e-01
   5.8229133e-01   1.9806254e+00
   1.6187188e-01   2.0970782e+00
   2.5953951e-01   9.6813791e-01
   4.1376831e-01  -7.5812850e-01
  -2.1595988e-01   6.1877446e-01
   9.8738364e-03  -4.4980250e-02
  -3.3098510e-01   4.9256495e-01
   3.6209148e-01   6.0035599e-01
   4.6278913e-01   7.2892612e-01
  -5.6970097e-01  -5.9056125e-01
  -9.7626807e-01  -2.7600958e-01
   4.9375181e-01   1.2107419e+00
  -4.9829658e-02   1.1065418e+00
  -3.0997456e-01   8.4487262e-01
  -1.6015717e-01   1.8056738e+00
   6.9170461e-01   9.6937064e-01
  -5.6731954e-02   7.9949643e-01
   1.1749329e-01   7.6080908e-01
   3.5596118e-01   1.1048291e+00
   4.6021039e-02   1.9331549e+00
   7.7460600e-01   1.4082362e+00
   7.6751415e-01   1.7175833e+00
   2.6195197e-01   1.3140908e+00
  -3.4350395e-01   1.1306634e+00
  -3.6044834e-01   1.2793306e+00
  -4.4370049e-01   1.5876194e+00
  -2.5623745e-01   1.4150742e+00
  -2.6432159e-01   1.4529061e+00
  -3.7173835e-01   1.0746143e+00
  -1.6050959e-01   6.5812801e-01
  -2.2589627e-01   6.9607329e-01
   4.7053909e-01   1.6831281e+00
  -4.1180363e-02   8.1631739e-01
  -4.0036924e-01   4.2959600e-01
  -4.2731443e-01   6.0050404e-02
  -1.8155787e-01  -2.8174115e-01
  -2.1043855e-01  -4.0843589e-01
  -2.2046540e-01   3.3083693e-01
   5.4942381e-02   8.9144145e-01
   1.8740408e-01  -1.0965403e+00
   2.6248562e-01  -1.3425268e+00
   2.1608055e-02   7.7470573e-01
   3.1906300e-01   1.1287844e+00
   4.8565440e-01   8.5869712e-01
   6.4048273e-01   7.4063321e-01
   2.5712777e-01   1.0213617e+00
   3.5227286e-01   7.6220584e-01
  -1.1008911e+00   3.6502234e-02
   9.8573844e-01   1.1145844e+00
   1.6562680e-01   5.2158863e-01
   2.8400969e-01   7.6140978e-01
   4.2171530e-01   6.4958532e-01
  -6.1821374e-01   3.7662148e-01
   3.3081221e-01   2.7720972e-01
  -2.6592689e-01   7.1644140e-01
  -1.1095493e-01   4.7198306e-01
  -7.0324008e-01   9.0940938e-02
  -4.3447395e-02  -7.8817090e-02
  -2.4936159e-01  -8.0788506e-02
  -3.8685339e-01   2.3654179e-01
  -3.3826588e-02   7.3611609e-01
   6.3760493e-02  -4.8696579e-02
   6.7816775e-01  -5.5774217e-01
  -1.3215502e+00   2.1471682e+00
  -1.0484536e-02  -5.2437862e-01
  -4.2567375e-01  -7.8652714e-03
   2.3482302e-02  -1.1886454e+00
   1.0301719e-01  -1.7152490e+00
   1.3788519e-01  -1.3255403e+00
  -4.3137490e-01   7.1869945e-01
  -5.0391200e-01   4.3269798e-01
   2.0569824e-01   4.7739778e-01
   6.1709835e-01   9.5268623e-01
   4.8205330e-01   1.1140743e+00
   1.4059096e-01   1.6923695e+00
   1.2418548e-02   1.7559349e+00
  -3.2632365e-01   1.9072546e+00
   1.9539204e-01   2.3677534e-01
   9.8757114e-01   1.3025534e+00
   2.8129771e-01   4.5904266e-01
  -6.3574156e-03   1.8170598e+00
  -2.9756445e-01   1.6183052e+00
   4.6688929e-01   3.8077511e-01
   9.2634385e-02   1.9796391e+00
   3.9947619e-01   1.9196179e+00
  -1.5271786e-01   1.1626898e+00
  -5.9783949e-01   1.0344635e+00
   1.4169808e-01   1.4710729e+00
  -1.5263866e-01   2.8930779e-01
   5.0370460e-02   8.2661542e-01
   3.5968961e-01  -1.2796797e-02
  -4.4561396e-01   3.6686020e-01
  -1.7738743e-01   9.7468914e-01
  -4.4479160e-01   3.4047156e-01
  -8.9635688e-01   4.3747333e-01
   5.3628420e-01  -2.2621361e-01
   5.2589816e-01  -2.9690631e-01
  -4.5186439e-01  -4.9314669e-01
  -1.7354125e-01   7.8441711e-01
  -3.2819459e-03   3.0260185e-01
   3.5042426e-01   7.4325059e-01
   3.4362600e-02   4.6563519e-01
   2.0400744e-01   1.2326420e+00
  -2.6571585e-02   2.9019229e-01
  -1.9595447e-01   7.2028137e-01
   4.7962748e-01   1.1968482e-01
   3.5499063e-01   1.9514369e-01
  -1.6385802e-01   8.9061506e-01
   9.1956117e-01   1.1673425e+00
  -5.9561535e-01   9.9978918e-01
  -3.8302244e-01   5.7488743e-01
  -6.0092696e-01   1.3737602e+00
  -1.9831900e-01   4.5273621e-01
  -2.0909301e-01   1.0225909e+00
   4.1939879e-01   6.5672215e-01
  -1.4837454e-01   2.9063575e-01
  -2.4355017e-01   2.0616759e-01
  -3.5507969e-01   1.4205278e-01
   3.5770901e-01  -3.5574862e-01
   5.6244643e-01   9.8708626e-01
   6.7009817e-01   1.0392505e+00
  -3.0953178e-01   1.4576267e-01
  -4.7597592e-01   9.8485389e-01
  -5.6081622e-01  -7.1160499e-02
  -3.1943158e-01   1.0231383e+00
   4.0212711e-01  -3.9172940e-01
  -5.2912216e-02  -6.6782538e-01
  -1.0464158e-01  -9.8671124e-02
  -2.6829611e-01   7.1019137e-01
  -1.1459594e-01   1.4743254e+00
   2.2676756e-01   1.5663945e+00
  -7.9082099e-02   1.5991418e+00
  -5.0692428e-02   1.2919632e+00
   4.0760710e-01  -5.5397290e-02
  -2.1617554e-01   2.4481678e+00
  -4.8747090e-01   2.6000282e+00
   3.3666356e-01   2.3991727e+00
   1.9232031e-01   2.2953941e+00
  -3.8698375e-01   2.4819830e+00
   7.8471709e-01   8.2186818e-01
  -7.8980667e-01   1.8697824e+00
  -5.6695444e-01   2.0076211e+00
   8.0647797e-02   1.4532914e+00
  -3.0867348e-01   1.9575819e+00
  -4.5061149e-01   2.3745103e+00
   6.7978397e-01  -2.5372261e-01
   9.3385752e-01  -2.4557423e-01
   2.6524264e-01  -8.0980570e-01
  -5.0415997e-01   1.0823802e+00
   8.3619951e-01  -8.8956635e-01
   5.5554165e-01  -7.2768797e-01
   6.5691748e-01  -7.0092731e-01
  -3.1397982e-01   5.6603640e-01
  -6.2910910e-01   3.1869179e-01
  -5.9771035e-01   8.7678107e-01
  -4.3653741e-01   6.9830053e-01
  -6.2457785e-01   8.0445909e-01
   2.7352177e-01   1.7511278e+00
   1.0094935e+00   3.1597029e+00
   1.2288615e+00   2.6564722e+00
  -3.4454623e-01   5.8645311e-01
   1.2940697e+00   3.2417860e+00
   1.4757929e+00   2.7416014e+00
   8.4103217e-01   2.8179946e+00
   5.9624411e-01   2.0855224e+00
   3.2838124e-01   1.8965429e+00
   3.1200548e-01   1.9896623e+00
  -9.3711035e-01   4.3871626e-02
  -4.0725610e-01   9.0505664e-01
   6.9939030e-02   1.2998488e+00
  -2.2620221e-01  -9.9487334e-01
  -1.7497434e-01  -2.6435679e-01
  -7.5306601e-01   3.1565115e-01
  -7.3413680e-01  -1.0348027e+00
  -1.4446638e+00  -6.8035889e-01
  -1.8271473e-01  -5.6194122e-01
  -1.6000929e+00  -9.8590856e-01
   2.3143695e-01  -2.8154980e-01
   2.6844196e-01  -4.6461740e-01
   3.5366509e-01   3.7654036e-01
  -2.8437955e-01   3.7237639e-01
  -6.5816589e-01  -1.3479330e-01
  -1.4595340e+00   2.5455778e-01
  -9.3060667e-01   2.8185747e-01
   5.9515859e-01   3.5726192e-01
   8.8794760e-01   1.7488563e-01
   6.5488843e-01   1.6478656e-01
   7.6957056e-01   4.0131257e-01
  -4.4965865e-01   5.5702527e-01
   1.8595068e+00   3.8555715e-01
  -1.6063712e+00   3.3230631e-01
  -8.8863611e-01  -1.9925842e-01
  -7.1124044e-02  -1.9995730e-01
  -7.7477084e-01   1.0235252e+00
  -6.0332348e-01   5.0382164e-02
  -6.0953198e-01   9.6070990e-01
   4.5902433e-01   4.6743868e-01
   8.4396167e-01   6.3986715e-01
   1.0359538e+00   6.0039479e-01
   9.5857262e-01  -6.5537925e-02
  -1.4174708e-01   6.1720213e-01
  -2.6290122e-01   1.0052918e+00
   1.2341383e+00  -1.9092269e-02
  -1.4115161e+00   6.8490953e-01
   1.2197040e+00   5.8397496e-02
   8.4491816e-01   9.6520860e-01
   7.1619900e-01   1.1913557e+00
   2.7429525e-01   1.2794784e+00
   3.8400407e-01   1.4303367e+00
   9.8299490e-01   9.6992207e-01
   5.2696153e-01   1.0226720e+00
  -9.4972016e-02   1.7201294e+00
  -2.9158439e-01   1.7312306e+00
  -1.7008837e-01   1.5213856e+00
  -5.4560437e-02   1.5484412e+00
   3.5801749e-02   1.2731770e+00
  -7.9154900e-01   1.1163753e+00
   1.1312287e-01   1.4026331e+00
  -6.3009933e-01   8.6520161e-01
  -1.7495712e-01   7.6001217e-01
  -4.2488757e-01   1.3889780e+00
   9.6875287e-03   1.4150357e+00
  -3.5439159e-02   1.9946368e+00
   3.3212529e-02   1.0868581e+00
   7.4919260e-01  -6.0354919e-01
   9.5504098e-01   5.0990332e-01
  -4.0688362e-01   2.5134861e-01
  -6.1627752e-01   1.1179420e+00
  -7.3944323e-01   2.9210894e-01
  -6.8115833e-01   5.0453966e-01
  -8.8861850e-01   4.3118074e-01
  -8.4461653e-01  -3.9273523e-01
   3.1601880e-02   1.1532774e+00
   4.8852349e-01   8.1414628e-01
  -3.9782673e-01   9.4380816e-01
  -3.5222131e-01   9.1725098e-01
  -2.8448850e-01   2.6896401e-01
  -1.6947418e-01   1.6001123e+00
   6.1135005e-01   1.6353995e-01
   4.3895560e-01   3.9524665e-02
   3.6895890e-02   9.7174959e-01
  -8.5980464e-02   5.0581594e-01
   2.0364795e-01   1.0744307e+00
  -8.9287505e-01   1.3799307e+00
   4.1389983e-01  -1.6535966e-01
  -2.2969406e-01   7.2396450e-01
   1.5774758e-01   2.4690386e-01
   2.9938023e-02  -4.3501300e-01
  -2.4788115e-01   8.0230582e-01
  -4.9134398e-01   7.1804129e-01
  -7.7425057e-01   5.9024835e-01
  -3.3357347e-01   1.1664082e+00
  -9.9892371e-01   6.3474232e-01
   4.1266274e-02   7.5490164e-01
  -3.5212252e-01   8.9684986e-01
  -3.9203270e-01   1.0305401e+00
  -1.4429205e-01   7.6633551e-01
  -8.2707477e-02   2.0145133e-01
   5.2550354e-01   4.2495471e-01
   4.4020568e-01   7.4486947e-01
   6.4682340e-01   4.4954694e-01
   3.2012723e-01   3.1354956e-01
  -4.5931965e-02   5.8718163e-01
   3.9999919e-01  -4.5294211e-02
   8.5532780e-01   3.1992560e-01
  -6.4466446e-02   9.0283636e-01
   6.9827292e-01  -3.7799866e-02
   8.5573079e-01   1.3424879e-01
  -4.2021053e-01   2.5178586e-01
   2.0475671e-01  -2.1592434e-02
   4.1399647e-01   4.6989521e-01
   3.2115189e-01   5.5711307e-01
  -1.5110180e-01  -3.0364835e-01
  -7.2239798e-01  -8.4080040e-01
   1.2590657e-01   4.7439639e-01
  -3.4229615e-01   4.7294816e-01
  -8.8021641e-02   2.9830358e-01
   2.7129456e-01   4.1647139e-01
  -1.4628955e-01   5.7819733e-01
  -3.1082059e-01  -5.9971978e-02
  -1.6672046e-01  -4.3812165e-02
  -5.2797524e-01   5.7478379e-01
  -3.1011667e-01   7.6529482e-01
  -4.0296835e-01   8.0785454e-01
   2.5563478e-01   9.6088551e-01
   6.8089780e-01   2.3315819e-01
   1.2399648e-01  -1.4459466e-01
   5.0502386e-01   1.6024768e-03
   3.6525514e-01   4.8294588e-02
   4.6290083e-01   8.5712379e-02
  -1.2866963e-01  -3.0433481e-01
  -4.0584944e-01   1.6781572e-01
   3.0670653e-01  -3.4247290e-01
  -6.5832069e-01   1.7831299e-01
  -8.7900063e-02   3.1298195e-01
  -2.3593632e-02   1.1749004e-01
  -1.5764466e-01   7.8846819e-01
  -7.4768839e-02   7.4978658e-01
   6.4818099e-02   7.9749355e-01
  -1.7144874e-01   1.3918946e+00
   1.4274994e-01   7.8780510e-01
   1.2893088e-02   1.1088733e+00
  -4.6287662e-01   2.8006524e-01
   5.3048698e-02   3.5803339e-01
   5.4929954e-01   1.3062218e-01
  -2.4987516e-01   7.6303295e-01
   4.2424714e-01   1.9047195e+00
  -4.5629516e-02   1.6682595e+00
  -3.1048058e-02   6.2048313e-01
   6.6815612e-02  -2.8611106e-01
  -1.9596655e-01  -1.6058909e-01
  -1.0721025e-01  -4.7802577e-01
   1.3879336e-01  -5.1155778e-01
   4.3802917e-02  -2.9699463e-01
  -5.2312231e-01   5.7180465e-01
  -5.0204756e-01   3.3139801e-01
   2.0586213e-01   3.8636844e-01
  -2.7988411e-01   9.9781231e-01
  -1.0057540e-01   2.0501409e+00
  -1.9312664e-01   1.8958925e+00
   6.4997810e-01   9.0768575e-01
   4.8735119e-01   1.0142142e+00
   1.0960710e-01   1.6181438e+00
   3.0750973e-02   1.6724836e+00
  -3.0485331e-01   1.8206717e+00
   1.9303186e-01   1.3693304e-01
   1.0010203e+00   1.1881520e+00
   2.8196359e-01   3.5985588e-01
   4.6962967e-02   1.7228243e+00
  -1.4490149e-01   1.5593488e+00
   4.6322963e-01   3.0753998e-01
   1.1426209e-01   1.8946820e+00
   4.2056497e-01   1.8268186e+00
  -9.8324045e-02   1.0605836e+00
  -4.7442340e-01   8.9648133e-01
   1.9274197e-01   1.4006763e+00
  -1.5469626e-01   1.9910049e-01
   2.0774748e-01   6.6149142e-01
   3.5294392e-01  -1.0848677e-01
  -4.5013380e-01   3.1380019e-01
  -1.8349493e-01   8.7696515e-01
  -4.4900531e-01   2.8113121e-01
  -8.9942969e-01   3.8766959e-01
   8.6407638e-01  -4.1844258e-01
   1.1171095e+00  -9.8064180e-01
   4.1718737e-02  -6.9634222e-01
  -4.1406160e-01   1.3432178e+00
   3.0513824e-01  -6.1527458e-01
   9.0007405e-01  -5.8684835e-01
  -2.1307036e-01   1.5725929e+00
  -5.5862924e-01   2.1586974e+00
  -4.0292671e-01   1.9208628e+00
   2.7415025e-01  -4.6164316e-01
   2.1552448e-01  -5.4238074e-01
  -4.5424141e-01   2.1794018e+00
   3.7316053e-01  -4.8323880e-01
   6.4670679e-01  -1.0787356e-01
  -7.2190793e-01   1.8218119e+00
  -7.9381853e-01   1.3400773e+00
  -5.6733897e-01   1.5200628e+00
   6.1661943e-02  -5.7989403e-02
   6.7984653e-01  -2.6158628e-02
  -5.2831740e-01   9.8600626e-01
   8.7115070e-01  -1.2443188e-01
   9.1708445e-01   1.2589202e-01
   9.7443531e-02  -4.5414074e-01
   6.9441994e-01  -2.9001138e-01
   1.8707303e-01   1.1924702e-01
   2.4580166e-01  -1.3146579e-01
   3.0065262e-01   6.9300465e-02
  -1.0368366e+00   1.1372167e+00
  -1.2197812e+00   1.4347337e+00
  -1.2079993e+00   1.2719445e+00
  -6.7386419e-01   4.2066504e-01
   1.0045998e-01   1.7778648e+00
   1.9918601e-01   1.2973304e+00
   3.0760935e-01   2.0448361e-01
   8.3195914e-02   2.0665229e+00
  -1.7662096e-01   2.9985134e+00
   3.5010728e-01   2.2019637e+00
  -9.5054003e-02  -1.5650729e-02
  -3.7501906e-01   4.2430940e-01
  -2.9608936e-01   1.8693786e+00
  -2.2029514e-01   1.8565286e+00
  -7.3847814e-02   1.3624631e+00
  -4.0170247e-02   1.6568433e+00
  -3.3766859e-02   1.4818456e+00
   2.2638651e-01   9.2923004e-01
   4.6653674e-01  -3.5174085e-02
  -5.9721170e-03   2.1645383e+00
  -2.3804011e-01   1.9472799e+00
  -1.0517247e-01   9.6892865e-01
  -5.8937278e-01   5.4487982e-01
   2.4150264e-01   1.1533644e+00
   5.6170567e-01   2.3013166e+00
   1.1924743e-01   2.2702039e+00
   2.6157968e-01   1.1874259e+00
   4.6086929e-01  -7.0807201e-01
  -1.9438246e-01   6.7928437e-01
   6.2736780e-02  -4.1482978e-02
  -3.0633986e-01   5.0484460e-01
   3.2933764e-01   8.2901804e-01
   4.5084169e-01   1.0420888e+00
  -5.2903881e-01  -3.3603144e-01
  -9.4212055e-01   2.2009617e-02
  -1.2157197e+00   1.3456552e+00
  -5.6510698e-01   2.5910860e+00
   3.6020006e-01   1.4297208e+00
   7.6206116e-01   1.2621999e+00
   8.2555668e-01   1.4744283e+00
   1.3330320e-01   1.8570616e+00
  -1.5804625e-01   2.1924879e+00
   8.6444127e-01   1.8284222e+00
  -6.8837128e-01   1.6581884e+00
  -9.4992838e-01   1.3139205e+00
  -1.0541001e+00   1.3864312e+00
   5.3318451e-01   1.8674374e+00
   7.2373870e-01   1.1899024e+00
   4.7100256e-01   1.8782671e+00
   5.4135155e-01   1.9694766e+00
  -2.6221881e-01   6.3099110e-01
   2.3223415e-01   7.5348575e-01
  -2.7944399e-01   5.7000347e-01
  -2.4568425e-01   9.2347185e-01
  -2.8454081e-02  -1.9735577e+00
  -1.4658249e+00   6.5377703e-01
  -6.6391759e-01   8.7371632e-01
  -1.3854269e+00   8.0415228e-01
   1.4899844e+00   1.4974887e+00
  -1.1371217e+00   5.9945561e-01
[truncated: 1,072,270 more chars]
