# Supplementary material for: Multiplexed imaging of nucleome architectures in single cells of mammalian tissue
Source: Nat Commun. 2020 Jun 9;11:2907. doi: 10.1038/s41467-020-16732-5 (PMC7283333; doi:10.1038/s41467-020-16732-5)
Supplement: Supplementary file 11 — Source Data [file 41467_2020_16732_MOESM11_ESM.zip › Source Data/FigS4i_Megakaryocyte.txt]

   1.2706536e+00   2.7683181e-01
   7.5401411e-01   1.7075252e-01
   3.2811431e-01  -5.6316296e-02
  -4.1792788e-01  -2.7917533e-01
   7.0889868e-01   1.0707489e+00
   3.9746220e-01   5.8319198e-01
   7.7144937e-01   9.2865631e-01
  -2.3497295e-01  -1.5800171e-01
  -5.6734634e-01  -7.3282673e-01
   6.0285359e-01   5.0720394e-01
  -4.9291587e-01   1.0758382e-01
   4.8619105e-01   1.2087852e+00
   2.9599488e-01   1.0894447e+00
   3.6264333e-01   4.9579449e-03
   2.5851914e-01   5.1011621e-01
   3.6287632e-01   3.5821972e-01
   3.8233293e-01   9.7484081e-02
  -3.7356458e-01   1.0093891e+00
   2.0871345e-01   4.2320148e-02
  -7.1679761e-01  -2.0001409e-01
  -1.2341784e+00  -2.5943764e-01
  -6.0054297e-01   9.3822611e-02
  -1.5176293e-01   4.6500212e-01
  -5.4496493e-01  -5.7188728e-01
  -1.8557426e+00  -6.4695295e-01
   4.9539319e-02   1.0858459e-01
   1.6414667e-01  -2.2919554e-01
  -1.7851837e-01   1.8819901e-01
  -9.9494127e-01  -2.5142521e-01
   3.7367898e-01  -4.0626064e-01
   5.1339351e-01   8.5234334e-01
   3.3832681e-01   5.0295031e-01
   6.8505934e-02   4.2431279e-01
   4.5055425e-02   1.2895860e-01
   2.8354601e-01   4.1973925e-01
  -1.2418782e-01   5.3966946e-01
  -9.8304112e-01   2.6272385e-01
   2.8572618e-01   1.2005147e+00
  -2.2063042e-02   7.8485808e-01
   2.9479437e-02   8.3488668e-01
  -2.0194141e-01   4.8301790e-01
  -5.4088935e-01   8.3976701e-01
   4.2135079e-01   1.2646300e+00
   4.7283330e-01   6.0746097e-01
   1.7871178e-01  -4.3259882e-01
  -1.5874005e+00  -7.6363511e-01
  -1.9303761e+00  -3.9849562e-01
  -3.8396091e-01   1.4071531e-01
  -2.4995475e-01   9.4587479e-01
  -4.6460247e-01   4.4331491e-01
  -7.7021418e-01  -2.2648989e-01
  -1.4265950e-01   4.9635138e-01
   2.1313049e-01   4.2148666e-01
   4.0252793e-01   1.2367073e+00
   1.0230121e+00   1.1209363e+00
   4.7288623e-01   1.6521215e+00
  -1.8662027e-01   4.0998171e-01
   7.6356268e-01   1.2926378e+00
   6.3560677e-01   6.4273504e-01
   1.3398142e+00  -3.2043079e-01
   7.2761670e-01   1.9823255e-01
  -4.1080137e-02  -4.2166840e-01
   1.3140647e-01   5.0306205e-01
   1.9733844e-01   7.3138931e-02
   3.6730845e-01  -1.8885903e-01
  -6.8066331e-01  -4.6255606e-02
  -8.1038586e-01  -1.7661763e-01
  -1.0410835e+00  -1.0489884e-01
  -4.5661423e-01   3.9212042e-02
   3.0679817e-01   1.1645301e+00
  -2.0586035e-02   1.0025887e+00
   7.5862106e-02   1.4943937e+00
   4.1466461e-01   4.5623450e-01
   1.6752933e-01  -4.8596534e-01
   8.6031849e-01   1.1041831e+00
   3.2118844e-01   1.0634768e+00
  -2.3468841e-01   1.5390746e-01
   2.2070074e-01   1.4231718e+00
  -4.5660165e-01   1.8591559e+00
   3.8152060e-01   1.8238592e-01
   2.8418295e-01   2.5872834e+00
  -2.8195769e-02   2.2944643e+00
  -1.4587518e-01  -1.7127670e-01
   3.1829470e-01   6.8862881e-02
   3.4252704e-01   3.1921285e-01
   1.6610784e-02   1.1789387e-01
   4.6089118e-01   5.4716328e-01
  -2.8155578e-01  -9.0005906e-01
   5.6522828e-04  -1.2026747e-01
   2.4487224e-01   5.3882815e-01
   3.8143209e-01   7.0258514e-01
  -3.5167337e-01  -5.9478888e-01
   2.4341116e-01   1.1828545e+00
  -3.5870903e-01  -1.3857358e-01
   2.1718308e-01   6.3206177e-02
  -5.2768779e-02  -3.7456033e-01
   1.5954046e-01  -9.4050011e-02
   7.3175824e-02   7.5096977e-01
   1.0699096e-01   3.2174310e-01
  -4.5076337e-01   2.4509545e-01
  -5.1997894e-01   1.8267760e-01
  -4.1552148e-01  -2.2663295e-01
   6.9451816e-02   1.0610472e+00
  -5.8100630e-02   1.1321548e+00
   6.6949139e-02   4.6196611e-01
   1.8044216e-01  -3.5420641e-01
   4.7637753e-01   6.8310054e-01
   2.4589266e-01  -5.8611613e-01
   2.4903685e-01   1.5119761e-02
  -7.6421448e-02  -1.5704362e-01
   3.8895929e-01   1.7922808e-01
   4.5086834e-01  -1.1442856e-01
  -3.1807539e-01   1.8282756e-01
   2.3204151e-01  -1.6318457e-01
   6.0505576e-02   9.2304459e-01
   1.6567753e-01   1.5966954e-01
  -6.7983002e-01  -7.1625983e-01
  -4.8983513e-01  -8.4711372e-01
  -2.5329853e-01  -8.6940523e-01
   3.8908198e-01   5.4788335e-01
   4.1244471e-01   7.4109662e-01
  -1.4284889e-01   2.7320309e-01
  -1.4409733e-01   8.4983241e-01
  -3.7051194e-01   1.9297884e-01
  -6.6444368e-01  -2.2466464e-01
   1.7310813e-01   7.3688794e-03
  -3.5202305e-01   1.2286832e+00
   6.9682027e-04  -1.5443377e-01
  -7.5347169e-03  -6.5190434e-01
  -9.9404610e-01  -2.0318741e-01
  -1.1988484e+00  -3.2361941e-01
   6.6429294e-01   5.9173697e-01
   3.6174137e-01   5.2492646e-01
   2.4126885e-01   3.8532199e-01
   3.4041063e-03   1.4613877e-01
   2.1437443e-01   5.3608612e-01
   1.1791441e-01   7.2416367e-02
   1.4442238e-01   1.6080137e+00
  -8.4603117e-01   4.9443256e-01
   5.7883384e-01   4.8814819e-01
   2.9075392e-01   6.2766002e-01
  -4.9179928e-01  -3.5557053e-01
   4.0491341e-02   1.0413052e+00
   2.8632518e-03   1.0152350e+00
   6.4320372e-01   1.5651678e+00
   3.4393932e-01   1.0682125e+00
  -1.0994099e-01   9.0498525e-02
   3.7375111e-01  -9.5546687e-01
  -1.8621660e-01  -1.5376162e+00
  -7.1143860e-01  -1.0550093e+00
   3.4884024e-01  -3.2209244e-01
  -2.6701997e-01  -1.5233954e-01
   4.9150077e-01   2.0885246e-01
  -6.5741101e-01   4.1039621e-01
  -1.0257258e+00   1.4445258e+00
  -5.1995616e-01   4.0050481e-01
  -8.8262790e-01   1.4598354e+00
  -4.8535460e-01   1.4386458e+00
  -8.3146777e-02   9.2432325e-01
   5.2378631e-01   7.4765792e-01
   2.0148674e-02  -1.7146601e-02
  -3.6132237e-01  -2.0781810e-01
  -7.0850181e-01  -8.1123046e-01
   4.6716891e-02  -4.1733462e-01
   3.2697500e-01   1.7019592e+00
   1.3077420e-01  -1.2875178e+00
   4.9235429e-01   3.1185283e-01
   2.4833123e-01   8.6287541e-01
   6.9128391e-01   7.3379526e-01
   8.4230500e-02   1.1386258e+00
   1.0088978e+00   4.4425707e-01
   1.1011307e+00   8.6521832e-01
  -1.0478239e+00   2.3590927e-01
   9.6650320e-01   3.7265825e-01
   3.6448687e-01   1.0804978e+00
  -2.5341433e-01   2.0854768e-01
  -1.1353890e-01   3.3634982e-01
  -6.0660334e-01   4.5242418e-01
  -6.3355412e-01  -3.6867289e-01
  -5.9053629e-01  -5.6521117e-02
  -6.6721534e-01   2.2388332e-01
  -5.8143772e-01   3.1958179e-01
   2.5000197e-01   2.4092889e-01
  -3.2509618e-01   2.9705740e-01
   1.2818777e+00   1.1373375e+00
   8.7769203e-01   9.6603714e-01
   5.0840509e-01   2.9704311e-01
   5.1499734e-01   1.1527954e+00
  -7.3158713e-01   7.0428562e-01
   1.9269745e-01  -4.2115527e-01
  -2.8782734e-01  -1.4318376e-01
  -6.1031236e-02   3.0832118e-01
   2.9998441e-01   4.7859105e-01
   1.6682660e-01   4.3790480e-01
  -2.7385852e-01   4.3297508e-01
   7.5005172e-01   1.2882877e+00
  -2.8875949e-01   1.5054437e+00
   1.2629557e-01  -2.6854725e-01
  -3.2461290e-01   4.7619538e-01
  -5.0868415e-01   1.5528272e+00
   4.4657275e-02   1.0084238e-01
  -4.6857092e-01   5.6577181e-01
  -4.8010345e-01   8.3235989e-01
  -2.6722654e-01   8.7999359e-01
  -2.1971504e-01   1.3144993e+00
  -4.4695134e-01   1.3506100e+00
   5.5173870e-01  -4.7493655e-03
  -5.5237602e-02   4.4878754e-01
   9.1104806e-02   8.2159634e-01
  -6.3154984e-04   3.0013249e-01
   3.2774320e-01   4.4309679e-01
   5.2612127e-01   6.4754829e-01
   6.0778337e-01   7.4045722e-02
   2.5969347e-01   5.9288075e-01
  -5.2971544e-01   1.3931964e-01
  -3.2562870e-01   4.4901191e-02
   1.3133848e-01   6.5884666e-01
  -3.0469681e-02   1.5764718e+00
  -1.8757391e-02  -1.7276896e-01
   2.5823623e-02  -4.3731275e-01
   1.2727644e+00  -3.2217525e-02
   6.8484490e-01  -8.1693491e-01
   4.3724879e-01  -4.6005347e-01
   4.6052469e-02  -1.3793029e+00
   4.3649648e-01  -2.4359732e-01
  -1.8074458e-01  -3.2215705e-01
   3.9406773e-01   3.3689384e-01
  -7.8803522e-01   1.3284336e-01
  -1.3574711e+00   9.2683488e-01
  -6.1794562e-01   1.5155993e-01
  -1.3331431e+00   1.0205208e+00
   3.3409597e-01   1.8310439e-01
  -3.8602717e-01   8.3526863e-01
   2.5375759e-01   8.7800587e-01
   5.2215343e-02  -5.6759713e-02
  -2.7345741e-01  -3.7064735e-01
   3.7380279e-01   5.0328786e-01
   1.8964112e-01  -4.1307127e-01
  -2.7609082e-01   1.7003203e+00
   3.7369812e-01   4.8419489e-01
  -5.4521391e-02   8.9199997e-01
   4.3430127e-01   9.6292935e-01
  -3.0367257e-01   1.0965619e+00
   8.1106265e-01   7.8849602e-01
   7.4982377e-01   1.2141314e+00
   9.6987926e-01   4.0347506e-01
   1.3969423e-01   1.1554099e+00
  -3.0950664e-01   2.0897858e-01
  -1.2006161e-01   2.8379299e-01
  -6.0812211e-01   3.7355550e-01
  -4.9414195e-01  -4.8198329e-01
  -5.0140923e-01  -1.5557164e-01
  -6.2505881e-01   1.2788544e-01
  -5.8821734e-01   2.5835209e-01
   2.8577096e-01   2.3346580e-01
  -3.9595895e-01   3.2874083e-01
   1.0407622e+00   1.2647726e+00
   7.5651204e-01   1.0643000e+00
   4.4797166e-01   3.0726852e-01
   3.2270989e-01   1.2469245e+00
  -8.0039216e-01   6.3740542e-01
   1.6222601e-01  -3.5579581e-01
  -1.7841362e-01  -2.2038963e-01
   4.8359109e-03   2.5028614e-01
   2.7373895e-01   4.9730749e-01
   1.4384714e-01   4.6879801e-01
  -3.2538623e-01   4.1532396e-01
   3.9872043e-01   1.3846543e+00
  -1.0015743e+00   6.6915472e-02
  -7.6492512e-01  -5.8219495e-02
   2.0769197e-01  -8.0247049e-01
   3.2269885e-01  -8.4001692e-01
  -5.8336768e-01   2.1759523e+00
  -1.0580041e+00  -7.8810890e-01
  -1.0985410e+00  -3.9203200e-01
  -3.3699312e-01  -4.7314080e-01
  -9.1167587e-01  -3.5798855e-01
  -8.5173711e-02  -4.7408610e-01
   8.3481550e-01   7.5114528e-01
   7.2924226e-01   1.2236548e-01
   2.5369078e-01   1.4345307e+00
   6.9191859e-01   1.4489051e+00
   6.8508270e-01   4.7325794e-01
  -2.5435424e-01   1.6347395e+00
   5.3598262e-01   1.7114301e+00
   4.9565130e-01   1.6855932e+00
   2.4008363e-01  -7.9218725e-02
   5.3841329e-01   3.8887387e-01
   1.8607524e-01   1.0861905e+00
   2.8258110e-01   1.3306818e+00
   9.0681341e-02   1.4146572e+00
  -5.4299933e-02  -5.0857249e-01
  -7.5292013e-02  -8.0454941e-01
   9.9126027e-02  -7.0297033e-02
  -5.6224716e-01   5.6634442e-01
  -6.3241004e-01  -3.5936383e-01
  -5.3168564e-01   4.6110371e-01
  -6.8366363e-01   1.0172986e-01
  -5.7824110e-01  -1.0228711e-01
  -1.6568600e-01  -1.6643390e-01
   2.8875898e-02   3.1793535e-01
   1.1998866e+00   5.5215371e-01
   4.7901036e-01   1.2426640e+00
   5.9941270e-01   7.2926737e-01
   8.7721392e-01   8.6729640e-01
  -5.0150092e-01   8.0413616e-01
  -1.0285131e+00   1.0693630e+00
  -1.0356246e+00   6.2651960e-01
  -1.2290524e+00   1.5774111e+00
  -6.5746607e-01   1.2188296e+00
   1.1164747e-01   7.2637421e-01
  -2.7971245e-01   6.9769008e-01
  -5.1642907e-01   2.4650558e-01
  -1.8591945e-01  -1.7018895e-01
  -3.5862929e-01  -4.8347656e-01
  -4.6450702e-01  -3.6457067e-01
  -8.9233162e-02   5.0688904e-01
   1.2703328e-01   1.0084999e+00
   2.4843703e-01   1.5084433e+00
   7.6441413e-01   3.5500624e-01
   6.8796091e-01   5.0363259e-01
  -3.7465472e-01   4.5707928e-01
   8.0852179e-01  -5.7755568e-01
   2.0184482e-01  -4.2652859e-02
   3.3901148e-01  -3.9812486e-01
   1.4012919e+00  -7.1145185e-01
   2.0310795e+00  -7.7581949e-01
   2.2532302e-01   4.7106852e-01
   4.8633166e-02   5.9925618e-01
   1.3027391e-01   3.2305048e-01
  -2.5567167e-01   3.3801876e-01
  -3.5199351e-01  -6.8094545e-02
  -5.5131717e-01   2.9512964e-01
  -4.6786484e-01   3.9163133e-01
  -1.3545221e-01   3.7922074e-01
  -1.0172569e-01  -5.4131396e-04
  -5.8359963e-01   5.9948796e-01
  -2.5531712e-01   4.3272066e-01
   1.0370383e-01   1.6979168e-01
   1.4319343e+00   3.0342185e-01
   7.1896942e-01   1.4215657e-01
   1.3090290e+00   2.6467055e-01
  -1.8540398e-01   1.8705791e-01
   1.3592436e-01  -3.7317961e-01
  -3.4897259e-01   1.8302800e-01
  -3.3517621e-01   1.6248974e-02
  -3.3394763e-01   4.0692587e-01
  -4.0772805e-01   6.2903388e-01
   2.1037934e-01  -6.2774164e-02
  -2.9140990e-01   3.4650172e-02
  -5.7782796e-01  -2.6404269e-01
  -1.0626247e+00  -7.0309204e-02
  -4.7408950e-01   6.7912463e-01
  -3.4749999e-01  -3.4892916e-01
   5.1753014e-02   7.7736685e-01
  -8.5945341e-01   5.2361205e-01
  -8.2064946e-01   2.1360808e-01
  -4.0881648e-01  -3.7343453e-03
  -7.4584366e-02   5.8049873e-02
   3.5586976e-01   1.9935206e-01
  -1.9756966e-01  -6.3799829e-01
  -1.6173004e-01  -3.5791254e-01
   3.6448130e-01   1.0638847e+00
   4.3988603e-01   7.6836166e-01
   3.0465051e-02   3.5474786e-01
  -5.0774702e-02   1.5062012e-01
  -7.1217451e-02   3.3434021e-01
   1.1250874e+00   1.0212960e+00
   4.9774722e-01   7.5729894e-01
   5.9522394e-01   6.6513587e-02
   1.0293263e+00  -9.3126569e-03
   9.0840767e-01   3.8857801e-01
  -7.1172879e-01  -8.8786403e-02
  -3.6794267e-01  -3.7571219e-02
   6.7728156e-02   4.6394097e-02
  -5.3833123e-01  -7.2132448e-01
  -4.8857811e-01  -4.3518046e-01
   1.2357046e-01   9.1309786e-01
   1.8393463e-01   6.0589687e-01
  -2.5042020e-01   2.3405670e-01
  -3.5996260e-01   2.5881697e-01
  -3.5096540e-01   2.0357245e-01
   8.7914209e-01   8.3634408e-01
   2.2285802e-01   5.2141097e-01
   2.2440532e-01  -9.0442426e-02
   7.3279424e-01  -2.2206855e-01
   6.3349607e-01   1.8541653e-01
   1.7776264e-01   7.7969074e-01
  -2.1360529e-01   3.1006557e-01
  -9.1019085e-01  -5.2851213e-01
  -3.3910606e-01  -3.4878624e-01
  -3.0766320e-01   4.8526399e-01
  -2.7165260e-01  -3.3617848e-01
   3.7990068e-01   6.6580924e-01
  -6.6616327e-02   2.6925224e-01
  -7.7772340e-01  -6.3525503e-01
   1.4377951e-01   1.0763582e+00
   3.1609299e-01   6.0335261e-01
  -5.8863306e-01  -6.4878363e-01
  -8.0944419e-01  -8.5909324e-02
  -7.1115979e-01  -6.2743644e-01
   3.5608889e-01   1.0047508e+00
  -8.6070192e-01  -5.7890837e-02
  -2.3268871e-01   1.5209124e-01
  -4.6074178e-01  -8.3055959e-02
   1.3423986e+00   9.9982031e-01
   2.1000116e+00   1.9039769e+00
   1.7785487e+00   1.4086429e+00
   6.9267166e-04  -2.6590775e-01
   1.1684561e-01  -1.9994145e-02
  -1.6219472e-01  -8.5295932e-01
  -7.3717229e-01   7.0297068e-01
  -6.3663373e-01   3.8187653e-01
   1.1285784e+00   1.0289081e+00
   7.1925954e-01  -2.9814540e-02
   2.3727651e-01  -3.5984485e-01
  -1.2956177e-01   5.6543579e-01
   2.7474156e-02   7.9972175e-01
  -4.5440162e-02   1.0623133e+00
   9.1806005e-01   1.1349924e+00
   3.9218244e-01   1.1384060e+00
   2.7940721e-01  -3.7070747e-01
  -2.4626997e-01   6.0959470e-01
  -6.1951740e-01   1.0817825e+00
  -7.0538293e-01   1.0223322e+00
  -4.9143255e-01   1.0975897e+00
  -1.1598643e-01   7.3443322e-01
   6.1863284e-01   7.7582575e-01
  -1.2376396e-01   9.2512691e-01
  -3.2660766e-01   5.5008056e-01
  -1.4310224e-01  -5.5697090e-02
  -5.2428392e-01  -2.6036637e-01
  -5.2992434e-01  -1.3303178e-01
  -1.5691150e-01   9.2878262e-01
  -1.8863241e-01   7.9663099e-01
  -1.8851081e-01   1.2068341e+00
   8.1985695e-01   4.7664998e-01
  -4.5666250e-01   9.8984175e-01
  -6.1719441e-01   8.8304027e-01
  -5.1250824e-01   9.0376771e-01
  -3.8796802e-02   8.5452076e-01
  -1.1969547e-01   9.0195252e-01
  -2.2302730e-01   6.5495393e-01
   8.5606998e-02   6.4337025e-01
   6.9850961e-01  -1.4378338e-01
   3.6192686e-01   5.5559663e-01
   1.4609485e-01   6.6680703e-01
   6.2369947e-02   5.3857354e-01
   2.5487400e-02   7.5738865e-01
  -2.8657968e-01   7.7960221e-01
  -2.1591786e-02   3.1692833e-01
   1.3336390e-01   4.6037575e-01
   3.2248812e-01   1.8977788e-01
   2.2945737e-01   7.4444939e-01
   5.2143828e-01   8.7238985e-02
   3.6093604e-01   2.5814292e-01
   9.6782838e-02   2.8147608e-01
   6.1943558e-02   2.6655547e-01
   2.6582109e-01  -1.7353568e-01
   2.7251581e-01   1.9414613e+00
   4.3088502e-02   1.1678758e+00
   1.4186895e-01   1.6600933e+00
   1.3564829e-01   1.8839591e+00
   2.1455366e-01   1.4362408e+00
  -4.2209406e-01   7.4713947e-01
   9.2749710e-02   2.3912531e+00
  -2.9088524e-01   6.1512594e-01
  -4.5658911e-02  -4.9063268e-01
  -4.3767346e-01  -8.6452569e-03
  -9.7554847e-02   1.2069292e+00
  -2.2986062e-01   5.7891477e-01
  -2.9974988e-01   1.5652395e-01
  -1.8943992e-01   4.3437594e-01
   4.9334466e-01   3.1530652e-01
   2.1006595e-01  -4.2994659e-01
   1.3229676e-01   7.4580115e-01
  -3.4192095e-01   9.8911953e-01
  -1.8261745e-01   1.1866900e+00
   3.8942483e-01  -4.3025375e-01
   8.4133570e-02  -7.3693106e-01
   5.6404142e-01   9.9173589e-01
  -4.9393561e-01  -3.3610650e-02
  -3.0097004e-01   7.3991527e-01
  -3.3943938e-02   7.8667050e-01
  -2.6512535e-01   1.4819480e+00
   1.8972107e-01   5.8098286e-01
  -1.5150320e-01   1.1563766e+00
  -5.7640920e-01   1.4075576e+00
   7.1178508e-02   7.2082664e-01
   1.9029681e-01   1.0157268e+00
  -4.8623301e-01   5.9341950e-01
  -1.2982049e+00  -9.6421333e-01
  -1.7381325e-01   6.4982515e-01
   4.9278354e-01   1.0668464e+00
  -4.8903742e-02   1.4390945e+00
   7.6341705e-01   6.8915745e-01
   1.5576038e+00   5.2346365e-01
  -1.2470201e+00  -6.6630916e-01
  -1.3316387e+00  -3.3866224e-02
  -2.0445305e-01   6.3560952e-01
  -8.9880028e-02   9.9208103e-01
   2.4309276e-01   1.0204401e+00
   1.9163297e-01   8.1658802e-01
   3.6727468e-01   8.3782261e-01
   1.2724890e-01   7.8458525e-01
   1.9431198e-02   6.9660311e-01
   3.0491195e-01   3.0241932e-01
   7.2607387e-01   4.7134606e-01
  -2.6942099e-01   5.9647466e-01
  -2.2834663e-01   2.9428229e-01
   1.2339599e-01   3.8426274e-01
   2.0482735e-02   6.4650121e-01
   3.9442195e-01   4.2248475e-01
   7.5771185e-01   5.9770390e-01
  -3.0747800e-02   5.1480148e-01
   8.6364785e-02   6.4993835e-01
  -4.6655741e-02   2.5176404e-01
  -3.9874786e-02  -9.0055235e-02
   1.2599418e-01   5.7659546e-01
   3.0189549e-01  -1.0038703e+00
   8.2141259e-01   1.7342482e+00
  -6.2635190e-01  -9.7523834e-01
  -4.8294138e-01  -8.0078158e-01
  -8.5717783e-02   1.5490159e+00
  -6.0267121e-01   3.4036010e-01
   1.1747000e+00   2.3129508e+00
  -2.2078241e-01   2.3982637e+00
   2.0652278e-01   3.5115495e+00
  -4.6503545e-01  -1.7711444e-01
  -3.9245735e-01  -1.9739128e-01
   1.0146395e+00  -1.8866870e-01
  -6.1550618e-01   1.1785412e+00
  -4.6399481e-01   1.4083605e+00
  -1.8139981e-01   2.6968348e+00
   1.3640340e+00   1.8387517e+00
   7.4521787e-02   2.1630369e+00
  -4.2003316e-01   1.8433919e+00
  -4.0083472e-01  -8.0711713e-01
  -1.7721392e-01   1.6883172e+00
   9.7020313e-02   1.2917939e+00
   9.5970363e-01  -1.4214473e-01
   7.4858193e-01   1.1385227e+00
   1.5446172e-01   1.4240301e+00
   5.9514082e-01   1.2273434e+00
   2.0764830e-01   3.6137614e-01
   3.5748572e-01   1.6002753e+00
   2.1682976e-01   1.1335748e+00
   3.3633727e-01   7.5274765e-01
  -1.6483180e-01   1.9357671e+00
  -4.8404298e-01   6.3058460e-01
  -5.4399366e-02   7.8708261e-01
  -3.9338611e-01   1.5971918e+00
   5.3477655e-02   1.4912866e+00
  -4.7062869e-02   4.9649633e-01
   2.1536912e-01   1.3684025e+00
  -4.3390627e-01   1.1498981e+00
  -3.3567221e-01   2.0001970e+00
  -1.2750487e-01   2.0135458e+00
  -4.2269682e-01   1.8062207e+00
  -4.0496287e-01   5.6411878e-01
  -3.1043634e-01   6.3363972e-01
  -5.8593978e-01   9.1937778e-01
   3.3623691e-01   1.5637995e+00
   9.8273182e-03   1.2763783e+00
  -4.3486441e-01   1.3304728e+00
  -5.2198485e-01   1.1678200e+00
  -2.7458690e-01   1.5235265e+00
  -2.2518874e-01   1.2171486e+00
  -2.9985916e-01   3.1214069e-01
  -6.7786965e-01   1.6117050e+00
  -6.3483753e-01   1.1372703e+00
  -5.9869558e-01   7.5467560e-01
   4.9313587e-03   1.9445402e+00
   1.7243860e-01   4.8309199e-01
  -2.6411980e-02   6.3886619e-01
   1.3140538e-01   1.4733064e+00
  -1.8242859e-01   1.4326609e+00
  -3.2453131e-01   4.4174968e-01
  -2.2965661e-01   1.3273411e+00
   4.6176934e-01   9.9243793e-01
   5.1898851e-01   1.8462551e+00
   3.4099070e-01   1.8929277e+00
   5.0967042e-01   1.6458008e+00
   6.6908800e-01   3.8986950e-01
   5.7315984e-01   4.7593385e-01
   7.0240894e-01   7.2740740e-01
   3.6310548e-01   2.2788170e-01
  -2.0309451e-01   7.0741963e-01
   1.0777230e+00   1.8924830e-01
  -8.1208812e-01   7.9533722e-01
  -7.0413437e-02   1.0626405e+00
  -6.3146285e-01   8.7394972e-01
   9.4039998e-01  -1.1152952e+00
   1.7731007e-01   1.1035078e-01
  -1.2932623e-01   6.2844135e-01
  -1.0376470e+00   1.1431194e+00
   4.9561394e-01   3.3117486e-01
   1.9288296e-01   2.3968873e-01
  -1.1939025e+00   9.6925635e-01
  -4.5196262e-01   1.4226938e+00
  -8.8094231e-01   1.3544814e+00
   6.7877789e-01   3.1209857e-01
  -3.7853839e-01   1.5744270e+00
  -3.9186777e-01   6.7096493e-01
  -3.5912033e-01   1.1225154e+00
   6.4514212e-01  -1.1059826e+00
   5.5805272e-01  -8.5114963e-01
   1.3673552e+00  -1.6082239e+00
   9.7640482e-01  -1.2763220e+00
  -4.9927083e-01   6.9424317e-01
  -4.6333435e-01   1.0109560e+00
   3.0203026e-02  -2.4364507e+00
  -6.2412616e-01  -7.0004065e-01
  -8.1799454e-01  -8.4072722e-01
   5.0882431e-01   7.4202796e-01
   2.5875272e-01   7.4818173e-01
   2.1037930e-01   1.1112038e+00
   1.8794770e-01  -3.4285153e-01
  -3.9096801e-01  -2.6965553e-01
   1.1817154e-01  -1.0901376e+00
   9.6484314e-02  -9.9261212e-01
   2.2411140e-01  -1.1171229e+00
  -4.0736735e-01  -1.2007684e+00
  -5.6055593e-01  -3.6297639e-01
  -5.3605509e-01   2.1409494e-02
  -2.4431121e-01   1.4480149e+00
  -2.8680513e-01   1.1559748e+00
  -5.5279557e-01   1.5918337e+00
  -1.3635458e-01   2.1487294e+00
   9.0202041e-01   1.8379116e+00
   6.4817368e-01   1.6790512e+00
   8.6063782e-01   8.0058181e-01
  -1.0469495e-01   1.7724640e+00
   1.5704633e-01   2.1750215e+00
   1.6780984e-01   2.1624453e+00
  -1.6795753e-01   3.8853591e-01
   4.8962670e-01   2.0448270e+00
   2.6753883e-01   6.0149569e-01
  -3.9278742e-01   2.5643823e-01
   6.8520866e-01   1.1282209e+00
  -7.4807749e-01  -2.9688394e-01
  -6.3127489e-01   4.2259364e-01
  -1.1702777e-01  -6.3795474e-01
   1.7349771e+00   3.9817094e-01
   2.9052426e-01   3.6745307e-01
  -2.4014188e-01   1.8596464e-01
  -1.1486871e+00  -3.8799447e-01
   2.2072241e-01   8.3247216e-01
   2.0657730e-01   3.4001576e-01
  -1.0899628e+00  -5.0439555e-01
  -1.0960535e+00   1.2202362e-01
  -1.2029805e+00  -4.1196348e-01
   4.8840141e-01   7.3047285e-01
  -1.1699395e+00   1.4164144e-01
  -4.6698724e-01   1.1183159e-01
  -7.7110661e-01   1.6100572e-03
   1.5878265e+00   2.5432719e-01
   1.3097138e+00   3.2366842e-01
   2.3474555e+00   8.7716394e-01
   1.8656259e+00   5.4194131e-01
  -4.5104055e-01  -3.3385990e-01
  -7.0595767e-01  -1.9970363e-01
  -7.7254654e-01  -8.2648956e-01
  -7.4762801e-01   5.6328283e-01
  -5.7313388e-01   2.9883886e-01
   9.5831747e-01   1.3182036e+00
   8.1996230e-01   2.1452175e-01
   4.2918136e-01  -2.6714195e-01
  -8.7721514e-02   5.2411110e-01
  -6.9244088e-03   9.4192428e-01
  -1.6015224e-01   1.0636016e+00
   7.8822932e-01   1.3949371e+00
   2.8404154e-01   1.2770709e+00
   4.8122365e-01  -2.6543539e-01
  -2.3968915e-01   6.1021265e-01
  -7.2133353e-01   1.0860283e+00
  -7.7072353e-01   9.2669215e-01
  -5.7487791e-01   1.0398059e+00
  -4.5979899e-02   7.0022598e-01
   6.6385025e-01   7.4047699e-01
  -2.1051734e-01   9.3319776e-01
  -2.9313174e-01   4.3978243e-01
   7.0072550e-03  -7.9824474e-02
  -6.2668016e-01  -8.4366929e-01
  -5.7260937e-01  -1.3634080e+00
   2.8920701e-01   9.2013767e-01
  -1.6789679e-01   7.4216102e-01
  -6.8663331e-03   1.0972618e+00
  -8.3888652e-01   8.8417515e-02
  -7.0864916e-03   1.3982056e+00
   1.7668752e-01   1.5992894e+00
   2.4863382e-01   1.9782739e+00
  -1.1077760e-02   1.2462393e+00
  -3.7858259e-01   5.0872784e-01
   5.1080587e-01  -7.7518582e-01
   5.7856746e-01  -1.0277142e+00
   4.1250060e-01  -1.3673800e+00
   2.6630033e-01  -1.8673534e+00
  -7.3328424e-02   2.7208054e-01
   6.0489080e-01  -1.9791775e+00
   2.5342830e-01   1.9315419e+00
  -9.9435509e-02   1.4371254e+00
   6.6784724e-02   1.7301690e+00
  -8.3134145e-01   1.2302905e-01
   1.3489311e-01   2.2028656e+00
   7.7020349e-02   1.7245865e+00
  -5.9284802e-03   2.3386823e+00
  -4.0057090e-02   7.4608125e-01
   3.4630729e-02   2.7624538e-01
   1.7911670e-01   8.4083671e-01
   5.5097765e-01   1.2953621e+00
   1.4872235e-01   8.0651065e-01
   2.6578891e-01   8.6988192e-01
  -4.7697567e-01   2.7402907e-01
  -5.9274752e-01   3.1504420e-01
  -4.8322298e-03   4.1493407e-01
   8.8870919e-01   8.2477370e-01
   1.9261190e-01  -5.4621998e-01
  -7.2007278e-01   6.6950763e-01
  -2.3963352e-01   4.2801405e-01
  -4.3254964e-01   1.4059733e-01
   8.0155752e-02   4.4018441e-01
  -1.2550473e-01   6.5842126e-01
   3.7326833e-02  -5.2452892e-01
  -7.9285607e-02  -8.1287909e-01
   3.5512078e-01  -1.6301271e-01
  -2.1502008e-02  -9.3369948e-01
  -3.9559234e-01   1.2825036e+00
  -1.2548764e+00   5.8986883e-01
  -9.8710570e-01   1.0404631e+00
   1.3620368e-01   1.0266048e+00
   3.7668983e-01   4.8544102e-01
   9.6564330e-01   7.6292236e-01
   8.4411363e-01   1.0105311e+00
  -1.0442006e+00   8.6588093e-01
  -1.1013984e+00   7.1412929e-01
  -1.1356643e+00   8.6319963e-01
   9.7423509e-02  -6.4312667e-02
   9.7627405e-01   1.3056464e-01
   1.9595611e-01   8.5825155e-02
   1.0457998e+00   3.5551829e-01
  -2.9352332e-01   1.4344164e+00
   2.6362035e-01   1.1620975e+00
   7.1421109e-01   1.0762545e+00
  -8.2014409e-02   5.7631619e-01
   2.8334728e-01   1.6380892e+00
  -3.7732831e-02   4.2385527e-01
  -2.1930011e-01   1.1455732e+00
  -1.6593018e-01  -4.8334608e-01
  -7.8970569e-02   3.7083478e-01
   3.8918578e-01   8.1391064e-01
   5.0784074e-01   1.5022117e+00
  -6.9146561e-01   1.1736331e-01
   3.1880480e-01  -4.6600630e-01
  -2.2460784e-01   8.5026969e-01
   1.2724819e+00  -1.2573664e-01
  -9.6005371e-01  -4.1554268e-01
   2.9223202e-01  -3.1654602e-02
  -6.9893111e-03  -2.6952025e-01
  -1.0863093e+00   1.9043772e-01
  -1.0992270e+00  -3.9658693e-02
   4.9627033e-01   6.2150625e-02
   1.4949012e+00   1.7675894e-01
   9.4710783e-01   1.5271030e-01
  -5.1319165e-02   2.5965437e-01
   4.7752775e-01   7.4650381e-01
  -8.5398263e-01  -1.6915855e-01
  -2.6285788e-01  -3.1238861e-01
  -1.5187878e-01  -1.8204450e-01
   9.9776275e-01   2.1952134e-01
  -2.0755625e-01   3.7018716e-02
  -2.6724190e-01  -7.0076968e-02
  -7.7127268e-01  -2.5514630e-01
   4.7182991e-01   8.8551895e-01
   3.3820172e-01   4.0537434e-01
  -4.7235818e-01   2.1544734e-01
   2.5104596e-02   1.8297619e+00
   7.0005408e-01   8.3985337e-01
   5.0841159e-01   1.3429188e+00
   2.6123083e-01   1.2614345e+00
   4.9147477e-01   1.8820701e+00
   2.3921690e-01   2.7638403e-01
   1.8222966e-01   2.0419064e+00
  -3.6004434e-02   1.6677395e+00
   3.5038019e-01   1.6868603e+00
   2.4736430e-01   1.7484410e+00
   1.3753689e-01   1.1436202e+00
  -6.5147409e-01   1.6073456e+00
   2.1088856e-01   1.9534153e+00
   5.9090230e-01  -2.9809309e-01
   7.2349716e-02   1.6394038e+00
   8.7503030e-02   1.3841601e+00
  -3.4334694e-01   1.1152770e+00
   1.2491394e-01   1.6604719e+00
  -8.3785135e-01   1.5462374e+00
  -7.3969238e-01   1.5616484e+00
  -8.6567480e-01   1.2834846e+00
  -7.2693415e-01   1.3928590e+00
  -2.8583214e-02   1.7652883e+00
  -6.4576447e-01   8.0385208e-01
   4.7017404e-01   4.7138783e-01
  -9.5293075e-02   7.8736301e-01
  -2.9771642e-01   5.3900456e-01
  -1.0537196e-01  -8.1519745e-02
   3.7316659e-01   5.8771107e-01
   1.1906408e-01   5.6362238e-01
  -9.1363291e-01   8.9225571e-01
  -4.8944349e-01   8.1343548e-01
   1.9528851e-01   8.2851455e-01
   9.6260235e-02   8.3070861e-01
  -3.7276187e-01   3.7845997e-01
  -7.9152241e-01   6.7989975e-01
   1.2736227e-01   1.5759608e+00
   3.7287192e-01   1.7761707e-01
   3.2715776e-01  -5.9942704e-01
   7.6973558e-01  -5.1111617e-01
   9.6617574e-01   5.1693941e-01
  -1.0696122e+00  -4.5437900e-01
   6.0905406e-01   7.6135492e-01
   6.0439479e-01   7.9207686e-01
  -1.2054714e+00  -2.2911870e-01
   3.0593722e-01   2.9269712e-01
   4.7935545e-01   1.4817960e+00
   1.7059194e-01   1.7882450e+00
  -9.6636860e-02   1.2025587e+00
   5.8772786e-02   1.1337198e+00
  -1.5566277e-01  -1.4461674e-01
  -1.9950416e-01   1.1821800e+00
  -4.0713806e-01   1.0689493e+00
  -2.1585241e-01   9.8833071e-01
   7.4274904e-01   1.1503921e+00
   4.7179109e-01   8.8549413e-01
   7.3526921e-01   5.9405096e-01
   9.4242323e-01   1.0844690e+00
   4.9173044e-01   8.9424659e-01
   1.5767513e-01   9.7092829e-01
   7.1179113e-02   7.6257035e-01
  -3.1856979e-01   1.4814013e+00
  -2.9677915e-01   1.7317666e-01
  -5.4975271e-02   1.3668491e+00
  -3.2680192e-01   2.2107843e-01
  -1.4026449e+00   7.2790645e-02
  -6.1208453e-01   7.0233196e-01
  -3.7385059e-01   1.3837996e+00
  -4.2335026e-01   1.3126744e+00
   6.7027492e-01   1.2811880e+00
   1.8454666e-01   1.4405232e+00
   2.2035256e-01   1.2745129e+00
  -9.5417093e-03   6.9006956e-01
   1.4662822e-01   7.1949068e-01
   9.3724196e-01   1.3383165e+00
   3.1851876e-01   6.8389382e-01
   4.5576370e-01   5.1659927e-01
  -7.7971524e-01   4.8438794e-01
  -1.1059790e+00   1.4470725e+00
   1.7085314e-01   9.6969652e-01
   2.1632117e-01   1.4127524e+00
   5.1290794e-01   1.3898752e+00
   3.1705460e-01   1.2318506e+00
  -1.1864250e-01  -5.7347553e-02
  -1.9356236e-02   8.8727404e-01
  -4.6430226e-01   4.3989218e-01
  -3.5815523e-02   4.6458204e-01
  -2.4462433e-01   5.3741507e-01
  -1.7260637e-02   8.5745235e-01
  -2.5356232e-01   1.6907957e+00
  -5.4626261e-02  -1.6237489e-01
  -2.2779179e-01   1.0816877e+00
  -3.5263779e-01   6.5168623e-01
   4.3781803e-01   4.7877185e-01
   3.1773532e-01   8.2238104e-01
  -1.1457728e-01  -5.6276164e-01
   2.1767422e-01  -1.8955467e-01
  -1.1299769e-01  -7.6024611e-01
   2.4101223e-01   2.9599351e-02
   7.6341317e-01   4.0792745e-01
  -5.6616966e-02   8.5572697e-01
   7.5066205e-02   1.8057465e-01
   2.7490092e-01  -1.1907610e-01
  -4.2980487e-01   6.4510356e-01
  -6.5912724e-01   5.3916555e-01
  -1.0382437e+00  -3.5085539e-01
   3.4535936e-01   9.3394921e-02
   5.7072094e-01   1.2058068e-01
  -8.6680038e-02   5.3749475e-01
   1.1478564e+00   1.4469543e+00
  -1.8672752e-01   2.1286655e+00
  -2.1074403e-01   1.9959472e+00
   5.0446972e-01   1.0864293e+00
  -4.3129787e-01   1.4139827e+00
  -3.1401469e-01   1.9954827e+00
  -3.3177250e-02   9.6920913e-01
  -2.1964836e-01   8.6740668e-01
  -2.6253156e-01   1.2978992e+00
   7.9787146e-01   3.0841306e-02
  -4.0073633e-01  -2.5357025e-01
   8.0012275e-01  -4.6705793e-02
  -1.6552916e+00   1.0184054e+00
   2.4846901e-01   9.4684913e-01
   8.2292532e-01   5.5440403e-01
  -9.3745267e-01   4.9467370e-01
  -1.1251305e+00   1.3343506e+00
  -1.1602576e+00   1.2322711e+00
   2.7826586e-01   8.3291635e-01
   7.4411562e-01  -1.5467351e+00
   6.1118309e-01  -1.3873566e+00
   9.8173075e-01  -7.2945667e-01
   2.5390742e-01  -2.2796861e-01
   2.8236528e-01  -2.3525346e-01
  -1.8444477e-02   1.9981724e-01
   3.1369903e-01   4.9296981e-01
   2.8449103e-02   8.0724218e-01
  -3.1184382e-01   3.3231666e-01
   1.1646563e+00   1.2876570e+00
  -6.8314310e-01   5.6997155e-01
   5.1293012e-03   3.9008094e-01
   3.1039209e-01   6.2559502e-01
  -1.7313409e-01   2.2922095e-01
   4.5935329e-02  -1.4849702e-01
   2.4521297e-01   5.1994473e-02
   8.9992086e-02  -1.0317540e-01
   4.0896486e-02   8.1206222e-01
   2.1547102e-01   5.3084649e-01
  -3.9296328e-01  -7.6433685e-01
  -4.4138987e-01   4.2599365e-01
  -9.7518781e-01   5.5197187e-01
  -5.8571673e-01  -2.6018122e-01
  -3.9555233e-01  -2.5869493e-01
  -8.4646944e-01  -1.5055549e-01
  -2.9527028e-01   1.9130238e-01
  -3.7527799e-01   1.6200925e-01
   7.3337602e-01  -5.9666627e-01
   3.1842488e-01   1.0234150e+00
  -8.3802764e-02  -2.6699200e-02
  -3.9684611e-01   6.6107575e-01
  -5.3711304e-02   4.2987851e-01
  -4.8767969e-01  -2.6817725e-01
  -1.7966482e-01  -1.7661681e-01
  -1.5938982e-01   6.3848999e-01
   6.8995388e-01   9.5068646e-01
  -6.5777534e-01  -1.3374409e+00
   1.6293283e+00   1.4675092e+00
   1.7326027e+00   1.7590186e+00
  -5.8652917e-01   4.2152278e-01
  -3.9221231e-01   6.9171917e-01
  -5.0297816e-01   7.3007477e-02
  -3.2866562e-01   1.1306705e-01
  -3.3293045e-01   8.5033316e-01
  -1.6573472e-01   1.0564627e+00
   1.7636920e-01   8.3302016e-01
  -1.3697603e-01   8.5107585e-01
   6.7907685e-01   1.7165295e+00
   4.3856267e-01   9.5259035e-01
   1.1656736e+00   1.4496525e+00
   7.9438137e-02   6.8588971e-01
   2.2650153e-01   6.3739618e-01
  -4.8313746e-02   1.6903779e-01
  -6.0476079e-02   7.4958839e-01
  -1.9040163e-02   1.6902282e-01
  -6.5546320e-02  -1.1584906e-01
  -3.1572880e-01   6.3961470e-01
  -3.9701965e-01  -1.4985351e-01
  -5.0887160e-02   1.6900084e+00
   5.8530937e-01   7.9805595e-01
   5.5446314e-01   1.2004202e+00
   4.9337334e-01   1.7504184e+00
   2.6505442e-01   1.6051798e-01
   1.6391608e-01   1.9047605e+00
  -9.9976316e-02   1.5565420e+00
   3.2276241e-01   1.5708238e+00
   2.6101038e-01   1.6032535e+00
   1.1812629e-01   1.0405233e+00
  -6.3772799e-01   1.4279832e+00
   2.4778158e-01   1.7884794e+00
   1.6975385e-01  -6.5846219e-02
   5.5089980e-01  -3.4778192e-01
  -4.7259130e-02   1.5648750e+00
   9.8535990e-02   1.2543300e+00
  -3.2742810e-01   9.5980168e-01
   1.7484128e-01   1.4918477e+00
  -7.6482634e-01   1.3271041e+00
  -7.7457403e-01   1.4071983e+00
  -7.4923083e-01   1.0451830e+00
  -6.2646141e-01   1.1666711e+00
   7.2543384e-02   1.5587141e+00
  -3.6986381e-01   4.1392518e-01
  -3.7097683e-01   4.7994925e-01
  -4.7055823e-01   7.6209993e-01
  -5.0241477e-01   3.0063337e-01
  -3.8569806e-01   6.5450282e-01
  -5.2801561e-01   3.3806859e-02
  -3.9323332e-01   2.5884425e-01
  -7.8296699e-01  -1.6150493e-01
  -5.5648358e-01  -3.0712227e-01
  -3.8116825e-01  -9.0207055e-02
  -3.0990619e-01  -1.0850810e-01
  -4.4395929e-01   2.0874352e+00
   9.4623392e-01   7.0722704e-01
  -6.5204392e-01   2.1507665e+00
   4.7581402e-01  -7.5570207e-02
   9.5776456e-01  -1.9514879e-01
   1.5145025e-01   1.4651366e+00
  -6.5820323e-01   1.9598366e+00
  -3.7744551e-01  -6.1109685e-02
   1.2548924e+00   4.1229385e-01
   1.1177980e+00   3.5419399e-01
   1.3426733e+00  -1.0298598e-01
   9.3631116e-01   2.4243791e-01
  -7.7664445e-01   5.2153750e-01
  -4.5112420e-01  -9.1530163e-02
  -7.5663111e-01   2.3460029e-01
  -3.0797922e-01   5.1063531e-01
  -3.6488412e-01   6.7753242e-01
  -5.0610094e-01   2.3652203e-01
   1.8414566e-02   1.6851808e-01
  -6.9912479e-01   2.1943647e-01
   1.8454693e-02  -2.0709547e-01
   1.9333084e-01  -3.6058272e-01
  -1.9519899e-01   4.4276866e-01
   4.1354216e-01   2.0659679e-01
   3.6913963e-01   6.0460234e-02
   6.5472550e-01   1.4747188e-01
   3.8184481e-02   4.5142257e-01
  -2.6681067e-03   2.5474311e-01
   2.8817504e-01  -7.5173138e-02
   5.6018399e-01  -1.1904274e-01
   7.9126772e-01   1.3099044e-01
   7.1493731e-01  -1.3419746e-01
  -1.2526364e+00  -4.1419294e-01
  -3.7140434e-01   4.6319242e-02
  -5.7654635e-01  -2.7982965e-01
   2.3967306e-01   3.5080454e-01
   4.0243946e-01   5.8733172e-01
  -2.2680997e-01   1.1228984e-01
   7.3711193e-01   1.3646078e+00
  -4.3594206e-02   1.2125200e+00
  -3.0113549e-01   1.1120704e+00
   2.9575626e-01   5.0340357e-01
   5.2569222e-01   8.2080581e-01
   1.3232849e-01   3.2391134e-01
  -3.1738534e-01  -1.0570349e-01
  -1.8503609e-02   2.5150348e-01
  -1.2347544e+00   8.3300963e-02
  -6.3351566e-01  -6.2728201e-02
   3.5830109e-01   3.0935818e-01
   4.6293271e-01   2.0135585e-01
   7.9120210e-01  -1.0352459e-01
   3.5428725e-01   5.5452513e-01
   6.7656113e-01  -1.0829659e-01
  -2.6902228e-01   3.7466502e-01
   8.4115593e-01  -2.4105768e-01
  -4.7340614e-01   9.8367161e-01
  -4.4249611e-01   3.0809921e-01
  -4.3948909e-01   9.1840116e-01
  -4.8571129e-01   5.6845972e-02
  -2.0299892e-01   6.1102387e-02
  -7.0336437e-01  -2.0049972e-01
  -5.2098326e-01  -3.0988699e-01
  -2.1483861e-01  -2.6851350e-01
  -4.5134918e-01   6.2523332e-01
   5.2750334e-01   1.3061605e+00
   6.8418095e-01   1.6586617e+00
   5.5480561e-01   1.6615473e+00
   6.1506035e-01   1.2887496e+00
  -5.7461483e-01   2.0368952e+00
   3.7311145e-02   6.2436101e-01
  -4.1740297e-01   1.6222110e+00
  -3.6399920e-02   1.9659175e+00
  -5.2782926e-01   2.0719956e+00
  -4.0263554e-01   4.7133089e-02
   1.4221345e+00   1.4115881e-01
   1.5463250e+00  -3.2979390e-01
   8.8623057e-01   5.5534531e-01
  -9.5216571e-01  -3.8983363e-01
  -6.4290966e-01   6.8599717e-02
  -2.5214877e-01  -2.1560110e-01
  -7.3059246e-01   1.8236333e+00
  -2.8445066e-01   7.4333877e-01
  -3.1666770e-01   9.4824803e-01
   5.4983913e-01   2.4475592e-01
   2.7841144e-01   4.4134297e-02
  -1.7881628e-01   5.8148167e-01
  -8.2653811e-01   2.2371332e+00
  -5.1687977e-02   5.5975591e-01
   4.2601706e-01   3.9511177e-02
   8.9983675e-01  -1.2406097e-01
   7.6278811e-01   8.5696178e-01
   5.0906594e-01   1.2123383e+00
   3.9730921e-01   5.0716628e-01
  -2.2753540e-01   7.2735950e-01
  -2.2142199e-01   7.5231449e-01
  -5.3634057e-01   1.0059921e+00
   9.6517202e-02   1.0410613e+00
   3.1401892e-01   1.2486785e+00
   3.5305807e-02   2.8152611e-01
  -1.6858653e-01  -1.2481710e+00
   1.2880734e+00   9.6537558e-02
  -1.2061004e+00   8.2029576e-02
  -3.8334476e-01   1.2315691e+00
  -4.9404067e-02   9.9221177e-03
  -1.0195270e-01   2.0429834e+00
  -2.6864617e-02  -3.7113692e-01
   2.8227152e-01   1.5868734e+00
  -5.2629480e-01  -1.0792598e+00
   1.0413663e-01   2.0186583e+00
   2.2990939e-01   2.1348483e+00
   1.2396205e-01   1.0422063e+00
   4.3419482e-01   1.4371553e+00
   2.8686516e-01   9.9374693e-01
  -2.4897352e-01   4.2520055e-01
  -3.6000445e-01  -1.6750619e-01
   9.2411837e-01   1.3570108e+00
  -1.4679297e-01  -3.2283726e-03
   1.3720317e-01  -4.0158513e-02
  -7.8374723e-01  -1.4058394e-01
   2.9647229e-01   1.0930296e+00
  -2.2572938e-01   6.6552087e-02
   2.1146200e-01  -5.3114469e-02
   2.5692875e-01  -2.1327726e-02
  -2.5715451e-01   3.7954402e-01
  -1.0625817e-01   3.4282098e-01
   1.6135024e-01   1.2558709e+00
   5.6866212e-01   7.6879972e-01
  -7.1440188e-01  -2.2561634e-01
  -1.1993285e+00   4.3387369e-01
   1.7378485e+00  -2.9903106e-01
   7.9591274e-01   1.0443884e+00
   5.3319994e-01   9.9079165e-01
   2.8668154e-01   1.6442371e+00
   9.8012457e-01   1.4028826e+00
   1.1156906e-01   1.7323455e+00
   5.4855221e-01   1.4544292e+00
   4.1999962e-01   9.7052506e-01
  -1.4256462e+00   1.8862034e+00
  -4.3117550e-01   1.3030172e+00
  -6.8760556e-01   6.6558390e-01
  -1.6701323e+00   8.6015360e-01
   3.3393064e-01   2.3860806e-01
  -5.6752760e-01  -2.3909442e-01
  -1.1116622e+00  -2.2290753e-01
  -6.8874086e-01  -5.1243769e-01
   7.4657573e-01   9.5785565e-01
   4.9775782e-01   7.5793786e-01
  -1.5154220e+00   3.5069203e-01
  -4.1412556e-01   7.9966621e-01
   4.4012371e-01   8.4236179e-01
  -4.7672806e-01   1.7340694e-01
  -6.5135211e-01   1.9254580e-01
  -1.1117472e+00   3.9306650e-01
  -5.1619967e-01   7.4260800e-01
   7.3939665e-01   4.3810551e-01
   1.1615975e+00   8.8126007e-02
   1.1857248e+00  -2.2116277e-01
   7.5290023e-01   4.7599397e-02
   9.1190514e-01   7.8868230e-01
   9.1294520e-01   8.2040098e-01
   5.5849838e-01   3.9163780e-01
  -4.2091447e-01   3.9043577e-01
  -7.6693605e-01   6.6506060e-01
  -6.3186703e-01   2.3091363e+00
  -1.6726095e-01   1.3119391e+00
  -4.9968925e-01   2.2422434e+00
  -7.8321926e-01   1.0654694e+00
  -3.1691027e-01   2.2929906e+00
  -9.5714877e-02   2.3789784e-01
  -3.0408791e-01   1.1422144e+00
   1.9085590e-01   4.7958596e-01
  -7.4762353e-01   3.1538386e-01
   7.3335759e-01   4.0622725e-01
   1.1119724e+00   4.9756363e-01
   6.0727331e-01   2.4145571e-01
   4.1568874e-01  -1.6570689e-01
   7.6794160e-01   2.7765730e-01
   8.4228404e-01   2.5216237e-01
   5.0597082e-02   3.6134011e-01
  -3.8624249e-01   1.0036429e+00
  -5.7062200e-01   8.8655676e-01
  -2.1673309e-01   1.7855086e+00
  -7.6988375e-01  -6.1309855e-01
  -8.4356667e-01  -1.0924362e+00
   4.8419969e-01   1.0158832e+00
  -4.7471512e-02   8.6626276e-01
   9.4088454e-02   1.2427241e+00
   2.6376328e-01  -5.4300767e-01
   7.1567475e-01   8.9292405e-01
   6.3156909e-01   1.9124541e+00
   1.8712305e-01   1.3388991e+00
  -7.0039062e-01  -1.1618078e+00
  -1.4544819e+00  -6.3196627e-01
   2.3935354e-01  -8.7552556e-01
  -7.7578532e-02  -1.1154480e+00
  -5.4335152e-01  -1.3677885e+00
   6.6616867e-02   3.3118623e-01
  -1.7030926e-01  -1.6187476e+00
  -8.8064743e-02   1.1690123e+00
  -8.1182314e-02  -1.2212277e+00
   2.4434300e-01   1.5122449e+00
   2.3475041e-01   1.5407102e+00
   3.9881201e-01   1.7632888e+00
  -7.2987539e-01   3.0945680e-01
   6.6273882e-01   2.1337283e+00
   4.8821495e-01   1.4530594e+00
   7.9490827e-01   2.1152818e+00
  -1.3004595e-01   1.2011934e+00
   5.7435782e-02   1.1193228e+00
  -2.7536214e-01  -1.5702829e-01
  -2.3927801e-01   1.1935289e+00
  -4.6685648e-01   1.1055287e+00
  -1.5789621e-01   9.8293022e-01
   8.4612337e-01   1.2094877e+00
   4.9507376e-01   8.4705342e-01
   7.0603311e-01   5.1840121e-01
   9.7384553e-01   1.0080667e+00
   4.5513602e-01   8.6984879e-01
   1.9776358e-01   9.1567140e-01
   3.8258122e-02   7.6026793e-01
  -2.7048227e-01   1.4909514e+00
  -3.1788289e-01   1.3798762e-01
  -2.9298634e-02   1.3650557e+00
  -3.7727957e-01   2.3956243e-01
  -1.4606497e+00   1.7988585e-01
  -6.4461828e-01   7.3933630e-01
  -4.1704219e-01   1.2971551e+00
  -4.2077124e-01   1.3376685e+00
   7.2302460e-01   1.2287928e+00
   2.6040298e-01   1.4129447e+00
   2.5337395e-01   1.2534704e+00
   2.6862561e-02   6.7888728e-01
   1.7413018e-01   6.9695010e-01
   1.2090628e+00   2.1735108e+00
  -3.9159820e-01  -8.0684268e-01
  -6.5480993e-01  -2.0649830e-01
  -1.5436946e-01   1.0540107e+00
  -1.3702917e-01   2.1667501e+00
  -1.7280906e-01   1.0394159e+00
   8.1187990e-01  -2.0524591e-01
   3.7961161e-01   1.9093806e+00
  -1.6423240e-01   2.6114833e+00
  -1.5799012e-01   2.5702752e+00
   2.7080683e-01   2.5309628e+00
  -3.1064838e-01   2.9217103e+00
  -3.9759123e-01   2.8036438e+00
   6.9788755e-01   1.4072990e+00
  -8.2817071e-01   3.5685466e+00
   5.3198319e-01   5.8087283e-02
   4.5809206e-01   1.3004611e+00
   1.1257758e+00  -1.0223805e-01
  -9.3795591e-02  -1.1099794e-01
   7.2452359e-01   1.1248643e-01
   1.1792929e+00  -2.6521916e-02
   1.1416969e+00   1.9531219e-01
   4.8814213e-01  -2.4837567e-01
   1.1913670e+00   5.2339748e-01
   1.4485771e+00   3.4214344e-01
   1.4592240e+00  -1.1029007e-01
   1.1895104e+00  -1.9166425e-02
  -2.3708081e-01  -4.7034447e-02
   3.7657766e-01  -3.0988960e-01
   3.9286146e-01  -1.7251217e-01
  -1.4498105e+00   1.2794982e-01
  -1.4884548e+00   4.6359097e-01
  -2.2045807e+00   1.3254368e+00
   1.2281534e-01   1.1655530e-01
  -4.0829144e-01   2.9885800e-01
  -1.2516339e+00   4.4994070e-01
  -1.7825747e+00   1.0018927e+00
  -1.8871023e+00   1.0181716e+00
  -1.0271150e+00   6.7845981e-01
  -8.7803578e-02  -5.1408014e-01
  -5.9789490e-01   2.1367966e+00
  -6.4546576e-01   1.8719124e+00
   4.8104347e-01   2.5581729e+00
  -3.6320362e-01   7.8753050e-01
  -1.7358145e-01   7.2897149e-02
  -4.6173427e-01   3.5958555e-01
  -2.1698875e-01  -2.7167267e-01
   1.3299110e-01   1.8504071e+00
   3.7990218e-01   1.3443010e+00
  -1.2097158e-01   2.7087997e+00
  -3.5706852e-02   2.6228617e+00
   1.4378397e-01  -5.6305863e-01
  -1.8668369e+00   2.8787390e-01
   1.2558133e+00   2.3510457e+00
  -7.5622762e-02   2.4903540e+00
   3.8414931e-01   3.8443249e+00
   8.4919727e-01   2.3884357e+00
   1.0189298e+00   3.9387211e+00
  -8.7689111e-01   5.0436856e-01
  -1.0433471e+00   6.4315121e-01
  -8.4819625e-01   1.4612931e+00
  -8.7059350e-01   7.5748256e-01
  -6.1005830e-01   1.4896127e+00
   6.4460256e-03   1.8036494e+00
  -8.0489175e-01   1.2902526e+00
  -3.6175129e-01   5.6566506e-01
  -7.5744684e-02   3.2562786e-01
  -3.7113079e-01   8.2397333e-02
  -1.7059909e-01   3.4990737e-01
  -5.1856184e-01  -5.6851329e-01
  -2.6771929e-01   1.2313017e-02
  -1.7854237e-01   9.2998235e-01
   4.0744294e-01   5.9593880e-01
   1.1831958e+00   1.9096753e+00
   1.2459127e+00   2.1973853e+00
   1.2147975e+00   2.0658631e+00
  -8.3472218e-01   8.1693206e-01
   1.5409062e+00   2.6826367e+00
   1.1317039e+00   1.8846703e+00
   1.1023443e+00   1.8192440e+00
   2.5764656e-01  -4.5156890e-01
  -4.9437452e-02  -1.3732721e-01
  -1.3109676e-01   9.2613532e-01
   4.5435353e-01  -1.7532910e-02
   8.7647578e-01   6.9515899e-01
  -1.4416816e-01   3.5366652e-01
   3.8094872e-01   5.2282641e-01
   2.7606693e-01   7.1057438e-02
  -1.1586844e-01   2.1762428e-01
   2.2891567e-01   5.7213520e-01
   1.8484188e-01   4.5837226e-01
  -1.0699288e+00   1.2014702e+00
  -8.0388060e-02   2.0359072e-01
  -4.2132630e-01   1.1599025e+00
  -4.8410503e-01   1.0947293e+00
  -7.9773236e-02   2.8482659e-01
   5.3340155e-01   3.3813202e-01
  -1.4873195e-01   5.3001058e-01
   4.3978290e-01   5.0852401e-01
  -2.1271143e-01   1.1011941e+00
  -8.9272377e-01   8.3604060e-01
   2.7796438e-01   4.0682861e-01
  -8.0138524e-02   9.6178902e-01
   1.2436854e+00   1.8177771e-01
   4.1161268e-01   2.5494297e-01
   1.4989016e-01   2.0646849e-01
   2.8868446e-01  -6.3793411e-03
  -2.3842710e-01  -1.6947954e-01
   5.9263719e-01  -4.8168824e-01
   3.2200214e-01  -2.3328288e-01
   3.2371332e-01   7.3310615e-01
   2.0543578e-01   7.1265322e-01
   8.3563360e-01   3.6408389e-01
   9.8327164e-02  -2.5188308e-02
   1.1470890e-01  -5.2712121e-01
  -6.5750229e-01   2.0588363e-01
  -1.0751143e+00   4.8055316e-01
  -8.0226523e-01   1.1954011e+00
  -8.5182497e-01   8.4899110e-01
  -9.6119684e-01   8.8011398e-01
   7.2339336e-01  -1.8103140e-01
   3.6994682e-01  -5.0990060e-02
   3.3502929e-01   5.6543926e-01
  -4.6511460e-01   1.4622527e+00
  -5.6466860e-01   2.1730376e+00
   6.6881062e-01   1.5745613e+00
   8.9396384e-01  -1.1360131e-01
  -1.9014499e-01  -6.8155312e-01
   3.0781933e-01   1.4227697e+00
  -2.0790351e+00  -3.6093310e-01
   2.3952106e-01   2.0223137e-01
  -3.0580115e-01  -3.4918565e-01
  -1.0776409e+00  -1.3256734e+00
  -1.3104529e+00  -7.6258938e-01
  -1.1407856e+00  -1.8523503e+00
  -2.2192169e-01   2.4438801e-01
  -3.0801019e-03   2.7368004e-01
  -4.3542622e-01  -2.7090030e-01
   1.4922287e-01   2.0602514e-01
   7.2352338e-01   4.3815954e-01
   3.7236300e-01   4.2036904e-01
  -4.1144701e-01   5.4952982e-02
   3.2926558e-01   1.3593668e+00
   2.1533616e-02   2.0975674e-01
  -3.0421288e-01  -5.5968839e-01
   9.2061616e-01   3.2699013e-01
   8.6163705e-01   2.3287634e-02
   9.9330555e-01   3.9186093e-01
  -3.3770519e-01  -2.7707772e-01
   6.6297218e-01   6.5930838e-01
  -6.6470694e-01  -6.2538376e-01
   8.2109951e-01   1.5204849e+00
   1.7595545e-01   8.4958123e-01
  -3.0247253e-01   3.0876009e-02
   2.4463763e-01   3.0048902e-01
  -2.2023559e-01  -1.2806226e-01
   1.9826237e-01   1.4023259e+00
  -2.3198078e-01   1.5797649e+00
  -8.6271228e-01   1.6135242e+00
  -5.9116340e-01   1.4348141e+00
  -4.5868133e-01   1.6298472e+00
  -8.2885347e-01   3.6839009e-01
  -9.0730087e-01  -8.9242121e-02
  -5.5891454e-01  -1.1087163e-01
   2.2209612e-01   7.8513419e-01
  -4.6157643e-02   1.4404832e+00
  -8.4464406e-02   9.3854231e-01
  -4.3418047e-01   9.9709942e-01
   7.0793849e-02   1.3228951e+00
   3.8709726e-01   1.3155265e+00
  -3.0118451e-01   9.4519749e-01
  -2.4560465e-01   1.5725936e+00
  -1.4827220e-01   1.5301461e+00
   7.3895819e-01   1.1469450e+00
   7.6947782e-01   8.7936152e-01
   1.2633573e+00   6.6560163e-01
   1.0774090e+00   8.0423261e-01
   1.1922542e+00   1.2740955e+00
  -1.0716348e-01   8.7706105e-01
   3.1991241e-02   3.9316945e-01
   2.2021635e-01   3.6035127e-01
   4.9458013e-01   5.2485675e-01
   1.1286395e-01  -2.0488293e-01
  -3.6024641e-01  -1.0138540e-01
   3.3898445e-01   8.4539607e-02
  -2.1691790e-01   6.4800292e-01
  -5.1430832e-01   5.9406723e-01
  -3.1298531e-01   3.6023584e-01
  -6.8475511e-01  -6.9658318e-01
  -6.9992221e-01   7.6260487e-01
  -2.4776921e-01   4.3326887e-02
   1.7689216e-01   1.2731265e+00
   5.3642138e-02   1.9095107e+00
  -1.1997409e-01   1.4051101e+00
  -2.5668888e-01   1.7679502e+00
   3.5061880e-01   1.7004581e+00
  -3.3642016e-01   1.4347213e+00
  -2.2795585e-01   2.0645413e+00
  -2.5570918e-01  -4.0844394e-01
   6.4469834e-01   9.2324785e-01
   7.8662251e-01   1.1537465e+00
   1.1297060e+00   1.6182147e+00
  -1.8317297e-01   1.0321469e+00
   1.5515699e-02   9.3650547e-01
  -7.2051813e-02   1.0495678e+00
  -3.8466334e-01   1.2993900e+00
  -8.8024128e-01   4.4870108e-01
  -8.3076083e-01   8.7879333e-01
  -8.9249737e-01   8.3355341e-01
  -7.8227154e-02   3.9351580e-01
  -7.5415698e-02   1.1398960e+00
   1.3610828e-01   7.7883028e-01
   5.9635995e-01   1.1366680e+00
   4.8214657e-01   1.0846028e+00
   5.4475223e-01   1.2522899e+00
   7.7542344e-01   9.4138360e-01
   8.4672429e-01   8.7554499e-01
   1.1687332e-01   1.6325427e+00
   4.3275356e-01   9.8697545e-01
   1.4883243e-01   1.3723786e+00
  -3.5858514e-01   1.4170901e+00
  -7.8917913e-01   1.1682283e+00
  -4.0357897e-01   1.8569423e+00
  -1.4087550e-01   1.6077887e+00
  -1.0199089e+00   6.6417775e-01
  -1.2950886e+00   3.7667850e-01
  -8.7569329e-01  -3.6161571e-02
  -3.4952106e-01   1.2067593e+00
   5.7255021e-01   1.3289163e+00
  -3.8060373e-01   9.2885278e-01
   3.3351390e-02   1.5857843e+00
   1.3974894e-01   1.5871107e+00
   3.0493313e-01   1.5798056e+00
   1.6006636e-01   1.2134594e+00
   6.3715096e-01   9.0128668e-01
   6.1387346e-01   8.7232638e-01
  -1.9065983e-04   1.2150352e+00
   7.7730105e-01   8.7783644e-01
   3.9221093e-01   1.1585216e+00
   1.2835792e+00   3.3031119e-01
  -9.3684620e-01   1.1616795e+00
  -5.2711621e-01   1.3327239e+00
  -3.9884354e-01   1.0722293e+00
   5.8934640e-01   1.8663158e+00
  -2.2827677e-01   2.1195057e-03
  -2.2255697e-01  -2.0230121e-01
  -5.6892674e-02  -9.8592156e-01
   2.9358667e-01  -7.4889258e-01
   5.1409934e-01   1.0026385e+00
   7.8261063e-01   4.8266858e-01
   3.1458370e-01   1.8008169e+00
   4.2121507e-01   3.3732816e+00
   3.8310029e-01   1.7273885e+00
   5.3433257e-02   3.2644020e+00
  -4.6341824e-01   3.4104563e+00
  -1.5111359e+00  -5.8069173e-01
  -1.3522683e+00   1.9397613e+00
   1.8083786e-01   1.6892883e+00
   9.2311805e-01   1.7132765e+00
   1.2414236e+00   3.1622521e+00
  -1.0142762e+00   1.3866557e+00
   1.0742576e+00   1.1366596e+00
   7.4694690e-01   1.4590824e+00
   1.0584228e+00   5.3775223e-02
  -6.2678880e-01   7.8761922e-01
  -4.3808360e-01   1.4253561e+00
  -6.4480213e-01   1.6990983e+00
  -7.8976644e-01   1.0995900e+00
  -6.0198032e-01   8.7295488e-01
   1.1656093e+00   8.9016881e-01
   1.4778777e+00  -3.0728400e-02
  -1.1969191e-01   8.5595921e-01
  -7.5968613e-01   1.5724570e+00
  -5.2803881e-01   1.9974994e+00
   2.7339819e-01   8.5674796e-01
   1.4979990e-01   8.9860881e-01
   9.5170625e-01   7.6782082e-01
   6.0211019e-01   6.3473241e-01
   9.9794301e-01   5.6247695e-01
  -1.3508126e-01   1.2336836e+00
   3.2238076e-01   3.4553059e-01
   1.6788487e-01   2.8474369e-01
   3.5719303e-02  -1.2189883e+00
  -3.4530065e-01   1.0677181e+00
   6.7295314e-01   2.6691798e+00
   4.4021974e-01   7.4301768e-01
  -3.0898101e-01   1.3861584e+00
   2.4700993e-01   2.6128625e+00
  -6.3124639e-01  -1.5725352e-01
  -4.8803529e-01   8.9462841e-01
  -7.0823743e-01   3.1990178e-01
  -7.3471458e-01   4.1874814e-01
   9.0338269e-01   2.8787522e+00
  -3.6475095e-01   4.8243480e-02
  -7.0289900e-01   3.4593570e-02
  -4.9476530e-01  -7.0214620e-01
  -8.5049610e-01  -5.2664714e-01
   1.7632085e-01   2.4899889e-01
   1.9116876e-01   4.1162556e-01
   3.0339924e-02   7.8126987e-02
   1.8523195e-01  -1.6423264e-01
  -8.6272333e-03  -1.7470431e-02
  -4.7781783e-01   6.6841724e-01
  -6.2015493e-01   8.9004020e-01
   3.8148177e-01   1.1442293e-01
  -2.4173105e-01   1.1581396e-01
   3.8378778e-01   6.4050881e-02
  -3.7738885e-01   5.2758334e-01
   1.2852994e-01   6.8623481e-01
   2.0429302e+00   6.4090716e-03
   2.1009109e+00  -3.0621333e-01
   1.9335535e+00  -1.2768730e-01
   2.5304698e-02   1.3402828e+00
  -1.4389208e+00   9.0240734e-01
  -1.4183191e+00   8.3273065e-01
   1.4086246e+00  -4.3639896e-01
  -1.2352653e+00   1.1535315e+00
  -3.6049690e-01   1.4398867e+00
  -3.1489631e+00  -1.3152614e+00
   1.4336238e+00   3.0727693e-01
   3.3213212e-01   1.2588108e+00
   1.6352900e+00   2.0541779e+00
   5.1647301e-02  -4.0177820e-01
  -3.2740701e+00  -1.4296079e+00
  -3.7978188e-01   3.5966629e-01
   3.5624794e+00   1.4078896e+00
  -9.3655735e-01   5.2346180e-01
  -8.5831859e-01   3.3520518e-01
  -4.1378472e-01  -6.7310476e-01
  -8.1315977e-01  -4.5128236e-01
  -3.2646483e-01   3.4568278e-01
  -8.2780521e-01  -6.1845663e-01
  -6.5017553e-01   2.1976034e+00
  -5.2062491e-01   2.1505326e+00
  -6.5000688e-01   1.2400383e+00
  -2.3284110e-01   1.8654947e+00
  -2.7224190e-01   1.9199166e+00
  -5.0527561e-01   1.7381616e+00
  -4.2361000e-01   1.9259004e+00
  -7.2435630e-01   1.3148257e+00
  -2.8581065e-01   5.6524038e-02
   3.8241208e-01   1.0877245e+00
   3.2801024e-01   1.7735402e+00
   2.1967261e-01   1.3296015e+00
  -5.4782567e-02   1.7877925e+00
   3.1336492e-01   1.5666433e+00
   6.7487141e-01   1.4939667e+00
  -1.1445033e-01   1.3692835e+00
   1.6607463e-01   1.9595649e+00
   1.9542587e-01   1.8696512e+00
   8.6449468e-01  -1.1092014e+00
   1.0341552e+00   8.4067960e-01
   1.4099641e+00   1.2392786e+00
  -3.9208309e-01   4.0683986e-01
  -3.6944310e-01   8.9531508e-01
  -9.6119990e-01  -4.3534355e-01
  -1.4113949e+00   6.7729404e-01
   6.1573334e-02  -6.6923617e-01
  -7.1618416e-01   1.7518864e-01
   6.8792040e-01   1.7112544e+00
   8.4338869e-02   9.0956592e-01
  -6.7976645e-02   2.1938945e-01
   6.1268663e-01   1.8041081e+00
  -6.3694424e-01   8.3004535e-02
   8.9649662e-01   1.9561537e+00
   1.1866193e+00   1.0677058e+00
   1.0255909e+00   1.3734732e+00
   2.8789016e-01  -3.0077528e-02
  -5.4662949e-02   1.4822443e-01
   5.8069688e-01   1.5197354e-01
  -1.3638519e-01   1.0670256e+00
   4.4538886e-01   2.3641759e-01
   8.8913048e-01   8.7800046e-01
  -8.0271408e-02   9.2275905e-01
   3.9242430e-01   6.9504398e-01
   2.9617952e-01   3.8888933e-01
  -7.9104208e-02   5.4277253e-01
   2.4317070e-01   8.0484973e-01
   1.3628031e-01   5.7065209e-01
  -1.0937126e+00   1.3396773e+00
  -1.0109402e-01   2.6958381e-01
  -5.0372128e-01   1.0514997e+00
  -5.0850379e-01   1.1705840e+00
  -1.0522773e-01   4.5277916e-01
   5.2369790e-01   5.1900094e-01
  -2.0687044e-01  -2.2219365e-01
   2.8173423e-01   4.1640731e-01
  -2.7424211e-01   1.1250378e+00
  -9.7366595e-01   7.9740812e-01
   2.2406687e-01   3.3570680e-01
  -1.8319858e-01   8.0475409e-01
  -5.7005776e-01   1.3070450e-01
   3.3568940e-01   4.1256132e-01
   6.9179708e-01   8.9658966e-01
  -2.3416616e-01   1.3864563e+00
  -4.4453976e-01   2.1270355e-01
  -3.1066699e-01   1.1457618e+00
  -6.0840729e-01   7.6965357e-01
   3.6578540e-01   2.7515185e-01
   1.4650414e-01  -3.6571155e-01
   4.2210051e-01   5.0894474e-01
   3.0527562e-01  -1.8399033e-01
  -1.3972074e-01   9.0152408e-01
   4.0406551e-02   1.6130905e+00
   2.1773127e-01   6.0010928e-01
   1.1096490e-01   4.7931737e-01
   3.3220210e-01   4.6575848e-01
   1.4065716e-01   1.6345901e-02
   8.3320535e-01   7.1743678e-01
   3.4402744e-01   5.7165275e-01
  -1.5825241e-01   6.0158226e-01
   2.8925983e-01   1.1155722e+00
   2.6260867e-01   3.3416126e-01
   6.2300189e-01   1.1417338e-01
  -5.3193913e-01   1.2433400e-01
  -5.4592466e-01  -5.9792311e-01
  -8.7876829e-01  -1.5222128e-01
  -1.0387741e+00  -2.4306699e-01
  -8.7715257e-01   8.3045620e-01
  -7.6052905e-01   6.3748395e-01
   1.0058105e-01   9.5712417e-01
  -2.5179222e-01   8.6070769e-01
  -3.7787797e-01   7.5576494e-01
  -5.9165977e-01   1.3896333e+00
  -6.1459237e-01   9.2624300e-01
   6.1871567e-04   9.0685865e-01
   3.4085402e-02   5.7719740e-01
   7.4801046e-01   3.7468314e-01
  -5.3607327e-01   1.6065703e+00
  -4.4789053e-01   2.3400397e+00
   6.8196028e-01   7.8525552e-01
   1.5805654e-01   6.5556583e-01
   1.5711450e-01   5.8362896e-01
   4.5296272e-01   1.2324045e+00
   1.3317044e-01   1.4436674e+00
   4.0738971e-01   9.6401573e-01
   4.4007810e-01   2.3073019e-01
   4.0469365e-01   1.3087343e+00
   3.6435353e-01   3.0519289e-01
   3.7449268e-01  -3.0292019e-01
  -2.6494372e-01   8.9895936e-01
  -4.4847631e-01   8.3814249e-01
  -3.2064838e-01   1.4282571e+00
  -4.1827703e-01   1.2591824e+00
   6.8365005e-01   6.8077286e-02
   1.6547038e-01   4.1922082e-01
   6.5155600e-02   1.5646177e+00
  -7.9844409e-01   3.6879088e-01
  -1.2543107e+00   1.5051478e+00
  -9.5761431e-01   3.8333355e-01
  -6.9340627e-01   3.4334663e-01
  -2.1613884e-01   2.5461756e-01
   1.3929806e-01  -7.0964796e-02
  -4.3805443e-01   1.3712537e+00
   1.4864549e-01   4.7496075e-01
  -4.0402646e-01   6.1690084e-01
   1.2143919e-01   7.3934441e-02
   6.7193172e-01  -7.0299108e-01
   1.0109788e+00  -1.5284523e-01
   1.3982409e+00  -6.3021645e-01
   1.0975020e+00  -6.0822792e-01
   7.1202833e-01   1.9979489e-01
  -1.2415259e+00   3.5490362e-01
  -1.0373364e+00  -5.4566262e-02
  -1.5647298e-01  -5.8142043e-01
  -9.7198391e-02   7.2147265e-01
  -2.1373445e-01  -1.6066354e-01
   2.4697203e-01   1.0170850e+00
  -3.9196890e-02   1.4658115e+00
   5.1965987e-01   1.6054686e+00
   6.0694074e-01   1.2734101e+00
   6.3553477e-01   2.0998142e+00
   4.5520652e-01   1.8189638e+00
   2.1038662e-01   1.0829476e+00
  -1.6923405e-01   1.0818652e+00
  -1.6586759e-01   3.4418317e-01
  -2.8159874e-01   7.0928587e-01
  -3.7654651e-02   1.4145710e-02
  -4.5348108e-01  -1.6928213e+00
  -1.7528446e-01   1.2233603e+00
   1.0723448e-01   1.1211510e+00
   8.6132755e-01   1.8257512e+00
   4.2532300e-01   1.5911953e+00
  -8.3075465e-02   3.6820943e-01
   1.3712749e-01  -1.1839605e-01
  -1.0429481e-01   5.5192862e-01
  -4.1221000e-01   9.2815152e-01
   1.7827443e-01   9.1833983e-01
  -2.5030790e-01   1.0308430e+00
  -8.5523836e-01   1.3651593e+00
  -5.6637716e-01   1.2047364e+00
  -7.0800099e-01   7.1081231e-01
  -2.7562207e-01   8.3302428e-01
  -9.3451299e-01   1.4296307e+00
  -1.0512581e+00   1.1003880e+00
  -6.3217552e-02   3.0058099e-01
   1.4998040e-01  -1.8637336e-02
   2.3655407e-01   5.2940602e-02
   8.2723085e-01  -6.8719306e-01
   6.8429390e-01  -6.1727823e-01
  -3.7603949e-02   9.5226238e-02
   7.9925730e-01  -5.3472933e-01
   7.1019984e-01  -4.3451757e-01
   4.2019219e-01  -5.0678418e-01
   1.1986088e+00  -1.1350667e+00
  -9.8998209e-01   5.9769407e-01
  -5.0880618e-01   5.8922504e-01
  -6.2792706e-01   8.5210700e-01
  -9.9918890e-01   3.3785776e-01
   1.5739288e+00  -1.0955046e+00
  -9.3552588e-02   1.3834682e+00
   1.0549579e+00   4.2473159e-01
   1.3854802e-01   1.0108983e+00
   4.5202206e-01   1.5393762e+00
  -1.2772011e-01   2.5640087e-01
   1.9405853e-02   1.3424570e-01
   8.3041857e-01   3.9025617e-01
   1.0903379e+00   1.2973591e+00
   8.5346529e-01   8.7131369e-01
   6.2959439e-01   1.1096915e+00
   5.1484833e-01   1.1778203e+00
   3.9369858e-01   9.0103955e-01
   7.3290728e-01   6.9975068e-01
  -7.4899673e-02   6.5120472e-01
  -2.8803726e-01  -1.8579911e-01
  -1.0062097e+00  -8.6490840e-02
  -1.8002697e-01  -1.3773546e-03
   8.0272457e-01   1.4059400e+00
  -2.4651751e-01   8.8494307e-01
  -5.8243886e-01  -2.5295632e-01
   3.4392957e-02   7.4487851e-01
  -6.5839888e-01   2.6857007e-01
  -1.9284900e-01   5.1619266e-01
  -1.6796620e-01   5.0074474e-01
  -3.1596193e-01   3.2800457e-01
  -2.8947755e-01   8.1037328e-01
  -1.0786612e+00   2.4549280e-01
  -6.9262889e-01   1.5541071e-01
  -5.7154143e-02   4.1279580e-01
   2.4297824e-01   1.5518884e+00
   5.8238589e-01   1.5309806e+00
  -9.5073617e-01   1.5090528e+00
  -2.9667147e-02   2.2576562e+00
  -4.3094072e-01  -1.0037273e+00
   3.1483192e-01   2.5007936e-01
  -4.7765110e-01   7.2176749e-01
  -5.5113111e-01  -7.6359098e-01
  -3.8987966e-01  -1.1586150e+00
   6.9336412e-01  -7.0870543e-01
   8.7434693e-01  -6.1389632e-01
   1.7925297e-01   1.6883234e-02
   1.0555428e+00  -1.0323133e+00
   5.3819530e-01  -1.0728277e-01
   3.5294170e-01   3.1059427e-01
  -2.7400648e-01   4.8915219e-01
  -3.9545604e-01   5.4224926e-01
  -4.0906002e-01   5.4018536e-01
  -3.3194966e-01   5.8120524e-01
   2.4141558e-01   3.0532707e-01
   3.5128027e-01  -1.9162818e-01
  -7.9208205e-01   7.4582331e-01
  -2.6007502e-01   1.2627243e-01
  -7.6746395e-02   1.1206985e-01
  -2.5615298e-01   8.4317458e-01
  -4.3712633e-01   8.0739441e-01
  -2.5025832e-01   1.2056141e+00
  -3.6586844e-01   1.1693088e+00
   7.3634881e-01  -1.2403586e-01
  -4.6810100e-01   2.2255208e-01
  -7.0519136e-02   1.6790576e+00
  -7.8131812e-01   4.8936533e-01
  -1.2665910e+00   1.7116539e+00
  -9.4532056e-01   5.2836584e-01
  -6.4504650e-01   3.4846803e-01
  -1.6642037e-01   3.1248032e-01
   1.6694245e-01   1.1743948e-01
  -4.5394890e-01   1.4654134e+00
   2.0570071e-01   5.4381515e-01
  -6.2950464e-02   4.0790603e-01
  -3.7800215e-01   7.2627505e-01
   1.7405888e-01   6.1207171e-02
   7.3706710e-01  -7.8238555e-01
   1.0885675e+00  -1.7664829e-01
   1.5041807e+00  -5.0436316e-01
   1.1722847e+00  -5.7637681e-01
   7.6247334e-01   3.9861667e-01
  -1.6401638e+00   7.4139939e-01
  -3.6856069e-01   8.0743557e-01
  -4.2389432e-01   5.2668089e-02
   1.1458056e+00   7.6264795e-01
   3.5063094e-01   1.0947333e+00
  -1.9064410e+00   1.9618293e-01
  -1.8439729e-01  -7.5587925e-02
   1.1381072e+00  -5.1226333e-01
   3.0547544e-01   7.9003950e-01
   4.5617558e-01   2.2943138e-01
   1.1272624e+00   2.2393019e-01
  -9.8651235e-01  -9.9798459e-01
  -1.5718597e-01  -1.0477411e+00
   2.4358168e-01  -7.9997554e-01
   1.0241534e-01  -1.0358373e+00
  -4.3694176e-03  -3.8696292e-01
   2.8232869e-01   5.3975625e-01
  -2.1324884e-02   6.3041437e-01
  -3.4592160e-01   3.9101041e-01
  -6.0770901e-01   9.8810652e-01
  -8.9234911e-02   1.4588771e+00
   1.7487132e-01   1.5950205e+00
  -8.5911060e-02   2.2493389e+00
  -3.9484582e-02   1.7207652e+00
   6.3130230e-02   8.8319045e-01
   2.9112779e-01   1.7608901e+00
   5.3593393e-01   2.2237672e+00
   6.4426480e-01   2.2387760e+00
  -9.2855661e-01   1.1070438e+00
  -1.1184726e-01   6.6064347e-01
  -3.6748965e-01   9.6087588e-01
  -6.8035691e-01   7.4119533e-01
   5.3280189e-01   1.3931338e+00
  -4.8393141e-02   3.6333387e-01
   1.1015198e-01   8.7186598e-01
   5.5611322e-01   1.0666415e+00
   4.7749173e-01   9.1823597e-01
  -8.8167415e-01   8.1896327e-01
  -3.9066027e-01   2.6866994e-01
  -1.0797675e-01   2.1543017e-01
   3.2149120e-01   1.7275273e-01
   6.9903609e-01   8.1017958e-01
   5.4663859e-01  -5.1138392e-04
   3.9598014e-01   4.5459201e-01
  -4.2533338e-01   5.7059474e-01
  -1.3478863e-01   9.0358968e-01
  -3.4736222e-01  -1.1767006e+00
   2.3546236e-01   1.0267009e+00
   6.2791473e-01   5.2374970e-01
  -2.4462289e-01   8.4206485e-01
   8.6446810e-02   3.7818391e-01
   7.9533110e-02  -2.6685161e+00
  -3.2995862e-01   1.7217305e+00
  -3.1311042e-01   1.7621481e+00
  -2.5839965e-01   1.5647207e+00
  -2.6314687e-01   8.8074439e-01
   2.6647163e-02   1.6449181e+00
  -2.4409409e-01   8.9736519e-01
   3.8729146e-02   1.1681011e+00
   3.7212481e-01   8.4396712e-01
  -5.0207050e-02   6.7667734e-01
   8.3486386e-02  -2.8677943e-01
  -2.4374391e-01  -2.2878008e-01
   2.6670273e-01  -5.9052261e-02
   4.9466912e-01  -5.7015810e-01
   2.5424812e-01  -2.9356660e-01
  -1.2853377e-01   7.7176709e-01
   2.9458689e-01  -6.4577441e-01
   9.3439552e-01   8.4288148e-01
   2.2782904e-01   1.2489666e+00
   5.0375933e-01   1.0340238e+00
   6.1191960e-01   8.4953233e-01
   3.7423438e-01   1.1066865e+00
  -2.2957337e-01   2.9144674e-01
  -6.9358670e-01   4.5792181e-01
  -8.8453840e-01  -1.3234665e-01
  -1.3992407e+00  -5.7536442e-01
  -1.0127557e+00  -1.9954198e-01
  -5.1188258e-01   4.0716129e-02
  -6.3794789e-01   2.8273784e-01
  -6.0441902e-01   2.2368503e-01
  -8.3371423e-01  -4.9884273e-01
  -5.9673444e-01   1.7416343e-01
   5.7345932e-01   1.1382199e+00
   5.2823657e-01   1.3312947e+00
   2.2832476e-01   9.7336622e-01
   8.8090926e-01   8.2405399e-01
   1.3332397e+00   5.9217690e-01
   1.2080855e+00  -3.6263797e-02
   5.3637380e-01   1.2473721e+00
  -3.5488129e-01  -3.3880074e-01
   1.4594803e-01   1.2651306e+00
   2.8474478e-01   1.7000826e+00
   2.4108380e-01   5.6858314e-01
   2.2538880e-01   7.6438146e-01
  -1.1992795e-01   3.8553971e-01
  -8.2433431e-01  -4.3223448e-01
   1.6508018e-01   9.5173149e-01
   1.1379807e-01   1.3433911e+00
   9.7262668e-02   2.9984313e-01
   1.0197653e-01   1.4767631e+00
  -2.7556310e-01   6.1435040e-01
   3.5612084e-01   1.6130800e+00
   8.1197949e-01   3.5287550e-01
  -2.0494881e-01   1.2590165e+00
  -1.0871921e-01   1.0077178e+00
   3.7632678e-04   1.7790216e+00
  -8.0596588e-01   1.4591471e+00
  -3.8579275e-01   2.2441170e-01
   2.2000732e-01   1.0602501e+00
   4.9447744e-01   9.7292261e-01
   1.5220629e-01  -1.4694777e-01
   5.7223193e-01   8.5794977e-01
   6.9194729e-02  -1.8991056e-01
   6.3072280e-01   6.8645626e-01
   3.4440426e-01   1.7362286e-01
   5.9056643e-01   4.5903538e-01
  -3.9167413e-01   6.1832686e-01
  -3.7396870e-01   2.4047149e-01
  -5.3301658e-01   6.5797707e-01
  -3.2212382e-01   1.2692835e+00
  -2.3366038e-01   1.3690466e-02
  -7.4706604e-01   6.4082619e-01
  -2.0029610e-01   7.6671270e-01
   2.2251921e-01   5.9332812e-01
   1.0131178e-01   7.0684015e-01
  -5.9583643e-01   1.1519969e+00
  -1.9741127e-01   8.2000378e-01
   7.0055705e-01   1.4903047e-01
   2.4105024e-01   2.7401585e-01
   9.8638825e-01   2.4812029e-01
   1.0849726e+00   1.2847637e-01
   4.3150502e-01   2.2265128e-01
   5.5160207e-03   2.4370427e-02
   4.4461828e-01   3.9625001e-02
  -4.0635527e-01  -2.1104266e-01
  -1.1512896e-01   3.5964207e-01
   2.2445669e-01  -2.3490264e-01
   7.2724426e-01  -7.7369588e-04
   1.0491715e-01   5.1860389e-01
  -1.9455474e-01   3.2707006e-02
  -1.5363880e+00   6.1234481e-01
  -3.8405726e-01   9.2719460e-02
  -2.4199075e-02   6.8028207e-01
  -4.3819894e-01   5.2468575e-01
  -1.0312893e+00   1.1781433e+00
   1.1786371e+00   1.4071966e-03
  -3.8059361e-01   1.1649828e-02
  -1.3909197e+00  -5.3160232e-01
   7.3052627e-01   1.1239584e+00
  -8.9628894e-01   6.8158886e-01
   1.3499612e-01   1.3504950e+00
  -1.2686991e+00  -2.2179749e-01
  -1.3015551e+00  -5.1706260e-01
  -7.6718016e-01   1.0224870e+00
  -7.4628979e-01   1.4964848e+00
  -1.1627297e-01   1.0609706e+00
   2.0009457e-01  -4.6868452e-01
  -7.3127964e-01   3.3136946e-01
   6.9411350e-02   6.7771460e-01
   8.6364116e-02   6.0815293e-01
  -3.2551122e-01   3.0739048e-01
   1.8158417e-01   5.2399368e-01
   6.4561437e-01   2.5234934e-01
   2.5539660e-01   8.6854650e-01
  -1.7804750e+00   1.6475021e-01
  -6.1473101e-01   9.4639571e-01
  -9.4742466e-01   4.7997166e-01
  -2.3408838e-01   1.5340611e+00
   2.3432409e-01   3.1132100e-01
   1.1068921e+00   6.7258520e-01
   1.0517652e+00   4.7736441e-01
   1.3594367e+00   5.5018436e-01
   6.8929999e-01   5.3063190e-01
   1.0872747e+00   2.9960622e-01
   1.8660490e+00   5.0968027e-01
  -9.9977230e-01  -5.8679730e-01
  -9.1843484e-01  -7.8563932e-01
  -8.6051933e-01   8.1104025e-01
  -9.8465817e-01   1.2417489e+00
  -2.5670378e-01   1.0578898e+00
   1.0378980e-01  -5.6943877e-01
  -6.2093761e-01   1.7242883e-01
   2.5609298e-02   7.5618614e-01
   6.7262844e-02   6.9002149e-01
  -2.3407210e-01   2.7791343e-01
   2.0197320e-01   6.1916732e-01
   7.0452376e-01   5.1916304e-01
   1.6533872e-01   9.7472474e-01
  -1.5635791e+00  -3.0824824e-01
  -8.2292096e-01   6.4821750e-01
  -8.3577698e-01   2.6209879e-01
  -4.8332827e-01   1.4478871e+00
   3.2100966e-01   4.5908948e-01
   9.4503053e-01   9.4095529e-01
   1.0426886e+00   8.3742448e-01
   1.3344262e+00   9.7875173e-01
   7.1424574e-01   8.2995275e-01
   1.1371933e+00   6.5711015e-01
   1.8176119e+00   1.0866279e+00
  -7.0522515e-02   9.1791572e-01
  -2.2659835e-03   8.0351743e-01
  -1.0127223e-01  -1.5988611e-01
   1.2755344e-01   5.0587573e-01
   3.7626651e-01   4.6453798e-01
   2.8613972e-01   1.4273878e+00
   8.0220985e-02   2.2177471e+00
  -6.9611992e-01  -7.9458242e-01
   4.7862152e-01  -8.2476817e-01
   1.6462698e+00   3.8825137e-01
  -8.6023626e-01   1.1653214e+00
   9.2741436e-01  -1.3775021e+00
  -2.1751306e-01   1.5265723e+00
  -6.0998416e-01   1.0948552e+00
   2.8495175e-01  -1.1288472e+00
   5.3699157e-01  -1.4571295e-01
   1.0337567e+00  -6.4139425e-01
  -1.8682007e-01   1.0352742e+00
  -2.8906140e-01  -3.4333452e-01
  -5.9354304e-01  -8.9538802e-01
  -1.3339785e+00  -1.1099086e+00
  -1.0309887e+00   9.4189864e-02
  -1.2156462e+00   9.2451447e-01
  -9.8660578e-01   9.1001174e-01
  -1.4344141e+00   1.3109737e+00
  -1.4358666e+00   1.3903371e+00
   1.2808439e+00   1.2313559e+00
   1.7580838e+00   8.8111875e-01
   1.7638527e+00   4.8029024e-01
  -4.4204404e-01   1.0308650e+00
  -1.0336104e-02   1.9037697e+00
   9.3625199e-01   2.7204863e+00
   6.2917899e-01   8.8637590e-01
   5.8421493e-01   9.3871384e-01
  -3.5913235e-01  -2.5336104e-01
  -3.5685284e-01   1.3021703e+00
  -8.0865105e-01   2.8319215e-02
   5.5980769e-01   9.2488595e-01
   5.5833196e-01   9.0331990e-01
   3.2682583e-01   5.4413742e-01
   7.5496764e-01   7.2170741e-01
   2.2125898e-01   1.1502852e+00
  -3.4870274e-02   7.2242438e-01
  -3.2229628e-01  -4.3142965e-01
  -6.4038552e-01   4.0384182e-01
   5.2420199e-01  -5.8657070e-01
  -3.5609766e-01   8.7143172e-01
   3.6880206e-02   1.2633323e+00
  -2.2458286e-01   1.1284484e+00
  -2.1359623e-01   7.7221018e-01
  -1.0996573e+00   2.9162052e-01
  -7.2328132e-01   1.3499616e+00
   9.1951818e-02   3.1332012e-01
   4.8317224e-01   1.2354596e+00
   3.6861135e-01  -5.5825586e-03
   2.4676700e-01   3.4284307e+00
   1.2826693e+00   3.2920556e+00
   1.3296735e+00   1.5257089e+00
  -1.4007267e-02   1.3488470e+00
   2.5400992e-02   1.5895054e+00
   5.2899725e-01   1.4969657e+00
   1.7916632e-01   1.1547522e+00
  -7.0267802e-01  -2.7401814e+00
   1.6982400e+00   9.8398584e-01
  -2.8484184e-01  -2.7963992e+00
   4.8037976e-01   5.6515552e-01
  -1.0306802e+00  -3.6761701e-01
  -6.3278878e-01  -1.2559030e-01
  -1.3620484e+00  -2.9261838e-01
  -3.6537148e-01  -4.4711980e-01
   1.9194471e+00   3.1894048e+00
  -5.3303001e-01  -1.7478810e-01
  -1.3609744e+00  -3.4012743e-01
  -1.2802324e+00  -4.1268538e-01
   7.9078776e-02   1.3370990e-01
  -2.0316721e-01  -3.0420568e+00
   2.6944734e-01   1.0744109e+00
   3.6573593e-01   8.0742189e-01
   8.1081540e-01   8.6847255e-01
   5.0394593e-01   1.5589875e+00
   6.9773820e-01   3.1892473e-01
   4.6713184e-01   1.3649849e+00
   1.2439373e-01   1.3458669e+00
   5.1661636e-01   8.5423878e-01
   7.0111625e-01   8.9734140e-01
   2.2801726e-01   6.1194115e-01
   1.8381459e-01   6.7368199e-01
  -2.8092646e-01   3.7597083e-01
  -9.0439709e-01   7.2069490e-01
  -3.1044734e-01   2.1552080e-01
  -1.0139665e+00   4.7433022e-01
  -2.6482719e-01   5.0910609e-01
  -1.1036461e+00  -9.6507325e-02
  -7.4923570e-01  -3.0725217e-01
  -2.4132638e-01   5.2452773e-01
  -1.0957267e+00   1.0143169e+00
  -2.7991467e-01   1.7961937e+00
   9.9133630e-01   4.3770951e-01
   6.3470874e-01   1.2962707e-01
   1.0969952e+00   7.4465851e-01
   1.2467029e+00   7.2853405e-01
  -1.1161625e+00   1.5462904e+00
   7.7811215e-01  -2.5371036e-01
  -1.3452973e+00   4.5549208e-01
  -1.4057144e+00   5.7954001e-01
  -1.4860065e+00   9.6425932e-01
  -1.0106262e+00  -5.5170706e-01
  -9.8625794e-01  -7.3487176e-01
   6.5087362e-01  -4.4520071e-01
  -6.8493158e-01  -1.1113108e+00
   1.1559485e+00  -7.7829562e-02
   1.3137071e+00   1.4474597e+00
  -5.7597725e-03  -2.4767739e-01
  -8.0552833e-01  -4.1658940e-01
   1.4970487e+00   6.3018128e-01
  -7.3906359e-01   6.4653280e-01
   4.5679521e-01  -1.7945076e+00
   3.7109768e-01   1.8386910e+00
  -2.4954851e-01  -6.7629796e-01
   1.0172120e+00   6.5605464e-01
   2.5432352e-01   6.5489371e-01
   3.1517081e-01   1.0040777e+00
  -8.5015198e-02   6.7588718e-01
  -1.1685180e-01   1.0847415e+00
   4.2739421e-02   1.6452714e+00
  -2.7996854e-01   9.4604303e-01
   2.2709447e-01   8.6611150e-01
   3.5826702e-01   7.1862951e-01
  -7.1575970e-01  -3.4773166e-01
  -1.3046149e-01   1.3561193e+00
  -3.0343639e-02   1.1485175e+00
  -4.3172289e-02   6.0819831e-01
  -4.0811778e-02   2.0095284e-01
  -1.0314839e+00   1.2636691e+00
   1.4945308e-02   9.3320853e-01
   4.6188773e-01   4.5986073e-01
  -1.0008709e+00   7.5697121e-01
   1.0693924e+00   4.2694346e-01
   3.2627454e-01   3.9797775e-02
   7.7184560e-01   3.9017553e-02
   8.0439452e-01  -2.7556433e-01
  -2.3866812e-01  -5.1159816e-01
   4.8492949e-02   1.6597688e-01
  -3.5542037e-01   3.5212752e-01
   8.5901743e-01   4.2789703e-01
   5.4067001e-01   3.3614862e-01
  -1.1824151e+00  -1.1229620e-01
   1.2126161e+00   6.5177706e-02
  -3.3355914e-01   3.1826413e-01
  -1.1569427e+00  -6.6078351e-01
   4.8857707e-01   1.0290231e+00
  -9.7467517e-01   3.0177302e-01
  -7.9289034e-02   6.6565108e-01
   6.7927955e-01   7.7332323e-01
   1.0887693e+00   1.4406055e+00
  -5.8069849e-01  -2.5931609e-01
  -2.3963149e-01   1.3257445e+00
  -9.8061940e-01   1.3144758e-01
   6.2763702e-01   8.1069405e-01
   5.6050566e-01   7.2913795e-01
   2.6439684e-01   4.1146060e-01
   7.3188768e-01   5.5116407e-01
   3.1369867e-01   1.0648178e+00
  -3.4157799e-02   6.7486274e-01
  -5.8544632e-01  -3.9797361e-01
  -7.1440487e-01   4.4357119e-01
   3.1828415e-01  -6.4872774e-01
  -3.5493333e-01   8.4721315e-01
   1.6255914e-01   1.2481530e+00
  -1.5831657e-01   1.1065016e+00
  -2.1442446e-01   7.4958713e-01
  -1.1763344e+00   4.2948683e-01
  -6.2836651e-01   1.3868080e+00
  -1.6981255e-02   2.1372178e-01
   6.2825202e-01   1.1854484e+00
   3.0904494e-01   6.9820119e-03
  -7.8133706e-01   2.7861524e-01
  -5.7427063e-01   6.0401398e-01
  -1.5569042e+00   1.3983313e+00
  -5.0772229e-01   5.5624317e-01
  -4.0542901e-01   5.8007371e-01
  -1.8080353e-01   4.7883030e-01
   7.2540419e-01   9.7593606e-01
   9.4810317e-01   9.8851938e-01
   1.4912585e+00   7.2114581e-01
  -6.8234363e-01  -6.9016137e-01
  -1.0172603e+00   2.9858605e-02
  -8.6477098e-01   1.5871235e-02
   1.1624943e+00   6.6916337e-02
  -4.0400616e-01  -1.0530417e+00
   8.7518112e-01   1.2356623e+00
   2.6233730e-01  -3.0981554e-01
   1.3888718e+00   1.1001674e+00
  -6.1388119e-01   8.7185080e-01
   6.6972738e-01   9.6286615e-01
   6.5351233e-02  -2.4815573e-01
  -1.1096066e+00  -3.8850365e-01
  -1.1159557e+00  -6.6300066e-01
  -8.0013005e-01   9.0857965e-01
  -8.2506304e-01   1.3104271e+00
  -2.0448646e-01   1.0790612e+00
  -1.4280816e-01  -4.9134398e-01
  -1.3524280e-01   8.1976368e-01
  -6.9250700e-01   2.5247919e-01
   2.9891225e-02   7.6835922e-01
   2.1302364e-02   6.4732958e-01
  -2.8808201e-01   3.1879173e-01
   2.0243483e-01   5.2721605e-01
   6.5115189e-01   3.9808750e-01
   2.4374346e-01   8.9078107e-01
  -1.6569830e+00  -1.0334193e-01
  -6.4864631e-01   8.8237372e-01
  -8.7130826e-01   3.1978068e-01
  -2.9479346e-01   1.4323640e+00
   2.7870149e-01   3.8598402e-01
   1.1008704e+00   8.6276690e-01
   1.0796434e+00   6.4704854e-01
   1.4255792e+00   6.9229645e-01
   7.0128927e-01   6.6318565e-01
   1.1700851e+00   4.2002777e-01
   1.8809202e+00   7.7745568e-01
  -2.7725627e-01   8.1225060e-01
  -3.9374795e-01   5.6340605e-01
  -3.7669064e-01  -3.3116533e-01
   9.4012572e-02   3.5564967e-01
   5.7374888e-01   1.0833957e+00
  -2.4049320e-01   4.2629974e-01
  -3.5096753e-01   4.7480678e-01
  -6.8269865e-03   1.2350961e+00
  -7.3764615e-01   4.4145226e-01
   6.4337883e-01   1.5903497e+00
  -1.2411188e-01  -4.9036952e-01
   1.1966003e+00   6.6518888e-01
  -9.3740779e-01   1.0427426e+00
  -1.0434295e+00   1.0920696e+00
  -4.6760348e-01  -2.5928820e-01
  -2.3006701e-01   1.7838878e-01
   1.9261444e-01   7.1371802e-02
   4.9549903e-01  -1.1189130e+00
   2.5630579e-01   5.5390188e-01
   5.0303677e-01   6.9375828e-02
   1.9934584e-01   1.0657835e+00
   1.9930150e-01   1.5497711e+00
  -1.7083888e-01   6.0709022e-01
   3.2364608e-01   6.9608018e-01
   2.0215727e-02   3.0730261e-01
  -2.3892974e-01   1.0321275e+00
  -8.5184111e-01   4.5592547e-01
  -6.2491740e-01   6.4529239e-01
  -3.0753636e-01  -7.0208451e-01
   8.5047438e-01   3.5652038e-01
   1.2731836e-01  -2.7656383e-01
   1.5126490e-01   1.0542968e+00
  -3.5250100e-01   7.2096469e-01
   7.1322722e-01   7.8633126e-01
   3.5212440e-01   5.0151214e-01
   8.4069785e-01   6.0120900e-02
  -7.0580555e-01  -2.9603334e-01
  -1.0060781e+00  -4.0894861e-01
  -1.4424027e+00   5.8595015e-02
  -1.5576204e+00   5.1516724e-02
  -8.3547306e-01   5.0443065e-01
  -5.1801403e-01   5.9545771e-01
  -7.4793782e-01   1.4163667e+00
  -1.7324044e-01  -6.2991238e-01
   2.2601357e-01  -1.2585172e-02
   5.0854289e-01   9.9941846e-01
   8.5865981e-01   6.0118913e-01
   1.9386669e-01   2.5492639e+00
   1.5748026e+00   1.9476267e+00
   1.3640813e+00   1.6643693e+00
   1.0299749e+00   1.5911082e+00
   1.1927212e-01   9.1413723e-01
  -3.8768000e-01   1.2759459e+00
  -2.3606689e-01   1.0896209e+00
  -1.3473694e-01   1.8413509e+00
  -3.3959970e-01  -1.6842604e-01
  -3.5115974e-01   1.5962104e+00
  -3.0694119e-01   1.3431566e+00
   1.1992673e+00   1.5433969e+00
   1.6682754e+00  -1.2036535e+00
  -4.3915580e-01  -8.1004877e-01
  -3.7732513e-01   1.5495794e+00
  -1.7462293e-01   1.2956510e+00
   1.8205920e-02   1.6574816e+00
  -3.9135568e-01   8.7439808e-01
  -2.0226143e-02   1.8537340e+00
   1.0830523e+00   2.5737394e+00
   5.1007580e-01   1.9698396e+00
   6.0261254e-02   1.4887606e+00
   5.2020097e-01   1.9216427e+00
   1.6783636e+00   9.4653527e-01
  -7.1010008e-01  -1.0082435e+00
  -4.7602684e-01  -1.2507677e+00
  -4.0491822e-01  -8.9081940e-01
  -4.8303836e-01  -8.1714860e-01
  -8.1008492e-01  -9.1141933e-01
   1.6680186e-01   7.7995471e-01
   3.7149564e-01   6.8882342e-01
   4.1329554e-01   7.9009795e-01
  -7.6350962e-01  -5.7494391e-01
   2.2861088e-01   3.4608295e-01
   1.6510181e-01   6.5436611e-01
   7.4885420e-01   8.7392613e-01
   7.7659953e-01   1.5343073e-01
   1.4383456e-01   3.4088924e-01
   1.2184862e+00   1.7007525e+00
   4.7593192e-01   9.9635812e-01
   3.9582428e-01   1.6710911e+00
   3.1878568e-01  -5.2465350e-01
   5.4392847e-01   1.4707306e+00
   5.4470614e-01   1.6582292e+00
   2.7996945e-01   1.3637015e+00
   2.1653605e-01   1.5227780e+00
   4.9733361e-01   9.8495489e-01
  -5.5850412e-01  -1.1274517e+00
  -3.3335580e-01  -5.3960106e-02
  -1.6230260e+00  -5.4138078e-01
  -8.7416305e-01  -6.4921131e-01
  -6.7137469e-01   9.1252954e-01
   2.5985580e-01   5.5044543e-03
   1.9627073e-01   1.6366346e-01
  -6.8721570e-01   3.2043761e-01
  -2.2494397e-01   2.1150705e-01
  -1.4690006e+00  -7.6613613e-01
  -3.4043450e-01  -9.7764234e-01
   1.1793302e+00  -1.5864203e-01
   1.4744334e+00  -3.1170592e-02
   1.6166429e+00   4.7071689e-01
   1.8036299e+00   4.9361012e-01
   8.2355399e-01   6.9840686e-01
   4.4638227e-01   6.4075069e-01
   4.5461662e-01   1.5478897e+00
   5.8341674e-01  -6.1661927e-01
   2.1700548e-02  -1.4284633e-01
  -4.8523559e-01   7.4269068e-01
  -7.2174074e-01   2.6767165e-01
  -6.5418625e-01   2.4048706e+00
  -1.7376551e+00   1.3236598e+00
  -1.5905695e+00   1.0882377e+00
  -1.2627164e+00   9.9898460e-01
  -2.8060034e-01   7.3967365e-01
   1.1509120e-01   1.2121492e+00
  -1.3475293e-02   1.0137077e+00
  -2.2766985e-01   1.7505889e+00
   7.1837973e-01  -9.4641644e-02
   1.0717003e-01   1.5692851e+00
  -3.9067129e-02   1.2735692e+00
  -1.4254390e+00   1.0181145e+00
  -9.0599230e-01  -1.7136854e+00
  -1.4101455e-01   1.0377853e+00
  -3.1190414e-01   1.0081852e+00
  -1.8964821e-02   5.5702934e-01
   2.4947050e-01  -9.2609763e-01
   1.3080847e+00  -5.0312580e-02
   1.1449281e+00   5.0495910e-01
   4.3201441e-01   8.7133594e-01
   9.5587326e-02   9.6821668e-01
  -4.4045448e-02  -5.9742421e-03
   8.8096155e-03  -6.3386107e-02
  -1.3997188e-01  -2.5956967e-01
  -5.5116142e-01  -1.0515202e-01
   2.4135367e-01  -4.1005302e-01
   4.1902828e-03  -5.9941554e-02
  -1.4278486e-01   3.4922939e-01
  -4.0512651e-01   5.7525948e-01
  -1.0587506e+00   7.9133137e-01
  -1.3053009e-01  -9.9325396e-02
  -5.4018428e-01   7.5767367e-02
   6.5991199e-02   5.6805560e-02
   3.9651344e-02   5.2666922e-01
   1.6037320e-01   1.8798015e-01
  -6.7708768e-02   1.4548937e+00
   3.3411842e-01   9.7111670e-01
  -1.5989937e-01   1.0861826e+00
  -5.5852538e-01   1.2700028e+00
  -5.7305865e-01   1.1013486e+00
   4.5888353e-02   6.8078053e-01
  -2.9364122e-02   8.4918068e-01
   1.5553090e-01   1.1528735e+00
  -3.8125669e-01  -1.5638629e+00
  -1.5709577e-01  -1.3110740e-01
  -6.0651850e-01   5.5908739e-01
  -7.9877353e-01   1.3644445e+00
  -2.5016208e-01   1.9964736e+00
  -2.1829566e-02   8.4413158e-01
  -3.8271529e-02   1.1822054e+00
   6.3948216e-01   2.2604507e+00
   2.3571846e+00   7.2416371e-01
   1.5027518e+00   5.3776812e-01
  -3.9259300e-01  -1.0948955e-01
  -1.1468730e+00  -1.5104879e+00
  -1.1904205e-01   1.0453357e+00
  -4.8499283e-01   1.5097058e+00
  -2.1431298e-01   1.0013545e+00
  -4.0426238e-01   8.2248252e-01
  -7.3957546e-01   1.4968147e+00
   8.1840364e-01   1.1779243e+00
  -8.7998823e-02   2.0787032e+00
  -2.2847434e-01   1.5047827e+00
   1.8321422e-01   1.2132244e+00
  -4.0276251e-02   1.5282165e+00
  -7.2290736e-02   1.5108262e+00
  -8.8602188e-01   9.7476962e-01
  -5.0921750e-01   5.0638591e-01
  -1.4558805e-01  -4.3620308e-02
  -1.0417591e-01   6.8416684e-01
  -1.2004350e-01   1.4103687e+00
  -9.3059894e-02   1.0253598e+00
  -3.1865801e-01  -8.2752740e-01
  -8.5258876e-02   1.1187746e+00
  -3.7159022e-01   8.6354963e-01
   1.5340284e+00  -2.9034365e-01
   1.0093204e+00  -4.7052887e-01
   9.4734273e-01  -8.3074590e-01
   4.1348826e-01   7.6699635e-01
   4.2334873e-01  -1.8121351e+00
  -1.0009828e+00  -1.3481461e+00
  -5.5336411e-02   2.7659407e-02
  -1.7509928e-01   1.8716944e+00
  -6.9922761e-01   2.4670791e+00
   8.1886509e-02   1.4203528e+00
   1.3690848e-01   1.1857864e+00
  -5.2393555e-03   8.0957218e-01
   3.1932818e-01   1.4757459e+00
   8.1825658e-01   1.1760766e+00
  -1.1630254e-02   1.2007981e+00
   1.6426539e-01   6.4719135e-01
   1.2189311e-01   1.3691328e+00
   7.9358877e-01   2.2871141e+00
   1.0067656e-01  -4.2283304e-01
  -8.2333480e-02  -1.3552086e+00
  -3.9572369e-01   1.2672175e+00
  -1.0232881e-01  -5.4872732e-01
  -3.8519098e-01  -3.1167970e-01
  -1.2750607e-01   2.0292780e+00
   8.0446429e-02   9.9866731e-01
  -5.5216416e-02   8.2441586e-01
   2.0347883e-01   1.0327309e+00
   5.9196875e-01   5.5121565e-01
   2.3669100e-01   3.2629877e-01
   3.7431640e-01   1.0441043e+00
   1.1088800e-01   3.1559910e-01
   4.8417089e-03   4.1239109e-01
  -1.3504662e-01   8.3137762e-01
  -2.8582754e-02   2.0563459e+00
  -1.8213685e-01   7.2404777e-01
   2.7884220e-01   2.3556569e+00
  -3.1952527e-01   1.5045142e+00
  -2.2051764e-01   6.5530601e-01
   3.2367495e-01  -1.0172472e+00
  -2.5116030e-01   8.9574160e-01
   1.2942976e-01   1.9772157e+00
  -4.5729296e-01   2.9799090e-01
  -6.0465278e-01   3.1545254e-01
  -6.2415329e-01   2.7789781e-01
   1.4587285e-01   1.0477997e-01
  -5.5739244e-02  -3.3441097e-01
  -4.7369054e-01   4.9964476e-01
   8.0857052e-02   2.6022914e-01
  -6.0196672e-01   7.9079499e-01
  -6.8136066e-01   7.6229384e-01
  -3.1335305e-01   6.4070434e-01
   7.3330638e-02   3.9608681e-01
   2.3920880e-01  -3.6081886e-01
  -8.5045119e-02   3.8575868e-01
  -1.7713582e-01  -6.3062501e-02
  -2.7343512e-02   3.6377606e-02
   3.5854690e-01   2.0708238e-01
  -8.3459782e-02  -6.7037617e-01
   2.3157101e-01  -1.8437372e-01
   5.1942143e-01  -8.8375048e-02
   6.7575130e-01   6.4723892e-01
   7.9868775e-01   5.7437994e-01
  -5.7946922e-01  -1.5964247e-01
  -4.8352899e-01  -2.9467886e-01
  -2.2076315e-01   3.2066563e-01
   8.6652637e-01   8.0000114e-01
   1.4447705e-01   5.8628919e-01
   5.2562353e-01   1.1424920e+00
   3.7242881e-01   1.0636799e+00
  -5.3318748e-02   5.2494195e-01
  -2.7423033e-01   8.4155085e-01
  -8.6235400e-01   3.5315880e-01
  -8.1964121e-01   9.5026348e-01
  -7.0258185e-01   1.1493464e+00
  -2.5872262e-01   1.2881125e+00
   4.0233279e-01   7.8556253e-01
   8.2450948e-01   3.6896563e-01
   1.2253101e+00   8.6271844e-01
  -1.1463366e-01  -4.8009732e-01
   8.9566342e-01   7.3838278e-01
   8.2118174e-01   2.7357923e-01
  -8.1533190e-01   8.2866252e-02
  -8.9347765e-01   1.8537359e-01
  -2.7518249e-01   2.0209507e-01
  -6.8431961e-01   1.6701741e+00
   7.0222790e-01   6.7797863e-01
  -3.4326050e-01   5.6463294e-01
   4.4700520e-01   1.0177850e+00
   3.1440189e-01   9.7136074e-01
  -8.2832087e-02   4.1271785e-01
  -3.3764021e-01   7.5853970e-01
  -8.3273630e-01   3.1206050e-01
  -8.3398000e-01   8.2199122e-01
  -7.2810029e-01   1.0506067e+00
  -3.1590928e-01   1.1941875e+00
   5.8551825e-01   8.9162494e-01
   7.5041574e-01   3.5999639e-01
   1.1613293e+00   8.0067609e-01
  -1.6953958e-01  -6.0353923e-01
   1.0208742e+00   2.6025805e-01
   8.1614258e-01   7.6331388e-01
   6.1924839e-01   1.3516473e-01
  -8.4833510e-01  -3.8426298e-02
  -9.6532797e-01  -8.8273703e-03
   3.8813753e-01  -1.9165574e-01
   4.7080173e-01  -8.4116878e-01
   9.2650238e-01   1.4462809e-01
   7.1543506e-01   3.0692207e-01
  -1.1984619e+00   1.9987497e+00
   1.0885836e-01   6.2696785e-01
   7.7241270e-01   2.2910921e-01
   5.7810111e-01   7.8055824e-02
   6.8156443e-02   2.1235365e-01
  -9.7405602e-01   6.3067153e-01
   2.0913486e-01   2.9026122e-02
  -1.2034122e+00   1.0511484e+00
  -4.7918038e-01  -8.7181476e-02
   4.2271530e-01  -3.3184352e-01
  -2.6836184e-01   5.2894645e-01
  -8.8664382e-01   6.9339788e-01
   3.4986067e-01  -5.3010679e-02
  -3.1983365e-01   7.0550795e-01
  -2.8883010e-01   6.6337115e-01
   6.4126525e-01   3.2471474e-01
   6.8725253e-01   4.4579385e-01
  -5.2717495e-01   3.7798831e-01
  -5.1161392e-01  -8.2988727e-02
  -2.1176308e-01   1.9644652e-01
   1.4867662e-01   8.7636021e-01
   2.0007744e-01   6.4200531e-01
   4.4707618e-01   8.3126055e-01
  -2.9677073e-02   3.4098530e-01
  -2.3545524e-01   3.2628562e-02
  -3.4725858e-01   6.0350551e-01
  -6.7412046e-01   5.0524043e-01
   5.6271057e-01   9.6351756e-01
   7.3964671e-01   1.3764462e+00
   7.2509634e-01   1.3151901e+00
   5.1965620e-01   1.0725118e+00
  -7.0308940e-02   6.1447526e-01
  -3.7849276e-01   1.4624097e-01
  -1.5623724e-01   4.5268231e-01
  -4.4191131e-02   8.0587905e-01
   1.6054496e-01   9.8435131e-01
  -3.9851722e-01   3.3827488e-01
  -8.2191794e-01   2.1793410e-01
   5.1808394e-01   1.3983305e+00
   1.7251365e-01   1.0237600e+00
  -5.0720811e-01   4.1987165e-01
   1.7738007e-01   3.5278055e-01
   3.8177075e-01   6.0250481e-01
  -3.7501203e-01   8.8047237e-01
  -4.4297663e-01   1.2732992e+00
  -1.0527725e+00  -1.2208186e+00
   3.4609965e-01   2.2671363e+00
   1.5087249e-01   2.0012493e+00
  -4.2746278e-01  -2.6232911e-01
   2.5215653e-01   1.2764114e+00
   7.8170783e-02   1.2076684e+00
  -7.7422824e-02   1.8824090e-01
   5.2014863e-01   5.3718422e-01
  -1.2632434e+00   3.4758602e-01
   1.1641665e+00   4.9057141e-01
   1.0879620e+00   1.6813839e-01
   5.0140626e-01   8.3173965e-01
  -1.2843565e+00  -5.4726518e-01
   1.2379774e-02   4.0277976e-01
   2.7028379e-01   2.9791790e-01
   2.9892903e-01   2.9511853e-01
  -1.5630708e+00   4.0105551e-01
   7.9260715e-02   4.5411867e-01
   2.9390726e-01   5.8590560e-02
   8.7142329e-01   4.1556611e-01
   5.9424775e-01  -9.7246206e-02
  -4.0576956e-01   1.1511316e+00
  -4.3053957e-01   1.0033111e+00
   1.0289188e+00   9.1292903e-01
  -2.0040769e+00   1.2059164e+00
   7.4537167e-01   1.4486317e+00
  -2.8129791e-01   2.0308978e-01
  -2.0411164e-01   9.5374153e-01
  -4.7944827e-01   1.9821295e-01
   3.5018885e-01   5.0790693e-02
   9.1775728e-01  -1.7495100e-01
  -2.3624229e-01   1.0036264e+00
  -4.1861709e-01   2.2994938e+00
  -9.9348915e-01   1.3166265e+00
  -9.5528795e-01   3.9326083e-01
   5.4993626e-01  -1.9671193e-01
   5.8357540e-01   2.0796266e+00
  -3.6298200e-01   1.2581781e+00
   6.3580356e-01  -1.6479633e-02
   3.7478637e-01  -3.7752912e-01
   9.9127640e-01  -4.7121353e-01
   7.5765828e-01  -4.1119226e-01
  -1.7762408e+00  -9.8821434e-01
   3.7741011e-01   7.2277917e-01
   3.6095748e-01   1.0104736e+00
  -8.9346617e-01   6.8963826e-01
  -1.0251870e+00   9.1815784e-02
  -5.3978976e-01  -1.4242169e+00
   2.7598159e-01  -7.4549306e-01
  -3.5951138e-01   5.8875097e-01
  -2.5327561e-01   7.1411226e-02
   1.1351856e+00   1.9369359e+00
   1.0736599e-01   8.2520260e-01
  -5.8002087e-02   9.8370050e-01
   1.2990481e+00   2.4624715e+00
   5.9186573e-01   2.1852664e+00
  -4.2471382e-01   1.6066607e+00
  -3.0489655e-01   1.0385611e+00
   8.0859653e-01   3.0671208e-01
   2.6599145e-01   1.1478602e+00
   7.8641880e-02   9.0207415e-01
  -3.7510457e-02   1.9009990e+00
  -3.0629581e-01   1.3512432e+00
   1.0111867e+00  -6.5021341e-01
   5.8384075e-01   9.9262302e-01
   9.5473744e-01   1.0017597e+00
   3.7125217e-01   8.6700565e-02
  -4.3185610e-01   1.3202740e+00
  -5.9129588e-02   1.0874618e+00
   7.9664942e-01  -1.9734291e-01
  -1.0942450e+00   1.5284806e+00
  -6.5756219e-01   1.8744674e+00
  -7.1989803e-01   2.0728220e+00
  -6.2819681e-01   1.3468247e+00
  -2.3080615e-01   1.0231661e+00
  -5.2082735e-01   1.8636225e+00
   1.2381987e-01   7.1898664e-01
  -2.2134733e-01   1.8244619e+00
  -4.8914720e-01   2.1196877e+00
  -3.1008112e-01   1.0035173e+00
   7.9355791e-01  -7.8382286e-01
   6.4823936e-01  -4.1104594e-01
  -7.9511265e-01   1.5920824e+00
  -6.0325353e-01   1.0454622e+00
   6.6904378e-01   4.8846250e-01
   1.3268310e+00  -7.0870709e-01
   1.2884416e+00  -6.1357777e-01
  -4.2339309e-01   1.9227865e+00
  -6.7923649e-01   1.3046196e+00
   1.1214833e+00  -3.4775876e-01
   3.9633453e-01   1.1744911e+00
   7.2175769e-01   1.2046275e+00
   3.5274414e-01   2.7604432e-01
  -8.4040686e-01   1.2015279e+00
  -4.2796878e-01   1.0695616e+00
   7.5475913e-01   7.8595135e-03
  -1.4479201e+00   1.3749239e+00
  -1.0233912e+00   1.8152753e+00
   1.2438988e+00  -1.1368537e+00
  -9.1065852e-01   1.3032773e+00
  -5.0382158e-01   1.0136122e+00
   7.3816001e-01  -6.8858178e-01
  -1.6983910e-01   7.1448172e-01
  -6.2669053e-01   1.7948018e+00
  -1.0055851e+00   2.0759039e+00
  -6.5034432e-01   9.2499638e-01
   8.3974546e-01  -5.7045003e-01
   6.5442237e-01  -2.1250564e-01
  -6.7863239e-01   5.6737244e-01
  -9.2852182e-01   1.2978494e+00
  -3.9217528e-01   1.5692935e+00
  -7.1234975e-02   1.2802850e+00
  -1.8021919e-01   1.1876543e+00
  -5.6813072e-01   1.0816756e+00
  -6.1280482e-01   1.4706255e-01
   2.2807442e-01   1.0614776e+00
  -4.9162433e-01   9.9440142e-01
  -2.4643121e-01   1.1858838e+00
   1.6925185e-01   1.3651676e+00
   1.6508851e-01   7.3323113e-01
   4.2088921e-01   1.3445804e+00
   4.5242485e-01   7.8178045e-01
   8.6702944e-01   1.2055696e+00
  -6.1784698e-01  -3.1479292e-01
   4.9112975e-01   1.5296926e+00
   2.9784473e-01   1.1942451e+00
   9.0847299e-01   9.6838832e-01
   7.8741598e-01   3.1185547e-01
   4.6854345e-01   1.8874180e+00
   1.7228039e-01   1.4290893e+00
   3.6175508e-01   1.2594771e+00
   2.1149517e-01   1.4763971e+00
   1.9819842e-01   1.1882779e+00
   5.5986965e-01   8.2435073e-01
   3.2568653e-01  -2.3093956e-01
   6.5676021e-02  -3.9793833e-02
   5.4871186e-02   2.0622469e-01
  -1.8186183e-01   8.9361789e-01
  -1.1827702e+00   8.0464662e-01
  -1.0432218e-01   8.0339675e-01
  -3.0916780e-01   9.9942402e-01
   3.6220866e-01   7.8240771e-01
   2.3432371e-01   1.6686584e+00
  -1.0494174e+00   1.5929301e+00
  -4.5815366e-01   9.9140660e-01
  -1.2719517e+00   1.4304872e+00
   3.1907442e-01   1.1393710e+00
   2.4919996e-01   1.7824146e-01
   3.5272534e-01   9.5715490e-01
  -8.5302246e-02   3.2770526e-01
   7.1707930e-01   7.3178127e-01
  -1.0040189e-02   2.0349750e+00
  -9.7810034e-01   2.0672558e+00
   6.3698059e-01   4.4173535e-01
  -4.7273747e-01   1.5367791e+00
  -7.2043242e-02   1.0396390e+00
  -4.5745112e-01   1.5680132e+00
  -2.0961763e-01   1.9672514e+00
  -6.1393529e-01   1.9836527e+00
  -8.2526755e-01   1.7907545e+00
   7.0658597e-01   1.0731753e+00
  -1.8687311e-01   3.4559901e-01
   1.3621197e-02   4.0471819e-01
   4.7208597e-01   7.9122292e-02
  -2.3039641e-01  -9.1357054e-01
   2.2171484e+00   6.7050109e-01
   1.0577052e+00  -3.1293606e-01
   3.4695194e-01   1.4183362e+00
   9.0129141e-01   1.1376690e+00
   1.2841822e+00  -3.2531773e-01
  -1.1607657e+00   1.0730450e+00
   1.1837819e+00   3.2251721e-03
   1.6769104e-01   1.3066452e+00
   3.6180883e-01   1.2763955e+00
   3.3474433e-01   5.2209392e-01
  -1.4158629e+00   8.4086392e-01
   8.3110438e-01  -1.1257148e-02
   6.2379792e-01   1.5762737e-01
  -1.8437943e+00   1.1516493e+00
  -1.4139931e+00   1.6857899e+00
   1.2728301e+00  -9.2912069e-01
   7.1184597e-01  -1.5990937e+00
   2.6203733e-01  -1.2481635e+00
  -1.6278642e+00   1.4124286e+00
   4.9784294e-01  -6.9229050e-01
  -1.1266911e+00   1.5981859e+00
  -1.5672956e+00   1.8023200e+00
  -1.1431272e+00   6.4112930e-01
   8.2755056e-01  -4.0702038e-01
   6.3422812e-01  -1.0295261e-01
   1.9497858e-02   3.7482923e-02
  -1.2668481e-01   1.2083637e-01
   3.6867788e-01   3.5132823e-01
   3.4764351e-01   9.6289715e-01
   7.2827214e-01   1.0109906e+00
  -2.9592792e-01  -6.8225253e-01
  -7.1978195e-01   2.5892780e-03
  -1.8931561e-01  -6.0111257e-01
  -1.1331061e+00  -6.3257129e-01
   2.9722137e-01  -3.1070744e-01
   1.0145840e+00   4.2166147e-01
  -2.3566923e-01  -3.2356006e-02
  -1.7012212e+00   1.3348213e-01
   3.6003979e-01  -5.3084272e-01
   5.4919491e-01   7.4648888e-01
   7.1657528e-01   1.7398173e+00
  -2.8641329e-01   9.1636313e-01
  -2.2846025e-01   8.4149781e-01
   6.3976473e-04   6.1994286e-01
   4.6348828e-01   1.1517640e+00
   1.6247178e-01   6.2651246e-01
   5.9836096e-01   5.7225487e-01
   2.3319656e-01   5.7578918e-01
   2.3431702e-01  -1.6741943e-01
  -2.1038018e-01   7.0964399e-01
   2.1435534e-01  -1.8431404e-01
   1.7767652e-01  -2.9660609e-01
  -5.9126011e-01   3.1917310e-01
  -5.4074783e-01   8.3593525e-01
  -9.6480360e-02  -2.9693635e-01
  -3.7729902e-01   8.7055681e-01
   7.5295141e-02   2.3519319e+00
   1.5390712e-01  -3.0815066e-01
   2.5686478e-01   1.1910262e-01
  -8.9136088e-02   1.3166784e-01
  -1.5039612e-01  -8.7611172e-02
  -5.4545008e-01  -3.2256690e-01
  -4.8102567e-01  -3.8721997e-01
  -3.5611441e-01   7.9002628e-01
  -6.8707240e-01   5.0579820e-01
  -4.1880873e-01   4.7351070e-01
  -1.8990613e-01   2.1877147e-01
  -1.7823771e-01   9.5685578e-01
  -6.7005585e-01   2.3648703e-01
  -2.7827802e-01   3.0033949e-01
   2.2783592e-02   6.5605691e-01
   1.9274657e-01   7.9713897e-01
   2.4120319e-01   4.5798492e-01
  -1.3550188e-01   2.6104103e-01
   1.7645815e-01   5.8592088e-01
   3.6167832e-01   2.5050814e-02
   6.7225600e-01  -2.0587184e-01
   7.2841907e-01  -7.1444769e-01
   4.4710553e-01  -6.9102165e-01
   1.0978005e+00  -6.2328426e-01
  -1.1279000e+00  -6.7483346e-01
  -1.2601718e+00  -7.2240297e-01
  -1.0294393e+00   8.4851832e-01
  -2.3007830e-01   1.4863317e+00
  -4.3251730e-01   5.1260063e-01
  -6.5485330e-01   1.2825967e+00
  -2.2665364e-01   1.5391656e+00
   6.1789570e-02   1.2845579e+00
   2.2671891e-02   1.2622879e+00
  -3.6878161e-01   1.0465453e+00
  -3.2391017e-01   1.1360027e-01
   4.4329989e-01   1.0871241e+00
  -7.8811837e-01   1.3185972e+00
  -2.7488599e-01   9.4591441e-01
   8.5626729e-02   1.2281956e+00
   4.0314718e-01   1.4032605e+00
   3.8967833e-01   7.5379673e-01
   6.0028228e-01   1.3997202e+00
   7.3701233e-01   9.0619569e-01
   9.5352120e-01   1.2852970e+00
  -3.1037912e-01  -3.5189107e-01
   6.7084759e-01   1.5588814e+00
   4.3999228e-01   1.2681023e+00
   1.1452345e+00   1.0777046e+00
   1.0745852e+00   3.9384752e-01
   1.1051774e-01   3.4454167e-01
  -8.1613541e-01   6.4756782e-01
   3.9906797e-01   9.5875119e-02
   2.9174762e-01   1.9591422e-01
  -8.3295954e-02   4.5852565e-01
   2.0285206e-01   5.0340606e-01
  -1.2605881e-01   6.2786871e-01
  -4.3869767e-01   2.9706637e-01
   7.2769346e-01   9.0197047e-01
  -6.4984448e-02   1.1423635e-01
  -8.1685903e-01  -5.4635797e-01
  -1.6840514e-02   3.6020080e-01
   5.4034828e-01   3.8818057e-01
   3.2313652e-01   5.2521129e-01
   3.9005675e-01   5.9153405e-01
  -4.5042551e-01   3.3039019e-01
  -8.3586958e-02  -5.5604421e-01
  -3.2221612e-01  -4.5390961e-01
   2.3368004e-01  -1.7158060e-01
  -8.3880305e-01   1.0277817e+00
   1.0362899e+00  -1.6847574e-01
   1.2998906e+00   8.0248464e-02
   1.4391008e+00  -3.0787746e-02
  -9.2262459e-01   1.9159478e+00
   1.1554662e+00   3.9701384e-02
   1.2407608e+00   2.2540312e-01
   1.0074884e+00  -5.0600621e-02
   7.4450322e-01   3.9046232e-01
   3.1976656e-01   6.3357059e-01
  -1.2212553e+00   9.9584447e-01
  -7.6586415e-01   1.0030191e+00
   7.4073069e-01   4.0173162e-01
  -1.7881182e+00   1.0990651e+00
  -1.4617452e+00   1.6673835e+00
   1.5163618e+00  -5.6352550e-01
  -1.2157583e+00   1.2113428e+00
  -7.7656304e-01   9.9596893e-01
  -1.5153876e+00   1.5278117e+00
  -4.2628326e-01   7.2489016e-01
  -1.1087184e+00   1.6981473e+00
   8.0243640e-01   5.0321102e-01
  -9.4918616e-01   8.0125802e-01
   9.7401740e-01  -1.2886414e-01
   7.1349444e-01   1.8297661e-01
  -4.5252627e-01   1.5203419e+00
  -3.3508427e-01   9.6618475e-01
   4.4852415e-01   7.3934594e-01
   7.2289961e-01   2.3346589e-01
  -8.0199095e-02   1.7792860e+00
  -2.3722396e-01   1.3147400e+00
   4.3358166e-01   6.0913496e-01
   4.5467255e-01   7.3970450e-01
   8.4874279e-01   8.4367033e-01
   1.7029160e-01  -1.2984427e-01
  -2.6485039e-01   1.3234947e+00
   2.5906733e-02   1.0748517e+00
   6.8993361e-01  -3.5718665e-01
  -1.0439393e+00   1.4611550e+00
  -6.9650197e-01   1.7547903e+00
  -6.7065842e-01   1.2246107e+00
  -2.2246566e-01   9.3161709e-01
  -3.7401711e-01   1.9014757e+00
   2.3021584e-01   6.8629029e-01
  -2.0047566e-01   1.7411392e+00
  -4.8189626e-01   2.1055083e+00
  -1.8039636e-01   9.8433617e-01
   6.9220418e-01  -9.4099748e-01
   5.2326199e-01  -5.8221941e-01
   4.8495184e-01   4.6012769e-01
   4.4039989e-01   5.0764571e-01
   1.6744976e-01   1.1210536e+00
   2.8087407e-01   4.5640492e-01
   5.4054811e-01   6.7809839e-01
   5.1906473e-01   7.2670343e-01
   6.3892343e-01   7.2098651e-01
  -6.7565462e-01   4.1509952e-01
  -1.0732751e+00  -8.3440966e-01
  -1.6547366e+00   1.2786773e+00
   1.8383546e-01   1.5840532e-01
  -3.1007564e-02   3.7019258e-01
   1.5557319e-01   2.2531229e-01
   4.6218968e-01   6.3083313e-01
   6.6369966e-01   2.4081607e-01
  -2.6128957e-01   8.8187296e-01
  -5.3668237e-02   7.0378379e-01
  -4.1655974e-01   1.3787607e-01
  -8.7220290e-01   2.0260938e-01
   2.2570976e-04   3.8211004e-01
   5.0065871e-01   7.1615533e-01
  -2.3826901e-01   1.4005610e+00
  -1.8762176e-01   8.2961448e-01
   9.5843896e-01   1.2605563e-02
   2.3652303e-01   6.4633798e-01
   1.8489633e-01   1.6402523e+00
  -2.8884904e-01   1.0572704e+00
   8.9233870e-01   5.7394817e-01
   9.2511753e-01   7.7902968e-01
   1.1743784e+00   6.9761171e-01
   7.4363741e-01  -6.4205804e-04
  -5.4843464e-01   9.5566753e-01
  -6.6635500e-01   2.7937382e-01
   9.7878049e-01  -4.5194254e-01
  -9.6040097e-01   1.3314837e+00
  -3.9369638e-01   1.6879522e+00
  -3.8280777e-01   1.1728248e+00
  -1.1222448e-01   7.6897247e-01
  -5.5825673e-01   1.5643891e+00
   6.8133074e-02   3.3927036e-01
  -9.0558119e-02   1.5390332e+00
  -4.2113621e-01   1.8868673e+00
  -3.1207692e-01   6.8644631e-01
  -6.6434798e-01   8.2471523e-01
  -3.3720895e-01   6.0602403e-01
  -1.2255169e+00   6.1971924e-01
  -1.0399675e+00   5.3620201e-01
  -3.5796774e-01   4.6406340e-01
  -1.9453732e-02   5.6280362e-01
   8.7339357e-01   1.5974972e+00
  -8.5656989e-01   6.9587627e-01
  -8.4110981e-01   3.1987118e-01
  -5.2431422e-01   1.1194043e+00
   1.1671421e+00   2.5972925e-02
   1.0625904e+00   4.7603955e-01
   7.0078667e-02   3.4891778e-01
   3.0274935e-01   6.9329404e-01
  -1.8971099e-01   1.5075295e-01
  -9.4813153e-01   6.7779477e-01
   2.6230925e-01   2.9903242e-01
   8.3840973e-01  -3.2620661e-02
   5.1758519e-01  -6.1187753e-01
   4.4398104e-01  -4.4056184e-01
   4.5348950e-01  -1.1726957e+00
   1.1013595e-02  -8.1512070e-01
  -1.4392656e+00   1.7697747e-01
  -1.2304895e+00   1.4045915e-01
   1.2594084e+00   1.2454835e+00
  -2.7295914e-01   4.9176115e-01
   2.2715660e-01   1.7915528e+00
  -7.9420854e-02   1.8823015e+00
  -9.7925198e-01   3.0260262e-02
  -1.0468247e+00   8.5291161e-01
   1.0641983e+00   4.0002235e-01
   8.0274411e-01   7.9255557e-01
  -7.0319879e-02   3.0291661e-01
  -2.2773380e-02   7.3323104e-01
  -2.3101738e-01   6.6797442e-02
  -1.1933788e+00   3.1196155e-01
   7.6226284e-02   3.5147733e-01
   6.7034742e-01   2.2859354e-01
   5.8865489e-01  -4.2863936e-01
   5.0752108e-01  -3.2913112e-01
   3.6194060e-01  -9.6693812e-01
   7.7942129e-01  -9.9957557e-01
   2.2808216e-01  -7.9568375e-01
   6.6720225e-02  -2.8426018e-01
   6.5999742e-01  -8.4383053e-01
  -1.8495587e-01  -8.5316910e-01
   8.1647751e-01   1.5613841e-01
  -6.0562380e-01  -2.5162472e-02
   2.1146206e-01  -1.3921536e+00
   2.3595946e-01   1.9868030e-01
  -4.2082635e-01  -1.1466397e+00
   1.1906957e-02  -1.1806961e+00
  -6.9056620e-01  -1.0062305e+00
   3.3365734e-01   1.5042144e+00
  -1.6234466e-01  -2.4479574e-01
   2.5831904e-01   4.8719397e-01
   6.6863456e-01   4.1470061e-01
  -4.3066656e-01  -9.1546946e-01
   2.2623792e-02   1.0879164e+00
  -4.1619848e-01  -1.1225312e-01
   6.9582166e-01   1.5153022e+00
  -2.8995370e-01   1.4909436e-01
   4.2477990e-01   2.0981944e+00
   2.4806535e-02   2.2203913e+00
  -4.8245125e-01   5.0598922e-01
  -5.4717004e-01   5.6701198e-01
  -2.0040956e-01   8.9513497e-01
  -2.2109542e-01   7.1413675e-02
  -8.7237999e-01   4.1350147e-01
  -2.4457819e-01   8.7729239e-01
  -4.8781054e-01   9.4698524e-01
  -9.5605041e-01   1.2092270e+00
  -2.6193885e-01   1.8826944e+00
  -5.7191492e-01   1.1339909e+00
  -3.7528187e-01   1.4908570e+00
  -1.0658541e+00   8.7122602e-01
  -2.7532188e-01   6.9607596e-01
  -6.3042266e-01   9.0713007e-01
  -4.7069737e-01   1.2360245e+00
   2.3239420e-01   1.2151147e+00
   3.0035736e-01   1.7277212e+00
   3.4636466e-01   1.3828591e+00
   6.7246241e-01   1.5268613e+00
   5.2914229e-01   6.9359911e-01
   1.2903578e+00   6.5686162e-01
   8.5034602e-01  -2.1940439e-02
   1.1952124e+00   2.4937442e-01
   1.6638667e-01  -3.9773212e-01
   4.7058419e-01  -2.0869555e-01
   3.7973823e-01  -3.5821122e-01
  -8.5633130e-01   5.0426862e-02
   1.0841030e-01   6.8409748e-01
  -3.0418261e-02   9.8445687e-01
  -2.2890862e-01  -3.3655913e-02
  -2.1139519e-01   3.4097991e-01
  -1.3070158e-01  -6.4594067e-02
  -4.4798816e-01   1.3218024e-01
  -9.9787957e-02  -1.1969233e-01
  -4.6761890e-01   4.4803363e-01
   1.3635435e+00   8.7963616e-01
   1.8266535e-01   5.5506693e-01
   4.2664774e-01   4.6076413e-01
   4.9720457e-01   1.0077819e+00
   8.6974729e-02   1.4321855e+00
  -3.5452584e-01   3.0130854e-01
   6.0461378e-01   1.0265531e-01
  -4.4238411e-01  -6.5059185e-01
  -2.4726770e-01  -2.0543780e-02
  -6.6087941e-01  -1.9448424e-01
  -2.5399007e-01   6.1426649e-02
  -8.0577677e-01  -1.8336260e-01
  -4.3253377e-01  -2.7326857e-01
  -6.6329146e-01   2.3344534e-02
  -3.3550607e-01   3.3624591e-01
   2.4350893e-01  -3.0506720e-01
  -3.3707285e-02  -8.6947740e-02
   2.9575519e-02  -1.0243748e-01
   2.1311306e-01   3.2611425e-01
   1.4960323e-01   4.2545538e-02
   6.3026888e-01   5.9834340e-01
   3.7347787e-01   5.1096395e-01
  -2.0370412e-01   5.5731748e-01
   1.1155020e-01   5.3088478e-01
   5.4242709e-01   5.4790468e-01
   1.9958283e-01   1.3741428e+00
   8.7502454e-01   2.5755706e-01
   5.2520505e-01   5.1941275e-01
   1.3111176e-01  -4.3530364e-01
  -3.8779233e-01  -8.1600875e-01
   1.5489446e+00   9.5644924e-01
   4.6529192e-01   1.2141669e+00
  -1.1174497e-01   2.8598439e-01
  -2.5671570e-01   1.0180493e+00
  -5.6321863e-02   1.1888808e+00
  -4.6726147e-01   1.1721645e+00
  -6.8378794e-02   1.3168563e+00
  -2.8637743e-01   1.5391712e-01
   2.2271909e-01   9.4414665e-01
  -3.8921042e-01   5.7857016e-01
  -8.0046021e-02   1.2844195e+00
   2.9544226e-01   1.4757193e+00
  -4.5142064e-01  -1.7837867e+00
  -5.4435106e-01   1.3822756e+00
  -1.0039430e+00   6.6813008e-01
  -8.3466241e-01  -1.0810785e+00
   1.4578033e+00   1.2653311e+00
   1.1250211e+00   1.5884041e+00
  -5.6478857e-01   2.9282849e-01
   4.1030531e-01  -3.5372702e-02
  -4.6469989e-01   1.2874563e+00
  -1.1156481e+00   5.1395753e-02
   3.3922709e-01   1.0997623e-01
   2.9255961e-01   1.3478022e+00
   8.7763312e-02   1.8019924e+00
   3.7130958e-01   1.3924145e+00
   2.9107552e-01   1.6357611e+00
   3.8936979e-01   1.3951984e+00
   9.1359633e-01   5.0540658e-01
   7.7009412e-01   1.2521639e+00
   5.7357023e-01   8.8936902e-01
  -2.4613925e-01   9.8083138e-01
  -6.7500421e-01   1.2940655e+00
  -8.8578459e-01   1.8024292e+00
  -2.1839031e-01   2.0102169e+00
  -1.7870071e-01   1.4370120e+00
  -2.4024620e-01   2.1710176e-01
  -4.1425758e-01   1.7762357e+00
  -3.3130922e-01   5.6570556e-01
  -2.3491430e-01   1.3076427e-01
  -8.4666238e-01   4.9863511e-01
  -1.8397080e-01   8.8322885e-01
  -4.1574755e-01   1.0108389e+00
  -8.5876625e-01   1.2885882e+00
  -8.6446381e-01   1.5106753e+00
  -4.8164512e-01   1.1987783e+00
  -2.5617957e-01   1.4801544e+00
  -1.0052731e+00   9.2358564e-01
  -2.8963489e-01   7.0490992e-01
  -5.6437451e-01   9.5720581e-01
  -3.7561653e-01   1.2423940e+00
   2.8677709e-01   1.1926030e+00
   3.8269026e-01   1.6755757e+00
   4.0696107e-01   1.2910491e+00
   7.9053822e-01   1.4180134e+00
   6.0828325e-01   6.2153556e-01
   1.4084515e+00   4.7256257e-01
   8.1442408e-01  -1.4519455e-01
   1.1833307e+00   8.0433866e-02
   9.8256639e-02  -4.3651688e-01
   4.1705876e-01  -3.0410285e-01
   3.1178647e-01  -4.4522879e-01
  -1.0187467e-01   6.6769835e-01
  -1.3063831e-01   1.1345206e-01
  -1.2767965e-01   1.3210477e-01
   6.7291295e-02   5.8776521e-01
   3.1931785e-01  -3.7173794e-01
  -6.8976912e-01   1.6910528e-01
  -4.8707099e-01   2.0025350e+00
   1.3504748e-01  -4.3084003e-02
   6.2504194e-01   3.3180486e-01
   3.9033418e-01   7.7770411e-01
  -4.4929324e-01   9.4910583e-02
  -8.1271240e-01   4.0114618e-02
  -7.7521324e-01   5.4026331e-01
  -4.9225581e-01   2.3337548e-01
  -1.2831264e+00   5.2658753e-01
  -1.2848585e+00   8.2345272e-01
  -6.9261292e-01   7.9031103e-01
  -1.1984884e-01  -4.5014768e-01
   1.2178068e-01  -4.7710664e-01
   7.7355111e-01  -4.8222093e-01
   1.3918460e+00   8.7636536e-01
   7.2678194e-01   1.9455116e-01
   4.7853502e-01   1.4947710e-01
  -1.0762538e-01   5.4783817e-01
   8.7379117e-02   4.5816279e-01
   6.0764045e-01   1.4547730e-01
   1.1071894e+00   5.9158151e-01
   1.0789206e+00  -5.8064820e-01
   1.3452822e+00  -6.6415529e-01
  -5.3957912e-01  -1.9819201e-01
  -1.1617808e+00  -3.1595425e-01
  -8.1718957e-02   9.7530243e-02
   1.0239417e+00  -7.5072624e-01
   3.0761507e-01  -1.1067453e+00
   7.6894753e-01   3.1506902e-01
   1.0074335e+00  -1.2600651e+00
   4.0546726e-01   3.0282483e-01
   1.1150629e+00   4.2642872e-01
  -1.8380128e+00   1.0493903e+00
   5.3400009e-01  -1.4356658e+00
  -7.1375422e-01  -1.4040458e+00
  -2.0876931e-01   1.3843710e+00
  -1.5905718e-01  -6.7805495e-01
   2.2140148e-01   3.4648351e-01
   5.0240209e-01   4.5501313e-01
   1.4156808e-01   9.9024935e-01
  -3.3543087e-01   8.1091183e-01
   5.5307512e-01   1.3679680e+00
   1.9407446e-01   1.5387927e+00
  -1.8743665e-01  -1.8361162e-01
  -4.5602560e-01   1.8864211e+00
  -9.2970447e-01   1.7255830e+00
  -5.8992464e-01  -1.3790779e-02
  -6.9513886e-01  -4.5147450e-02
  -5.8001578e-01   3.5709010e-01
  -8.0540280e-01   1.0832230e+00
  -1.1902525e-01   1.3815845e+00
  -3.2859645e-01   1.6030728e+00
  -7.6395789e-01   1.8387032e+00
  -7.4809067e-01   2.1007970e+00
  -3.8464481e-01   1.7779159e+00
  -1.6264527e-01   1.9134793e+00
  -9.4919154e-01   1.3966443e+00
  -5.0684567e-01  -8.9539695e-01
  -4.9127020e-01   1.4949552e+00
  -2.5052489e-01   1.3398961e-01
   2.8012721e-01  -3.3573070e-01
   4.5196993e-01  -6.3972349e-01
   4.6700754e-01  -3.0989512e-01
   8.7957655e-01   1.7934652e+00
   6.0513201e-01   1.0208880e+00
   1.3973315e+00   8.6507218e-01
   9.0598313e-01   2.2357042e-01
  -1.4270916e-01  -6.8243912e-01
   1.7015032e-03   4.3687237e-02
   3.8937985e-01   8.5369843e-02
   2.7469537e-01  -4.9702551e-02
  -6.4444470e-01   2.0707819e+00
  -4.6067498e-01   3.9853377e-01
   6.0655139e-02   9.9008450e-01
  -1.2071240e+00   1.0205906e+00
  -4.4500355e-01   1.6544109e+00
  -1.5460239e+00   1.7418311e+00
  -8.4076749e-01   1.8971189e+00
  -1.0482946e+00   1.6314431e+00
  -1.3238025e+00   2.0144428e+00
  -3.5168042e-01   1.4683548e+00
  -2.9001175e-01   1.1129793e+00
   5.9104777e-01   8.9838740e-01
  -6.8019875e-01   9.2291912e-01
  -4.7548390e-01   8.6861993e-01
   1.5487599e+00  -5.1312417e-01
   1.6498844e+00  -6.3984482e-01
   1.6265679e+00  -3.8024365e-01
   1.4237316e+00  -3.9270670e-02
   1.2868557e+00   2.8386242e-01
   5.1723447e-02  -6.7085847e-01
   1.6083944e+00  -8.0210815e-01
  -3.3689562e-02  -2.4656599e-01
   9.1501502e-01  -9.4225843e-01
  -1.4154352e+00  -2.0340838e+00
  -3.6967648e-01   2.2191245e+00
   3.3736508e-03   1.4691050e+00
   1.7420819e-01   1.0457792e+00
  -1.1739787e+00   1.3377681e+00
  -2.0119049e-01   1.8037619e+00
  -1.3687462e+00   2.0608861e+00
  -5.9866189e-01   2.0817573e+00
  -8.4582134e-01   1.8416461e+00
  -1.0472788e+00   2.3002820e+00
  -2.3157980e-01   1.5859838e+00
  -1.8913178e-01   1.2292284e+00
   6.4042925e-01   8.6703648e-01
  -6.5746282e-01   1.1078428e+00
  -4.1501990e-01   1.0190233e+00
   1.3326440e+00  -7.0746186e-01
   1.4111898e+00  -8.9799227e-01
   1.4312133e+00  -6.1472477e-01
   1.2925659e+00  -2.3125868e-01
   1.0933168e+00   2.1350748e-01
  -1.7893411e-01  -5.8797455e-01
   1.3381155e+00  -1.0374323e+00
  -2.1639109e-01  -1.2427129e-01
   6.3246041e-01  -1.0272098e+00
  -1.8556435e+00  -1.7125087e+00
  -1.9692451e-01   5.1559969e-01
  -4.8555375e-01   4.9905692e-01
  -9.4329641e-01   6.9186373e-01
  -6.8295690e-01   8.5842753e-01
  -4.8695611e-01   7.0564210e-01
  -3.2470349e-02   5.7887229e-01
  -1.9804102e-01   7.2650256e-01
   4.5968985e-01   3.7276654e-01
  -1.2006414e-01   1.4993552e+00
  -1.3673315e-01   1.3710315e+00
  -2.7336960e-01   3.9201189e-01
  -1.0364925e+00   7.3569606e-01
   1.3808663e+00   1.0664711e+00
  -4.9267287e-01   3.5164625e-01
  -9.9212256e-01   8.7484687e-01
  -6.1430128e-01   5.8505556e-01
   8.4995613e-01  -4.6897403e-01
   6.5238668e-02   1.0555386e+00
   2.7852142e-01   3.9985086e-01
   1.5228220e+00   1.1004069e+00
   1.2939140e+00   8.5036312e-01
   8.4094684e-01   1.6171234e-01
  -1.1703175e+00  -3.5179778e-01
  -3.9490678e-01   4.2592937e-02
  -4.9022540e-01  -3.5737246e-01
  -2.0652597e-01  -2.8182559e-01
   1.8905284e-02  -3.3532512e-02
  -1.7091362e-01   3.2318612e-01
   4.3754488e-01   1.0923083e+00
   3.1700366e-01   1.0371458e+00
  -9.3246269e-02   7.6112083e-01
   7.3592552e-02   8.8167577e-01
  -9.5618963e-02   5.1062719e-01
  -1.7015385e-01   8.5923939e-01
  -2.7354480e-01   8.7928246e-01
   2.7644585e-01   3.5079870e-01
  -1.3063881e-01   5.3195302e-01
   4.8916567e-01   8.9669668e-01
  -3.8627029e-01   6.7167308e-01
  -8.0009628e-03   2.6606766e-01
   4.7575501e-01   8.4144145e-01
   7.5948958e-01   8.1394702e-01
   7.4246070e-01   8.4355622e-01
  -1.0500828e+00   1.7526626e-01
  -1.2747600e+00   3.2218949e-01
   7.6895216e-01   5.6575221e-01
  -1.2351822e+00   4.5243285e-01
   9.4355985e-01   8.8474614e-01
  -9.8091234e-01   6.1725225e-01
  -1.3569959e-01   3.6276134e-01
  -5.7387629e-01   1.5990170e+00
   4.3174833e-01   1.3126286e+00
   1.2275784e+00   1.4298117e+00
  -1.9655810e+00  -1.0322987e-01
   8.3704707e-01   1.2450791e+00
   5.1474344e-01   1.1343356e+00
  -1.2931885e+00  -4.6180523e-03
   1.4556045e+00   1.6115464e+00
   1.6578941e+00   1.3472783e+00
   3.2897985e-01  -4.3303744e-01
  -7.0151020e-01   1.0676716e+00
  -5.0940156e-01   1.2781781e-01
   8.2536548e-01   1.1164119e+00
   3.9588002e-01   6.4205769e-01
   3.3284134e-01   2.7549172e-01
   7.8695120e-02   1.4404536e+00
   3.6786461e-01  -1.2594052e+00
  -5.9976612e-01   4.9938221e-01
  -9.0001374e-01  -1.1979563e+00
  -4.3384462e-02  -1.6568544e+00
  -7.9872585e-02   1.1766325e+00
   5.2969721e-01   1.6036411e+00
   4.7132477e-01   1.4854030e+00
   6.7486636e-01   1.6554768e+00
  -6.4755138e-01   6.3265219e-01
  -7.5672461e-01   5.1625386e-01
   1.0600802e+00  -9.4112472e-01
   7.5288451e-01  -8.0681092e-01
   6.3538572e-01  -1.1327869e+00
  -1.5434856e+00   4.4227485e-02
  -2.6961779e-01   1.0234494e+00
  -1.1143133e+00  -3.5012080e-01
   2.2399842e-01   6.9835540e-01
  -2.0513991e-02   6.8223272e-01
  -2.3752860e-01   8.5532379e-01
  -6.1986641e-01  -1.1674434e+00
  -8.6073503e-01   2.6117915e-01
  -7.7038602e-01   6.4958375e-01
  -1.6051103e-01   6.5226479e-01
   7.0738591e-01   4.2202266e-01
  -3.4217516e-01  -2.0386648e-01
   2.6236135e-01  -3.1191225e-01
   7.6033739e-01   6.9185484e-01
  -5.0238680e-01  -1.9419457e-02
   1.2261517e+00   5.0420602e-01
   5.2891974e-01   8.0878790e-01
   1.0128952e+00   6.9614242e-01
   1.4469717e-01   4.5352896e-01
   3.1287180e-02   8.9202942e-01
  -8.2158561e-01   1.6512056e+00
  -3.9656829e-01   1.4009740e+00
   1.1617111e-01   1.0731568e+00
   9.6953456e-01   1.1872118e+00
   1.4453003e-01   1.4119825e+00
   2.7049287e-01   1.4934913e+00
   3.8777550e-01  -1.2212153e+00
  -1.4047301e-01   2.0664967e+00
  -1.9139646e-01   1.9587091e+00
  -2.8807786e-01  -1.5592573e+00
  -6.6346376e-01   1.7746512e+00
  -4.6025703e-02   1.1549262e-01
   5.1728689e-01  -1.9625528e+00
   6.6103197e-02  -1.2739807e+00
  -6.6875154e-01   1.0444669e+00
   2.9038071e-01  -1.1983158e+00
  -7.9231989e-01   1.4588169e+00
  -7.1247004e-01   1.2050279e+00
  -4.3378134e-01   1.9909904e+00
   2.6700660e-01   2.0112380e+00
   1.1001496e-01  -5.5111943e-02
   9.8949751e-02   1.1231857e+00
   1.2204434e-01   5.1462912e-01
   1.7946230e+00  -1.5915377e-01
  -8.4096503e-01   7.5331580e-01
  -3.1448298e-01   1.8253468e-01
  -7.1487817e-01   1.0822270e-01
  -1.5164360e-01  -7.4657666e-01
  -3.3925401e-01   1.8061322e+00
   1.1348402e+00   1.4109230e+00
   8.7127056e-01   1.2062744e+00
   7.6809361e-01   1.0091018e+00
   8.0164004e-01   7.1842392e-01
   3.4727475e-01   9.9963012e-01
  -6.6741169e-01  -1.0561421e-01
  -5.9735676e-01   6.4150425e-01
   3.3683132e-02   2.9582058e-01
  -3.3081011e-01  -1.8473295e+00
  -4.2858584e-02   2.2703555e-01
  -2.9285841e-01   5.1170612e-01
   1.5323736e+00  -5.3496416e-01
   4.7101092e-01  -5.5669685e-01
   3.4720659e-01  -8.6534019e-01
  -5.3624156e-01   1.3065762e-01
  -4.4556962e-01   4.0259193e-01
  -4.1203501e-01   2.6467799e-01
  -1.2453810e+00   1.4099528e+00
  -7.0773518e-01   1.4416236e-01
  -8.1456302e-01   4.4191494e-01
  -5.2494004e-01   3.1717825e-01
   1.9700944e-01  -1.5731551e-01
  -5.3042871e-01   2.7930016e-01
   4.2472192e-01   1.4497216e+00
   6.7382105e-02   4.7084209e-01
   3.9065387e-01   3.1650097e-01
   6.9643652e-02   1.1086204e-01
   7.0427810e-01   3.1805461e-01
   1.1399199e+00  -5.7262780e-01
   2.0841102e-01   7.4286394e-02
  -2.7254995e-01   5.8408396e-01
   2.8517442e-01   3.6936299e-01
   6.8544891e-02   2.2562155e+00
   1.9317720e-01   1.0417943e+00
   4.9356279e-01   4.7150206e-01
   4.5717836e-01   2.2169927e-01
  -7.3158939e-01   4.0711696e-01
  -4.8317868e-01   2.4912733e-01
   3.7593915e-01   4.0357635e-01
   2.9741050e-01   9.4147047e-01
  -1.0490917e-01   9.6559146e-01
   3.0809854e-01   1.9049235e+00
   1.7612603e-01   1.4883882e+00
  -1.1843873e-01   3.4547228e-01
  -3.8233047e-01   6.8234507e-01
  -5.2138909e-01   4.5606128e-01
  -4.0826397e-02  -8.8405400e-01
   1.0900880e+00   7.1826312e-01
   4.9008159e-01   1.3843607e+00
  -7.3658273e-02   7.1300810e-01
   3.1197564e-01   1.1476445e+00
   7.1737611e-01   8.3069318e-01
  -5.0944499e-01  -3.1745628e-01
  -8.4165991e-02  -5.7261523e-01
  -3.0805995e-01   6.4453317e-01
  -3.6140615e-01   3.3226399e-01
  -6.1730040e-02   3.8738453e-01
  -1.7285674e-01   4.9739143e-01
  -5.1309493e-01  -6.6629590e-01
  -5.2510425e-01   9.5512651e-01
   4.3538242e-02   7.4134554e-01
  -6.4376539e-02   1.2189228e+00
   1.1031766e-01   1.4902359e+00
   8.9987071e-03   1.6466183e+00
   5.3479086e-01  -9.0695597e-01
  -3.4504258e-01   2.3234395e+00
  -4.1894666e-02  -2.6767266e-01
  -1.8346291e-01  -1.4002370e+00
  -8.9949908e-01   1.8291771e+00
  -1.4376143e-01   2.6259196e-01
   6.4131899e-01  -1.7367576e+00
   1.2814269e-01  -1.0911592e+00
   7.6903528e-01  -1.0074459e+00
   3.7470058e-01  -9.5909522e-01
  -1.0135786e+00   1.5340765e+00
  -1.0361826e+00   1.2042209e+00
  -8.0654499e-01   2.1845838e+00
  -4.4265106e-02   2.1656574e+00
   2.0702834e-01   2.9844543e-01
  -5.7398101e-02   1.3302454e+00
   4.8573960e-03   7.0166881e-01
   1.8132778e+00   2.8551908e-01
  -5.3373096e-01   5.4583202e-01
  -6.9801873e-02   2.9520144e-01
  -1.3618165e-01   4.2468741e-01
  -1.4511295e-01  -2.7492946e-01
  -2.3382869e-01   1.2339777e-01
  -1.6675305e-01   6.3745721e-01
   1.8294418e-02   9.9678050e-01
  -5.7568798e-01   1.9461356e-01
  -4.4341659e-01   1.1241894e+00
   3.6359980e-01   1.2288631e+00
   5.6072744e-01   8.6571802e-01
   4.1910387e-01  -6.1927980e-02
   1.4322088e-01   7.5206028e-01
   7.9956734e-01   7.3743858e-01
   3.2558269e-02   6.6175723e-01
  -8.9718217e-02   1.0835048e+00
  -8.1009135e-02   1.4970614e+00
  -3.3469269e-02   1.5214712e+00
   5.9456542e-01  -1.0402166e+00
  -4.5177809e-01   2.1445222e+00
   2.5911288e-03  -4.1125566e-01
  -7.7753263e-02  -1.5492877e+00
  -9.5656608e-01   1.6478793e+00
  -1.1841857e-01   1.2357370e-01
   7.6891577e-01  -1.8351877e+00
   2.1696961e-01  -1.2302422e+00
   8.1374453e-01  -1.1289743e+00
   5.4817519e-01  -1.1983193e+00
  -1.0575305e+00   1.3437279e+00
  -1.0352159e+00   1.0454230e+00
  -8.8579688e-01   2.0041574e+00
  -1.1486344e-01   2.0364070e+00
   2.0258753e-01   1.0740742e-01
  -9.9467847e-02   1.1822838e+00
   8.5446693e-03   5.5000203e-01
   1.8129350e+00   2.2552980e-01
   1.5450267e-01  -3.0056122e-01
   6.0124881e-01  -2.3032516e-01
   4.1696067e-01  -4.7567175e-01
   2.4347311e-01   8.2717731e-01
   5.5101786e-01   7.6863609e-01
  -5.0158166e-02   4.6071460e-01
   1.5131833e-01  -1.7529992e-01
  -9.5207666e-01   2.6533346e-01
   3.3890362e-01   7.7618195e-01
   6.1958688e-01   1.2200670e+00
   5.2381722e-01   8.2839340e-01
  -1.4118884e-01   1.0234300e-01
  -2.8088823e-01  -8.5126366e-01
  -3.7939297e-01  -1.2300610e-01
  -8.0691420e-02  -1.4089046e+00
  -6.6863228e-02  -5.6830559e-01
   3.4378483e-02  -1.3479102e-01
  -6.7105751e-01   8.9648266e-01
  -1.0128906e+00   4.7858269e-02
  -2.8029648e-01   6.2589796e-01
   5.1577802e-01   3.3695724e-01
  -3.1122576e-01   6.7751500e-01
   4.9373976e-01   9.5172280e-01
   8.2683591e-01   1.1805999e+00
  -2.4385834e-01   8.9496927e-01
   1.1129886e+00   1.4707759e+00
   6.9936743e-01  -1.3487257e-01
  -7.9684038e-01   1.0449027e+00
  -2.7289741e-01   1.4883564e+00
  -6.6032453e-01   4.6446877e-01
   4.7690312e-02   1.4653069e+00
  -8.1532145e-01   1.2245224e+00
  -3.1563570e-01   1.2021733e+00
  -1.3904788e-01  -2.1130086e-01
  -5.8609711e-01  -2.3609239e-01
  -8.7415389e-01   7.1201700e-01
  -5.8195773e-01   8.7359216e-01
   3.7650721e-01  -3.7133833e-01
  -3.4743853e-02   4.8331330e-01
  -6.4721763e-01   5.3480860e-01
  -1.0119438e-01   7.4436361e-01
   4.9968663e-01   5.5110682e-01
   9.6544362e-01   5.7558942e-01
   5.0383277e-01   1.0255444e+00
   6.1894225e-01   8.7403504e-01
  -1.0557417e+00   9.2070735e-01
  -9.0593177e-01   2.4826600e-01
  -9.0449170e-01   8.9464996e-01
  -2.9098124e-01   1.5440553e+00
   1.1073247e-01   7.5174409e-01
   9.4368876e-02   8.5741845e-01
   1.0968307e-01   6.4981057e-01
   8.2337688e-01   3.7075473e-01
  -1.8784593e-02   3.1807386e-01
   8.8982710e-01   7.5786028e-01
   6.6231304e-02   4.9130503e-01
  -9.7875892e-01   1.6237017e+00
   8.6504093e-01  -5.7305734e-01
   1.1954293e+00   6.0466128e-01
  -8.3279990e-01   1.6909421e-01
  -3.6655486e-01   3.6289047e-01
  -4.0783956e-01  -5.8140340e-01
  -4.6918828e-01   6.1494647e-01
   4.6509483e-01   9.1179320e-01
  -1.1419196e+00  -5.8031023e-01
  -1.7583705e-01  -1.2546802e-01
  -1.1247236e+00  -1.1797193e+00
   1.1021499e-01   1.3748608e+00
   1.1566813e-01  -1.4065199e-02
   4.1300805e-02   1.0608006e+00
   1.0401224e+00   8.8028590e-01
   1.2457675e-01   7.9673766e-01
   5.9770161e-01   4.8937626e-01
   9.7486810e-01   1.0898527e+00
   7.9811017e-01   3.3053258e-01
   2.5120514e-01   4.2839126e-01
   4.3171452e-01   4.2151729e-01
   3.5058586e-01   8.3772359e-01
  -4.7510093e-01   9.0494144e-01
   1.7986648e-01  -1.2353028e-01
   2.9866405e-01   4.2221825e-01
  -7.6806694e-01  -1.7444192e-01
  -2.9488710e-01   5.1901367e-01
  -4.1858396e-01   5.8148162e-01
  -5.0577465e-01   8.7731413e-01
   6.1199545e-01  -3.5205552e-01
   3.1107965e-01  -6.1687106e-01
   5.1781421e-01   1.3364697e-01
   3.5262311e-01  -1.9242057e-01
   4.8624115e-01   1.0087464e+00
   1.7202868e-01   5.8448882e-01
  -3.3168812e-01   3.6974914e-01
   1.8549251e-01   3.8597750e-01
  -3.6354731e-01   9.8069936e-01
  -7.4045665e-01  -1.1636323e-01
  -1.4390400e+00  -2.9556330e-01
  -3.8063718e-01   2.2653022e-01
  -2.3319468e-01   1.4561906e+00
   1.0035448e+00   7.0014791e-01
   8.8407768e-01   8.3835669e-01
   9.0729156e-01   1.0059923e+00
   8.0300635e-01   8.2078009e-01
   7.5517753e-01   9.4821652e-01
   2.2605899e-01   9.4187871e-01
   6.1590070e-01   8.0963567e-01
   4.7904822e-01   4.4927419e-01
  -3.3344178e-01  -6.3147580e-01
   3.0803728e-01   2.8971367e-01
  -4.9326431e-01   7.4380247e-01
  -5.3901635e-01  -1.4007033e-02
   1.1377724e-01   6.8855919e-01
  -1.4154654e+00  -1.7007423e-01
  -4.9337881e-02   3.6030031e-01
   2.7275770e-01   4.1041699e-01
  -1.5706318e+00   6.3094745e-01
   8.5351299e-02   3.9434787e-01
  -4.1875075e-01  -9.5411716e-01
  -3.2041234e-01   8.3622065e-01
   8.2731460e-02   1.0009582e+00
   4.2223548e-01   1.2666393e+00
   5.0803709e-01   1.4437514e+00
  -2.7384093e-01   4.7317090e-01
  -8.0812159e-02   1.0114168e+00
  -3.4458560e-01   6.3034614e-01
  -4.4585849e-02   1.0329492e+00
  -2.9295095e-02   6.3982693e-01
  -2.2965669e-01   8.5546928e-01
  -1.1596358e-01  -1.6855141e-01
   3.5019083e-01   1.9466971e-01
   7.3364935e-01   7.5045845e-01
   2.1805275e-01   2.8861792e-01
  -1.5304004e-01   6.7846368e-01
   2.2293491e-01   2.2912544e-01
   2.4313879e-01  -1.9619007e-01
  -9.0200509e-01   6.9315528e-01
  -1.0299706e-01   1.0517628e+00
   2.5265109e-01   1.1138199e+00
  -1.7676552e-02   1.3237462e+00
  -6.8963019e-03   8.3067420e-01
   4.2038821e-01   6.8405647e-01
  -1.4254800e-01   1.7074311e+00
   4.3106794e-01  -2.3614284e-01
   2.1708963e-01   6.7372279e-01
  -3.0031753e-01   1.2356911e+00
  -2.3618257e-02   4.2377735e-02
  -1.3292257e-01  -6.3060430e-01
   6.9393795e-01  -2.0526680e-01
   1.1277685e-01  -1.0107744e-02
  -4.1853657e-01   1.3674211e+00
  -2.4969822e-01   3.0096227e-01
   7.4465980e-01   7.8683897e-01
  -7.4229918e-01   1.6796423e+00
  -4.5857323e-01   1.3048073e+00
  -5.3940556e-01   1.5863724e+00
   3.9489503e-01   5.5869176e-01
   9.8353195e-01   7.8066841e-01
  -3.6300421e-02   1.0939819e+00
   4.2867023e-01   9.9881823e-01
  -8.3278551e-01   7.9399794e-01
  -5.3942828e-01   3.0287472e-01
  -2.4998833e-01   1.3284288e+00
  -2.0487165e-02   7.7144473e-01
  -8.2217932e-01  -1.3454602e+00
  -9.3029659e-01  -9.6075838e-01
  -2.6802462e-01  -4.2831960e-01
   3.3394263e-02   4.8538548e-01
  -2.5057605e-01   1.0743863e+00
   1.3879537e+00   4.0490319e-01
   6.0213797e-01   4.8525438e-02
   5.1437816e-01   7.3283618e-01
  -1.5319990e-01   6.7861758e-01
   7.6475464e-01   1.0784002e+00
   1.5786154e-01   2.0902389e-01
  -6.2360303e-01  -6.6868863e-01
   4.2507102e-02   3.4507588e-01
  -2.7176952e-01   1.9786870e-02
  -2.1655999e-01   7.5287442e-01
  -3.8123290e-01  -8.2942805e-01
  -4.6136622e-02  -9.3244934e-02
   3.0904611e-01   9.8890354e-01
   4.1833258e-01   1.0418237e+00
  -1.0041534e+00   2.6781668e-02
  -4.2583176e-01   1.4444347e-01
   2.8322372e-01   1.3263720e+00
   3.2135850e-01   1.1010893e+00
  -4.8454230e-01   1.2796687e+00
  -6.3001509e-01   5.3624570e-01
  -1.3803274e+00   4.1966846e-02
   5.8928597e-01   8.7289137e-01
  -5.3545022e-01   6.8126448e-01
   1.1805738e-01   1.0796459e+00
   1.0003735e+00   9.2661642e-01
  -5.7770061e-02   1.8022012e-01
   1.7918890e-01   9.4086210e-01
   4.3210699e-01   6.6935470e-01
   9.2164984e-01   1.1069098e+00
   3.8710340e-01   8.7097099e-01
   2.8574199e-01   3.9638920e-01
  -7.1576613e-01   1.0853650e+00
   2.6051324e-02   4.1904196e-01
  -2.6960776e-01   1.0351563e+00
  -3.7387665e-01   9.2962341e-01
  -3.6891621e-01   6.1634118e-01
  -1.7971840e-01   9.3842919e-01
  -6.0371099e-01   6.3242767e-01
   3.0889391e-01   2.1208784e-01
   5.8654625e-01  -1.3654123e-01
  -4.4080009e-01   4.8710631e-01
  -3.7682699e-02   6.8955874e-01
   4.4960952e-02   5.7254409e-01
   1.2957109e-01   9.9442026e-01
   3.1662312e-01   5.2198213e-01
   6.5937133e-01   2.7709397e-01
   1.1668385e-01   5.9857308e-01
   3.6801258e-01   3.6315244e-01
   4.3336453e-01   9.3387610e-01
  -1.9906175e-01  -2.4228655e-02
  -7.4210449e-01   8.7837799e-01
  -7.1268941e-01   1.4101867e+00
   5.0490966e-03   1.9322129e+00
   5.5755445e-01   1.3146965e+00
   5.8920790e-01   8.0314593e-01
   1.4123532e-01   6.1115427e-01
   3.2680075e-01   1.3891571e+00
   3.4008131e-02   9.3078593e-01
   9.5381397e-02  -1.1460396e+00
   9.2545052e-02   1.7488176e+00
  -1.9246263e-01   1.3214398e+00
   6.2022339e-01   1.2917837e+00
   2.8360085e-01   1.6475066e+00
   2.2085337e-01   1.1840148e+00
   4.6568992e-01   1.2954524e+00
  -1.4264134e-01   1.5806967e+00
   3.5115534e-01   1.4225119e+00
  -7.3870036e-01   1.2614657e+00
  -1.0556450e+00   1.5889971e+00
   1.5489543e-01   4.5681679e-01
   1.5277957e+00   1.7554199e-01
   3.5022734e-02  -9.6721084e-01
   6.5618162e-01  -7.8578551e-01
   3.9013711e-02  -4.2697177e-01
  -7.2304794e-01   8.9884711e-01
  -6.7003487e-01   3.1646878e-01
  -3.8135279e-01   1.4188833e+00
  -6.3847363e-01   1.9429444e+00
   8.2028493e-02   1.2294525e-01
   2.4472160e-01  -1.6606457e-01
  -6.5999902e-02   1.3548896e+00
  -3.8803807e-01   1.1331840e+00
  -4.3976534e-01   7.4528286e-01
   5.0815530e-01  -2.9908237e-01
   3.6327016e-01   5.0479923e-01
  -2.6986449e-01   9.1361698e-01
  -8.6359264e-01   5.9294149e-01
  -4.0654848e-01   4.3692136e-01
  -4.3032813e-01   8.8729801e-02
  -4.8091455e-01   8.9493963e-01
   9.5548802e-01  -8.3390711e-01
   4.3959860e-01   1.6116139e-01
   9.4899310e-02   1.0651865e-01
  -5.2446278e-01   1.0217945e+00
   4.5159375e-01  -8.0887706e-02
   7.2975915e-01  -4.9730633e-01
  -4.5698807e-01   1.3779672e+00
  -3.6896332e-01   6.3422782e-01
  -1.9986838e-01   1.3376742e+00
  -1.5798451e-01   9.8604597e-01
  -2.4520873e-01   7.3925682e-01
  -5.5360405e-01   1.2764208e+00
   3.6554141e-02   1.3817911e+00
   9.3737977e-03   1.7183302e+00
  -9.1576284e-01   1.0378765e+00
   9.8833325e-01  -1.4010249e-01
   1.1309132e+00  -1.0374268e-01
  -7.0010226e-01   1.1162397e+00
   2.2920776e+00  -6.1271421e-01
   1.0590409e+00   4.6379807e-01
   9.6317001e-01   5.5114275e-01
  -1.5888685e+00   4.0235957e-01
  -1.2921123e+00   7.2914473e-01
  -2.9963668e-01   2.4426968e-01
  -2.4268327e-01   5.3395540e-01
   5.9317056e-01  -2.4267430e-02
   1.1607457e-01   4.0468802e-01
   3.1290750e-01   5.9994292e-01
  -6.0912215e-02   3.7526505e-01
   1.9803711e-01   2.9475816e-01
   6.8531575e-03   9.7477118e-01
   2.2744953e-01   2.3104088e+00
  -1.3342362e-01   2.3732776e+00
   5.4814495e-01   2.2222402e+00
   4.5215260e-01   2.3682174e+00
   6.9783274e-01   2.1551327e+00
   4.8313443e-01   1.9413056e+00
  -1.8477765e-01  -1.6110770e-01
  -3.2936159e-01   1.3811898e+00
  -6.7207420e-01   8.9648982e-01
  -1.8196891e-01  -2.1756625e-01
  -8.8285537e-01  -9.9054387e-01
  -6.4806363e-01  -4.6230325e-01
   2.2447206e-01  -3.1846108e-01
   3.1739830e-01  -5.4398393e-01
   3.3905621e-01  -2.9878704e-01
   8.0287278e-01   8.2517578e-02
  -4.2199396e-01  -4.1252373e-01
   3.1636990e-01  -3.6042187e-01
  -1.2590914e-01  -1.4430576e-01
  -6.7461945e-02  -3.5616023e-01
   7.6951056e-01   4.1441119e-01
  -4.7078375e-01  -2.9052971e-01
   2.4757634e-01  -4.0989775e-01
  -1.0639840e+00  -1.2746610e-02
   5.2173418e-01   5.4663639e-01
  -5.0232585e-01   2.0523270e-01
   4.4000962e-01   6.0853789e-01
   2.4426253e-01   1.0633866e+00
  -1.8029523e-02   1.6072636e-01
   2.9435736e-01   4.1189673e-01
  -3.1383304e-01   1.2457654e+00
  -8.0482733e-01   9.6339030e-01
  -2.0574466e-01   8.0726511e-01
  -1.2635772e-01   2.9591297e-01
  -3.9636891e-01   1.0714352e+00
   3.9690938e-03  -5.9365930e-01
   3.6429662e-01   2.8651774e-01
   9.3345263e-02  -2.1313138e-01
   6.1928467e-01   4.6315539e-01
   2.4817811e-01   7.8261993e-01
   3.1165889e-02   1.2706476e+00
   3.6995666e-01   1.2345663e+00
  -2.5807666e-01   8.9808547e-01
  -2.9053359e-01  -3.4809773e-01
  -2.8913988e-01   3.6210752e-03
  -4.2187642e-01  -3.1558287e-01
  -3.3346303e-01   8.0970343e-01
  -3.8923822e-01   1.3003996e+00
   8.7379110e-02   8.2584932e-01
  -1.9460766e-01   1.0657981e+00
   1.2547024e-01  -4.9984889e-01
   2.3388979e-01   2.4591852e-01
  -3.4708523e-01   5.9831780e-01
  -6.5551393e-01  -1.9432706e-01
  -6.1081861e-02   1.5955679e+00
   3.2878637e-01   1.1883743e+00
  -7.9375526e-02   9.7920461e-01
  -1.2094472e-01   9.3558122e-01
  -4.1532564e-02   3.8223798e-01
   4.1381690e-01   7.1775368e-01
  -3.2683784e-02   1.0994239e-01
  -3.3112760e-01   2.6418606e-01
  -6.3013679e-01   6.9797232e-01
  -5.5572040e-01   6.5934712e-01
  -1.8326679e-01  -1.3286829e-01
   7.4952422e-02   2.1650455e-01
  -1.1873657e-02   6.4985076e-01
   7.2563768e-01   9.2245666e-01
   4.9017026e-01   8.0760699e-01
   3.2501102e-01   1.1784383e+00
   3.8075209e-03   2.4861947e-01
   1.8262659e-01  -5.1791330e-01
   5.0553409e-01  -2.0052674e-01
  -3.1519278e-01   5.0239917e-01
  -1.2997113e-01   1.0405468e+00
   1.7398835e-01   1.4514750e+00
   3.2067597e-01   1.0386488e+00
  -9.6961714e-02   8.6158332e-01
  -1.0676790e-01   8.0746994e-01
  -8.0248887e-02   2.3133880e-01
   4.4354065e-01   5.6784761e-01
  -1.5578694e-01  -5.3362229e-02
  -3.8647004e-01   1.4426779e-01
  -6.4197985e-01   5.6047205e-01
  -5.9047732e-01   5.4890404e-01
  -2.7500180e-01  -2.5415942e-01
   1.7790232e-02   9.2022881e-02
  -5.5614178e-02   5.1077267e-01
   6.8309486e-01   7.3689938e-01
   4.6134937e-01   6.3850264e-01
   3.5098956e-01   1.0316518e+00
  -5.3199402e-02   1.0571275e-01
   8.5650295e-02  -6.7118762e-01
   3.5059266e-01  -3.5451832e-01
  -1.1809060e-01  -6.0210725e-01
   1.8538167e-01  -5.2854120e-01
   1.8587647e-01  -3.7695146e-01
   5.6659473e-01  -5.7057845e-01
  -4.5216682e-01  -8.5673435e-02
  -3.4804950e-01  -2.8438759e-02
   1.0764161e-01   3.2652492e-01
   3.3213260e-01   2.6314358e-01
   1.3702511e-01   1.7911923e-01
  -1.3742113e-01   5.0611962e-01
   3.2576828e-01  -1.0024867e-01
  -5.1138243e-01   1.1040842e+00
   2.2284476e-01   8.5891793e-01
  -2.5055968e-02   7.9764134e-01
   7.4000747e-01   4.4975191e-01
   4.6826299e-02   3.5049894e-01
   3.1409466e-01   4.6268304e-01
   4.0463276e-01   1.6002428e-01
  -1.8093535e-02  -4.7393555e-01
  -5.5467058e-01   8.2092538e-01
  -2.5904031e-01   1.5786882e-01
  -5.1117991e-01  -3.9708700e-01
  -6.3367562e-01   3.8422966e-03
   8.3014870e-02  -5.6021907e-01
   3.0850653e-01  -4.4537223e-01
   2.4288610e-01  -2.7905510e-01
   6.7959113e-01  -1.9205406e-01
  -4.7951760e-01  -3.2023163e-01
   3.4111325e-01   7.3402510e-02
  -1.5760800e-01   2.4144628e-01
   6.5864200e-02   2.4407750e-01
   6.3875017e-01   7.8965791e-02
  -4.6301022e-01   2.4258290e-01
   4.6193511e-01   6.1016745e-01
  -1.0704625e+00   5.9691120e-01
   4.2226888e-01   3.7974668e-01
   4.3877921e-01   8.0316746e-01
   4.1382199e-01   6.9708564e-01
   6.4937724e-02   4.2980983e-01
  -6.3711531e-02   4.9374488e-01
   1.9463910e-01   3.7044058e-01
   1.6654610e-01  -3.6000837e-01
  -9.4678162e-01   6.0640187e-01
  -3.7405115e-01   2.0164180e-01
  -3.4431574e-01  -4.1835064e-01
  -6.2319604e-01   5.3221827e-03
  -1.5586849e-01   6.5136999e-01
  -3.1827505e-01   9.0811396e-01
   2.3748948e-01   9.6527364e-01
  -1.4960858e-01   5.3321416e-01
   5.9950117e-02   6.6997207e-01
   2.0321633e-02   3.0926929e-01
  -3.6083629e-01   5.4015590e-02
  -2.1070749e-01  -7.4854024e-02
   3.9023038e-01   8.8669562e-01
  -1.4165583e-01   2.4818532e-02
   4.2690899e-01   1.0020578e+00
  -1.4230216e-01   4.0789271e-01
   1.5356624e-01   8.9539930e-01
  -4.0632223e-02   5.7156962e-01
   1.9228370e-01   6.6055139e-01
  -2.2019031e-01   2.8441768e-01
  -3.5102513e-01   1.0572580e+00
   1.0036730e-01   2.5371039e-01
   4.0965228e-01   7.0710437e-01
   1.8293687e-01   3.3041715e-01
  -1.0638798e-01  -8.8956156e-02
   2.3782545e-02  -1.9330562e-01
   1.3808995e-01   1.0385148e+00
   1.3580154e-01   8.3075142e-01
   7.6730228e-02   1.9767337e-02
   6.6216209e-02   3.7671103e-01
   1.3604621e-01   1.1716913e+00
  -1.2418539e-01   1.6851662e+00
   1.4957222e-02   7.4433127e-01
  -3.5693057e-02   1.7670734e-01
  -1.5575694e-01   6.4971660e-01
   1.2542432e-01   2.9751141e-01
  -2.3475982e-01   6.5252788e-01
   3.0247736e-02   1.5720011e+00
  -2.3010717e-01   9.1702786e-01
  -1.0861926e-02   6.3821756e-01
   4.4045032e-02   1.0123364e+00
  -3.8885934e-01   1.4038982e+00
  -4.2400642e-02   1.4183393e+00
  -2.3079309e-01   6.5066818e-01
   1.4178162e-01   6.7372743e-01
   6.1283932e-02   9.8401195e-01
   7.0984188e-02   1.7988908e-01
   3.9047096e-01  -6.5797960e-01
   2.1338232e-02   3.5411557e-01
   1.0075747e-02   4.9355771e-01
   3.8532062e-02   4.0037091e-01
   1.8270680e-01   8.4269891e-01
   6.2037486e-01   8.6068207e-01
  -1.2793814e-01   7.1759316e-01
   1.6590418e-01   1.3009134e+00
   3.0633403e-01   1.3444127e+00
   4.1956074e-01   1.0461437e+00
   2.1612917e-01   7.7066037e-01
  -8.5591602e-01   3.2778017e-01
  -5.3054731e-01   7.6030017e-01
   7.7872358e-02  -3.7278058e-01
   3.7318267e-01   4.5773673e-01
   6.7644172e-01   9.8928371e-01
   3.2449689e-01   9.6396323e-01
  -1.7524833e-01   6.1555515e-01
   1.3802019e-01   9.5181234e-01
  -4.5961489e-01   7.3894203e-01
  -4.1612282e-01   3.3995145e-01
  -9.5055490e-01   3.2531324e-01
  -3.3689004e-02  -6.3938837e-03
   9.3650918e-02   6.4224268e-01
   2.5241993e-01  -3.1920154e-01
   1.0767553e-03   9.2933767e-01
  -1.5560967e-01   3.1712275e-01
  -4.2850067e-01   1.1628018e+00
  -1.1115365e-01   1.3446554e+00
  -5.7762042e-01   1.4519426e+00
  -6.0448384e-01   1.2124407e+00
   1.1355277e-01   1.0035953e+00
  -4.1570586e-01  -3.7778458e-01
   2.1592243e-01  -3.6209864e-01
   6.3191388e-01  -7.3865253e-01
  -9.5944200e-01   1.1712862e+00
   2.4834836e-01   1.1726721e+00
   1.0697827e+00  -7.1400472e-01
   6.2584836e-01  -9.2162482e-01
   1.6489564e+00   1.4271258e+00
  -5.5500895e-01   9.4980340e-01
   3.5973861e-01   5.3621413e-01
  -1.4342506e-01   7.2058678e-01
   9.8387241e-01   2.3408711e-01
  -4.0276926e-01   1.3911433e+00
  -6.6545207e-01   1.3232490e+00
  -9.1053233e-02   1.2464773e+00
  -2.8304231e-01   9.8827252e-01
   1.7845079e-01   1.0950459e+00
   9.0310392e-01   1.0577737e+00
   8.4314381e-01   8.5641375e-01
   2.3675596e-01   6.5655848e-01
   5.7788508e-04   6.1372998e-01
  -1.4148070e-01   4.8777523e-01
  -1.7521648e-01   6.2991949e-01
  -8.7752271e-01   6.6545467e-01
  -7.9477569e-01   7.7581558e-01
  -1.1308845e+00   1.8583823e-01
   8.3905081e-01   5.6274071e-01
  -7.3301969e-01   5.8711719e-01
   4.0805259e-01   3.8890734e-01
   4.8728001e-01   3.4474219e-01
   2.7520473e-01   4.4327698e-01
   2.2772831e-01   1.9747917e+00
   2.3615665e-01   7.4236647e-01
  -7.5118063e-01   1.1597441e+00
  -1.3562389e-01   6.8169148e-01
  -1.1739226e-01   4.9882041e-01
   4.4151728e-01   5.8815493e-01
   7.9390442e-02   9.3186559e-01
  -6.4864384e-01   1.0810367e+00
  -1.7126187e-01   1.4761628e+00
   3.4697992e-01   2.1464739e+00
  -2.2785688e-01   1.3139846e+00
   2.7226720e-01   5.8806679e-01
  -1.8952642e-01   1.2256947e+00
  -3.6587641e-01   1.8242604e+00
  -2.5246679e-02  -5.9110051e-01
  -1.4196825e-01  -7.4373572e-01
   9.2499362e-01  -1.1705117e+00
  -3.0347779e-01  -2.6654063e-01
   5.4363989e-01   4.1087461e-01
   1.0248789e+00   8.0017806e-01
   4.6313670e-01   8.7348121e-01
   1.0855531e+00   1.2529163e+00
   4.6479212e-01   2.3708592e+00
   7.9708662e-01   1.6856144e+00
   5.9527703e-01   1.2158162e+00
   1.0717471e-01   1.0053248e+00
   7.8670241e-01   1.1448047e+00
  -1.1830914e+00   1.4046811e+00
  -1.5045213e-01   6.8654690e-01
  -5.6455994e-02  -3.9049275e-02
  -2.6669397e-01   3.9116817e-01
   4.2907570e-02   2.3636687e-01
  -9.3180410e-03   4.9043058e-01
  -1.1599111e+00   5.0695147e-01
  -3.8643641e-01   4.1735543e-01
  -1.0048788e+00   1.4284006e+00
  -9.9279732e-01   2.2163910e+00
  -1.0100717e+00   1.6292376e+00
   7.3556588e-01  -3.9174414e-01
  -1.0481239e+00   1.5802812e+00
  -3.6354493e-01  -1.2673782e+00
  -6.0555936e-01  -1.8727843e-01
  -1.4165093e-01   6.4551588e-01
  -2.8963228e-01   6.7797247e-01
  -2.9599685e-01   3.0349474e-02
   3.3625565e-01   7.6332192e-01
  -4.0840914e-01   1.5655954e-01
  -3.4040997e-01   5.7461324e-01
   4.2665731e-01   3.9605094e-01
   2.6829410e-01   5.8311122e-01
   1.0857295e+00   8.7357080e-02
  -3.2437128e-01   5.4872264e-01
  -5.9115141e-01   9.6103165e-02
   5.3303018e-01   1.9229237e-01
   7.1075946e-01  -1.8903688e-01
  -5.5975141e-01   8.4471064e-01
  -4.3832339e-01   8.3531789e-01
  -6.4777334e-01   1.5089464e+00
  -5.6270929e-01   1.1067212e+00
  -4.0574331e-01   1.1519111e+00
   2.5329469e-01   1.3222775e+00
  -4.0589215e-01   8.7352002e-01
  -5.1025652e-01   8.4582925e-01
  -2.5268138e-01   9.8596600e-01
   2.1450816e-01  -1.8841358e-01
  -1.7835172e-01   5.7913397e-01
  -2.3727402e-01   9.4434712e-01
  -8.9769950e-01   1.8576017e+00
   9.2167410e-01  -5.9900879e-01
   5.4469714e-01   1.2517157e-02
   7.4830227e-01  -3.8291073e-01
   1.1517118e+00  -7.6051660e-01
   6.5537043e-01  -1.9264712e+00
   6.0689740e-01  -1.8893331e+00
   7.1061551e-01   7.1676526e-01
  -2.9323277e-01  -2.8026994e-01
   1.5750491e-01   7.5338600e-01
   2.2299950e-02   5.9863665e-01
   3.7853471e-01   4.1389427e-01
   4.5884142e-01   7.0853129e-01
   3.6338955e-02   2.9492394e-01
  -2.1011363e-02   5.3283174e-01
  -4.2671121e-01  -1.2930686e-01
  -2.0721253e-01   2.5198101e-02
  -4.4900232e-01  -2.7992650e-01
   3.9347733e-01   4.4414896e-01
   1.6048300e-01   2.8992851e-01
  -4.8583248e-01  -1.0745862e-02
  -4.3509313e-01  -4.7186503e-01
   2.9841872e-01   1.8886213e+00
   5.9340045e-01   1.6103231e+00
   3.5622716e-01   1.4979132e+00
  -3.0551714e-01   7.2491954e-01
   1.2826237e-02   1.6518986e+00
  -3.8888159e-02   1.2054218e+00
  -2.1103594e-01   8.3842092e-01
  -1.5479765e-01   6.3603437e-01
  -1.8316786e-01   7.1441855e-01
  -9.7778894e-01  -2.9369275e-01
  -9.5485241e-01  -5.2712091e-01
  -1.3467637e+00  -2.2790535e-01
  -1.1287553e-01   2.3542760e-01
  -8.1317487e-01  -1.4807780e-01
   8.4458369e-01   2.1518999e-01
   1.6312234e-01  -1.1293161e+00
   3.9118255e-01  -6.5951405e-01
   9.2034755e-01  -2.6134932e-01
   1.0692311e+00   2.1881729e-01
   4.4952244e-01  -1.4393578e-02
  -1.8092412e+00  -5.6002343e-02
   1.0560097e+00  -5.6305784e-01
   5.1021087e-01   5.7677037e-01
   6.6274478e-01   3.3985143e-01
   5.2220518e-01   4.3787235e-01
   1.1861403e+00   1.5259657e-01
   1.3700488e+00   2.3695504e-01
   1.6855015e+00  -3.5531508e-01
   7.0540882e-01  -7.4310067e-02
   4.7099403e-01  -4.8163172e-01
  -3.2673349e-01  -5.5239549e-01
  -9.6966401e-01   1.5084369e-01
  -1.3039384e+00   6.2446557e-01
  -6.1109984e-01   3.4439135e-01
   3.7992021e-01  -1.0175105e-01
  -8.8401241e-02   5.9059888e-01
  -8.4460840e-01   1.1081351e+00
  -1.3677305e+00   1.8799018e+00
   1.5616749e-01   8.4156070e-01
  -7.5471974e-01   8.2064400e-01
  -7.0645062e-02   6.0575842e-01
  -5.5856982e-01   9.4598117e-01
   4.9305676e-02   4.6282753e-01
   4.7057113e-01  -2.5813224e-01
   1.8453724e-01   7.2478950e-03
   4.7002940e-01   2.1697604e-01
   1.8708516e-02   7.2595753e-01
   1.7102251e+00   5.4044848e-01
   4.5639062e-01   1.5286723e-01
   2.0615010e-01   4.0770237e-02
   4.3587316e-01   5.4454381e-01
  -7.3269654e-01   7.1251357e-01
  -8.4622455e-02   1.0886977e+00
  -2.8290192e-01  -7.0789382e-02
  -3.2146031e-01  -3.4540245e-03
  -3.8975453e-01   6.5111981e-01
  -4.9921486e-02   1.0645041e+00
  -2.1495604e-01   8.1915443e-01
  -3.6363425e-01   2.0975789e-01
  -6.0605720e-01   9.5775097e-01
  -1.0020066e-01   8.3310924e-01
  -5.3646901e-01   9.3691987e-01
  -3.1911656e-01   6.7321735e-01
   3.9920230e-01   6.7163604e-01
   1.1796588e-01   1.0773559e+00
   3.7498588e-01   7.9976621e-02
   1.8889190e-01   1.0909311e+00
   6.8454510e-01   8.3671502e-01
  -2.0240548e-01   9.1866921e-01
   3.7566356e-02   6.4934819e-01
   2.0117171e-01   6.0078028e-01
   1.2391954e-01   6.2393988e-01
  -1.6013759e-01   6.4576153e-01
  -8.5143064e-01   4.2713158e-01
   1.6452873e-01   1.9141111e-01
   3.4189435e-01   7.6960147e-01
   3.6385241e-01   9.9215025e-01
   4.1621414e-01   2.5596226e-01
  -5.9365884e-02   8.8676427e-01
  -4.3116752e-01   9.3276920e-01
  -7.3674816e-01   8.7545067e-01
   8.2821395e-02  -3.3980822e-01
  -3.2445878e-01   9.2636248e-01
  -7.3184563e-01   9.3936598e-01
  -3.4740448e-01  -9.4222221e-01
  -5.6264424e-02  -2.1844598e-01
  -1.2972932e-01   5.2659541e-03
   5.9003466e-01   2.8103229e-01
  -6.4757114e-01  -2.7909448e-01
   4.1392117e-01   1.7336058e+00
  -3.7263952e-01  -1.4660584e-01
  -8.2274533e-01  -2.7275167e-01
   2.6517876e-01  -1.1326385e-01
   2.3860097e-01  -1.0828261e-01
   1.3161216e+00   1.5530860e-01
   4.2047535e-01  -8.6301291e-02
  -4.9210505e-01   8.6258626e-01
  -3.3130082e-01  -2.6864873e-01
   3.1867528e-01  -4.4592450e-01
  -5.0780355e-01   1.9254351e+00
   1.1594212e-02   2.4736072e+00
  -1.9207885e-01   2.6710076e+00
   3.2504048e-01   2.2474907e+00
   4.7777019e-01   1.8357964e+00
   8.0276569e-01  -2.5994360e-01
  -1.3406015e-01   4.9720156e-01
   3.3386081e-01   3.8245667e-01
   1.3346795e-01   1.4323484e+00
  -3.9899257e-01   1.6049666e+00
  -2.9437480e-02   1.0279724e+00
  -9.2412660e-02   8.0943631e-01
  -3.8029219e-01   1.3160515e+00
  -4.4282375e-01   2.6117877e-01
  -5.4374714e-01   7.5904049e-01
  -8.8278950e-01   1.7632377e-01
  -2.2509466e-01  -1.8650791e-01
   9.9125949e-01   3.8731350e-01
   6.0182551e-01  -3.4097738e-01
  -2.1129953e-01   1.4641456e+00
  -1.1325380e+00   7.2695032e-01
  -7.4068007e-01   6.1048091e-01
  -2.8064790e-01   6.0293595e-01
  -8.1925650e-01   7.0180936e-01
  -1.0475376e+00   5.7207845e-01
  -1.2175746e+00   9.0933800e-01
   3.1164889e-01   1.5440100e-01
   4.5209851e-01   6.1725421e-01
  -8.0454456e-01   6.4760322e-01
   2.2551154e-01   6.0552400e-01
   3.1496944e+00   7.1486657e-01
   9.4309474e-01   4.7167654e-01
   9.6073119e-01   5.0407915e-01
   5.0042837e-01   3.6732165e-01
  -8.1329300e-01   6.5579072e-01
   2.4092944e-01   9.3648738e-01
   5.6131778e-01   8.5577206e-01
   5.2897123e-01   2.1055901e-01
   2.8512611e-01   3.3675397e-02
   2.6596252e-01  -1.1838905e-01
   8.2855874e-01   7.8319239e-01
  -9.8423448e-01   3.6699381e-01
  -1.0344339e+00   5.2324495e-01
  -3.0496279e-01   5.7197363e-01
  -2.4241772e-01   4.9250192e-02
   2.5707569e-01   5.8653297e-01
  -3.8355980e-01   3.7252357e-03
   5.4296659e-02  -2.7850807e-01
   1.8150306e-01  -1.6261036e-01
   2.3861710e-01  -3.6982819e-03
  -1.7988498e-01   2.3386860e-01
  -6.6764907e-01   1.4285598e-01
   1.5969301e+00   2.3217767e+00
   4.6230764e-01   1.5820999e+00
  -3.5582685e-01   8.9307381e-01
  -1.6938523e-01   1.3943849e+00
   3.1621399e-02   1.4158854e-01
  -1.5709175e-01   3.6388107e-01
   2.1234448e-01   7.0012749e-01
  -3.9676519e-02   1.2445217e+00
  -1.8384091e+00  -6.9941875e-02
  -8.2038512e-01  -5.0426362e-01
  -1.0726225e+00  -1.4394027e-01
  -6.4103609e-01  -9.7509956e-01
  -8.7787571e-01  -3.4741533e-01
   1.4024621e+00   2.4551460e+00
  -5.9685431e-02   2.0500317e+00
   1.0476397e+00   2.2382964e+00
  -2.3334177e-01   1.2547390e+00
   1.5204577e+00   2.2520386e+00
   2.1052331e-01   1.8977226e+00
   4.4869879e-01   9.6665616e-01
  -1.2019144e+00  -4.9802549e-01
   3.6427782e-01   2.3085156e+00
  -1.1610916e+00  -5.5803711e-01
  -1.7563447e+00  -1.1712328e-01
  -1.5934728e+00   4.8271125e-01
   5.7469016e-01   2.6626829e+00
  -1.5841845e+00  -4.2665882e-02
   3.6138027e-01   2.6618448e+00
   5.3998616e-01   2.6513652e+00
   1.9152178e-01  -5.4173258e-01
   4.7970884e-01  -2.3286912e-01
   8.4808900e-01   2.3336582e+00
  -8.0110317e-01  -3.1268675e-01
  -1.4614933e+00   4.4323439e-02
  -2.4751932e+00  -3.9047107e-01
   1.7311939e-01   8.7055579e-01
   6.6869338e-01  -1.3030320e-01
   1.1142934e+00  -1.5391697e-03
   1.6114040e+00   2.5465668e-01
   2.6323564e+00  -4.6987390e-01
   2.4752771e+00  -4.2093477e-01
   1.0122361e-01   7.5148545e-02
  -1.0417186e-01   6.6964296e-01
  -3.5062923e-01   6.7569274e-01
  -3.3570265e-01   6.7853218e-01
   1.5558728e-01   6.1830945e-01
  -3.8044322e-01   7.4910389e-01
   3.5422510e-01   9.1146374e-01
   1.7390451e-01   9.8097467e-01
  -3.1036331e-01   9.7305683e-01
  -6.3462636e-01   1.1039343e+00
   1.4158632e-02   1.2250314e+00
   2.5822355e-02  -2.0503329e-01
   1.6805025e-01   4.0642685e-01
   3.1126561e-01   2.7977898e-01
  -2.6372090e-02   1.2995749e-01
   4.2648631e-02   6.4680933e-01
  -6.0728639e-01  -9.2421777e-01
  -2.4863918e-01  -1.9045929e-01
   2.2014270e-01   5.4682325e-01
   6.2447012e-01   4.9475768e-01
   1.3764346e-01   4.7725580e-01
   6.8971124e-01  -4.0093875e-01
  -2.0619202e-02  -2.6139624e-01
  -6.6764312e-01   2.2322709e-01
  -3.1378767e-01   1.2636056e+00
  -1.1039479e-01   1.1242967e+00
  -7.3192169e-02   1.1089699e+00
  -3.2987706e-01   2.5850443e-01
  -6.3206552e-01   2.3444869e-01
  -8.0231719e-01  -1.4728262e-01
  -6.0181369e-01  -6.2157527e-01
  -7.1852579e-01  -7.7692486e-01
  -5.8336209e-01  -5.0391196e-01
  -4.9582043e-01  -4.7303549e-01
  -5.1206002e-01  -7.3343755e-01
   5.5434045e-01   1.7678763e-02
   1.1952149e+00   4.9501674e-01
   2.1504147e-01   8.3743581e-01
   7.8148506e-01   1.2871892e+00
   2.6838981e-01   4.9624167e-01
  -3.0941293e-03  -4.0222079e-02
   1.5718497e-01   1.1930005e+00
   6.3198425e-02   5.3164097e-01
   1.0209102e+00   9.3470048e-01
   6.0125136e-02   5.5226131e-01
   8.1802199e-01   6.6581269e-02
   7.1004123e-01  -2.9532792e-01
  -2.8260766e-01   9.1511713e-01
   3.8375578e-01   9.5865499e-01
   5.4685341e-01   9.8717131e-01
  -1.8094994e-01   7.5041315e-01
   2.3376073e-01   9.4839909e-01
   3.4444255e-01   8.2930719e-01
   9.0265521e-01   7.1881299e-01
  -2.4186183e-01   8.0732968e-01
  -4.9881198e-01  -1.8483039e-01
   6.2955029e-01  -6.2975658e-02
  -3.8457892e-01   5.0735373e-01
  -9.2850757e-01   2.9591335e-02
  -1.7370588e-01   1.8887212e-01
  -3.6741021e-01  -3.1775351e-01
   3.1681505e-01  -5.7874095e-02
  -3.2119395e-01  -1.9636926e-01
   7.0482122e-01   1.6062194e-01
   2.0090951e-01   4.9661694e-02
  -2.9213904e-01  -3.2828763e-01
  -5.9179678e-01  -5.6362995e-01
  -5.7730637e-01  -1.5447583e+00
  -3.0496491e-01  -8.3187685e-01
   4.9441270e-01   4.6965166e-01
   2.1311654e-01   1.0920916e+00
   2.2123319e-02   1.3194294e+00
  -4.6699482e-01  -2.2190470e-01
  -8.0539269e-01   5.5749300e-01
   6.3219304e-01   7.0910077e-01
  -5.3928796e-01   4.2942308e-01
  -2.0514600e-01  -4.9858471e-01
   2.6354848e-01   1.8010551e+00
   6.1178267e-01   1.3118280e+00
  -5.6105180e-01  -2.5280895e-01
  -8.9953949e-01   5.5814507e-01
   1.2762818e+00  -7.8679411e-02
   2.6504801e-03   1.9121321e-01
  -3.4164952e-01   6.1125737e-01
  -4.9304214e-01   5.6778285e-02
  -1.0936480e-01  -6.4520731e-01
  -8.7712837e-02  -4.9440863e-01
   1.1518894e+00   1.2471530e-01
   6.8094638e-01   1.5362587e+00
  -4.2657101e-01   5.3446875e-02
   4.6907951e-01   1.6482226e+00
  -2.5015971e-01   7.0236360e-01
   6.8375014e-02   7.3073567e-01
  -3.3543543e-01   6.6610141e-01
   3.6657114e-01   5.0736977e-01
   4.3965727e-01   6.0206172e-02
   1.1763048e-02   5.5549213e-01
   3.0762473e-01   1.8978151e-01
   9.0808091e-01  -1.0835673e-02
   1.0207256e+00   8.6791815e-02
   4.2497066e-01  -3.1728399e-01
  -5.9236512e-01   1.6239071e-01
  -9.4007619e-01   3.3856185e-01
  -6.6876687e-01   5.3068404e-01
  -7.0994675e-01   5.0272891e-01
  -1.1837601e-01   4.4753449e-01
  -4.8769646e-01   6.8355924e-01
  -7.0570356e-01   2.6298538e-01
  -8.5828814e-01   6.7381773e-01
  -5.4022136e-01   3.6046336e-01
   2.0666391e+00  -1.4488914e+00
   6.0919630e-01  -5.3972496e-01
  -8.0818066e-01   4.9978005e-01
   7.9161248e-01  -1.3611522e-01
   4.4699076e-01  -2.6735548e-01
   6.7064500e-01  -5.3216149e-01
   6.5865478e-01  -7.5258325e-01
   4.5959382e-01  -3.2964713e-01
   1.8676678e-01  -2.6706744e-01
   2.0539382e-01  -2.7690787e-01
  -1.9951563e-01   2.9093044e-01
   2.6099179e-01   7.4107896e-01
   1.2689506e-02   6.6458527e-02
   8.9829643e-02   9.3371489e-01
  -3.0147267e-01   4.7845419e-01
   1.1089412e-02   6.6111464e-03
  -1.8314828e-01   8.2896736e-01
   1.7894266e-01   8.5060957e-01
  -5.2799517e-01   1.0538527e+00
  -4.5695246e-01   1.1214671e+00
  -1.0791325e+00   7.8094425e-01
  -4.3337121e-01   1.2116462e+00
  -5.2595967e-02   5.3500041e-01
   1.7834143e-01   5.6973021e-01
   2.7901284e-01   4.2210382e-01
  -3.8294033e-02   4.6103096e-01
   2.8176351e-01   2.7364880e-01
   3.5789078e-03   1.8165671e-01
   4.1184440e-01   5.3508488e-01
   1.4503626e-01   5.5733724e-02
   8.9342505e-02   1.2059530e-01
  -6.1361249e-01   2.3473399e-01
   1.1016319e-01   2.6954095e-02
   1.9005606e-01   9.4816047e-01
   7.6262995e-02   4.4922536e-01
  -1.6198007e-01   1.6197163e-01
   2.1818573e-01   1.7021134e-01
   1.0634490e-01   2.3857658e-01
  -2.9107870e-01   1.0052639e-01
  -8.0942503e-02   6.8481507e-02
   1.6113575e-01  -5.3623244e-01
  -2.4233540e-01   1.6687152e-01
   1.0065788e-01   3.5413111e-01
  -3.6709509e-01  -7.6234467e-02
  -4.9347973e-01   9.4262791e-02
  -1.9260079e-01  -1.0220887e+00
   1.8228840e-01  -3.8777323e-01
  -2.9800298e-01   7.1337080e-01
   3.5057044e-02   1.3765331e+00
  -1.7400335e-01   2.9732082e-01
  -3.1397123e-01   1.0917077e+00
  -4.1947624e-01   5.8166010e-01
  -8.9291707e-01  -1.5718948e+00
  -5.5534832e-01   2.9635263e-01
  -6.5692298e-01   4.2094904e-01
  -1.2106162e+00   5.8094478e-01
  -7.0611177e-01   3.1291458e-03
  -1.8340822e-01   1.6068007e-01
   6.8044323e-01   1.1112660e+00
   9.5632638e-01   1.3635675e+00
  -3.7105592e-01  -5.8373747e-01
  -1.9447117e-01  -3.6729308e-01
  -2.4734543e-03   2.5876573e-01
  -1.9356080e-01   6.0949798e-02
   3.9545634e-01   4.4892487e-01
   6.1858087e-01   1.6500150e+00
   1.4109996e+00   1.3630102e+00
   1.9559857e-01   1.4086104e-01
   1.1045850e+00   1.0182689e+00
   7.7529263e-01   7.0927264e-01
  -4.1306299e-01   7.2180435e-01
  -1.4601122e-01   1.4264528e+00
  -1.5893096e-01   1.9500535e-01
  -4.2550597e-01   1.0507594e+00
  -4.5102779e-01   5.5393933e-01
  -7.0229601e-01  -1.6848992e+00
  -5.4973236e-01   2.0841113e-01
  -6.5811590e-01   2.4669030e-01
  -8.0089732e-01  -6.4195390e-03
  -1.9665304e-01   1.4236046e-01
   5.4450185e-01   1.1796062e+00
   8.6588107e-01   1.4052475e+00
  -3.0393215e-01  -6.3308411e-01
  -1.0748282e-01  -4.6401888e-01
   1.1826570e-02   2.1941824e-01
  -1.8490009e-01  -2.7902394e-02
   3.0705054e-01   4.1790489e-01
   4.7568820e-01   1.6778120e+00
   1.1010309e+00   1.6045393e+00
   1.2802206e-01   1.2840178e-01
   1.0050593e+00   1.1079584e+00
   6.5948814e-01   7.8855897e-01
   7.2954934e-02   9.0024455e-01
   2.2287129e-01   1.9562650e+00
   3.5203220e-01   1.4713455e+00
  -4.3725559e-01   1.7998841e+00
  -4.0113610e-01   6.4922700e-01
  -4.6318211e-02   4.1685813e-01
  -1.7190683e-01  -4.3476456e-02
   3.9647336e-01   1.8855990e+00
   2.7427369e-01   1.2921635e+00
  -2.2269838e-01   2.8902896e-01
   2.6045905e-01   7.2069104e-01
   1.5825800e-03   5.7268845e-01
  -5.0619368e-01   1.2499460e+00
   4.4004371e-02   2.2790839e-01
  -1.6310997e-01  -1.9109293e-01
   1.4143297e-01  -3.7116600e-01
   2.0275880e-02  -4.0775387e-01
   5.4526557e-01  -2.8213412e+00
  -7.1608493e-03  -8.8391591e-01
  -3.7584628e-01  -2.9044225e-02
  -6.1889681e-01   7.4724391e-01
  -3.1364164e-01   9.2708792e-01
   1.3104516e+00   5.8436226e-01
   9.9958601e-03   1.0120100e+00
   1.8336413e-01   8.5700489e-01
  -3.1782604e-01   4.7960327e-01
   5.4825287e-03   2.7793758e-01
   6.5647770e-01   7.3873716e-01
   7.1552916e-01   7.7183741e-01
   2.6615981e-01  -1.9399061e-01
  -8.4671792e-01  -9.0247503e-01
   2.0819477e+00  -2.3990266e-01
   1.9554663e+00   6.2989179e-01
  -1.0295373e+00  -1.8060896e-01
  -5.0267274e-01   4.8353036e-01
  -8.5664491e-01  -3.7927837e-02
  -1.7770969e+00   1.5240950e+00
  -1.7590050e+00   1.7650066e+00
   1.5186635e+00  -1.0129689e+00
  -7.4817174e-01   2.2159487e+00
   4.9489803e-01  -4.1447406e-01
  -1.1051035e+00   1.2565633e+00
   6.7687808e-01   2.9610740e-01
  -7.3399496e-01   5.6147742e-01
   1.8487420e-01   3.2256507e-01
  -2.0273775e-01   1.0531592e+00
  -4.0696197e-02   9.4476816e-01
  -2.9424325e-01   3.7092056e-01
   6.3336768e-01   6.2263162e-01
   6.7531064e-01   7.9240855e-01
   1.0129219e-01   9.2940642e-01
   5.8326314e-01   9.0573008e-01
   3.6636669e-01   5.2019300e-01
  -4.0136486e-03   5.2401119e-01
   1.1524292e-01   1.7695490e-01
  -5.1271164e-01   2.3252790e-01
  -3.3465987e-01  -5.6406375e-01
   1.7636511e-01   9.8044925e-01
  -2.8091583e-01   5.0380040e-01
  -4.3210941e-01   5.9736813e-01
   5.1710701e-01   6.7627992e-01
   4.7169098e-01   3.8871218e-01
   2.1050977e-01   6.5497929e-01
   5.5907371e-01  -5.5012489e-01
   5.3769280e-01   1.0968488e-01
   7.4553676e-02  -1.2803605e-01
   1.3832868e-01  -7.9700572e-01
   7.3847426e-04  -6.0129361e-02
   1.2368040e-01   9.4338989e-01
  -2.4065062e-02   2.2487617e-01
  -2.7550162e-01  -2.1368431e-01
  -1.0260619e-01  -3.1183216e-01
  -5.0683361e-01   7.1873820e-02
  -5.1274852e-01  -2.2038087e-03
  -5.2401116e-01   9.8478840e-02
   1.9373042e-01   5.6722258e-01
  -2.8110758e-01   1.3165518e-01
  -8.9211123e-02   6.5755633e-01
  -1.3046056e-01   7.7791435e-01
  -1.6363274e-01   7.4096650e-01
  -2.1692778e-01   2.3945707e-01
   3.0375722e-01   3.9167534e-01
   5.5885719e-01   7.5143692e-01
   3.3194832e-01   4.9177131e-01
   2.2067325e-01   9.3155841e-01
   3.8434678e-01   5.7101033e-01
   7.8862094e-03   5.7792608e-01
  -1.1216389e-01   7.7375621e-01
   4.1694260e-01   7.2892313e-01
   2.4476826e-01   6.9174184e-01
   4.1964453e-01   3.5779503e-01
  -6.1529111e-01  -3.7742706e-01
  -4.8342982e-01   1.2842823e-01
   1.7911238e-01  -2.5548948e-01
  -4.5272795e-01  -4.8492861e-01
  -1.1107009e+00  -3.7548490e-01
  -3.2328744e-01  -4.0683584e-01
   2.9664326e-02  -1.9217096e-01
   2.6553714e-01  -1.1374178e-01
   1.9193384e-01   5.2749600e-01
  -6.4501550e-01   8.8536073e-01
  -4.5188443e-01   7.2723892e-01
  -1.7937039e-01   5.1870517e-01
   1.7867343e-01   9.5023827e-01
   9.7903123e-02   1.0557864e+00
   1.2305306e-01   7.9040827e-01
   8.8415096e-02   4.3829228e-01
   2.7602961e-01  -1.2147656e-01
  -4.6543366e-01   1.0267108e+00
  -2.0141672e-01   2.3637828e-01
  -3.0403596e-01   2.3101097e-01
  -2.8380464e-01  -1.0084290e-01
  -6.6195358e-02   6.1569054e-01
   2.2760763e-01   2.4375758e-02
   8.6782559e-02  -8.8507756e-03
   6.1289793e-01  -1.0548216e+00
   1.1952938e-02  -4.4694939e-01
  -7.5160622e-02  -2.9560108e-01
   2.6599654e-01  -6.8348007e-01
   2.4553437e-01  -3.4187473e-03
  -2.9101379e-01   1.9235061e+00
  -2.3699638e-01   8.8093121e-01
  -9.5680354e-01   1.1433642e+00
  -8.6322364e-01  -2.0624231e-01
  -7.4089556e-01  -4.7007038e-01
  -4.8174515e-01  -7.0698579e-01
   7.3347838e-01   1.1611454e+00
   7.4255615e-01   1.1787282e+00
   3.9430949e-01   9.9455196e-01
   4.5538081e-01   9.7677884e-01
   2.9879179e-01   1.1806007e+00
  -4.2729033e-01  -1.1049354e+00
  -8.1423910e-01  -2.8519148e-01
   7.2608660e-01   1.0568215e+00
   8.6403881e-02   1.5711246e+00
   2.6751251e-01  -4.2776006e-01
   6.9739673e-01   5.9993804e-01
   4.1029114e-01   3.4949153e-01
  -6.9712162e-01   1.3571577e-02
  -5.8328563e-01   7.1124794e-02
  -5.2633945e-01   4.4531808e-01
   4.9693173e-02   3.3075345e-01
  -3.0077634e-02  -4.2505136e-01
  -2.0045303e-01   2.5761561e-01
  -2.3998512e-01   4.1480025e-02
  -6.8365005e-01  -4.1401688e-01
  -8.8416477e-01  -1.3871898e-01
  -4.7757872e-01  -1.3361218e-01
  -7.9533457e-02   4.1259713e-01
  -1.4621869e-01   1.3929914e-01
   1.7761602e-01  -3.3237163e-01
  -3.3338420e-01   2.6319096e-01
   8.9006575e-01   1.9486127e-01
   3.5924289e-01   1.1617042e-01
   7.9525169e-02   1.6583320e-01
   3.7920132e-01   3.3641547e-01
   1.2284008e+00   7.7710527e-01
   1.2989079e-01   6.0968865e-01
   8.3240341e-01   5.1702351e-01
   7.5575308e-01   6.0115560e-01
   2.9111813e-01   4.7718363e-01
   3.1069898e-01   5.5917563e-01
   6.1922896e-01   7.3436003e-01
   2.7417320e-01   7.6244664e-01
   2.0870430e-01   5.5018525e-01
   2.2364914e-01   6.9884918e-01
  -3.5500591e-02   7.3550745e-01
  -1.4180898e-01  -3.6620109e-02
  -5.7081501e-01   3.1799711e-01
   7.2376341e-02   6.7982688e-01
   4.2183721e-01   3.4992248e-01
  -1.8731217e-02  -1.9147543e-01
  -3.8854060e-01   3.9091500e-01
  -6.8154868e-01  -9.3957690e-01
  -5.8484119e-01  -6.4254035e-01
   8.9061603e-02   8.9115750e-01
   8.0179264e-02   6.7973901e-01
  -6.0805330e-02   1.8374464e+00
  -2.9140995e-01   2.7234321e-01
   2.6913723e-01   2.8503734e-01
  -4.0136374e-02   7.9915707e-01
   4.7407441e-01   8.0336530e-01
   2.4736051e-01   3.7003828e-01
  -2.8434243e-01  -8.8397604e-02
   1.2588647e-01  -2.5709218e-01
  -3.3267231e-01  -3.7712621e-01
  -2.2982864e-01   1.7200557e-02
   1.6190396e-01  -2.6568321e-01
  -2.7013599e-01  -2.9999793e-01
  -4.4198226e-01  -2.9329150e-01
  -8.8896244e-02  -4.8995464e-01
   1.5948493e-01  -5.9226081e-01
   3.6970983e-01  -1.8271780e-01
   2.1944424e-01   2.5505935e-02
  -1.5603291e-01  -2.2847965e-01
   1.0013172e+00   3.6962487e-01
   4.8332200e-01  -6.0496740e-01
   5.2000423e-01   9.4142211e-02
   1.1130058e+00  -7.1002320e-01
   5.7171750e-01  -3.5227667e-01
  -3.5466479e-01  -9.9304175e-01
   2.9297729e-01  -7.0288924e-01
   7.9324995e-02  -4.5831654e-01
   2.9588505e-02   1.5764390e-01
  -6.1782858e-01   1.0803424e+00
  -8.5040741e-01   1.4597601e+00
  -1.1457040e+00   1.5268901e+00
  -3.9068063e-01   1.4585905e+00
  -6.0717974e-01   1.5813261e+00
   2.4632709e-01  -1.0776086e-01
  -3.7111942e-01   2.0389473e+00
  -7.1713348e-01   1.8516453e-01
  -6.2818785e-01   2.3974223e-01
  -4.6652914e-01   5.8025404e-01
   3.3518327e-01   8.4095780e-01
  -2.5345851e-01  -3.2250779e-01
  -2.0589968e-01   3.0758212e-01
  -8.5488894e-01  -1.8981408e-01
  -9.6908154e-01   1.3066204e-01
  -5.8019294e-01   1.6379198e-02
  -5.9009947e-02   4.3969518e-01
  -1.7917073e-01   1.8330879e-01
  -1.1897220e-02  -3.4611217e-01
  -3.7437310e-01   4.0408717e-01
   8.3439538e-01  -7.1792791e-02
   3.0035749e-01   1.5389684e-02
   3.9876655e-02   1.4061865e-01
   3.7458943e-01   2.1573146e-01
   1.3133042e+00   3.8908491e-01
   1.8003521e-01  -1.7683519e-01
   2.4404842e-01   5.2256621e-01
   8.6592275e-01   2.5919765e-01
   8.1211026e-01   3.5947936e-01
  -1.3486251e+00   5.2430032e-01
  -8.7602977e-01   4.1023556e-01
  -1.3065557e+00   6.1164921e-01
   6.4867861e-01  -4.0747873e-01
  -4.9766972e-01   5.4829238e-01
   4.1363237e-01   3.4356114e-01
   3.2663841e-01   4.4597216e-01
  -5.8239679e-02   6.3168273e-01
  -2.9232932e-01   5.1982206e-01
  -4.1307467e-01   4.8507768e-01
   2.8925164e-02   3.5631759e-01
  -3.1537851e-01   4.2325875e-01
  -5.1639633e-01   6.3998362e-01
   5.5903935e-01   2.0849120e-01
   7.2412876e-01  -4.4039791e-01
   5.2096683e-01   9.8455757e-02
   2.3245006e-01  -5.0462587e-01
   2.2076962e-01   5.4097127e-01
   5.1339395e-01  -1.5513963e-02
   9.5728409e-01  -3.6234919e-01
   4.7839161e-01  -6.7963609e-01
  -3.2683943e-01   9.2693158e-01
   5.2127898e-01   1.9842455e-01
   3.4687800e-01   3.8955406e-01
   3.2338559e-01   1.8577481e-01
  -1.6827325e+00  -9.8696393e-01
   5.2984355e-01   9.6601370e-01
   2.5468651e-01   1.1776416e+00
   1.5725237e-02   8.1348889e-01
   2.1597762e-01   1.2049749e+00
  -4.5528868e-01   6.5956591e-01
  -7.6392058e-02   1.0219470e+00
  -7.9808632e-02   1.5735137e+00
   5.9324720e-01   1.0400824e+00
   7.7556038e-01   7.5966309e-01
  -2.7623443e-01   7.8465132e-01
   2.4250843e-01  -3.6841159e-01
   1.5129261e-01   3.8495220e-01
  -5.7007832e-01  -4.3109492e-01
  -4.2432535e-01   7.4114472e-01
   2.6384536e-01   1.1160158e+00
  -1.3306081e-01  -1.2447541e-01
  -7.5598247e-01  -1.6223220e-01
   5.4651324e-01   8.8044534e-01
   9.0315122e-02  -5.3058291e-01
   5.0290823e-01   1.4973447e+00
  -2.8825179e-01   1.0699037e+00
   2.5295399e-01   1.1905963e+00
   2.8937680e-02   1.7945135e+00
   1.5857485e-01   1.6490485e+00
  -7.2567610e-02   5.6024635e-01
   1.3651592e-02   8.2324317e-01
  -9.9347322e-02   1.0277817e+00
  -5.7162804e-01   1.1877339e+00
   5.0193843e-02   1.6558332e+00
   1.3038934e-01   1.7422632e+00
   2.1752654e-01   1.7191226e+00
  -1.7451917e-01   3.4276434e-01
  -2.3913724e-01   6.9353475e-01
  -8.3778200e-01  -7.7657151e-01
   3.6930381e-01   1.5640355e+00
   2.1979197e-01   1.7942688e+00
   1.9672870e-01   1.3431681e+00
   3.4404759e-01   1.7571735e+00
  -2.0940618e-01   1.1340595e+00
   1.4445576e-01  -3.0805470e-01
   1.4767705e-01   2.0544410e+00
  -8.4241408e-02   1.9055329e+00
   2.1714770e-01   1.6240339e+00
  -5.4280137e-02   1.2777327e+00
  -2.3938776e-01   1.1053378e+00
  -1.9689869e-01   2.1986105e-02
  -2.1204328e-01   1.2279027e+00
   4.0770312e-01   1.6688265e+00
   1.7802980e-01   3.7530194e-01
  -3.3162457e-01   2.4907426e-01
  -5.9221480e-02   1.7410893e+00
  -2.1678492e-01  -2.4421680e-01
  -4.3585960e-01  -2.4370537e-02
  -6.3991307e-01   5.3645792e-01
  -5.1772157e-01  -2.1303153e-01
   4.0969276e-01   9.6184918e-02
   9.1881254e-01   3.5105752e-01
   1.7971058e+00   5.9204607e-01
   1.1694269e+00   5.3447927e-01
  -1.0020878e+00  -6.1821149e-01
   5.4517958e-01   3.8775241e-01
  -9.3711555e-01   1.0837047e+00
  -1.5665384e-01   1.3337991e+00
   4.2538565e-01   1.5528682e+00
  -8.8868134e-01   5.5457149e-01
  -4.7078553e-01   4.7904354e-01
  -6.1581155e-01   1.0947891e+00
  -2.8456547e-01   8.8658758e-01
  -4.7520299e-01   1.1230279e+00
   5.4788485e-02   4.4977494e-01
   1.8805282e-01   4.2022837e-01
  -2.6518725e-01   3.5912577e-01
   2.8612888e-01   4.4849040e-01
   6.8574399e-02   1.6243068e-01
   2.2817907e-01  -5.3814576e-01
   2.8407493e-01  -2.7280412e-01
  -4.5383595e-01   1.1141883e+00
  -1.0358936e-01   9.1863048e-01
   7.1209135e-01  -1.7916883e+00
  -4.7128302e-01   1.1365086e+00
   1.9678187e-01  -1.8855880e-01
   2.8154070e-01  -7.5901315e-01
   3.6926307e-01  -5.3427001e-01
   1.1724904e-01   3.9245879e-02
   4.9168158e-01   5.7333433e-01
   5.5033376e-01   9.1699409e-01
  -3.1749207e-01  -1.9811517e-01
   5.9628644e-01   5.1352776e-02
   8.3817332e-01   8.9525922e-02
   1.3311667e+00   6.3897014e-01
   1.5445420e+00   1.8493660e-01
   9.5497682e-01   2.3038079e-01
  -1.2138118e+00   7.1168149e-01
  -1.6548929e+00   1.3985807e+00
  -9.8696520e-01  -7.7756510e-01
   4.6791648e-01   1.3233967e-01
  -9.7681317e-01   8.6712616e-01
  -2.1423619e-01   1.0933371e+00
   4.8109343e-02   1.0541236e+00
  -9.5683988e-01   3.1941297e-01
  -6.1938419e-01   1.7720494e-01
   1.3175860e-01   3.2128100e-01
  -4.7792812e-02   1.6710624e+00
   7.9537379e-01   1.9444283e+00
  -1.1371533e-01   2.1607816e-01
   7.1883637e-01   9.1903439e-01
   8.0902598e-01   1.2658991e+00
  -2.1710725e-01  -2.9944841e-01
   3.4944030e-01   2.2590181e+00
  -4.4419223e-01   1.9062111e+00
  -6.3499636e-01   1.8099604e+00
  -5.9284824e-01  -7.9973690e-01
  -7.1961151e-01  -5.7250914e-01
  -2.5945173e-01  -5.6984285e-02
   6.3906747e-01   2.2481567e+00
   5.1899930e-01   1.5678175e+00
  -4.6277616e-01  -3.5456075e-01
   1.8564916e-01   1.5420106e+00
   3.0329269e-02   1.9190285e+00
  -6.7286800e-01   2.0902592e+00
  -1.9256879e-01   1.0995602e+00
   1.7944817e-01   7.4280865e-01
   2.2931233e-01   6.5531354e-01
   7.1597834e-01   1.0833404e+00
   1.3811675e-01   6.1035578e-01
   4.2555967e-01   9.1637331e-01
   5.2300235e-01   2.9079287e-01
   9.5476053e-01   4.6525408e-01
  -7.6690090e-01   1.8480928e+00
  -1.1857106e+00   1.8786961e+00
  -1.9337732e-01  -3.5320410e-01
  -4.2876248e-01  -1.7049229e-01
  -1.7661443e-01   2.6626852e-01
   6.9056971e-01   5.7356313e-01
   6.4452108e-01   2.4580136e-01
   9.2774997e-01   4.9800284e-01
   1.0077579e+00   1.5863780e+00
  -1.3109093e+00   1.6723182e+00
  -1.4694792e+00   2.0595876e+00
  -4.0639021e-01   1.3067776e+00
  -3.1918420e-01   8.3614017e-01
  -3.4138704e-01   1.3387378e+00
  -5.1854048e-01   1.8050180e+00
   5.6451468e-01   2.2451706e-01
  -3.2976124e-01   1.2945101e+00
   3.8716879e-01   6.4739170e-01
   1.0283641e-01   4.4806580e-01
   1.5502064e-01   8.2287527e-01
   1.1047849e+00   4.0711235e-01
   9.6914543e-01   5.3979517e-01
  -2.2707651e-01   6.4374490e-01
  -1.1710810e+00   2.9790385e-02
  -9.0517300e-01   8.1279431e-01
  -6.7495128e-01   1.1246934e+00
   8.8449970e-01  -1.2654745e+00
  -1.1299869e-01   1.2797919e+00
   3.8557596e-01  -4.6388132e-01
   5.7110984e-02   6.3107049e-02
   3.8135195e-01   1.9055219e-01
   4.8592423e-01   4.2195891e-01
   9.6633941e-01   2.2426596e-01
  -6.6341088e-01   2.2912207e-01
  -1.9010317e-01   9.3446635e-01
   3.2495376e-01  -8.5356005e-01
  -1.1628158e-01   3.1322459e-01
   4.5888567e-02   1.0407227e+00
  -6.2249770e-01   9.8351928e-01
  -8.9501497e-02   1.6097080e+00
  -5.2268651e-01   3.6838316e-01
  -4.5932006e-01   4.6696124e-01
   1.2965522e-01   7.2173038e-01
   7.7799162e-01   1.5749595e+00
   7.3944587e-01   1.6004408e+00
   1.3576215e+00   1.0238513e+00
   3.8478059e-01   1.7635765e+00
   3.3485784e-01   1.3929668e+00
  -7.6414665e-01   1.1466576e+00
  -4.0941969e-01   1.3331246e+00
  -3.1478427e-01   7.9948768e-01
   1.3407256e-01   1.1775164e+00
  -3.1162855e-02   9.0656437e-01
  -4.3897041e-02   7.7072249e-01
   3.7979290e-01   9.2388880e-01
  -3.2873722e-01   1.5296746e+00
  -2.3071988e-01   2.2356507e-01
   2.2828955e-01   1.0292439e+00
  -2.5817518e-01  -4.7373488e-03
  -6.4291118e-01   1.8975515e+00
  -8.2515514e-01   1.2116111e+00
  -3.4716176e-01   1.8085174e+00
  -1.4058155e-01  -9.7488297e-01
   1.8013997e-01   1.1593371e+00
  -5.4873271e-01   1.0228045e+00
  -8.7519767e-01   1.2213166e+00
  -1.2812978e+00   9.5091735e-01
  -8.0031291e-01   1.1475774e+00
  -2.6774860e-01   6.6944938e-01
  -6.2169536e-01   7.6429616e-01
  -1.1759264e-01  -5.6372938e-01
   6.3609980e-01   8.7737974e-01
   3.5983723e-01   5.4589739e-01
   1.0047925e-01   4.9164432e-01
  -6.1465399e-02   1.9620951e+00
  -8.1236138e-02   1.1188166e+00
   5.5121431e-02   1.7254171e+00
   5.4951929e-01   1.4754491e+00
   8.6058904e-01   1.5909434e+00
   1.0001745e+00   1.3918066e+00
   3.1232794e-01   1.5457160e+00
  -4.7767655e-01   1.6536952e+00
   1.2643664e-01   7.0366499e-01
   9.5223070e-01   1.5183372e+00
  -6.4398555e-01   1.5710642e-01
   5.9269825e-01   1.3172635e+00
   1.0352574e+00   1.6924880e+00
   3.6905175e-01   1.8274889e+00
   3.4823966e-02   5.7271743e-01
   1.0471721e-01   1.3330846e+00
  -1.0416737e-01   3.6423973e-01
   5.2059716e-01   1.2674079e+00
   4.1328365e-01   1.2202038e+00
  -5.2843564e-01  -1.5579517e-01
  -1.2747718e+00   2.0938014e+00
  -1.9780207e-02   3.0604610e-01
   2.2151701e-02   8.7547751e-01
   6.5582188e-01   1.7515287e+00
   1.0037964e+00   1.8206754e+00
   5.1328290e-01   1.7791768e+00
  -1.5414645e+00   1.2593535e-01
  -1.1528772e+00  -1.9345274e-01
   3.0304981e-01   3.0888331e-01
  -1.1596619e-01   1.6051815e+00
  -2.7666165e-01  -1.0184070e+00
   8.0965534e-02   1.6106565e-01
   7.7690102e-01   9.1730654e-01
   7.9792878e-01   1.3992756e+00
   7.3493407e-02  -3.6743753e-01
   5.4818127e-01  -9.6108026e-02
  -5.4955819e-01   1.7638480e+00
  -7.0786916e-01   1.6058659e+00
  -2.0680962e-01  -9.0428109e-01
  -3.6976721e-01  -7.2298355e-01
  -1.1724254e-02  -1.3319651e-01
   4.5367232e-01   2.2965106e+00
   3.2101367e-01  -3.1226881e-01
  -1.4138744e-01  -4.6250746e-01
  -1.7045165e-01  -9.2388470e-01
  -8.3524295e-02   1.8635656e+00
  -8.4012280e-01   1.9161242e+00
  -1.5609536e-01   1.0160339e+00
   2.7473200e-01   7.3283465e-01
   7.2466042e-01  -1.0868814e-01
   3.2189783e-01   1.4258010e-01
  -4.1964560e-01   4.6733493e-01
   4.6438758e-01   6.7089132e-02
   5.4986651e-01  -2.9081707e-01
  -1.7346644e-01  -6.2639709e-01
  -2.6443270e-01   1.5802616e+00
   9.2758993e-01   1.6953683e+00
   6.1404352e-01   1.9429974e+00
  -3.7995479e-01   1.4417890e+00
   1.7974064e-01   5.2667903e-01
   4.5440244e-01   1.7842672e+00
   8.4412677e-01   1.8153212e+00
   7.0815816e-01   8.0377643e-01
   8.1073075e-02   1.8115663e+00
   2.0818149e-01   1.4050996e+00
  -2.7263953e-01   1.9549485e+00
  -2.1588763e-01  -1.7640952e-01
  -2.6836247e-01  -3.8101222e-01
  -6.8488389e-01   1.0769099e+00
  -5.6303108e-01   7.5926639e-01
  -1.4173791e+00   9.2836132e-01
  -6.4889379e-01   5.7704591e-01
  -7.6955132e-01   2.0826636e-01
   9.8268016e-01  -2.8612949e-01
   3.7885259e-01  -1.4721497e-01
   6.6116952e-01   4.0532101e-01
   1.8957650e-01   8.0839330e-01
   6.7633522e-01   6.4461922e-01
  -1.4085640e+00   1.1151099e+00
  -4.9575303e-01   4.4958442e-01
   5.1946237e-01   2.5450665e-01
   4.1995714e-01   5.4425493e-01
   5.8445895e-01  -1.0308014e-01
   5.0537093e-01   2.8196955e-01
  -8.4761933e-01   1.5800196e+00
  -5.3360597e-01   7.2098549e-01
  -6.6582322e-01   8.9930386e-01
   2.6222676e-01   6.1005048e-01
   1.2243464e-01   1.1045963e+00
  -2.9428992e-01   1.5406203e+00
  -1.0568693e+00   1.4070560e+00
  -1.2146852e+00   1.3816660e+00
   5.7326920e-01   1.1817734e-01
  -1.0109108e+00   1.5017284e+00
   6.4291197e-01   1.0338782e+00
   1.2770118e-01   2.3181391e+00
   1.7141414e-03   1.7593497e+00
  -8.6829115e-01  -7.0740060e-01
  -1.3513763e-01   1.2404252e+00
  -6.7603931e-01  -2.2303256e-01
   1.3071515e-01   8.1718230e-01
   4.5610527e-01   1.7746990e+00
  -1.5935309e-01   1.8172832e+00
   9.5707536e-01  -1.3926490e-01
   8.6350790e-02   1.0293268e+00
   5.4234097e-01   5.1770972e-01
  -4.6773147e-01   6.5259135e-01
  -1.5192249e-01   1.6602804e+00
   9.8563910e-01   2.9350430e-01
   1.4401205e+00   3.1740856e-01
  -1.2598726e+00  -1.5276575e+00
  -2.8781653e-01   4.1155666e-01
  -5.4256929e-01   5.3595086e-01
  -3.3161455e-02   7.6188870e-01
   1.7735331e-01   2.7728443e-01
   3.7730325e-01   2.2213667e-01
  -4.3621965e-02   5.5916091e-01
   4.5645684e-02   1.1491263e-01
   2.4228102e-01  -2.2625970e-02
   3.6522521e-01  -1.3656574e-02
   1.0600192e-01   6.3258669e-01
   3.4719568e-01   4.6276351e-01
  -6.6358153e-02   8.2227624e-01
  -2.6118110e-01   5.8875735e-01
  -4.4702340e-01   7.6925185e-01
  -5.5155122e-01   4.8351910e-01
   2.2284784e-01  -6.8934332e-01
   3.4942921e-01   3.7975045e-01
   1.2174987e+00   1.6479248e-01
   8.6857384e-01   9.1181282e-01
   6.6777940e-01   9.4146985e-01
   9.7652227e-02  -1.1182302e+00
  -9.4790604e-01   5.8081463e-01
   7.3318302e-01   6.1275841e-01
   5.2502524e-01   3.2330695e-01
   5.8402595e-02  -2.5920737e-01
  -1.5708693e-01   3.0352679e-01
   3.5088617e-01  -1.1145387e+00
  -4.8142030e-03  -5.8133357e-01
  -2.3905113e-01   1.6232100e+00
  -1.3991594e+00   1.4167745e+00
   1.5169961e+00   9.8470573e-01
  -8.0189019e-01  -1.7103231e-01
   2.5072480e-02  -1.4563281e-01
  -1.2641285e+00  -2.4194701e-01
  -1.2470335e+00  -1.2132342e-01
  -7.1271253e-02   1.8361100e+00
  -5.1657835e-01   7.5842071e-01
   1.3418068e-01   1.0531196e+00
  -5.3772452e-03   1.2069562e+00
   8.0187709e-03   1.7310960e+00
  -3.8962672e-01   1.0519933e+00
  -1.0162519e-01   1.2630806e+00
  -1.7264478e-01   8.4473407e-01
  -7.2476468e-02   9.0314992e-01
  -3.1068283e-01   1.1553840e+00
  -3.0906056e-01   6.8406175e-01
   1.7237370e-02   6.2985378e-01
   5.9792574e-01  -5.2041661e-02
  -1.6886761e-01   7.6660662e-01
  -8.0879124e-02   8.9188483e-01
   3.6709379e-01   8.2196255e-01
   1.3764523e-01   8.1372074e-01
  -8.9292357e-03   1.0355768e+00
   9.4591778e-01   5.2556042e-01
  -9.3789893e-01  -8.4555985e-02
  -9.3601239e-01   8.2039575e-01
  -7.5491965e-02  -1.4698753e+00
   2.6273975e+00   1.0553732e+00
  -5.9914539e-01  -4.4436141e-01
  -6.8800284e-02  -5.7950297e-01
   8.8827561e-01   1.4581880e+00
   3.2514491e-01   1.6316617e+00
   3.1529464e-01   1.1130712e+00
   2.5596185e-01   2.2283474e+00
  -7.5393396e-01   1.4325895e+00
  -1.0368261e+00   1.2433255e+00
  -4.0487998e-02  -3.8134436e-01
   1.0369723e-01  -3.7000263e-02
  -6.7174701e-02   1.2598472e-01
   3.8627971e-01   4.5143055e-01
   3.5836821e-01   9.6839144e-01
  -1.7851990e-02   1.2118001e+00
   6.0618983e-02   8.4724642e-01
   2.0796882e-01   1.0177388e+00
  -1.0039019e+00  -7.1168683e-02
   4.0222692e-01   7.1655864e-01
   6.5380756e-01   5.6646321e-01
   1.1927518e+00   1.3359127e+00
   8.5742464e-02   1.7185466e+00
   4.0798173e-01   7.3816799e-01
   5.9301894e-01   1.3551758e+00
  -6.3304340e-01   6.1699491e-01
   8.5418681e-01   1.1646373e+00
  -1.2942655e+00  -3.6535948e-01
  -1.0526213e+00   4.3392555e-01
  -8.3786727e-01   1.5312186e+00
   4.1494854e-01   9.5979311e-01
  -3.6542545e-01   2.1721671e+00
  -3.4881961e-01   3.6336140e-01
  -6.4103965e-02   1.0282416e+00
  -6.6002344e-01   9.5157083e-01
  -2.7148239e-01   1.3621880e+00
  -2.8515237e-01   1.7846577e+00
   8.7515211e-02   1.9625303e+00
  -2.2247129e-01   1.1829949e+00
   4.8809674e-01   4.9827541e-01
   5.7334163e-01   8.3720844e-01
   7.6902354e-01   5.2686707e-01
   3.9827191e-01   5.9206432e-01
   4.2299391e-01   1.6286262e+00
  -8.9920309e-01   9.0099503e-01
  -9.4086787e-02   1.7361842e-01
  -3.0682358e-01  -3.3717552e-01
  -3.8022576e-01   7.1581844e-01
   3.0373599e-01   7.5470603e-01
  -1.7420761e-01   1.3220718e+00
  -1.1543389e-01   1.1364920e+00
   2.7544012e-01  -6.2805571e-01
   6.9060384e-01  -1.1532982e+00
   1.4015530e-01   6.1254170e-01
  -9.2637293e-02   6.7875617e-01
   1.9621767e-01   8.9009650e-01
  -3.8963977e-01   9.2645501e-01
   1.4545506e-01  -5.6561112e-01
  -5.9946365e-01   7.9781551e-01
   8.9829816e-01  -4.6279284e-02
   7.6653451e-01   3.5823495e-01
  -2.0301021e-01   4.1863912e-01
   2.3528442e-01   3.7943162e-01
  -2.6618024e-01   9.1371482e-01
  -3.8065434e-01   7.3591365e-01
  -5.7677583e-01   1.2553620e+00
  -7.5669538e-01   5.1229946e-01
  -8.4831871e-01  -7.1770934e-02
  -1.5724934e-01  -2.2393310e-01
   3.2156259e-01  -1.6372007e-01
   8.0210589e-01   4.8609701e-01
   5.5724846e-01  -2.4539393e-01
  -3.9214999e-01   1.3424536e+00
   1.3964270e+00  -2.9441582e-01
   1.4101619e+00  -4.7762028e-03
  -9.9333266e-01   1.8941438e+00
   3.4798681e-01   1.1486000e+00
   7.8840713e-01  -1.8684720e-01
   3.2202671e-01  -2.5618855e-01
  -2.2111084e-01   1.1053069e+00
   9.0204688e-01   1.2049880e+00
  -4.4392011e-01   1.2212891e+00
  -6.9869123e-01   9.8420579e-01
  -6.6915060e-02   8.2322675e-01
  -1.4666391e+00   1.2299815e+00
   1.3796777e+00   9.8560588e-02
  -1.7716746e+00   3.7450632e-01
   3.2443836e-01   8.9704490e-02
   1.5772405e-01  -5.9059922e-01
  -1.3592911e+00   1.8003547e+00
  -1.2733564e+00   1.3854194e+00
   6.3782094e-01  -1.5188352e-01
  -3.2158672e-01   1.3748585e+00
   4.7601112e-01   7.2477554e-01
   4.7378929e-01   8.7256900e-02
   7.7885353e-01   1.0455154e+00
  -2.8238188e-01   1.0449832e+00
  -2.7673671e-01   2.5170295e-01
  -3.1776210e-01   5.3258190e-01
   3.1975242e-01   7.3455555e-01
   1.5943244e-01   1.1993038e+00
  -4.6825956e-01   1.2019991e+00
  -5.5834724e-02  -1.2368175e-01
  -9.5586428e-01   2.3717078e-01
  -1.4072613e+00   3.8385178e-01
  -4.2422129e-01  -1.6453856e-01
  -1.3151154e+00   3.7739530e-01
   1.6874867e+00   1.5941457e+00
   1.8935564e-01   1.6131929e+00
   7.2957784e-01   1.4464358e+00
   9.5476715e-01   1.7143323e+00
   6.8421154e-01   1.0224936e+00
   1.6650873e-01   1.3380556e+00
  -9.3228858e-02   1.4808748e+00
   1.9155295e-01   1.0565994e+00
  -5.9260971e-01   1.1578409e+00
  -4.2282771e-01   1.2611031e+00
   3.9630499e-01   3.9232435e-01
  -7.9571332e-02   5.3691704e-01
   9.2350347e-02   8.6225410e-01
   2.1872815e-01   7.2770685e-01
  -5.2561717e-01   8.5647141e-01
  -7.8280983e-01  -6.7561830e-01
  -6.4179893e-01  -5.2913973e-01
  -1.0104350e-01  -1.7038359e-01
   1.0398740e-01   5.4494289e-02
  -2.2110250e-01   1.3311627e+00
   3.5319074e-01   7.8368400e-01
   1.0346096e+00   4.0300457e-01
   4.6015393e-01   7.8116114e-02
   4.4322268e-01   2.0902065e-01
   1.0077948e+00   1.6953791e+00
  -8.9179837e-02   5.8953132e-01
  -1.4404937e-01   3.2566265e-01
  -4.2184686e-01   4.7647564e-01
   1.6347673e-01   6.9805925e-01
  -9.5369049e-02   6.1615436e-01
  -4.9818302e-02   7.0054794e-01
   6.3116205e-01   9.6495986e-01
   5.4804081e-01   7.2117888e-01
   3.2169030e-03   6.2321167e-01
  -5.2123266e-01   9.8346764e-01
  -4.7349920e-01   5.7244274e-01
  -9.6730915e-01   2.3794399e-01
   4.7601154e-01   5.7704481e-01
   9.8672012e-01   2.9571660e-01
  -1.0541186e+00   4.8401975e-01
   1.4767359e-01   2.3107436e-01
  -2.0341200e-01  -7.8083303e-03
   9.0077105e-01   1.0137941e+00
   1.1998490e+00   1.6620913e+00
   2.9206067e-02   9.0646913e-01
  -3.6277907e-01   6.0132842e-01
  -4.5457329e-01   8.0974388e-01
   3.6151484e-02   1.7256597e-01
  -4.8799569e-01   1.4625478e+00
  -3.6859540e-02   1.4215995e+00
  -4.5418350e-01   1.2304239e+00
  -3.1384812e-01   7.8185310e-01
  -2.6346583e-01   6.9004085e-01
   4.3361888e-01   2.3594815e-01
  -3.7468984e-02   1.2436040e+00
   6.9491291e-01   1.0727685e+00
  -2.0618409e-01   1.1334526e+00
   9.3273404e-02   7.3347365e-01
   1.2549416e-01   7.3406802e-01
   2.1769771e-01   7.7020309e-01
  -7.9201369e-02   8.0377361e-01
  -2.0577516e-02   5.2847835e-01
  -9.1175734e-01   5.8686475e-01
   1.2599665e-01   4.0333359e-01
   4.1047211e-01   9.7998600e-01
   3.6803818e-01  -6.4625025e-02
   3.5827454e-01   3.7289636e-01
   5.5053136e-01   6.7320540e-01
  -5.5232994e-02   1.0584035e+00
  -4.4489488e-01   1.1247971e+00
  -2.1731799e-01   9.5763647e-01
  -7.1615423e-01   9.2424282e-01
   2.3821126e-01  -3.2855132e-01
  -6.6426595e-01   9.8148671e-01
   1.4722928e+00  -5.3181660e-01
   1.2140734e+00  -6.5276623e-01
   3.9080488e-01   2.8981316e-01
  -7.1141658e-01   1.3529963e+00
   2.0670064e-01   4.8791337e-01
   7.7809023e-01  -4.5490009e-01
   5.0292734e-01  -1.3228155e-01
  -9.7162041e-02   7.8569659e-01
  -2.1289142e-01   1.0535201e+00
  -3.7835163e-01   1.0412453e+00
  -9.2524474e-01   1.6128119e+00
  -1.1304138e+00   1.5004415e+00
  -1.2750836e+00   1.0562255e+00
   5.5256286e-01  -1.6557280e-01
  -1.2660105e+00   1.6035893e+00
  -1.0455705e+00   1.3929907e+00
   9.5680359e-01  -4.0600998e-02
   4.6990565e-01  -2.3433181e+00
  -6.6120327e-01   1.5092536e+00
   1.1591868e+00   5.7105293e-01
  -3.9252633e-02   6.1116587e-01
   3.5167860e-01   5.9546521e-01
  -2.9817723e-01  -2.7156364e-01
  -2.3300848e-01   8.4617051e-01
  -1.0243674e-01   6.4221442e-01
   1.2695932e-01   8.0587641e-01
   4.5334471e-01   5.4523106e-01
  -3.4639834e-01   2.6537444e-01
  -2.5311132e-01   4.7179333e-01
   6.6763360e-02   7.1573602e-01
   1.1565904e-01   4.6936029e-01
  -1.3065595e+00   5.7428452e-01
   7.9937057e-01   3.5283111e-01
   9.8482585e-01   9.3841714e-01
   1.1361648e+00   1.1232004e+00
  -3.2822290e-01   8.2377290e-01
   7.8115221e-02   7.5309236e-01
   5.2063258e-01   9.8820354e-01
   1.2628062e-01   1.0150365e+00
  -3.8435479e-01   1.1230405e+00
  -1.3061498e-01   1.1133288e+00
   9.3114883e-01  -3.5772048e-01
  -1.1566419e+00   6.4430429e-01
  -1.1121647e+00   8.0694746e-01
   9.4924437e-01   7.2688966e-01
   4.4455429e-01   2.0419971e-01
  -1.1358255e-01   6.0970103e-01
  -7.2061091e-01   5.2411426e-01
   1.8688255e-01   9.9881156e-01
   6.6133240e-01   1.5605517e-01
   3.9427918e-01  -3.7959766e-02
   4.1634468e-01  -2.1680859e-01
   7.8146780e-01   7.3273537e-01
  -1.0034655e+00   2.0649966e-01
  -1.1267257e+00   3.3845246e-01
  -4.3197415e-01   5.1871864e-01
   3.7651194e-01   8.2343442e-01
   1.4393135e-01   5.8677298e-01
  -2.5477426e-01  -5.0993855e-02
   7.6283204e-02   1.6634803e-01
  -7.1051260e-01   3.3423135e-01
   2.9897685e-02   2.2272671e-01
   1.5547308e-01   3.3651072e-01
  -2.5455690e-01   5.2475011e-01
   8.9724471e-02   1.1097103e+00
  -6.2491839e-01   1.0001509e+00
   2.5638148e-01   4.5662009e-01
   2.7708570e-01   7.4008421e-01
  -4.5647190e-01  -2.9938237e-03
  -6.9671040e-01   1.1352464e-01
   2.3872620e-01  -3.2690609e-01
   6.0826987e-01  -4.3094557e-01
   4.9057606e-02  -5.2318911e-02
   4.6939108e-01   1.0807986e+00
  -3.2109401e-01   8.5707222e-01
  -4.6396683e-01   7.9297297e-01
  -6.0496814e-01   7.3614732e-01
  -4.7992638e-02   1.1798893e+00
   4.9520827e-01   6.9099762e-01
   3.3592819e-01   6.7085553e-01
   3.9634942e-01   6.0065473e-01
   1.6184237e-01   1.1232360e+00
   4.6923747e-01   1.1945126e-01
   1.8457538e-01   1.0925618e+00
   6.1407863e-01   1.0106846e+00
  -2.5958063e-01   1.0496998e+00
   6.3796654e-02   6.3140542e-01
   1.2889402e-01   6.4193155e-01
   1.8138600e-01   6.4143730e-01
  -1.1576998e-01   6.6632911e-01
  -3.5048394e-02   4.1651718e-01
  -9.3400140e-01   3.5498450e-01
   1.5408271e-01   3.3473862e-01
   3.5928458e-01   9.2572148e-01
   5.1523864e-01   1.0946438e+00
   3.5856179e-01   3.3022043e-01
   5.2448383e-01   6.0697092e-01
  -5.3119608e-02   9.6876467e-01
  -5.2978137e-01   1.0283890e+00
  -2.6447868e-01   8.1204635e-01
  -7.5843509e-01   7.7070692e-01
   2.5998392e-01  -4.0986829e-01
  -3.1193782e-01   8.6312461e-01
  -7.1329302e-01   8.6721085e-01
  -1.3900171e+00  -2.9723137e-02
  -3.3845204e-01   7.5212165e-01
  -9.6392222e-01   3.9946868e-01
   1.0871548e+00   8.1312457e-01
  -5.4678359e-01   4.1625756e-01
  -7.4285379e-01   3.3741824e-01
  -8.5806447e-01  -4.0110937e-01
   2.8394560e-01  -1.3652067e-01
   1.8558089e-01   7.1171208e-02
   1.0047210e+00   6.8362135e-01
   3.2386384e-01   2.9410143e-01
  -3.2519317e-01   7.3751224e-01
   5.1012091e-01   7.2197349e-01
   4.7516636e-01   8.4258258e-01
  -1.1883597e-01   6.8235883e-01
   1.5165356e-01   4.5798416e-01
   1.2619153e+00   8.0465096e-01
  -9.4778636e-01   7.3712928e-01
  -4.5052590e-01   3.0259955e-01
   5.7064826e-01   1.3580257e+00
   1.5538536e-01   1.9131753e+00
   7.5864773e-01   2.0207999e-01
   4.9640467e-01   1.4719833e-01
   5.2147868e-02   1.7444336e-01
   1.3904814e-01   1.7166591e-01
  -1.2559783e-01   3.6130113e-01
  -2.5062738e-01  -5.7511866e-01
   3.4612854e-02  -5.6785417e-01
  -7.5601688e-01   1.7605920e+00
   3.2365947e-01   1.5133191e+00
  -1.1008463e-01  -4.8080271e-02
  -6.5864110e-01  -3.9655422e-01
  -1.8646487e-01   3.1106313e-01
  -3.9304415e-01   2.0550275e-01
  -4.5967671e-01  -1.2290743e-02
  -5.3479822e-01   4.3937029e-02
   6.8348656e-01   1.2693522e+00
   6.9541659e-01   1.1799124e+00
   9.6380653e-01   7.6467407e-01
   7.6512416e-01   1.2016232e+00
   2.4498613e-01   7.8899555e-01
   3.4416551e-01   1.3042967e+00
   1.4408692e-01   7.8903737e-01
  -4.9009270e-01   7.7436316e-01
   1.8079252e-01   6.6603390e-01
   1.1123107e-01   1.9560493e-01
  -1.4415486e+00  -9.9468400e-01
   4.7629410e-03  -3.2967605e-01
  -1.0638931e-01  -3.4400626e-01
   1.5700172e-01   2.8242536e-02
  -1.2708475e-01  -1.4602352e-01
   4.4597942e-01   6.4961423e-01
  -1.3308685e+00  -1.1286593e+00
   9.5002810e-01   5.3885786e-01
   1.0697958e+00   6.9420467e-01
   6.7402276e-01   1.1311600e+00
   3.3218217e-01   1.0085544e+00
  -1.0489520e+00  -4.1604591e-01
  -1.1817535e+00  -3.9783526e-01
   1.3378515e+00  -5.6404402e-01
  -1.7037866e+00  -1.6532444e+00
   3.7378996e-01  -4.4056583e-01
   2.9467525e-01  -2.7708768e-01
  -7.3238624e-03   7.2133544e-01
  -1.3141363e+00  -3.0556128e-01
  -6.0244734e-01   1.0400291e-01
   5.9670409e-01   1.2762795e+00
   6.2893563e-01   1.2843265e+00
   9.9378902e-01   1.3653182e+00
   1.2414369e-01   9.8690141e-01
  -2.8460096e-01   2.9085579e-01
  -8.2163465e-02   1.0528941e-01
  -5.3569270e-02   9.0913396e-01
  -6.3460135e-01   7.7301539e-01
   5.9261945e-02   1.1597382e+00
  -7.1337385e-01   1.9876059e-01
  -2.3602814e-01   1.1946662e+00
   1.0534507e+00   5.3834730e-01
   4.7195942e-01   9.2393340e-01
   9.6816208e-02   2.6339780e-01
  -4.8513958e-01  -5.4571102e-02
  -1.8111620e-01  -7.7603420e-02
  -1.2996589e-01  -2.1901919e-01
   8.0192010e-01   1.1015629e+00
  -4.1932853e-01  -2.6122158e-01
   1.8845313e-01   6.5656183e-01
  -5.6118395e-01  -3.8962629e-01
  -3.2274971e-01   1.2624199e-01
   7.4416677e-01   6.6295635e-01
  -7.3668074e-01   4.5105350e-01
  -2.2034159e-01  -2.4621826e-01
   1.3308788e+00   1.9099324e+00
   7.2317068e-01   2.2135370e+00
   6.9201190e-01   2.0380920e+00
  -1.4263901e-01   2.8989992e-01
  -3.5561882e-01   4.4768530e-01
  -1.5430246e+00  -6.1499083e-01
  -1.3605303e+00  -1.2688348e+00
  -4.3209371e-01  -8.8834477e-01
   1.2786032e+00   5.8165330e-01
   1.0343918e+00   9.6614979e-01
   2.8974951e-01   5.3552562e-01
   5.2962063e-01   1.9657977e-01
   8.5554067e-02   7.2604999e-01
  -1.1606598e+00   7.2104518e-01
   1.3307310e-01   1.4461215e+00
  -1.9201604e-01   1.1487629e+00
   5.1633953e-01   5.0896540e-01
   5.2096274e-01   5.4414254e-01
  -2.6208094e-01   7.6279323e-01
  -4.7349443e-01   3.0245853e-01
   1.2951593e-02   3.9480838e-01
   3.9276957e-01   1.2682493e+00
  -4.0189270e-01   3.6781402e-01
  -2.3492951e-01   4.3652771e-01
   6.5938781e-01   4.8929557e-02
  -7.0841149e-02   4.8064399e-01
   3.9921117e-01  -5.0949185e-01
  -3.3171185e-01   1.1248514e+00
  -5.4514019e-01   2.8475945e-01
  -5.3566258e-01   5.4218057e-01
  -1.4387834e-01   1.1290644e+00
   2.7671298e-01   8.0574149e-01
   6.0388796e-01   2.4267386e-01
   2.3596134e-01   2.1954126e-01
  -4.5181500e-01  -5.1606343e-01
   3.3898578e-01  -1.5176848e+00
  -4.6686346e-01  -1.0674664e+00
   2.7581816e-01   2.6270912e-01
   4.2947298e-01   1.0924188e+00
   5.1466198e-01   1.0040233e+00
   1.5546619e+00   1.3726510e+00
   1.1307789e+00   1.4543408e+00
   6.9302157e-01   1.0743239e+00
   5.2361184e-01   1.0288672e+00
   1.9795397e-01   1.0594227e+00
  -5.0997818e-01   7.4892137e-01
  -6.5551319e-01   2.7483302e-01
  -8.9459723e-01  -3.2432347e-01
  -7.2655430e-01  -2.6038693e-02
  -7.6800183e-02   5.9024980e-01
   5.5599659e-01   8.6265465e-01
  -3.1349136e-01   9.5924031e-01
  -4.4617143e-01   1.3862325e-01
   2.6148520e-01   9.6571608e-01
   7.0077521e-02   9.8595492e-01
  -2.0542010e-01   7.8046048e-01
  -7.8314554e-01  -3.9031378e-02
  -5.6790395e-01  -1.4942622e-01
  -7.5214699e-01   2.7824375e-01
   2.4146586e-01   1.6325530e+00
  -5.8758362e-01  -1.3425206e+00
  -4.5090725e-02   7.9198949e-01
   8.1766550e-01   1.3437785e+00
  -3.8204187e-01  -3.1658707e-01
  -3.4540359e-01   4.2507885e-01
  -6.3915067e-01   7.0645077e-01
  -2.4279258e-01   9.2977094e-02
   1.9733228e-01   1.5572981e+00
   1.0040579e-01   2.8490785e-01
  -4.4855075e-01   3.5495166e-01
   1.7542378e-01   3.5960509e-01
  -4.3535697e-02   6.3511997e-01
   1.5113325e-01   3.0879245e-01
  -5.7613248e-01   5.9091467e-01
  -5.8840611e-01   4.5764813e-01
  -5.1906529e-01  -1.5316239e+00
   5.6468371e-01   2.4389830e+00
   4.3806874e-01   8.3714804e-01
   6.4471424e-01   5.5856982e-01
   1.0868602e+00   1.3263280e+00
  -5.7671273e-02   7.4353682e-01
   3.0368121e-01   8.3913253e-01
  -3.0978498e-01   1.1994329e+00
   6.7306644e-01   2.7344802e-01
  -1.2324618e+00   2.1587347e+00
  -5.3480108e-01   1.4300305e+00
  -1.1829788e+00   1.5742948e+00
  -1.0712972e+00   1.4090412e+00
  -8.1991151e-01   1.1752124e+00
   2.5320711e-01  -6.5483547e-02
   1.6656846e-01  -2.6533171e-01
   4.5659759e-01  -2.9335372e-01
   7.5505962e-01   1.5563095e-01
   5.4777326e-01  -5.2705944e-02
   8.9398432e-01   2.7405571e-01
  -1.4375400e+00   9.9325268e-01
  -1.7664647e+00   1.1830677e+00
   3.7437738e-01   7.3541880e-01
   5.6119163e-01   3.3883825e-01
   1.2136478e+00  -8.7586234e-01
   9.5843118e-01  -2.3145197e-01
   1.2553253e+00  -3.2421808e-01
  -3.5441189e-01   9.7592073e-01
   4.7598489e-01   7.6265190e-01
   5.1155855e-01   5.6259185e-01
   6.7994153e-01   4.1974183e-01
   1.7620102e+00   1.1530282e-01
   1.1841852e+00   5.7694114e-01
   1.5715750e-01   1.8361211e+00
  -2.3530096e-01   1.3309916e-01
  -2.8457142e-01   7.2977998e-01
  -5.7193817e-01   5.1530687e-01
  -3.9206724e-01   6.8737039e-01
   1.2005420e+00  -2.6139073e-01
   2.6112880e-01  -5.3517802e-01
   1.9962224e-01   1.3454151e-01
  -1.4477696e-01   6.7485668e-01
   1.1759458e-01   2.4370459e-01
  -3.8142621e-01   3.7928301e-01
  -2.7169590e-01   5.5855663e-01
   1.9048349e-01   1.1191210e+00
  -1.4380031e+00   3.4753495e-01
  -1.6904784e+00   1.4024502e+00
  -6.4039624e-01   1.0154282e+00
  -9.5741729e-02   7.8960099e-01
  -2.3940080e-01   9.5369295e-01
   4.4596906e-01   1.7439217e+00
   4.4205158e-01   1.4110719e+00
  -9.9674677e-01   2.1186362e-01
  -3.4139619e-01  -3.9406324e-01
  -3.1311881e-01  -4.6532590e-01
   5.6278562e-01  -1.0078634e+00
   2.0004398e+00  -4.2863166e-01
  -8.3043510e-02  -2.0882395e+00
  -1.0463588e+00   1.8892543e+00
  -6.4108543e-01   1.8336794e+00
  -3.2338439e-01   1.8508923e+00
   1.3188153e-01   1.5180185e+00
  -7.6008513e-01   1.4979571e+00
  -4.0960633e-01   1.9125511e+00
   5.3309217e-01   1.4287900e+00
   8.4464263e-01   1.4469880e+00
  -4.6036938e-02   1.3707350e+00
  -2.6112474e-01   9.7728777e-01
   5.8929122e-01   7.0817185e-01
   5.6411869e-01   4.6121402e-01
   9.0637563e-01   4.8796449e-01
   1.4964807e+00  -9.1792286e-01
   1.1850265e+00   3.3420143e-01
   4.1128217e-01   1.8437161e+00
  -4.1139564e-01  -3.4538688e-02
  -3.4833399e-01   6.7368731e-01
  -6.2365264e-01   4.7951175e-01
  -2.0856765e-01   7.7089135e-01
   1.0639167e+00  -4.4318559e-01
   2.7162668e-02  -6.6009126e-01
   8.1883147e-02   5.0872268e-02
  -2.4443040e-01   5.9714147e-01
   8.3381361e-02   1.4417862e-01
  -3.9079425e-01   3.5914089e-01
  -2.0923224e-01   5.6500058e-01
   4.0451687e-01   1.1319913e+00
  -1.3459313e+00   5.0313143e-01
  -2.6877609e+00   4.8343914e-01
  -3.1266294e-01   1.2462315e+00
   1.5393920e-01   8.7794838e-01
   7.6511961e-02   1.0521336e+00
  -6.4797649e-01   8.6586399e-01
  -5.9738296e-01   1.6568273e-01
  -3.0468607e-01   3.8257900e-03
  -2.9484454e-01   9.3723828e-01
  -6.8256661e-01   3.1602090e-01
  -8.9917057e-01   3.6650561e-01
  -3.7019736e-02   1.2543818e+00
  -5.6405811e-01   1.0958138e+00
   8.4872330e-01  -6.9523888e-01
   4.9808343e-01  -1.7242943e-01
   1.1400916e+00   2.1087470e-01
  -1.6128799e-01  -2.4135773e-01
   3.1892033e-01   2.4924100e-01
   6.0599396e-01   2.5731332e-01
   4.1310359e-01  -1.9079758e-01
   3.6407686e-01   5.8360451e-01
  -2.6371103e+00   3.3002292e-01
  -3.1385659e+00  -2.8851404e-01
  -2.9094187e+00   5.7261894e-02
  -3.0890665e+00   7.5130826e-01
  -2.8128139e+00   1.5609996e+00
  -1.1607208e+00   2.4109831e+00
  -2.2526913e+00   1.8980856e+00
  -1.5272168e+00   1.9115787e+00
  -5.6964206e-01   1.5215378e+00
   1.6041566e-01   1.0572599e+00
   2.0270926e+00  -5.8749916e-02
   7.1655934e-01   5.3301131e-01
   4.4875969e-01   1.1722117e+00
   1.4547390e+00   1.0607719e+00
   1.8757358e+00   4.1169876e-01
   1.4645528e+00   6.0945120e-01
   2.1719907e+00   3.2919486e-01
   1.7465735e+00  -6.7495936e-01
   2.2467418e+00  -4.1678517e-01
   2.0072358e+00   1.7311719e-01
   1.7657299e+00  -5.9499594e-01
   1.8154655e+00   5.7831094e-01
   7.6395050e-01   1.0122829e+00
  -5.6829621e-01   1.2677765e+00
  -6.7345564e-01  -6.8286578e-01
   8.8623049e-02   1.1615499e+00
  -1.1224907e-01   7.0672646e-01
  -3.1177812e-01   9.6194606e-01
  -3.7526555e-01   6.2789279e-01
  -2.1746064e-01   2.9181012e-01
  -3.7712043e-01   7.9127171e-01
  -6.5972762e-01   3.3105169e-01
   4.3244297e-01   1.4567859e+00
   1.9810596e-02   1.1985192e+00
   7.2172273e-02   1.0607213e+00
   1.4120917e-02   1.2772407e+00
   4.7924801e-01   1.4713462e+00
   7.3828755e-01   8.1547473e-01
   2.0037682e-01   5.9705168e-01
   6.8197488e-01   1.1531131e+00
   4.3684597e-01  -5.5463807e-02
   6.1948165e-01   3.7139744e-01
   3.0961689e-01   8.4430218e-01
   7.4302804e-01   7.2623502e-01
   7.8586439e-01   1.3636901e-01
   3.8215080e-01  -1.7751184e-01
   8.1437659e-01   3.3197334e-01
   5.0076871e-01   1.5780179e+00
  -3.5824769e-01   1.5887580e+00
  -8.8157767e-01   1.0309554e+00
  -1.5055616e+00   8.6960498e-01
  -1.5507052e+00   5.0852097e-01
  -1.3892754e+00   7.2398329e-01
  -1.4125479e+00   6.6162952e-01
  -5.6698998e-01  -3.4181803e-01
   8.5282433e-01   7.8917545e-01
   2.0875354e-01   1.0987040e+00
   2.0111946e+00  -2.5898995e-01
   2.1107446e-01   9.7795989e-01
   1.7190927e-01   6.8061505e-01
  -9.5674891e-01  -3.0695487e-01
   1.0310561e-01   1.3634575e-01
  -2.8386652e-02   6.9141417e-01
   1.4900566e-01   8.4134908e-01
   1.7357308e-01  -7.2921266e-03
  -9.0319304e-01  -4.3617782e-01
   8.3204015e-01  -3.0669930e-01
   3.6042595e-01  -2.0405044e-01
   1.4927339e-01   5.6608585e-01
  -6.2340114e-02   5.3042275e-01
   3.7658541e-01   1.2494708e+00
  -5.7632426e-01   6.1150422e-01
   4.4702462e-01   5.0699651e-01
   2.3675055e-01   4.8211644e-01
  -1.9768952e-02   7.8446601e-01
   1.6726948e-01   2.0579079e+00
  -2.2433277e-01   1.2423495e+00
  -3.2635125e-01  -2.0167318e-02
  -2.7390262e-01   4.0169849e-01
   7.1609672e-02   4.1512790e-01
   5.4861743e-01   6.2651948e-01
   4.2805787e-01   3.2886794e-01
   1.0922587e-01   3.0339986e-01
  -2.1315785e-01   1.1880327e+00
  -6.2050869e-01   9.4540808e-01
  -8.5205712e-01   9.8395623e-01
  -1.0527946e+00   1.2863280e+00
   1.0128623e+00   1.3001726e+00
   3.0560230e-01   1.4163733e+00
  -7.0525810e-01  -3.9822441e-01
  -3.7273409e-01   9.3478355e-01
   1.3338460e+00   1.0419837e+00
   1.1771847e+00  -2.6698163e-01
   3.8398321e-01  -7.9172041e-01
   1.0931061e-01   1.2362969e+00
  -6.6594119e-01   1.9572854e+00
  -2.9416999e-01   8.5405201e-01
   7.6518217e-02   4.4377957e-01
  -5.1909305e-01   2.3654153e-01
  -3.0828414e-01   3.4489635e-01
  -1.4761694e-01   9.2427676e-01
   2.1143290e-01   7.9213659e-01
  -6.2175581e-01  -5.6126579e-01
  -2.5051243e-02   5.7634548e-02
   4.8717083e-01  -4.5240083e-01
   4.7038583e-01   8.3066616e-01
   3.0737318e-01   1.1257993e+00
  -5.2343366e-01   1.4705564e+00
  -1.1801341e-01   1.2708513e+00
  -3.0585710e-01   1.7860368e+00
  -4.5505671e-01   1.9630879e+00
   1.0116437e+00   9.5778744e-01
  -5.8855716e-01   1.4024710e+00
  -1.1805148e-02   6.2840573e-01
  -2.5609643e-01   1.6421616e-01
  -8.7925507e-02   1.6809608e-01
  -5.9870300e-01   5.9615401e-01
   5.3052142e-01   8.8749184e-01
  -1.3326030e-01  -4.1299813e-01
   4.8750322e-01  -1.1059372e-01
   1.4562960e-01  -2.1207912e-01
   6.6369832e-01  -3.3741142e-01
   9.5580006e-01   6.7517784e-02
  -7.5701141e-01   9.9102386e-01
   1.8808821e-01  -1.3982865e-01
  -7.8861180e-01   8.1800058e-01
   6.9223249e-01   2.0012222e+00
  -8.1452671e-03   1.2745930e+00
   7.0294333e-01   1.6350364e+00
   2.1732822e-01   1.8278500e+00
   5.3820228e-01   1.6273831e+00
  -1.0542077e-01   1.9395791e+00
   3.5748167e-01   2.0524132e+00
  -7.3112366e-01   5.9953205e-01
  -9.4664904e-01   4.7250828e-01
  -9.8542371e-01  -8.6077591e-02
  -6.8912650e-01   8.7251096e-02
  -1.9480805e-01   1.4993410e-01
   3.0235939e-01   1.5161580e+00
   5.1986586e-01  -1.4862049e-01
  -5.1030746e-01  -7.0492242e-01
   6.0059595e-01   2.3824644e-01
   2.3999525e-01   1.9402852e-01
  -1.6234865e+00   1.1303475e+00
  -2.0553078e+00   7.0957173e-01
  -5.5076173e-01  -4.8183864e-01
   6.2738626e-01   1.4413722e+00
  -1.1436188e-01   8.7203811e-01
   3.5812181e-01   1.7858765e-01
   5.4363985e-01   1.2255934e+00
   1.7329199e-01   1.5798473e+00
   4.2563858e-01   7.4634341e-01
   2.5317527e-02   1.6239884e-01
   9.6102933e-02   7.0444710e-01
   7.3556218e-01   1.0944122e+00
   5.6701647e-01  -4.6695987e-01
   5.4967631e-01   3.2633497e-01
   2.4216404e-01  -6.3458864e-01
  -1.9046109e-02   4.0980822e-02
   2.4001361e-03   7.7591868e-02
  -1.2318336e-02   2.7706543e-02
  -2.7093845e-02   2.2757615e-02
  -1.8531158e-02   7.0552854e-02
   1.1775924e-02   4.1444446e-02
   2.4789546e-02   3.0157635e-02
  -1.8282715e-02  -5.8854329e-02
   6.6521166e-03   3.0320535e-02
   1.1618131e-02   5.1930538e-02
   1.5409113e-02   2.3596369e-02
   3.4040827e-02   1.1220401e-01
  -1.1413630e-02   5.4986721e-02
   2.1297653e-01   3.8905189e-01
  -5.3197851e-03   9.9497158e-01
  -8.4520822e-02  -3.0711014e-01
   1.3925333e-01   1.2119028e-01
   1.6881194e-02   1.3554935e+00
   1.5039278e-02  -3.2619015e-02
  -1.8633035e-01   1.6774028e+00
   2.0376513e-01   6.1999550e-01
   2.4684266e-01   6.0916863e-01
  -1.3667761e-01   6.8101340e-01
  -6.5795628e-01   9.9135939e-01
  -1.7267684e-01   5.7433652e-01
   1.2779891e-01  -9.4211112e-01
   2.8092466e-01   4.1713723e-02
   4.2723708e-01  -4.0421692e-02
   5.5866874e-01   6.2585048e-01
   4.6795527e-01   9.1553786e-01
   9.1692543e-01   6.8640120e-01
   9.3863026e-01   1.5403153e-01
   4.0481817e-01  -1.6185782e-01
   9.8232349e-01   2.8027869e-01
   6.9209333e-01   1.5635672e+00
  -1.9857137e-01   1.5098016e+00
  -7.5218332e-01   1.0059528e+00
  -1.3832731e+00   8.8570464e-01
  -1.4237941e+00   5.2611891e-01
  -1.2910212e+00   7.9085352e-01
  -1.3760280e+00   8.4451215e-01
  -5.7797201e-01  -1.2498235e-02
   1.1209836e+00   5.7433972e-01
   4.9320773e-01   8.3422108e-01
   1.1274806e+00   5.8378930e-01
   1.5870047e+00   5.5612558e-01
   2.8775252e-01   1.6138018e+00
   8.8305042e-01   1.5195711e-01
   5.4475390e-01   8.2050665e-01
   1.2391482e-01   6.1919674e-01
  -2.8538243e-01   4.4167978e-01
  -3.2639417e-01   4.1379357e-01
   1.0271498e-01   1.7521426e-01
  -8.7795453e-02   1.2089231e-01
  -5.7012857e-01   3.8066785e-01
   1.4245164e-01   1.2719589e+00
  -9.8648140e-01   5.8384539e-01
  -7.6553162e-01   1.1076437e+00
  -7.8972627e-01   6.7289249e-01
  -1.0437614e+00   8.9720862e-01
  -5.4518630e-01   1.4306672e+00
   3.2411532e-01   7.2542111e-02
   2.7714882e-01  -5.1077176e-02
   7.6753586e-01   7.3803874e-01
  -3.9931758e-01   3.6111544e-01
  -2.7925466e-01   4.2112352e-01
  -4.9885037e-01   5.4947160e-02
  -1.4557477e-01   2.3600818e-01
  -5.6112615e-01   4.8701540e-01
  -5.7397744e-01   6.0662622e-01
  -3.0747383e-01   7.9863231e-01
  -3.3332743e-02  -2.5981483e-01
   7.2195343e-01  -1.8934970e-02
   1.3094182e+00   5.8212556e-01
   8.3093403e-01   1.2590565e+00
   8.2876150e-01   7.6434901e-01
  -5.3055522e-01  -3.2928546e-01
  -6.2085734e-01  -5.9897898e-01
  -5.6335901e-01  -6.7720038e-01
  -6.1469243e-01  -1.1545910e-01
  -5.5403242e-01   5.6897337e-02
  -6.5160453e-01   4.3161567e-02
  -5.4460171e-01   1.1434368e+00
  -2.2286689e-01   1.1909946e+00
   2.2606556e-02   1.3486045e+00
   5.6998158e-01   8.6657948e-01
  -3.3227383e-01   8.6603647e-01
   6.8489953e-02   1.2343665e+00
   9.4864745e-01   1.0233925e+00
   1.1689057e+00   1.2106866e+00
   3.9358733e-01   7.6255415e-01
  -1.9707074e-01  -8.6254005e-01
   5.9551002e-01   1.6366044e+00
   8.0793917e-01   1.1252208e+00
  -2.7109075e-01   1.3476026e+00
   4.4667742e-01   1.7883765e+00
  -5.0711742e-02   1.8304314e+00
   2.1904229e-01   1.8382462e+00
  -4.1664032e-01   2.0085921e+00
   9.5400142e-01   1.0312120e+00
  -7.3360715e-01   4.8226509e-01
  -9.2376603e-01   3.9612988e-01
  -8.9921513e-01  -1.5903109e-01
  -6.5718778e-01  -6.4005408e-03
  -1.7541723e-01   1.1890889e-01
   7.5648457e-02   1.5959266e+00
   5.7375910e-01  -3.4449542e-02
  -3.6379587e-01  -6.9620998e-01
   5.7699168e-01   4.0546350e-01
   2.4186245e-01   2.5081132e-01
  -1.1166098e+00  -9.0658951e-02
   8.4088401e-01   5.9861130e-01
  -3.9105489e-01   1.1797152e-01
  -1.0477902e+00   4.4061941e-01
  -2.3901537e-01   9.8652382e-01
   4.9325441e-01   8.1600580e-01
   1.9334452e-01   7.5549767e-01
   7.9095989e-01   8.8951678e-01
   8.9852116e-01   3.4140043e-02
   1.1858783e+00   5.1211788e-01
   4.9206030e-01   8.7597337e-01
   6.8124794e-01   1.8548060e-01
  -2.6539517e-02   1.0581473e+00
  -8.8494424e-01   5.6480694e-01
  -1.8701965e+00  -2.3020689e-01
  -8.3677486e-01  -1.5339736e+00
  -1.9093853e-01   5.1352513e-02
  -8.8102124e-02   1.2251940e+00
   4.9122826e-01   1.5988753e+00
   1.9118392e-01   1.5694095e+00
   3.2134812e-01   1.0760967e+00
   1.1205520e-01   6.5289877e-01
   1.2954478e-01  -5.0772376e-01
  -2.6119139e-01  -9.8361101e-01
   2.9604191e-02  -3.5358742e-01
   4.6228698e-02   2.1498002e-02
   4.3076464e-02   1.3442187e+00
   2.8470268e-01   1.5531659e+00
   5.2363102e-02   1.2179568e+00
  -2.8960109e-01  -5.4098579e-02
  -4.1270909e-01  -4.6223932e-01
   2.6632229e-01  -1.1973363e-01
  -1.3454845e-01  -1.9749600e-02
  -3.1839579e-01   1.0775247e-01
  -8.8416610e-02  -5.9985364e-02
   3.6650259e-02   3.1948273e-01
   2.8961818e-01   1.7302587e+00
   3.8588601e-01   1.4403899e+00
  -5.9134237e-02   1.4264822e+00
   4.5209231e-02   5.7399568e-02
   2.8161157e-01   7.6367755e-02
  -5.8587244e-03   6.4477030e-01
   4.8116551e-01   1.4417599e+00
  -3.9591795e-02   6.1303069e-01
   3.3351008e-01   3.4223449e-01
   2.0663691e-02   6.3688721e-01
  -2.2105844e-01   5.0132242e-01
  -3.1443606e-01   9.2348272e-02
  -9.6907470e-02   8.3629258e-01
  -8.1637825e-01  -2.7845042e-01
   9.0244931e-02   5.3365291e-01
   3.2021716e-01   9.3274014e-02
  -3.9912560e-02   3.4292330e-01
  -1.3370214e-01   4.0874885e-01
   2.3847307e-01   8.5962403e-01
  -1.4324979e-01   1.0496319e+00
  -5.8229836e-01   2.6252238e-01
  -5.8205481e-01   1.2950054e-01
  -6.4536876e-02   5.4428847e-01
   4.9248498e-01  -3.8952677e-01
   4.7634918e-01  -4.2398841e-01
   7.0394137e-01  -4.4233529e-02
  -5.5319579e-01   1.2692336e-01
   3.4539701e-01   2.9329010e-01
  -4.6171496e-01   1.6184318e-01
   5.9553090e-01   1.6716084e-01
  -4.8948507e-01   2.5862192e-03
   1.7579116e-01   6.3549739e-01
  -3.2226831e-01   1.2578320e-01
   2.6605958e-01   4.9281480e-02
   1.0913913e+00   7.9125992e-01
   9.9823704e-01  -1.4857506e-01
   1.0443468e+00   8.5174411e-01
   8.8223316e-01   3.3443092e-03
   3.7231075e-01  -3.2905736e-01
   7.2585590e-01  -1.7288963e-01
   6.0163631e-01   7.5249867e-01
   5.9068510e-01   4.8577703e-01
   1.5526539e-01   4.2251972e-01
  -2.3999501e-02  -1.2526799e-01
  -7.6939573e-02   2.2919587e-01
  -2.4660186e-01  -2.4845725e-01
  -2.3963152e-01   1.3887081e+00
  -9.5169213e-02   3.1349942e-01
   1.7035157e-01  -5.0027880e-01
  -2.0869268e-01  -3.1486112e-01
  -5.8821245e-01   2.2450832e-01
  -1.8514178e+00   6.0443575e-01
  -1.6691432e+00   5.2479170e-01
  -8.1281765e-01   6.5601975e-02
  -8.1968797e-01  -3.3486038e-01
   3.1922099e-01   7.3187492e-01
  -4.0202335e-01   4.8481583e-01
  -1.6550453e-01   4.3960568e-01
  -1.1156210e-01   6.5021330e-01
   2.0583081e-01   1.1838112e+00
   5.3034048e-01   8.1665163e-01
  -7.1199954e-01   4.8063483e-01
  -7.3598656e-01   5.1196665e-01
  -1.8321292e-01   7.8466430e-01
   6.6812162e-01  -6.1562323e-01
   5.8677511e-01   2.7039962e-02
  -9.9552020e-01  -1.2104548e+00
  -4.3933731e-01  -1.1321293e-01
  -2.1305348e-01   9.2505837e-02
   4.6407961e-02   1.2776212e+00
   6.3438693e-01   1.5292160e+00
   3.8411520e-01   1.6248750e+00
   4.1970560e-01   1.0418795e+00
   1.6329530e-01   6.6485911e-01
   6.6141575e-01   1.3235706e+00
  -6.6791632e-01   8.0185148e-01
  -7.8386039e-01   6.4212244e-01
  -3.6512620e-01   4.8201876e-01
   4.2011273e-01   6.4950875e-01
   1.3811195e-02   9.1180600e-01
  -5.2991135e-01   1.0194527e+00
   1.8314755e-01   2.6896844e-01
   5.6357313e-01   3.1885461e-01
   6.3442296e-01   6.0060076e-01
   2.5866003e-01   8.9263370e-01
   3.1987142e-01   9.0714502e-01
  -6.8290968e-01   1.8083192e-02
  -2.5290841e-02   3.2018669e-01
  -1.2671346e+00   6.9419134e-01
  -7.1716808e-01   5.3950379e-01
  -6.1749583e-01   1.8385015e+00
  -2.0870590e-01   9.5938760e-01
  -7.2140446e-02   2.0083518e-01
  -1.7696838e+00   1.1550246e+00
   2.8860688e-01   1.1021701e+00
  -3.5606744e-02   1.2850146e+00
   2.4280239e+00  -7.6954086e-01
  -4.6711319e-01   3.4851927e-01
  -1.3043845e+00   9.4879519e-01
  -6.4113242e-01   2.5788313e-01
   7.0750736e-01   3.9154000e-01
   1.8164442e-01  -1.9037011e-01
   1.0086757e+00   6.0490421e-01
   1.7043644e+00   6.8744150e-01
   7.8174286e-01   6.2128650e-01
   1.1155596e+00  -1.1151180e-02
  -3.2237953e-01   5.5983701e-01
  -2.1287659e-01   9.6240358e-01
   1.3897228e-01   1.4586673e+00
  -8.2461297e-01   6.4721974e-01
  -2.5831353e-01  -5.7925544e-01
  -1.1442219e+00   1.6563249e+00
  -1.2032615e+00   1.2363565e-01
   1.0231268e+00  -1.7884927e-01
  -6.4683219e-01   1.1562629e+00
   5.0815372e-01  -1.7827258e+00
  -7.8707338e-01   1.1465182e+00
   1.6621080e+00  -1.2367825e-01
  -3.0844087e-01   2.0956536e+00
   8.7714173e-01  -7.6236339e-01
  -1.0036286e+00   5.5755500e-01
   1.4269880e+00  -1.4564754e-01
   1.1819972e+00  -6.3266813e-01
  -8.6145043e-01   1.0487736e+00
  -3.6095583e-01   9.3523131e-01
   1.4368052e-01   3.8287568e-01
   2.5253243e-02   3.1099952e-01
  -5.1259869e-02   3.6228585e-01
   5.9472613e-01   8.1200479e-01
   4.2796770e-01   3.2533831e-01
   1.3126068e-01   1.6249305e+00
   4.3048240e-02   1.2155726e+00
   3.9285519e-02   1.1692284e-01
   2.8233436e-02   1.7449343e-01
  -3.0762675e-01   4.0050277e-01
  -6.8304867e-01   6.4260119e-01
   2.4676922e-02   1.0132279e+00
  -3.8693599e-01   3.3059165e-01
  -1.2456006e-01   2.1749500e-01
  -5.2046596e-01  -1.0644751e-01
   3.5041319e-01  -3.7653779e-01
   2.6535173e-01  -4.4959059e-01
   9.8596357e-02   8.5838053e-01
   2.6598599e-01   7.6474105e-01
   1.0912776e-01  -4.7562875e-01
  -3.7043948e-02   8.6510724e-01
  -1.0602817e+00   5.9454319e-02
   2.4310972e-01   3.5939913e-01
   4.1942549e-01   5.6428044e-01
  -7.8943378e-02   8.0037354e-01
  -3.8029179e-01  -7.4604866e-01
  -1.4806729e-01  -1.0526554e+00
  -5.8651393e-01   2.9110391e-01
   1.0318817e-03   3.7647097e-02
   6.4388670e-01   8.5322945e-01
  -4.9246560e-01  -5.9226155e-02
   2.0327456e-03   5.4720469e-02
   6.5659529e-01   6.2078859e-01
   3.2259644e-01   8.8952684e-01
   2.6854549e-01   2.5643164e-01
  -2.4732621e-01  -8.3916873e-01
   4.8727501e-02  -1.5242349e-02
   4.2476639e-03  -6.5749175e-02
  -2.9797888e-02  -7.5176847e-02
  -7.9110815e-02  -4.8800466e-02
   1.9056691e-02   7.8189083e-02
  -3.7649339e-02   2.1182607e-02
   2.1644400e-02   7.8263679e-02
  -1.4233876e-02   5.0077963e-02
  -1.6670021e-02   3.7769614e-02
  -3.8035957e-02   2.0763497e-02
   1.1218546e-02   1.4416023e-01
   3.1684506e-02   1.9547451e-01
   2.3075062e-02   2.0919437e-01
  -1.7676941e-02   8.0110573e-02
   7.0184014e-03   1.5146852e-01
  -3.0664563e-02   1.9923031e-01
  -4.0547827e-02   1.3103296e-01
   5.5496514e-03   1.4499979e-01
   4.3353510e-02   1.5227228e-01
   8.8811293e-02   6.3339988e-02
  -1.0064837e-02   3.2458953e-02
   7.8600671e-03   2.9933039e-02
  -4.8074613e-02  -2.7923643e-02
   1.0998988e-03   1.7546677e-02
  -1.9247262e-02  -3.0508218e-02
  -7.3167485e-02   5.3098271e-03
   1.2303360e-02   1.5399102e-02
   1.1067816e-02   1.1246853e-02
   5.7548254e-02   6.5269941e-02
   2.6981190e-02   6.4305323e-04
   2.1084847e-03  -1.0616739e-02
   3.1585127e-02  -1.9140921e-03
   2.4669182e-01   2.7648620e-01
   2.7024251e-01   4.0673483e-01
  -2.1479986e-01   5.0760611e-01
   9.7520317e-02  -1.0878469e-01
  -2.7728430e-01   2.8773489e-01
  -4.8972927e-01   5.2168325e-01
  -3.6105918e-01  -2.1983978e-02
  -6.7136023e-01   1.4080886e+00
  -6.3286853e-01   3.0100712e-01
  -3.3694138e-01   1.4491607e-01
  -2.4009308e-01   1.5192649e-01
   3.6676915e-01   7.6845628e-02
   5.1250839e-01   4.0280968e-01
   9.8608552e-01  -4.3039055e-01
   7.4431813e-01   1.8017147e-01
   1.0752875e-01   9.4823734e-01
  -1.4882707e-01   4.0642672e-01
  -1.8274980e-01   1.1753837e+00
  -1.8774192e-01   6.2458359e-01
   4.2496520e-01   1.1000548e+00
   8.6882932e-02   2.4337095e-01
   1.2182891e-01   3.8193757e-01
  -1.9391740e-01   9.4466573e-01
   2.3331605e-02   7.8027617e-01
  -3.8799231e-01   4.4579464e-01
   4.8770344e-01   4.6529809e-01
  -1.0485255e-01   2.0774944e-01
   1.8886959e-01   7.6306045e-01
   7.0934936e-02   5.0146560e-01
  -1.6405691e-01  -2.7144542e-01
  -9.4626917e-02   3.9313610e-01
  -3.6054592e-01   1.3454825e+00
  -7.4860772e-01   9.0117401e-01
   4.0964128e-01   1.0205969e+00
   5.4050285e-02   9.4493856e-01
   5.9818160e-01   6.9027787e-01
   1.2783104e+00  -1.1519603e+00
  -3.2067891e-01   7.5845915e-01
   2.3245203e-01  -3.5339435e-01
  -1.6388445e+00   1.0811523e+00
   1.1308797e-01   3.2790740e-01
   7.1892485e-01   4.2948264e-02
   7.0343984e-01   1.3448514e-01
   3.8785019e-01   2.1335009e-01
  -8.9854565e-01   8.9925801e-01
   6.5090559e-01   1.2179377e+00
   8.2280584e-01   7.2249994e-01
  -4.6465441e-01   2.1511832e-01
  -1.0519901e+00   7.2801231e-01
   5.3225161e-01   1.1680973e+00
   2.0298300e-01   2.0353301e-01
  -2.7492052e-01   3.9561030e-01
   2.7067656e-02   6.4003224e-01
  -1.0204448e+00   7.1410509e-01
  -3.9744366e-01   5.0717614e-01
  -9.7954526e-01   1.0734451e-01
   2.7714139e-01  -5.1655579e-01
  -4.2630620e-01   8.5174152e-01
   3.5487076e-01   1.7576135e+00
   1.1633206e-01   2.2735546e+00
   7.9478021e-02  -7.1340372e-01
   1.1686384e+00   5.0281684e-01
  -1.0569559e+00  -8.9289964e-01
   9.0200765e-01   1.5781558e+00
   8.8440867e-01   1.6127512e+00
   3.9048410e-01   1.5249595e+00
   2.1185864e-01   1.6438372e+00
  -1.5048813e+00  -4.8323777e-01
   1.1247783e+00   1.6066224e+00
  -1.1495514e+00  -1.9644745e-01
   1.1792983e-02  -2.5455902e-01
   2.7908874e-01   3.7160851e-01
  -5.4779811e-01  -2.2953817e-02
   2.6160224e-01  -9.1330269e-02
  -1.4302667e-01  -3.1531896e-01
  -1.2328978e-01  -4.1659936e-01
  -3.0222119e-01   2.5647310e-01
  -1.2404109e-01   3.7962143e-01
   6.8446104e-01   2.3584308e-01
   7.1265653e-02   3.2222195e-01
  -1.5744297e-01  -3.7922030e-01
   1.1397840e-02   4.8732779e-01
   8.2897157e-02   5.3374327e-01
   1.1989812e+00   8.1634490e-02
  -1.0959012e-01   7.2834395e-01
  -3.9522172e-01   1.1853383e+00
  -9.9165057e-01   1.3081849e+00
  -8.4720218e-01   1.0132555e+00
   2.2307033e-01   1.3337526e+00
   8.6110195e-02   2.8552216e-01
  -2.5871136e-01   7.6061984e-01
   1.9836378e-01   1.1411369e+00
   3.3368001e-01   8.0024989e-01
  -1.2689365e+00   1.2822173e+00
   9.7647557e-01   5.7063011e-01
   1.0394831e+00  -9.8497220e-01
   9.8984632e-01  -1.1363379e+00
  -1.1746981e+00  -4.1422135e-01
  -6.1237149e-01  -9.1668536e-01
  -4.2990253e-01   1.2849074e-01
  -1.4043990e+00   9.5272703e-01
  -5.0189047e-01  -8.1130474e-01
   1.4371994e-01  -3.2130768e-01
   3.4335102e-01  -7.9469487e-02
   8.7308273e-02  -2.0888681e-01
   2.5471475e-01  -2.6743077e-01
   2.1503561e-01   2.8568050e-02
   3.8731544e-01   3.8454262e-01
  -7.7450244e-02  -2.6370730e-02
  -4.0951141e-01   2.8625875e-01
   4.7783833e-02   6.7999003e-01
   4.6928584e-01   4.3236933e-01
   1.0143697e+00   1.0966553e+00
   4.7264082e-01   6.4711188e-01
  -2.1016049e-01  -5.2617046e-01
  -3.2309341e-01   7.2550107e-01
  -2.2511701e-01   1.5181737e+00
   6.9841080e-01   1.5952673e+00
   9.6453594e-01   1.8633366e+00
   2.6293482e-01   1.9595880e+00
   1.2593313e-01   1.6024496e+00
  -2.7795483e-01   9.4314020e-01
  -6.8836936e-01  -1.2123475e-01
  -5.3369755e-02   6.6356142e-01
   1.3703258e-01   7.5540600e-01
  -2.9989830e-01   8.7471483e-01
  -6.0364314e-01   1.0272056e+00
  -2.0241039e-01   1.5932925e+00
   2.8752520e-02   1.3617798e+00
   7.2645012e-01   8.4913195e-01
  -5.4147554e-01   9.6535067e-01
   1.3565682e-01   9.6265457e-01
  -4.6156117e-01   4.1976534e-01
   5.0429099e-02   1.6100968e-01
   2.9589022e-01   3.1104672e-01
   4.6102733e-01  -7.7000792e-01
  -1.1349552e-01   4.3247752e-01
   1.7075563e+00   2.1559935e-01
  -6.1532580e-01  -1.9740763e-01
  -3.0318619e-01  -1.2044055e-01
   3.9678574e-01   9.3726446e-02
  -9.7659254e-02  -7.3635852e-01
  -2.9970910e-01  -3.6802497e-01
  -3.1159138e-01  -5.2915441e-01
  -9.9606437e-01  -4.5919288e-01
  -1.1647198e+00  -7.1062175e-01
   4.4298642e-02  -3.2370522e-01
  -1.0242211e+00  -4.1369995e-01
  -1.3719601e+00  -5.2417846e-01
  -4.5000168e-01   2.9796199e-01
   1.1928766e+00   2.6855876e+00
  -9.0613812e-01  -8.3524605e-01
   1.3154768e+00   1.4563689e+00
   9.2138917e-01   8.5781274e-01
   6.7150055e-01   1.5315375e+00
   1.4041886e+00   2.3741571e+00
   1.1996874e+00   1.6651373e+00
  -2.1234600e-01   1.4968006e+00
  -1.1233605e+00  -2.1515028e-01
  -1.5241201e+00   1.5146590e-01
  -1.2747838e+00  -1.6628074e-01
  -5.8077651e-01   7.9970867e-01
   5.7070156e-02   3.4879463e-01
  -5.2988913e-01   4.3061304e-01
  -4.6569043e-01   1.0558206e+00
  -3.9397893e-02   9.5466124e-01
   9.5697720e-01   1.1717983e+00
   7.5709419e-01   1.9959303e+00
   1.7096935e+00   7.1539534e-01
   1.7776976e+00   6.1481070e-01
  -7.0785569e-01  -1.5447671e+00
  -8.1933602e-01   7.1082194e-01
   5.0849984e-01   9.1070094e-01
   8.0462511e-01   1.4515206e+00
   2.5952457e-01   3.4386108e-01
   5.7014601e-01   1.0092928e+00
   4.8899577e-02   9.3624984e-01
   5.9670473e-01   1.1563368e+00
   3.4563487e-01   2.0766553e-01
  -3.3173751e-01  -2.2550365e-01
   7.4736542e-02   5.2659034e-01
  -6.9763260e-01   9.2939637e-01
  -3.1257815e-01   1.2761641e+00
  -7.5550506e-01   3.7942103e-01
  -5.8973226e-01   1.0354949e+00
  -7.4409451e-01   9.3388185e-01
   7.7441827e-02   8.2929412e-01
   9.6440301e-01   9.2623986e-01
  -6.1709621e-02  -1.3437098e-01
  -2.8785912e-01   5.6367424e-01
   8.1789808e-02   2.0325451e-01
  -1.8505245e-01   6.1594355e-01
   1.3612547e-01   4.5770576e-01
   7.1562738e-01   3.2034105e-01
   2.6797409e-01  -9.8373549e-01
   9.7075284e-02  -3.5626924e-01
   2.3846715e-01  -2.6896356e-01
   2.7388896e-01  -6.9519266e-01
  -3.0858837e-01   7.0916483e-01
  -9.4535031e-02   7.9917580e-01
  -5.5656558e-02   6.9263802e-01
  -4.0930246e-01   1.0364262e+00
  -7.1281834e-01   1.1185040e+00
  -1.2368906e-01   1.5187097e+00
  -5.3393351e-02   1.2740018e+00
   4.8142120e-01   6.9024959e-01
  -1.2977863e-01   1.5372412e+00
   3.6906266e-01   1.2189121e+00
  -6.5074061e-01   4.9852778e-01
  -1.3396801e-01   2.6708669e-01
   2.4298179e-01   4.4489839e-01
   3.0267781e-01  -5.0456226e-01
   3.2757516e-01   1.4628728e-01
   1.7502737e-01   3.8368773e-01
   1.8915738e-01  -2.0981715e-01
  -2.3591084e-01   1.7271941e+00
  -2.4902311e-01  -5.9928246e-02
   2.6697544e-01   1.3286522e+00
  -2.7561757e-02   4.2323125e-01
   2.6184280e-01   1.3222847e+00
  -2.9856669e-02   4.0223566e-01
  -1.1216718e-01  -7.2153845e-02
   3.8242747e-02   1.0862440e-01
  -5.4665869e-01  -4.0816120e-02
  -4.2650198e-01   1.3116950e+00
   4.0392406e-02  -3.1172885e-01
  -3.2994892e-01   3.9791559e-04
   2.3488369e-01  -1.0278125e+00
   3.8319834e-01  -5.5610642e-01
  -2.1211167e-01  -2.5557017e-01
   3.0887856e-01   3.5448125e-01
  -5.6433090e-02  -7.3694311e-01
   3.2724403e-01   1.0306890e+00
  -1.3025270e-01   1.1137408e+00
   1.0946151e-01   5.8584583e-01
   1.8282808e-01   3.2454407e-01
  -2.4249615e-01  -7.7784751e-01
   2.0217558e-03   6.0691384e-01
   9.2178384e-02   9.0749491e-01
   3.8828327e-01   4.0986349e-01
  -8.6352931e-02   2.6905690e-01
   8.6493790e-02   9.6785319e-03
   1.6412819e-01   2.5318998e-01
  -4.6477098e-01   9.8614026e-02
   5.0208707e-01   7.8294389e-01
  -1.1494974e+00   3.2583013e-01
  -2.6548274e-01   4.7265669e-01
   3.0627702e-01   5.5997216e-01
  -5.2800714e-01   1.2392603e+00
   4.0186401e-01   1.1719768e+00
   6.2618342e-01   3.7441074e-01
  -9.1659490e-01   7.8423531e-01
   4.6346537e-01   4.2326734e-01
  -1.7021394e-01  -2.8169219e-01
   3.0115295e-01   8.3736395e-01
  -4.3168336e-02   6.4239932e-01
   1.0495740e+00   1.8292366e+00
   6.6697027e-01   1.9245728e+00
   2.5087849e-01   1.7217850e+00
   4.9521067e-01   1.5702355e+00
   6.9882465e-01   2.4341785e+00
   6.9254619e-01   1.1371429e+00
   6.7103646e-01   8.1928653e-01
   7.3759242e-01   9.8493590e-01
  -4.9693109e-01   1.7582168e-01
  -7.5825320e-01   9.7520063e-02
  -4.2060354e-01  -1.0618725e+00
  -1.1248941e+00   6.3915687e-02
  -8.5238382e-01  -2.7288928e-01
  -5.3181184e-01  -6.2915574e-01
  -3.3465670e-01  -7.6457205e-01
  -1.6959989e-01  -6.1664728e-01
  -5.7325154e-01   1.9791517e-01
  -8.4204458e-02   6.8220641e-01
   1.2712535e-01   1.4627269e-01
  -3.2477659e-01  -8.5955485e-01
  -4.9161058e-01   1.3546832e+00
   3.1054526e-01   1.8955154e+00
   3.2217533e-01   2.1338249e+00
   1.0192400e+00   1.5800470e+00
   1.8961020e+00   2.1773591e+00
   1.6021174e-01   1.6562517e+00
   4.8884532e-01   1.3314000e+00
   5.2654389e-01   1.1620506e+00
   4.1075922e-01   5.4921034e-01
  -5.1139672e-02   1.6607877e+00
   3.7934584e-01   9.0990292e-01
  -6.9303128e-02   2.0319665e+00
   3.7581993e-02   2.0696085e+00
  -3.4902726e-01   1.3227797e+00
  -7.1068525e-01   1.4391356e+00
  -7.6361930e-01   1.6498128e+00
  -2.1406830e-01   1.8576006e+00
  -4.9449171e-01   1.0339676e+00
  -7.5289461e-01  -3.7679570e-01
  -6.9376517e-01   2.4898507e-01
  -6.3596906e-01   6.1753873e-01
  -1.2912813e-01  -4.7109386e-01
   3.4298501e-01   2.6914538e-01
   4.8919415e-01  -4.0830361e-01
  -3.8913130e-01  -1.4834210e+00
  -2.3180191e-01   1.7321643e+00
  -5.8814143e-01   1.7879414e+00
   5.5829760e-01   9.4101439e-02
   3.9124700e-01   1.1658770e+00
   5.1344090e-02   1.3677812e+00
  -4.9486509e-01   1.9302060e+00
   1.8858825e-01   6.6460921e-01
   1.7852034e-01   9.7429360e-01
   3.7030582e-02   1.5919113e+00
  -3.0866457e-01  -3.3555334e-01
   3.8741776e-01   7.8157639e-01
   1.7269704e-02   5.4489075e-01
  -8.2011616e-02   2.5633736e-02
   1.9499374e-02   4.1472509e-01
   5.7629714e-01   2.5562879e-01
   2.8985404e-01   3.5318095e-01
   3.0862050e-02   2.8657233e-02
  -4.6880627e-01   6.2132506e-01
  -1.9381768e-01   9.6423457e-01
   5.6149995e-02  -3.9502920e-01
  -3.0578604e-01   8.0085911e-01
  -1.3797730e-01   1.2939385e+00
  -9.9309348e-02   2.9856223e-01
   4.0755797e-02  -5.8400663e-01
  -6.9659504e-02   6.8378615e-01
  -2.5656390e-01   6.1061144e-01
  -3.6294388e-01   2.1490151e-01
   1.2609905e-01   6.9002796e-01
   3.3719604e-01   3.8372559e-01
  -6.5425762e-01   6.8108269e-01
  -5.0539523e-01   6.3060828e-01
   6.1140025e-01   1.0708387e+00
   4.0892348e-01   7.6156216e-01
   6.3067556e-01   8.0041954e-01
   4.4114915e-01   7.3846065e-01
  -5.3234408e-01   8.8955315e-01
  -7.7072088e-01   1.2332986e-01
  -5.4364489e-01   1.9533244e-01
  -4.3487447e-01   4.9440377e-01
  -3.7309998e-01   4.2945707e-01
  -5.2958802e-01   1.4478399e+00
  -6.1083210e-02   9.4213078e-01
   4.9946567e-02   1.2117704e+00
   9.6803347e-01   5.7656393e-01
   9.2683630e-01   1.6305362e-02
  -3.7663016e-01   4.9376425e-01
  -6.1718483e-01   3.6617677e-01
   8.1347245e-01   3.3143030e-01
   5.4838613e-01   4.2084886e-01
  -1.4458161e-01   1.2495303e+00
   2.0110802e-01   1.3083988e+00
   2.5321981e-03   1.1736399e+00
   3.7566596e-01   1.1589874e+00
   1.6172379e-01   9.9047997e-01
   1.3249002e-01   1.6044172e+00
  -6.5543566e-02   1.3378262e+00
   2.4011492e-01   1.2547808e+00
   6.2076233e-01   5.2961712e-02
  -4.8395294e-01   1.0830184e+00
  -1.4752289e-01   1.0032623e+00
  -3.4991249e-01   4.7680015e-01
   4.5334882e-01  -1.4997885e+00
   8.0169437e-02  -3.4359207e-01
  -1.2738089e-01  -5.6015327e-01
   2.9074447e-01  -4.0396461e-01
  -8.7861856e-01   6.7084771e-02
  -2.6629689e-01  -6.5539481e-01
   1.4219212e-01   5.2736756e-01
  -2.3704224e-01  -3.1478829e-01
  -1.2644379e-02  -7.8629714e-03
   3.2274858e-02  -2.1778036e-03
  -3.1651424e-03  -1.3663944e-03
   9.3297318e-03   8.3049255e-03
   3.2326809e-03  -1.7919857e-03
   8.7626931e-03   3.9795316e-02
   1.8082200e-03   1.2001361e-02
   1.5917279e-02  -2.6705446e-02
   1.9261535e-02  -2.8756259e-02
  -1.7551141e-02   4.7691147e-02
   3.2252247e-03  -5.8213514e-02
   1.7121503e-02  -2.2889254e-03
  -2.1445090e-02  -8.9426407e-04
  -2.7069712e-02   8.9328218e-02
   7.3269410e-03   5.9622802e-02
  -3.1791688e-02   2.7517543e-02
  -4.5935128e-03   2.3512851e-02
   1.8064280e-01   2.2045144e+00
  -9.2329177e-01  -1.2684051e+00
  -9.8304587e-01  -1.3870564e+00
   1.0867446e+00   2.5699752e+00
   1.6054487e+00   2.1524844e+00
  -4.9726850e-01   1.3358195e+00
  -2.6963611e-01   1.3152060e+00
  -1.7405889e+00   3.6211961e-01
  -5.0585078e-01   2.0008694e+00
   7.7512124e-02  -3.2994105e-01
   6.8389723e-01   3.5152139e+00
   1.1256910e+00   4.1776592e+00
   1.4679628e+00   3.4750651e+00
   7.1695821e-01   4.1688625e+00
  -1.8736253e+00   1.7209134e+00
  -1.5155027e-01  -1.0116684e-01
  -5.4104919e-03   1.8899256e-02
  -2.3207236e-02   1.0373935e-01
  -6.8428399e-02   2.8955691e-02
  -1.2272392e-01   1.2107005e-01
  -1.9112977e-02   6.0220984e-03
   2.4696944e-02  -1.8854001e-02
   8.5608782e-02  -2.5619957e-02
   4.7212653e-02   5.6426470e-02
   1.0416129e-01  -9.1237374e-02
   1.1137305e-01   1.6960553e-02
  -8.6037092e-02   2.0162607e-01
  -6.7724012e-02   6.5996732e-02
   1.9591409e-02   5.0269078e-02
  -2.8554241e-01   6.9524963e-01
  -8.1014520e-02   3.7549200e-02
   6.5338115e-01   6.9265221e-01
  -4.7408696e-01   1.1191145e+00
  -7.5633709e-01   1.2719677e+00
  -9.7372589e-01  -8.4192682e-01
  -1.5813714e-01  -6.1134335e-01
   3.9151096e-01   1.7751115e+00
   2.7590975e-01   6.2397344e-01
  -3.3733098e-01   1.8077258e+00
   3.0782394e-02   1.8683344e+00
   9.9571089e-01   1.3807989e-01
   8.8813274e-01   1.6171258e+00
   1.9632784e+00   1.5506172e+00
  -8.7647361e-02  -1.8098806e+00
  -2.0448839e+00  -1.3374790e+00
   2.5201121e-01   1.6294986e+00
  -3.9138714e-02   7.9834859e-01
   1.0178166e+00  -3.9682889e-01
   8.8438394e-01   7.6952864e-02
  -5.7470622e-01   6.0015448e-01
  -1.6298124e-01   3.7626852e-01
  -2.8071708e-01   9.3816667e-01
  -4.8687165e-01   7.6021888e-01
  -7.1314683e-01   5.9675710e-01
  -1.5227511e-01   8.5043693e-01
  -1.4140244e-01   7.6889147e-01
  -4.9716236e-01   1.3381126e+00
   3.2796578e-01   8.3325443e-01
   3.4628732e-01   1.4197818e+00
   1.2561277e-01   7.4223066e-02
   3.7531256e-01   1.3593870e+00
  -5.6675275e-01   3.6309105e-02
   6.3047155e-01  -8.1700905e-01
  -2.4650423e-01   1.0232502e+00
   3.9849152e-02   1.4577660e+00
   1.2355696e-01   1.1098814e+00
  -2.6160923e-01   4.5109756e-01
  -4.6826272e-01   1.7232092e+00
  -9.2782358e-01   2.1615494e+00
  -1.2104889e+00   1.2251716e+00
  -1.0134205e+00   1.2228790e+00
  -9.1799003e-01  -6.5296729e-01
  -5.5600600e-01   6.6981728e-01
  -5.0481270e-01  -1.2087259e+00
  -3.7699268e-01   2.4590487e+00
  -9.6905313e-01   6.4094106e-01
  -7.3502666e-01   1.7177780e+00
   2.0164065e+00   3.4348611e-01
   2.0642735e+00   6.2137151e-01
   1.9373834e+00   1.2813367e+00
   1.6618134e+00   1.0114733e+00
  -9.0926835e-01   1.3453412e+00
  -9.8661958e-01   1.5081910e+00
  -1.7038843e-01   9.0491445e-01
  -5.7563705e-01   1.5218548e+00
  -1.0874945e+00   1.4603062e+00
  -2.9336531e-01   7.3365486e-01
  -7.6222786e-01   1.1938934e+00
   7.3166644e-02   8.5478563e-01
   9.5563990e-01  -2.7526064e-01
  -9.5252420e-02   8.0593353e-01
   1.3919442e-01   6.0456475e-02
  -5.3667397e-01   5.6438960e-01
  -4.8524650e-01   4.7736045e-01
  -3.7058583e-01   5.2765684e-01
   2.1466911e-01   7.5878484e-01
   8.4254761e-01  -2.1706259e-01
   7.7139600e-01  -4.1213239e-01
   8.7858593e-01  -6.5866342e-01
   6.5105882e-01  -4.4229910e-01
   1.4100737e+00  -9.7963060e-01
   3.3247620e-02  -1.0349643e+00
  -6.1370777e-01  -7.1973756e-01
   9.1688782e-01  -1.4442645e+00
  -4.4393412e-01  -1.6708681e+00
   7.5505002e-01   1.5370828e+00
  -2.4356295e+00  -4.8280395e-01
   7.6683037e-01   8.9175417e-01
  -2.1741392e+00   2.4320000e-01
  -1.6224100e+00  -1.9900418e-01
   1.3547506e+00   5.9580961e-01
   9.4395446e-01   5.8752708e-01
   9.1602643e-01   8.8597294e-01
   4.4571155e-01   4.0318470e-01
   1.6276935e+00   8.1206601e-01
   8.9631667e-01   1.2731467e+00
  -2.4069208e+00   4.5999854e-01
   7.9826100e-01   8.6779596e-01
   5.7912115e-01   1.2228344e+00
  -6.8202142e-04   1.2734247e+00
  -3.7144729e-01   8.5781968e-01
  -5.1190113e-01   1.1175924e+00
  -1.2810446e+00   1.5537602e+00
  -1.4410105e+00   1.4249117e+00
  -5.5038855e-01   8.7042791e-01
  -1.0859169e+00   1.1974020e+00
  -1.9039504e-01   1.0521286e+00
   8.4961620e-01   1.2634677e-01
  -3.9155312e-01   1.0455188e+00
  -2.5866202e-02   3.2252621e-01
  -8.0026833e-01   7.8830091e-01
  -7.5049521e-01   5.5238892e-01
  -6.0855448e-01   6.3513327e-01
  -1.2667494e-01   9.1690148e-01
   7.7537795e-01   5.9741891e-02
   7.2370636e-01   1.1717425e-02
   8.7722093e-01  -3.1524586e-01
   1.0174076e+00  -1.4489875e+00
   8.8174779e-01  -1.0027063e-01
   1.4427057e+00  -4.9929935e-01
   9.2133061e-02  -7.6531352e-01
   4.4695411e-01  -9.0686329e-01
   1.0286466e+00  -1.1500908e+00
  -4.0264898e-01   1.5564078e+00
   2.3751106e-01   4.0564471e-01
  -7.0139736e-01   1.2137815e-01
   4.7669310e-01   6.5917399e-02
   4.6207241e-01   2.6448443e-02
  -3.1699652e-01   8.6749335e-01
  -1.4588602e+00   9.2036374e-01
   1.3399091e-01   9.3610040e-01
  -2.1220620e-01   1.2285099e+00
  -9.2291528e-01   1.5676705e+00
  -9.9975019e-01   1.3161686e+00
   2.3698453e+00  -8.8286824e-02
   1.3346619e+00  -6.9502603e-01
   6.9490146e-02   6.0374810e-01
  -4.9899983e-02   1.1263299e-01
   1.5374678e-01  -5.1017883e-01
  -4.3045512e-01  -1.1618207e-01
   1.7785735e-01   6.8390187e-02
   1.4686677e+00   1.7152891e+00
   9.0902174e-01   2.1557933e+00
  -2.0119503e-01   7.0729272e-01
   4.4461545e-01   8.3397006e-01
   6.8366667e-01   6.8424964e-01
   5.2790128e-03   1.7517143e+00
   1.6071641e+00   1.2360891e+00
   5.5010510e-01   8.4384392e-01
   5.5582856e-01  -4.4041019e-01
   7.4367328e-01  -2.0503946e-01
   2.4400196e-01   5.9517332e-01
  -3.9681267e-01   3.3722314e-01
  -1.9531884e+00   9.0383860e-02
  -3.1324656e+00  -2.1136513e-01
   1.1626278e+00  -2.1473525e-01
  -1.7865552e+00   5.1161698e-01
  -8.2517370e-01   1.1009632e+00
   9.0566488e-01  -3.3457696e-01
  -9.9948193e-02   7.7322272e-01
   1.1865678e-01  -3.2867553e-03
   7.4187452e-01  -8.1660187e-01
  -6.4490497e-01   6.1347903e-01
  -1.7727259e-01   3.3490372e-01
  -4.3570359e-01   7.7957989e-01
  -7.6411467e-01   5.7343017e-01
  -2.4496392e-01   8.9385831e-01
  -2.0345454e-01   7.7573859e-01
   8.9822344e-01  -7.8209662e-01
   2.5549524e-01   7.8475847e-01
   2.8069999e-01   1.4053767e+00
   2.6126562e-02   2.0449402e-01
   3.0080483e-01   1.3455049e+00
  -6.6635034e-01   1.3902090e-01
   5.4143297e-01  -7.0172649e-01
  -3.4737044e-01   1.0686814e+00
  -1.0513154e-01   1.5541392e+00
   4.0275095e-03   1.1673229e+00
  -3.8379192e-01   5.7257440e-01
  -1.1721599e-01   1.8049053e-01
   3.2660420e-01   2.2043496e-02
   2.2986458e-01  -4.2262821e-01
   3.6645860e-01  -1.5318898e-01
   2.5264352e-01   1.2957883e+00
   1.1034723e+00   1.0936431e+00
   1.1881180e+00   6.5056565e-01
   8.6570849e-02  -8.4876181e-01
   3.2968137e-01  -1.4550874e-01
   4.3655978e-01  -3.7244680e-01
   7.8318125e-01  -2.0642613e-01
   2.1153870e-01   2.7681347e-01
  -5.7579232e-01   3.1929574e-01
  -1.3241386e+00   1.4706549e+00
  -2.5237691e+00   1.7253121e+00
   5.0466564e-01  -1.0173943e+00
  -1.1153346e+00   1.6337541e+00
  -1.6310804e-01   1.5376466e+00
  -2.5834420e+00   6.6878886e-01
  -2.4191908e+00   8.4164154e-01
  -2.5613527e+00   8.2890531e-01
  -1.9544340e+00   1.1128838e+00
  -1.0601584e+00   8.7475091e-01
  -1.4009649e+00   5.1131284e-01
   1.4676578e+00   3.3073584e-01
   1.4279460e+00   3.3623848e-01
   1.4672287e+00  -7.9593635e-01
   1.8323531e+00  -5.2512086e-01
   1.7904457e+00  -9.7532056e-01
  -3.6201470e-01  -3.6414589e-01
   1.4989505e-01   1.5676493e+00
   2.6739634e+00   1.7339005e+00
   1.5320676e+00   1.4788638e+00
  -2.5354339e-01   2.0111638e+00
  -5.5677364e-01   2.6279949e+00
  -1.3835831e+00   1.8937785e+00
  -1.5789386e+00   2.2537095e+00
   1.1316395e+00  -5.1759049e-01
  -8.4512926e-01   1.2053024e+00
   1.3074573e+00   1.9882957e+00
   6.6340715e-01   1.9080129e+00
  -7.0978772e-02   1.6763168e+00
   1.2294052e-01   2.7711181e+00
   1.1257939e+00  -7.2779075e-01
   9.1984778e-02   2.0877596e+00
  -1.2950156e+00   1.1883227e+00
   1.4653818e+00  -5.7558629e-01
  -5.2508281e-01   2.2008402e+00
  -5.0453758e-01   1.4964543e+00
   1.6412475e-01   1.6691939e+00
   9.4085317e-01   2.4253809e+00
