# Supplementary material for: Multiplexed imaging of nucleome architectures in single cells of mammalian tissue
Source: Nat Commun. 2020 Jun 9;11:2907. doi: 10.1038/s41467-020-16732-5 (PMC7283333; doi:10.1038/s41467-020-16732-5)
Supplement: Supplementary file 11 — Source Data [file 41467_2020_16732_MOESM11_ESM.zip › Source Data/FigS4i_Other.txt]

   7.0854673e-01   9.7796327e-01
  -4.9097275e-01   7.7027441e-01
  -6.3888206e-02   9.7675999e-01
   2.5943220e-01   1.0623712e-02
   1.3927011e-01   8.6107512e-01
  -1.4506611e-01   1.0469718e+00
   4.1824527e-01   8.5531752e-01
  -2.9102798e-03   6.7457864e-01
   3.4008519e-02   1.0247162e+00
  -5.0373836e-01   1.1788314e+00
  -3.4857308e-01   1.0087341e+00
  -3.2806421e-01   1.6506328e+00
  -4.9110045e-01   1.2618877e+00
  -9.4637642e-01   8.6572795e-01
   1.3896979e+00  -1.0031498e+00
  -4.4908211e-01   9.7370377e-01
  -2.1473519e-01   1.0024878e+00
   7.6945128e-01   8.4269761e-01
  -4.2727864e-01   3.0105080e-01
   1.4176053e-01   1.1812226e+00
   5.5137324e-01   1.1265606e+00
  -1.1931972e-01  -8.6314863e-01
   1.0110551e+00  -2.2131112e-01
   1.0184524e+00   3.0375300e-01
   3.5240768e-01   6.1301836e-01
   9.1309100e-01  -1.7649331e-01
   7.2101388e-01   1.5417428e-01
   3.4924975e-01   1.2335770e-01
   2.4590267e-01  -4.0403118e-01
   4.9015129e-01   1.5088623e-01
   4.0181418e-01   2.9674022e-02
   7.6838721e-02  -2.9585619e-01
  -2.9056475e-01   3.7256469e-02
  -2.9137166e-02   4.9097131e-03
  -1.2112320e+00  -2.7092425e-01
  -1.3566800e+00  -2.5190895e-01
  -2.2479412e-01  -5.0261974e-01
  -1.0872389e+00  -2.0369363e-01
  -1.2999035e-01   7.8233803e-01
  -4.5062013e-01   1.0562221e+00
  -1.6508263e-01   4.4025033e-01
  -8.2477261e-01   7.5710283e-01
   3.0945578e-01  -2.6078210e-03
   1.0460814e+00   4.1596369e-01
  -6.0203553e-03   3.4958855e-01
  -2.5688263e-01   1.7116143e+00
   5.3407684e-01   2.5822302e-01
   3.9526973e-01   7.3823468e-01
   2.6244889e-01   4.1060055e-01
  -2.2332422e-01   1.8897260e+00
  -4.1613749e-01   1.5558215e+00
  -9.5788510e-01   1.4370060e+00
  -5.7137185e-01   1.3702416e+00
  -9.4171469e-01   9.2059037e-01
   1.3768962e+00  -2.6270268e-01
  -4.7792746e-02   5.8346273e-01
   4.9110124e-01  -3.4949133e-01
   7.9610867e-01  -1.3119145e-01
  -1.1277368e+00   1.3259771e+00
  -7.8734078e-01   9.7643836e-01
  -1.0569971e-01   5.7872123e-01
   5.5463001e-02   2.1255901e-01
   3.5628162e-01  -5.3729038e-02
   1.2817880e-01  -4.0785504e-01
   5.5786295e-01  -1.3813274e-01
   1.0369759e+00   5.3152093e-01
   7.1552117e-01   8.4938636e-01
   5.7706403e-01   2.3525607e-01
   5.3254889e-01   1.2100410e+00
  -2.3634890e-01   1.3861320e+00
  -1.9779531e-01   8.5450993e-01
  -3.4609969e-01   7.1571884e-01
  -1.3470837e-02   9.5101992e-01
  -1.6030542e-01   7.0967263e-01
   1.2757691e-01   4.4499309e-01
   1.4519604e-01   4.8820520e-02
   4.4643074e-01  -7.1281466e-02
  -5.3411476e-01   2.2250290e-01
  -5.9048551e-01  -5.1184232e-01
  -5.2163412e-01   1.5235147e-01
  -6.2324580e-01   7.3186705e-01
  -6.0220456e-01   2.1896880e-01
  -3.1347177e-01   5.9035616e-01
  -1.2557602e-01   6.2986401e-01
   1.4497004e-01   2.7802266e-01
   6.0822572e-01   1.4592004e+00
   7.2613410e-01   9.0780891e-01
   9.3064947e-01   1.2771334e+00
   7.3848989e-01   1.6035628e+00
   2.6320140e-01   7.7039787e-01
   4.9830975e-01   1.0422118e+00
   3.3693262e-01   7.6363987e-01
   4.2868946e-01   6.0608839e-01
   6.6842452e-01   9.0509632e-01
   2.3923023e-01   6.1940820e-01
  -1.4138547e-01  -3.4548426e-01
  -2.8650118e-01  -4.7944656e-01
  -3.3717798e-01  -4.3583890e-01
  -1.8043143e-01   4.2625740e-01
  -1.4048652e+00   1.2358802e+00
  -1.4466859e+00   1.2094859e+00
   1.4705881e-01   8.3924790e-01
  -9.9264294e-01   1.2665659e+00
  -8.1504990e-01  -2.1473232e-01
  -4.9596909e-01   1.2687220e+00
  -7.8218761e-01   1.6802091e+00
   1.5213643e-02   1.8112346e+00
  -3.0697372e-01   2.0849948e+00
   1.5982710e-01   2.1517258e+00
   4.0740867e-01   1.8738313e+00
  -3.9450377e-01   1.6212505e+00
   6.3416312e-01  -9.1179119e-01
  -2.3629957e-01   1.6970153e+00
   9.4104522e-01  -1.3616914e+00
  -2.7996137e-01   1.6617359e+00
   3.5853827e-01   3.4154832e-01
   5.4554804e-01  -5.2360053e-01
   2.1885979e-01  -2.8788396e-01
   5.6868338e-01  -5.9151117e-01
  -1.0840492e+00   1.3508575e+00
  -5.5303298e-01  -3.7364717e-02
  -5.6384389e-01  -1.0714280e-01
  -1.7952619e-01   1.5179577e+00
   2.7886619e-01  -3.7205901e-01
   7.4819390e-01   4.1139429e-01
  -1.6312578e+00   3.5602823e-01
  -9.3106170e-01   1.0068728e+00
  -1.1731577e+00   6.1908768e-01
  -3.3370451e-01   4.3171806e-01
   5.1623280e-01   7.2565104e-02
  -2.3020700e-01   1.0371828e+00
   1.3576972e-01   8.6848226e-01
   1.2992199e-01   9.9223728e-01
   9.7678169e-02  -4.3793787e-03
   2.2941370e-01   3.2223137e-02
  -3.4722683e-01   8.4101126e-01
   4.5605456e-01  -2.1562929e-01
   1.0786906e+00  -1.0465934e-01
   2.2142276e+00  -6.9023139e-01
   1.3881020e+00  -1.5445029e-01
   1.7271080e-01  -9.9246798e-02
  -5.3984647e-01   3.8225124e-01
  -1.2851624e+00   1.2132752e+00
  -1.4138173e+00   1.3719904e+00
  -1.6673042e-01   1.2156733e+00
   4.0056588e-01   1.6134610e-01
   1.2328043e+00   6.5181901e-02
  -2.9856516e-02  -2.2574771e-01
   9.9472523e-02  -2.1340725e-02
   1.3803237e-01   1.5213828e+00
   2.2418212e-01   1.4454831e+00
  -2.4839023e-01   1.2584613e+00
   1.6540280e-01   1.6991862e+00
   1.5399164e-01   1.8149545e+00
  -5.2877023e-02   1.3043157e+00
   2.3151136e-01   1.3245265e+00
   6.6168695e-02   9.0143637e-01
   5.3600039e-01  -8.3189672e-01
   1.6822105e-01  -5.4330354e-01
   5.5081779e-01   1.6211852e-02
   3.4458659e-01  -6.4624552e-02
  -1.1028934e-01   7.1372399e-01
  -1.4543656e-01   1.4933335e+00
  -8.9438495e-01  -1.4549664e+00
  -2.9694632e-01   1.3361354e+00
  -6.4268229e-01  -2.5570051e+00
  -2.5752408e-01   1.3184747e+00
  -6.4272687e-01   1.5849501e+00
  -6.4430981e-01   1.2999374e+00
  -6.3105414e-01   3.1780516e+00
  -9.4304658e-01   2.6192603e+00
  -1.1179662e+00   2.7191948e+00
  -1.7523028e+00   1.5816334e+00
  -2.0185916e+00   2.2297397e+00
  -1.9978127e+00   1.8998524e+00
   4.5689452e-01   2.6930556e-01
  -1.0879594e+00  -1.0614905e+00
   1.7999037e+00  -5.2995467e-01
   1.6315069e+00   2.8501947e-01
   1.2004110e+00   1.1118871e-01
  -5.0170468e-01   1.9264021e+00
   1.5335782e+00  -6.6807745e-01
   2.9343446e+00   1.3292717e+00
   1.7808358e+00  -8.7861514e-01
  -3.8269405e-01  -1.4574537e-01
  -5.8837906e-01   1.3372322e-01
   3.7298741e-02  -2.5345315e-01
   9.3433396e-02   4.3318687e-01
  -1.3577399e-01   1.3760663e+00
   1.0050806e-01   1.5570088e+00
  -3.2421117e-01   1.4216458e+00
  -7.9252438e-02  -1.1759457e+00
   2.3768118e-01   1.5726632e+00
   1.4329575e-01   1.2472538e+00
  -1.0115488e-01   6.3257463e-01
  -1.7647416e-01   1.1208571e+00
   2.6430014e-01   2.0794174e+00
  -4.4280544e-01  -2.1192058e-01
   2.7935099e-01   2.0980531e-03
   8.4797943e-03  -3.2355366e-01
  -2.5456391e-01   1.2579952e+00
   4.0074886e-01  -2.8961216e-01
  -5.2764528e-02  -2.7092313e-01
   1.5638120e-01   1.5469502e+00
   2.4938874e-01  -2.4425892e-01
   5.5209819e-01   2.0340217e+00
   1.5108587e-02  -3.7433020e-01
   1.6978247e+00   2.4717130e+00
   7.5158095e-01   2.0986570e+00
   9.8808358e-01   1.6186816e+00
   8.8775151e-01   1.3656821e+00
   5.7644851e-01   1.4019790e+00
   6.7154287e-01   1.3823351e+00
   1.3020834e-01   1.0532072e+00
   3.7104866e-01   1.4362351e-01
   2.1277198e-01   5.8443636e-01
   1.0716124e-01   6.3769566e-01
   3.4073160e-01   3.3871696e-01
  -5.1093157e-01   1.0502284e-01
  -5.3492395e-01  -4.1920373e-01
  -5.1578751e-01  -2.1870776e-01
  -3.6765539e-01  -7.2307429e-01
  -4.8657272e-01  -5.7031985e-01
  -8.2469753e-01  -1.6236400e+00
  -1.3110377e+00  -1.6465454e+00
  -4.3891883e-01  -4.1985508e-01
  -3.9392978e-01  -1.1749254e+00
  -1.0207893e+00  -8.2153875e-01
  -3.2990966e-01  -2.4454605e+00
  -4.1792096e-02   1.4576005e+00
   8.0257287e-02   1.9224145e+00
   3.8538238e-01   1.3211008e+00
   4.6396561e-01   5.6336143e-01
  -2.7961105e-02   1.6679284e+00
  -1.0570774e-01   1.4922306e+00
  -1.3381062e-01   7.2756292e-01
   1.0455318e-01   1.0931845e+00
   1.4425146e-01   1.1093967e+00
   8.5001121e-02   8.6645839e-01
   6.8680107e-01   5.3832436e-01
   6.2444918e-02   4.5235264e-01
  -4.1397799e-01   3.6674914e-01
   1.9916429e-01   1.4538523e+00
   4.5889425e-01   1.4083213e+00
   2.0616411e-01   1.9134487e+00
   1.6293364e-01   1.3848265e+00
  -8.8830717e-01  -1.3902573e-01
  -1.1372675e+00   3.6908707e-01
   2.5656698e-01  -1.4121131e-01
  -7.1885215e-01   1.1349548e+00
   9.9061768e-02   1.9391214e+00
   7.2234277e-02   2.0349286e+00
  -5.1479976e-01   1.1989873e+00
  -8.6746059e-01   1.0424696e+00
  -1.1710086e+00   6.7424280e-01
  -4.9284833e-01   7.1134833e-01
   5.2494141e-01   2.0197791e-01
  -1.7594847e-01   9.9103666e-01
   1.9730696e-01   8.2699329e-01
   2.0790641e-01   1.1022260e+00
  -1.1293911e+00   6.4019855e-01
   4.7176295e-01   8.1296553e-01
  -3.8589701e-01   9.3155831e-01
   5.5979858e-01   6.7613448e-01
   1.2865926e+00  -3.0971225e-01
   6.7111785e-01  -3.7719203e-01
   1.7276582e+00  -5.2493220e-01
   3.3836138e-01  -2.5353255e-01
  -4.7993937e-01   3.4398217e-01
  -1.2244715e+00   1.1257556e+00
  -1.3136388e+00   1.2193044e+00
  -1.1577981e-01   1.1693895e+00
   4.5104206e-01   1.6752682e-01
   1.4346949e+00  -2.3679880e-01
  -5.0098521e-01  -4.5453932e-01
  -2.6921747e-01   1.2838068e+00
  -3.7910111e-01   1.0669586e+00
  -5.0497200e-02  -4.6188969e-02
   5.4241101e-02   8.1273815e-01
   2.4898605e-01   9.6383930e-01
  -1.7109944e-01   9.5727738e-01
  -3.6830679e-01   5.6813548e-01
   4.1050977e-01   9.3045789e-01
   2.7729132e-01   7.1278909e-01
  -8.8945837e-02   1.8976839e-01
  -4.5547230e-01  -4.4892818e-01
   5.3219102e-01   1.4334344e+00
  -6.3376765e-01  -5.6353609e-01
   1.4354412e-01  -5.9219823e-01
  -2.3660965e-01  -7.3433639e-01
  -1.2881511e-01   7.9510293e-01
   1.8519061e-01  -8.2060822e-01
  -2.4456926e-01  -6.8880454e-01
   2.5451477e-01   8.9436120e-01
   7.1104805e-01   1.3266118e+00
   7.0987020e-01   1.0629836e+00
  -1.5470197e+00   2.8812890e-01
   6.0989148e-01   1.6537937e+00
  -1.1635759e+00  -9.0824910e-02
   2.0481184e-01   1.3846124e+00
  -2.3499535e-01   7.9556331e-01
   2.1941254e-01   1.6274522e+00
   3.6817899e-01   1.0193144e+00
   7.3189687e-01   1.0075286e+00
   8.0022465e-01   8.9998811e-01
  -1.1584448e+00  -5.5654548e-01
  -6.2057831e-03   1.4234321e+00
  -4.7320162e-02   1.4540777e+00
  -1.3137062e+00   8.2978053e-01
  -1.1994084e+00   9.0519097e-01
  -1.2011070e+00   6.4107879e-01
  -1.0040290e-01   1.2582175e+00
   9.5576123e-01   1.0294287e+00
   3.3900565e-01   1.7823340e+00
   9.8011495e-01  -2.1385022e+00
   1.5877014e+00   1.0334414e+00
   1.1751865e+00   6.4816696e-01
   4.4117266e-01   7.2169172e-01
   3.0298341e-01   1.3097974e+00
   3.1203879e-01   2.6275214e-02
   4.8012079e-01   1.0669956e-01
   5.8439389e-01   1.0942474e+00
   9.9283433e-02   1.3927367e+00
   2.8997744e-01   2.2058543e+00
  -5.7629675e-03   1.2267392e+00
   8.4141575e-02   4.8493299e-01
   5.1835584e-01   5.7786312e-01
  -1.7841764e+00  -2.3242250e+00
  -5.7724629e-02   9.4419519e-02
  -1.2876743e-01   4.7135429e-01
  -8.1381512e-02   1.8907720e+00
  -2.4358031e-01   1.3070235e+00
  -8.9439019e-02   9.2004532e-01
  -9.6751445e-01  -1.2961843e+00
  -2.2358061e-01   1.8022775e+00
   2.9823292e-01   1.3071310e+00
  -1.1301717e-01   1.2191994e+00
   2.8424371e-01   1.8898690e+00
  -4.0751184e-01   6.8262010e-01
  -2.2290134e-01   7.2344538e-01
   7.5813200e-01   6.2691246e-01
   1.1164262e-01   1.4290887e+00
  -2.4068331e-02   1.4229105e+00
  -4.5370703e-02   8.8156589e-01
   7.2812139e-01  -3.4874161e-01
  -3.5590782e-01   9.9020519e-01
   2.5299318e-01  -9.1194087e-01
  -5.3398117e-01   8.2710776e-01
   6.1883747e-01  -1.0584180e+00
   8.4972043e-02  -8.4187004e-01
   2.7431282e-01   7.5154084e-01
  -1.0759041e-01  -5.3900592e-01
  -5.7736519e-01   8.2362821e-01
  -1.0127924e+00   6.0307952e-01
  -3.2670551e-03   9.8305267e-01
   5.8068823e-02   8.8612100e-01
   8.3117622e-01  -2.6288061e-01
  -3.5043951e-01   4.8366756e-01
  -1.0091817e+00   6.6779620e-01
   1.4511764e+00  -1.6413086e-01
  -5.1905554e-01   9.4882670e-01
  -2.2787963e-01   1.5942365e+00
   2.0002785e-01   1.5544159e+00
  -2.4568386e-01   1.0937297e+00
   5.2101737e-02   2.1495264e+00
  -1.3521766e-01   1.7584931e+00
  -6.0061015e-01   9.0646883e-01
  -1.7805547e-01   1.9263413e+00
  -4.0859480e-01   7.4834645e-01
  -1.0475334e+00   2.5421670e-01
  -5.4912272e-01   7.9027797e-01
   8.5828956e-02   2.5710832e+00
  -2.0355451e-01   1.1470951e+00
   2.4149349e-01   1.7904317e+00
   4.2103671e-01   1.7736343e+00
   1.7242557e-01   1.5782720e+00
   1.4643842e+00   1.0207210e+00
  -3.3539091e-01   4.9366415e-01
  -2.8447356e-01  -1.8355853e+00
   2.3277341e+00  -2.6965829e-01
  -7.4891596e-01   2.4311054e-01
   1.1453593e+00   2.2825668e-01
   9.0871146e-02   3.4002678e-01
   2.7479133e-02   1.5584969e+00
   6.0490014e-01   7.9394157e-02
   5.2817706e-01   5.7701580e-01
   3.6892631e-01   2.8677829e-01
   7.7188616e-02   1.7085957e+00
  -1.6016247e-01   1.4867207e+00
  -6.9290487e-01   1.4529087e+00
  -3.3887857e-01   1.3517518e+00
  -7.6047112e-01   9.1171462e-01
  -3.2636555e-01   2.5007135e-02
   8.4248434e-02   4.6684963e-01
   5.0541622e-01  -5.8694371e-01
   8.1496824e-01  -4.0905325e-01
  -8.9607663e-01   1.3707042e+00
  -6.0274591e-01   9.9553718e-01
   2.8218678e-02   4.2960496e-01
   1.4085997e-01   7.5806526e-02
  -1.1792849e+00  -4.3919986e-01
   4.0561834e-01  -2.1757192e-01
   1.3465844e-01  -5.3266840e-01
   2.0816453e-01   7.8154030e-02
  -2.2425868e-01   1.5467358e+00
  -7.4705527e-01   1.6714865e+00
   1.6034778e-01   1.1425929e+00
   9.1086853e-01   5.0974638e-01
   9.7163553e-01   1.2341408e+00
   4.3760517e-01   1.7727843e+00
  -7.7059682e-02   1.3510025e+00
  -4.3305862e-01   1.0516028e+00
  -4.0523499e-02   1.5218231e+00
  -1.2029228e-02   1.4490470e+00
   4.5101658e-01  -4.3200816e-02
   7.1508235e-01   6.8099851e-02
   5.8179858e-01   1.7380414e-01
  -2.5095810e-01  -6.0428931e-02
  -5.8995307e-01   3.1346218e-02
  -2.7503069e-01  -8.0932119e-01
  -5.3086765e-01  -1.5728963e-01
  -6.9044831e-01   2.5365005e-02
  -5.6527625e-01   2.9158459e-01
  -4.7645110e-01   1.8195538e-01
  -1.2854639e-01  -2.2323486e+00
  -1.7323109e-01  -2.1461295e+00
  -5.9912825e-01  -1.5414784e+00
  -1.7304179e-01  -1.3414142e+00
  -1.9766688e-01  -1.9421031e+00
  -9.7616523e-01   5.3215668e-01
  -4.5881963e-01  -2.8575619e-01
  -4.9191324e-02   4.8029961e-01
  -1.4263997e-01   1.9301837e-01
   1.0350067e+00   1.3489306e+00
   4.7449880e-01   1.1770722e+00
   1.2730121e-02   1.1176463e+00
   7.6178728e-01   2.0827514e+00
   8.1732535e-01   2.3009946e+00
   8.6531677e-01   2.5025129e+00
   3.6854668e-04   6.5281589e-01
  -3.4600703e-01   4.3662965e-01
  -8.4884693e-01   1.3990144e+00
   4.9757542e-01   7.0386801e-01
  -5.2588082e-01  -2.2647170e+00
  -1.3560365e-01  -2.3139600e+00
   7.6661108e-01   2.5428733e+00
  -1.7297568e-01   3.4367382e-01
  -2.7119175e-01  -9.1984798e-02
   3.2620012e-01   6.8169184e-02
   2.8524146e-01   1.3353832e+00
   3.7314424e-01   1.4329222e+00
   5.7781374e-01   4.6000844e-01
   3.9228625e-02   4.6714851e-01
  -2.9488141e-01  -1.0249202e-01
  -3.2686909e-01  -1.0302066e-02
   5.5700197e-02  -2.4152453e-01
  -5.3240692e-01  -1.1437903e-01
  -9.2454228e-01   7.0397689e-02
  -7.6119300e-01   1.7024582e-01
  -2.2076895e-01   2.5850757e-01
   3.1474294e-01   3.5696504e-01
  -1.1569702e-01   3.5480425e-01
   3.8207551e-01   2.0367297e-01
   1.3065385e-01   5.6616602e-01
   7.1171918e-01   7.7246925e-01
   4.2400623e-01  -1.2287004e+00
  -5.2465080e-01   9.3047868e-01
  -8.7519187e-01   9.6632512e-01
   1.9749961e-01   7.2139798e-01
  -4.1091756e-01   2.8899177e+00
  -1.4662572e-01   1.8974616e+00
  -1.7010073e-01   2.9855683e+00
   6.7680863e-01   2.5244666e+00
   6.5549595e-01   2.3362271e+00
   1.6747871e-01   2.1814226e+00
  -3.8072869e-01   1.1286122e+00
   5.5262128e-01  -1.7516096e+00
  -3.1904196e-01  -1.3844461e+00
   4.9992559e-01  -1.2503215e+00
   5.8686518e-01  -1.1669502e+00
  -4.3055681e-01   1.7709854e+00
   5.6218432e-02   4.5502214e-02
   2.4150126e-01   1.7937002e+00
  -5.2598005e-01   1.7466106e+00
  -4.3723118e-01   1.6964988e+00
   6.1568131e-01   3.5512442e+00
  -2.9070577e-02   2.0182985e+00
   3.4701248e-02   2.5427506e+00
   8.6668416e-02   3.2426991e+00
   3.0525483e-01   2.4673651e+00
  -4.3455913e-03   2.2246097e+00
   9.6811721e-02   2.6994512e+00
  -8.0198769e-02   2.6169269e+00
   3.5907419e-01   2.0189772e+00
   1.0409443e-01   6.3751084e-02
   3.1944038e-01   2.0116828e+00
   4.6374392e-02  -3.2127727e-01
  -2.4731883e-01  -3.4448162e-01
  -2.2476875e-01  -2.5842906e-01
  -2.0759545e-01  -1.9489123e-01
  -5.6255176e-01  -1.4849586e-01
   2.8033887e-01   1.2895959e+00
  -3.0597931e-01   2.4874297e+00
  -4.5829043e-01   2.0954468e-01
  -6.3438694e-01  -1.4264932e+00
   1.4389876e-01  -2.1900048e+00
  -9.4001318e-01   4.4887595e-01
  -4.6941373e-01  -1.0772329e-01
  -1.0267023e-01   6.6510533e-01
  -3.8493852e-02   4.3482642e-01
   9.8915845e-01   1.5220816e+00
   3.3793875e-01   1.4253891e+00
  -1.4039661e-01   1.3529251e+00
   4.8934240e-01   2.4167976e+00
   7.5249545e-01   2.3797811e+00
   5.2410601e-01   2.8804637e+00
  -1.3375728e-01   9.1324984e-01
  -6.2063399e-01   8.5138668e-01
  -8.7142114e-01   1.3849574e+00
   5.1190724e-01   8.3034394e-01
  -1.1993087e-01  -2.3616126e+00
   4.1597128e-01   2.9112127e+00
   3.6458992e-01   2.9780418e+00
   5.6078961e-02   1.3500759e-01
  -1.8465213e-01   4.1115252e-01
  -9.6278073e-01   1.5159590e+00
  -2.4123331e-01   1.0644357e+00
  -8.0910746e-02   8.8268864e-01
  -5.5830373e-01   7.7877066e-01
   1.2626661e+00   3.2320349e-01
   5.9570681e-01   1.1868672e-01
   1.1356000e+00   1.0593404e-01
   6.1486768e-01  -1.0948565e-01
   1.0741631e-01   3.6273371e-01
  -9.9688299e-01   7.1982945e-02
  -5.4660649e-01   1.0207143e+00
  -5.9660130e-01   7.9933624e-01
  -4.2439215e-01   1.9980489e-01
  -6.1283103e-01  -3.4340556e-01
  -4.7267923e-01   8.3590711e-01
  -3.8754221e-01   8.2159964e-01
  -9.0493897e-01   7.4588900e-01
  -8.9082566e-01   2.5468531e-01
   5.7531281e-02  -4.4596152e-01
   1.7799579e+00  -1.2440022e-01
   1.9308395e+00  -2.0941067e-01
   3.2051617e-01   5.9691824e-02
   5.3399735e-01  -8.8149190e-02
   9.1295238e-01   5.8546077e-01
   5.6992087e-01   9.0773934e-01
   5.6023055e-01   2.9818918e-01
   3.4567744e-01   1.2591645e+00
  -4.2772882e-01   1.3703061e+00
  -2.4599013e-01   1.0406911e+00
   4.2240440e-01   1.1977454e+00
  -1.5446678e-01   9.3660551e-01
  -2.7752700e-01   6.4550534e-01
   5.7453822e-02   4.5636353e-01
   1.3247626e-01   7.6533116e-02
   4.6575444e-01   4.4149364e-02
  -1.2006320e-01  -3.6977157e-01
  -5.1651123e-01  -5.9370494e-01
  -5.1326196e-01   3.3668290e-01
  -7.2609599e-01   6.3175554e-01
  -6.3145927e-01   1.2729341e-01
  -3.8776315e-01   5.8119520e-01
   1.6621492e-01   3.2463584e-01
  -2.0619504e-01   6.8605287e-02
  -6.1757328e-01  -1.1396042e-01
  -5.9999460e-01   9.9946366e-01
  -3.3538747e-01   1.1444382e+00
   2.6904668e-01   4.4496819e-01
   3.1910170e-01   6.8963938e-01
  -5.4500621e-01  -5.0799219e-02
  -1.7245897e-01   5.8212426e-01
  -5.1682175e-02   5.6491498e-01
   4.6858958e-01   9.1216202e-01
   8.7539330e-02   1.0061480e+00
   2.7538206e-01   4.4040976e-01
  -2.3777370e-01   1.3818746e-01
  -1.8793383e-02  -3.6061303e-01
   1.4931941e-01  -5.4809906e-01
   4.2830362e-01   5.6017144e-01
  -1.0242081e-01   8.5632562e-01
   7.2378833e-01   8.5930091e-01
   1.0423043e+00   5.9463033e-01
   8.2920797e-03   3.8167180e-01
  -4.0561918e-01   1.5765482e+00
   5.6511073e-01   2.9692024e-01
   3.5629504e-01   7.5296165e-01
   2.8346152e-01   4.2650261e-01
  -3.9471236e-01   1.7444710e+00
  -5.5514192e-01   1.4442639e+00
  -1.0747406e+00   1.2508629e+00
  -6.8767439e-01   1.2579201e+00
  -9.7660588e-01   7.2915284e-01
   1.5046741e+00  -1.2581724e-01
   7.4048761e-02   5.2151093e-01
   6.4556678e-01  -3.5529532e-01
   8.9663588e-01  -1.0483960e-01
  -1.2295459e+00   1.1260718e+00
  -8.4363002e-01   8.4078791e-01
  -8.9393359e-02   4.8913057e-01
   1.1816371e-01   1.7128255e-01
  -8.1689130e-02   4.5158666e-01
   4.5375540e-01  -4.1491980e-02
   3.9044441e-01  -3.8800340e-01
   2.1466988e-01   6.0939494e-01
  -3.5271876e-01   1.4513196e+00
  -8.2868660e-01   1.6360224e+00
  -2.0881236e-01   6.9123986e-01
   4.8900344e-01   8.2598221e-02
   1.1164279e+00   1.3922574e+00
   6.3840163e-01   1.7868202e+00
   6.8588040e-02   1.6288489e+00
  -2.8779241e-01   1.4511704e+00
   5.8239879e-02   1.7078792e+00
   9.1210600e-02   1.6012274e+00
  -2.8260197e-01   3.2659454e-01
  -1.5333096e-01   5.6748407e-01
  -4.0134806e-03   6.6147614e-01
   7.2298456e-01   6.3783911e-01
  -3.4839169e-01  -4.4586363e-01
  -3.5178792e-01  -8.2269130e-01
  -3.5719659e-01  -8.0460263e-01
  -3.3514249e-01   4.1755561e-01
  -2.5543090e-01   1.5299167e+00
   5.8426131e-01  -6.8663078e-01
  -2.1788110e-01  -6.0480450e-01
  -5.8300650e-01   2.0813463e-01
  -7.9677023e-01   1.6115385e-01
   1.0480035e+00   5.7352925e-01
   5.3116532e-01   4.7721235e-01
  -2.4183810e-01   6.6428189e-02
  -3.5196184e-01  -9.6238111e-02
  -4.5114828e-01   2.3785642e-01
  -1.5002303e-01   5.7167750e-01
  -2.5148844e-01  -2.9234850e-01
  -9.6208010e-02  -1.6470986e-01
   2.4567161e-01   3.1880012e-01
  -1.2296311e-01   2.7665857e-01
  -4.7884392e-01  -5.8959326e-01
   1.1074008e+00   5.6754083e-01
  -1.8765906e-01   6.1231822e-01
   1.0570427e+00   7.7593982e-01
  -2.9716516e-01   2.2725503e-01
   1.2804035e+00   3.9954869e-01
  -4.7072499e-01   8.8199097e-02
  -1.4856603e-01  -4.2009940e-03
  -4.2101672e-01  -5.7157811e-01
  -2.2030411e-01  -5.7825769e-01
  -8.6563331e-01   6.8204693e-01
  -3.7312677e-01   6.3243184e-01
  -8.2143326e-02  -8.3335878e-01
  -1.7498961e-01  -1.6713647e-01
  -7.2713529e-01   5.8485521e-01
   1.3184125e+00  -6.4574673e-01
   7.7061790e-01   2.7095213e-01
   8.8549941e-01  -4.8591960e-01
   2.4451659e-01  -3.4308044e-01
  -1.0824408e+00   7.2592189e-01
  -2.1018563e-01  -1.6750444e-01
   7.6835410e-01  -7.8292801e-01
   4.3487340e-01  -2.4183355e-01
   1.3058205e+00   9.4307976e-02
  -1.0798400e-01   7.7715761e-01
  -1.1240465e+00   7.2343506e-01
  -9.8040911e-01   9.9776629e-01
   1.7446096e-01   1.1588165e+00
   1.0088971e-02   1.4324239e+00
  -3.2736397e-01   1.4723267e+00
  -2.2185917e-01   2.4845778e+00
  -6.3221389e-02   7.7289221e-01
  -3.3484878e-01   2.2443255e+00
  -2.8547759e-01   1.9586795e+00
  -3.4250152e-02   9.1067117e-01
   2.0890750e-01   1.9365936e+00
   3.0533999e-01   2.4395609e+00
   3.5129406e-01   1.1049373e+00
   1.7607463e-01   5.2782573e-01
  -3.2408123e-01   1.6237813e+00
  -2.8774278e-01   2.7263751e+00
   2.1905493e-01   2.2863965e+00
  -4.5147405e-01   1.0184694e+00
   4.6575702e-01  -1.8703812e+00
  -4.7371184e-01   8.2649078e-01
   6.5439145e-02   7.3108719e-01
   6.1074652e-01   8.7993583e-01
  -8.5334625e-02   1.9450073e+00
   7.5388698e-01   1.1513828e+00
  -4.5168512e-01   5.3077883e-01
   4.4408921e-16   1.6013984e+00
  -3.6276823e-01  -2.5656657e-01
  -3.0105068e-01  -7.5488679e-02
  -3.6160253e-01   6.3064809e-01
  -1.6885453e+00   1.1623421e+00
   5.8771508e-01   4.9253373e-01
   3.8081036e-01   5.5660072e-01
  -1.1991808e+00   6.3795348e-01
   3.2648207e-01   4.5112435e-01
  -6.8986976e-01   7.3354298e-01
   1.9578997e+00  -2.7144578e-01
   4.4432353e-01  -1.8035817e-03
   2.2675271e+00  -7.2644172e-01
   6.1884597e-01  -1.9004585e-01
   6.8970022e-01   1.1471421e-02
   7.6621888e-01  -1.4477639e-01
  -5.3962469e-01   2.1235178e-01
  -1.0181729e+00  -8.7304109e-02
  -1.1896859e+00   3.7489376e-02
  -1.1403054e+00   5.3176535e-01
   4.5128325e-01  -1.1068763e-01
   8.7714818e-01  -8.8497994e-01
   1.9105550e+00   8.1358063e-01
   6.5738439e-01   1.2939995e+00
   3.0047264e-01   1.2849664e+00
  -1.3558181e-01   1.1967101e+00
  -1.4336976e-01   1.9492608e+00
  -1.0011213e+00   8.9136496e-01
  -1.1245899e+00   1.3410675e+00
  -8.7795081e-01   1.4351421e+00
  -6.8462098e-01   1.5847550e+00
  -1.0052795e+00   2.2457939e+00
  -6.7159706e-01   2.2045446e+00
  -3.6054686e-01   1.7330549e+00
   7.2439253e-01   1.9808671e+00
   7.4563201e-02   1.5547798e+00
  -1.0949745e-01   1.5974495e+00
   1.5098080e+00  -2.3528346e+00
   5.9831476e-02  -1.0768235e+00
   5.1564038e-01  -6.7791538e-01
   3.1458737e-01  -1.0281185e+00
  -1.1907374e-01   1.3256056e-01
   4.1410066e-01   7.2312923e-01
  -1.4297074e-01   1.5046589e+00
   9.9106547e-03   1.1953222e+00
   1.6602315e+00   8.3398824e-01
  -1.0042369e-01   1.3527030e+00
  -4.4918502e-01   1.0918047e+00
  -5.2892570e-01   1.0443494e+00
  -8.5243262e-01   1.6080708e+00
   5.3584519e-01  -6.9642474e-01
  -1.6471561e-01   1.8477779e+00
   1.0924206e-01  -1.7264668e+00
  -1.1347731e-02  -1.4803257e+00
  -6.2630166e-01  -1.5905760e+00
   2.1127788e-01  -1.8184863e+00
   7.7664594e-02   1.8316958e+00
   8.1843747e-01  -3.3057809e-01
  -4.5302017e-01  -3.6160481e-02
  -1.6278044e-01   7.4929126e-01
  -6.7959279e-01   8.8097438e-01
  -3.7616785e-01   1.3137749e+00
  -1.8938224e-01   2.2611600e-01
   1.2291050e-01   7.0302166e-01
  -6.4877075e-01   7.1248397e-01
  -5.2053620e-01   2.6161830e-01
  -9.7944513e-02   4.4407676e-01
   5.8774052e-01   1.3327492e+00
  -1.1458732e+00   1.6721939e+00
   1.0875849e-01   1.6674102e+00
  -2.2180601e-01   1.5973811e+00
  -2.8132811e-01   1.1365232e+00
   8.3064256e-01   1.4189698e+00
   5.4335423e-01   1.0505278e+00
  -4.0713490e-02   4.0919750e-01
  -1.4848766e-01  -4.1662840e-01
   1.6118696e-01  -2.0766684e-01
  -1.3312401e-01   1.5231433e-01
  -1.4483477e-01   9.1481254e-01
   3.5177906e-02   1.0534573e+00
  -1.4528737e-02   1.0718718e+00
   3.6963967e-01   2.1258797e+00
   8.2791883e-01   1.4563527e+00
  -3.6982343e-01   1.0789515e+00
   8.2284449e-02   9.1199832e-01
  -3.7216817e-01  -6.2183073e-01
  -4.2872197e-01  -1.5196534e-01
  -5.5154876e-01   7.2798411e-01
   1.0948335e+00  -8.9799537e-01
   1.1133992e+00   1.9347492e-01
   8.5328842e-01  -5.7236169e-01
   2.9686318e-02  -3.8296635e-01
  -6.1889664e-01   1.1344512e+00
  -4.6818285e-01   1.1337259e+00
   8.1292603e-01  -7.9781540e-01
   2.5586920e-01  -3.6208110e-01
   1.0226984e+00  -5.3050377e-01
  -3.4545753e-01   4.2588622e-01
  -6.8468198e-01   1.2162725e+00
  -5.4127821e-01   1.3369851e+00
  -8.8422597e-01   1.6493543e+00
   2.0117721e-02   4.1379882e-01
  -9.9773442e-01   3.4438712e-01
   5.3740968e-01  -7.5661716e-01
   4.3585621e-01  -1.6820159e-02
   1.1245908e+00   1.2213461e+00
   1.6039901e+00   6.9640798e-01
   4.6846677e-01   9.9747299e-01
   7.2337247e-01   9.4202658e-01
   3.0670649e-01   1.3661893e+00
  -1.3527900e+00   8.0799962e-01
  -5.8741807e-01   6.6587237e-01
   8.4096230e-01   2.4752884e-01
  -1.4825076e+00   7.6073585e-03
  -1.9612704e+00   9.7348898e-01
  -2.1649019e+00   6.6023043e-01
  -2.0034173e+00   8.0005168e-01
   5.2529327e-01  -2.7546082e-01
   8.0435056e-01   5.3229375e-01
   1.2898603e+00   7.3307310e-01
   9.5294944e-01  -1.3536162e-01
   9.1611355e-01  -6.2448331e-01
   8.9695274e-01   2.7012651e-02
   8.2337557e-01  -3.9918969e-02
   9.9415806e-01  -1.6534083e-01
   5.2091142e-02   5.1039234e-01
  -8.3686120e-02   1.4034105e+00
  -5.6771609e-01   3.5400221e-01
  -5.9363396e-01   1.3295696e+00
  -2.1895130e-01   5.8585343e-01
  -2.2893868e-01   7.0552669e-01
   5.1206026e-01  -2.0547093e-01
   1.4129261e-01   1.1278669e-01
  -3.1797079e-01   5.6714447e-01
   4.8848843e-01  -2.8674939e-01
  -1.3207029e-01   5.2945223e-01
  -2.3487039e-01   3.4803802e-01
  -6.5263959e-02   5.1564783e-02
  -4.7797501e-01  -2.8826789e-01
  -9.8734222e-01  -1.4710448e-02
   3.6644823e-02   4.9509564e-01
   9.9814103e-01   4.5469886e-01
  -6.4084117e-01   1.5049334e+00
   1.4500140e-01   1.2494058e+00
  -6.5559253e-02   1.8973259e-01
  -4.0312005e-02   5.3786429e-01
   7.9595816e-01   2.6483813e-02
  -3.7660560e-02   3.9168161e-01
  -4.8239441e-01   4.6950152e-01
  -5.2892453e-01   4.9230922e-01
   1.4875634e-01   1.0107782e-01
   2.3217206e-01  -4.7639505e-02
  -5.0656787e-01   2.5516376e-01
   1.6472325e-01   4.4566730e-01
   5.2722602e-01   6.9312616e-01
   6.5940615e-01   7.1770757e-01
   4.2714531e-01   1.7860680e-01
  -6.3029010e-01  -3.7757410e-02
  -2.6700615e-01   1.0512756e+00
  -7.1713192e-01   6.3382980e-01
  -2.1848657e-01   4.2476914e-01
   3.3917869e-01   1.8491464e+00
   3.4093715e-01   1.1957854e+00
  -2.8507069e-03   1.6783610e+00
  -3.4437556e-01   3.4545206e-01
  -6.9194951e-01   1.8782424e-01
  -3.0421364e-01   7.5804690e-02
  -1.6018164e-01   1.8030075e+00
   1.4878791e-01   1.6674901e+00
   1.4317914e-01   1.3386210e-01
   5.9170692e-01   1.9379708e+00
   1.7827555e-01   3.6943377e-01
   4.8418765e-01   1.6001658e+00
   1.7545164e-01   4.5655381e-01
  -1.0720607e-01  -8.2639267e-01
  -2.9271564e-01  -1.2614412e+00
  -2.9362275e-01  -1.3634333e+00
  -8.2084413e-01  -1.3198287e+00
   6.1625500e-01   9.1163513e-01
   1.8000030e-01   1.1667884e+00
  -5.3574768e-02   1.3219652e+00
   1.0709489e+00   7.6109134e-01
  -5.5836483e-02   6.6690578e-01
  -4.2436210e-01   2.1102736e+00
  -3.5762396e-01   1.8305884e+00
  -1.1359244e-01   8.8154168e-01
   1.0484072e-01   1.8688004e+00
   1.4972780e-01   2.3360261e+00
   2.9115903e-01   1.0829590e+00
   1.5895663e-01   4.4672781e-01
  -4.0907530e-01   1.4600303e+00
  -4.3601015e-01   2.5981344e+00
   6.6721790e-02   2.2033632e+00
  -4.4233532e-01   8.7925374e-01
  -5.1015187e-01   6.9427924e-01
   2.9262219e-02   6.4137974e-01
   5.4584353e-01   8.3385444e-01
  -2.0669258e-01   1.8390529e+00
   7.0222523e-01   1.1871084e+00
  -2.9043115e-01   5.1171966e-01
  -1.1380660e+00  -1.1019541e+00
  -1.6303617e+00  -1.1987637e+00
   1.2720045e+00   9.7546984e-01
  -5.0388126e-01  -8.9328829e-01
  -8.7963526e-01  -5.8985350e-01
   2.6492133e-01   2.1954683e+00
  -7.8069521e-01  -5.4627730e-01
   7.2185195e-02   7.5141531e-02
   5.5240342e-01   1.8475325e-01
   1.1738334e+00   2.4156716e+00
   1.5972916e+00   2.1084882e+00
   6.7942541e-01  -3.0590512e-01
   3.8279822e-01  -4.0049588e-01
   5.6933899e-01  -5.1129094e-01
   1.3920539e-01   4.6979001e-01
  -2.7012021e-01   9.0459074e-01
  -1.4028314e-01   6.4785307e-01
  -1.9758800e-01   1.4503900e+00
   8.9223407e-02   6.8787308e-01
  -4.8813553e-02   7.5395762e-01
   9.8857001e-03   2.5189924e-02
  -1.6601458e-01   5.2330383e-01
   1.6332256e-01  -4.7632015e-01
  -3.3607361e-02   5.0354555e-01
  -1.3430069e-01   4.3618313e-01
   2.7629347e-02   1.3509700e-01
  -2.8041017e-01   1.7924042e-02
  -7.8969132e-01   3.8221664e-01
  -3.2528077e-01   1.0839240e+00
  -5.3851386e-01   1.4443675e+00
  -3.1961659e-01   1.6673734e+00
  -1.5467852e-01   1.7163083e+00
  -5.9458213e-01   2.3051420e+00
  -2.8245737e-01   2.2114401e+00
  -1.0934235e-02   1.8871562e+00
   1.0384380e+00   1.9309030e+00
   4.4576099e-01   1.3963346e+00
   3.1450436e-01   1.4488867e+00
   1.1290238e-01   7.1070616e-02
  -2.0721695e-01  -1.7736935e+00
   5.2167468e-01  -9.3758464e-01
   3.4945308e-01   5.5226282e-01
  -3.0410815e-01   9.8105246e-01
  -3.8758680e-01   1.4784037e-01
   9.0628597e-02   5.9499445e-01
   3.8426758e-01   7.9785852e-01
  -1.5187029e-01   2.2043461e-01
  -4.5926368e-01   1.3821500e+00
   1.0576463e-01   2.8413329e-01
  -1.4829087e-01   6.4777534e-01
   3.6017953e-01   1.3980757e+00
   2.5484438e-01   3.6597033e-01
   4.8354166e-02  -2.1288391e-01
  -1.4237217e-01  -1.5715502e-01
   5.4027417e-01   2.4015526e-01
   3.0865024e-01   1.0111915e+00
  -5.5473883e-02   1.7744194e+00
   1.2292500e-01   9.3931987e-01
  -1.3888768e-01   6.7628489e-01
   2.7990723e-02   1.5277247e+00
  -7.7844388e-02   3.2221267e-01
  -1.9342858e-01   1.2564916e+00
   6.4488344e-02   7.5374693e-01
  -1.1299093e-02   4.6041889e-01
  -2.0456486e-01  -2.9205265e-01
   2.5205873e-02   1.9477140e-01
   5.5085291e-02   8.3182019e-01
  -1.0473590e-01   9.9384718e-01
  -2.1680101e-01   1.5881673e+00
   9.4066807e-02   7.3278360e-01
   2.3737575e-01  -5.1211917e-01
   5.4951142e-03   5.1432915e-01
   2.4825077e-02   4.5638099e-01
  -1.5628373e-01  -6.0180340e-01
   1.6918002e-03  -4.3644474e-01
  -3.4875504e-01   3.9514231e-01
  -3.8660169e-01  -1.4613109e+00
   3.9779396e-01  -1.8461607e+00
  -1.1497557e+00  -1.4166730e+00
  -8.6541844e-02  -8.5123840e-01
  -3.7228339e-01   2.3238125e+00
   1.5888421e+00   1.6724925e+00
   2.8827404e-01  -1.9543174e+00
   4.7703742e-01  -2.2000047e+00
  -9.5768873e-01   2.0675518e+00
  -8.8173231e-01   3.5979877e+00
  -9.2495570e-02   3.6944021e+00
  -2.0191690e-01   4.0614789e+00
   3.6397365e-01   3.3481649e+00
  -2.5522938e-01   3.6739813e+00
   1.2683243e+00   1.6464252e+00
   6.4371750e-01  -5.1695358e-01
   2.1392765e-01  -1.3685496e-01
   1.0947523e-01   4.7743749e-01
  -4.7120013e-01   1.5477635e+00
   6.7663479e-02   2.1696278e-01
  -4.6411306e-01   7.9902163e-01
  -3.1570193e-01   9.2555859e-01
   1.4421875e+00  -1.0103661e+00
  -2.8296833e-01   7.1957684e-01
  -5.7981181e-01   1.4001400e+00
  -2.1794472e-01   9.0456147e-01
  -5.2059424e-01   1.5758181e+00
  -8.1789619e-01   1.8698253e+00
  -4.6077103e-01   9.2945232e-01
   2.9932129e-01   2.9265927e-01
   1.1434033e+00  -2.2001187e+00
   3.8290297e-01   1.0618207e+00
  -1.7159747e-01   1.2102552e+00
  -4.8194242e-01   1.1965269e+00
  -2.3917535e-01   1.5442207e+00
  -5.9263062e-02   1.0412344e+00
   9.8917530e-02   1.1396754e+00
   3.6080273e-01   9.9292415e-01
   5.2681793e-01   2.3817369e+00
   7.1324642e-01   1.7440342e+00
   1.1670018e-01   2.0698441e+00
   2.5496549e-01   1.4843360e+00
  -9.2778009e-02   2.3435101e+00
  -2.8234451e-01   1.2278178e+00
   3.9566022e-01   1.7501348e+00
   5.3897910e-01   7.1006732e-01
  -2.4478600e-01   1.1818251e+00
  -2.2749831e-01  -1.7674495e-01
  -4.1450875e-01   1.7547055e-01
   3.0511321e-01   1.0282764e+00
   1.5091611e-01   3.3780305e-01
  -4.3879260e-01   9.5432875e-01
  -8.3310076e-01  -1.6443430e-01
   6.2556331e-02   1.1234846e+00
  -2.1048549e-01   1.8816402e+00
  -5.4532158e-01   1.0608218e+00
  -6.2209642e-01   7.3897675e-01
  -1.0725011e+00   1.2177690e+00
  -5.9062555e-01   6.3373236e-01
  -6.3305491e-01   1.2674502e+00
   5.3210092e-01   9.0421126e-01
   8.4233995e-01   6.1566569e-01
   1.4902382e-01   2.6538191e-01
  -1.4331868e-01   9.2268721e-01
  -5.1723484e-01   1.2737424e+00
   6.5298860e-01   6.7523635e-01
   8.7616089e-01  -5.8598525e-01
   2.5360479e-01   3.7057142e-02
  -9.9686331e-02   4.1551492e-01
  -1.7489672e-01   1.1724247e+00
   1.2098401e-01   6.6338142e-01
   1.8368106e-01   7.8267691e-01
   7.8785204e-01   4.4887606e-01
   2.5337761e-01   7.5867114e-01
  -2.8267206e-02   4.9967950e-01
  -1.3562098e+00   3.8183579e-01
  -1.0402321e+00   8.0689305e-01
   4.2785133e-01   3.8293801e-01
  -3.7514137e-01   9.5247413e-01
   4.8256219e-01   1.0602881e+00
   4.9056829e-01   1.1362279e+00
   2.1981710e-01   5.5651122e-01
   2.8404413e-01   5.7697194e-01
   1.1164606e-01   1.0885727e+00
  -2.2493148e-01   8.7896441e-01
   2.4090180e-01   1.1703229e+00
   4.8005099e-01   3.8481172e-01
   3.3962524e-02  -1.9904665e-01
  -6.3398452e-01  -5.2019780e-01
  -4.6555822e-01  -5.1398529e-01
  -3.4758447e-02   8.7181984e-01
   1.2435775e+00   1.3681874e+00
   1.2698490e-01   1.1769155e+00
  -2.9086489e-02   1.0313621e+00
   1.0045090e+00   1.5910858e+00
   5.3981104e-01   5.4743991e-01
  -4.4801363e-01  -1.9815713e-01
  -3.1295795e-01  -3.1296533e-01
   1.9327674e-01   3.5955664e-01
   3.2002936e-01   4.4190960e-01
  -1.1643868e-01   6.9785197e-01
  -3.3166682e-01  -7.8401251e-01
  -3.9879153e-01  -6.2589660e-01
  -2.5312862e-01  -1.8226156e-01
  -1.8429515e-01   8.7553251e-01
  -8.2754121e-02   8.9778422e-01
  -3.0615920e-02   9.7199592e-01
   1.6219240e-01   1.6751025e+00
  -2.6833085e-01   6.3038049e-01
   4.1669739e-02   7.5550266e-01
  -3.2135183e-01   5.6006194e-01
  -6.8842614e-01   3.7955676e-01
  -1.0601887e+00   4.5236718e-01
  -1.1396915e+00  -8.2884109e-02
  -9.2108792e-01   9.9447925e-01
   3.6436844e-03   1.4925242e+00
   3.4979079e-02   1.0114643e+00
   3.7363721e-01   1.0956167e+00
   5.5731753e-01   2.0985760e+00
   6.6001304e-01   1.4767138e+00
   7.8390363e-01   1.7574157e+00
   6.7964371e-01   1.7452409e+00
  -2.2270521e-01   1.5660701e+00
   5.7548364e-01  -3.1209451e-01
   7.1667694e-01   2.5706058e+00
  -1.1699822e-01   1.0478548e+00
   4.3481407e-02   2.9982407e+00
   2.0681958e-01   8.9198540e-01
  -7.3559433e-01   1.0622984e+00
   3.7378887e-02   2.3951313e+00
   1.3245543e-01   1.4692371e+00
   1.8088216e-03   1.3780492e+00
  -2.0593788e-01   1.6999931e+00
   3.1761803e-01   8.5248137e-01
  -3.9239852e-02  -8.2047656e-01
   8.9401919e-01   1.0838063e+00
  -3.2760755e-01  -4.8652636e-02
   2.5391532e-01   7.1472256e-01
  -7.3938935e-02  -1.5594434e-01
  -5.5354794e-01   1.7937457e-01
  -4.6655684e-01  -3.4427222e-01
  -5.1850976e-01  -2.6783235e-01
   1.8899755e-01  -5.8133585e-01
  -4.0600088e-02  -1.2628000e+00
   2.8290397e-01   9.8590727e-02
   3.7362564e-01   5.7292071e-01
   2.7199076e-01   3.5825396e-01
  -9.0392592e-01   1.4948894e+00
  -4.7028907e-01  -1.1422460e-01
  -1.0246206e+00   1.7305709e+00
   2.5388971e-01   8.5682588e-01
   7.0843822e-01   5.1241378e-01
  -2.0607938e-01   9.8043456e-01
  -1.5694929e-01   7.9988824e-01
   2.0983521e-01   9.2844786e-01
  -5.0490739e-02   7.1906387e-01
   2.6515548e-01  -1.3738410e-01
  -4.6659578e-01   3.7908165e-01
  -1.2424605e-01   5.3294209e-01
  -9.0419295e-02   9.0226255e-02
   4.0798577e-01   7.6343554e-01
   2.7603548e-01   6.9097318e-01
   1.6469144e-01   9.6942079e-01
   5.1477233e-01   2.1819446e-01
  -3.5516625e-01  -5.6501380e-01
   2.9715755e-01  -8.5068487e-02
   7.5082122e-01  -4.8478878e-01
   6.6977730e-01   9.3410408e-01
  -1.6784842e-01   2.8357234e-01
   6.6842347e-01   1.0676179e+00
   6.9055768e-01   1.1429875e+00
   2.4237278e-02   9.4926042e-01
   5.7756443e-01   1.6157937e-01
   9.3533207e-01   1.3194522e-01
   7.8364690e-01   7.8523670e-01
   6.1797624e-02   6.8312429e-01
  -1.2106989e-01   1.2653147e+00
   4.3106903e-01   6.5412521e-01
  -4.0247318e-02   2.3063171e-01
  -2.6552747e-01  -6.1317092e-01
  -4.4515425e-01  -8.6748560e-01
   3.1887298e-01   9.4468264e-01
   3.9762648e-01  -1.8376321e-01
  -9.9341995e-01   7.1598980e-03
  -1.8933469e+00   9.3249848e-01
  -1.1648753e-01  -1.9337406e-01
   7.3790264e-02  -2.0470040e-01
  -7.7616204e-01  -9.7514807e-01
  -8.1343173e-01  -1.0029621e+00
   3.4342451e-01  -4.5103260e-02
  -4.3641486e-01   1.2188504e+00
  -4.1038750e-01   1.5412447e+00
   5.4385497e-01   1.5645521e-01
   4.1718241e-01   8.3331678e-01
   6.3873810e-02   7.2723920e-01
  -3.1416669e-01   8.2875504e-01
  -2.0736666e-01   7.2061004e-01
   1.9060361e-01   2.4262173e+00
   6.9716697e-02   2.6194354e+00
  -6.7814076e-01   1.1728692e+00
  -2.8331247e-01   1.8929564e+00
   5.6451937e-02   1.5682469e+00
  -2.7860141e-01   1.8267445e-01
  -3.8887154e-01  -4.8020598e-01
  -6.0918251e-01  -4.3475081e-01
   8.3753362e-01   2.7617096e+00
  -4.1225049e-01  -1.0132268e+00
   7.8215928e-02  -3.2131600e-02
  -1.2554650e-02   5.5114740e-01
   2.0828559e-01   9.5281585e-01
   7.3043442e-01  -3.8014882e-01
   8.1526765e-01   2.8861660e+00
   7.0945773e-01   1.6070270e-01
  -7.0298960e-01  -7.2404371e-01
  -6.6725608e-01   5.2070683e-01
   5.6352383e-01  -5.5633738e-01
   1.0406543e-01   3.6405664e+00
  -3.3039694e-01   2.1001750e+00
   3.9558980e-01   1.1498916e+00
   3.1626340e-01   9.1393755e-01
   5.9707636e-02   1.3864929e+00
  -3.5771897e-01   1.2887681e+00
   5.0369870e-01   1.2523189e+00
   9.4350988e-01   1.0401522e+00
   8.3276749e-01   5.6284094e-01
   7.8523589e-01   1.0793625e+00
   1.2678464e-01   4.7665321e-01
   7.7568261e-01   1.1027453e+00
   2.2238232e-01   5.9765165e-02
   3.0127973e-01  -2.6030382e-01
   1.1036633e+00  -5.0040314e-01
   2.0339789e-01   6.0997940e-01
   1.5572742e-01   9.6024702e-01
  -1.2628437e+00   9.6320735e-01
  -1.0188279e+00   7.9701904e-01
  -1.1118606e+00   6.2503878e-01
   7.2370533e-01   1.4930849e+00
   3.1456181e-02   1.0174023e-01
  -2.0792011e+00   5.8621543e-01
  -1.6503999e+00   4.9197119e-01
  -7.8978740e-01  -1.9664814e-02
   5.7331329e-01   1.2604609e+00
  -5.6161722e-01   2.8777588e-01
   1.7178045e-01   1.0209929e+00
  -7.5566856e-01   6.7543366e-01
   2.1046292e-01   2.2918868e-01
   3.7719455e-01   6.3115093e-01
   1.6775328e-01   1.4064736e-01
   1.7663032e-01   8.3883045e-01
  -9.2622000e-01   8.6204466e-02
   6.9428443e-03  -2.8753939e-01
  -1.0433960e-01   6.6887414e-02
   8.5453469e-01   4.8199665e-01
   5.9902044e-01   8.7848379e-01
  -1.4693045e-01   8.2187820e-01
  -1.8940104e-01   2.2829862e-01
   2.7045639e-01   3.0900381e-01
   2.2531538e-01  -4.9432372e-01
   2.3224811e-01   1.1712463e+00
   2.2677054e-02   3.7786832e-01
  -1.7565254e-01   4.6020411e-01
  -2.4539676e-01  -1.1765151e-01
  -7.0475268e-01   1.5744533e-01
   4.2459724e-01   2.0773228e-02
   1.2839794e+00   5.2114501e-02
  -3.7516543e-01  -5.8491281e-02
   9.1928012e-01   8.4948895e-02
  -9.9485236e-01   1.4859264e-02
  -1.5693462e-01  -5.7107881e-03
  -3.8172552e-01   3.2819916e-01
  -7.7423041e-03   1.5491220e+00
  -3.2143242e-01  -5.5915368e-01
   9.0424240e-01  -2.8424143e-01
   3.9687928e-01  -3.5177628e-01
  -5.1978878e-01  -6.2162240e-01
  -2.7015115e-02  -5.6269757e-01
   5.7013154e-01  -1.1042746e-01
  -7.8083185e-01   4.4013915e-01
  -2.8058970e-01   6.2150580e-02
  -6.2930158e-01   3.0665281e-02
  -7.9962359e-01   2.5538356e-01
  -3.9092844e-01  -3.8346127e-01
   1.4066409e+00  -9.4643281e-02
   3.0787487e-02   5.2993207e-01
   5.4857172e-01   1.2792642e+00
   1.7348615e-01   1.0633996e+00
  -3.1676423e-01  -5.8346696e-03
  -2.3732939e-01   3.7541983e-01
   2.5056011e-01   2.0853857e-01
   4.0454585e-01   6.6152310e-01
   2.1655636e-01   1.1361972e+00
  -5.7999607e-02   1.0977700e+00
  -2.6511315e-02   1.5863204e-01
  -5.1428582e-01   6.4249550e-01
   4.1110050e-01   6.4306383e-01
   9.1370188e-01   3.9456972e-01
   8.3211744e-01  -6.9655539e-02
   3.4834752e-01   4.5923423e-01
  -3.2253895e-01   1.1353608e+00
  -5.0693840e-02   1.8040637e+00
  -4.3924859e-01   2.2283857e+00
  -6.6198445e-01   2.8338094e+00
  -6.4565354e-01   2.1430210e+00
  -2.6080263e-01   1.1745962e+00
  -1.2434533e-01  -1.5174822e+00
   1.2901638e+00  -6.3679038e-01
   8.4081357e-01  -5.8336349e-01
  -1.0602809e+00   1.2074465e+00
   8.2208906e-01   1.6585142e+00
  -1.3726756e+00   5.4590604e-01
  -1.8661443e+00   1.0889551e-01
  -9.4152822e-01   8.0811719e-01
  -1.1314785e+00   1.0421901e+00
  -5.8248833e-01   9.6108180e-01
  -5.6604377e-01   5.3488104e-01
   1.6646108e-01   1.5242568e-01
  -3.9929432e-01   1.2072856e+00
  -5.4258839e-01   5.7362746e-01
  -9.2035407e-01   8.8885254e-01
  -8.4540888e-01   7.9301395e-01
  -8.6981658e-01   6.9703243e-01
   1.8256793e+00   2.9024274e-01
  -1.2942256e+00  -1.3322160e-01
  -1.3212337e+00   6.3913721e-01
   2.7256304e+00   1.2990814e+00
   3.4783063e+00   1.1995741e+00
   2.5644177e+00   1.2424118e+00
   6.1231903e-01   1.6166963e+00
   4.5084497e-01   1.8162321e+00
   2.1606410e-01   1.6915240e+00
   1.8847898e-01   1.3518959e+00
   1.0219300e-01   1.1270190e+00
   1.0185147e-01   1.4726951e+00
   5.0626281e-02   1.1214388e+00
  -1.1656358e-01   1.1312117e+00
  -9.3164640e-01  -4.6154739e-01
  -2.2510637e-01   1.1504153e+00
   6.7884676e-02   3.3560434e-01
  -8.0256440e-01   5.3377647e-01
  -4.4146887e-01   4.7576358e-01
   1.7486834e+00  -3.4979875e-02
   8.7405525e-02   7.0731277e-01
   1.0839806e-01   1.2599001e+00
   1.7030106e-01   7.8492354e-01
  -3.2286649e-02   2.6387699e-01
  -6.7391825e-01   6.2935716e-01
  -6.8149599e-01   5.8444360e-01
   3.2017681e-01   2.6952020e-01
   4.4264691e-01   5.7141975e-01
   2.3123497e-01   3.7563441e-01
  -3.2863159e-02   5.5956681e-01
  -8.6217827e-04   3.3064091e-01
   6.4968856e-01   5.3095050e-01
  -1.0881225e-01   8.5891935e-01
  -5.8930110e-02   3.2157827e-01
   1.6776524e-01   3.6687353e-01
  -1.4055398e-01   2.9179400e-01
  -1.0350596e+00   6.9956816e-01
  -2.8885268e-02  -2.4709718e-01
   1.4503399e-01   4.3617708e-01
   4.0726129e-01   1.8586436e-02
  -4.8883461e-02   4.5744823e-01
  -1.2079937e-01  -1.8617178e-01
   1.2338361e-01   2.3056975e-01
  -3.7686592e-01   1.2460039e-01
   9.9924857e-02   2.5130630e-01
  -2.8011799e-01  -2.1564820e-01
  -3.5448290e-01   1.4492962e-01
   1.1476871e+00  -2.0238693e-01
   2.7990040e-01   1.2713485e+00
  -1.5805708e-01   1.3741939e+00
   6.5919008e-03   1.1209599e+00
   1.7914379e-01   1.2464026e+00
  -6.2338736e-02   1.5620126e+00
  -1.9927655e-01   8.0103352e-01
  -7.1922648e-02   1.0290724e+00
  -8.3413391e-01   8.8999069e-01
   8.7584847e-01  -2.9573486e-01
  -2.0870581e-01   1.3028623e-01
   8.5676930e-02   5.2967926e-01
   9.1934250e-02   1.3947887e+00
  -1.2030766e-01   7.3070315e-01
  -4.7181688e-01   1.2375510e+00
  -4.6925776e-01   5.7349984e-01
  -5.0890629e-01   1.9275035e-01
  -2.6946560e-01   9.5093476e-01
  -4.8128934e-01   1.0420075e+00
   4.7902348e-01   1.7641972e+00
   7.0967196e-01   9.9769026e-01
   3.8668418e-01   8.4253841e-01
  -7.7866739e-02   2.1684080e-01
  -2.7699865e-02   9.8002753e-01
  -4.8193865e-01  -1.7961519e-01
  -5.3180178e-01   6.9413480e-01
  -2.8822522e-01   6.6984717e-01
  -2.6386279e-01   4.5324839e-01
  -1.4119644e-01   6.8870752e-01
   2.0112661e-01   5.3356948e-01
   2.8325728e-01   7.7302160e-01
   5.1314236e-01   5.4604922e-01
  -1.9445447e-02   6.0585720e-01
   1.8586516e-01   6.3642460e-01
  -8.1048694e-02   9.5392579e-01
   1.3326599e-01   2.9356990e-01
   5.2780392e-02   5.9989189e-01
  -1.9359358e-01  -3.0296491e-01
  -7.7809566e-02   8.0068576e-01
   2.2307346e-01   1.0343919e+00
   2.0529334e-01   8.1352724e-01
   1.2596733e+00   1.3760761e+00
   5.9170692e-01   1.5095674e+00
   3.1895035e-01   7.5523256e-01
  -6.6930457e-01   1.0329368e+00
  -9.0125541e-02   1.8467982e+00
   3.0323947e-01   2.2487342e+00
   1.6781073e-01   1.2621264e+00
  -3.5641327e-02   1.2030434e+00
  -1.9034274e-01   1.5355633e+00
   2.2762449e-01   6.8366893e-01
  -4.4073470e-01  -6.7224897e-01
   9.3392249e-01   8.2394490e-01
  -4.4377060e-01  -1.1286726e-01
   2.6479295e-01   5.6474704e-01
  -2.0418119e-01  -2.6912419e-01
  -7.0747754e-01   7.6677335e-02
  -6.8838381e-01  -4.6938211e-01
  -7.4389557e-01  -3.7602022e-01
  -1.3662233e-01  -9.8345149e-01
  -3.9074909e-01  -1.4109827e+00
   1.5600193e-01  -8.6979713e-02
   3.1328563e-01   3.7340274e-01
   2.0422072e-01   1.8833803e-01
   2.5086224e-01   1.1551562e+00
   5.1457562e-01   9.5537067e-01
   1.2229202e+00   1.5918745e+00
  -8.7404647e-01   7.5749614e-01
  -8.3074893e-01  -3.0304689e-01
  -1.0437792e+00   6.9797439e-01
  -5.6291609e-01   1.4292885e-01
  -6.8312586e-01   6.7170607e-01
  -1.1701688e-03   1.2503293e+00
  -3.6714063e-01   9.4962286e-01
  -6.2325843e-01  -8.6190298e-02
  -1.0148542e+00  -3.4655089e-01
  -4.4916388e-02   7.6584102e-01
  -4.0315234e-01  -1.7030156e-02
   6.5542627e-01   8.2989049e-01
  -7.7381083e-02   6.3450668e-01
   6.0285471e-01   1.3091429e+00
   6.1844342e-01   1.3687898e+00
  -2.4111439e-01   1.0480487e+00
   1.4524950e+00   1.3570372e+00
   1.4500268e+00   6.9592067e-01
   1.3854557e+00   1.2815586e+00
   9.9882603e-02   5.4216513e-01
   1.2226316e+00   1.2844518e+00
  -8.5744601e-02   6.1340616e-01
   5.2454899e-01   9.6905476e-01
  -1.9113365e-01   5.2985118e-01
  -3.5899822e-01   4.1477344e-01
  -4.8352969e-01   1.5062606e-01
  -9.7240433e-01  -3.5420508e-01
  -7.0150815e-01  -3.3522503e-01
  -1.1482258e+00  -1.0102085e+00
  -4.8729245e-01   3.7786928e-01
  -9.5199950e-01   1.7593273e-01
   9.5823007e-01   1.3561771e+00
   1.0066427e+00   1.4098952e+00
  -1.4158073e-01   1.0416845e+00
  -4.2663499e-01   4.9721917e-01
   4.6970503e-01   7.5432323e-01
  -1.7355809e-01   3.1294516e-01
   4.5551344e-01   8.0616433e-01
  -1.2818062e-01   1.1706627e+00
   1.0710026e+00   1.3252027e+00
   6.5079417e-01   1.2167156e+00
   1.1770392e-01   8.8693561e-01
  -2.3994742e-01   1.1585781e+00
   2.5557641e-01   1.1573939e+00
   3.3291844e-01   1.1100172e+00
  -3.4330498e-01   8.0898252e-01
   4.3344549e-03   4.4084831e-01
   3.0969365e-01   7.8352454e-01
   2.6070445e-01   3.2499637e-01
   8.8028617e-01   9.9822842e-01
   1.0543097e+00   1.0425346e+00
  -1.2955566e+00   1.8640189e-01
  -3.2818183e-01   9.3645937e-01
  -3.8261938e-01   1.1622969e+00
  -3.9321418e-01   1.0364151e+00
  -4.7360476e-01   7.0895409e-01
   1.9746852e-01   5.3494337e-01
   1.9008716e-01   6.3342236e-01
  -2.1409397e-01   1.0163637e+00
  -5.8301433e-01   1.1071063e+00
  -9.4316161e-01   2.3918431e-01
   1.9109989e-01  -1.1660028e+00
   1.9796796e-01  -7.8420977e-01
  -8.5946973e-02  -2.5508022e-01
   4.5945540e-01  -3.6997630e-01
  -4.8101397e-01   1.9085418e+00
  -1.0956864e+00   2.1801862e+00
  -1.0889030e+00   2.1528813e+00
   1.9030271e+00   9.2585619e-01
   3.0416198e-01   2.7521905e-01
   3.9661119e-01   6.3203360e-01
   2.6241507e-01   7.4018531e-01
  -7.0060766e-01  -3.8911175e-01
   4.3655998e-01   6.6657559e-01
   3.5705884e-01   5.4818360e-01
   6.7435423e-02   3.3785909e-01
   9.8849260e-01   7.2919083e-01
  -4.6532772e-02   1.0860647e+00
   2.5473331e-01   1.1247710e+00
  -3.1203223e-01   1.1521070e+00
  -1.6850138e-01   7.3938103e-01
  -4.7784659e-01   1.0755806e+00
  -4.2048957e-01  -3.0742113e-01
  -9.3688261e-01  -8.0138120e-01
  -5.5709231e-01  -1.2128648e-01
  -5.9177442e-01  -1.1434910e+00
   1.0027013e+00   4.9223002e-01
   6.8084850e-02   1.5080987e+00
   7.3505014e-02   9.2435912e-01
  -6.3023361e-01  -1.0064718e+00
  -7.6760337e-01  -6.8415883e-01
   6.3177447e-02   2.2845225e+00
  -5.3481070e-01   2.4783222e+00
   3.6546016e-01   2.3743167e+00
   7.1287435e-01   6.2141761e-01
   7.5356766e-01   1.3384433e+00
   4.8921187e-01   1.9934037e+00
   7.0518925e-01   1.4111062e+00
   1.0758155e-01   7.7810821e-01
   7.0903799e-01   1.6439433e+00
  -1.9882078e+00  -4.1845980e-01
  -1.3826070e+00  -1.0176473e+00
  -6.6922329e-01  -1.9924301e-01
  -4.2992915e-01   5.5706736e-02
  -8.4233389e-01   2.3068888e-01
  -5.2543501e-01   7.8124274e-01
   3.6653204e-01   6.9026549e-01
   7.0114391e-01   3.6246913e-02
   7.9505327e-01   1.0689290e+00
   1.3701568e+00   6.1116474e-01
   6.3139750e-01   1.1180966e+00
  -8.9305656e-01   2.6870363e-01
   5.2133646e-02   3.0540841e-01
   3.1493819e-01   2.1680222e-02
  -5.7651118e-02   9.6970381e-01
   5.8363584e-01   7.4800124e-02
   2.8791251e-01   1.1617823e+00
   2.0661832e-01   9.9553588e-01
  -3.8586765e-02   1.4072132e+00
  -4.2061165e-01   1.3683813e+00
   4.1566417e-01   1.1489055e+00
   1.3651176e+00   7.0867650e-01
   8.1221968e-01   9.8560353e-01
   6.2880483e-01   5.5167634e-01
   6.6101094e-01   1.0445351e+00
  -4.0308221e-02   5.2937072e-01
   6.2984204e-01   1.0248257e+00
  -3.4040224e-02   1.5295650e-02
   2.5017963e-01  -6.5138190e-01
   7.4598661e-01  -7.0670808e-01
  -2.7812667e-03   5.6014343e-01
   3.0051458e-02   9.3345114e-01
  -1.4515936e+00   1.1848845e+00
  -1.0929027e+00   9.9941086e-01
  -1.2132036e+00   8.0056812e-01
   6.7543321e-01   1.3287061e+00
  -1.9577054e-01   1.1999575e-01
  -2.2190425e+00   8.6184509e-01
  -7.3811508e-01   1.2795009e+00
  -7.9786579e-01   6.9732232e-01
  -7.0973179e-01   2.4108452e-01
  -8.3346262e-01  -2.0107208e-01
   1.6829659e-01   1.9221400e+00
   2.7824430e-01   8.8001174e-01
   6.0796513e-01   4.1011015e-01
  -8.0225956e-02   1.1088785e+00
  -2.1817959e-01   2.3321116e-01
   1.0618222e+00  -7.0022323e-01
   1.5666469e+00  -3.8894192e-01
  -2.8842158e-01  -3.4234276e-01
  -4.3083596e-01   1.7073464e-01
  -4.5555119e-01   1.6678706e-01
  -1.0288509e+00   4.5014750e-01
  -4.4890655e-01   4.0200536e-01
  -7.7121989e-01   4.0122582e-01
  -6.3690406e-01   1.6404688e+00
   1.2298854e-01   2.3138138e+00
   1.8620177e+00  -8.4673924e-01
   1.4002576e+00  -7.5340293e-01
   3.7003194e-01  -5.9376726e-01
  -3.6016274e-01  -2.4611886e-02
   4.2748944e-01   8.8378598e-01
  -4.1816142e-01   1.4688603e-01
  -7.2326340e-01   7.7523333e-01
  -4.2889909e-02   2.2620212e-01
   7.3843020e-01   8.2696851e-01
   2.2434595e-01  -1.9766341e-01
   4.8888022e-01   1.3569446e+00
  -8.9509938e-01   9.9846154e-01
   3.2431903e-01   1.1270965e+00
  -1.1353967e-01   9.1133757e-01
   1.1842445e-01   1.0546827e+00
   2.3122723e-01   1.8280407e+00
   4.8319950e-01   3.0394841e+00
  -3.6733797e-01   2.4231950e+00
   3.0085769e-01   2.5995124e+00
  -1.8719378e-01   2.9999059e+00
   4.8192166e-01  -2.0768351e-02
  -1.1965976e-01   1.0001980e+00
   1.8098062e-01  -2.7419743e-01
  -2.1920385e-01   2.7567589e-01
  -1.0937986e-01   3.7222092e-01
  -4.0219276e-01   2.7590618e+00
  -3.9609557e-02   3.4011483e-01
  -3.2618771e-01   9.5170707e-01
   3.1855393e-02   2.7053887e-01
  -2.0913010e-01   1.0149061e+00
  -5.0415385e-02   1.7838579e+00
  -4.7518586e-01   1.4499068e+00
  -2.0783129e-01   3.1752966e-01
   4.9311600e-01  -3.9950663e-01
   6.4195937e-01   3.1749564e-01
   9.9437653e-02   4.3239990e-01
  -4.1986898e-01   2.9856214e+00
   2.7263076e-02   3.0381926e+00
   1.0105052e-01   1.6143790e+00
   3.6760154e-02   1.9277817e+00
  -3.4848562e-01   1.1928389e+00
   7.1774287e-01   1.9083526e+00
   7.2376300e-01   2.0943355e+00
   1.7228157e-01   1.3941317e+00
  -6.0351207e-01  -1.0227496e+00
  -7.5728222e-01  -4.7000603e-01
   7.1344160e-01   1.1892374e+00
   5.7101890e-04   2.8366413e+00
  -3.6372490e-01   1.1478966e+00
   2.8883981e-01   1.4101776e+00
   3.6132237e-02   1.6263564e+00
   1.2757466e+00  -7.4815829e-01
   1.2920150e+00  -1.8819870e-01
  -1.3021585e-01   8.7058914e-01
  -1.7708132e-01   1.0945476e+00
  -1.5872449e-01   8.2426337e-01
  -3.0952129e-01   8.1075918e-01
  -6.6815365e-01   3.6277367e-02
  -2.6692235e-01   8.6356174e-01
   3.2992998e-02   9.5034702e-02
  -8.4150309e-01  -6.3327686e-02
  -4.8197559e-01  -2.0284686e-02
   1.7717209e+00   1.4612502e-01
  -4.6467720e-02   3.7658119e-01
  -1.7562808e-01   9.0537580e-01
   3.2375121e-02   4.9225538e-01
  -2.7968730e-02   1.8210264e-02
  -7.4004606e-01   7.8298412e-02
  -7.0561439e-01   2.8645479e-02
   4.0081117e-01   1.9838159e-01
   5.6208936e-01   1.8015140e+00
  -1.7425557e-01   1.6805134e+00
  -3.3140299e-02   8.8398065e-01
  -1.5945741e-01   6.7536361e-01
  -1.1185020e-01   1.3808365e+00
  -9.4953183e-02   3.1798774e-01
  -3.5933071e-01   1.1862147e+00
  -4.4014397e-02   7.5289614e-01
  -8.8853196e-02   4.2895897e-01
  -1.3187448e-01  -2.8636251e-01
   8.3654444e-02   2.1553906e-01
   1.2269978e-01   8.7142499e-01
  -1.3459229e-01   9.5414745e-01
  -3.3105564e-01   1.5483082e+00
   2.4397701e-02   7.1055556e-01
   3.8041674e-01  -4.2408563e-01
   1.2252520e-01   5.5810423e-01
   1.2249660e-01   5.4343731e-01
   1.1944432e-03  -5.3399475e-01
   1.3726625e-01  -3.6397905e-01
  -2.9417430e-01   3.9244383e-01
  -8.1786905e-01   3.7762331e-01
   2.6436037e-01  -2.9587161e-01
   2.8538248e-01   7.4893628e-01
   4.3319649e-01   7.7339686e-03
  -8.4601242e-01   6.4419660e-01
   1.3157459e-01   1.9777690e-01
   3.5538519e-01   1.7978809e-01
   1.3740621e-01   3.3582484e-01
   3.4998773e-01  -1.5124739e-01
  -1.0479191e-01  -3.6451355e-01
  -1.8861968e-01   4.8885663e-02
  -3.3301492e-02  -7.9401947e-04
   3.4163253e-01   1.3352158e+00
  -3.5967004e-01   1.2278836e+00
  -2.2355234e-01   1.4111697e+00
  -2.9968222e-01   9.5228233e-01
  -2.8018920e-01   4.9958495e-01
   2.0234411e-01   1.1656337e-01
   8.2557402e-01  -1.1265078e-01
   5.2355263e-01   3.3097910e-01
  -1.4127037e-01   7.9300224e-01
  -6.6635501e-01   1.1985830e+00
  -4.1949076e-01   1.4884732e+00
   1.7257363e-01   1.8218428e+00
   3.7465431e-01   6.9763857e-01
  -1.2554929e-02   1.1278104e+00
   3.2851915e-01  -3.0056027e-01
   2.8981907e-02   1.5666760e+00
  -1.1507036e-01   1.0914860e+00
  -2.4669556e-01   3.3014357e-01
   3.5480890e-01   6.8805058e-01
   4.2227312e-01   4.8273930e-01
   7.6463662e-01   1.7311586e-01
   7.0127963e-01   5.3998652e-02
  -1.7661325e-01   5.9761111e-01
  -2.8227297e-01   3.3366647e-01
   2.1522617e-01   4.5985263e-01
   3.4775712e-01   3.1162995e-01
   7.7600675e-02   2.4097136e-01
  -6.7330776e-01   3.8166694e-01
   1.5379658e-01   5.8366481e-01
   2.6871939e-02   1.6502670e-01
   1.9757286e-01   5.0554834e-01
   1.3003132e-01   3.8108876e-01
   7.3019549e-01   1.2588455e-02
   1.5366221e-01   2.8387145e-01
  -5.4005887e-01   8.2177993e-01
  -3.1174061e-01   8.4712695e-01
   4.5515250e-01   5.5431516e-02
  -1.1487971e+00   2.3513797e-01
  -1.0662197e+00   6.7116163e-01
  -5.3185485e-01   5.9627713e-01
  -2.3921787e-01   1.5968786e+00
   3.9488937e-01   7.5011647e-01
   3.4174029e-02   1.9486689e+00
   2.3727339e-01   2.3575025e+00
  -5.4790144e-01   5.4058648e-01
  -4.8813551e-01   2.3360797e-01
   4.0765937e-01  -9.9217878e-01
   6.6679503e-01  -7.6279330e-01
  -5.0350390e-01   1.4427268e+00
  -1.1113376e+00   3.4237138e-01
   2.3720128e-01   2.7127638e+00
  -4.6961820e-02   1.1449648e+00
   2.1268143e-01   1.1413347e+00
  -1.7572827e-01   1.7916576e-01
   4.1841779e-01   6.2564233e-01
   1.6530364e-01   1.2920791e+00
   3.3839103e-01  -1.3573954e+00
   1.5124718e-01  -1.3757240e+00
  -2.3821820e+00   1.3147766e+00
  -4.5572542e-01   3.2109726e-01
   9.3431588e-01   5.8566982e-01
   9.2366782e-01   6.5639164e-01
   8.2867653e-01   8.5535956e-01
  -7.9059383e-02   1.2913373e+00
   2.6463087e-02   6.6384569e-01
   6.8916529e-01   1.3220107e+00
   2.5071488e-01   9.8710433e-01
  -2.5605021e-01   1.2048635e+00
   1.2977285e-01   1.2069309e+00
   3.6621333e-01   1.1852652e+00
  -4.1835779e-01   1.1426723e+00
   3.7823399e-02   4.7917886e-01
   4.1827846e-01   8.8427646e-01
   2.9396422e-01   4.2208547e-01
   1.1227160e+00   1.2175738e+00
   1.0643693e+00   1.1589062e+00
  -1.1135700e+00   1.9899618e-01
  -3.5352260e-01   9.9816659e-01
  -3.8466386e-01   1.1844319e+00
  -4.0276882e-01   1.0521469e+00
  -3.7418681e-01   4.5312109e-01
   1.9777211e-01   6.0516856e-01
   1.7705348e-01   6.7621472e-01
  -1.5389949e-01   1.0350464e+00
  -4.8631313e-01   1.0934885e+00
  -7.5191429e-01   3.0782739e-01
  -9.2222622e-01   2.4234192e-02
  -4.2508896e-02   1.1048882e+00
  -1.0381458e-01   1.3614389e+00
  -1.2216526e-01   1.0308605e+00
   2.1028905e-01   6.7485519e-01
   6.6145678e-01   9.8287975e-02
  -1.0943694e-01   6.5657180e-02
   4.2840606e-01  -6.1037059e-02
  -5.5205282e-01   1.2068085e+00
  -5.5123480e-01   8.2262412e-01
  -8.3926011e-01   1.3810992e+00
  -5.6000850e-01   7.5352870e-01
  -4.4815641e-01   1.3289047e+00
  -7.9288098e-01   1.2987309e+00
   4.2098146e-01   1.4313347e+00
   6.0310035e-01   7.0803700e-01
   8.1453663e-01   3.4129817e-01
   8.5096012e-02   1.6999470e-01
  -5.0723408e-02   8.7832451e-01
  -2.2196476e-01   1.1871250e+00
   6.6784927e-01   4.5462906e-01
   5.9273802e-01  -8.4239582e-01
   1.2995679e-01  -8.7845578e-02
   3.3993807e-03   3.5747757e-01
  -3.3342949e-01   1.2188521e+00
   1.4635390e-01   5.6186209e-01
   1.7232429e-01   6.7350576e-01
   7.1337519e-01   1.6773613e-01
   2.3531468e-01   6.6595160e-01
  -3.3610112e-02   4.2084299e-01
  -1.3367704e+00   3.9117921e-01
  -1.0201551e+00   8.1530267e-01
   4.2529750e-01   2.9367369e-01
  -2.7633538e-01   9.6312063e-01
   3.0478579e-01   1.3013227e+00
   4.6595004e-01   1.0478041e+00
   2.2232216e-01   4.3130501e-01
   3.1494006e-01   4.3299950e-01
   9.4345052e-02   9.9758047e-01
  -2.0810011e-01   8.6296391e-01
   2.3953711e-01   1.1858628e+00
   5.2643505e-01   2.8349605e-01
   4.6043679e-02  -2.6556929e-01
   4.4309276e-01   1.1523909e+00
   6.8601215e-01   9.1994684e-01
   1.4518480e+00   1.4994649e+00
  -7.1316266e-01   8.4414150e-01
  -7.7476642e-01  -2.4384336e-01
  -1.7686351e+00   1.4713057e-01
  -8.9288012e-01   7.8054353e-01
  -4.7040905e-01   1.8833381e-01
  -4.9345649e-01   7.2249619e-01
   2.0087276e-01   1.2744208e+00
  -1.9184340e-01   1.0009917e+00
  -5.4588663e-01  -2.9468902e-02
  -1.5293709e+00  -1.0207593e+00
  -9.5776517e-01  -2.3379272e-01
   7.3199597e-02   7.7173844e-01
  -3.2088763e-01   1.4080083e-02
   8.8287484e-01   7.2442688e-01
   7.9060470e-02   6.5770715e-01
   8.4141790e-01   1.2955938e+00
   8.2942866e-01   1.3350019e+00
  -5.8424847e-02   1.0771931e+00
   1.6190122e+00   1.2434369e+00
   1.6106691e+00   5.5146009e-01
   5.1822163e-02   6.0200986e-01
  -3.0052835e-01   3.8772618e-01
  -6.6448039e-01   1.9924905e-01
  -1.0983496e+00   2.0099124e-02
  -1.0874861e+00  -2.9311726e-01
  -8.9266932e-01   4.7114823e-01
   1.7632736e-01   1.3580160e+00
   1.0186832e-01   8.6312775e-01
   3.5346038e-01   9.1601872e-01
   5.3609400e-01   2.0064199e+00
   6.3757309e-01   1.3471990e+00
   6.3759605e-01   1.6290319e+00
   7.0774464e-01   1.6543972e+00
  -3.0284741e-01   1.3647654e+00
   6.6696682e-01  -4.4396016e-01
   6.3207298e-01   2.4611111e+00
  -9.4333535e-02   9.2928869e-01
  -6.0831045e-02   2.8562979e+00
  -1.2301177e+00   8.5481938e-01
  -1.1420704e+00  -4.4882418e-01
  -2.1749748e-01   1.9694544e+00
   1.2644766e+00   4.4153957e-01
   1.3777181e+00   1.1282930e+00
   1.2502413e+00   5.1880321e-01
  -8.0229451e-01   2.9810533e+00
  -8.6482882e-01   2.1349859e+00
  -1.2127800e-01   3.0311871e+00
  -7.8679161e-01   2.9327050e+00
  -7.5108031e-01  -1.2121942e-01
  -3.7229259e-01   7.0723858e-02
  -6.6777879e-01   3.4144558e-01
  -1.2121237e-01   6.4312034e-01
   5.7887624e-01   1.0320750e-01
  -1.1041651e+00   3.8451746e+00
   1.2915173e-01  -2.8924825e-01
   1.1463759e+00   1.8245150e-01
   1.3918311e+00  -5.0991347e-01
   1.0427367e+00   2.9760253e-01
  -7.8525749e-01   1.2507220e+00
  -7.8884251e-01   6.9172162e-01
  -6.9054065e-01   2.2086195e-01
  -7.8498371e-01  -2.3367238e-01
   5.2696837e-02   1.9252144e+00
   2.1942099e-01   9.3833060e-01
   6.1179283e-01   4.9105846e-01
  -1.1674423e-01   1.1132416e+00
  -2.3191110e-01   2.1889240e-01
   1.1380459e+00  -6.0529080e-01
   1.6233196e+00  -2.7688931e-01
  -2.8241464e-01  -3.1115645e-01
  -4.0564383e-01   1.4902813e-01
  -4.3124706e-01   1.5490491e-01
  -9.8485489e-01   3.9499400e-01
  -4.7291888e-01   3.9669900e-01
  -7.5959079e-01   3.5164049e-01
  -7.6782760e-01   1.4663325e+00
  -1.9141751e-02   2.2938234e+00
   1.9467139e+00  -7.0664652e-01
   1.4847630e+00  -6.8970514e-01
   4.4516609e-01  -5.8499211e-01
  -9.2223928e-01   1.0764603e+00
   1.3452795e-01   1.5808049e+00
   8.0510586e-01   2.8787057e-01
   6.0069042e-01   2.5176999e-01
   7.6925501e-01   1.2785271e+00
   2.7273606e-01   1.1824175e+00
  -8.9300192e-02   4.6451820e-01
  -6.3803234e-02   6.1748906e-01
  -3.2587193e-01  -3.3203151e-01
  -9.9331139e-01  -1.1211503e-01
  -9.2809715e-01  -1.1997164e-01
  -6.4554238e-01   1.3339567e+00
  -5.1106068e-01   1.2119711e+00
  -9.4801452e-01   7.7881975e-01
   4.3783598e-01   1.8789760e+00
   4.1264160e-01   1.8199044e+00
   5.3493333e-01   1.9122461e+00
   9.3166363e-01  -2.4496746e-01
   5.2785091e-01  -1.3338158e+00
  -1.3209189e-01   5.0581127e-01
   4.9992582e-02   4.6513457e-01
  -4.0103777e-01   3.1302845e-01
  -9.0060476e-02   3.3548042e-01
   4.1942255e-01   3.7160776e-01
  -7.0371929e-02  -3.8292512e-03
   2.5175409e-01   1.8604111e-01
  -1.8172687e-01  -1.3980734e-01
  -5.7118482e-02   2.5910024e-01
   5.9782523e-01   1.2384132e-01
  -3.8658702e-01   2.1571352e-01
   7.6748008e-02   1.1469717e+00
  -1.0477568e-01   1.2135132e+00
   2.0878141e+00   1.1478876e-01
   1.7321869e+00   8.0940107e-01
   1.0417531e+00   5.9727808e-01
   7.8333035e-01   8.9758847e-01
   1.6743249e-01   1.0492800e+00
  -2.6462317e-02   1.3639961e+00
   5.1848963e-01   9.8785679e-01
   1.0408931e+00   8.2352467e-01
  -1.1158428e-01   1.1329074e+00
  -2.6974250e-02  -1.0284990e+00
  -2.4265531e-01  -7.9508575e-01
  -2.4027947e-03  -1.1072518e+00
  -5.8978964e-01  -1.9188301e+00
  -1.7700924e+00  -1.9292546e+00
  -1.1910867e+00  -1.6246222e+00
  -7.0254572e-02  -4.5409418e-01
  -1.0242579e+00   1.4300453e+00
  -7.6379831e-01   2.3416288e+00
  -1.3535184e+00  -1.8599239e+00
  -1.7099503e-01  -8.5884952e-01
  -4.2465682e-01   5.4099547e-03
   8.6601138e-01   4.5280518e-01
   1.5186258e+00  -6.0422979e-02
  -1.6984451e-01   1.3900617e+00
   1.4890777e-01   1.2688541e+00
  -9.0209079e-01   5.5225881e-01
  -6.3829811e-01   3.3052065e-01
  -6.0444230e-01   7.5005144e-03
  -9.2070693e-01  -1.5166191e-01
  -4.7068090e-01  -3.1732672e-01
  -3.0133877e-01  -2.5948291e-01
  -4.3002104e-01  -4.0208051e-01
   1.1949442e+00  -2.9487754e-02
   8.4029841e-01   1.7905631e-01
   9.3501030e-01   3.5022604e-01
   9.5250396e-01   9.5538876e-02
  -7.8663350e-01  -3.9228495e-01
  -8.9794421e-01   9.9567749e-01
  -6.7318813e-01   1.1174920e+00
  -1.3037915e-01   1.6031234e+00
   9.2845618e-01   7.4095883e-02
  -6.3975305e-01   1.5708245e-01
   1.2409830e+00   2.6445217e-01
  -6.3576290e-01  -5.4096549e-01
   1.8429775e-01   8.6925312e-01
   3.8555113e-01   5.0795530e-01
  -3.6196517e-01   4.5276311e-01
  -2.6765394e-01   2.6758949e-01
  -1.9786705e-01   4.4332726e-01
   2.2307839e-01   2.3758518e-01
   3.4037248e-01   1.2136395e-01
   2.6574637e-01   9.7874222e-03
   4.9802979e-02  -3.1171540e-01
   6.0117191e-01   2.7342411e-01
   4.4541589e-01   3.2541368e-01
  -5.3870865e-02   3.8326967e-02
   1.6957912e-01   1.8704556e-01
   2.8272930e-01   6.4160219e-01
  -2.7694243e-01   1.4724401e+00
  -1.9244390e-02  -2.7096486e-01
   3.5048655e-03   2.5618464e-01
   7.1251661e-02   1.9128246e-01
  -3.5789529e-01   4.2499749e-01
  -1.1638777e-01   1.0631684e+00
  -1.9273167e-01   8.5626575e-01
  -1.8464449e-01   1.3800160e+00
  -5.1147757e-01   7.6837825e-01
  -4.8182120e-01   8.9399132e-01
   3.8663560e-01   2.4027572e-02
   2.3518763e-01  -2.7095852e-02
   2.1270104e-01   9.9654139e-01
   1.8585003e-01   9.2620402e-01
  -9.0189997e-02   3.6972946e-03
  -1.8928345e-01   6.4287488e-01
  -3.3554467e-01   7.2466632e-01
  -2.5320494e-01   6.3427564e-01
   4.1406911e-01   3.5087643e-01
   3.7679126e-01   2.8494483e-01
   3.9789301e-01   4.2317155e-01
  -2.5435062e-01   3.5563397e-01
  -6.5402371e-01   4.0320951e-01
  -5.4049446e-01   1.8363317e-01
   2.5229802e-01  -1.8823592e-01
  -1.3397539e-01  -5.1383543e-02
   1.8429662e-01   3.1603842e-01
   6.5972964e-02   2.1015232e-01
  -2.6062804e-01  -1.4461265e-01
  -9.8652848e-01   1.1375918e-01
   3.6685051e-01   8.0336726e-01
   1.0443016e+00   4.0057440e-01
   9.9436957e-01   3.0209671e-01
   4.9099885e-01  -1.2381535e-02
  -1.3723184e+00   6.3382332e-01
  -1.2377323e+00   3.9004872e-01
  -1.0730003e+00   1.1369352e-01
  -1.4158013e+00  -2.0974373e-01
  -1.8746516e-01   1.1255342e+00
  -7.8874162e-01  -1.8041514e-01
   5.8937736e-01   4.2236046e-01
   7.1613049e-01   3.4068907e-01
   3.3113576e-01   4.4763930e-01
   4.2560982e-01   7.5778344e-01
   2.8394614e-01   3.5453943e-01
   3.4891061e-01   8.7720476e-01
   1.0127671e-01   3.2803879e-01
  -1.2423630e+00   1.1914167e+00
   6.6006146e-01   5.2657734e-01
   3.8524661e-01   3.5388017e-01
   8.4110643e-01   7.1598422e-01
   7.3170802e-01   7.6236938e-01
  -7.0795280e-03   6.3237693e-01
  -1.8959365e-01  -1.0781694e+00
  -2.8972403e-01  -1.0926483e+00
   4.9398839e-01   6.6009160e-01
   1.3458598e-01   3.5742268e-01
  -4.7625773e-01  -4.3246668e-01
  -1.0244580e-03   3.6010835e-01
   6.8627091e-02   9.3697934e-01
   7.3182270e-01   1.3518619e+00
   3.9263965e-01   1.4808080e+00
   7.1098342e-01   1.4348962e+00
   6.7051585e-01   6.0968082e-01
   5.3609069e-01   7.5170084e-01
  -1.1935845e+00   1.8259385e+00
  -1.1271714e+00   2.3037637e+00
   3.8751019e-01   1.1830031e-01
   8.9690989e-01   8.3458758e-01
  -1.3504206e+00   1.6806617e+00
   2.4730374e-01   3.8852560e-01
   4.1803255e-01   1.2357187e+00
  -1.0612337e+00   2.5199282e+00
  -1.1028901e+00   1.1655711e+00
   1.0639965e+00   1.1472050e+00
   8.5788095e-01   1.3609675e+00
  -5.2016844e-01  -1.4356924e+00
  -3.6706762e-02   1.4734714e+00
   1.4015577e+00   2.4574735e+00
   1.8996326e-01   1.5758559e+00
  -4.2641415e-02   1.2801443e+00
  -3.7092202e-01   1.1774277e+00
   4.6371251e-04   1.3024659e+00
   3.4490167e-01   1.6313319e+00
   6.7445619e-01   1.0427333e+00
   1.1266338e+00   1.5117407e+00
  -6.7688558e-01  -1.7100925e+00
   3.0441703e-01   1.3720345e+00
  -5.9579180e-01  -1.4597568e+00
  -1.6487511e-01   1.6092636e+00
  -1.1265812e+00  -1.9479459e+00
  -6.3161362e-01   1.1107924e+00
  -2.6130473e-01   1.1847688e+00
  -1.2146348e+00   1.3066001e+00
   7.8074479e-01  -1.4255177e+00
  -8.4736699e-01  -3.1788063e-01
  -5.1234943e-01  -2.3974950e-01
   7.8809266e-02   5.0951104e-01
   2.4725958e-01   1.3916006e+00
   1.1770210e-01   9.5585993e-01
   9.1404551e-02   1.3548896e+00
  -9.3751350e-01   2.7796340e+00
  -7.7429007e-01   3.1851383e+00
  -1.0699051e+00   3.2211194e+00
  -2.6419429e-01   2.4015070e+00
   3.7663241e-01   2.8112450e+00
   1.2091262e+00  -2.0063579e-01
   2.4035777e-01   1.3600699e+00
   6.1633846e-01  -4.8702284e-02
   5.2741880e-01   7.2308283e-01
   9.0057024e-01   9.2422255e-01
   4.8178073e-01   7.8135276e-01
   3.8120531e-01   1.4678455e+00
  -1.8062747e-01   5.2362321e-01
  -4.3068349e-01  -7.2799589e-01
   2.8851521e-01   1.3364215e+00
   5.2570844e-01   1.6673119e+00
   3.7262487e-01   1.0876283e+00
   8.3562071e-02   4.9164705e-01
   2.2978816e-01   1.5913556e+00
  -4.6484650e-01  -3.7939197e-01
   3.5120172e-01   7.8130955e-01
  -3.3437016e-01   6.8780077e-02
   1.7219376e-01   1.3737355e+00
  -3.3329257e-01  -1.5394508e-01
  -7.3051945e-02   8.9906212e-01
  -4.8247665e-01  -7.9936443e-01
   1.4702928e-01   6.7641522e-01
  -1.8694013e-01   6.1808208e-01
  -1.2995088e-01   1.0816657e+00
  -4.1736976e-01  -2.0504921e-01
  -9.1458202e-01  -2.5269010e-01
  -8.2793515e-01  -1.4899663e-01
  -1.2033720e+00   1.6109403e-01
  -1.4887906e+00   5.3910917e-01
  -1.1328260e+00   1.0066295e+00
   1.8198603e-01   2.0873375e+00
   1.0892154e+00   9.6307608e-01
   9.8665552e-01   1.8597004e+00
   8.6742803e-01   1.9229429e+00
   3.9158279e-01   1.7379377e+00
   1.6647663e-01   9.7093448e-01
   1.8278165e-01   1.1094070e+00
   1.0049022e-01   1.3492399e-01
  -5.8918679e-01   2.1460111e-01
  -4.9050924e-01   1.9354770e-01
  -7.1730705e-01   2.4570701e-01
   1.2339164e-01   1.1478196e+00
  -6.9106357e-01   1.0760420e+00
   4.1099272e-01   2.3690178e+00
   5.5129459e-01  -5.4560807e-02
   5.1073428e-01   2.5085942e+00
   1.3460780e+00   4.4229230e-01
   1.1464650e+00  -7.1632962e-01
   3.5061046e-01   2.0853514e+00
  -4.6351484e-03   1.0768285e+00
  -2.1032858e-01   2.9626355e-01
  -2.0217721e-01   7.7866380e-01
  -2.2631454e-02   1.6709365e+00
   3.6183562e-01   2.5891888e+00
   3.7924805e-01   1.9414462e+00
   7.8029613e-02   1.8985684e+00
   7.1842867e-02   1.9786574e+00
  -3.4433898e-01  -2.1368279e-01
  -5.4784415e-01   5.7491684e-01
   4.8816700e-01  -7.8997886e-01
   3.3488186e-01  -2.2205799e-02
   4.7727767e-01  -5.2455907e-01
  -8.6767737e-02  -1.4265233e-01
  -1.7531457e-01   1.2404343e-01
   4.3541229e-01  -6.8390801e-01
  -1.3832676e+00  -1.1379348e-01
  -2.5509587e-01  -5.8977316e-02
  -8.0257238e-01   2.2786533e-01
  -6.7567171e-01   1.2626436e-01
  -5.5030412e-01   4.2433303e-01
   2.1768477e-02   7.8676021e-01
  -6.2265561e-01   2.1945315e-01
  -2.1431170e-01   5.5276008e-01
   6.8207991e-03   1.0764434e+00
   3.8708430e-01   7.6821308e-01
   2.8083725e-01   3.6996301e-01
   5.5251874e-01   4.5702515e-01
   3.6137506e-01   4.8625242e-01
   1.0033425e-01   6.6889031e-01
   6.6836048e-01   1.2391227e+00
  -5.7868399e-01  -1.8080571e-01
  -1.2472284e-01   2.0629707e-01
  -3.4531997e-01  -2.8373087e-01
   4.3417106e-01   9.0765374e-01
  -3.9047218e-01   7.9414597e-01
  -2.6453667e-02   7.5696594e-01
   1.3678353e+00   9.4174468e-01
   4.0515835e-01  -2.1478886e-02
   6.2146520e-02   7.2304500e-01
   4.5127278e-01   8.6277844e-01
   1.1997838e+00   7.5866403e-01
   1.2521848e+00   3.7312985e-01
  -4.5506370e-01   1.0772282e+00
  -1.1250963e+00  -9.5652194e-02
   1.5776180e-01   1.0276072e+00
   9.0688049e-03   1.0505506e+00
   7.4770166e-02   1.1636938e+00
  -1.8846638e-01   1.0463322e+00
  -5.3672658e-01  -8.2638992e-01
   8.4361278e-01   3.2865784e-01
   9.3012951e-01   4.8225982e-01
   5.9656062e-01   3.1497859e-01
   5.0160296e-01   8.7912455e-01
  -1.5794585e+00   4.5734853e-01
  -5.9246759e-01   1.1578531e+00
  -1.0799130e+00   3.7704385e-01
  -8.3895201e-01   1.2827290e+00
   6.9715548e-01   3.1404740e-01
  -7.5169440e-01  -3.0943747e-01
   7.5901061e-01   1.0958460e+00
  -3.8722211e-01  -1.2665896e+00
   6.6608854e-01   3.0194733e-01
   1.9226335e-01  -1.3608511e-01
   4.1213222e-02   1.4553650e-01
  -3.4521653e-01   7.6748049e-01
  -2.5697744e-01   1.2035405e-01
  -1.5190170e-01   1.3989902e-01
  -6.9172482e-01   1.4291397e-01
  -2.1773739e-01   6.5597844e-02
   3.0531533e-02   6.3936650e-01
   7.0133961e-01   2.0138630e-01
  -3.8188766e-01   8.6241586e-01
  -9.4713102e-02   1.3076520e+00
   4.7101759e-01   8.6422320e-01
   4.1922368e-01  -2.0192507e-01
  -1.8907022e-01   8.4067607e-01
  -2.5481859e-01   7.7608285e-01
  -1.6501635e-01   1.2114180e-01
   1.5124090e-01   6.8646288e-01
   7.6145393e-02   1.8903825e-01
   3.7333821e-01   1.2046775e+00
  -9.6050903e-02   1.4088298e+00
  -6.0644339e-01   1.4487541e+00
  -4.1835723e-01   1.2932719e+00
  -2.2760863e-01   4.7654538e-01
  -7.0998672e-01   1.1543222e+00
   2.9283034e-01   2.5376102e+00
   6.3198579e-01   2.0007990e+00
  -3.0602314e-01   1.2956226e+00
  -1.3642906e+00   5.9810697e-01
  -7.6782774e-01   1.0316627e+00
  -3.2570862e-01  -2.7440894e-01
   1.6489639e+00  -2.3443780e-01
  -9.4313218e-01  -7.0640149e-01
   6.2733287e-01   1.2452008e+00
  -2.3783453e-01   7.0840732e-01
   1.4459240e-01   8.8153074e-01
  -1.0074373e-01   4.9224825e-01
   1.3697211e+00  -1.2394035e+00
  -5.1235668e-01   6.7462831e-01
   2.9584631e-01   1.0724280e+00
   1.3747011e-02   1.0185622e+00
   1.2180062e+00   5.6180238e-01
   2.7484174e-01   4.1127893e-01
   7.5459916e-01   2.8943344e-01
   5.1321111e-01   4.1133205e-01
   2.8056329e-01   1.3689259e-01
  -5.1877159e-01  -4.6870140e-01
  -1.1519090e+00  -2.4128846e-01
  -1.1418093e+00   1.5385890e-01
   5.1083718e-01   5.9411992e-01
   1.8004178e-01   2.3712774e-01
  -2.3597295e-01  -4.0848950e-02
  -4.3455528e-01  -2.2692120e-01
   7.3982948e-01   1.0567526e+00
   7.3398221e-02   3.0751408e-01
  -1.2546211e-01  -6.3802554e-01
  -3.1641637e-02   2.0660523e-01
   6.7915742e-01  -9.0826598e-02
   1.3513910e-01   3.5541571e-01
  -3.1047836e-01   2.1756292e-01
  -1.9101819e-01   1.5748236e-01
   8.7360407e-02  -2.3955702e+00
  -3.4107909e-01  -1.7607435e+00
  -4.9316129e-01  -1.6694698e+00
  -8.2084109e-01  -1.3733021e+00
  -1.4182482e+00  -7.6179204e-01
  -9.2032638e-01  -4.3394751e-01
  -9.4914092e-01  -1.1741334e+00
  -1.1122629e+00  -7.2538356e-01
   3.9436062e-01  -1.1756106e+00
   9.7409807e-01  -1.4994250e-01
   1.2016665e+00   2.3507179e-01
  -8.3473221e-01   1.4415635e+00
   7.8392588e-01   1.5280972e+00
   6.7267260e-01   1.3575285e+00
   2.2310778e-01   2.3522313e+00
  -1.6075607e-01   2.7413911e+00
  -3.4370130e-01   2.6187018e+00
   8.3720476e-01   2.4402920e+00
   1.2570381e+00   1.8640307e+00
   9.6281467e-01   2.2009485e+00
  -4.8171388e-01  -6.8909576e-01
  -3.8928638e-01  -9.2118239e-01
  -4.0507599e-01  -6.4846475e-01
  -7.0712008e-01  -8.6465039e-01
  -2.8402867e-01   1.5783958e-01
   3.2865453e-01   6.8823037e-01
   5.2549408e-01   1.2100267e+00
   3.1645747e-01   1.2428867e+00
  -3.1258475e-01   2.2855698e-02
   3.8380078e-02   1.9319465e+00
   2.5583173e-01   1.9437567e+00
   8.7467326e-01   1.9967428e+00
   2.4013441e-01   1.5814563e+00
   3.0799123e-01   3.9433221e-01
  -1.2513376e-01   7.5026691e-01
  -2.0918687e-02   1.8472632e+00
   4.2097236e-02   1.8016333e+00
   3.1107282e-01   6.4311916e-01
  -2.9369670e-01   1.4933049e+00
  -2.2122794e-01  -2.6531492e-01
  -6.1506477e-01   6.2814116e-01
   4.2828410e-01   1.3752909e+00
   2.8739190e-01   1.5121117e-01
  -8.2735632e-02   1.7022840e+00
  -3.7678626e-02   8.3695156e-01
  -2.4994688e-01   4.4205914e-01
   2.1834004e-01   1.2262210e+00
   9.9000965e-02   1.9515688e-01
   2.3463973e-02   5.9923899e-03
   5.7743185e-01   6.5485661e-01
   4.0068947e-01   2.0643108e-01
   2.4971527e-01   7.2222127e-01
   2.8368551e-01   1.7880561e-01
  -1.8438139e-01   5.3514287e-01
   1.7852261e-01   1.6127448e+00
   1.5838293e-01   1.6623228e+00
  -1.2075902e+00   1.7534249e+00
  -5.2751110e-01   8.7786254e-01
   3.5834210e-01   1.6206893e+00
  -9.6809026e-02   1.8602725e+00
  -4.2589773e-01   1.7551975e+00
  -2.7830298e-01   9.1897724e-01
   5.9257194e-01  -1.5821391e+00
  -6.1164306e-01   1.4950207e+00
  -2.8343717e-01   1.7469964e+00
  -1.4034939e+00   1.1100905e+00
  -7.8951052e-01   1.5045324e+00
   5.8608655e-01  -1.6144516e+00
   9.7722324e-01  -1.8200113e+00
  -1.0476856e+00  -2.1853095e-01
   6.3876891e-01   1.6397000e+00
  -2.9563153e-01   1.1621483e+00
   8.2788089e-01  -1.8917010e+00
  -1.8979432e-01   9.5922779e-01
   5.6607158e-01  -1.4844626e+00
  -5.5578886e-01   1.1190076e+00
   2.7165440e-01   1.4825694e+00
  -9.1349810e-03   1.4547276e+00
   1.1685300e+00   9.2980052e-01
  -9.3685479e-01  -3.1407656e-01
  -8.4593623e-01  -1.7834901e-01
  -1.1901146e+00   9.1329738e-02
  -1.4770886e+00   4.5744453e-01
  -1.0701197e+00   9.0742249e-01
   2.2461570e-01   2.0082992e+00
   1.0887237e+00   8.7502709e-01
   1.0430872e+00   1.7399435e+00
   8.6946816e-01   1.7946108e+00
   4.0853950e-01   1.6591894e+00
   1.3090765e-01   8.9261216e-01
   1.9934194e-01   1.0257433e+00
   7.9462817e-02   7.0992827e-02
  -6.6107919e-01   1.3461217e-01
  -4.5808161e-01   9.5923757e-02
  -6.9052787e-01   1.5747112e-01
  -1.1282056e-01  -3.4797065e-01
  -6.4587211e-01   9.8419567e-01
   4.5517316e-01   2.2767682e+00
   5.2513738e-01  -1.2663672e-01
   5.5135425e-01   2.4194529e+00
   1.3639400e+00   3.2729534e-01
   1.1487436e+00  -8.0713223e-01
  -7.3685252e-01  -5.1296935e-01
  -4.2181574e-01  -6.1657060e-01
   9.3682337e-02  -4.2758191e-01
   1.2333755e-01  -2.4983119e-01
   1.4323407e-01   8.8414561e-01
   2.7139714e-02   7.1762305e-01
  -1.1661130e-01   1.8351940e+00
  -1.1841101e-02   2.1442787e+00
  -3.5659285e-01   2.1185478e+00
   3.3302746e-01   1.8527646e+00
   5.8327899e-01   1.1330927e+00
   3.4001340e-01   1.6111498e+00
  -1.3111995e+00   2.1659932e-01
  -1.0466234e+00   6.9884234e-01
  -4.4217688e-01   7.7296550e-01
   6.8673880e-01   1.2666871e+00
   2.2276012e-01   2.2928489e-03
   2.4902878e-01   1.6867405e+00
   3.1081876e-02   7.6379206e-01
  -1.6697131e-01   4.5721847e-01
   5.1015314e-01   1.2189681e+00
  -1.6038956e-01  -3.0843013e-01
  -1.6690108e-02  -4.1900871e-02
   6.7818909e-01   5.3666134e-01
   4.3742765e-01   1.2763388e-01
   3.4989810e-01   6.5103101e-01
   2.8629831e-01   9.1029026e-02
  -7.6406754e-02   5.0423341e-01
   5.4714489e-01   1.6076310e+00
   5.2745587e-01   1.6506841e+00
  -4.1241745e-01   1.4482158e+00
  -7.0106612e-01   1.9616368e+00
  -1.9223556e-01   1.1172639e+00
   1.9362110e-03  -9.1739170e-01
  -6.2512364e-01  -1.1362811e+00
   3.3869221e-01  -8.4299106e-01
   6.8396986e-01  -4.8649359e-01
   5.7326056e-01  -2.5752339e-01
   2.1043802e-01   7.6578505e-01
  -1.2285882e-01   1.8928272e+00
   1.4456267e-01   5.8892329e-01
  -4.2845281e-01   1.5763282e+00
  -6.8450239e-01   1.8995904e+00
  -8.4551963e-01   1.7624506e+00
   3.9822370e-02   1.7398236e+00
   5.5795476e-01   1.1689375e+00
   1.5582062e-01   1.5146807e+00
   2.5255102e-01  -1.5297733e-01
  -7.5940330e-01   2.7723864e-01
   1.2356065e-01  -9.4988762e-01
   5.9441113e-01  -6.9464378e-01
  -1.2662259e+00   7.3940134e-01
  -8.4819604e-01   1.0388693e+00
   4.0401450e-01   3.8608569e-01
   8.1078078e-02   1.4281128e+00
  -1.1544407e-01   1.6068850e+00
  -1.1905734e-01   1.5974460e+00
   4.1777492e-01   1.5817847e+00
   7.8315313e-01   9.4843933e-01
   4.5178322e-01   1.3594177e+00
  -5.8155444e-01  -5.0548171e-01
  -7.5459639e-02   2.0048060e+00
   2.2556245e-01   1.9256760e-01
   3.0440225e-01   6.1694272e-01
  -1.1802872e-02  -4.9850794e-01
   2.1966464e-01   5.5946121e-01
  -1.5150034e-01   2.5246249e-01
  -1.5208108e-02   5.5665541e-01
  -2.2726393e-01   8.2763009e-01
  -3.3071522e-01   7.2497466e-01
   6.4387520e-01   6.3023363e-01
  -2.5676929e-01   3.6382993e-02
   2.9620842e-01   4.8280246e-01
   4.3381952e-01   1.0530901e+00
   2.4082518e-01   1.0846938e+00
  -2.9936337e-01  -2.4909646e-01
  -2.5004458e-02   1.7364271e+00
   1.7821063e-01   1.7366106e+00
   7.6228808e-01   1.8759794e+00
   2.2060488e-01   1.3629877e+00
  -2.6576905e-01   2.1256009e+00
  -6.1085374e-01   1.3746534e+00
  -1.4398401e-01   5.4554674e-01
  -1.1259475e-01   1.6663198e+00
  -4.5807340e-02   1.6088335e+00
   2.4446208e-01   5.0995644e-01
  -3.5835814e-01   1.2737610e+00
  -2.5791464e-01  -4.1155635e-01
   9.9339686e-02   6.0329787e-01
  -1.6500705e-01   1.2900484e+00
   1.7089167e-01   6.2312350e-01
   1.4319945e-01   4.9536470e-01
  -1.9571323e-01   2.7187800e-01
  -1.2351164e-01   1.1432011e+00
  -5.7082420e-01   4.6311203e-01
   1.2699002e-01  -3.4903103e-02
   3.0585765e-01   1.6887028e+00
  -3.1791280e-02   8.2418288e-01
   2.4056893e-01   6.2547025e-02
  -6.2672384e-01  -1.0613145e-01
  -1.0478991e+00  -1.7104355e-01
   1.4293747e+00   3.2463659e-01
   1.2010894e+00   6.7290646e-01
   8.0171224e-01   3.3034242e-01
  -1.1401625e+00   1.9645906e-02
  -9.6411157e-01   2.3847014e-02
  -6.7016982e-01  -2.1398221e-01
  -1.0628518e+00  -2.0563253e-01
  -4.3836778e-01  -3.3074635e-01
  -4.0385786e-01  -1.2449410e-01
   7.6536308e-01   6.4725147e-01
   1.0581176e+00   3.4360557e-01
   5.6128445e-01   5.1966308e-01
   7.4583960e-01   3.2958851e-01
   6.7593506e-01   5.5368863e-01
  -7.5436454e-01  -3.8973427e-01
   8.4110904e-01   8.8483359e-01
   7.0899233e-01   4.3517863e-01
  -6.9978250e-01  -1.5164599e-01
  -3.7764848e-01  -7.9265802e-01
  -6.0287776e-01  -3.0619286e-01
   5.7377250e-01   9.0329330e-01
   1.0957722e+00   5.7010199e-01
   9.4401035e-01   6.6675974e-01
   9.5071736e-01   2.9979920e-01
  -2.5336692e-01   6.5801848e-01
  -9.8814923e-01   5.7671695e-01
  -1.4180311e+00   1.0957769e+00
  -9.0472515e-01   1.2589538e+00
   1.7584769e+00  -1.4620626e+00
  -9.4280528e-02   1.1831446e+00
  -4.5677615e-02   4.8966688e-01
   1.3658912e+00  -1.5014348e+00
   7.4410179e-01   5.7945170e-01
   2.3753661e-01   8.0168779e-01
   1.1666688e-01   2.4264241e+00
  -8.1545393e-02   1.2651129e+00
  -5.1112185e-01   1.0746056e+00
  -2.4305546e-01   1.4168900e+00
  -5.7251971e-01   2.0701853e+00
  -4.1609472e-01   1.7575328e+00
  -6.6238504e-01  -6.6706972e-01
  -4.6108633e-01   1.6026706e+00
  -4.0575685e-01   1.4838161e+00
  -1.6286142e-01   7.9728364e-01
  -1.7212818e-01   8.1705000e-01
  -3.9416030e-01   1.3470226e+00
  -3.6024340e-01  -6.1645405e-01
  -1.0394540e-01  -5.1934361e-01
  -8.6227674e-01  -7.8585146e-02
  -1.0059349e+00   2.7842813e-01
  -1.1536351e-01   3.3424004e-01
  -3.7081328e-01   8.5025744e-01
   2.4868953e-01   2.3104455e+00
   4.0030746e-01   2.4243145e+00
   1.7786949e-01   2.6938888e+00
   6.9152965e-01   2.1213351e+00
  -2.2725908e-01   1.1963497e+00
  -1.0102086e+00  -3.7902378e-01
  -6.6055571e-01   2.7551193e-01
  -7.2877046e-01   9.7527820e-02
  -2.7517351e-01   1.4876166e+00
  -2.9735847e-01   5.9625409e-01
   2.2206818e-02   1.2090408e+00
   2.5854481e-01   6.5737265e-01
   5.5334260e-01   1.9324183e+00
   9.3242829e-01   2.6834899e+00
   9.2336260e-01   2.7321710e+00
   7.1715382e-01  -1.1251023e-01
   7.4982107e-01  -4.6370071e-01
   3.4264694e-01   3.5584544e-03
  -1.4161129e-01   7.9281080e-01
  -1.2695185e+00  -1.0452991e-02
   8.3740778e-02   1.8409738e+00
   1.8503024e-02   1.3739037e+00
   1.0323656e-01   8.4070249e-01
   2.2768112e-01   8.1768907e-01
   1.7503376e-01  -1.5536946e+00
   8.2326506e-01  -1.0079047e+00
  -2.0330500e-02   5.9574356e-01
   1.4967596e-01   9.1046139e-01
   2.4070145e-01   4.7601355e-01
   1.1036520e+00   1.0506281e+00
   9.6178677e-01   4.6545231e-01
   2.6913351e-01   2.1749858e-01
  -7.3607975e-01  -2.5047137e-01
   1.0582932e+00   1.3084674e+00
   1.0031060e+00   1.3796423e+00
  -5.8285741e-01   7.5041530e-01
  -8.7783776e-01   1.2879254e+00
   3.2018107e-01   8.8567954e-01
  -8.2273959e-01   7.2980430e-01
   8.3566319e-01   1.6013127e+00
  -1.7490998e-02  -6.0776958e-01
   7.6732355e-01   2.9551524e-01
   2.0721483e-01  -2.4601093e-02
  -6.6470570e-01  -4.8764258e-01
  -1.7316279e+00  -2.8694711e-01
  -1.4833924e+00  -7.1821019e-01
  -6.9624231e-01   3.5899646e-01
  -7.5218653e-01   8.9340220e-02
   3.6978829e-01   1.7986430e+00
   3.5948259e-01   2.1332364e+00
  -3.4795794e-01   2.7494011e-01
   2.6487446e-01   1.5824712e+00
   7.4011364e-01   1.3493449e+00
   4.0585812e-01   7.4937893e-01
  -3.8332987e-02   7.9900448e-01
   7.6824805e-01   1.0955977e+00
  -1.3011589e+00   6.5754191e-01
  -9.1327999e-02   7.6206034e-01
  -9.7239713e-01   5.4515404e-01
  -4.9139505e-01   5.5918873e-01
   5.0679874e-01   7.5780153e-01
   8.7237742e-02   6.0456774e-01
   4.6406094e-01   1.0152417e+00
   5.1495740e-01   1.2647348e+00
  -3.8443306e-01   6.8101629e-01
  -5.4788744e-01   9.7743195e-01
   1.1418994e+00  -9.9670671e-01
   4.3116683e-03   1.6047387e+00
  -7.1001494e-01   5.6412211e-01
   5.2213909e-01   1.2836862e+00
   6.3621755e-02   4.8567017e-01
  -8.8512563e-01   4.5463936e-01
  -8.2983891e-02   1.2881161e+00
  -4.4774153e-02  -1.8156002e-01
   8.3029839e-02   5.1248064e-01
   2.1913314e-01   9.8630637e-01
   3.3991300e-01   1.2838906e-01
  -9.7858620e-02  -2.1837110e-01
  -3.9026007e-01   2.3417692e-01
  -5.6662910e-01   2.8055864e-01
  -9.2727530e-02  -5.6371358e-01
  -1.5626922e-01  -3.3200399e-01
   4.2180815e-01   5.0961239e-01
  -3.0385675e-01  -5.2413516e-01
   1.6931102e-01  -1.0852906e+00
   8.6555869e-01  -5.2227156e-01
   6.4167355e-01  -4.9103672e-01
   7.9170554e-01   1.2345605e+00
   1.2948798e+00  -1.1916713e+00
  -1.6376824e-01   1.0042739e+00
  -1.8559229e-01   1.6432638e+00
   2.3989412e-01   1.3626565e+00
  -2.6894887e-01   2.2407670e+00
  -4.0329942e-01   1.5796843e+00
   1.3412479e-01   1.7706028e+00
   7.6312798e-01   4.8830984e-01
  -1.3066450e+00   1.3535430e+00
  -3.5964771e-01   5.0964033e-01
  -3.3700093e-01   1.8613920e+00
  -1.0102590e-01   1.2456525e+00
   2.5931440e-01   1.1209568e+00
   3.8855367e-01   2.1969900e-01
  -1.3770216e-01  -1.8449421e-01
   1.1791582e+00   1.1634212e+00
  -5.8651126e-01   4.5220381e-01
  -6.7740326e-01   1.9034906e+00
  -5.2321342e-01   1.4720744e+00
   1.6105897e-01   1.0530253e-01
  -1.3070738e-01   3.0726231e-01
   5.5136814e-01   1.6286548e-01
   8.9481689e-01  -1.0366323e-02
  -2.9703007e-01  -6.7140396e-01
  -1.5287491e-01   4.9697650e-01
   5.3711473e-01   2.5836180e-01
  -2.7186859e-03   4.8498852e-01
   8.4778044e-01  -3.3103710e-01
  -8.0800247e-02   8.7287945e-01
   9.3502345e-01  -6.4324412e-02
  -1.3530073e-03   6.6015451e-01
  -8.1535779e-01   5.9793081e-01
  -1.9595865e-01   6.8423111e-01
  -4.9785069e-01   1.8268230e+00
  -4.4675163e-01   1.0887884e+00
  -8.0527444e-01   4.2454465e-01
  -3.2851507e-01   2.7641060e-01
  -6.4022599e-01   1.1130857e+00
  -2.8049592e-01   8.6261412e-01
  -3.1611021e-02   7.8573072e-01
   7.8036286e-01   3.6031616e-01
   2.0339929e-01   1.3882598e+00
   5.6865581e-01   1.1011687e+00
  -4.9638429e-01   5.2110400e-01
  -6.0124577e-01   1.0292350e-01
  -1.9427715e-01  -2.3739992e-01
  -1.4986865e-01   1.1978739e+00
   4.0247999e-01   7.6296388e-01
   1.6062891e-01  -1.6173290e+00
   1.0661185e-01   1.1576996e+00
   8.3857806e-01   1.9284250e-01
   6.4623845e-01   3.7084290e-01
   5.0830682e-01   9.6918939e-01
  -1.1667901e-03   9.8422231e-01
   4.4742178e-01   8.6382923e-01
  -3.7964696e-01   2.4323405e-01
  -7.0770404e-02   6.2473072e-01
  -5.7424556e-01   8.3560140e-01
  -4.4225958e-01   7.3388772e-01
  -4.7325601e-01   1.3309209e+00
  -4.7378638e-01   9.2294523e-01
   3.6626264e-01   3.7735267e-01
  -5.7015469e-01   6.0255264e-01
   8.9676444e-01  -7.7362606e-01
   1.3291696e-01   1.5273380e-01
  -4.7673829e-01   4.8143812e-01
   3.7505884e-01   3.1599347e-01
  -3.0243080e-01   1.0682178e+00
  -3.0837803e-01   9.8492494e-01
   1.6848845e-01   9.3321539e-01
  -2.7291770e-01   1.4120211e+00
  -3.4285262e-02   3.7652728e-02
   4.2180966e-01   1.9578695e-04
  -3.2210324e-02   1.6060139e+00
  -2.7382289e-01   3.6518187e-01
   1.1785423e+00   2.3221895e-01
   1.2552428e-01   5.8891774e-01
  -9.0173121e-01   1.4382003e+00
  -3.8565392e-01   1.4222385e+00
  -1.2559262e-01   1.6397367e+00
   8.0949647e-02  -2.7965545e-01
  -1.6548377e-01   1.0412374e-01
   1.6840901e-01  -1.4765645e-01
  -1.2681648e+00   1.2203273e+00
  -3.0085999e-01   2.4839627e-01
  -3.5999496e-01   7.1856801e-02
  -1.2109229e+00   1.2088620e+00
   3.0012347e-01   1.4501366e-01
   5.1337283e-01   5.6692026e-01
  -3.8998827e-01   3.1441859e-01
   9.9965129e-02  -6.1212093e-01
   5.5297335e-01  -6.4403140e-01
   4.9754540e-01  -8.1725477e-01
   8.5724027e-01  -3.5152983e-03
   2.3284530e-01  -9.0012871e-01
   3.8512500e-01  -5.1082368e-01
  -1.5626624e-01   9.9023566e-01
   1.3843570e-01   7.8329183e-01
  -3.6170518e-02   6.2927241e-01
  -1.0437378e+00   1.8454485e-01
  -6.8065259e-01   4.4964973e-01
  -2.2989105e-01   1.7020962e-01
  -2.9004455e-01   8.0022179e-01
  -2.7384201e-01   4.4057073e-01
  -4.0931421e-01   4.5950238e-01
   3.8424906e-01   6.9363064e-01
   1.4823534e-01   7.7467357e-01
   4.9998308e-01   1.1244044e+00
  -9.9872947e-02   1.0294505e+00
  -2.3504839e-01   5.4784512e-01
   3.1247076e-01   6.5291393e-01
   8.6925577e-01   4.1056002e-01
   3.9042552e-01   4.8909955e-01
   6.7825528e-02   7.5880810e-01
  -4.0825549e-02   7.7971287e-01
   6.8478514e-01   5.6061600e-01
   5.9498539e-01  -8.8306394e-03
  -8.0033581e-01   1.1211733e+00
  -1.6254722e+00   5.7345296e-01
   1.0909788e+00   7.8398981e-01
   1.5874909e-01   6.5533133e-01
  -1.1486577e+00   6.6022773e-01
  -6.4951364e-01   8.4503677e-01
  -8.1451897e-01   1.0421172e+00
   5.4364973e-01  -3.4418916e-01
   1.9585580e-01  -1.8802676e-01
   6.1748254e-01   4.5147691e-02
  -1.3125413e+00   2.8932269e-01
  -1.9564246e-02   3.4705857e-01
  -3.2350968e-02  -3.7376221e-01
  -1.2385868e+00   3.6832142e-01
   5.9983901e-01   4.8084155e-01
   4.4780183e-01   8.2162316e-01
  -1.0335517e+00   4.7884686e-01
  -1.4417202e+00  -1.4221726e-01
   1.2965643e+00   3.5141233e-02
   1.3423486e+00  -1.8144135e-01
   1.1008722e+00   6.5729549e-01
   1.1490939e+00  -5.0518739e-01
   9.7859234e-01  -2.0861434e-01
   2.1165775e-01   7.8080021e-01
  -3.2130450e-01   6.2357829e-01
  -1.2751169e-01   8.1684607e-01
  -7.5266585e-02   2.5836710e-02
   3.7142475e-02   4.1717919e-01
   5.3155908e-03   3.5509361e-01
  -2.5822599e-01   4.7365205e-01
  -4.3050792e-02   8.3142569e-01
  -3.7642331e-02   2.1151522e-01
   2.3641838e-01   2.7061431e-01
   3.7246770e-01   7.6864904e-01
   5.3776218e-01   1.1687859e-01
   7.7068075e-02   3.2557987e-01
   2.3443617e-01   5.6008219e-01
  -3.6374366e-01   1.1392495e-01
  -5.6429933e-01  -2.6439769e-01
  -1.4812812e+00  -1.2142274e+00
   9.9520196e-02   7.4261839e-02
   2.1260777e-01  -1.0298747e-01
   1.5560438e+00   7.6649172e-01
   4.4087985e-02   9.5025657e-01
   3.3441916e-01   2.1717141e-01
  -9.6781453e-02   7.2762205e-01
  -3.7370673e-02   1.3242842e+00
   6.5816732e-01   1.3702375e+00
   5.2661638e-01   1.0320204e+00
  -8.5353827e-01  -1.5248927e+00
  -8.8371447e-01  -5.4553625e-01
   7.9372939e-02  -6.7754233e-01
  -8.7040688e-02   8.2742252e-02
   9.1839253e-04  -1.4938977e-01
  -3.5450512e-01   1.7003585e+00
   1.1974763e-01   7.3020406e-01
   4.5425919e-03   3.1839343e-01
   2.3696425e-01   2.3268217e-01
   1.3192592e+00   1.2961331e+00
   5.5123458e-01   1.0148793e+00
  -7.5539071e-01   1.3242880e+00
  -8.7905391e-01   1.0890815e+00
  -5.5304124e-01   1.0420086e+00
  -1.2409061e+00   2.2063958e+00
  -1.1653330e+00   1.5704496e+00
  -5.7449362e-01   9.8599075e-01
  -1.7323367e-01   5.9023528e-01
  -2.9937075e-01   3.1748509e+00
   8.5919739e-01   8.4121770e-01
   1.3781866e+00   1.5546591e+00
   2.6400465e-01   1.0908596e+00
   1.1207012e-01   8.6009513e-01
   3.3314319e-01   2.2838114e-01
  -3.3323179e-01  -5.4089002e-01
  -1.8861806e-01  -4.1701340e-01
   4.2877014e-01   1.1391338e+00
   1.5760811e+00  -1.8944596e-01
  -1.1746503e+00   2.3461014e-01
   5.1537616e-01  -1.0336487e+00
  -1.4689347e+00   2.4760754e+00
  -3.4253558e-01   8.7130003e-01
  -1.0276834e+00   2.8653965e+00
  -1.3771492e+00   2.6016195e+00
  -9.4586271e-01   2.1580132e+00
  -3.3434569e-01   2.6003800e+00
   2.0961269e-01   2.0962628e+00
   6.2855145e-01   1.9263997e+00
   2.5873598e-01   2.4552660e+00
   1.8031407e-01   1.3060883e+00
   5.9501281e-01  -1.8088223e-01
   3.3384380e-01   6.1598637e-01
   1.5375120e-01   1.1495096e+00
   3.8703986e-01  -4.5784124e-01
   2.8828179e-01  -7.0476482e-01
  -1.5398782e-02  -8.1207285e-01
   5.7417473e-01  -1.2015899e+00
   5.2842974e-01  -6.4725166e-01
   7.9268299e-01   7.9052750e-01
   5.8147896e-01   8.3348532e-02
  -1.2955069e+00   2.5408354e+00
  -4.1971544e-01   9.0925489e-01
  -8.3450005e-01   2.8590974e+00
  -1.2776349e+00   2.6177848e+00
  -8.1574098e-01   2.1606993e+00
  -3.4357422e-01   2.5975944e+00
  -2.7644514e-01   3.5957341e+00
   6.3395401e-02   2.0697606e+00
   3.6209197e-01   1.8665404e+00
  -6.1952831e-02   2.4056641e+00
   4.3698123e-01   1.6845510e+00
   6.0464763e-01  -1.8913041e-01
   3.2789694e-01   6.0796311e-01
   5.4624808e-01   1.1927061e+00
   3.2562494e-01  -4.7155626e-01
   2.0844910e-01  -6.5985692e-01
   8.9032193e-02  -7.9886647e-01
   7.0349155e-01  -1.2078928e+00
   4.8771127e-01  -6.9104241e-01
   6.8348183e-01   7.3743457e-01
   4.8601826e-01   6.1696846e-02
  -3.6522244e-01  -6.6133921e-01
  -1.1581612e-01  -5.5758655e-01
  -8.5433360e-01  -2.2280714e-01
  -1.0088759e+00   2.3033673e-01
  -1.5825940e-01   3.3602501e-01
  -3.4759223e-01   8.4477816e-01
   2.6129389e-01   2.2834054e+00
   4.3975649e-01   2.3640125e+00
   4.1063693e-01   2.1209693e+00
   6.8377841e-01   2.1103703e+00
  -2.2874199e-01   1.1749013e+00
  -1.0849730e+00  -3.3107927e-01
  -7.3391260e-01   3.3345262e-01
  -7.9993076e-01   1.5077605e-01
  -2.8125329e-01   1.5705400e+00
  -3.7051590e-01   6.2947112e-01
   1.2742351e-02   1.1942943e+00
   1.7752206e-01   5.9803652e-01
   5.6643862e-01   1.8945338e+00
   9.3822317e-01   2.6302187e+00
   9.3753078e-01   2.7010346e+00
   8.7646163e-01  -1.8582653e-01
   7.5371250e-01  -5.3190105e-01
   2.9133044e-01  -7.6002065e-02
  -9.4979783e-01   1.0585023e+00
  -4.8317660e-01   6.9928725e-01
  -1.1763712e-01   7.3376738e-01
  -7.4809606e-01   1.7970640e-01
  -6.9838006e-01   4.6676610e-01
   2.4447836e-01   6.1381402e-01
  -6.8383466e-01   2.9992704e-02
   1.8214602e-01  -7.9342729e-02
   3.3561228e-01   6.9585757e-01
   1.8803035e-01   1.2503476e-01
  -1.9490261e-01   5.9381385e-02
  -3.0257497e-01  -2.8335413e-01
   6.2661681e-01  -3.7016052e-01
   3.4457801e-01   9.8824183e-02
  -1.2661617e-01  -5.3318209e-01
   4.3173443e-01  -3.5421742e-01
   1.1066858e+00  -3.3795529e-02
  -1.9980230e-01  -1.7884401e-01
   1.0449363e+00   2.7479412e-01
  -7.4438191e-01  -7.7742586e-03
  -1.0554732e+00   2.0832830e-02
  -1.0758642e+00   5.4673785e-01
  -7.2489855e-01   1.2364924e+00
  -1.1988943e+00   1.8540121e-02
  -8.8917209e-01   1.7991664e+00
  -9.8049912e-01   1.0465529e+00
  -8.7197874e-01   4.7482224e-01
  -1.0449189e+00   4.3291364e-01
  -7.6487984e-01  -1.9980659e-01
  -4.6930263e-01  -1.4141745e-01
  -5.2913457e-01  -6.6867221e-01
   9.2061440e-02   9.4252579e-01
   1.1940943e+00  -2.1617523e-01
   1.4741654e+00  -5.6220750e-01
  -3.3029842e-01   1.7378011e+00
   1.3462786e+00   5.6158726e-01
   1.7195374e+00   9.8091028e-02
   5.6654774e-01  -5.6070183e-01
   1.2116117e+00  -7.7059613e-02
   1.5219949e+00   1.0444820e+00
   1.5534052e+00   7.0937961e-01
  -5.2522021e-01   1.3174652e+00
  -2.9493893e-01   1.6531634e+00
   2.9050680e-01   1.1411122e+00
  -8.0183718e-01  -5.2465776e-01
  -6.0669690e-01  -5.0651658e-01
  -3.8300545e-01   1.0742276e-01
   9.6630661e-02   2.7714596e-01
   1.6431638e-01  -4.6601419e-01
  -2.1077812e-02  -2.2735001e-01
   2.7455794e-02   5.7985522e-02
   1.9936807e-01   7.2636507e-01
  -7.3560485e-03   1.4826915e+00
  -5.3086691e-01   1.0688362e+00
  -7.6969343e-02   4.9042813e-01
   2.6550631e-01   1.2899240e+00
  -1.9516031e-01   2.2762276e-01
   4.2429662e-01   6.5520251e-01
   1.0383795e+00   7.0861023e-01
  -8.3327317e-01  -8.3123514e-01
   9.7570570e-01   9.3387538e-01
   7.9423641e-01   1.1577708e+00
   8.0715501e-01   1.6124317e+00
   5.2060834e-01   1.5131314e+00
  -1.9269968e+00  -1.4365890e-01
  -8.5633987e-01  -1.0041941e+00
  -4.9475711e-01   1.2948246e+00
  -1.4226106e+00   4.2600426e-01
  -7.5206369e-01   4.2931941e-01
  -1.1830532e+00   8.5831566e-01
   4.5224291e-01   1.8967744e+00
   7.7602556e-01   1.9979946e+00
  -4.8356525e-01  -1.5249686e+00
   3.4353251e-01   2.1489789e+00
   1.0594185e+00   6.3212106e-01
  -1.4192357e+00   2.8091401e-02
   1.5654272e+00   4.6159471e-01
   1.3042779e+00   9.0747027e-01
  -2.4773378e-01   2.7043096e-01
   1.7141067e+00  -3.7890846e-01
   9.6905456e-01   9.7955955e-01
  -8.1221353e-01   2.1101317e-01
  -1.1105571e+00   1.0124610e-01
   1.8199642e+00  -3.4066747e-02
  -6.2268689e-01  -1.5864012e-01
  -7.2984541e-01   1.3089382e+00
  -8.1079940e-01   4.2127251e-01
  -8.3002442e-01   9.3112953e-01
  -1.1598967e+00   7.0081043e-01
  -9.5270399e-01   1.1322315e+00
  -4.7632119e-01   3.1068141e-01
   1.8692730e-01   1.3979388e+00
   2.0175238e-01   7.2789521e-01
  -6.1506748e-01   1.0076802e+00
  -9.7579047e-01   8.1391216e-01
   3.5819417e-01  -1.4226464e-01
   4.6436097e-01   2.2651725e-01
   7.9367236e-01   5.6703600e-01
   1.0831676e-01   2.5263656e-01
  -1.8073637e-01   1.1579745e-01
   1.4357362e+00   7.5305087e-01
  -2.2290514e-02  -3.0992898e-01
   2.6099752e-01   1.4420418e-01
   9.8897604e-02  -7.1135594e-03
   6.1663842e-02  -7.0882014e-02
   9.7416195e-01   5.3295278e-01
   4.6285049e-01   4.4903149e-01
   1.3459444e+00   9.2103115e-01
  -1.0341861e+00  -4.0583955e-01
  -1.1453777e+00  -1.8711227e-01
  -9.0206690e-02   1.7558123e+00
   3.0651450e-02   9.0506501e-01
   5.1136374e-01   4.0595319e-01
   9.5535302e-02   1.3528860e+00
  -5.5064278e-01   1.6180318e+00
  -4.8195174e-01   4.4555458e-01
   6.3228860e-02   7.7302361e-01
  -1.0304313e+00   6.4820689e-01
  -6.0182997e-01  -2.3065947e-02
  -9.9667156e-01   1.1427878e+00
   1.7362884e-01   6.8993865e-01
   3.0228144e-01   6.8787965e-01
   4.6812088e-01   1.2653640e+00
   8.5825874e-01   5.4909343e-01
   1.8233275e+00   6.7051813e-01
   1.7195180e+00   6.3149959e-01
  -9.0072133e-02   5.0403843e-01
  -1.1969723e-01   1.8210578e+00
  -2.4399163e-01   1.5984199e+00
   3.3914399e-01   1.7497177e+00
  -1.6739786e+00   7.8236208e-01
  -1.1519970e+00   6.9773672e-01
  -6.5346789e-01   1.2203703e+00
   4.4851483e-01   5.7573187e-01
   1.1917736e-01   5.7645147e-01
   5.2634952e-01   5.4732135e-01
   8.4334234e-01   1.9077108e-01
   2.9644040e-02   8.9837587e-01
  -1.3456418e-01   1.3669554e+00
  -5.1888612e-01   1.2239568e+00
  -7.7391447e-01   5.9333339e-01
  -8.2825735e-01   8.0182665e-01
   2.5114986e-01   3.6464175e-01
   4.2184938e-01   8.4647756e-01
   7.1619969e-01  -7.8883045e-02
   5.3252665e-01  -2.0498983e-01
   6.0276775e-01   5.2629764e-01
  -6.6552277e-02   1.1811341e+00
   4.2416845e-01   6.4925600e-01
  -2.5742897e-01  -4.9070560e-01
   3.5351941e-01   9.5252931e-01
   7.8983751e-01  -3.2192987e-01
  -1.5620589e-01  -1.4861835e-01
   1.8875517e-01   4.6409090e-02
  -7.4798577e-01   3.3969844e-01
  -9.3536635e-01  -7.0504413e-02
  -5.6317378e-01   1.8331002e-02
  -1.5591325e-01   1.3251888e+00
   1.0428748e-01   1.0184894e+00
   1.9383028e-01   8.5915871e-01
  -2.0234045e-01   2.5964591e+00
   1.5066427e-01  -3.3438556e-01
   3.6364174e-01   8.6118461e-01
  -1.3606518e-01   2.5392583e+00
   6.9791105e-02   4.6110176e-01
   8.5054548e-01   5.0967182e-01
   3.4237062e-01   6.0319091e-01
   4.3685936e-01   3.0109206e-01
   3.8682516e-02   8.9139889e-01
  -1.7143403e-01  -4.6078103e-02
  -2.0562193e-02   5.8858500e-01
   3.2321868e-01   3.7853628e-01
   2.6400205e-02  -6.3111989e-01
  -1.1149675e-01   4.4537486e-02
   1.4288105e-01   3.5505101e-01
  -2.8259088e-01   4.0440237e-01
  -4.2264934e-01   1.1755790e+00
  -3.8207472e-01   4.5929964e-01
  -1.3714897e+00   1.3574810e-01
  -1.3879680e+00   2.0118807e-01
  -7.7891316e-01   8.3165112e-01
  -4.6131112e-01   5.6840690e-01
  -2.0895960e-01   6.4959457e-01
   1.1123844e+00  -2.2571414e-01
  -3.3594473e-01   9.4217958e-02
   5.3420486e-01   9.6847084e-02
   9.1492977e-01   6.6807837e-01
   8.0302075e-01   1.4936670e-01
   5.3669633e-01   3.9687269e-01
   5.5795137e-01   8.2848327e-01
  -2.1215814e-02   8.7041483e-02
   6.6194396e-01  -1.9410370e-01
   7.7012781e-01  -2.7174440e-01
  -2.6952641e-01  -7.1431281e-01
  -1.2994282e+00   1.6959889e+00
  -7.6072124e-01   1.3915818e+00
  -5.5812868e-01   7.0189508e-01
  -1.5328168e-01   1.2078625e-01
  -3.1868813e-02   7.7421755e-01
  -1.4666800e-01   9.4919928e-01
   3.0380001e-01   8.9267914e-01
   1.1953313e+00  -1.0802610e+00
  -1.4961169e-01   1.5368194e+00
  -6.2219432e-01   1.5699778e+00
  -6.9853961e-01   9.0671215e-01
   1.3275739e-01  -3.5740600e-01
   2.3708543e-01  -2.0513867e-01
   6.8980883e-01   7.4720277e-01
  -2.1053237e-01   8.2375325e-01
  -2.3473866e-01   1.0027984e+00
   6.3545048e-01  -3.5211104e-01
  -2.0841758e-01  -9.2113146e-01
   7.8741549e-01  -1.2751333e+00
   9.8566381e-01   9.4409092e-01
  -3.3303788e-01  -1.8960343e+00
   4.3985593e-01  -1.5712804e+00
  -3.2843558e-01   8.8587993e-01
  -8.1625413e-01   4.2572426e-01
   1.1057960e-01   7.8715476e-01
   2.1828152e-01   8.7481363e-01
  -1.9063824e-01   1.4394026e+00
  -3.6689082e-01   9.7768398e-01
  -5.5416997e-01   3.7545213e-01
  -4.7837039e-01   1.4297713e+00
  -7.1731751e-02   1.1951841e+00
   2.1636022e-01   2.5480322e-01
  -1.3233942e-02   4.1313189e-01
   5.9912275e-02   1.0853782e+00
   1.4800504e-01   5.8787668e-01
   1.5213431e-01   9.1318321e-02
  -6.5590761e-02   4.6006632e-01
   4.7706640e-01   3.6349333e-01
   4.4713899e-01  -3.9087617e-01
   1.0558372e+00   8.7173932e-02
  -2.0775312e-01   1.7153120e+00
   5.5646199e-01   1.0857993e+00
  -1.9587714e-01   5.6145897e-01
  -1.9791196e-01   1.8080564e+00
  -7.6443267e-02   1.7135466e+00
   1.4765246e-01   1.3980605e+00
  -4.4137159e-01   3.2908667e-01
  -2.6857166e-01   1.3269117e+00
  -3.2743451e-01   5.4039765e-01
  -3.7970639e-01   5.0223034e-01
   9.5832438e-01   2.1739008e-01
  -7.7801746e-02   4.0883810e-01
   1.1965197e-01   1.1957573e+00
   3.9078058e-01   8.2457469e-01
  -3.2057365e-01   1.3934749e+00
  -1.0735349e-01   1.6529849e+00
   4.0198013e-01   1.0417005e+00
  -9.7893312e-01  -3.5909947e-01
  -7.8911743e-01  -3.8769026e-01
  -7.5039470e-01   9.2098086e-02
   6.8507007e-02   2.3549047e-01
  -1.9854150e-02  -4.5562761e-01
  -2.3401853e-01  -2.3171244e-01
  -4.5107270e-02   3.2825873e-02
   2.6269327e-01   6.6504405e-01
   2.0563044e-01   1.4480158e+00
  -4.0593548e-01   1.1451681e+00
  -2.8114909e-02   4.9481301e-01
   4.4584224e-01   1.2072899e+00
  -3.0995836e-01   1.9828004e-01
   5.2003585e-01   5.7246173e-01
   1.1592730e+00   5.1981754e-01
  -1.0742795e+00  -6.5329531e-01
   1.0645461e+00   7.1301435e-01
   9.3513254e-01   9.6223484e-01
  -1.8815010e-01  -4.6025333e-02
  -2.9802967e-02   2.9062666e-01
  -8.4897823e-01   5.9062407e-01
  -1.2760484e+00   4.1328446e-01
  -2.8477472e-01  -1.1836839e-01
  -3.0478888e-01   1.6515871e+00
  -1.9160963e-01   1.5295770e+00
  -1.2583604e-03   1.1755216e+00
  -1.9702802e-01  -2.4069540e-01
  -1.4898588e-01   9.0518413e-02
   9.4734812e-01   2.8855983e-01
   1.5149634e-01  -6.5300896e-01
   2.7192678e-01   3.4776614e-01
   6.3029118e-01   7.8014859e-01
   5.6118976e-01   4.6279048e-01
   3.2630679e-01   4.7347051e-01
  -1.5221449e-01   1.2169036e+00
  -7.3340405e-01  -1.4719663e+00
   4.6287506e-01   1.9970690e-01
   7.7944129e-01  -1.6358428e-02
   2.2616841e-01  -1.0737713e+00
  -1.9582777e-01   1.5245184e+00
  -3.6293691e-01   1.1830808e+00
  -8.4376550e-01   1.0476213e-01
  -1.1448856e+00  -7.4473130e-01
  -7.5117972e-01  -2.8912470e-01
  -1.3618072e+00  -2.4497263e-01
  -6.4487513e-01   1.4968806e+00
  -4.1995679e-01   1.7513676e+00
  -5.3630510e-01   1.5477992e+00
  -8.8883798e-01   1.6873737e+00
   5.9038453e-01   8.9113758e-01
   1.1795678e+00   9.0033064e-01
   1.0921152e+00   1.1744744e+00
   6.3676339e-01   1.2717807e+00
   2.6515021e-01   5.8916196e-01
   5.8259169e-01   1.2697172e+00
   3.1289002e-01   1.0992100e+00
   2.9102874e-01   1.8817932e-01
   4.4060720e-01   1.5781549e+00
   1.7592789e+00   9.0842511e-01
  -7.7817372e-01   1.2841809e-01
  -1.1194945e+00   1.7751898e-01
  -1.2512540e+00   5.5613373e-01
  -1.1800255e+00   1.2511246e+00
  -1.1799776e+00   9.5597473e-02
  -1.7115057e+00   4.7151347e-01
  -2.0001098e+00   1.9999512e+00
  -1.0485965e+00   5.0059431e-01
  -1.1988641e+00   4.4380216e-01
  -7.6629281e-01  -1.2270475e-01
   1.4531291e+00   4.0011336e-01
  -4.5639938e-01   1.2859161e-01
  -4.3337547e-01  -5.7136835e-01
   1.6225444e+00  -2.2175465e-01
   1.0050529e+00   9.3128421e-02
   1.4442227e+00  -6.8647343e-02
   1.3850816e+00   4.4970503e-01
   9.7064911e-01   8.6241258e-01
   1.5262963e+00   5.2504987e-01
   5.3980795e-01  -3.4440157e-01
   1.0437107e+00   3.2715547e-01
   1.0593857e+00   1.4252519e+00
   1.0741887e+00   1.0768415e+00
   4.2942064e-02   6.9831979e-01
   1.1149467e+00   4.1739518e-01
   2.8866942e-02   9.0450042e-01
  -9.6528009e-01   5.1869484e-01
  -9.4620222e-01   2.1798050e-01
  -3.2766946e-01   9.9682369e-01
   3.4068582e-02   6.9809719e-01
   2.6445016e-01   9.7511254e-01
  -3.7069052e-01  -4.1695974e-01
  -2.4054724e-01  -3.7248854e-01
   5.2244619e-02   1.7508865e-01
  -1.6197297e-02  -2.3916320e-02
  -3.0385398e-01   6.7317982e-01
   1.1100104e+00   1.0518722e+00
   8.6028506e-01   1.1062112e+00
  -9.0689371e-01  -1.2008215e-01
  -1.0106694e+00  -1.8560206e-03
   7.9585409e-01   8.9123725e-01
   9.2328795e-01   4.9020073e-01
  -1.3895252e-01  -8.8428451e-02
   8.7253700e-01  -6.4218567e-01
   4.5031262e-01   6.1581865e-01
  -4.9832044e-01   1.3001593e+00
   3.8830073e-01   4.8792880e-01
  -7.1190914e-01   1.3132577e+00
   2.6405701e-01   8.0479932e-01
   1.6029192e-02   1.1368637e+00
  -2.2364185e-02   4.6785711e-01
   1.7555632e-01   9.0707333e-01
  -3.1842845e-01   4.6640002e-01
   6.0334962e-02   1.1059912e+00
  -5.1155653e-01   1.8318786e+00
   4.3578826e-01   1.2451929e+00
  -1.7747266e-01   9.8227653e-01
   2.9040691e-01   1.3499075e+00
   1.3187461e+00  -7.0004448e-01
  -6.6658768e-01   1.3325080e+00
  -5.5601759e-01   1.2581259e+00
  -6.4187973e-01   7.9975068e-01
  -1.6753269e-01   9.2574766e-01
  -1.7219261e-01   1.1218413e+00
   2.5071449e-01   8.8006272e-02
  -6.0274415e-01   4.2679167e-01
   8.8553978e-01   2.2463514e-01
  -3.2730185e-03   9.7866274e-01
  -2.4056962e-01   6.7663867e-01
   1.3671274e-01   4.2166084e-01
  -2.8386879e-01   9.9777677e-01
   1.2739673e-01   2.0935196e-01
   1.2354283e-01   3.0288598e-01
  -4.0427915e-01   2.3599855e-01
   5.3307444e-01  -2.6870879e-01
   3.1937144e-01   1.2689612e-01
   2.7136758e-01  -2.6940890e-02
  -3.9053720e-01   8.0492215e-01
  -2.7634329e-01   5.9834604e-01
  -2.7391221e-01   3.6220261e-01
   1.8895031e-02   9.3959503e-01
  -2.5452480e-01   1.2678017e+00
   1.9857444e-02   1.6746951e+00
   2.0813246e-01   1.3127750e+00
   7.3932912e-02   7.7729621e-01
   4.3090617e-01   1.8460023e+00
  -1.5753781e-01   2.1639149e+00
  -7.7898158e-01   7.0543379e-01
  -8.0462264e-01   1.0621958e+00
   5.9612187e-01   1.4107174e+00
   1.2755477e-01   4.0603089e-01
   6.6065981e-01   7.5093434e-01
   3.3217132e-01   2.3880135e+00
   3.8565626e-01   1.1163224e+00
   1.1278848e-01   1.9008561e+00
   9.8966925e-02   1.8386810e+00
  -1.2120785e-01   1.3361682e+00
  -4.3892871e-01  -2.6201948e-01
   3.3026245e-02   7.8967244e-01
  -4.1696862e-01   1.3409584e+00
   8.3249609e-02   2.4950565e-01
   9.9707543e-02   1.5369205e+00
  -1.4991142e-01   1.3238756e+00
  -1.5894344e-01   6.6488692e-01
   7.1748115e-01  -2.4785115e-01
   1.0825797e+00   7.8988918e-01
   1.0895749e+00   8.9941322e-01
  -1.1653293e-01   1.8307037e-01
   5.2821511e-01   1.2699168e-01
   3.3847994e-03   1.0955504e-01
   4.3411083e-01   5.4572748e-01
   1.0692942e+00   3.4540136e-01
   1.0126072e+00   6.0311012e-01
   3.6574950e-01  -1.6805810e-01
   3.4608788e-02  -2.4411550e-01
  -4.6913491e-02   7.3390649e-02
  -3.5672508e-01   2.1850670e-01
  -7.0862044e-01   3.8095428e-01
  -7.0734657e-01   4.2463153e-01
  -5.2052216e-02   2.8200184e-01
  -1.1370707e+00   5.5126659e-01
  -9.7537372e-01   3.7564685e-01
   6.5819196e-02  -2.3241944e-01
  -1.3557057e+00   1.6242573e-01
  -9.4708451e-01   1.5336360e-01
  -6.1651008e-01  -4.4116848e-01
   7.6615551e-02   7.0357089e-01
  -1.0108480e-01  -6.0443683e-01
  -2.8434146e-01  -6.2648955e-01
  -9.8756079e-02  -1.1537203e-01
  -1.2714146e-01   1.7228473e+00
  -6.9666361e-01   1.0119551e+00
  -5.1134706e-01   8.2033085e-01
  -9.4758266e-02   7.6283199e-01
  -5.2283980e-01   2.7310493e-01
  -4.6728847e-01   1.0578078e+00
   2.7294293e-01   8.4874870e-01
   3.9722434e-01  -4.3986047e-03
   3.3139107e-01   3.6105041e-01
   7.1586436e-01  -4.2955682e-01
   2.2294733e-01   7.4473888e-01
  -4.1126255e-02   1.3158078e+00
   6.0806526e-02   1.6422633e+00
   9.4829479e-01   3.0278326e-01
   5.3577043e-01   2.8936057e-01
  -8.1997705e-02   3.9086089e-01
   1.6618691e-01   1.5997873e+00
  -3.9522975e-01   1.1272238e+00
  -4.3308164e-01  -1.0616625e-01
  -4.0839125e-01  -1.9129667e-01
  -5.8539508e-02   6.7395971e-01
   1.6447426e-01  -4.9484772e-01
   5.4775284e-02   1.3047773e+00
   4.4774764e-01  -2.1087690e-01
   5.1431421e-01   5.6984879e-01
   4.9244024e-01   3.8074329e-01
   2.0223014e-01  -2.9002183e-02
   1.5693400e-01   1.3693133e-01
   8.5566513e-02  -2.4993837e-01
  -1.6312259e-01   1.7252456e+00
   8.0687724e-03   5.5297859e-01
   9.6125970e-02   1.2626427e+00
  -1.7853432e-01  -7.8091738e-02
   2.0285207e-01   5.3770019e-01
  -3.0330456e-01   7.5599960e-03
  -1.3418702e-01  -5.1831933e-01
  -4.3532767e-01  -3.1995823e-01
  -7.0667422e-02   1.0092426e+00
   1.6040886e-01   1.1047183e-01
   1.9690326e-01   2.7440261e-01
  -4.6266043e-02   8.6048828e-01
   7.2756257e-02   1.0603260e+00
  -2.8320544e-01   8.5259859e-01
   6.7110051e-02   4.4432030e-01
  -1.3803349e-01   6.3475182e-01
   7.5197588e-01   1.2433316e+00
   1.0672404e-01   2.3635782e-01
   7.7632742e-02   5.7114015e-01
   1.2485261e-01   9.0135250e-01
   2.3161104e-02   8.0344062e-01
  -4.4786940e-01  -5.1620690e-01
  -5.9548301e-01  -1.2751365e+00
  -2.8745588e-02   7.5670688e-01
  -7.2947629e-01   5.2317784e-01
   1.2511870e+00   1.0799148e+00
   1.2525731e-01   1.1364959e+00
   1.7909281e-03   3.7657128e-01
   7.7517644e-02   1.2068091e-02
   3.1908660e-01  -7.7854497e-01
   2.2379019e-02  -8.4557239e-01
  -4.5028774e-01   1.2355911e+00
  -1.5225271e-01   1.2994789e+00
  -2.1473964e-01   8.5405467e-01
  -2.2171650e-01   9.7558054e-01
  -2.1856318e-02   7.6553522e-01
   1.4018263e-01   4.7543719e-01
  -7.0657346e-02   1.5869579e+00
   1.4527528e-01   1.1352430e+00
  -9.5288296e-03   5.3616064e-01
   3.3813764e-01   1.6758060e+00
  -2.3979446e-01   1.9790409e+00
   1.6856717e-01   1.9045121e+00
   4.8331928e-01   1.2088500e+00
   1.3382133e-02   2.5984949e-01
   5.5509208e-01   5.4270623e-01
   2.4890262e-01   2.1313321e+00
   6.8837310e-01   2.3558113e+00
  -1.4454879e-02   1.7482514e+00
   2.2238253e-02   1.6585169e+00
  -1.8617825e-01   1.1481894e+00
  -5.2744008e-01  -4.9054528e-01
  -3.7110754e-02   5.9093644e-01
  -4.8734456e-01   1.1406389e+00
  -7.2614211e-01   6.6688725e-01
   1.2601020e-02   1.3427903e+00
  -2.5012952e-01   1.1084569e+00
  -2.4543409e-01   4.4589324e-01
   6.9325987e-01   7.7352738e-01
   3.0404949e-01   1.1083637e-01
  -3.9818316e-01   3.7916782e-01
   7.1067504e-02  -7.2398483e-02
   6.0600610e-02   5.9776191e-02
  -1.7413832e-01  -2.4404166e-01
  -1.1871886e-01   1.7954477e-01
  -2.0742654e-02   5.1640443e-02
  -5.6523274e-02   1.2679422e+00
  -1.3579753e-01  -2.1855920e-01
  -3.7890723e-01   6.4011808e-02
   7.3524710e-02  -6.8212596e-01
   5.1777163e-01   1.6538617e+00
   9.6381725e-01   3.4736752e-01
  -4.9744025e-01   5.3741986e-01
  -4.2697164e-01   4.7815516e-01
  -4.7666815e-01   8.5488078e-01
   8.0796892e-01   5.2709252e-01
   2.8456810e-01  -4.5610818e-01
   5.3477273e-01   2.8473729e-02
   2.7349276e-01   6.0965816e-01
  -2.1042025e-01   1.2171699e+00
   7.2066935e-02   8.1039292e-01
   4.3323893e-01   7.4611737e-01
   5.6451429e-01   1.1263961e+00
   5.3143511e-02   6.3547779e-01
   1.0104116e+00   3.4948901e-01
  -1.0845146e-01   9.8734641e-01
   1.8273685e-01  -1.0722094e-01
  -4.2177000e-01  -2.0320815e-01
   3.1023061e-01  -2.9700692e-01
  -3.1897477e-01   1.2301987e+00
  -2.9598422e-01   7.9993774e-01
  -4.3151791e-02   7.4938993e-01
  -1.4823417e-01  -2.5167495e-01
  -3.8688333e-01   8.9946307e-01
  -3.8714030e-01   8.6037418e-01
  -5.4567321e-01  -5.1397895e-01
  -7.6146508e-02  -6.3217891e-01
  -1.5843152e+00  -1.5505374e+00
   6.5977040e-02   8.6044309e-01
   1.1983688e+00  -2.7623747e-01
   7.7436949e-01   1.6223116e+00
   1.3989192e-01  -1.1789523e-02
  -4.1307508e-02   1.1136783e+00
   1.8826253e-01  -2.3500119e-01
   2.9149029e-01   1.2135513e+00
   8.4919067e-02   1.8269469e+00
   3.6794107e-02   1.5952576e+00
  -4.4519209e-03   9.9487926e-01
  -4.6300913e-01   3.2065186e-01
   6.3296547e-01   9.4363623e-01
  -7.0075172e-01   4.6625095e-01
  -6.0443235e-01   1.3662476e-01
  -3.3624961e-01   2.1684178e-01
  -6.2665625e-01  -2.6648969e-02
  -1.2431998e-01   3.1695476e-01
  -4.7417804e-01   9.0783709e-01
   3.9459515e-01   1.3646569e+00
  -4.3227732e-01   1.4836801e-01
  -5.5726624e-01   8.6325246e-01
  -8.2859747e-01   9.6428655e-01
  -1.5509534e-01   2.8553922e-01
  -7.0842118e-01   6.1638930e-01
  -6.6001715e-02   3.4296877e-01
   6.6698634e-01  -1.7364571e-01
  -1.3136389e-01   8.2577910e-01
  -3.2432872e-02   2.6016785e-01
   1.0014080e+00  -4.2419142e-01
   3.8141431e-01   6.3355218e-02
  -3.8164505e-01   6.4833738e-01
  -4.2734757e-01   2.6734692e-01
  -4.3076069e-01  -1.2417068e-02
  -3.1392821e-01   5.0054136e-01
   2.4456361e-01   9.5403133e-02
  -5.4195651e-01   2.7703285e-01
  -4.6425505e-01   4.3201527e-01
   5.2372164e-01   3.9820561e-02
   5.5702724e-01  -2.1132470e-01
   3.2819177e-01  -2.9528192e-01
   6.7857069e-01  -7.8556339e-01
   6.5718823e-01  -9.3847358e-01
  -5.9036991e-02  -5.3185208e-01
   1.3071204e+00   1.4818636e+00
  -3.8499227e-01   7.5063081e-01
   3.7104500e-01  -8.8413867e-03
   2.2485536e-01   1.0823148e+00
   8.6607535e-01  -3.6074181e-01
   7.4733590e-01   1.1384079e+00
   6.5155772e-01   1.7008954e+00
   4.9738296e-01   1.1039109e+00
   1.1861638e-01   1.0097169e+00
  -2.7694900e-01   3.0612394e-01
   7.6934167e-01   9.8301355e-01
  -9.2792623e-01   7.4125410e-01
  -1.7218604e+00   4.9585464e-01
  -9.8531867e-01   2.8855641e-01
  -5.8324822e-01   3.3918565e-01
  -9.0498027e-01   9.5862378e-02
  -2.5676505e-01   4.1277400e-01
  -4.9191167e-01   9.4564055e-01
   1.4564828e+00   1.3826671e+00
  -4.1682475e-01   1.8878121e-01
   1.1084530e+00   4.2654011e-01
   1.5448793e+00  -4.9341434e-01
  -6.5749996e-01   9.0830948e-01
   1.3034676e-01  -1.5200356e-03
   2.2173767e-01   1.0625347e+00
   8.3850406e-01  -5.1353888e-01
   8.3984210e-01   1.0152876e+00
   9.3832385e-01   1.5301179e+00
   4.5309179e-01   1.4857992e+00
   7.5017683e-03   1.0468212e+00
  -4.3120587e-01   3.7921402e-01
   5.9461435e-01   9.6676122e-01
  -1.2429294e+00   1.0215158e+00
  -6.9068392e-01   3.3623597e-01
  -1.4842778e+00   5.9792701e-01
  -3.2477420e-01   3.6709572e-01
  -1.3713819e+00   3.7249442e-01
  -6.2593416e-01   5.8166420e-01
  -6.5772429e-01   1.0511643e+00
   1.5171101e+00   8.9116519e-01
  -7.0799323e-01   3.8855406e-01
  -4.8764094e-01   2.2547656e-01
   6.7007505e-01   8.3823780e-01
   6.4646125e-02   4.8505415e-01
  -3.2513069e-01   6.4420228e-01
  -2.7483142e-01   7.0174005e-01
   5.1408431e-02  -9.9802680e-01
  -9.4949824e-01   2.8431852e-01
   4.7648881e-01   9.1996470e-01
  -3.6140423e-01   4.0153091e-01
   1.1358871e+00  -8.7125508e-01
   1.7327488e-01   8.5620685e-01
  -1.3067972e+00  -2.1137452e-01
   7.3109694e-01   7.0254155e-01
   1.3252742e+00   1.0657780e+00
   1.6616405e+00   4.8835620e-01
  -2.2147140e+00  -6.8440676e-01
  -7.8402338e-01  -1.6849918e-01
  -4.6430918e-01   2.7053513e-01
   5.7411097e-01   3.2738632e-01
  -1.9197407e+00  -1.0643627e+00
  -6.6330494e-02   4.0923917e-01
  -6.7216643e-01  -5.5202045e-01
  -1.7648058e+00   5.4762494e-01
  -3.2894556e-01   5.4840665e-01
  -1.0580323e-01   9.5250210e-01
   2.8551383e-01   5.9428424e-01
   1.8066083e+00   1.2833919e+00
   1.5356387e+00   1.4502411e+00
   1.5344778e+00   1.3958809e+00
   7.2921741e-01  -6.9046339e-01
   5.4366062e-02  -6.8630993e-01
  -4.3821248e-01   2.6120955e+00
  -3.5896985e-01   3.6408201e+00
  -3.1934584e-01   3.7257169e+00
  -3.7308305e-01   3.6692889e+00
  -8.3978535e-01   3.6274095e+00
   8.1853483e-01  -6.3515361e-01
  -7.7580001e-01   1.7499462e+00
   8.1342644e-01  -5.1820813e-01
   6.4034945e-02  -2.5787194e-04
  -2.6736184e-01   4.0073491e-01
  -5.1270873e-02   2.9555758e-01
   8.4779821e-02  -1.0508727e+00
   3.8326745e-02   1.9557608e-01
   5.8361605e-01  -5.4102264e-01
  -1.4502174e-01  -2.6828078e-01
  -5.2163115e-03  -3.2602035e-01
   3.2132746e-01  -1.7762578e-01
   1.0750247e-02   4.7977540e-01
   5.5687335e-02   8.1806155e-02
  -2.6718342e-01   6.8628729e-01
  -1.4889773e-01   6.6858413e-01
  -4.0754479e-01   5.4465355e-01
  -2.5194377e-01   3.5998038e-01
   6.0641008e-02   5.5937777e-04
   6.1757419e-01   5.4519475e-01
   3.5569982e-01   5.9728149e-01
   1.1623064e-01   2.4271420e-01
   1.2673692e-02   2.1010529e-02
   2.2953041e-02  -1.2315881e-01
   6.8201764e-02  -2.3427765e-01
  -1.0572193e-01  -5.7941241e-01
  -1.8468483e-01   4.2337604e-01
   1.1200233e-01  -1.2483842e-01
   6.7070936e-01   1.6672110e-01
   3.2615551e-01  -1.7569585e-01
  -2.2649686e-01   4.9523809e-02
  -1.5666466e-01   9.8942264e-01
   1.2997007e-01   9.7247550e-01
  -8.8547168e-01   1.3689835e+00
   4.0502998e-01   2.0482802e+00
   4.7474111e-01   1.8738126e+00
   8.3777694e-01   1.9454729e+00
   1.1947154e-02   1.8375490e+00
   2.3137164e-01  -8.6354816e-01
  -8.0441499e-02   1.9335912e-01
  -4.4595273e-01   9.2271121e-01
  -3.2550422e-01   7.6575984e-01
  -4.9576036e-02   1.6383008e-01
  -1.3977688e-02  -8.2109070e-01
  -1.2358344e+00  -2.2456654e-01
   3.3221801e-01   1.2133884e+00
  -8.4987286e-02   7.1395454e-01
   3.5852683e-01   7.0818972e-03
   7.5599383e-01   1.0527767e+00
  -1.1736925e+00  -3.8933763e-02
  -4.2055626e-01   6.7106637e-01
   4.2700824e-01   9.3141246e-01
   6.0991990e-01  -6.1875058e-01
  -1.0084361e+00   3.5020955e-01
   3.0244589e-01  -2.6467587e-01
   2.6489321e-01  -7.3886353e-02
   2.4680482e-01   4.7488559e-02
   1.9898517e-01  -5.0108490e-01
   9.9770437e-02  -1.4989609e-01
  -4.5077212e-02   2.1247414e+00
  -1.5747942e-01   2.0690980e+00
  -1.3203489e-01   2.0687574e+00
  -2.4208463e-01  -2.1490000e+00
   1.4459260e-01   3.6129493e-01
   5.1294181e-01   1.6188757e+00
  -2.4270034e-02   9.1967913e-01
   9.4771197e-02   1.0226666e+00
  -9.4416595e-01   1.1280514e+00
   2.0066800e-01   1.9679458e+00
   3.1342404e-01   1.8931475e+00
   6.7403252e-01   2.0192391e+00
  -1.3794774e-01   1.8611452e+00
   5.4037812e-01  -8.9208824e-01
  -1.0796382e-02   6.9379444e-02
  -4.3841975e-01   6.6919362e-01
  -3.1637767e-01   6.6512709e-01
  -8.9533558e-03   1.8323777e-02
   2.0002869e-01  -8.2595219e-01
  -1.1004563e+00  -3.2832634e-01
   3.0055019e-01   1.0111304e+00
  -9.6013519e-01   2.9549577e-01
  -3.5892917e-01   7.6604785e-02
  -1.0032450e+00  -4.9605643e-02
  -2.5316545e-01   5.3341408e-02
   6.0355787e-01   3.8619365e-01
  -6.2827602e-01   7.0455139e-01
  -2.2042039e-01   3.2811649e-01
   1.0442821e+00   4.3168160e-01
   2.0973856e-01   5.9586002e-01
  -6.6668373e-01  -1.2577951e-01
  -3.8136412e-01  -4.1806545e-01
  -6.9005691e-01   3.0982982e-01
   8.4984225e-02   5.0383317e-01
  -5.8184647e-01  -4.1479584e-01
   5.3381431e-01   5.5952052e-01
   3.1636318e-01   7.0255585e-01
   5.5370878e-01   1.5753593e-01
   4.5592672e-01   6.8008290e-02
   9.4630397e-01   1.0066838e-01
   9.9544269e-01   1.7044339e-01
  -7.5243479e-01   8.2355721e-01
  -6.3488850e-01   8.0373993e-01
   3.6415424e-01   1.6263462e+00
   7.8437335e-01   1.6374232e+00
   4.9215982e-01   1.3788957e+00
  -1.9201785e-01   2.6946082e-01
  -1.7750446e-01   5.2769223e-01
  -2.8075282e-01   2.5003225e-01
   2.2854123e-01   4.7387470e-01
   1.0121682e+00   4.5966112e-01
   8.0423639e-01   5.3822592e-01
  -3.8082163e-01  -5.6199042e-01
  -9.8540601e-01   2.7120025e-01
  -2.8180717e-01   2.8804456e-02
   8.5137096e-01   7.0694705e-02
   5.0278270e-01   1.1650184e+00
   4.7038934e-01   1.2769596e+00
   6.2759431e-01   1.0089664e+00
   6.5395306e-01   5.6102809e-01
  -2.3618139e-02   1.0617014e+00
  -6.4515602e-01   1.0348082e+00
  -8.4410204e-01   1.8744750e+00
  -9.1249478e-01   1.7323180e+00
  -6.1119681e-01   1.9846336e+00
  -1.1963882e+00   1.4021523e+00
  -6.9204800e-01   4.4160982e-01
  -3.0035444e-01   9.8654003e-01
   3.4474201e-02   1.3854259e+00
  -6.6840359e-01   1.0543152e+00
  -1.4788134e-01   7.6271458e-02
   8.6885408e-01  -3.9854244e-01
   5.6647955e-01  -8.5509146e-02
   1.1393630e+00  -4.5648361e-01
   1.0695648e+00  -1.0299847e-01
   8.8243228e-01  -3.0527291e-02
   1.4525592e-01   1.9951737e+00
  -5.4253880e-01   2.2516057e+00
  -1.2283321e+00   1.2367599e+00
   2.4644080e-01   6.9309973e-01
   8.9180200e-01   7.7947888e-01
   6.9122586e-01   2.2557433e-01
   6.6746524e-01   3.6214649e-01
   1.8890479e-01   3.0873083e-01
   2.2255899e-01   4.4260219e-01
  -1.2774871e-02   3.4914714e-01
  -2.6561101e-01   2.7388810e-01
  -9.9232228e-02   3.6845188e-01
  -2.9193708e-01   2.3512347e-01
  -4.5753776e-01  -3.7780848e-02
   1.9135312e-02  -1.1832027e-01
   4.4206465e-01   4.1564371e-01
  -7.7269886e-02   5.8179136e-01
  -4.9485240e-01   3.6173293e-01
   2.1444934e-01   4.7588447e-01
  -1.6186817e-01  -4.2591157e-02
  -4.2968125e-01   6.3889022e-02
  -3.3205230e-01   4.5813794e-01
  -3.5144167e-01   4.6190926e-01
  -5.3322036e-01  -1.9864231e-01
  -1.1080583e-01  -2.6708396e-01
   3.4237837e-02  -2.3358639e-01
   1.3044903e-02   1.3830837e+00
  -3.0363566e-01   4.8739790e-01
  -1.0496325e-01   1.1736390e+00
  -5.3965138e-01   4.3586941e-01
  -1.8916040e-02   6.2732191e-02
  -6.5406279e-01  -5.5683589e-02
  -1.3054299e-01   1.0245021e+00
   6.4879961e-02   3.1530697e-01
   4.5900517e-01   9.3445167e-01
   2.4150832e-01   7.5281373e-01
   1.2823787e-01   7.0114192e-01
   2.2129245e-01  -1.2728124e-02
   1.3270575e-01   5.6741518e-01
  -5.5614634e-02  -1.8415225e-01
   4.7411935e-03   4.7977131e-01
  -6.4912799e-02   3.7794028e-01
  -4.8673335e-02   4.4003562e-01
   1.0752911e-01  -2.1373677e-01
   6.1238703e-01   3.7553398e-01
  -6.4358893e-02  -4.9080682e-01
   3.7663350e-02   9.9536234e-01
   1.1302245e-01   6.4203472e-01
   3.1103290e-02   6.5008042e-01
   1.2223415e-01   6.4889239e-01
  -1.6727449e-01   6.8215523e-01
  -1.5009885e-01   6.9635358e-01
  -1.8933665e-01   4.8210121e-01
  -4.1421328e-01   4.9851889e-01
  -6.4416087e-02   1.0102294e+00
  -5.6650283e-01   8.6391451e-01
  -2.6303978e-01   1.5815825e+00
   3.4507150e-01   3.5191817e-01
  -4.7483973e-01   6.3270877e-01
  -1.3078828e-01   2.1698854e-01
  -2.5557311e-01  -2.9110849e-02
   1.0800451e-01  -5.9662509e-03
  -2.2709011e-01   8.4443364e-01
   3.8144617e-01   1.4194306e-01
   9.8851214e-02  -1.0278461e+00
   9.6394684e-01  -8.9252635e-01
   7.0182974e-01  -9.4740353e-01
  -1.6059283e-01   1.0580837e+00
  -2.9528545e-01  -4.4332559e-01
   7.8561061e-02   5.5773188e-01
  -1.7254433e-01   9.5152466e-01
   4.2587992e-01   9.7570845e-01
  -4.6364783e-01   1.7850970e+00
  -2.6165993e-02   8.3858312e-01
   1.7711043e-01   1.0784419e+00
  -1.5734251e-01   4.4868497e-01
  -1.0945717e+00   3.7799517e-01
   2.0564820e-01   1.0919765e+00
   2.3347341e-01  -6.9411469e-02
   7.4005738e-01  -7.4468637e-02
   4.3639400e-01   1.5146429e-01
  -2.9470639e-01   8.6280514e-02
   2.1801383e-01  -3.8636484e-01
   1.4971880e-01  -2.0660892e-01
   1.9707964e-01   9.1803942e-01
   2.1191637e-01   7.1714966e-01
   1.0633871e-01   8.7513983e-01
   6.0880122e-01   9.1510347e-01
   2.9022140e-01   9.1116312e-01
   2.9568359e-01   1.2039307e+00
  -3.1341595e-01   7.6068573e-01
  -2.5890831e-01  -3.9067640e-01
  -2.6204887e-01  -4.4439313e-01
  -5.7706388e-02   2.6967300e-01
   1.9400582e-01   1.2170958e+00
   2.0862137e-01  -1.0665013e+00
  -4.1084679e-01  -2.9398410e-01
  -5.0365824e-01   1.5851160e-01
  -1.9067400e-01  -3.4390639e-01
  -2.0167588e-01  -8.9533359e-01
  -4.2288663e-01  -2.5034146e-01
   5.3119006e-01   1.1145249e+00
   4.3358657e-02   9.1927316e-01
   2.2456370e-01   1.1116241e+00
  -5.4017905e-01   1.2657627e+00
   2.1373188e-01   7.8419125e-01
  -1.1558261e-01  -2.7386592e-01
   1.5207032e-01  -2.1266002e-01
  -1.4577641e-01   1.5335715e+00
  -4.2489731e-01   1.3284630e+00
  -4.3611323e-01   1.6374152e+00
  -7.5762766e-01  -7.5573369e-02
  -1.0073718e+00   9.4120974e-01
  -3.9270380e-01   1.3929167e+00
  -1.1206147e+00   4.9791138e-01
  -7.0922183e-01   5.6557828e-01
  -6.9783952e-01   7.5831580e-01
  -3.2489332e-01   3.2038076e-01
  -2.3329293e-01  -1.9040055e-01
  -3.4905323e-01  -5.0741232e-02
   7.3998435e-01   1.4706101e+00
   7.7705648e-02   7.0511992e-01
   1.2414394e+00   1.3011390e+00
   2.1288738e-01   8.4035259e-01
   1.6027592e+00   9.4298170e-01
   9.0048419e-01   1.4349303e+00
   9.0571452e-01   1.5006604e+00
   9.1843103e-01  -1.6196849e+00
  -7.6670711e-01   7.3786245e-01
  -6.3564254e-01   1.0809613e+00
  -5.4212507e-01   1.1255200e+00
  -1.6303142e-01   5.6555820e-01
  -2.8697975e-01   7.5432473e-04
   1.9496644e-01   6.5329610e-01
  -1.1685123e+00   7.2445059e-01
  -5.8339617e-01   7.3472654e-01
  -2.4357507e-01   1.2466488e+00
  -2.0533836e-01   9.2166820e-01
  -3.6119419e-01   8.2157817e-01
  -1.8957865e-01   7.0088899e-01
  -6.3074731e-01   2.2465720e-01
   4.7745498e-01   8.2722891e-01
   2.1022653e-01   7.7348959e-01
   5.8106167e-01   3.6053071e-01
   1.1108043e+00   4.8640983e-01
  -4.4318596e-01   2.2885777e-01
   2.0959261e-02   7.5535931e-01
  -2.4996080e-01   8.4780179e-01
   5.7605020e-01  -4.1605376e-01
   5.5156630e-01   5.8151198e-01
   1.6597941e+00   2.2025968e-01
   1.0870909e+00   6.4826518e-01
  -8.2195317e-01   2.7232149e-01
  -4.8170032e-01  -3.1144613e-01
   9.2673016e-01   3.6455574e-01
  -6.4310768e-02   1.8100435e-01
  -2.4308442e-01  -4.6153119e-01
  -1.2281763e-01   3.1800099e-01
  -9.9859713e-02   1.0054662e+00
   3.2301197e-01   3.9103545e-01
  -2.2768453e-01   1.5957299e+00
   3.4159596e-01   3.4941550e-02
  -4.4055173e-01   7.7703937e-02
  -6.1613410e-01   1.2953423e-01
  -3.5516726e-02   1.0046284e-01
   3.3132504e-01   2.4936512e-01
   3.6118260e-01   9.2230238e-01
   8.6976738e-01   2.8604055e-01
  -7.5318416e-01   8.4188277e-01
  -5.9049134e-01   1.1978670e+00
  -3.0967692e-01   1.3540102e+00
  -1.7957222e-01   5.7800111e-01
  -3.8940111e-01   1.4093367e-01
   1.5307324e-01   5.9987621e-01
  -1.1513963e+00   9.4901623e-01
  -5.3559971e-01   7.6720337e-01
  -1.5336528e-01   1.2530344e+00
  -1.2551975e-01   9.0485215e-01
  -3.4254718e-01   8.7041219e-01
  -1.9874392e-01   7.4283345e-01
  -7.6418345e-01   3.4243679e-01
   4.9962025e-01   7.4682492e-01
   1.9919147e-01   6.7863490e-01
   5.4111183e-01   2.3491979e-01
   1.1302196e+00   2.9012834e-01
  -5.2413115e-01   3.4942092e-01
   3.8645684e-02   7.2182008e-01
  -2.5079635e-01   8.4166625e-01
   4.0950062e-01  -5.0882818e-01
   5.9928942e-01  -1.0847741e+00
   1.5974371e+00  -8.4666783e-02
   1.1005196e+00   4.1070455e-01
   7.4052218e-02   7.8461765e-01
   3.9416275e-01   1.0922098e+00
   6.9709976e-01   5.2607667e-01
   6.9127367e-01   6.4663204e-01
   2.6303222e-01   5.4499456e-01
   3.3787066e-01  -1.4765660e+00
   2.6297727e-02   5.0836359e-01
  -3.1417066e-01   2.5487725e-01
  -1.5652373e-01   3.9349166e-01
  -2.9950137e-01   2.5349324e-01
  -4.1816042e-01  -5.3937710e-02
  -1.9314956e-03  -1.7598879e-01
   3.8051645e-01   5.7639157e-01
  -7.2181434e-02   7.3518207e-01
  -5.2990420e-01   3.3078527e-01
   1.7077848e-01   6.3161684e-01
  -5.1256091e-02   9.0694417e-02
  -3.6212433e-01   1.3238073e-01
  -2.6560198e-01   6.9928615e-01
  -2.7451617e-01   6.2218196e-01
  -3.5956289e-01  -9.7452371e-02
  -6.3840175e-02  -2.5506047e-01
   1.3419101e-01  -1.1388434e-01
  -1.0184890e+00  -3.0142160e-01
   5.4048426e-01   4.6093340e-01
   1.1517759e+00   3.8885564e-01
   2.6144364e-01  -9.4117935e-01
   2.5762644e-01  -3.0847390e-01
  -6.4253070e-01  -3.8811516e-01
   1.1508618e-01  -8.9158859e-02
  -9.2733845e-01  -1.2333154e-01
  -3.3200217e-01  -1.6172036e-01
  -2.7179166e+00   1.1593003e-01
  -2.2537740e-01  -3.8458021e-02
  -2.0160679e+00   2.9404981e-01
   1.2884711e+00   1.2594601e+00
  -5.9664501e-01  -2.6481560e-01
   1.8341710e-01   7.5094594e-01
   5.3370454e-01  -8.8095823e-01
   1.2864175e+00   1.3507362e+00
   1.4080499e+00   1.3041540e+00
   1.4498907e+00   1.5125539e+00
   1.7534695e-02   1.1872237e+00
   2.7197305e-01   9.1013693e-01
  -8.4805483e-02   1.0273863e+00
   6.8219797e-02  -2.0039682e-02
   8.8122769e-01   6.7869620e-01
   9.4532119e-01   4.2032524e-01
   1.1451500e+00   1.8024329e-01
   1.1060412e+00   5.7482879e-01
   6.3609263e-02   8.2648275e-01
   1.1865312e-01   6.1067114e-01
  -1.0376121e+00   8.5642189e-01
  -8.0330497e-01   1.3110162e-01
   1.2382516e-01   1.0786145e+00
  -5.9150451e-01   7.5078610e-02
   6.2851627e-02   1.3060014e+00
  -3.6033760e-01   4.2273143e-01
   1.5052975e-01   9.5633032e-01
   2.1180797e-01   1.0625415e+00
  -7.3839313e-01   1.5228666e+00
  -1.2682962e+00   1.0649876e+00
  -2.8249064e-01   1.2946072e+00
   6.6772854e-01   2.0540196e-01
  -7.7678072e-01   1.0603830e+00
   1.8172145e-01   2.0050333e-01
  -1.7512717e+00   1.4623856e+00
  -6.9009058e-01   1.8164534e+00
  -1.3012737e+00   1.4247738e+00
  -4.1841987e-01   1.4077418e+00
   1.2500437e-02   1.7460457e-01
  -5.9270698e-01   8.5231373e-01
  -6.0616739e-02   5.9774715e-01
   5.1408102e-01   3.7531907e-01
  -2.6087204e-01   1.6465889e+00
   8.4909059e-01  -8.1936143e-02
   1.0741164e+00   3.2649465e-01
   2.5720600e-01   7.9164325e-01
   1.1579208e+00   2.7206663e-01
   9.4359477e-01   2.2950602e-01
   1.3862494e-01   1.5480733e-01
  -2.4257622e-01   7.3049544e-02
   1.6551309e-01  -1.5907429e-01
   1.7153937e-01  -1.5025179e-02
   5.2856802e-02  -1.6441251e+00
  -3.3318326e-01  -1.7338313e+00
   2.4129756e-01  -1.2080751e+00
   2.8634124e-01   1.2215311e+00
   5.4062539e-01   9.5696584e-01
   1.7868749e-01   1.0889758e+00
  -1.1598090e-01   5.1240088e-01
  -2.8108484e-01   4.8608594e-01
  -2.2644699e-01  -1.4268626e-01
   3.2925513e-01   1.3638914e+00
   5.6538032e-01   1.2722462e+00
   2.0597556e-01   1.0233223e+00
  -1.1415688e-01  -3.1814745e-01
   1.1769488e-01  -2.3038363e-01
  -5.1528732e-01  -3.1683205e-02
   3.9580936e-01   1.5496469e+00
  -7.0293396e-02  -2.6421867e-02
   3.3436413e-01   1.4846061e+00
  -2.2148392e-01   7.5832123e-01
  -3.8842802e-01   4.4282362e-01
   4.9284211e-01   1.6676067e+00
  -4.5605263e-01   1.5947941e+00
  -1.0354798e+00   1.0977893e+00
  -2.2280942e-02   1.3541944e+00
   1.2139053e+00  -7.7750054e-02
   5.3543773e-01   4.9991111e-01
  -9.3219305e-01   1.1012997e+00
  -3.9687272e-01   1.0493875e+00
  -5.5298802e-02   1.8006467e+00
   2.4892112e-01   6.4187673e-01
   8.4997904e-01   4.3078655e-01
   6.7260183e-01   4.0186554e-01
   2.6821359e-01  -1.3577971e-01
   4.1964518e-01  -1.4504549e-01
   4.2032367e-02   7.0738629e-01
  -7.0525229e-01   6.1214435e-01
  -1.5335710e+00  -3.2286345e-01
   1.7777457e-01   4.3518677e-01
   2.1530750e-01   6.4549513e-01
   7.3919535e-01   9.9601414e-02
   1.7372255e-01   7.3786983e-01
  -8.7062900e-01  -3.4985078e-02
  -7.3629624e-01  -6.2675720e-01
  -3.2662293e-01  -1.2198179e+00
  -8.2563757e-01  -1.7855869e+00
   6.0790204e-01   1.4956481e+00
   8.2264758e-01   2.3033632e+00
   1.0932612e+00   1.5840671e+00
  -4.4502452e-01  -6.8838850e-01
   9.7110637e-02   2.2503864e+00
  -1.8236920e-01   2.2768986e+00
  -4.5595215e-01  -4.8185113e-01
   1.0247345e+00   1.8440018e+00
  -7.1672995e-02   2.0179426e+00
  -2.5803401e-01   1.4029338e+00
   3.8956188e-01   1.9518955e+00
   3.3527992e-01   1.1041151e+00
  -1.4885040e-01   2.2560760e+00
  -5.5618567e-01   9.3651580e-01
  -9.7339930e-02  -1.4652398e+00
   6.1642078e-02   1.6675800e+00
  -6.1302606e-01   1.3086015e+00
  -4.3002193e-01   1.4818046e+00
  -3.4802544e-01   1.0485806e+00
  -5.8343202e-01  -1.3983833e+00
  -3.7373185e-01  -1.3408201e+00
  -6.7117495e-01  -1.2533622e+00
  -3.0183276e-02   2.0116507e-01
  -5.6183481e-01   9.8755956e-02
  -6.0783754e-01  -3.2586937e-01
  -2.2597344e-01  -4.7708363e-01
   5.3019778e-01  -8.0832315e-01
  -8.6099406e-01  -5.7187288e-01
  -4.7793416e-01  -7.1257021e-01
  -2.9490040e-01  -3.0996116e-01
   3.8437724e-01   4.1279766e-01
  -7.9538836e-02   2.2699089e+00
   2.4514207e-02   7.4479014e-01
   5.6926538e-01   1.8198959e+00
   5.0922333e-01   2.4410404e+00
  -1.0638299e-01   2.6193356e+00
   8.3174171e-01   2.0329266e+00
   6.6436651e-01   1.7293586e+00
   6.3329940e-01   2.1218088e+00
  -1.0586208e-02   9.0933718e-01
   7.3751898e-01   5.7764929e-01
   3.2807401e-01   5.7995238e-01
   8.9167385e-03   5.0304341e-01
  -2.8351250e-02   6.9804938e-01
   5.9485517e-01   5.0652876e-01
   5.2651952e-01   5.1535830e-01
  -8.4846689e-02   8.1031060e-01
  -7.1116101e-01   6.2938632e-01
  -5.9557356e-01   3.5468777e-01
   2.2100587e-01   5.8360896e-01
  -1.8318777e-01   6.6296236e-01
  -3.5223357e-01   7.1301718e-01
   1.4875231e-01  -1.8183167e-01
   1.2723023e-01   1.5277126e-02
  -2.2649692e-01   3.3555712e-01
   2.9088647e-01   8.0384918e-01
   2.1359127e-01   1.1166564e+00
  -2.4319161e-02   9.7144971e-01
  -4.9131895e-02   3.8513936e-01
  -7.6709216e-02   7.6064141e-01
   6.3226896e-02   4.1060375e-01
   2.8102032e-01   1.1649187e+00
  -1.9673148e-02   7.6584998e-01
  -1.4185591e-01   6.1160452e-01
   4.1351323e-01   9.7387740e-01
   2.9258050e-01   2.2720105e-01
  -6.7764993e-03  -3.9693831e-01
  -1.3295840e-01  -2.7238400e-02
  -2.2928881e-01   7.6347535e-01
  -2.1180458e-01   7.6476196e-01
  -8.0623376e-02  -1.9587203e-01
   1.7012906e-01   4.5905306e-01
  -5.2530984e-01  -5.5909003e-01
  -2.8480439e-01   7.4881647e-01
  -1.6804466e-01   6.8038456e-01
   2.4250144e-01   6.7148270e-01
  -9.8292848e-02   7.0038184e-01
   2.7489872e-02   1.9818715e-01
   1.7198601e-01   4.7736475e-01
  -2.3389896e-02   9.1689102e-01
   5.9001056e-02   3.5904207e-01
   1.6958449e-01   1.1439599e-01
   1.3515939e-01   7.3154097e-01
   1.9532944e-01   4.3016369e-01
   3.0999750e-01   5.8466648e-01
   4.2764210e-01   5.5849229e-01
   4.9947170e-01   1.4934484e-01
   3.6985098e-01  -1.8196344e-01
   4.2883440e-01  -3.2561920e-01
  -8.9912699e-01   6.0186629e-01
  -1.5631896e+00  -2.8030867e-02
  -5.8247208e-01   1.4203142e+00
  -1.8504434e-01   8.2381195e-01
   2.9031042e-01   1.0483120e+00
  -3.6376485e-01   7.7587592e-01
  -5.6746983e-01   9.4677607e-01
  -6.6476968e-01   1.1023959e+00
   2.6090671e-01   5.5997035e-01
  -8.7486824e-01   1.1169032e+00
  -7.2451485e-01   5.3454216e-01
  -2.9008943e-01   8.1307721e-01
   6.2003691e-01   1.2763318e-01
   1.0843867e+00   1.1195938e+00
   3.1060008e-01  -5.8524289e-01
   9.9039701e-01  -1.1583442e-01
  -1.9641469e-01  -3.8072586e-01
  -6.1182525e-01   6.7525045e-01
   2.5482780e-01  -3.6698266e-01
   3.3184896e-01  -6.0309124e-01
   9.1791868e-01  -1.9370375e-01
   5.5485109e-02   1.0060778e+00
   2.5309240e-02   1.7865563e+00
   2.3238969e-01   1.6359331e+00
   3.4005845e-01   1.1512631e+00
   3.3320603e-01  -6.0960452e-01
  -1.1046128e-01  -3.1506824e-01
   1.4362406e-01   1.3072271e+00
   3.1921063e-01   1.2121363e+00
   2.2383195e-02   9.3465225e-01
   3.1277986e-02  -4.0185839e-01
   1.9697197e-01   9.9493592e-01
   2.2560426e-01  -2.0908558e-01
  -7.4352244e-01  -6.4780020e-02
   8.6580301e-02   1.4441588e+00
   3.9904329e-02  -3.2915483e-01
   9.4571869e-02   1.3035996e+00
  -3.1413297e-01   4.9305081e-01
   4.2171659e-02   1.8499014e+00
   1.4622802e-01   1.6162994e+00
   2.5234118e-01   6.7583423e-01
  -1.1672454e+00   5.1263379e-01
  -2.5195584e-01   1.0381492e+00
   6.8367599e-01   9.4059687e-02
  -6.0536138e-01   1.8936324e+00
   1.9514949e-01   1.3517483e-01
  -8.9479392e-01   1.7446908e+00
  -5.7828747e-01   1.8112899e+00
  -1.2121294e+00   1.5066048e+00
  -3.2509026e-01   1.4009008e+00
  -7.7172913e-01   1.6922293e+00
  -5.4107033e-01   8.7183123e-01
  -2.6011215e-02   5.7385357e-01
   5.4592631e-01   2.6072136e-01
  -4.6599668e-01   1.4421408e+00
   8.4016724e-01  -1.8883786e-01
   9.9220517e-01   2.0048072e-01
   3.3955236e-01   7.6878237e-01
   1.1981469e+00   1.1526649e-01
   9.2239066e-01   1.0140282e-01
   5.3480508e-02   1.0683798e-01
  -2.7110700e-01   3.7618011e-02
   1.4352518e-01  -2.1378933e-01
   1.5525993e-01  -5.3823794e-02
  -6.4661952e-02  -1.6845981e+00
  -4.5551754e-01  -1.7490380e+00
   1.4227648e-01  -1.2212963e+00
   2.9434404e-02   1.2700072e+00
   5.1146527e-01   3.7401333e-01
   7.7092273e-01   1.2664513e+00
   1.0225673e+00   4.1941915e-01
   5.3484203e-01   1.1225856e+00
   1.3903314e-01   5.7100839e-01
   5.6676856e-03   1.2098477e+00
  -2.6384260e-01   1.2100130e+00
  -5.8419056e-01  -1.4099418e+00
   5.4133940e-01   3.0341392e-01
  -1.8798984e-01   1.0491135e+00
  -3.5362485e-01   3.3409449e-01
   2.9651981e-01   8.9439402e-01
   2.4037051e-01  -2.3810255e-02
  -2.2809434e-01   1.1800606e+00
  -6.7709848e-01  -7.0165338e-02
  -5.3728567e-02   6.7328542e-01
  -7.2501707e-01   2.9474952e-01
  -5.5283461e-01   5.1021138e-01
  -4.6574141e-01   3.4040842e-02
  -1.1037178e-01   1.2566185e+00
   8.6374003e-01  -1.3247350e-01
   1.4391775e+00  -3.5094322e-01
  -1.3721981e+00   7.5068549e-01
   8.2889983e-01   3.1941683e-01
   3.0343191e-01   1.7008444e+00
  -9.6116888e-01  -1.1508887e-01
  -2.1152765e+00   1.6592145e+00
   3.4509938e-01   7.6782246e-01
  -2.1319190e+00   1.0260333e+00
   5.7377614e-01   1.1847220e+00
  -1.4311802e+00   8.0142613e-01
   1.0339711e+00  -1.4701548e+00
  -1.9015234e-01  -1.4045644e+00
   5.8484868e-01  -1.2075619e+00
   4.3320348e-01  -1.9970095e-01
   8.7076583e-01  -4.7407021e-01
   1.2536806e+00  -9.9855979e-01
  -1.0902782e-01   2.1800721e+00
  -1.0929990e-01   3.3248187e+00
  -2.2845210e-01   1.4785445e+00
  -6.8000430e-01   1.0956106e+00
   4.7480843e-01   1.3849743e+00
   6.4966039e-01   9.9802718e-01
   1.4460207e-01   9.4081802e-01
   6.4129036e-01   1.5894505e+00
   2.5232938e-01   1.1247582e+00
  -2.5580544e-01   9.0714041e-01
  -3.7968129e-01   1.0990617e+00
  -8.8999420e-01   7.3594081e-01
  -6.6267696e-01  -1.3068202e+00
  -3.0663606e-01  -5.2638383e-01
   3.0114003e-01  -3.5212548e-01
  -4.6604714e-01   3.7652024e-01
   8.9581687e-01  -1.3980451e-01
  -5.1802717e-01   9.3494726e-01
  -9.6106823e-01   1.1112361e+00
   1.0015911e+00  -7.6536393e-01
   9.8715432e-01  -8.2560329e-01
  -5.0167591e-01  -1.2965868e-01
   2.0552565e-01   9.6597534e-01
  -1.4554556e-01   9.2004380e-01
  -1.1797545e+00  -4.9912636e-01
   2.5991950e-02   1.3718443e+00
   7.8989536e-02   5.8558089e-01
  -1.0441466e-01   9.1591493e-01
   2.2032392e-01   7.5830605e-01
   1.8903879e-02   1.1507635e+00
  -3.2066947e-01   4.6896670e-01
  -4.5020162e-01   6.8878561e-02
   3.6277676e-01   1.2520850e+00
   4.0139759e-01   4.5602704e-01
   3.3288499e-01  -1.2056493e-01
   1.7019985e-01   2.8311365e-01
  -4.3299906e-02   1.1736791e+00
   4.1526924e-01   3.6287986e-01
   4.1474198e-01   8.4239885e-01
   9.8556263e-02  -6.1535689e-02
  -6.7744996e-01   3.1081006e-01
  -3.8981673e-03   4.3421342e-01
  -3.4273766e-01   1.1265354e+00
  -5.8083103e-01   1.2281979e+00
  -1.8267779e-01   7.8501426e-01
   1.6457873e-01   1.3743208e+00
   7.9408370e-01   1.3911255e+00
   8.8360055e-02   1.7112363e-01
  -3.3694000e-01   9.4588944e-03
  -4.2890399e-01  -1.8750052e-01
   5.3995983e-01   1.3239697e+00
  -1.4075388e-01   1.3114985e+00
  -3.9431739e-01   7.3644670e-01
  -1.2774839e-01   5.7673970e-01
  -8.5690539e-01  -4.9346475e-01
   2.9135951e-01   1.1833095e+00
   2.2524560e-01   1.1692749e+00
  -3.8090018e-01  -2.5701463e-02
   1.0079368e+00   9.0162125e-01
   1.3425396e+00   9.8842453e-01
  -5.3597351e-01   9.7772963e-02
   1.4897890e-01   1.7087799e-01
  -2.6137371e-01   1.1180103e+00
  -6.7915994e-01   4.1694488e-01
  -1.7793968e-01   9.0727361e-01
   3.2539910e-01   1.3043504e+00
   8.9066734e-01   1.3617071e+00
   8.9833951e-02   3.9136943e-01
  -4.0799474e-01   1.8962305e-01
  -5.0815990e-01  -7.9489120e-03
   6.2187423e-01   1.2842654e+00
  -1.6323767e+00   1.1391405e+00
  -1.8200764e-01   4.0716755e-01
   7.5655991e-02   4.0048463e-01
  -8.4904136e-01  -5.0894931e-01
   3.2699999e-01   1.2398477e+00
   2.5045765e-01   1.2502289e+00
   2.1210238e-01   1.1245070e+00
   9.8280055e-01   1.0095888e+00
   1.3092571e+00   1.1036922e+00
   1.0002811e+00  -4.8098839e-01
   4.9029858e-01   8.0811083e-02
  -3.9310120e-01   1.4853559e+00
  -6.7772903e-02   1.2825405e+00
   3.8759810e-01   1.6244903e+00
   2.7411475e-01   5.6023053e-01
   7.2473725e-01  -9.9694185e-02
   5.5174431e-01  -6.1801009e-02
   9.2783088e-02  -2.4738628e-01
   1.3372307e-01   1.8619607e-01
   9.7350511e-02   5.2444855e-01
  -5.9124238e-01   8.4706919e-01
  -2.8305829e-01   4.5952888e-01
   1.8610635e-01   2.4828043e-01
   2.3814185e-01   4.0271643e-01
   6.2053313e-01  -2.3276713e-01
   2.8382857e-01   6.1877320e-01
  -8.3347413e-01   5.4920296e-01
  -1.5858068e+00   9.5448804e-01
   2.4422251e-01   2.0809558e+00
  -9.1218122e-01   1.9089869e-01
  -6.5882623e-01  -7.6448237e-01
   2.4527032e-01   1.5004639e-01
   7.0394131e-01   5.6038708e-01
  -4.4695172e-01  -1.1639673e+00
   6.9192390e-01  -6.0835500e-01
   4.9211979e-01  -6.6687501e-01
   2.3956260e-01  -1.0118969e+00
   3.2345193e-01  -9.9134335e-01
  -1.2021666e+00   9.5769081e-01
  -8.1171459e-01   1.2918694e+00
  -9.2035670e-01   1.1803841e+00
  -1.0811867e-01   1.4566186e+00
   2.7001577e-01   1.3270511e+00
  -4.2944527e-01   1.1238493e+00
  -8.1399003e-02   1.5134983e-01
   1.0963323e+00  -5.9696980e-01
  -1.5461275e-02   1.4057647e+00
   9.2155528e-02   1.5452588e+00
  -1.3915963e-01   1.7580549e+00
   2.7316463e-01   4.5512637e-01
  -3.2186497e-01   7.7361177e-01
   6.0966449e-01   5.6971443e-01
   6.8678963e-01   5.9978196e-01
   7.9122187e-01   1.3576171e+00
  -1.7817183e-01   7.5916653e-02
   9.7505188e-01   1.0992039e+00
   1.2144684e+00   1.1753964e+00
   7.9399556e-01   5.5145042e-01
  -2.8565885e-01   2.6671441e-01
  -1.3640536e+00  -2.0965436e-01
  -9.5882151e-01   2.4087871e-01
  -1.9118766e+00   3.2497851e-01
  -2.4547332e-01   2.8600551e-01
   6.0705554e-01   4.3347071e-01
   6.3466389e-02  -3.9040443e-01
  -2.2711120e-01  -3.1438594e-01
   3.8679961e-01  -2.2061109e-01
  -3.8767299e-01  -5.1574266e-01
  -5.2097321e-01  -1.0707774e+00
  -9.4326491e-02   4.2945576e-01
   4.4088571e-01   3.7474559e-01
  -9.6111502e-02   1.0457186e+00
   5.1550394e-02  -2.2628999e-01
   8.5198733e-01   1.1033384e+00
  -3.3514485e-02   6.1903178e-01
  -5.0561335e-01   2.8138774e-01
  -8.5609405e-01   3.7289802e-01
  -6.6090818e-01   1.0390475e+00
  -2.0582523e-01   6.5833571e-01
   1.9913795e-01   5.9347400e-01
   5.6221714e-01   7.7318502e-01
  -1.3002783e-01   8.9457846e-01
  -1.7845634e-01  -4.2813536e-01
   1.4959750e-01   6.9777479e-01
  -1.1937321e+00  -1.4223871e-02
   2.9441326e-02   6.9936548e-01
   5.7451125e-01   7.3898730e-01
   3.4202597e-01   9.4262659e-01
   4.2173126e-01   2.7649077e-01
   4.0823131e-01   2.6289712e-01
   4.2108695e-01   9.2954481e-01
  -4.6492626e-01   1.6529362e-01
  -3.2868213e-02  -3.0222428e-02
  -2.6191474e-01   2.4950777e-01
  -4.2680367e-01   1.8424296e-02
   2.4629247e-02   1.1003825e+00
   1.5622153e-01   3.8601108e-01
   2.7676111e-01   1.2002412e-01
   2.2474769e-01   1.8885563e-01
   2.0348692e-01   2.8798113e-01
   1.2620824e+00  -7.1597370e-01
   1.4525175e+00  -1.1982138e+00
  -8.7431564e-01   1.3816833e+00
  -9.7483299e-01   2.2713096e+00
   6.3650575e-01   7.5970746e-01
  -8.9155286e-01   1.6600192e+00
  -1.0159196e+00   1.8266612e+00
  -3.6772432e-01   1.2036479e+00
  -6.7959144e-01   8.9168988e-01
   1.1183207e+00  -8.9754016e-01
   1.3738245e-01   3.2915014e-01
  -7.2719591e-01   5.5370621e-01
  -5.2836991e-01   5.4249827e-01
  -1.2706318e-01   2.8245833e-01
  -1.6270476e-02   2.7026655e-01
  -6.4677199e-01   3.3279640e-01
  -6.8856816e-01   3.2317056e-01
  -2.6120972e-01   4.3540898e-01
  -6.1479135e-01   7.6773726e-02
  -5.5813514e-03   2.7243058e-01
   2.7133342e-02   6.6688819e-01
   5.2013283e-01   3.9611301e-01
   5.4664393e-01   8.0674335e-01
   4.1419585e-01   1.0603450e+00
   4.4120836e-01   6.7850661e-01
   7.3734597e-01  -2.1774587e-01
   4.9183523e-01   3.2604931e-02
   2.3732972e-01   9.8530858e-01
   3.3116888e-01   6.0154482e-01
   1.7856098e-01   7.9748361e-01
  -3.9094726e-01   3.7838362e-01
   8.1214220e-02   3.9741425e-01
  -1.2500945e+00   1.1292435e+00
   7.4208559e-01  -6.6232704e-01
  -1.8396501e+00   1.5629569e+00
  -2.0284128e+00   1.3517122e-01
  -8.3209716e-01  -9.7900182e-01
   1.2837207e+00  -4.9958524e-01
   8.0018152e-01   4.7141943e-01
   5.3301291e-01   1.1232065e+00
   4.9906913e-01   1.2271757e+00
   2.3025906e-01   1.4063735e+00
   1.2681509e+00   7.0694415e-01
  -9.5441162e-01   1.6905743e-01
   1.2749625e+00   1.5924655e+00
   1.4248073e+00   3.9222069e-01
   1.3009517e+00   9.2415386e-01
  -4.2083869e-01   5.7068072e-01
   4.9309758e-01   3.8281336e-01
  -1.2446680e+00   1.2024698e+00
  -1.5365409e+00   1.6759644e+00
  -9.0210458e-01   8.3156479e-01
   9.5305182e-01   8.5834827e-01
  -7.2560232e-01   1.4841886e+00
   9.3106995e-01   4.1683684e-01
  -2.8781865e-02   4.4843101e-01
  -3.6391360e-01   4.1042256e-02
  -1.6720227e-01   6.6092048e-01
  -2.5694103e-01   9.0981692e-01
  -2.0512426e-01   8.3112949e-01
   1.6780077e-01  -1.8393015e-01
   4.8744022e-01   4.7958301e-01
   3.8158975e-01   2.1263062e-01
   6.3523306e-02  -2.9756204e-01
   4.6708664e-01   3.0745115e-01
  -3.8715557e-01   1.1582360e+00
  -2.1988332e-01   3.2633432e-01
  -5.9488328e-01  -2.4231595e-01
  -5.7248286e-01  -7.2063511e-01
  -3.4667158e-01   7.4603291e-01
  -8.7672347e-02  -2.0824984e-01
   9.3718885e-01   1.0662262e+00
   2.6228983e-01   1.2546491e+00
  -3.7847431e-01   1.6673289e+00
   1.1191869e-01   4.1411815e-01
   7.3034821e-01   1.3984340e+00
  -1.5921074e-01   5.0010267e-01
   4.7782712e-01   4.9737333e-01
  -9.8556487e-02   1.1365576e+00
   1.0531458e-02  -1.2908590e-01
   8.4947718e-01   1.1725587e+00
  -5.1945836e-02   7.1556994e-01
  -5.2954457e-01   3.8622980e-01
  -8.6399871e-01   4.8239369e-01
  -6.7054259e-01   1.1528395e+00
  -2.1785996e-01   7.5219064e-01
   1.8974457e-01   6.7193258e-01
   8.8964483e-01   1.1072114e+00
  -1.1244812e-01   9.5605209e-01
  -2.1050836e-01  -3.4289536e-01
   1.6159362e-01   7.5338412e-01
  -1.2113837e+00   9.0537495e-02
   2.5439107e-02   7.7841059e-01
   5.6816867e-01   8.0874187e-01
   3.4091414e-01   1.0177390e+00
   3.9116031e-01   3.6668984e-01
   3.7823278e-01   3.5228133e-01
   4.2157825e-01   1.0002510e+00
  -4.9084441e-01   2.6808611e-01
  -8.7468537e-02   1.3421375e-02
  -8.0613397e-01   1.6920755e+00
  -9.7257537e-01   1.6512090e+00
  -7.2325546e-01   1.8909220e+00
   3.1411888e-01   8.2685865e-02
  -1.0450026e+00   1.5101796e+00
  -6.5326056e-01   1.9308941e+00
  -6.2723570e-01   1.2172727e+00
  -7.9822320e-01   1.2520546e+00
  -1.8501284e-01  -1.9851395e-01
   3.4773614e-01  -6.1850472e-01
  -1.2226407e-03   1.7573811e+00
   8.8877352e-01   3.1131019e+00
   8.2928392e-01   3.7250766e+00
   1.9877780e+00   3.2593423e+00
   1.5737126e+00   2.0776498e+00
   8.4885491e-01   1.9885514e+00
  -7.0809710e-01   2.5719154e+00
  -2.7023859e-01   1.3236704e+00
  -1.6077540e-01   6.7368035e-01
   1.6395517e-01   5.5328572e-01
   4.5987366e-01   8.7287551e-01
   2.2735580e-01   9.3663979e-01
   3.1091029e-02   6.7086043e-01
  -4.0302332e-01  -2.1434283e-01
  -1.4753500e-01   7.9497003e-01
  -1.7094194e-01   9.5554333e-01
   4.6068320e-01   3.2215928e-01
  -1.3774147e-01   1.7084291e+00
  -2.5480727e-01   1.8441765e+00
  -4.0688271e-02   2.4808277e-01
   3.7445133e-01  -3.0016532e-01
  -7.7256505e-01   1.9785010e+00
  -5.2974325e-01   1.5517776e+00
  -9.1783169e-01   1.5499264e+00
  -5.8957554e-01   2.4011468e+00
   7.6220933e-01   1.3960360e+00
   1.3881025e+00   9.8501973e-01
   2.5750618e-01   1.7593764e+00
   9.4421332e-01   1.3336378e+00
  -9.0478273e-01  -3.7868359e-01
  -1.0208431e+00  -3.5876850e-01
  -6.4222805e-01   2.2383176e-01
   4.7475668e-01   1.2034485e+00
   4.0121667e-01  -9.4744910e-01
  -5.8554930e-02  -6.4439894e-01
   8.0622210e-01   8.6781638e-01
  -2.8594803e-01   9.0947773e-01
  -2.5592891e-01   1.2229844e+00
  -8.3861780e-01   1.0954830e+00
  -1.7751591e+00  -1.3101450e-01
   6.4112370e-01   1.2457176e+00
   4.1687163e-01   1.1815827e+00
   2.8087695e-01   7.0638731e-01
  -8.4507845e-01   4.3841169e-01
  -7.5890323e-02   3.3878683e-01
   4.3054716e-01   4.7208619e-01
   4.1541234e-01   1.2286137e+00
   8.4832947e-03   2.9510575e-01
   1.0237709e+00   5.5481454e-01
   3.4153983e-01   1.5588002e+00
   3.3038918e-01   1.5921923e+00
   5.4632085e-02   1.1073126e+00
  -3.1062239e-01   1.0586608e+00
   4.4359790e-01   6.8682250e-01
   2.4797538e-01   4.4937727e-01
   8.7703829e-03   4.6502591e-01
  -6.5804444e-01   8.3275522e-01
  -5.2584295e-01   5.1917354e-01
  -3.5906921e-01   5.5411064e-01
  -3.3245054e-01   1.2520671e+00
   3.9237630e-01   8.0351712e-01
   7.0197029e-01  -3.3847714e-01
  -2.5345267e-01   1.3567669e+00
  -3.5190555e-01   1.3249044e+00
  -8.8745385e-01   4.4419400e-01
  -1.0988860e+00   5.8711220e-01
   9.3589584e-01   3.1518736e-01
  -7.9600028e-01   4.5452069e-01
   9.7017774e-01  -3.9586403e-01
   1.1781905e+00   5.4551363e-01
  -1.6994554e-01  -2.6374283e-02
  -1.9131139e-01   3.3571132e-01
   1.5762303e+00   1.4503811e+00
   7.8099861e-01   8.7273961e-01
  -4.7292950e-01   1.6157027e+00
  -3.0377355e-01   1.4259121e+00
  -3.9151987e-01   6.9105895e-01
   1.0571417e+00  -6.2601022e-03
   8.0675263e-01   3.9589689e-01
   1.1687896e+00  -3.6985431e-01
   2.4480696e-01   2.7825065e-01
  -4.4470181e-01   6.2796442e-01
   1.2823751e-01   8.0115583e-01
   7.5134420e-02   1.1540022e-01
   1.1762358e-01   7.0341439e-01
   2.0671829e-02   4.6514536e-01
   2.6352994e-01   4.7433124e-01
   1.0598935e-01   7.4482800e-01
  -7.9758928e-01   3.3034893e-01
  -1.2376146e-01   6.3666709e-02
  -2.0214207e-01   2.9042393e-01
  -3.4900606e-01   6.7348903e-01
  -2.3034347e-01   4.7039793e-01
  -3.7201096e-01   8.0035877e-01
  -4.1231753e-01   7.2142087e-01
  -3.5373145e-01   7.6346120e-01
  -7.0307340e-01  -7.1383764e-02
   1.8989613e-02  -2.8610547e-01
   6.4008261e-01   4.8314460e-01
  -1.0937192e-01   8.6509935e-01
   1.0855498e-01   1.0967493e+00
   2.0924959e-03   1.8430311e+00
   6.2267428e-01   1.4904245e+00
  -2.5466742e-02   1.4280018e+00
  -1.3309153e-01   6.2062974e-01
  -2.3369756e-01   1.4384092e+00
  -2.7386894e-01   6.6395673e-01
  -8.0719854e-02   1.7013056e+00
   1.3832376e-02   1.9075325e+00
  -3.9319132e-01   1.4940937e+00
   3.6596737e-01   1.3962853e+00
  -3.4130050e-01   2.0869318e+00
  -1.8148536e-01   1.3845525e-01
  -1.7868519e+00   2.0503613e+00
  -2.3371510e+00   2.0834139e+00
  -2.6682605e+00   2.1991184e+00
  -1.3972870e+00   2.3861469e+00
  -3.6067132e-01   2.1918613e+00
   1.8839642e-01   2.8403269e+00
   1.0854269e+00   2.7778130e+00
  -6.1373976e-01   2.9649885e+00
  -6.2414737e-01   3.0133170e+00
  -1.7593021e+00   2.0967374e+00
   1.5260331e+00   1.4448946e+00
   7.6180121e-01   1.0399304e+00
   2.5653089e+00   1.3605001e+00
   1.1432680e+00   7.6142801e-01
   1.4569288e+00   2.4364529e-01
   5.5819124e-01   1.3870020e+00
  -8.4789840e-01  -7.4536480e-01
   2.4066201e+00  -4.8641281e-01
  -4.4925008e-01  -2.3594436e+00
   1.1525849e+00  -2.3942276e+00
  -8.0403970e-01   1.4960818e-01
  -1.1062083e+00   4.2760230e-01
  -4.7041569e-01   5.6038157e-01
  -1.6042116e+00   2.2163010e-01
  -3.0977915e-01   8.8302682e-01
   1.9794291e-01   1.4471418e+00
   4.5591185e-01   7.9491867e-01
   8.4895671e-01   5.4626558e-01
  -7.1602234e-01  -1.8097504e+00
  -5.5242762e-01  -1.8812057e+00
   8.0828746e-01   1.0594567e+00
   3.2318538e-01   1.6513628e+00
   6.2318620e-01   1.5871678e+00
   9.3932683e-01   6.5173961e-01
  -4.2336059e-01  -3.0500716e-01
   6.2170143e-01   1.4160054e+00
   3.5868166e-01   1.6082839e+00
   6.1578680e-01   1.6375267e+00
  -9.7503090e-01  -1.5717347e+00
  -9.4168670e-01  -1.5677700e+00
   1.0271335e+00  -3.1995424e-01
  -5.3135780e-01  -1.3957493e+00
   1.6144397e+00   1.5674778e+00
   9.7209145e-01   1.5586586e+00
   7.2838953e-01   4.3042175e-01
  -1.1595105e+00   1.3122534e+00
   2.6946138e+00  -1.1822265e+00
  -2.0040773e+00   1.4713980e+00
  -2.2335466e+00   1.5773229e+00
  -1.1907810e+00   6.5821468e-01
   1.6826177e+00  -4.9661471e-01
   1.9520911e+00  -4.5190697e-01
  -2.9887770e-01   1.1085440e+00
   4.2522090e-01   9.7728022e-01
  -2.8456405e-01   1.7368028e+00
   6.7954718e-01   4.0007039e-01
  -8.4612947e-01   1.4923793e+00
   8.6948860e-01   1.4830958e+00
  -3.9131832e-01   7.6845722e-01
  -1.5952554e+00   1.7622606e+00
   7.0392109e-01   7.5520922e-01
  -6.1960408e-02   3.9340428e-01
  -3.9233070e-01   9.6507175e-01
   1.3399377e-01   1.0170874e+00
  -4.8672434e-01   6.6297615e-01
   4.0016457e-01   1.3009000e+00
  -1.2678107e-01   7.4248993e-01
  -3.3107664e-01   1.1627923e+00
  -1.5498502e-01   1.4439514e+00
   1.6527624e-02   1.5063392e+00
   5.4193444e-02   1.1748979e+00
  -4.2225077e-04   8.8327505e-01
  -1.5723915e+00  -4.6933984e-01
   3.8587914e-01   1.3630906e+00
   3.1359333e-01   1.3428710e+00
   1.1183990e+00   7.2620516e-01
   5.8085486e-01   2.3236513e+00
   1.8277903e+00   9.0039716e-01
   8.6259189e-01   1.1186010e+00
  -1.1720322e+00   9.7573068e-01
   3.3680658e+00   6.2800219e-01
  -1.9927039e+00   6.9532607e-01
  -2.2477385e+00   6.8185391e-01
  -9.0203729e-01   3.7735002e-01
   2.1626508e+00   7.3403327e-01
   1.6385878e+00   4.2467677e-02
  -3.1128992e-01   1.1793539e+00
   3.5444766e-01   1.4385976e+00
  -6.1457419e-01   1.7540589e+00
   8.4493873e-01   1.0588951e+00
  -9.8888734e-01   1.2688952e+00
  -5.4354059e-01  -1.0136868e+00
   5.1787685e-01   2.0829156e+00
  -1.6271206e+00   9.1917284e-01
  -1.7578802e+00   1.1334279e+00
   4.6867404e-01   1.0370253e+00
  -2.2770838e-01   1.5947993e+00
  -8.5906288e-01   3.7230968e-01
  -8.4579804e-01   1.4892889e+00
  -1.0257303e-01  -5.8098920e-02
   1.9535506e-02  -4.4037616e-01
  -4.8999607e-01   1.3236423e+00
  -3.4175687e-01   1.3159732e+00
   9.5552935e-01   1.1086127e+00
   4.5988020e-01   1.3446142e+00
  -8.3742411e-01  -8.3619675e-01
  -1.0608600e+00  -8.8270365e-01
  -8.2745497e-01  -1.0796565e+00
   4.5350139e-01  -9.9095421e-02
   2.1241142e-01   1.8342371e+00
  -3.7324680e-01  -1.0567502e+00
  -1.7124890e-01  -7.8926667e-01
   7.5171485e-01   8.1193965e-01
   9.7423401e-01  -3.0235528e-02
   8.4276971e-01   4.3627220e-01
   9.9887954e-01  -3.9888965e-01
  -6.3386989e-01  -1.1132072e+00
  -1.3241102e-01  -9.9652570e-01
  -1.6696660e-01   1.3109786e+00
  -1.2719713e-01   1.0810849e+00
  -1.6558961e-01   4.4174747e-01
  -4.7125797e-01   1.0316394e+00
   1.5415653e+00  -2.1115063e-01
   1.6936641e-01   1.1593999e+00
  -8.5623595e-03   1.4064469e+00
   2.5064471e-02   6.3816486e-01
   2.1232135e-01   1.2549296e+00
  -4.3074775e-01   1.0142227e+00
   1.3868501e-01  -1.6048105e-01
   1.4311267e-01   1.2580328e+00
  -5.9658815e-02   6.7382428e-01
   3.1115048e-01   9.4954987e-01
  -7.6607110e-02   6.2279630e-02
   1.5629014e-01   1.3965928e+00
  -3.7861370e-01   1.1343832e+00
  -4.6073904e-02   1.1385754e+00
  -2.3290797e-01   8.9994047e-02
   9.8145859e-02   1.6176269e-01
   3.0992234e-01  -6.8521034e-01
   8.5401899e-01  -1.0744179e+00
   3.4514245e-02  -2.6123474e-01
   5.3834711e-01  -7.0744953e-01
  -5.7298675e-01   1.5550255e+00
  -7.9904286e-02   1.1890221e+00
   1.0172672e-01   1.2686992e+00
  -3.1849005e-01   1.2159812e+00
  -2.6665277e-01   1.7965203e+00
   2.9106428e-01   2.2605493e-02
   5.5061525e-02  -1.8802166e-01
  -1.6734799e-01  -8.4271749e-01
  -5.3071755e-02   2.2455242e-01
  -2.4437703e-01   5.4409389e-01
  -7.0109877e-02   1.5617373e-01
   4.0566252e-01   2.9286987e-01
   3.0107583e-02  -4.9389088e-01
  -1.0666788e-02  -4.8311730e-01
  -3.0295965e-01   1.1328400e-02
  -2.4112629e-01  -1.8380523e-02
  -1.5796998e-01   5.4943371e-01
  -3.6706796e-01   5.8359689e-01
  -2.0012461e-01   7.1774247e-01
  -2.9656047e-01  -2.5389632e-01
  -1.3264065e-01   2.9519113e-01
   3.5418623e-02   7.7134311e-01
  -1.3353803e-02   4.3786523e-01
   4.6993870e-02   9.0616177e-01
   8.3086096e-02   2.6317803e-01
  -2.5360009e-02  -6.0310660e-01
  -2.9718688e-01   5.1088009e-01
  -2.9933004e-01   7.4008569e-01
  -7.0268929e-01   1.7527230e-01
  -2.5025764e-02   7.3201801e-01
  -1.1166684e-01   1.2463076e-01
   1.0527565e-01  -5.2713425e-01
  -4.3954324e-01   4.4704941e-01
   3.3483522e-03   1.9399792e-01
  -1.8830668e-01   4.4775627e-01
   6.4259900e-02   3.8478855e-01
   1.7958726e-02  -6.0361414e-02
   6.1381915e-02   3.2906208e-01
   8.1726106e-01  -2.0744086e-01
   6.0115065e-01  -2.4901390e-01
   1.2627214e+00   3.3247241e-01
  -3.3419295e-01   1.6511173e-01
   7.3234034e-02  -3.9447351e-01
   4.4656388e-01   7.3222954e-01
   7.6750667e-01   1.2572430e+00
   1.0511016e+00  -8.9886380e-02
  -2.0840111e-02   2.3935993e-01
  -3.3353227e-01   3.7258337e-01
   8.2736432e-01   6.7435112e-01
   5.6468018e-01  -9.0640490e-02
   1.3226725e-01   2.3325674e-01
   3.0880435e-01  -4.0555386e-02
   7.7320107e-01   1.4410758e-01
  -2.9648927e-01   8.0707361e-01
  -5.8375174e-02   5.4750058e-01
  -1.0879612e+00   6.9022926e-01
  -1.3968259e+00   1.0738420e+00
  -4.3690526e-01   9.9221669e-01
  -2.0756191e-01   5.6084240e-01
  -1.8377381e-01  -2.3091866e-02
  -5.8826554e-01   1.1169590e-01
  -1.6430615e-01  -2.3383065e-01
   2.0178162e-02   4.8639748e-01
  -4.5374704e-01   9.7937296e-01
   2.9638654e-01  -1.1772527e-01
   1.6613754e-01  -3.2041317e-01
   2.3844850e-01  -5.6797685e-01
  -2.6423420e+00   7.1768699e-01
  -3.1577554e-01   4.4278527e-01
  -2.8702426e-02  -6.0248844e-02
  -6.0798361e-01   1.1704175e+00
   6.6032806e-01   5.3855827e-01
   7.3916051e-01   7.6520535e-01
  -1.3443719e-01   5.9576120e-01
  -1.8105284e+00   2.0418355e-01
   3.0666142e-01   9.3952088e-03
   3.0499615e-01  -4.8712821e-02
   1.2372276e-01  -4.4774214e-01
   5.2576472e-02  -3.9498061e-01
   1.1876250e+00  -9.7478399e-01
   1.2467929e+00  -2.6982719e-01
   8.1480827e-01  -3.9081839e-01
   1.5951277e+00   3.0342882e-01
   1.0640293e+00  -4.6491339e-02
  -9.2516148e-01   1.9479993e+00
  -4.2142402e-01   1.9755163e+00
   6.3642480e-01   9.2477554e-01
  -1.0036449e-02   1.9132382e+00
  -6.0290118e-01   1.4194678e+00
   2.5916219e-01   8.9599245e-01
   3.2471847e-01   1.1994966e+00
   1.0936517e+00  -9.5582542e-01
   5.3115795e-01  -4.1187729e-01
   9.1380302e-01  -9.1212902e-01
  -1.2963931e+00   2.0543351e-01
  -1.6246301e-01   3.6022420e-01
  -8.5646276e-01   7.2945641e-02
  -7.3440790e-01   2.1416933e-01
   8.5406110e-01  -7.0185576e-01
   9.3185101e-01  -6.8904905e-01
  -1.0090943e+00   1.9153570e-01
  -1.1746626e+00  -2.1050527e-01
  -1.0109804e+00   7.7087640e-02
   4.7288832e-01  -7.8167626e-01
   6.2231322e-01  -1.2100192e-01
   3.8794522e-01   2.1737717e-01
  -5.4744414e-02  -2.2686930e-01
   6.7752928e-02  -6.6100046e-01
   4.4941117e-02   4.6123223e-02
   9.9845264e-02  -2.0333841e-01
  -2.6634826e-01   7.2302998e-01
   2.1873458e-02   8.2407064e-01
   1.3311193e-01   6.9856330e-01
   4.3655724e-02  -1.0443983e-01
  -1.4060694e-01   4.5763522e-01
  -5.1205487e-01   1.0048484e+00
  -3.6521157e-01  -2.0229454e-01
  -9.3029925e-01   1.5826698e+00
  -6.1090070e-01   6.1157731e-01
  -6.0643418e-01   5.5561762e-01
  -5.3777172e-01   2.4770604e-01
   1.3407056e+00  -8.1583674e-01
   6.5371849e-01   4.4852472e-01
   2.5592165e-01  -3.9712499e-01
   1.0077253e-01  -6.2680620e-01
  -2.2107357e-01   9.8453314e-01
   2.1245153e+00  -4.8601606e-01
   2.3105770e+00  -1.2579646e-02
   2.8744239e+00   4.2075850e-01
   1.6410160e+00   9.2611395e-01
   1.3610095e+00   3.3278995e-01
  -1.1077943e+00   6.1609901e-01
  -2.0964836e-02   1.0844661e+00
  -1.5175663e+00  -1.2614703e-02
  -4.9243419e-02   3.4651640e-01
  -4.8307888e-01  -1.5270236e-01
  -6.5188656e-01  -1.3469359e-01
   9.3600688e-02   1.2239183e-01
   4.8119091e-01   8.1538914e-02
   4.1457940e-01  -4.1595834e-02
   2.4179861e-01   3.5342485e-01
  -1.1188989e+00  -4.9187606e-01
  -1.8134947e+00   7.3726404e-01
  -2.0488928e+00   7.3689359e-01
  -1.8208697e+00   9.7003171e-01
   1.8119152e-01   1.0253685e+00
  -5.6329960e-01   6.4467054e-01
  -5.2791278e-01  -3.4573474e-02
   1.9177224e-01   1.0959231e+00
   4.2694903e-01   1.2354570e+00
   1.7153013e-01   9.7403890e-01
  -1.4288498e+00  -1.8468936e-01
   2.0635628e-01   1.0540971e+00
   3.2399603e-01   1.0045106e+00
   8.2898303e-02   7.6935280e-01
   4.0110962e-01   8.1583579e-01
   6.7796214e-01   9.5476182e-01
  -9.2411527e-02   1.0611699e+00
  -1.2996959e-01   7.8311676e-01
  -3.1841391e-02   7.2817116e-01
  -4.1626601e-01   1.0975888e+00
  -2.9213758e-01   9.2583497e-01
   1.1304728e-01  -5.3435602e-02
  -2.0414515e-01   9.6237316e-01
   2.7907579e-01   1.9204957e-01
   7.8588112e-02   9.5733503e-01
  -4.3605220e-01   2.6022535e-01
   5.6956040e-01  -7.6407508e-01
  -3.1224369e-01  -3.3209740e-01
  -2.0697933e-01   3.6015545e+00
  -9.7543418e-01  -8.5532465e-01
   1.1894464e-01   2.6630284e+00
   3.3165057e-01   3.0838841e+00
   3.9949670e-01   4.6030046e-01
  -1.9652035e-01   3.8835998e+00
  -1.1647334e-01   4.2412753e+00
   4.3695722e-02   4.3274991e+00
   1.0453938e-01   4.0495071e+00
  -1.5488318e-01   1.2046187e+00
  -9.9589875e-02   1.6551777e+00
  -1.3590743e+00   2.3725036e+00
   9.3580603e-01   3.4378528e+00
   9.9589316e-01   4.0769609e+00
  -4.9121664e-01   5.5228265e-01
  -6.0265736e-01   2.4757908e-01
  -4.8373184e-01   6.5815867e-01
   5.5977283e-02   2.8329372e-01
   6.6023021e-01   4.4995425e-02
   6.2668656e-01   6.9779040e-01
   1.5882443e-01   8.9510002e-01
  -1.6690067e-02   5.0519298e-01
  -1.2830602e-01   4.5410392e-01
  -7.6978139e-01   2.5870684e-01
  -7.8250456e-01  -4.7771764e-02
   4.1780939e-01   5.1092057e-01
   7.1235057e-01   5.1828996e-01
   7.2654418e-02   6.5669959e-01
   4.2699821e-01  -6.8799179e-02
   9.4311334e-01  -2.6476453e-01
   7.1550799e-01  -3.0129902e-01
   8.4445806e-02   2.2453713e-01
  -9.6680509e-01   2.2609539e-02
  -6.3290524e-01  -2.6454721e-01
  -7.7298259e-01   8.3121320e-01
  -1.3289035e-02   1.3503561e+00
  -8.8276371e-01  -4.6678382e-01
  -4.6968713e-01   8.0996026e-01
  -9.8636672e-01   7.3506748e-01
   1.9862827e-01   1.1393412e+00
   3.6218791e-01   1.3611074e+00
  -6.1231013e-01   2.7051138e-01
  -9.1714627e-01  -1.4073982e-01
  -2.7458705e-01   4.3958346e-02
   1.4714343e+00   9.0583214e-01
  -4.3792909e-01   1.0765697e-01
  -1.9527980e-01   9.5199394e-01
   6.4890067e-01   5.0847305e-01
   1.2668537e-01   3.3292340e-01
   2.7052913e-01   1.2882418e+00
   1.6983421e+00   1.2854188e+00
   7.8563382e-01   1.2748838e+00
   4.2191744e-01   2.3253778e-01
   3.3677767e-01   1.3445810e-01
  -8.7313505e-01   4.5711291e-01
  -9.7364609e-01   3.4149744e-01
  -6.4313964e-01   3.8629148e-01
  -8.4171229e-01   1.0701681e+00
   4.5747536e-01   7.0240825e-01
  -4.4632156e-02   2.2192101e-01
  -9.9754534e-02   4.4790489e-01
   6.7930321e-02   5.3446238e-01
   6.8829084e-01   3.8828003e-01
   1.1933073e-01   2.9136811e-01
   2.0979057e+00   1.0786180e+00
   7.0009357e-01   3.0162080e-01
  -1.3337122e+00   3.2919444e-01
   5.8518827e-01   2.0316861e-01
   1.2046201e+00   5.7434948e-01
  -3.8344783e-01  -1.5970048e-02
  -1.3990905e-01   8.4281880e-02
   1.2936373e+00   1.7512596e+00
   5.6072189e-02   1.2396250e+00
  -1.1676964e+00   1.3688502e+00
  -7.2339211e-01   1.1211209e+00
  -8.0506224e-01   4.8104884e-01
   4.6257304e-01   1.9890005e+00
   2.3206229e-01   2.1907396e+00
   8.6704996e-01   5.0950211e-02
  -1.0573672e-01   1.4036322e+00
  -6.3064324e-01   7.3709878e-01
  -7.1969529e-01   4.1659030e-01
  -1.0830029e-01   3.4845624e-01
   1.8282376e-01   1.0053946e+00
  -7.1828272e-01  -9.1755389e-01
   5.0240418e-01   2.2046955e-01
   3.5745037e-02   9.1201233e-04
   8.0379746e-01   1.2742682e+00
   2.2236343e-01   1.2064350e+00
  -3.0496966e-01   1.0118592e+00
  -1.0945984e+00   6.7220112e-01
  -6.9144743e-01   2.4711156e-01
   2.1224464e-01   1.2972493e+00
  -3.3332756e-02   1.2299461e+00
  -3.2160133e-01   9.3290313e-01
  -1.6495579e-01   4.3404408e-01
  -4.1310440e-01   3.3925354e-01
  -1.9081483e-01   3.6157734e-01
   2.6033952e-01  -7.7404563e-01
  -1.6119494e-01  -1.4192111e+00
   3.4799101e-01  -1.6329832e+00
  -3.8857516e-02  -7.7714522e-01
  -6.4315572e-01  -5.5608482e-01
   5.7597986e-01   3.0546937e-01
   7.2193084e-01   1.5065469e+00
   1.0966168e+00   1.4974061e+00
   1.0325105e+00   1.4911974e+00
  -8.3654111e-01   7.3112500e-01
  -5.6871310e-01   7.8149797e-01
   1.8951298e-01   6.8637891e-02
  -4.5962388e-02  -9.9025035e-02
   5.8665150e-01   1.1084186e-01
   2.5296856e-01   8.9000548e-01
   2.5494147e-01   1.5423822e+00
   7.1367568e-01   1.0917070e+00
   1.6162420e-01   1.4394052e+00
  -5.7404339e-01   1.6964758e+00
  -1.1500608e-01   4.9461513e-01
  -1.0647374e+00  -1.0004832e-01
  -2.3916289e-01   4.7610341e-01
   1.1977265e-01   1.4966888e+00
   2.6445963e-01   1.5412151e+00
  -7.4522493e-01  -3.7925496e-01
   4.9753549e-01   1.4732469e+00
  -1.8129905e-02   1.8871433e+00
  -4.9362199e-02   2.7168993e-01
  -3.1665060e-01   1.0108227e+00
  -3.2169565e-01   4.6395207e-01
   3.6662009e-01   8.7642269e-01
  -3.6663253e-01   5.3172446e-01
  -4.3955153e-01   2.2989225e-01
  -2.4017211e-01  -8.1436889e-02
  -1.8659561e-01   1.5385221e-02
  -2.6501801e-02   4.2496259e-01
   5.0994184e-01   1.2117914e+00
  -5.7867745e-02   1.4274035e+00
   5.0637134e-01   1.5745598e+00
   2.6558699e-01   1.9218485e+00
  -4.7910203e-02   1.4768563e+00
  -5.0989345e-01   6.8822183e-01
   8.6495096e-01   3.0505391e-02
   2.2902056e-01   1.5864220e+00
  -5.4037470e-01   2.0116057e+00
  -2.4034657e-01   2.1101140e+00
  -1.2546063e+00  -1.7284845e-01
  -4.8017388e-02   4.3153599e-01
   1.8137112e-01   1.7719715e+00
  -5.9773771e-01  -2.5412454e-01
   5.1959673e-03   2.3716542e+00
   6.8377242e-01   1.8921799e+00
   1.4882305e-01   1.8641114e+00
  -6.2915492e-01  -5.3017564e-01
  -8.3145205e-01  -6.1946443e-01
   1.2569199e+00  -4.8487171e-01
   7.5757992e-01   2.3117030e-02
  -1.6237373e-01   2.3448485e+00
  -1.1048367e-01  -6.2386388e-01
   8.0639565e-02  -3.4818950e-01
   6.5407388e-01   1.5361070e+00
   3.0633111e-01  -1.6962211e+00
  -7.9078857e-01  -2.8944584e-02
   9.0160805e-01  -5.9218927e-01
  -9.0019480e-01   8.1942386e-02
  -1.0652487e-01   6.8956276e-01
   1.3586107e-01   8.8626686e-01
   3.8265593e-01   1.0962785e+00
   1.6739862e-01   7.5429507e-01
   3.2080405e-01   4.0203211e-01
   2.0047517e-01   8.1826934e-01
   4.2001717e-01   6.7644475e-01
  -7.5207633e-02   3.1869475e-01
   3.4515462e-02   8.2467422e-01
   4.3480481e-02   7.1391196e-01
  -2.1440587e-01   6.8939018e-01
  -3.8785693e-01   3.4578668e-01
   4.9220668e-01   5.2791121e-01
   9.6748976e-02   1.7464632e-01
   4.5540418e-01  -8.7743998e-03
  -2.3119571e-01   5.9280938e-02
  -7.6532383e-02   7.7498580e-01
   1.5331312e-02   6.6320213e-02
  -4.2730122e-02  -2.4945300e-01
  -9.3109855e-02  -1.6811130e-01
  -8.8067819e-03   1.2576434e-01
  -1.6322299e-01   5.0329303e-02
   5.5171105e-02   2.0014545e-01
  -1.5424384e-01   3.6285641e-01
  -1.7048813e-01  -2.0635793e-01
  -1.9555029e-01  -6.9448739e-01
   3.4819173e-01  -1.2785587e-02
   5.6385012e-01   3.1586715e-01
   3.4974600e-01   1.2969052e+00
   5.0909030e-01   1.9446495e+00
   3.9348650e-01   1.5315296e+00
   4.4901837e-01   7.5996842e-01
   2.4647684e-01   8.1567529e-01
   1.7135753e+00   8.2905602e-01
  -5.0095176e-03   1.2363887e+00
   1.3683540e-01   1.4326322e+00
   6.6096162e-01   1.1295475e+00
   3.5266394e-01   2.0068865e+00
  -3.2380305e-01   1.4197912e+00
  -6.1645359e-01   9.5642652e-01
  -8.8683726e-01   1.2785981e-01
  -1.8819868e-01  -2.9396805e-01
  -7.6429028e-01  -3.3211995e-01
  -1.1221192e+00  -7.3458342e-01
   1.3735334e-01  -3.8739528e-01
  -1.2793961e+00  -1.0989845e+00
  -6.7514174e-01  -9.5419548e-01
  -2.1740003e-01  -5.0318655e-01
  -2.0008052e-01  -3.1786641e-01
   3.5091281e-01   1.3411921e+00
   5.4080150e-01   1.9114552e+00
   2.3831656e-01   1.2918881e+00
   4.6094176e-01   8.5650701e-01
   1.4097246e+00   9.2287142e-01
   1.8537840e+00   7.7382121e-01
  -1.9292651e-01   8.7551340e-01
   2.8245611e-01   5.6571751e-01
   2.5424970e-01   1.8099989e+00
  -2.3177245e-01   1.6211906e+00
  -5.7593948e-01   1.1422647e+00
  -6.2617569e-01   5.9300680e-01
  -2.0994335e-01  -1.6713427e-01
  -5.9539829e-01   1.9437534e-01
  -8.9880436e-01  -6.0404193e-02
  -1.8538364e-01  -5.6438007e-01
  -1.0143377e+00  -3.1296785e-01
  -4.4302509e-01  -2.7102907e-01
  -8.2190925e-01   1.1013274e+00
  -6.7254510e-01   9.1714066e-01
  -1.4369884e-01   1.0569361e-01
  -4.0692275e-01   4.2053600e-01
  -3.1025351e-01   1.5599352e-01
  -2.5726124e-01   7.1471352e-01
   8.0721013e-01   1.4545271e+00
   3.6084882e-01  -3.7148177e-01
   8.4094938e-01  -2.5036899e-01
   1.2147672e-01  -3.2251885e-02
  -1.6331802e-01   9.0233264e-01
   6.2477898e-01   8.2781242e-01
   1.1053202e+00   2.6319022e-01
   1.0270358e+00   2.4651490e-02
   1.0269822e+00   4.9077450e-04
  -4.2471658e-01  -4.4766806e-01
  -1.8938071e-01  -8.3515158e-02
  -4.4757138e-01  -2.9118361e-01
  -1.2095892e+00   1.3397065e+00
  -9.9386356e-01   1.8179929e+00
  -3.4463832e-01   2.1019227e+00
   2.7630718e-01   6.5170947e-01
   1.9475911e-01   3.8718486e-01
   1.8182179e-01  -1.4050453e-01
   1.6804524e-01   2.8681714e-01
  -4.1722939e-01   9.1326980e-01
   1.1564974e-01   1.0793859e+00
  -4.3373961e-01   8.0000517e-01
   2.5845389e-01   8.0039877e-01
  -4.6847860e-01   7.7132464e-01
   6.9834362e-02   5.8254983e-01
  -3.5052259e-01   8.2963704e-01
  -7.4290319e-02   6.7120031e-01
   2.3406579e-01  -4.5896073e-02
   1.0809014e-02   1.3453991e+00
   3.3474754e-01   7.8742209e-01
   2.2021324e-01   1.0872434e+00
   3.5644155e-02   3.3855429e-01
   6.8399317e-02   3.4057481e-01
  -8.4093778e-02   6.8567210e-01
   1.2989819e-01   3.7331954e-01
   6.8905498e-02   1.0226153e-01
  -3.1599228e-02  -8.1340112e-01
  -3.6534243e-02  -1.6074557e-01
   4.6218967e-01   2.4085789e+00
   6.4760009e-01   1.3732265e+00
   2.1476321e-01   1.0222620e+00
   4.9993225e-01   9.4284493e-01
   6.2535004e-01   1.7065932e+00
   5.0645808e-01   2.0180429e+00
   1.0422359e-01   1.1715668e+00
  -4.3111032e-01   1.2804015e+00
  -4.2745109e-01   1.4273736e+00
  -1.1300458e+00   4.9015537e-01
   5.0152632e-02   1.0928361e+00
   2.9111162e-01   7.9425343e-01
   5.3697227e-02  -2.2604210e-01
   4.8520095e-01  -7.3974321e-01
  -1.0214498e+00  -1.5073841e+00
  -3.2973650e-01  -1.1688288e+00
  -1.2359672e+00  -1.4433396e+00
   1.6657672e-02  -7.3480972e-01
   5.5946663e-01   3.1279196e-01
   5.6372786e-02  -7.2720712e-01
  -1.2242041e+00  -1.3300238e+00
   1.0777060e+00  -2.9256384e-01
   1.4908232e-01  -5.7065499e-01
  -3.1343419e-01   7.3474072e-01
  -3.3903585e-01   1.0639551e+00
  -9.0533389e-01   8.6038833e-01
   2.9991825e-01   1.4715362e+00
   5.5297889e-01   1.1075375e+00
   3.1573544e-01   1.0083793e+00
   2.0375679e-01   5.4600680e-01
  -9.1609479e-01   2.3766607e-01
  -1.4677562e-01   1.4334099e-01
   3.0743517e-01   3.2228904e-01
   3.0703275e-01   1.0446299e+00
  -1.5154470e-01   1.2400038e-01
   4.5069647e-02   1.0793489e+00
   5.1001952e-01   1.2159821e+00
   1.7551289e-01   1.4412326e+00
   1.4034665e-01   1.4798442e+00
  -6.0387551e-02   9.5355554e-01
  -4.2142323e-01   8.3701561e-01
   3.9622382e-01   5.2121710e-01
  -4.0832604e-01   7.1574236e-02
  -6.6461957e-01  -1.9574132e-01
  -1.6370043e+00  -9.5232356e-01
  -2.3596707e-01   6.7990670e-01
  -5.2611165e-01   4.8926994e-02
  -5.2776857e-01  -6.2084458e-01
   1.3313374e-01   3.0298692e-01
   5.9986431e-01  -7.3556162e-02
  -2.7430411e-01   8.5916571e-01
  -4.4646419e-01  -3.0102461e-02
   3.9758748e-01   2.4180881e-01
  -2.3407042e-01   1.0909184e+00
   6.7591188e-02   9.0542660e-01
   6.4812301e-01   9.1054316e-02
  -2.9872321e-01  -9.2043111e-01
   8.8747772e-02   8.0290135e-01
  -2.2411994e-01   9.1138410e-01
  -9.6438408e-02  -6.1653782e-01
   6.7188196e-01  -7.5949602e-01
   1.5597317e-01  -6.3297715e-01
   1.0355924e+00  -3.8420468e-01
   8.1626081e-01   1.1584761e+00
   9.5916172e-01   1.5603595e+00
   2.4417468e-01   1.4886618e+00
   5.2113725e-02   1.7678184e+00
  -2.9755241e-01  -7.3968292e-01
   2.2140553e-02  -8.2328525e-01
   3.3083923e-01   1.2674210e+00
   8.4763113e-01   1.2910840e+00
   3.8648245e-01   1.0911197e+00
   1.1999959e-01   6.8821976e-01
  -8.6527740e-02  -4.5843807e-01
  -2.4919101e-01   5.8990177e-01
   9.2547680e-03   1.9467413e+00
  -3.8624696e-01   1.6828799e+00
  -3.7250851e-01   1.5795813e+00
  -6.4146470e-02   1.6166387e+00
  -3.3157557e-01   1.1653113e+00
  -2.4845515e-02  -1.0596957e+00
   2.9977655e-01   2.9404234e-01
   3.2832842e-01   2.0077782e+00
  -7.3673271e-01   1.9534842e+00
  -9.1414219e-02  -6.5377806e-01
   6.5343909e-02   1.6983712e+00
  -2.3334681e-01   1.8859467e+00
   9.6864821e-02  -5.9995992e-01
   3.5233591e-01  -6.2178786e-01
   4.6961072e-02  -8.1124704e-02
   2.1911785e-01   1.5179397e+00
   6.8662121e-01   1.6743678e+00
   3.3504120e-01   1.3761690e+00
   1.7172623e-01   9.1880300e-01
   2.4844656e-01  -2.4423035e-01
  -1.6790103e-01   6.3631149e-01
  -3.2813539e-01   2.0491880e+00
  -5.8583146e-01   1.7403051e+00
  -5.5008481e-01   1.6214175e+00
  -2.6140615e-01   1.7639752e+00
  -3.5099477e-01   1.1371780e+00
   5.1026797e-01  -8.1607415e-01
   5.0799399e-01   6.3443398e-01
  -2.5595862e-02   2.1839098e+00
  -9.4623123e-01   1.9550970e+00
   2.0880681e-01  -5.0247658e-01
   6.7263149e-01   9.5215789e-01
   8.9705442e-01   7.6143640e-01
   8.8080695e-01   1.1208647e+00
   6.3488069e-01   1.1351509e+00
   1.9553412e-01   1.4590591e+00
   2.6091206e-01   1.5905684e+00
  -8.5908022e-01   1.0712880e+00
   5.7572545e-01   1.0610960e+00
   7.0226283e-01   7.4039552e-01
  -4.6489515e-04  -1.1014938e-01
   1.5984623e-01  -7.7135574e-01
  -1.4603229e+00  -7.9929645e-01
  -7.4516225e-01  -8.0440873e-01
  -1.6828096e+00  -6.7095224e-01
  -2.4833860e-01  -5.5631129e-01
   5.8043811e-01   1.2613994e-01
   1.5843399e-01  -6.5498232e-01
  -1.6237630e+00  -5.7449740e-01
   9.0067349e-01  -6.0351495e-01
   7.4172580e-04  -4.0414299e-01
  -1.4821675e-02   8.2775563e-01
   2.7825110e-01   2.2741888e-01
  -1.4443475e-01   7.2891032e-01
  -3.0143693e-01   8.9878271e-01
  -1.3215218e-01   7.5171653e-01
   1.8416163e-01   2.9135743e-01
   1.3043280e-01   3.0740746e-01
  -6.2528700e-01   3.8087779e-01
  -3.0254345e-01   9.6327016e-01
  -6.0372296e-02   2.1203481e-01
  -8.6215914e-02   6.9817373e-01
  -2.6266357e-01   8.7194001e-01
  -7.9589153e-01   4.6998190e-01
  -1.7376439e-01   1.0830475e+00
  -1.7430215e-02   3.6311214e-01
   2.6680404e-01  -1.1125162e-01
  -2.1667508e-01   1.1917237e+00
   4.7543240e-01  -3.6141789e-01
   2.6665565e-01   3.0193720e-01
  -4.8882052e-02  -1.7759670e-01
   2.1224708e-01   9.9961361e-01
   3.7950173e-01   7.3348522e-03
  -9.7928456e-01  -5.6328249e-01
   1.7780530e-01   8.7662786e-01
  -5.8011437e-02   1.1078788e+00
   2.0866146e-01   1.1279959e+00
   7.7868750e-03  -8.2713231e-01
  -9.0181883e-02  -8.2708500e-01
   4.7449776e-01  -7.0273850e-01
   9.9503168e-01   8.9936262e-01
   2.5277941e-01  -9.0079246e-01
  -1.6866238e-01   1.6185087e-01
  -1.8656100e-02   7.1994301e-01
  -1.6880463e-01   3.7341535e-01
  -5.4737552e-01   3.4290692e-01
   3.5365484e-01   5.5502260e-01
   7.3961483e-02   3.3914854e-01
  -2.7377267e-03   6.0487783e-01
   9.7813000e-01   7.3565923e-01
   1.0075324e+00   6.0655777e-01
  -5.7154031e-01   5.5156160e-01
  -4.0461513e-01  -1.2560809e-02
  -3.7233727e-01   5.4642429e-01
  -3.5437128e-01   4.8557641e-02
   1.9582164e-01   1.0749993e+00
  -8.7023474e-01  -1.1631310e+00
  -1.8891662e-01   1.0757109e+00
   1.1178007e-02   1.3409191e+00
  -8.4346115e-01  -4.9066987e-01
  -4.4655809e-01   7.9851491e-01
  -8.9917628e-01   7.3964997e-01
   2.2116125e-01   1.1429475e+00
   4.9760267e-01   6.7755528e-01
  -5.9202182e-01   2.7212622e-01
  -8.9924932e-01  -1.2615024e-01
  -4.4192630e-01   3.1225311e-02
   1.4908148e+00   9.3141922e-01
  -4.3445323e-01   1.3460538e-01
  -1.7293390e-01   9.5268983e-01
   6.0483973e-01   5.0680786e-01
   1.4614086e-01   3.4315099e-01
   2.9241843e-01   1.3033601e+00
   1.7177108e+00   1.3228526e+00
   8.0706492e-01   1.2928401e+00
   7.3847294e-01   1.7224082e+00
   7.8470373e-01   1.7097642e+00
   5.7643323e-01   1.7691883e+00
   4.4196822e-01   2.9539767e-01
   3.6602359e-01   1.7925273e+00
   6.3100602e-01   2.4873587e+00
  -8.8569719e-01   1.5566647e+00
   1.5761133e+00   1.3412763e+00
   4.0086989e-02   1.8695773e+00
   2.2163010e-01   2.4210135e+00
   3.0531371e-01   1.8409186e+00
   5.2500369e-02   1.2079374e+00
  -6.5317779e-01   2.0155108e-01
  -1.3818743e+00  -2.9806930e-01
  -1.6953512e+00  -6.7722982e-01
   4.8764180e-02   3.8096742e-01
   3.3718359e-01   7.1357720e-01
  -1.8495625e+00  -1.0248279e+00
   3.4546298e-01   5.3849856e-01
   1.2051234e+00   6.0459119e-01
   5.6592178e-01   8.2095788e-01
   6.9034249e-01   8.4838837e-01
   2.4980392e+00  -5.3353883e-01
   7.4919812e-01   1.1555377e+00
   4.8161080e-01   1.1302063e+00
   9.2456318e-02   1.3720297e+00
   1.5991169e-01   1.4088957e+00
  -3.0863466e-01   4.2222324e-01
   2.9359241e-01   1.3133763e+00
   4.2727005e-01   8.3286699e-01
  -2.2006981e-01   5.8553187e-02
  -1.4106295e-01  -5.4840336e-01
  -1.6443508e+00  -7.6188953e-01
  -9.5673834e-01  -7.0944693e-01
  -1.8818361e+00  -5.2803745e-01
  -5.0495419e-01  -4.1037313e-01
   4.5865911e-01   2.6271069e-01
  -5.0833306e-01  -3.2019952e-01
  -1.7977779e+00  -6.4739658e-01
   6.8030417e-01  -5.8491575e-01
  -3.3867172e-01  -2.6147957e-01
   8.0480405e-01   5.5048793e-01
   9.7004517e-01  -9.2616358e-02
  -7.6110234e-02   9.8421551e-01
  -7.5634588e-02   1.2622592e+00
   4.7975404e-01  -3.7536812e-02
  -4.7885380e-01  -4.5705498e-01
  -7.6330877e-01   3.7078429e-01
  -1.2421344e+00   1.4500140e+00
  -7.7779611e-01   1.1100435e+00
   1.7761821e+00   6.0003729e-01
  -4.2601243e-01   1.0068844e+00
   1.1452139e+00   5.9710406e-01
  -2.5832528e-01   1.7180304e+00
  -2.8621294e-01   1.6855519e+00
  -7.4838422e-01   1.0407829e+00
   4.8779712e-01   9.3918851e-01
  -5.3102365e-01   1.5058156e+00
  -4.7167661e-01   6.8372367e-01
  -1.3570456e-01   7.7925003e-01
  -4.0534511e-01  -1.9448058e-01
  -1.4629950e-01   3.4443279e-01
   2.4588765e-02   8.2330826e-01
  -7.0859945e-01   5.8970131e-01
   1.2282380e-01   9.1683148e-01
   2.6238315e-02   2.4081556e-01
  -2.0185789e-01  -5.9223937e-01
  -2.6546570e-01   6.6185277e-01
  -3.2781719e-01   7.2497202e-01
   4.0804003e-01   7.1349634e-01
   1.4201381e-01   8.0326077e-01
  -7.5274803e-02   1.9482699e-01
  -5.2420151e-02  -5.2804208e-01
   9.6760994e-02   7.8011217e-01
   4.3938080e-03   2.4672768e-01
  -1.3848552e-01   5.3586271e-01
   1.2648224e-01   4.2957910e-01
  -1.4111863e-01  -5.8822484e-01
  -1.0612029e-01   1.9490081e-01
   3.5580063e-01   1.1604701e-01
   5.7947595e-01  -2.5018478e-01
   1.2895671e+00   2.1735064e-01
   5.0287984e-02  -2.9137091e-01
  -4.3227896e-01   5.3147927e-01
  -9.5061712e-02   1.1270669e-01
  -2.0307166e-01   1.8936672e-01
   2.5525414e-02   2.7635873e-01
   1.0141350e+00   1.0057756e+00
  -6.4051507e-01   1.0967065e+00
  -5.5250754e-02   1.3190756e+00
   1.4565668e-01   4.8733069e-01
  -1.2973223e+00   5.9624207e-02
   8.6361927e-01  -1.7735929e-01
  -2.7250726e-01  -3.5378126e-01
   6.8941265e-02  -5.1469624e-01
  -1.3835087e-01  -3.3537163e-01
  -4.0085351e-01   8.6779078e-03
   1.7664560e-01  -5.2139074e-01
   4.2419821e-03  -6.2191602e-01
   4.3622844e-01  -6.3494463e-01
   7.1769457e-01   1.0020202e-01
   1.1195232e-01   3.8239001e-01
  -7.9716472e-02  -1.6927411e-01
  -1.1959910e+00   1.1556873e+00
  -1.4506556e+00   1.2876938e+00
   8.3726673e-01   1.0758906e+00
   3.5793755e-01  -1.1677962e-01
   9.6995922e-01   4.0699645e-01
   3.1631990e-01   1.0749388e+00
   2.5786828e-01   1.1639054e+00
  -8.7616872e-02   6.8273363e-01
  -3.8460826e-01   8.6852091e-01
   1.1525925e+00   1.3560346e+00
   1.3190173e+00   1.0100770e+00
   8.0832868e-01   1.1682106e+00
   1.2050130e+00   4.2352041e-01
   2.0322503e+00   6.4617851e-01
   7.1310343e-02   7.5081963e-01
  -5.3134589e-01   9.5313398e-01
  -6.2879540e-01   1.2957238e+00
  -5.5090842e-01   8.3454222e-01
   4.6064845e-01   5.3909604e-01
  -8.1062139e-01   1.2903050e+00
  -6.4823845e-01   1.2900466e+00
  -5.5438292e-01   1.4842680e+00
  -1.5788365e+00   1.2089436e+00
  -1.3665115e+00  -8.9576520e-01
   4.8628324e-01   1.7914573e+00
   3.9324807e-01   1.7599930e+00
   1.7004778e+00   1.3877069e-02
   9.5230397e-01   5.0799281e-01
  -9.8648820e-01   1.2701835e+00
   3.0255606e+00  -9.3094486e-01
  -1.6655919e+00   1.5047680e+00
  -2.1006320e+00   1.4575421e+00
  -9.8916064e-01   6.1428350e-01
   1.9611228e+00  -3.2601218e-01
   1.1888413e+00  -7.1734421e-01
  -3.8306183e-02   1.1787752e+00
   6.0262456e-01   1.0442818e+00
  -7.8948990e-02   1.7809386e+00
  -4.6095234e-01   1.0709725e+00
  -7.1038364e-01   1.4765831e+00
  -1.3461088e+00   8.8786545e-03
   1.0030647e+00   1.5921267e+00
  -1.4531453e+00   1.4568503e+00
  -1.4838091e+00   1.7029239e+00
   4.5941270e-02   1.1840022e+00
   4.1252295e-01   1.4053868e+00
   1.5346258e-02   8.4825380e-01
   4.2477727e-01   7.3344170e-01
   1.3804977e+00   9.1592529e-01
   1.6742280e+00   7.0360633e-01
  -4.0477750e-01   3.5516133e-01
   3.3592976e-02  -3.1451086e-02
  -3.6673958e-02   1.3371120e+00
  -3.2941186e-01   1.4408246e+00
  -6.0182539e-01   9.8640295e-01
  -5.1123322e-01   7.8976375e-01
  -6.1649360e-02  -1.7187776e-01
  -3.4486731e-01   4.0898222e-01
  -4.9626194e-01   1.9910553e-01
   1.7176735e-01  -3.6620143e-01
  -7.9311994e-01  -3.9433863e-01
  -5.5390594e-01   1.2066897e-01
  -2.4947411e-02   8.8731042e-02
   7.1232904e-01   2.8432255e-01
   5.9876069e-01   2.9476216e-02
   7.1776215e-01   9.7777296e-01
   2.4245261e-01   1.3820066e+00
   3.3457353e-01   1.6695532e+00
   1.4932839e+00   8.2030272e-01
   5.4590663e-01   1.2314635e+00
  -4.9433445e-01   1.6973005e+00
   4.2457631e-01   1.8618422e-01
  -4.3597470e-01   2.9776120e-01
  -1.6467676e+00   1.2337357e+00
  -1.2137073e+00   1.2833847e+00
   3.0827743e-01  -4.7749855e-01
  -2.0889712e-01  -2.8895973e-01
  -7.1208755e-01  -7.6542266e-02
  -6.6615360e-01   3.1420262e-01
  -1.0236660e-01   3.1971117e-01
  -9.9688930e-01   1.4385451e+00
   3.6484011e-01   8.3975303e-01
  -5.9123598e-01   3.6133264e-01
  -6.7311376e-01   4.5935936e-01
  -3.2440478e-01   1.1216069e+00
   2.0096421e-01   8.3989393e-01
   3.9072616e-01   8.9005476e-01
   5.7478332e-02   3.9095238e-01
  -8.8196977e-01   9.4893508e-02
   1.0206597e+00  -3.4227790e-01
   1.1239642e+00  -2.8370737e-01
  -8.8436811e-02   3.5529609e-01
  -1.3062630e-01   2.1402320e-01
  -3.0676760e-01   1.8042073e-01
   8.8462605e-01   4.2773077e-01
   1.9141184e-01   5.4212557e-01
  -6.1468499e-01   1.4437525e-01
   3.4952437e-01   5.2001606e-01
   2.3206824e-01  -4.7795098e-01
  -1.0576738e-01   6.9537385e-01
   4.8612642e-03   1.5881011e+00
  -5.9358795e-01   4.7460472e-01
  -2.6259607e-02   1.3519270e-01
   3.2205015e-02  -3.5627357e-01
   6.7261884e-02  -6.4148705e-02
   4.6032385e-01  -5.2024670e-02
  -5.3687377e-01   4.3350639e-01
  -3.5212165e-01   4.6016083e-01
  -5.4366180e-01   5.2796223e-01
  -4.6465915e-01   5.5249708e-01
   1.0839472e+00   1.8041391e+00
  -4.5831101e-01   8.6603505e-02
  -7.1899778e-02   1.8635956e-01
   6.0686522e-01  -4.3733328e-01
  -2.2256279e-01  -1.1019504e-01
   4.8960969e-01  -3.1324464e-01
   4.3409082e-01  -2.7633279e-02
  -4.8189233e-01  -3.7776832e-01
  -1.1778354e-01   2.9719098e-01
   6.9044837e-01  -2.5873758e-01
  -6.5012203e-01   1.0411553e+00
  -3.2628956e-01   7.7138980e-01
   5.8331832e-01   3.7322853e-01
   4.2497195e-01   7.7320728e-01
  -1.5875479e-02   1.0885272e+00
   8.3247810e-01   7.8737078e-01
  -1.1946480e-01   5.1491758e-01
  -1.1116433e+00   8.5634345e-01
   1.5285532e-01  -1.6222994e-01
   5.2643773e-01  -4.4280101e-03
  -8.1040406e-01   3.0987131e-01
  -7.1979262e-02  -9.0116559e-01
   5.8571709e-01   1.1837479e-01
   9.1067490e-02   1.1356021e+00
  -5.7451199e-01   1.8478333e+00
  -5.5149635e-01   8.2528325e-01
  -3.2343396e-01   4.6289644e-01
   1.2907361e-01   1.3733873e+00
  -8.7303899e-01   2.1533949e+00
   1.4875379e-01   7.9331190e-01
   5.0385224e-02   1.0265331e+00
  -9.8882093e-02   1.2137112e+00
   7.3899486e-01   4.9061203e-01
   1.1221716e-01   1.6771020e-01
   3.9207802e-01   4.7839210e-01
  -4.0272991e-01   5.1274399e-02
   5.2661384e-01   1.3839601e-01
   6.0098886e-01   4.4166069e-01
   3.3920427e-02   4.4563276e-01
   3.7692896e-01   1.3050081e+00
  -2.7933590e-01   1.3703640e+00
  -5.7447153e-01   1.5122062e+00
  -1.0610056e-01   1.4767094e+00
   2.4021729e-01   1.2627497e+00
   3.6441828e-01   9.1420536e-01
  -3.9101152e-01   9.9383646e-01
  -7.3028700e-01   2.1353892e-01
   3.8428727e-01   2.9960141e-01
   1.1392426e-02   5.4738418e-01
   4.6713732e-01   7.8970993e-01
   1.6385413e-02   6.1207442e-01
  -1.5534699e-01   6.7506776e-01
   4.3801591e-01   9.5586821e-01
  -7.1003631e-01  -3.2866037e-01
   6.4780695e-01   1.5633770e-03
   1.3078352e+00  -9.3210135e-01
   5.2777579e-01  -4.5028583e-01
  -2.2818302e-02  -2.9802486e-01
  -3.3475052e-01  -3.6751337e-01
   1.0463532e+00   1.1825334e+00
   3.6412842e-01   1.6380146e+00
  -2.0575554e-01   1.9677906e+00
  -2.1550713e-03   2.1424311e+00
   3.4218556e-01   2.1684095e+00
  -4.1076943e-01   1.5982883e+00
   6.5005353e-01   1.1454849e+00
  -6.9549017e-02   1.8648832e-01
   2.6783212e-01   2.1872583e-01
  -1.3323872e+00   7.8619971e-01
  -8.7990952e-01   8.8941021e-01
  -9.8208806e-01   9.9070794e-01
   6.7161587e-01  -1.4424935e-01
   2.5299488e-01  -1.5629784e+00
  -5.9236769e-01   9.1578544e-01
  -5.9822421e-01   1.1324780e+00
   5.8157271e-01   9.3811778e-01
   5.4902657e-01   1.0426982e+00
  -5.2291549e-01  -3.4482327e-01
  -2.2080622e+00  -2.7321053e-01
   1.1506438e-01   1.0737354e+00
  -1.2142268e+00   1.1649643e+00
  -6.1612296e-01   1.4118120e+00
  -3.1702531e-01   1.2547131e+00
  -2.3914809e-01   1.1327042e+00
  -1.7591281e-01   9.7637137e-01
  -1.1054350e-01   6.6808607e-01
   3.0283265e-01  -3.5913735e-02
   1.3177579e+00   2.7646460e-01
   1.0620038e+00   6.7530808e-01
   9.3507277e-01   1.3837341e+00
   2.8632434e-01   1.2393394e+00
   2.4951759e-01   1.3990746e+00
  -3.1213332e-01   6.8004455e-01
  -1.8891472e-01   9.9947226e-01
  -5.7342004e-01   1.4981684e+00
   1.0992817e+00   9.9864321e-01
  -1.9795738e-02   1.8049699e+00
  -2.3336241e-04   6.8721410e-03
   8.7150337e-03   1.1959926e+00
   3.8544053e-01   9.4137290e-01
   2.8247810e-02   1.2312608e+00
  -4.9323541e-02   4.4711950e-01
   5.0095051e-02   1.5677726e+00
  -7.9121460e-01   1.7179964e+00
   3.0267260e-02   1.0759980e+00
   3.8175292e-01   1.0983346e+00
  -1.2058778e-01   1.3148888e+00
   2.1388081e-01  -5.5232542e-02
  -1.0173019e-01   4.3833381e-01
  -9.5026980e-02   1.0140232e+00
  -7.5217148e-02   5.4025754e-01
   1.3470083e-01   1.2005982e+00
  -7.3575284e-01   8.4413373e-01
   5.0457786e-01   7.2169187e-01
   1.8541281e-01   2.6405922e-01
   8.6036756e-02   7.9551460e-01
  -1.2399938e+00   1.5140442e+00
  -8.3496866e-01   1.2325895e+00
  -5.8496281e-01   1.3302126e+00
   6.4556256e-01   3.8510045e-01
   3.0626140e-03   3.1697290e-01
   3.0586362e-01   6.3338084e-01
   2.0566199e-01   2.3588193e-01
   3.9333905e-01   7.7248158e-01
  -3.9460726e-01   7.0797730e-01
   6.9136969e-01   5.2668444e-01
   6.4102263e-01   4.4743100e-01
   1.2837576e-01   2.4100285e-01
   6.6557085e-03   3.3890778e-01
  -1.1923048e+00   1.4505017e+00
   3.7223935e-01   8.9100565e-01
  -5.4863225e-01   2.9331785e-01
  -6.0839327e-01   4.4992565e-01
  -3.8297344e-01   1.0160202e+00
   1.9773363e-01   8.5118146e-01
   1.0246950e-01   4.4700435e-01
  -8.0161756e-01   4.7099982e-02
   1.0767323e+00  -2.3263068e-01
   1.1034400e+00  -1.3872902e-01
  -3.8575132e-02   4.1691043e-01
  -6.5731933e-02   2.8384940e-01
  -2.3773681e-01   2.1914329e-01
  -9.9563562e-02  -4.6915892e-02
   2.1952970e-01   5.8314306e-01
  -5.4079818e-01   1.2741213e-01
   3.1763816e-01   6.2908181e-01
   1.2120091e+00  -3.8185178e-02
  -9.2120515e-02   6.9251051e-01
  -3.7303112e-01   3.6074819e-01
  -1.0554319e+00   6.8802437e-01
   1.7574343e-01  -4.5846759e-02
   1.3890013e-01   5.3203622e-02
  -3.5563889e-01   4.4427867e-01
   7.2700090e-01   3.3792161e-01
   5.5173448e-01   6.0158516e-02
   1.9765816e-01   7.1864039e-01
  -2.7034069e-01   6.3235877e-01
  -1.1710752e-01   2.1782004e-01
  -3.6727504e-01  -2.7155781e-01
   5.3630159e-02   8.3382096e-01
   1.2276179e-01   4.9239411e-01
  -5.2170208e-01   7.2539560e-01
  -1.0973625e+00   8.3521529e-01
  -2.4264510e-01  -2.0552365e-02
   5.0718295e-01   1.0163687e+00
   7.4343227e-01  -3.7522771e-02
   1.1824905e+00  -7.7526543e-01
  -7.3411748e-01   2.4219629e-03
  -4.8761546e-01  -5.5477365e-01
  -7.8976420e-01  -9.1708888e-01
  -7.8859163e-01  -2.2082825e-03
   4.2150372e-01   7.3448716e-01
   4.3850784e-01   2.8397453e-01
   8.2929567e-02   6.1279857e-01
  -1.6908078e-01   8.7598793e-01
  -1.5908325e-01   4.9950264e-01
   1.3345127e-01   8.2895924e-01
  -2.6938343e-01   1.1207064e+00
   2.3353363e-01   4.7654284e-01
   7.8788481e-03   8.2683172e-01
  -1.1619931e-01   5.5838499e-01
  -1.3516749e-01   7.9731548e-02
   3.4032670e-01   7.0368154e-01
   7.1038736e-01   7.0314028e-01
   6.1737317e-01   5.2639050e-01
   6.6311094e-01  -1.9385059e-01
  -1.8896615e-01   9.7813432e-01
  -5.9704938e-01   7.8921482e-01
  -1.2240863e+00   2.0240916e-01
  -1.3647240e+00   5.7395810e-01
  -8.5414375e-01   5.8007083e-01
  -2.5084321e-01  -5.4727557e-04
  -6.4626317e-01   2.3855198e-01
   1.0152143e-01  -9.6258385e-02
   4.3195668e-01  -8.7358202e-02
   5.1348511e-01  -7.0067432e-01
  -1.4286749e-01   6.7742643e-01
   1.0610210e+00  -5.8675252e-01
   9.3809968e-01   5.1411410e-01
   3.3545403e-01   1.0963778e+00
   7.6249444e-01   6.6362720e-01
  -3.0367565e-02   7.1510929e-01
  -4.2762211e-02   5.4733707e-01
   1.1980408e+00   3.9745147e-01
   5.6798962e-01   1.0213841e+00
   1.1872840e+00   9.3105614e-01
  -1.3596470e+00   1.2490766e+00
  -9.2413822e-02   1.1484508e+00
  -1.5377075e+00   1.0464647e+00
  -8.7903737e-01   1.3954574e+00
  -4.2571149e-01   1.3231924e+00
  -4.5558540e-01   1.1628642e+00
  -4.0540611e-01   1.0253350e+00
  -2.6409655e-01   6.2819552e-01
   4.3386132e-01   4.7107770e-02
   1.3528453e+00   4.6804353e-01
   9.8028718e-01   8.1335235e-01
   7.4082895e-01   1.5798334e+00
   1.2357747e-01   1.3478763e+00
   2.1101680e-01   1.4269851e+00
  -2.6366607e-01   6.4479544e-01
  -2.5247472e-01   1.0476855e+00
  -7.0379099e-01   1.4340924e+00
   9.9355017e-01   1.1708757e+00
  -1.7542240e-01   1.6781300e+00
   2.2371857e-01  -9.5613908e-03
   7.4013972e-01   3.5652434e-01
   5.5316406e-01   7.3864132e-02
   1.9253432e-01   7.4483661e-02
  -1.4120722e-01  -1.5185497e-01
   5.7486762e-01   8.4372780e-01
   7.9506690e-01   1.0300447e+00
   8.1563338e-02   1.5453958e+00
  -2.2880296e-02   1.7388531e+00
   4.3330029e-01   1.6323471e+00
   7.3657567e-01   1.4521191e+00
  -2.0894320e-01   2.0378261e+00
   4.3951247e-01   3.7574380e-01
  -3.8899826e-01   5.4158294e-01
  -1.4231644e+00   1.7252033e+00
  -9.8811983e-01   1.7271692e+00
   2.1260462e-01  -3.7260637e-01
  -2.4646799e-01  -1.2146683e-01
  -7.2565422e-01   3.7758792e-01
  -6.1389362e-01   7.5409887e-01
   2.3498441e-02   7.1857638e-01
   5.8370154e-03   8.4659366e-01
   8.6202804e-02   6.0106873e-01
  -2.6363031e-01   9.2440541e-01
  -3.2875419e-01   4.6879868e-01
   4.9383242e-02   6.2190239e-01
  -2.1294454e-01   4.9531061e-01
   3.2612606e-01   1.9394899e-01
   2.9491662e-01   7.6118605e-02
   2.7608031e-01  -3.3626137e-01
   4.9822355e-01  -4.9702840e-01
  -7.5493901e-01  -6.1566513e-01
  -5.9110149e-01   1.3779931e+00
  -7.0144259e-01   1.8453702e+00
  -2.4663779e-01   8.8175677e-01
  -8.9838313e-02   1.2764976e+00
  -9.7945676e-01   2.1720968e+00
  -3.0138293e-01   1.7708851e+00
  -5.5507210e-02   1.0453817e+00
  -2.2074509e-01   1.2254768e+00
   5.8930711e-01   5.0650438e-01
   5.0307359e-02   2.3050826e-01
   3.3970827e-01   5.1746490e-01
  -5.3632270e-01   3.9140829e-02
   4.4402717e-01   1.2791272e-01
   8.5799965e-01   6.0120204e-01
   7.3168340e-01   6.8783346e-01
   5.9736433e-01   5.4768735e-01
   1.1203758e-01   5.4438907e-01
  -6.1962954e-01  -4.0126689e-01
   6.5879242e-01   6.5987913e-01
   5.4704522e-01   1.3861829e-01
  -4.9001203e-02   5.4136674e-01
  -1.3165823e+00   8.0952834e-01
   1.3828390e+00   4.0879333e-01
  -6.1332712e-03   2.6370426e-01
  -4.4687867e-01   4.3605215e-01
  -7.0361340e-01   1.0029671e+00
  -3.3947815e-01   7.8205392e-01
  -7.1304318e-01   9.1549949e-01
   7.4765056e-01   5.7196884e-01
   1.0598684e+00   1.0098323e-01
   4.8809242e-02  -7.0828264e-01
  -2.5064513e-01  -4.7400118e-01
  -3.2683411e-01   2.1980807e+00
  -5.1703320e-01   1.9842072e+00
  -4.7570968e-01   1.1234464e+00
  -4.5641429e-02   2.0161648e+00
  -4.7286154e-01   2.6455758e+00
  -1.2909197e-01   2.1220220e+00
  -1.4767987e-01   2.5057158e+00
   5.1215718e-02   2.6183230e+00
   1.1312215e-01   2.5925572e+00
   4.9912150e-02  -1.7508808e+00
   3.7732767e-01  -1.6412270e+00
  -1.4135505e-01  -1.9720009e+00
  -2.8601847e-02  -1.7152938e+00
  -2.6248481e-02   7.8226716e-01
   1.0078662e+00   2.5417551e+00
  -6.1547179e-01  -2.7970403e+00
   6.5235173e-01   2.2273670e+00
   5.2713602e-01  -1.3864605e+00
   1.4759729e-01  -2.4917048e+00
  -5.3831918e-01   2.0059791e+00
  -3.6108626e-01   1.9679301e+00
   1.9457190e-01   1.2300789e+00
   4.0205782e-01   8.7213848e-01
   9.6760721e-01   4.7253477e-01
  -1.5610100e-01   1.3994996e+00
   1.7582986e-01   8.3083417e-01
  -4.5066189e-01   1.6499013e+00
   4.2653148e-02   6.9952757e-01
   7.4112537e-01   1.2360048e-01
   3.1404428e-01   1.9888380e+00
   2.5312338e-01   1.8473460e+00
   3.6254297e-01   1.5097632e+00
  -1.6717471e-01   1.2918971e+00
   4.7979252e-01   1.0643662e+00
  -2.6536446e-02   1.9809493e+00
  -2.8630648e-01  -1.2639311e+00
  -5.6269061e-01   1.6364824e+00
  -1.6144691e-01   1.2852278e+00
  -1.2230250e+00   1.7680376e+00
  -2.7404626e-01  -4.9179050e-01
  -6.5196130e-01   8.5488229e-01
   1.8709929e-01   1.3819801e+00
  -2.4556623e-02   6.9274551e-01
  -4.4219060e-01   3.5819775e-01
   6.4054985e-02  -1.3317966e+00
  -1.2354765e+00   3.4055373e-01
  -1.4226671e+00   9.1259634e-02
  -1.4708532e+00   5.8536447e-01
  -1.0950564e+00   3.4221295e-01
  -2.9656275e-01   9.7207135e-01
   6.6452862e-01   8.5318895e-01
   8.3718244e-01   4.3781827e-01
   9.9442108e-01   5.3176611e-01
   5.4156057e-01   1.7030216e-01
  -1.9545585e-01  -7.8774236e-01
   3.2634770e-01  -9.7041632e-02
  -4.7274214e-01   4.3727444e-01
   8.0294638e-01   1.0116429e+00
   1.5022695e-01   2.1930565e-01
   1.0333291e+00  -8.4262962e-01
   1.0094755e+00   6.2758304e-02
   9.7039604e-01  -9.4669907e-01
  -9.7251848e-01   1.3789624e+00
  -4.2978715e-01   1.4288905e+00
   1.6896102e-01   7.2554049e-01
   3.9667592e-01   3.4241446e-01
   9.8566015e-01   4.9455376e-03
  -1.7368861e-01   8.6952384e-01
   1.7479948e-01   3.5966456e-01
  -5.0124367e-01   1.0554011e+00
   6.0390136e-02   1.6507539e-01
   7.7966566e-01  -3.9394389e-01
   2.4207614e-01   1.4505821e+00
   1.9121117e-01   1.3783803e+00
   3.1896753e-01   9.6830376e-01
  -1.9751266e-01   6.8389523e-01
   4.6252786e-01   5.2632872e-01
  -9.8256912e-02   1.3818761e+00
   6.7198411e-01  -1.4178001e+00
  -6.1232021e-01   1.0328969e+00
  -1.8925795e-01   7.8164147e-01
  -1.2783335e+00   1.1068238e+00
  -8.2958125e-01   6.6009277e-01
   2.9996198e-01  -9.3666852e-02
  -6.7823793e-01   8.6573538e-02
   3.4585227e-01  -3.9146879e-01
  -1.3254556e-01   1.6621978e+00
   1.9356345e-01   2.2684872e+00
  -9.9166868e-02   1.4910573e+00
  -3.5185103e-01   1.4035348e+00
  -2.3021654e-01   1.9878929e+00
  -4.5406168e-01   1.5993500e+00
  -1.4190869e-01   2.3225374e+00
  -1.8372301e+00  -1.9413967e+00
  -8.4757927e-01  -1.9544676e+00
   9.4814896e-01  -1.1602276e+00
   8.0576825e-01  -1.3476759e+00
   2.8493292e-01   6.0475768e-01
   1.6141430e-01   5.3949698e-01
  -8.4672140e-01   1.4655868e+00
   8.1361404e-01   1.8940027e+00
   8.2135862e-01   4.5128497e-01
   8.1332901e-01   1.6180407e+00
   9.6115654e-01   5.8184601e-01
   1.7888565e-02   1.0537482e+00
   5.1861214e-02   9.0396576e-01
  -2.4305739e-01   7.7836100e-01
  -2.3529829e-01   2.4235357e+00
  -8.8521748e-01   1.3753153e+00
  -7.3522195e-01   1.7221391e+00
  -1.6370593e-01   1.9098247e+00
   1.4800767e-01   5.4757723e-01
  -4.5267888e-02   9.3616911e-01
   1.2924771e-01  -1.3066849e+00
  -1.4295655e-01   1.5509252e+00
  -5.5580225e-02   2.4286105e+00
   7.1928720e-01   1.6640341e-01
   2.3818180e-01   2.0254408e+00
   2.9954300e-01  -4.4006524e-01
   1.7006708e-01  -1.1797757e+00
   2.0564275e-01  -2.9240805e-02
   5.2657872e-01   2.2630084e+00
   4.8146925e-01   1.2140150e+00
   1.0869160e-01   9.0062433e-01
   1.3678302e-01   3.0774413e-01
   1.5587256e-01   5.9571500e-01
  -4.4078092e-01   5.6833175e-01
  -5.9828690e-01   9.7156848e-01
  -2.7441271e-02   3.7536958e-01
   1.8656513e-01   5.3255230e-01
  -1.3355864e-01   4.0809648e-01
  -1.1144427e-01   1.9777728e-01
   2.4213045e-01  -4.3285925e-01
   1.0559439e+00   6.0907217e-01
   1.1688540e+00   4.3732494e-01
   4.1388253e-02  -2.9062832e-01
   5.2151457e-01  -8.8705724e-01
   7.1453170e-01   1.2068391e-01
   6.3220855e-01   5.1801815e-01
   4.5262900e-01   8.7805488e-01
  -1.1573647e+00   4.6338838e-01
   5.3091678e-01   8.3279908e-01
   2.7094160e-01   9.9205657e-01
   8.9829075e-01   1.1678548e+00
  -8.9896328e-02   1.5204735e+00
  -3.6557985e-01   9.7408657e-01
  -1.3765577e+00  -7.3584306e-01
  -6.3991794e-01   1.3079140e+00
  -9.8109012e-01  -4.9979487e-01
   5.2088607e-01   9.2433241e-01
  -2.2827613e-01   1.1143594e+00
  -6.1560587e-01   6.7372051e-01
  -1.3538166e+00   1.2661333e-01
   7.1096150e-01  -9.0612828e-01
   4.7054129e-01  -4.4831598e-01
   7.5488667e-01   2.3216671e+00
   5.5570800e-02   7.6752440e-01
   4.5148017e-01   1.5547420e+00
   3.6079565e-01   2.3406045e+00
   2.6628623e-01   2.1050767e+00
   1.9922177e-01   2.0839984e+00
  -4.3608405e-01   1.2703687e+00
  -5.3087708e-01   8.8608106e-01
   4.1599460e-01  -3.8738673e-01
  -6.3505571e-01   6.6805963e-01
  -9.4195697e-02   1.0623459e+00
  -1.3490328e-01   1.4402268e+00
  -1.0670719e-01   1.4106009e+00
   2.1955519e-01   2.0767607e+00
   4.0831720e-01   1.7531682e+00
  -1.2150818e-01   6.4369204e-01
  -4.6216318e-01   1.2367184e+00
  -5.2494631e-01  -5.8553561e-01
  -6.4570852e-01   8.0268560e-01
  -6.2146189e-01  -7.0999719e-01
  -1.5578321e-01   1.4998962e+00
   1.1588127e-01   1.5499220e+00
   6.6323376e-01   3.6038145e-01
  -3.6870300e-01   1.4323097e+00
  -1.3148283e-01   2.0714901e+00
  -3.3144038e-01   1.8731619e+00
  -5.4139329e-02   1.0789189e+00
   7.9268594e-02   5.1847322e-01
   2.5094247e-01   4.1689753e-01
  -1.6222184e-01   8.2556179e-01
  -3.4013988e-01   1.6831351e+00
  -4.5389955e-01   1.6568577e+00
  -3.7394594e-01   7.1198939e-01
   1.1373606e-01   9.7968001e-01
  -1.4952146e-02  -4.5025853e-01
   9.1519533e-02  -1.0321825e+00
   2.4400221e-01   1.0492144e+00
   4.0692910e-01  -1.0558914e+00
   7.8857634e-01   2.0766448e+00
  -3.6738122e-01   1.8463648e+00
  -1.7328491e-01   6.6199021e-01
  -1.4556658e-01   8.6948254e-01
   1.8575258e-01   1.4541612e-01
  -1.6480650e-01   1.5877863e+00
  -2.3302452e-01   1.6457198e+00
  -1.1670391e-01   8.9143036e-01
   6.4538400e-01  -1.4563496e-01
   1.7957656e-01   1.9328571e-01
   1.4112958e-01   7.4912859e-01
  -3.1780598e-01   2.8284873e-01
  -6.5032724e-04   5.4462716e-01
   7.9722467e-01  -7.3663169e-01
  -7.6290715e-01   9.7325844e-01
   1.2752800e+00  -1.4197871e+00
   1.2338114e+00  -2.9097114e-01
  -3.8174403e-01   1.4678714e+00
  -9.0689118e-01   1.6744375e+00
  -7.2652535e-01   1.4096177e+00
  -3.7761894e-01   1.7864151e+00
   1.3422995e+00  -6.3817265e-01
  -5.7355651e-01   1.6224680e+00
  -1.1275553e+00   7.7330476e-01
   6.4539884e-01   2.2593918e-01
   1.0401739e+00  -2.5446381e-01
  -7.1088920e-01   9.2093381e-01
   9.2007937e-01  -4.0550466e-01
  -1.2278681e+00   1.2193975e+00
  -1.2078307e+00   6.3390654e-01
  -3.9911492e-01   1.1962297e+00
   1.1482338e+00  -1.4291816e+00
   2.1007080e-01   5.1137562e-01
  -3.3257061e-01   1.0166378e+00
   6.9890916e-01   1.1045569e+00
  -3.2004244e-01   6.6474116e-01
   4.6232950e-01   1.0761112e+00
  -1.7270271e-02   8.8290437e-01
   1.6020356e+00   1.3397011e+00
  -6.7924956e-01   2.6127220e-02
  -2.9488155e-01   4.2241334e-01
  -3.4352889e-01  -1.0629758e-01
  -6.2270616e-02   3.9827585e-01
   4.4849992e-02   4.4740114e-01
  -4.7434285e-01  -1.9782815e+00
  -1.2536762e+00  -1.3514177e+00
   7.5963790e-01   9.8646175e-01
   5.0429232e-01  -2.5837067e+00
   4.4664241e-01  -2.2566053e+00
   9.7154624e-01   1.1574805e+00
   1.2405188e+00   1.2765819e+00
   3.0342835e-01   2.0729239e+00
  -6.6452324e-01   2.0117184e+00
  -1.4296947e+00   1.2555458e+00
   6.3181931e-01   1.8945826e+00
  -1.2549375e+00  -5.7923938e-01
   1.0270486e+00   1.8205827e+00
  -9.9189510e-01  -9.2522064e-01
   6.3686036e-01   2.0928041e+00
   7.9480085e-01   1.5219777e+00
   4.0659810e-01   3.8868369e-01
  -1.1485564e+00   1.2506722e+00
  -1.4739484e+00   2.3910631e+00
   8.7475067e-01   7.8926428e-01
  -7.3458239e-02   8.6192217e-01
  -6.1183934e-01   1.2873621e+00
  -1.6898559e-01   6.9714013e-01
  -2.5369029e-01   3.5051593e-01
   5.0104243e-01   4.7602329e-01
   7.3126724e-01   3.2949460e-01
   5.7064943e-01   2.2887279e-01
   8.8336096e-01   8.8621324e-01
   1.6498076e-01   4.3689295e-01
   8.5438997e-02   1.0337829e+00
  -1.1363578e-01   7.8053099e-01
   1.6803062e-01   4.0272445e-01
  -3.6952327e-01   4.1195925e-01
  -3.9461580e-01   6.5916989e-02
  -5.5109078e-01  -7.0554425e-02
  -6.5850115e-01  -2.3639890e-01
  -8.3477138e-01   3.4118883e-01
  -4.2227959e-01   8.8642122e-01
   8.0423298e-01   3.8879698e-01
  -2.9406163e-01  -9.5879263e-01
  -6.0301725e-03  -6.2669144e-03
  -3.1271048e-02  -1.0409141e+00
  -3.1542227e-01  -1.0994517e-01
  -3.4154664e-01   2.8254862e-01
  -1.7970427e-03   6.9013409e-01
  -3.5388579e-01   8.4994746e-01
   2.5569412e-02   1.6078990e+00
   5.8414968e-01   1.9981695e+00
  -2.0096088e-01   1.8506194e+00
   2.9220552e-01   1.6940137e+00
  -6.6708007e-02   1.2347763e+00
   2.5350683e-02   8.8036980e-01
   1.8148585e-01   1.2439104e+00
   9.6673424e-02   6.3033310e-01
  -4.6696610e-01   5.3587958e-02
  -2.4750854e-01  -4.0003837e-01
   4.5086825e-01  -2.3573663e-02
   2.3282986e-01  -1.4880697e+00
  -5.8549825e-02   6.4079192e-01
   3.8881259e-01   3.4343652e-01
  -3.5293520e-01  -1.7984081e+00
   1.2833503e-01   6.4919580e-01
  -1.3367556e+00   2.0446529e-02
  -5.4181680e-02   9.4136830e-02
  -5.4958138e-01   3.0239249e-02
  -9.1437382e-01  -1.8822400e-01
  -2.3761964e-01   5.3185825e-01
   9.5524319e-01   1.1019204e+00
   3.0300236e-01   1.4237766e+00
   1.3566413e+00   1.4611559e+00
   6.3604667e-01   1.6643608e+00
   2.8547365e-01   1.1810777e+00
  -3.5596458e-01  -6.7500891e-01
   1.4200406e-01   1.4375094e+00
  -8.4876694e-01  -8.6288010e-02
   5.6775244e-01   1.3885090e+00
   4.8251095e-01   1.9813763e-01
   1.2547567e-01   8.2557594e-01
  -5.5690656e-01   2.4659798e-01
  -9.7015177e-01   1.5115261e+00
  -4.2916263e-01   1.5374828e+00
   2.1057674e-01   8.6980848e-01
   2.4353284e-01   4.8127275e-01
   1.0686876e+00   2.0347933e-01
  -1.5788001e-01   9.9828823e-01
   2.3925041e-01   4.7960391e-01
  -4.7960519e-01   1.1965930e+00
   1.3514368e-01   3.1736087e-01
   8.8577509e-01  -1.7864930e-01
   3.1998684e-01   1.6260454e+00
   2.0643860e-01   1.5002077e+00
   3.6208064e-01   1.1591968e+00
  -1.8019402e-01   8.8544866e-01
   5.3313043e-01   7.2883874e-01
  -9.7700495e-02   1.5685771e+00
  -5.8920657e-01   1.1692074e+00
  -1.4971893e-01   8.8824246e-01
  -1.1509833e+00   1.2216167e+00
   1.8200350e+00   2.5451315e+00
   1.8544717e+00   1.7308361e+00
   1.7463328e+00   2.2893280e+00
   2.0517782e+00   1.6811525e+00
   2.0088305e+00   1.5037946e+00
  -1.3458572e+00  -5.7237025e-01
   1.4570086e+00   2.0526620e+00
  -1.6502509e+00  -1.2271695e+00
  -1.0384974e+00  -8.6252321e-01
  -5.6039771e-01  -4.4696124e-01
  -2.7381516e-01  -3.0323945e-01
  -6.6212848e-01   1.9247270e-01
  -1.2412677e+00  -1.1234605e-02
  -1.4364704e+00  -2.6228668e-01
  -9.0755708e-01  -2.0821553e-02
  -6.2592455e-01  -8.1117005e-02
   1.4360538e-01   4.5370692e-01
   1.3312741e+00   2.5086205e+00
  -6.4879852e-01  -6.3934765e-01
   5.3092408e-01   4.1282837e-02
  -8.2919337e-01  -1.7822221e+00
  -1.7241017e+00  -1.0834461e+00
   9.1425578e-01   1.7567960e-01
   8.6483847e-01  -3.0283324e-02
  -3.8488974e-01   9.8855119e-02
  -4.0000141e-01  -6.6075863e-01
  -6.2067463e-01   2.5629234e-01
  -1.2542220e+00   7.5661700e-01
   5.6575771e-01   3.4398128e-01
   6.5325277e-01   7.1838740e-01
  -8.9057248e-01   1.3923328e+00
   6.7941988e-01   6.5045450e-01
   5.0695944e-01   9.8448372e-01
   1.1802178e+00   6.8323322e-01
   5.9094100e-01   1.5661146e+00
   6.1432542e-02   1.3215199e+00
  -1.2159563e-01   8.7890218e-01
   3.2429911e-02   1.7506398e+00
  -1.3477681e+00   5.4182976e-01
   7.4313150e-01   7.5079252e-01
  -1.8675579e-01   4.7526226e-02
  -3.3129531e-01   1.2277415e+00
  -1.2548617e+00   1.2509211e+00
  -1.7672245e-01   6.1063575e-01
   3.3288750e-01   9.1157002e-01
  -2.0927083e+00  -6.0059835e-01
   2.5031974e-01   4.9815920e-02
  -4.4159199e-01   6.8609194e-01
  -5.7760155e-01   5.9151199e-01
   8.8122371e-02   5.2490986e-01
  -6.8214197e-02   5.7637474e-02
   6.9324922e-01   1.0162545e+00
   6.7702865e-01   1.3622178e+00
  -1.2551863e+00  -1.0424664e+00
   4.7080745e-01   1.1187015e+00
   5.3680680e-01   7.0660256e-01
   7.2484090e-01   1.2983333e+00
   5.9406382e-01   3.2501752e-01
   6.2290874e-01   6.3414124e-01
  -3.7901037e-01  -4.9058853e-02
  -6.6923085e-01   3.7318731e-01
  -2.6283203e-01   9.2035998e-02
  -2.5098521e-01   7.0817449e-01
   1.2981287e-01  -1.6806836e-01
   3.2404066e-01   3.5526455e-01
  -1.5156330e-01   5.6857884e-01
  -9.0378094e-02   1.4526873e-01
  -4.2268114e-02  -4.2816735e-01
   5.8745732e-01  -2.7512060e-01
   7.0137341e-02  -7.8081731e-01
  -6.0672837e-01   6.4748407e-01
  -1.2840132e-01   9.1572700e-01
   2.2480577e-01   7.1899743e-01
  -7.9914273e-03   9.0723091e-01
  -4.1343612e-01  -7.1687367e-01
   2.3361457e-01   3.1917762e-01
   4.0861607e-01   7.7825275e-02
   6.4533024e-01  -8.3540620e-02
   1.3717153e+00   8.1378312e-01
   1.2571005e+00   5.7623873e-01
   1.5199691e+00   9.5235775e-01
   3.7720095e-01   1.3583816e+00
   3.1707252e-01   1.1870788e+00
  -2.7797198e-01   1.1391997e+00
  -5.3341369e-01  -3.0220532e-01
  -2.4345567e+00   8.7217350e-01
   9.2180812e-01   1.5530087e+00
   6.8801311e-01   1.7588711e+00
   1.2047512e+00   5.5392090e-01
  -8.3340298e-01  -2.0963308e+00
   1.2189715e+00   9.1933796e-02
   8.0356337e-01   9.1936565e-01
  -4.7599105e-01  -7.5932942e-01
  -1.4417576e-01  -9.0684160e-01
  -1.7720920e+00   1.5777442e+00
  -1.6502310e+00   1.6001522e+00
  -1.5583305e+00   6.0169374e-02
   2.7381568e+00   2.2880459e-01
   1.0241098e+00   2.1053538e+00
   1.5227116e+00   5.8697715e-01
  -1.1209018e+00   1.1533750e+00
  -1.9863609e+00   1.1959923e+00
  -2.0516520e+00   1.6844238e+00
  -2.0615770e+00   1.6448375e+00
  -2.3117665e+00   1.0614201e+00
   1.4717667e+00  -3.4405896e-01
   1.7663910e+00  -6.5233865e-01
  -3.0783289e+00   1.3336571e+00
  -2.4922208e+00   3.5914107e-01
   2.1556260e+00   3.5304250e-01
  -3.5647853e+00   1.3047891e+00
   1.7797451e+00   2.3446011e-01
   1.0986031e+00  -7.8591625e-01
   4.2974050e-01   1.1817646e+00
   4.5173230e-01  -1.0525010e+00
   2.3374804e+00  -1.4390154e-01
   1.8915298e+00  -3.2163735e-01
  -6.3490249e-01   1.0039390e+00
  -4.2407587e-01   8.5156137e-01
  -1.0137557e-01   1.5934049e+00
  -2.0491157e-01   9.0373605e-01
   2.1019055e-01   1.6393873e+00
   1.4179428e-01   2.0776312e+00
  -1.1214961e-01   1.1101408e+00
   2.2996998e-01   1.4063293e+00
   2.6822500e-01   1.6334896e+00
   3.9661878e-01   4.0894811e-01
   3.7218813e-01   1.3036111e+00
   2.4358504e-01  -6.8361446e-01
   2.8218746e-01  -7.2636274e-01
   1.6244550e-01  -1.1319292e+00
  -1.0482348e-01  -1.2224723e+00
   5.5749691e-02   1.2744158e+00
  -7.3559139e-01   1.5151533e+00
  -4.5124445e-02  -2.1485327e-01
   3.7296086e-01   3.7773080e-01
  -1.1425217e-01   1.4399256e+00
  -4.0552409e-01   9.9578227e-01
  -3.1533663e-01   1.1873564e+00
   1.0607190e-01   9.4848559e-01
  -1.6093291e-01   4.2700694e-01
   2.5338033e-01   1.1318429e+00
   2.8178129e-02   5.2754488e-01
   2.3867941e-02   1.2032310e+00
   7.5142388e-01   1.2347930e+00
   3.5462219e-01   1.5874246e+00
  -8.9445942e-01   2.5838914e-01
  -2.4644067e-01   9.7580772e-01
   7.5583678e-01   2.8387848e-01
   5.2919785e-01   1.6831736e-01
  -5.7184699e-02   8.5013768e-01
  -2.5114043e-01   8.5975094e-01
  -5.0994748e-01   5.4223731e-01
   1.1707981e-01   6.4868675e-01
  -2.2664255e-01   9.6229113e-01
   6.8732416e-01   7.9841220e-02
  -1.1522581e+00   1.4679210e-01
  -4.2982086e-01   7.3604317e-01
  -3.4496405e-02  -6.3479529e-03
   3.9742846e-01   9.6145347e-01
  -2.2005088e-02   6.9477313e-01
   6.9902171e-02  -8.6097183e-01
   4.2217970e-01   7.8819870e-01
   1.9515477e-01   1.1293506e+00
   1.9041680e-01   9.5036243e-01
  -4.3458424e-01   8.6802301e-01
  -9.4299914e-01   1.4983086e+00
  -5.7340235e-01   1.4197074e+00
  -2.8365059e+00   3.0658810e-01
  -4.7803336e-01   4.4077758e-01
   3.0703753e-01   7.0507170e-01
   9.6749610e-01   4.6877074e-01
   9.6366484e-01   8.4017772e-01
   1.0877814e+00   1.5838671e+00
   1.3336056e+00   1.2639959e+00
   1.2361408e+00   2.3825989e-01
  -3.3141480e-01  -3.6072391e-01
  -7.6605664e-01  -3.5658674e-02
  -2.2315294e-01   8.3566333e-01
  -1.3262216e-01   1.2527747e+00
   8.1730658e-02   9.6208671e-01
   1.7268285e-01   6.8439615e-01
   4.1668789e-01   2.0177007e-01
   3.6374875e-02   4.3234755e-01
   6.9894217e-01  -5.6561217e-01
  -6.2313783e-01   1.0947914e+00
  -3.9481961e-01  -4.1115631e-02
   1.7487092e-01  -9.2003868e-02
   3.9905414e-02   1.0512615e-01
  -4.1112769e-01  -1.8884383e-01
  -2.3077444e-01   3.6686200e-01
  -7.1920355e-01   7.3005981e-01
  -6.0764727e-01   7.4408976e-01
   1.2561997e-01   7.1008368e-01
  -1.4639993e-01   1.2136921e+00
  -1.9564995e-01   1.4863699e+00
   1.4078044e-02   6.1159077e-01
   8.2303218e-02   1.6900026e+00
   8.2025046e-01   1.3881688e+00
   2.6297116e-01   1.1594697e+00
  -5.7592916e-02  -5.2037475e-01
  -3.4979766e-01   7.3098129e-01
   4.3354588e-01   1.0874692e+00
   7.6464834e-01   9.5090295e-01
  -1.5645936e-01   5.9007745e-01
   2.0341541e-01   1.2594175e+00
  -4.1232886e-02   6.4273905e-01
  -1.5455614e-01   1.2941255e+00
   5.2262235e-02   3.6914625e-01
  -3.1384441e-01  -6.4575165e-02
  -8.4493529e-02  -2.7094666e-02
   1.0481331e-01  -1.6387203e-01
   7.5917156e-01   3.0091427e-01
   2.4911234e-01   7.2972847e-01
  -6.4514820e-01  -3.0841646e-02
  -3.6852895e-01   4.3986206e-01
  -1.1678433e+00   1.5547292e-01
   6.7046331e-01   9.3300917e-01
   3.2943534e-01   1.3234378e+00
   3.1066622e-01   1.2860687e+00
   2.5276703e-01   3.2654233e-01
  -2.2423281e-01   1.1597798e+00
  -5.2698456e-01   4.5810827e-01
  -8.4423272e-02   8.6365424e-01
  -1.2019595e-01   7.5355624e-01
   4.1892393e-01   7.1425060e-01
   4.1966397e-01   8.2667752e-01
   1.5947005e-01   1.0291731e+00
   3.1488069e-01   7.7054528e-01
   5.3384022e-02   1.9141163e-01
  -5.4961563e-01   3.6070329e-01
  -8.4056775e-01   1.1953382e+00
   9.7969731e-01  -8.6601277e-01
   2.3808781e-01  -8.9780382e-01
   9.0338711e-02  -8.9991954e-01
   2.8831054e-01   9.6466478e-01
  -4.6846586e-01  -1.2552519e-01
  -2.5200584e-01   1.0521766e+00
   1.2859460e-01   1.2675718e+00
   3.3225829e-01   1.2391483e+00
   5.4131725e-01   9.3650690e-01
   1.9632930e-01   1.1758262e+00
  -5.2143401e-01  -2.2945192e-01
   2.1157914e-01   5.3654505e-01
  -9.2923909e-02   9.1089252e-01
  -5.9586704e-01   4.7228821e-01
   7.5566513e-01  -1.6856965e+00
  -3.3675475e-01   8.3139111e-01
  -2.5443214e-01  -1.0283634e+00
  -1.4540952e-01  -5.6558361e-01
  -1.2738743e-01   1.0664183e+00
   5.8170019e-01   1.6809495e+00
   4.3721452e-01   7.4492433e-01
  -5.2906910e-01  -2.4554154e-02
  -4.7764587e-01  -1.7369264e-02
   8.7098513e-01   2.6631243e+00
   1.9568961e-01   1.9211471e+00
  -2.1942577e+00   1.0618564e+00
  -5.5213240e-01   7.7148530e-01
   2.5341167e-01   1.0176801e+00
   1.2659537e-01   7.0154996e-01
   3.0802811e-01   6.3717474e-01
   4.1273308e-01  -7.9740692e-02
   7.4786328e-01   2.9683567e-01
  -1.3726974e-01   6.9254903e-01
  -1.2731614e-01   6.2313284e-01
   5.1436045e-01   1.3432209e+00
  -6.3128356e-02   1.1710724e+00
  -2.7229621e-01   8.0559379e-01
  -1.1997929e-01   8.9309841e-01
   5.9805379e-01  -3.1936889e-01
  -1.4921601e+00  -1.7913722e-01
   3.8574563e-01   1.3461942e+00
   5.4507384e-01   3.5220098e-01
  -3.6642920e-02   1.9781226e+00
  -3.7113443e-01   1.6869768e+00
  -1.9707096e+00   1.3642071e+00
  -1.9755013e+00   2.6754275e-02
   1.1863380e-01   4.9706022e-01
   1.3239214e-01   1.0385950e+00
   8.4360424e-01   7.0689583e-01
   5.0805183e-01   2.3896138e-01
   3.2403329e-01   8.9616121e-01
   5.0100523e-01  -1.0061357e+00
   7.2730486e-01  -9.6131620e-01
   2.3921141e-01   6.0127610e-01
   9.5975145e-01   1.3077679e+00
   5.1263307e-01   1.2297690e+00
   1.3650360e-02   1.3037343e+00
  -5.2762336e-01  -4.6395356e-02
  -6.6365554e-01  -2.3771308e-01
   1.2221114e+00  -2.1221394e-01
  -6.7901728e-01   1.8742722e-02
  -1.5409121e-01   1.7676038e-01
   2.5685851e-01   6.0820146e-01
  -3.6296349e-01   9.1702374e-01
   5.0851022e-02   1.0349532e+00
  -1.7642936e-01   1.3381509e+00
   6.6033077e-01   9.4484669e-01
   2.2335257e-01   1.0972688e+00
  -9.7262832e-01   3.2865105e-01
  -3.5651791e-01   3.5395674e-01
   1.7089109e+00   1.9216659e-01
  -7.5577215e-01  -5.3196819e-01
  -4.3126671e-01   8.8648552e-01
  -2.2306926e-02   5.0135991e-01
  -7.7361037e-01   1.5067301e-01
   2.0917466e-02   1.4914391e+00
  -5.6474900e-01   4.2370155e-01
   2.4200137e-01   9.0494733e-01
   4.3223411e-01   1.3015433e+00
  -1.1126626e-01   1.3523403e+00
  -4.5902750e-01   5.6359353e-01
  -7.1063243e-02   1.2194055e+00
  -3.5927633e-01   9.8168862e-01
   6.8620928e-01   1.5532014e+00
  -2.4433237e-01   1.9150750e-01
   9.5715290e-01   3.4718421e-01
   2.7817626e-01   3.1476722e-01
  -9.5399147e-01   2.6704894e-01
   1.6975758e+00  -1.9285484e-01
   1.7650469e-01  -2.3786556e-01
  -5.5596687e-01   4.5450199e-01
   5.6085134e-02  -4.3332134e-02
  -5.9189873e-01   1.4284631e+00
   5.4142688e-02   1.9438275e+00
  -1.8869498e-01   1.3141264e+00
   3.5438368e-01   1.9944097e+00
   3.6444357e-01   2.4096779e+00
  -1.3230276e-01   1.5244876e+00
   2.9225547e-01   1.8021498e+00
   4.4314695e-01   1.9713156e+00
   3.5043349e-01   8.1389874e-01
   4.9249863e-01   1.5768708e+00
   1.0189018e-01  -3.5503210e-01
   1.5076019e-01  -4.1829536e-01
  -2.0821938e-02  -8.3678992e-01
  -3.2909470e-01  -7.9499990e-01
  -6.8196074e-01   7.6091649e-01
  -5.8376420e-01   1.9444802e+00
  -7.5416787e-02   2.5826518e-01
  -1.5707889e+00  -6.1894325e-01
  -1.2889817e-01   5.3051082e-01
  -2.9121957e-01   1.0779003e+00
   4.0006689e-01   1.1001652e+00
   3.7882164e-01   4.6371190e-01
  -9.0254216e-02   9.2625313e-01
   9.2240569e-01  -6.0922647e-01
   1.1281228e+00  -5.2679764e-01
  -8.3730221e-01   2.6346743e-01
  -9.4036940e-02   7.1229135e-01
   1.8308294e-01   1.6977779e+00
   8.1473519e-01   1.2166682e+00
  -5.2014757e-01   6.0242869e-01
   2.9670486e-01  -2.0894371e-01
  -4.2652581e-01   4.2870152e-01
  -2.0732603e-01   9.4798959e-01
   4.6453256e-01   5.0641976e-01
   1.1547055e+00   7.4632412e-01
   9.1681693e-01   7.2946463e-01
   1.2871843e+00   7.6285587e-01
  -8.5782140e-01   2.1039118e-01
  -1.3642279e+00  -2.5445483e-02
  -3.5691452e-01   9.5684048e-02
   3.5129824e-01   4.2693478e-02
  -3.7634858e-01   5.7428457e-01
   7.7091097e-02   8.8386927e-02
   5.3719987e-01   3.3751240e-01
  -2.3541791e-02   8.1061215e-01
  -1.3565876e-01   8.7121093e-02
  -1.1184214e+00  -3.7699156e-01
  -5.1333476e-01  -1.0299369e-01
   9.3566934e-01   3.1587714e-02
   2.5146069e+00   2.5735726e+00
   1.3714895e+00  -8.5505482e-01
  -1.3884830e+00   1.6679163e+00
  -1.0534201e+00   1.8678714e+00
  -9.2677773e-01   1.2030704e+00
  -2.8994429e-01   1.0840428e+00
  -1.0047757e-01   1.0301674e+00
  -4.9485754e-01   3.3990731e-01
  -4.9721741e-01   7.3183216e-01
  -6.6843505e-01   8.3308915e-01
  -1.3284412e+00  -8.8360958e-01
   2.2286307e-01   5.3650128e-01
  -1.4134382e+00   4.8858154e-01
   9.1072981e-01   4.2133711e-01
   1.4650553e+00  -7.1020350e-01
   7.4107813e-01   6.8326295e-01
   6.1035631e-01  -5.2394067e-01
   1.2246970e+00  -8.7016687e-01
   1.8008353e-01   9.1410192e-01
   3.4791858e-01   8.6685216e-01
   5.0384964e-01  -1.1057620e+00
  -1.7699137e-01  -6.9152091e-01
   4.0617788e-01   3.0782496e-01
  -1.1985965e+00   2.3570837e-01
  -4.6155487e-01   7.5069839e-01
  -1.2456256e+00   4.9938296e-01
  -3.7741279e-01   2.3217767e-01
   1.6657069e-01  -1.3289023e-02
   1.9283983e-02   6.3721390e-01
   1.6770096e-01   7.7974830e-01
  -1.6645747e-01   8.3798878e-01
  -9.0271543e-01  -2.3151145e-01
  -7.9214809e-01  -3.4542754e-01
   1.0520153e-01  -5.4543048e-01
  -4.2134598e-01   1.4603899e+00
   1.0510189e+00   5.3786196e-01
   1.6803303e+00   9.3765461e-01
  -7.2034120e-01  -2.3035667e-01
   4.9704586e-01   7.9622835e-01
  -1.0479930e-01   7.9990004e-01
   2.1451881e-01   9.5437668e-01
  -2.1844005e-01   1.7857648e+00
  -3.7312642e-02   8.5722435e-01
   5.2759690e-02   1.2271424e+00
  -5.1810025e-01   1.3878318e+00
  -3.5623694e-01   1.6156071e+00
   6.3867275e-02   7.7473152e-01
  -6.2147131e-01   1.3678550e+00
   7.7705092e-02   1.4425430e+00
  -7.4016131e-02   5.7208766e-01
   4.7765160e-01   7.4114030e-01
   2.3331021e-01   7.2022857e-01
  -3.2428104e-01   4.5880925e-01
   5.3294780e-01   9.8936086e-01
  -4.3217673e-01  -4.1033635e-01
   1.3290886e+00   1.0862637e+00
  -6.0000327e-01   5.8586564e-01
  -1.9205723e-01   1.8407367e-01
  -2.8655320e-01   3.7476487e-01
  -2.5994931e-01   2.1020434e-01
   2.6854639e-01   7.4123873e-01
   5.7333609e-01   7.3886034e-01
  -3.8088869e-01   7.9719647e-01
  -3.2668479e-01   4.4775196e-01
  -7.1309536e-02   7.4256952e-01
  -7.3877192e-02   6.7039089e-01
   5.6119489e-02  -3.1765795e-03
   1.5965134e-01   2.6442896e-01
  -2.3079518e-02   6.9406547e-01
  -1.6441678e-01   7.4867090e-01
  -1.5396239e-01   4.1621698e-01
   3.3931768e-01  -4.2724636e-02
   4.9624497e-01   2.5056349e-02
   3.8510850e-01  -4.2715806e-01
   3.6357463e-01  -5.6563266e-01
   2.3996347e-02  -4.7425382e-01
  -1.0260666e+00   7.6393834e-01
  -7.1114082e-01   1.0573687e+00
   5.0455689e-01  -3.1938431e-01
   3.0747647e-01   2.3524370e-02
   1.3677069e+00   1.9820891e-01
   2.5420948e-02   1.0420029e+00
   5.0261583e-01   7.8510947e-01
  -4.3996677e-01   6.8386185e-01
  -8.6361091e-01   2.7721449e-01
  -7.9143242e-01   7.5532819e-01
  -9.4953102e-01  -3.1244561e-01
   2.3435525e-01   6.8428853e-01
   4.0853520e-01  -3.2061115e-02
   1.4356193e-01   1.4340420e+00
  -1.4996135e-01  -8.8099262e-01
   5.0618529e-01   4.0893327e-01
   1.5537769e-01  -2.3789672e-03
  -7.6294273e-02  -4.8163079e-01
   6.7520422e-02   1.6941087e+00
  -1.3238984e+00  -5.4566820e-01
   1.1834157e+00   1.4237215e+00
  -1.2610104e+00   6.2140661e-01
  -4.9557547e-01   2.9875248e-02
   1.3696983e-01   7.4805687e-01
   1.1392491e+00   1.6829077e+00
   7.8633445e-01   7.8256363e-01
  -1.0148065e+00   4.7806632e-01
  -1.1926669e-01   4.0071599e-01
   2.5276108e-01   4.0944671e-02
   7.6911122e-01   1.3709851e+00
  -8.1807605e-01  -3.7382124e-02
   1.0916170e+00   1.2091225e+00
   5.5727378e-01   3.2894009e-01
   6.1951321e-01   1.3599220e+00
  -2.7825962e-01   6.1704741e-01
   1.1010161e-02   8.2046726e-01
  -7.5847250e-01   6.8366151e-01
  -6.7646737e-01   9.4928480e-01
   3.6516246e-01   1.5462777e+00
  -7.6325151e-01   3.4433145e-01
  -9.3626835e-01   4.2630128e-01
   3.5019244e-01   6.9037535e-01
   1.0422597e+00  -2.4463469e-01
  -6.9739084e-01   7.7908305e-01
  -5.1978793e-01   3.8437230e-01
  -3.1634809e-01   8.8847552e-01
  -5.9899878e-01   9.5961058e-01
  -2.4179089e-01   1.5373417e-02
   2.4375141e-01   1.6331560e-01
  -2.7877734e-01   1.4835689e+00
   3.1425571e-01   5.6190517e-01
  -1.9000015e-01  -1.6071854e-01
   4.8339962e-02   7.8859894e-01
   6.9359106e-01   6.3752758e-01
   5.4240614e-01   6.8291011e-01
  -9.9037968e-02   2.6313691e-01
   4.7719355e-01   4.5173190e-01
   7.0867418e-01   3.9780388e-01
   3.1475842e-01   8.9212732e-01
  -4.0083846e-01   7.6494887e-01
  -2.1895582e-01   3.0699525e-01
   2.6506118e-01   1.8441899e-01
  -1.0462589e+00   1.3909814e+00
   6.9498215e-01   1.7103358e+00
   1.1088416e-01   1.9629371e+00
   5.6402810e-01   2.5163595e+00
  -1.4261284e+00   1.3929769e+00
  -3.3388572e-01   2.2765295e-01
   2.0514468e-01   1.3130156e+00
   1.1851286e+00   2.5037299e+00
   2.2864354e-01   1.2437503e+00
  -4.0403992e-01   3.0274029e-01
   4.0790860e-01  -1.7559932e-02
   8.5939653e-01  -4.5455741e-02
  -4.0051210e-01   1.1611765e+00
  -1.2342121e-01   1.4613891e+00
   4.3193239e-01   9.5758869e-01
   3.1979008e-01   8.4326280e-01
  -7.3724316e-02   1.2855923e+00
  -1.3469525e-01   9.3466681e-01
  -2.2158578e-01   8.1915558e-01
  -4.6990706e-01  -3.9726036e-01
  -2.9904750e-02  -4.5740756e-01
   4.5073580e-01   2.8604966e-02
  -6.4155492e-02   1.7740967e-02
  -2.1264622e-02   4.2897488e-01
  -6.4795592e-01   6.5973834e-01
  -4.1347831e-01   7.2546766e-01
  -4.7449317e-02   7.2061483e-01
   1.1158838e-01   4.0294171e-01
   2.4209874e-01   6.1094129e-01
  -2.9271054e-01   1.4529022e-01
   1.7914741e-01  -7.6552043e-01
  -2.8087218e-01  -2.0002845e-01
   1.5300266e-01   4.0936976e-01
   1.0042594e-02   2.2359293e-01
   6.2994289e-01  -8.0649134e-02
   4.8560227e-01  -4.5817604e-02
   3.7537571e-01  -4.0630502e-02
   7.5246832e-01  -2.3375577e-01
   5.2148623e-01  -1.2136628e-01
  -1.9237760e-01   7.7882293e-01
  -1.6836210e-01   9.4904649e-01
  -5.0602431e-02   1.8071227e+00
  -5.2734378e-01   1.5627431e+00
  -2.8286386e-01   1.6640405e+00
  -5.3919788e-01   1.0553138e+00
   8.1300338e-02   8.7335459e-02
  -6.1540888e-01  -3.5811208e-01
  -2.3862919e-01   6.6658313e-01
  -2.7338925e-02   9.1418064e-01
  -4.4545149e-01   3.9810470e-01
  -2.3616706e-01   9.6399203e-01
  -1.1615376e+00   1.2890973e+00
  -2.4911604e-01   1.2129894e+00
  -4.8951112e-01   7.9985423e-01
   4.4159878e-01   4.6118503e-01
   2.8276654e-01   1.4882400e-01
   3.8845504e-01   6.7869272e-01
   4.3386694e-01   4.7610339e-01
  -3.8209082e-01   1.6008569e-01
  -7.9732430e-01  -1.7487462e-02
  -7.2358682e-02   3.0909359e-01
  -7.3715320e-01  -6.4178803e-02
  -1.1019623e-01   4.2560844e-02
   1.9536016e-01   5.7949521e-01
   1.0664816e-01  -4.4735268e-01
   5.2713678e-01   6.9436440e-01
   1.2112947e+00   2.4970460e-01
   6.1999302e-01   6.6480609e-01
   5.0112538e-01   8.9212008e-02
  -2.7163859e-03  -1.3129553e+00
   4.5707873e-01  -9.8256009e-01
  -1.8410359e-02   4.8298756e-02
  -2.9874151e-01  -1.2872126e-01
  -2.1562648e-01   6.5824015e-01
   5.9043401e-02   1.8219865e-02
  -4.3060133e-01   2.2961170e-01
  -1.3358318e-01   3.5741334e-01
  -3.2008537e-01   4.8567551e-01
  -1.4709337e-01   5.8046120e-01
   7.2006427e-02   3.3585326e-01
   2.5347954e-01   2.8242006e-01
   3.6790818e-01  -2.8548325e-01
   1.9121636e-01   3.7351082e-01
   2.7792080e-01   1.0531542e+00
  -2.0061623e-01   8.3780377e-01
   1.7886418e-01   5.9660365e-01
   2.7091800e-01  -2.2279740e-01
  -2.5944384e-01  -3.5398902e-01
  -3.8477879e-01   9.0072759e-01
   2.8326124e-01   5.4889834e-01
   1.2127536e+00  -5.6921103e-01
   1.3721973e+00  -3.9111311e-01
   1.0276544e+00  -3.0289812e-01
  -7.4245288e-01   1.1870457e+00
  -7.2748867e-01   1.0218814e+00
   4.8583202e-01   2.3978424e-01
  -5.2809134e-01   7.2588455e-01
   3.0239160e-01   1.0696586e+00
  -2.4672254e-01   6.5687280e-01
   1.1992269e-01  -1.2553258e-01
  -4.0082263e-01  -1.7052557e-01
  -6.6765999e-01   1.0740913e+00
  -5.5964334e-01   2.2822809e-01
  -1.5619962e+00   1.0459293e+00
  -8.4076839e-01   1.5016974e+00
   2.2417617e-01   1.2504869e-01
   8.0188570e-01   1.5116617e+00
   9.7237342e-01   1.3049826e+00
  -2.4354097e-01  -6.6682605e-01
   6.5714691e-01   3.5017973e-01
  -1.4194672e-01   1.0148315e+00
   9.8207524e-01   9.0307238e-01
   4.8424598e-01  -2.3020818e-01
   6.9942074e-02   3.1259100e-01
  -1.4933974e-02   1.0353648e+00
  -5.6286740e-01   8.5333393e-01
  -6.3667277e-01   6.4707707e-01
   1.1423711e-01   7.5044986e-01
  -4.4958098e-02   1.8243810e-01
   4.2769749e-01   2.6835754e-01
  -6.2674876e-01   4.2334155e-01
  -7.5567109e-01   4.5460659e-01
  -4.8909823e-01   2.3037275e-01
  -3.5787824e-01   1.9836395e-01
  -3.4571274e-01  -8.3239492e-02
  -3.7841665e-01   4.3243161e-03
   4.8620513e-01  -1.7236746e-01
  -3.8339817e-01   3.2581754e-01
   8.6229460e-02   6.2132863e-01
   7.3404532e-01  -3.4427522e-01
   6.9647814e-01  -7.1972225e-01
  -5.2963971e-01   8.5717740e-01
   1.1128878e+00  -5.1639673e-01
  -9.3169620e-02   9.1370046e-01
   1.8778757e-02   7.9606616e-01
  -7.8179500e-02   7.3443087e-01
   3.3497514e-01   6.6947750e-01
   2.5647379e-01   7.3552075e-01
  -2.4778569e-01   8.2269034e-01
  -1.9101937e-01   3.1995311e-01
   1.7980779e-01   2.0561769e-01
  -1.0964722e-01   1.4319002e-01
  -3.5388144e-01  -9.1571888e-02
  -2.5619669e-01   1.0355276e+00
  -3.8681052e-01   3.8602964e-01
   3.9342120e-01   6.9533279e-01
   7.2473967e-02   1.0284185e+00
   3.7471851e-01  -4.5306934e-02
  -4.9720717e-01  -3.6689753e-01
  -2.0210677e-01  -6.2291077e-01
   2.3762614e-01   4.7372267e-01
   2.5826095e-01   1.0918061e+00
  -1.6603932e-01   4.4567474e-01
   1.2998550e-01  -8.9487548e-02
   4.6213423e-02   9.2683512e-02
   3.2703072e-01   4.8461021e-01
   3.6591992e-01   1.0690108e+00
  -5.1585519e-01   7.1429499e-02
   4.1344523e-01   4.2257983e-01
   3.7271433e-01  -4.4497646e-01
   1.6529923e-01   1.9681278e-02
   2.4562575e-01   9.0676886e-01
   1.8719205e-01   3.6152523e-02
   2.1992702e-01   3.5865286e-01
   3.5255190e-01  -1.8354010e-01
  -1.1225656e+00  -3.5986983e-01
  -4.5526326e-01   7.4876818e-02
  -8.5996204e-01  -3.5667165e-01
  -1.7443072e+00  -9.7896164e-01
  -1.8524813e+00  -9.5369196e-01
  -8.1487336e-01   8.0013311e-01
  -5.7100423e-01   2.2885064e-01
  -5.9787733e-01  -5.2646953e-01
  -5.3812970e-01   6.3542024e-01
   5.6167457e-01   7.2085675e-01
   2.4339937e-01   9.3265924e-01
   6.7760113e-01   7.9407389e-01
   7.8694995e-01   1.3792448e+00
   8.6764545e-01   2.1708932e+00
   2.6060191e-01   2.1994973e+00
  -8.2819079e-02   2.0962405e+00
  -2.8320360e-01   2.2352981e+00
  -3.0674935e-02   2.1787970e+00
   1.4784146e-01   1.8095925e+00
   1.0679561e+00   1.3366933e+00
   1.6810690e-01   2.2884822e+00
   6.6431209e-01  -7.2724974e-01
   1.0692818e+00   2.2923987e+00
  -2.3724513e-01   5.9165428e-01
   7.2741858e-01  -9.0490848e-01
   4.0554298e-01   2.4969957e+00
   5.7376865e-01   1.7417484e+00
   3.8320880e-01   1.6084311e+00
   2.2947994e-02   2.0560058e+00
  -4.1136920e-01   1.6275088e+00
  -2.7630973e-01   1.7232152e+00
   9.6064909e-01  -1.6010970e+00
   5.2544782e-01  -1.3999788e+00
  -5.7764992e-01   5.4095493e-01
  -1.5400675e-01   6.3364460e-01
  -9.8542685e-01   5.9885262e-01
  -6.4425163e-01   1.0524153e+00
  -7.1144723e-01   1.7765019e+00
  -3.2511744e-01   1.8235965e+00
  -2.9234075e-01   1.4446298e+00
  -3.6705601e-01   1.1132457e+00
   7.0060704e-01  -1.5636900e+00
   6.8262970e-01  -7.3583970e-01
   6.8174944e-01   1.9982205e-01
   6.5349860e-02   4.6632124e-01
   1.0893846e+00   4.6723205e-01
   3.8041556e-01  -1.4839766e-01
   1.0784438e-01   6.9377647e-02
   1.8293923e-01   7.8566348e-01
  -4.8832320e-01   8.8154772e-01
  -7.3565966e-01   8.9574115e-01
   2.4166929e-01   6.3549617e-01
  -2.9435957e-02   4.8084807e-01
  -5.6151415e-01   7.3982730e-01
  -6.8499490e-01   9.3369127e-01
  -4.7268116e-01   6.2418065e-01
  -3.1556979e-01   1.2350030e-01
  -3.1876123e-01  -7.1380164e-02
  -4.0891752e-01   1.3725352e-01
   4.1208006e-01  -3.6113009e-01
  -3.2916875e-01   1.0509960e-01
   1.9089059e-01   6.3873263e-01
   5.1190236e-01  -5.2454001e-01
   4.8080094e-01  -6.7403446e-01
   1.6961093e-01   1.3084982e+00
  -4.3550808e-01   3.2037630e-01
   3.9702313e-01   9.5247260e-03
   8.6224898e-01   4.0191827e-02
  -4.8495310e-01   1.1609404e+00
  -2.1135931e-01   1.4856110e+00
   3.3344351e-01   1.0398712e+00
   2.6778194e-01   8.9296931e-01
  -1.5437926e-01   1.3067165e+00
  -1.9571679e-01   9.4817387e-01
  -2.7287973e-01   8.3160998e-01
   4.3395700e-01  -1.0033906e-01
  -9.2066104e-02  -8.2150906e-01
  -1.8397185e-03  -4.3097242e-01
   4.4605049e-01   8.1822083e-02
  -5.2088346e-02   1.9770753e-02
  -5.2282619e-02   4.4792243e-01
  -6.8864834e-01   6.4535312e-01
  -4.5717629e-01   7.2849573e-01
  -5.9599205e-02   7.4396421e-01
   5.5976108e-02   4.5089243e-01
   1.9240482e-01   6.7028905e-01
  -1.8347462e-01   8.2794061e-01
  -1.6561658e-01   1.8310877e+00
  -1.8011809e-01   4.7708722e-01
   2.6842425e-01   1.5634576e+00
  -6.7948815e-02   1.7344695e+00
   1.3871435e-02  -2.7799944e-01
  -1.2675560e-01   2.1150032e-01
   2.0313001e-01  -4.0851202e-01
  -3.7864741e-01   1.3141637e+00
   4.3855836e-01   4.9307303e-01
  -5.7299079e-03   6.8167236e-01
  -3.4173422e-01   2.7346769e-01
   5.2604119e-01  -2.5886849e-01
   3.3336015e-01   5.4536871e-01
  -6.6538135e-02   1.8592502e+00
  -4.8645756e-01   1.7982397e+00
   4.3671880e-01   1.0817552e+00
  -1.0121576e-01   5.0876690e-01
  -5.9369948e-01   1.6216488e+00
  -6.5151738e-01   1.6307861e+00
   4.2625233e-01   1.0002861e+00
   4.2396204e-01   1.2640992e+00
   1.9704381e-01   9.2297038e-01
  -9.5954991e-02   8.9375229e-01
  -9.4577310e-02   5.5854347e-01
  -2.0265226e-01   5.9855464e-01
   6.0506699e-02   6.7710548e-01
   2.8244073e-03   4.3051714e-01
   4.1194463e-01   3.8715980e-02
  -4.2060758e-01   6.6808917e-01
  -4.9741220e-01   5.0481919e-01
  -4.1110568e-02   1.0320645e+00
  -5.1267902e-01   2.5539185e-01
   4.1534456e-01   9.8691000e-01
  -2.6027022e-02   7.7224784e-01
  -3.8658595e-02   6.7187091e-01
  -1.5480690e-03   6.2276600e-01
   1.5782901e-01   5.4606609e-01
  -5.9228457e-02   4.8971584e-02
  -1.8741191e-01   4.1516637e-01
  -8.2506609e-01  -7.3608389e-01
   4.8706855e-01  -3.7003815e-01
   5.3805985e-01   4.5892708e-01
   4.6002757e-01   2.9413562e-01
  -1.2215976e-02   2.7266762e-01
  -6.3428561e-01   1.0504131e-01
   5.1509863e-01  -1.3518328e-01
   1.0939677e-01  -8.2979650e-01
   5.7342615e-01  -3.7076220e-02
   7.7072074e-01   8.9130661e-01
  -1.2707547e-01   1.9027440e-01
  -1.8339005e-01   7.8368224e-02
   1.8120547e-02   4.8620356e-01
  -1.0519039e+00  -6.7439058e-01
  -1.5281985e-01   6.1465385e-01
   1.1801146e-01   7.1403348e-01
   3.6218661e-01   6.0499876e-01
  -2.5861340e-01  -5.3201111e-01
   5.0476328e-01   5.8092302e-01
  -7.3328443e-01   5.7293818e-01
  -3.3385082e-02  -3.0870131e-01
  -1.1542416e-01   1.3556023e-01
   1.6407076e-01  -7.2021816e-01
   4.8634730e-01  -4.5133699e-01
   6.0578738e-02  -5.2885796e-04
   1.9861447e-01   1.0598977e+00
   6.4636814e-02   1.0785719e+00
   1.4931084e-01   9.9043257e-01
   3.0142380e-01   9.2072685e-01
  -1.4667676e-01  -2.9286416e-01
  -2.0940260e-01   2.4169047e-01
  -2.4283780e-01   5.2624376e-01
   1.0220437e-02   1.7814415e-02
   1.8256221e-01   1.0725325e-01
   4.0013790e-01  -4.2298854e-01
  -1.0162663e-01   6.9373121e-01
   2.6427343e-01   8.2711481e-01
  -5.9603461e-01   3.4961433e-01
  -1.0350462e-01   1.0745888e-01
  -1.1364063e+00   4.8735046e-01
  -1.0245311e+00   4.4747720e-02
  -1.1677506e+00   1.1593969e+00
  -1.2493367e+00   6.1484137e-01
  -1.1358000e+00   1.4643009e+00
   8.1370597e-01  -5.5395908e-02
  -1.3507171e+00   1.1384514e+00
  -9.8435915e-01  -1.7014434e-01
   5.5338426e-01  -5.1186795e-01
   1.1335970e+00   5.5276697e-02
   1.7599594e+00  -3.5892450e-01
   1.9402617e+00  -1.0061197e+00
   8.0106900e-01  -1.3428195e-01
   1.0469236e+00  -5.9262938e-01
  -5.4850888e-01   2.0889173e-01
   6.8027839e-01   1.0207457e+00
  -2.2924696e-01   6.2920975e-01
  -3.2164718e-02   2.1337943e-01
   6.3415972e-01   3.2051401e-01
  -4.6761586e-01  -3.7730277e-01
   5.9333383e-01  -1.5258617e-01
   5.0897113e-01   2.1267001e-01
  -1.4487069e+00   4.5431554e-01
  -1.5174978e-01  -2.1339914e-02
   2.9404270e-01   7.8027874e-01
  -9.1192920e-02   1.6237227e+00
  -1.6162881e-02   1.5495557e-01
   2.7456311e-01   2.0724268e+00
  -8.5981805e-01  -2.6792295e-01
  -6.6961005e-01  -3.5861553e-01
   8.5170233e-01   1.8611142e+00
   7.3407973e-01   1.0777503e+00
   8.7775754e-01   1.4488816e+00
   1.1019305e+00   1.0440980e+00
   2.1798652e-01   5.8881562e-01
  -7.8609186e-02   6.1779582e-01
  -1.2440393e-01   2.8297365e-01
   1.6332289e-01  -2.4100835e-01
  -9.2138445e-02   3.2782228e-03
  -1.4362442e-01  -6.5443435e-01
  -7.9432929e-01   1.2154771e+00
  -3.4408609e-01   1.0685674e+00
  -3.8939865e-01   1.4012946e+00
   8.3786123e-03   1.0880737e+00
  -4.5913998e-01   8.4325469e-01
  -2.3080896e-01   8.6111783e-01
  -6.5805679e-02   8.2547312e-01
   1.1514040e-01   1.7754101e+00
  -9.6862623e-02   9.7571911e-01
  -6.9018047e-02   6.7161115e-01
  -3.8742808e-03   5.9728972e-01
   9.5665477e-03   3.8484689e-01
   3.2238012e-01   3.1008564e-01
  -2.4169174e-01   6.4082193e-02
  -2.5521834e-01   6.9346004e-01
   1.4612220e-01  -4.0709523e-01
   3.7007039e-01   1.2405656e+00
  -8.7825074e-01   6.0772901e-03
  -3.2331226e-02   6.3749359e-01
   5.9728152e-01  -3.6860910e-01
   5.5384704e-01  -2.5968564e-01
  -3.1164684e-01   5.0041733e-01
  -1.2471005e-01   6.8124364e-01
   6.2158891e-01   1.5316326e-01
  -6.1076219e-03   1.6912688e-01
  -2.0913461e-02   4.5993052e-02
  -5.5186371e-01   8.2632209e-01
   1.5310618e-01  -1.4669974e-02
  -7.0812289e-01  -9.0473284e-02
   1.0769657e+00   1.4236920e+00
  -2.5214004e-01   7.3632232e-01
  -1.3060058e-01   1.2049968e+00
  -5.2229797e-02   1.5679790e+00
   1.6333464e-02   1.8899464e+00
  -9.0830138e-01  -5.9714640e-01
   5.6193224e-01   1.9001378e+00
   4.9498308e-01   1.6411728e+00
   2.3183961e-01   5.8284312e-01
   7.7488484e-02   1.7499503e-01
  -4.7084052e-01   1.1561400e+00
   8.0759728e-02   1.6873900e+00
  -2.6778681e-01  -1.1843399e+00
   2.4971971e-01   1.4526845e+00
  -2.6197209e-01  -3.3039283e-01
   3.2955785e-01   1.1750864e+00
   4.9241031e-01   1.2188539e+00
   2.0209731e-02   2.3811566e+00
   2.6445469e-01   3.7722741e-01
   1.0806093e-01   1.3409197e+00
  -1.3476968e-02   9.0906719e-02
   2.0507478e-01  -6.2230122e-01
   9.8884085e-01  -8.7598444e-01
  -1.6071847e-01  -5.3262019e-01
  -3.8171263e-01   2.8010675e+00
  -1.0173806e-02   9.9726375e-02
  -1.0126710e-01   1.7882540e+00
  -1.9912181e-01   2.8287885e+00
  -3.2065292e-01   4.8792089e-01
  -2.5437450e-01  -5.8013148e-01
  -7.0513884e-01  -6.1175532e-01
  -4.7220435e-01  -5.6301908e-02
  -4.0112687e-01   8.7971153e-02
  -3.9708442e-02   1.4755839e+00
  -7.0071966e-01   1.2565415e+00
   1.6095414e-02   3.1107338e-02
   1.1773635e-01   9.9967400e-02
  -3.1590304e-02   1.2602161e+00
  -8.6723102e-01  -8.2135010e-02
  -7.8585504e-02   1.0920988e-01
   2.1247908e-01   1.0745873e+00
   1.8017473e-01   6.1032205e-01
  -5.3038681e-01   2.4584427e-01
  -6.4759598e-01   1.5253494e-01
  -9.4330042e-01  -3.6217181e-01
   2.4558753e+00   9.3715705e-01
  -3.5072087e-01   1.7601495e+00
  -4.6165364e-01   4.0596180e-01
   2.5548032e-01   2.9178323e-01
   2.8964029e-01   1.9022425e+00
   1.3130939e+00   1.8309014e+00
  -2.3179736e-01   1.3265724e+00
   9.1604585e-01   1.4937615e+00
  -2.4749714e-01   1.8898766e-01
  -3.8763302e-01   1.8164422e-01
  -7.0863011e-01   1.3168547e+00
   4.3095336e-01   1.2857678e+00
  -4.0070575e-01   1.3820326e+00
  -1.3615794e-02   1.4174591e+00
   2.9902383e-01   1.2654322e+00
  -2.2010277e-01   3.1923593e-01
  -1.0910961e+00   8.4379902e-01
   2.1858797e-01  -2.3068503e-01
   6.9483726e-01   8.1928852e-01
  -1.8617074e-01   1.0922176e-01
   1.0728164e-01   1.1132804e+00
   2.4121258e-01   1.5861394e+00
   2.1008320e-01   1.2794522e+00
   1.4250840e-01   5.0034661e-01
  -5.5481554e-01   1.4589612e+00
   1.1015691e+00   5.6061106e-01
  -5.9044273e-01   1.9634286e+00
  -6.1355727e-01   1.7736378e+00
   1.5682096e+00   1.1595154e+00
   4.0451817e-01  -5.8492934e-01
   3.2725772e-01  -4.6552136e-01
   8.3745970e-01  -4.8380125e-01
   7.5044699e-01   1.3267996e+00
  -2.5719250e-02   1.2348036e+00
   5.2303824e-01   7.3168178e-01
   3.0781674e-01   3.1734803e-01
   2.0148029e-01   1.2343882e+00
  -1.3560553e-01   5.0067887e-01
  -2.6021297e-01   1.2945080e-01
   2.6741579e-01  -3.4138456e-01
  -2.7639506e-01   7.6349427e-01
  -1.7914703e-01   7.3081531e-01
  -3.9417614e-01   1.6099411e+00
  -6.3895326e-01   1.3096279e+00
  -1.7092244e+00   1.5017161e-02
  -1.0280431e+00   1.0526801e+00
   4.1086442e-03   7.8364470e-01
  -5.7531412e-01   8.3311982e-01
   4.3189900e-01   1.2782035e+00
  -5.8733305e-02   1.3493346e+00
   1.6843569e-02   9.3460025e-01
  -1.4023347e-01   1.4227165e+00
   1.8990198e-01   7.1861871e-01
   2.6634307e-01   9.7728997e-01
  -2.7922778e-02   1.0086166e+00
  -5.5853992e-02   8.5443423e-01
  -2.1376551e-01  -5.5256049e-01
   6.5100126e-01   3.3099743e-01
   7.8528370e-01   1.3437624e+00
   5.4410744e-01   8.5069875e-01
  -3.6696376e-01   1.1526124e+00
  -4.2265859e-01   9.7530974e-01
  -4.0379989e-01   1.2289876e+00
  -2.0208443e-01   1.0907744e+00
  -2.4381648e-01   1.1856066e+00
   2.0948583e-01   5.4476162e-01
   2.8803008e-01  -2.1654722e-01
   2.5524202e-01  -7.2801558e-01
   2.7935452e-01   5.9119851e-01
  -1.8241166e-01   4.7477280e-01
  -4.6135881e-01   1.2414490e+00
  -6.8565775e-01   9.3597343e-01
  -2.7179492e-01   9.4022224e-01
  -4.4525100e-01   5.6002666e-01
   5.6401590e-01   4.8642194e-01
  -8.5626102e-02   1.5932847e+00
  -1.5499130e-01   8.7810899e-01
  -7.5767543e-01   1.4185319e+00
  -2.7751174e-01   1.0545406e+00
   1.3845915e+00   7.1341332e-01
   9.2123744e-03   1.2339691e+00
   9.7013039e-01   4.7859669e-02
   8.7889776e-01   8.7788452e-01
   2.6936278e-01   7.0740821e-01
   3.4443413e-01   1.6396902e+00
   5.3626533e-02   1.2657969e+00
  -6.2437405e-01   6.3601091e-01
  -1.2249019e-01   6.2807365e-01
   2.3345967e-01   1.3796023e+00
  -8.2099975e-01  -1.3450301e+00
   2.9253602e-01   5.8877500e-01
   8.0074999e-02   9.5032643e-01
  -1.3522610e+00  -1.1764389e+00
  -3.0227965e-01   5.0975696e-01
   6.6864233e-01   5.9827658e-01
  -1.9796321e-01  -6.0845798e-02
  -2.1687206e-01  -1.6311567e-01
   7.2959640e-01   8.9758520e-01
   2.4218193e-01   3.8153550e-01
   1.0793634e-01   4.8841223e-03
   1.8448754e-03   7.1493296e-01
  -2.8158457e-01  -9.3146747e-02
   1.5015734e-01   7.7224024e-01
  -3.0618143e-01  -4.0691361e-01
   5.2694255e-01   1.3974569e-01
  -1.4277083e-01  -1.9682436e-01
  -2.9776550e-01   6.1634587e-01
  -9.1438159e-01   5.8555921e-01
  -2.4346518e-01   6.5683085e-01
   5.4620084e-01   9.1390743e-01
  -4.2951484e-01   4.4452080e-01
  -1.0459803e-01  -1.5378829e-01
  -1.7649770e-01   8.3372776e-01
  -1.3293543e-01   6.9020812e-01
  -7.8625959e-01   1.3021392e-01
  -5.9421990e-01   3.5254566e-01
  -5.5094970e-01   4.4350040e-02
  -2.2427205e-01   7.0650240e-02
   9.5586895e-01   1.4316957e-01
   7.4818879e-01   3.8671820e-01
   7.2806476e-01   1.6168571e-01
   4.0350699e-01   6.2779923e-01
   6.1135574e-01  -5.3585628e-01
   4.6167344e-01  -1.2509125e-01
   4.4929938e-01   6.5176257e-01
   6.2442260e-01   4.9777512e-01
   8.0565202e-02   1.1173554e+00
   3.8752084e-02   9.6575082e-01
  -1.8086062e-01   6.4802814e-01
  -2.3185330e-01   6.8271214e-01
   3.1281840e-01   1.0078722e+00
   2.5291927e-01   7.9159195e-01
   6.3204175e-01   1.2104363e+00
  -7.0391816e-01  -1.1133370e-01
  -5.9811913e-01  -2.0586522e-02
  -7.2730510e-01  -5.4714355e-01
   1.0580250e-01   9.0826816e-01
  -5.4564860e-02   6.3514951e-01
  -7.7550938e-01  -5.8075660e-01
   1.1948555e-01   7.9054123e-01
   2.4607388e-01   1.6689080e+00
   4.0718880e-01   1.1192871e+00
   2.7611612e-03   1.8837713e+00
   3.7668404e-01   4.2707328e-01
   1.0757638e-01   8.9847620e-01
   4.9367958e-01   1.3486367e+00
   3.1774140e-01   8.3811043e-01
  -4.6251427e-01   6.7543653e-01
  -1.8770998e-01   1.2448180e+00
  -1.8502100e-01   2.8785135e-01
   8.7691029e-02   1.0008642e+00
   2.4361540e-01   1.2792938e+00
   2.5467517e-01   1.2236084e+00
  -1.0464177e+00  -6.3287087e-02
   4.4104414e-01   7.5174999e-01
  -1.9963150e-01   1.2664384e+00
   1.1995218e-01   1.1128161e+00
  -4.4058862e-01   3.2614201e-01
   8.5777926e-01   4.6725943e-01
   8.3077489e-01   9.8729551e-01
  -9.0932094e-01   9.5958433e-01
   1.7763646e-01   1.4757823e+00
  -8.7893229e-01   3.3286995e-01
   1.8184132e-01   9.6991423e-01
   1.0734712e+00   1.3931248e+00
   1.5052281e+00   7.3292377e-01
  -1.3738235e+00  -5.0685950e-01
  -6.4812863e-01  -5.7394960e-01
  -6.8748925e-01  -2.7397436e-01
  -1.9591209e-01  -9.9194294e-02
  -5.6921868e-01  -5.8655242e-01
   9.5371245e-01   2.1628245e-01
   5.6450406e-01   8.3580198e-01
  -8.0289859e-01  -2.2006196e-01
   8.0094854e-01   8.8615683e-01
  -6.1480500e-01   1.2777424e+00
  -1.7576711e-01   7.1316946e-01
   9.7183447e-02   9.6203067e-02
  -6.3862147e-01   2.1984029e-01
  -6.9549935e-01   3.2197510e-01
  -7.8756094e-01   2.3164990e-01
   3.2572300e-01   7.2616118e-01
  -3.8551526e-01   1.0547844e+00
   1.7123383e-01   4.8362739e-01
  -1.5856606e-01  -4.4335426e-02
   4.9819189e-01  -9.7499179e-01
   3.0954278e-02  -2.0095580e-01
   2.7270246e-01   2.3827846e-01
   2.9991549e-01   3.6561376e-01
   4.1361861e-01  -9.7760260e-01
  -8.5770405e-02   4.3250849e-01
   6.3163405e-01  -2.7520317e-01
  -2.1060919e-01   2.9224503e+00
   2.4478606e-02   1.2310012e+00
  -5.4828103e-02   1.2349213e+00
   3.3032743e-01   1.5209615e+00
  -1.0278752e+00  -1.1978635e+00
   9.3850641e-01   1.3409184e+00
   9.9360705e-03   8.1900261e-01
  -1.8038013e-01   1.8521989e+00
   4.6596365e-01   6.1085290e-01
  -1.3531971e-01   2.0322718e+00
  -5.9441985e-01   2.2140118e+00
   1.0015772e+00   1.7633415e-01
  -4.8568653e-01   1.8853965e+00
  -1.6523160e-01   1.3825812e+00
   8.3560898e-02  -3.7943347e-01
  -3.2479561e-02   1.0801331e+00
  -6.2545764e-01   9.2036013e-01
  -1.0323895e-02   1.0080556e+00
  -2.8183896e-01   1.1304904e+00
   1.0773577e-01   7.6258408e-01
   2.2675568e-01   4.0849284e-01
   3.8350185e-01   4.6643969e-02
  -3.9745005e-01   3.5504268e-01
  -1.9725496e-01   9.0848055e-01
   2.6743857e-01   6.8598132e-02
   5.2372782e-02   2.3338967e-01
   6.7945363e-01   5.5344630e-01
   3.8751421e-03   2.3595541e-01
  -1.7632835e-01   1.0205493e+00
  -2.7420104e-01   9.4317322e-01
  -3.0335625e-02   9.4494351e-01
  -9.3756148e-01   9.2977717e-01
   1.4330207e+00  -2.1575442e-01
  -7.4873084e-01   7.0042753e-01
   1.3206109e+00  -9.5507796e-04
  -8.8790493e-01   7.4785722e-01
   1.4885359e+00  -3.9391706e-01
  -5.1422004e-01   1.0571355e+00
  -1.2620298e+00   1.2269311e+00
  -4.0033208e-01   1.4563764e+00
   1.7008362e+00   2.2394939e-01
  -7.9962104e-01   1.7101770e-02
  -7.2415191e-01  -5.1804767e-01
  -8.7563108e-01   7.6676466e-01
  -9.6994628e-01   3.5344253e-01
   2.4816626e+00   1.8293432e-01
  -3.4659422e-01   1.2237536e-01
  -4.9255093e-01   1.3620457e-01
  -6.2769731e-01   1.3346137e+00
   4.3339318e-01   1.1443108e+00
  -3.4658293e-01   1.2656559e+00
   6.3865608e-02   1.2974451e+00
   3.5483518e-01   1.0778453e+00
  -2.1813509e-01   3.3343867e-01
  -9.6830944e-01   1.0251313e+00
  -3.0115457e-01  -8.8242101e-01
   6.2190522e-01   5.6934452e-01
  -3.0273938e-01   3.9668432e-02
   1.3881126e-01   9.8454961e-01
   3.3257985e-01   1.4359382e+00
   2.6430007e-01   1.1349492e+00
   1.5973414e-01   4.1825276e-01
  -4.5880664e-01   1.4011461e+00
   1.0358429e+00   3.2341909e-01
  -4.5327404e-01   1.9192977e+00
  -4.8444102e-01   1.7247245e+00
   1.5950181e+00   8.4662690e-01
  -6.4861959e-01   1.2501282e+00
  -3.4938000e-01   9.2832061e-01
  -5.0046033e-01   5.4289800e-01
   5.7981356e-01   5.4276853e-01
  -3.3219697e-01   1.0214076e+00
   1.2850031e+00   1.0300162e+00
  -1.5440415e-01   1.2803781e+00
   9.8496605e-01   2.2711959e-01
   6.9579951e-01   1.0527394e+00
   2.0503947e-01   8.8866867e-01
   1.1391899e-01   1.7318754e+00
  -1.3949758e-01   1.2953672e+00
  -7.3915910e-01   6.8501229e-01
  -3.3770934e-01   7.3055489e-01
   2.0322120e-02   1.4678760e+00
  -6.8343574e-01  -1.3862467e+00
  -1.0797904e+00   3.6965686e-01
   4.1869980e-02   7.1481009e-01
   3.0967752e-01   5.0734203e-01
   4.6784027e-01   7.7775043e-01
   2.5941089e-01   3.1940505e-01
  -1.2777465e-01   2.4146341e-01
   1.8822293e-01   3.9389243e-02
  -5.9456541e-02   3.5819259e-01
   4.7738219e-01   1.0707586e+00
  -7.7649572e-02   9.4833793e-01
   1.1033328e-01   8.5595160e-01
  -1.7263843e-01   4.0761669e-01
   3.4514874e-01   6.2655544e-01
  -1.1899329e-02   7.0217359e-01
   7.0139809e-01   3.0358590e-01
  -5.2628004e-01   9.5169417e-01
   1.8647359e-01   3.5927553e-01
   1.4398010e-01   2.9261907e-01
   1.5569841e-01   4.8639837e-01
  -1.8466431e-01   6.8934375e-01
  -6.7344848e-01   5.5016354e-01
  -3.9769623e-01   2.0817981e-02
   8.4947599e-01  -4.4799239e-03
   3.9281492e-01  -2.7587677e-01
   2.7566388e-01  -3.5674178e-01
  -1.7747270e-01  -4.3893900e-02
  -3.9746627e-01  -2.0360417e-01
  -5.3042064e-01  -3.6494045e-01
  -1.9281549e-01  -5.3016052e-01
   1.3908044e-01  -1.0403915e+00
  -4.3499813e-01  -7.9244065e-01
   7.0877865e-01  -1.4861048e+00
  -5.2351975e-01   1.2004976e-01
  -3.2630147e-01   2.2958028e-01
  -3.2264624e-02  -7.9695484e-02
  -7.6445860e-01   1.1912429e+00
  -3.7311445e-02   5.9175001e-01
   5.6874611e-01   5.1943742e-01
   3.2707070e-01   5.3326542e-01
   3.5973673e-01   1.0256422e+00
  -2.8047630e-01   1.3403765e+00
   8.6445776e-01   1.1890725e+00
   7.1264095e-01   1.2239539e+00
   6.3573679e-01   1.1832301e+00
   5.3580983e-01   3.2408848e-01
  -1.1993376e+00  -5.8392693e-01
  -4.5488379e-01  -3.4364076e-02
   2.7643566e-01   8.5979394e-01
   3.2151730e-01   2.2299930e-01
   7.3529022e-01   1.1794920e+00
   4.1266103e-01   9.7315037e-01
   3.6651831e-02   1.6918127e-01
  -4.7052127e-01   1.1402653e+00
  -8.3202931e-01   7.0543888e-01
  -2.8153993e-01   6.6681117e-01
  -4.8393765e-01   1.4867864e-02
  -1.3715800e-01   1.2616409e+00
   5.3970370e-01   1.5328526e+00
  -2.2746020e-01  -7.8274621e-01
  -6.5497704e-01   7.9345559e-01
   2.8072201e-01   8.8970740e-01
  -6.0978230e-01   4.9481382e-01
  -1.4086477e+00  -4.7778591e-01
  -1.4547583e+00  -5.0360402e-01
   1.7085305e+00   1.5294550e+00
   1.5576555e+00   2.4453778e+00
   1.5670582e+00   7.6022319e-01
   8.0814616e-01   1.5860405e+00
  -1.2871634e+00   5.6945973e-01
  -1.3443730e+00   3.8553490e-01
   4.8249273e-01   2.4331442e+00
   1.3370476e+00   1.1687731e+00
   3.2691177e-01   2.9072480e-01
   5.8958880e-01   9.8960546e-01
  -9.2550729e-01   4.7576696e-01
   1.3120768e+00   1.6372758e+00
  -1.7077798e+00   1.2238268e-01
   2.3726896e-01   1.7565222e+00
  -1.4382401e+00  -1.2582155e+00
  -3.6030758e-01   1.3169955e+00
  -8.8466723e-03   1.1454902e+00
   5.0355152e-01   9.2544369e-01
  -7.9897828e-03   9.1426044e-01
  -3.8481064e-01   1.3010542e+00
   4.4649331e-01   9.1090660e-01
   2.3613898e-01   2.8295018e-01
  -4.1380354e-02   8.5696967e-01
   7.6730448e-02   7.5124018e-01
   3.0221198e-01   4.9418794e-01
  -7.2145966e-02   2.9775928e-01
  -1.6531709e-01  -7.4776295e-04
   1.9175129e-01  -1.1714134e-01
  -2.6775130e-02   1.8335412e-01
   2.9706373e-02  -4.7642062e-02
  -1.7754792e-01   2.5340247e-01
  -1.2733940e-01   1.0705334e-01
  -2.9366545e-01   2.0968054e-01
   3.1852280e-01  -4.2585718e-01
   1.6485364e-01  -5.7325764e-01
  -3.3422921e-01  -2.2301509e-01
  -4.5684495e-01  -1.6171989e-01
  -1.7306777e-01  -6.4714755e-01
   1.1090778e-01   9.5099761e-01
  -1.7587696e-01   8.3594389e-01
   2.1815092e-01   8.0667225e-01
   3.0594969e-01   6.8985717e-01
   6.6881028e-01   1.0544468e+00
   7.9950087e-02   7.0664985e-01
   1.3079892e-01   5.5887999e-01
  -1.3885578e-01   5.1197194e-01
  -1.8600688e-01   3.6386912e-01
   1.2469146e-01   5.4659977e-01
   5.7330567e-03   2.7880509e-01
   1.0882128e-01   5.2885147e-01
   2.1577366e-01  -7.6047226e-02
   5.0092118e-02   3.8221358e-01
  -3.5355114e-01   1.2609530e-01
  -3.3766880e-01   1.9288041e-01
  -2.4736365e-01   4.8913478e-01
  -5.1891154e-02  -1.5075453e-01
   1.9911233e-01   3.1605780e-01
   4.7049254e-01   2.5590209e-02
   1.2811217e-01  -3.6103825e-01
  -3.5874337e-01  -2.1866592e-01
  -2.5356021e-01  -1.3886193e+00
  -7.1387835e-01  -8.2942476e-01
   1.1083802e+00   1.1622735e+00
   6.9766698e-01   1.8864796e+00
  -3.2025211e-01   1.3382638e+00
  -2.5363266e-01   2.1428758e+00
  -1.3135372e-01   3.4957273e+00
  -5.7725035e-01   3.4404670e+00
  -2.9635086e-01   3.5131557e+00
  -5.3634441e-01   2.8165014e+00
  -3.6022357e-01   2.2008883e+00
  -1.3913991e-01  -1.9793201e-01
   5.9981486e-02  -9.8767998e-01
   6.3115838e-01   1.9722482e+00
  -5.0498043e-02   2.0293616e+00
  -3.8216783e-01   2.9409781e+00
  -1.3730227e-01   2.9182607e+00
   3.2778154e-01   1.8712890e+00
  -4.1219461e-01  -1.5943644e+00
   7.7174178e-01   8.4688219e-01
  -6.6689135e-03   8.6028542e-01
   6.0641735e-02   7.3676265e-01
   1.1802317e-01   4.3269833e-01
  -4.1154050e-01   4.1709199e-01
  -2.6419893e-01   6.5816661e-01
   2.5519358e-01   7.9707614e-01
   2.4400515e-01   7.3573362e-01
   9.5396740e-02   6.3448878e-01
   3.1009355e-01   5.8939513e-01
   2.4594266e-02   9.2812708e-01
   5.8758939e-01   5.8385665e-01
  -2.5076050e-01   4.4048900e-01
  -3.2598466e-01   5.5903684e-02
  -6.5191341e-01   6.1301297e-02
   1.0251684e-01   1.3197306e-01
   3.6371351e-01   2.9772781e-01
   2.3667431e-01   4.1245091e-01
   5.4681182e-01   1.6211974e-01
  -2.1716886e-01  -1.3423054e-01
  -3.5367438e-01   1.0860473e-01
  -6.2805042e-01   6.1757779e-01
  -1.3029713e-01  -4.6832453e-01
   2.9500365e-01  -6.8760855e-01
  -2.8180135e-01  -9.2471017e-02
  -6.9989885e-01  -2.8266514e-01
  -3.2681670e-01  -1.9142097e-02
  -3.1122317e-01   3.7072855e-01
  -5.4143837e-01   2.4334786e-01
   9.3866052e-03  -2.1022843e-01
  -5.4947036e-01  -7.3104523e-02
  -5.6031065e-01   5.7919643e-01
  -2.9778378e-01   5.4584545e-01
  -4.3096411e-02   5.9270300e-01
   3.4138707e-01   3.9451316e-01
   2.6917616e-01  -3.9409092e-01
   6.3318296e-01  -3.8133904e-01
  -1.4306838e-01   2.0585507e-01
   2.4632647e-02   4.4989228e-01
  -1.0445313e-01   2.3349557e-01
   2.1478654e-01   5.5076350e-01
   8.5087174e-02   2.2910217e-01
   2.3737534e-01   7.5789763e-03
   6.2040175e-01  -9.3133283e-02
   3.5800337e-01   2.4461720e-02
   3.0674512e-01  -4.2973417e-01
   7.5919641e-01  -9.3869700e-02
   3.6126273e-01  -2.9578551e-01
   1.4733243e-01  -4.7414280e-01
  -2.6109390e-02  -9.5729103e-01
  -1.3750077e+00   8.9900151e-02
   4.6646185e-01   7.8626347e-01
  -5.1625993e-02   6.8419258e-01
  -2.3502633e-01   5.6779611e-01
   3.4180552e-01  -3.3532186e-01
   1.4833148e-01   1.0961346e+00
   4.1832979e-01   7.3555435e-02
  -6.5995671e-01   4.3641508e-01
   1.7364387e-01   9.3152114e-01
   1.0286635e+00   1.2218325e+00
  -2.4065554e-01   4.8763807e-01
   2.8914012e-01   6.5835337e-01
   2.6112381e-01   1.0130063e+00
  -4.7986282e-01   6.4015078e-01
  -4.0055201e-01   1.2899724e+00
   1.1238652e-02  -7.8222272e-01
   3.1384390e-01  -2.6910179e-01
  -6.2498870e-01   1.2345976e+00
   1.3260758e-01  -6.2354653e-01
   1.1265239e+00  -2.1292349e-01
   1.0217639e+00  -2.9183744e-01
  -9.7210844e-02   1.9169929e-01
  -3.4566232e-01   5.8625730e-01
   2.6563979e-01   6.3490844e-01
  -2.3650444e-01   1.1260478e+00
  -8.7449295e-02   2.4517408e-01
   6.6967046e-02   4.2408862e-01
   5.2284122e-01   6.1961831e-01
  -8.1735167e-01   4.0968101e-01
  -7.5646349e-03   1.9921766e-01
  -9.6446527e-02  -8.1158838e-01
  -2.7890904e-01   6.9456948e-01
  -2.5251322e-01   1.5161542e-01
  -3.7976103e-01   8.3836939e-01
  -5.6638564e-01   8.0139468e-01
  -3.7396607e-01   7.1821599e-02
  -9.3642936e-01   3.3910833e-01
   1.0297810e+00  -3.8294359e-01
   5.0693892e-01  -8.1034131e-01
  -6.4301673e-02  -1.1061454e+00
  -4.8599957e-01   6.1388879e-01
   5.7558931e-01   1.2095606e+00
  -4.5111176e-02   1.2526734e+00
  -1.3931356e-01  -2.7608186e-02
  -9.5793202e-02   3.3504638e-01
   5.0767643e-01   6.6481852e-01
  -6.6292982e-01   6.4903093e-01
   1.6484414e-01   2.4920433e-01
  -5.1376127e-01   7.5066633e-01
   3.3174101e-01   1.0075642e+00
  -1.5303796e-01   8.0963681e-03
   3.2267032e-01   2.3394447e-01
   9.6149357e-02   1.2926175e-01
  -5.8172605e-01   4.3088780e-01
   1.1066472e-01  -1.4189870e-01
   3.3830067e-01  -2.6170955e-01
  -1.1074230e-01   3.3588268e-01
   3.4077894e-01  -1.3898483e-02
  -3.3875290e-02   1.1329120e+00
  -4.7218801e-01   9.3483283e-01
  -2.9057686e-01   8.1585907e-01
  -4.3458977e-01   2.8242242e-01
   4.9168046e-03   6.6644225e-01
  -3.5922224e-01   5.9165769e-01
   4.5422232e-01   5.2221382e-01
  -9.3303842e-01   6.3037076e-01
  -4.5060055e-02   3.7216773e-01
  -1.1507356e-01   1.8250709e-01
  -1.2970180e-01   4.8219669e-01
   5.0891106e-01   1.2844875e-02
  -9.1755267e-01   2.1034105e-01
   5.7544520e-01   1.8881222e-01
   7.1005005e-01   3.0425090e-01
   4.0240010e-01  -1.2926281e-01
   3.2343370e-01  -2.4550172e-01
   6.3716785e-01  -2.0778236e-01
  -3.5591022e-01  -3.7467564e-01
  -4.1179259e-02  -6.0191844e-01
   6.5694879e-01  -8.3018923e-01
  -1.4552772e-01  -9.3746160e-01
   2.7304630e-01   5.4432527e-01
  -1.1396166e+00  -1.6510915e-01
   4.5715150e-01   6.5033500e-01
   5.6738811e-01   2.2992059e-01
   3.8077291e-02   8.3901845e-01
   4.5750481e-01   7.8462148e-01
   9.0192061e-02   4.1889674e-01
   4.2220676e-01   6.7740334e-01
   6.1697355e-02   4.6947331e-01
  -6.1698050e-01  -1.5688386e-01
  -5.8740730e-01  -1.0145928e-01
   1.7204248e-02   7.7450686e-01
   3.4801274e-01   2.0058302e-01
  -1.7333794e-01   1.6831347e-01
  -2.1559604e-01  -5.1265344e-01
   6.0488108e-01   3.6151516e-01
   4.2239258e-01  -1.9943373e-01
  -3.6419001e-01   3.3709324e-01
  -5.1948425e-02   2.9218285e-01
   3.0458789e-02  -6.7022217e-02
  -2.8056491e-01   3.1556251e-01
  -3.6057189e-01   2.8697929e-02
   3.1489173e-01   1.2150800e-01
   7.9984768e-02  -2.5054139e-01
  -1.9879496e-01   2.7190054e+00
  -5.6891473e-01   3.5894824e+00
  -2.9217506e-01   3.5237062e+00
   2.3918526e-01   2.5162277e+00
  -2.9053425e-01  -9.3989793e-01
   7.1635724e-01   1.4992663e+00
  -7.7103833e-01   7.1948432e-01
  -7.0773094e-01   8.8230725e-01
  -7.8837649e-01   2.2054816e-01
  -6.9986975e-01  -5.7395336e-01
  -1.2536720e-01  -7.2431251e-01
  -2.0860383e-01   6.5343858e-01
   2.7844014e-01  -9.3190361e-01
   5.6006557e-01   3.4546729e-01
   3.2297971e-01  -7.9858600e-01
   2.3561933e-01  -7.3712654e-01
   4.4268396e-01   7.7226944e-01
  -5.7389052e-01   8.9905613e-01
  -3.2091977e-01   1.1033001e+00
  -3.8997322e-01  -2.6097045e-01
   8.5430558e-01   2.2521214e-01
   1.0815795e+00   4.5115050e-01
   8.1009630e-01   1.4288783e-01
   4.7978954e-01   3.4135615e-01
   7.9573416e-01  -4.1616104e-01
   7.6546223e-01   3.8240181e-01
  -1.9372927e-01  -8.1404158e-01
   2.1722258e-01   2.4875872e+00
   7.1641580e-01   2.3179134e+00
  -2.9350914e-01   1.0110361e-01
  -5.5459105e-02   2.3826936e-01
  -1.9688341e-01   1.3861803e+00
   2.9386380e-02   1.5862314e+00
  -9.7358642e-01   6.4132765e-01
   1.9201420e-01   7.1355618e-03
  -5.6423125e-01  -9.0143602e-01
   3.8099409e-01  -3.3363200e-01
  -2.5292717e-01  -4.0594533e-01
  -2.0964796e+00   1.0915546e+00
   6.8285434e-01  -1.9856284e-01
   6.0738776e-01  -1.1359885e+00
  -2.4045575e-01   8.4922516e-01
  -4.8671906e-01   1.1512187e+00
   3.8400954e-01   1.0967585e+00
   2.2056234e-01   1.0455167e+00
  -4.0354846e-02  -1.0733759e-02
  -3.6414855e-01   5.7134872e-01
  -5.7208817e-01  -2.0218416e-01
  -6.2660253e-01   9.8467860e-01
  -1.2572650e+00   7.0241228e-01
  -2.3148530e-01   8.1979855e-01
   1.5872124e-01   7.9780735e-01
   5.8614313e-01   2.3448086e-01
  -2.2982878e-01  -4.4640053e-01
   3.9392079e-01   4.3563619e-01
   3.3927493e-01   1.3541632e+00
   3.0473901e-01   9.4165519e-01
  -5.8024826e-01   3.8427920e-01
   4.2527762e-01   1.0879796e+00
   7.8583267e-01   4.7589248e-01
   7.9025921e-01   2.1737259e-01
   6.1462743e-01   1.1351534e+00
   2.0208634e-01   1.4740824e+00
  -3.9041028e-03   1.0191121e+00
   3.3585258e-02   1.2069353e+00
   2.4394976e-01   1.3679274e+00
  -6.2230573e-01   5.3582846e-01
   1.0969611e-01   8.2096793e-01
  -2.4769977e-01   1.4841394e+00
  -2.6396187e-01   1.8898805e+00
  -8.0258946e-01   1.3561341e+00
   7.4488080e-01   9.2939084e-01
  -8.7120721e-01   6.2840835e-01
   1.1646023e-01   1.2804969e-01
   3.0613059e-01   7.3117885e-01
   5.8610408e-01  -7.1147967e-01
  -1.4585246e-01   6.5419716e-01
   9.7215112e-02   8.4326473e-01
  -5.6325190e-01   7.5441298e-01
  -2.7623663e-01   6.4524003e-01
  -4.4438977e-01   2.1541217e-01
   3.1326018e-01   1.9975554e-01
  -2.6912461e-01   3.8126733e-01
   4.4073950e-01   4.0532131e-01
   7.8313792e-02   7.2928278e-01
  -1.8050772e-01   4.1205760e-01
  -4.3447264e-01   6.6029707e-01
  -3.8951219e-01   6.7891646e-01
   3.3987180e-01   6.7336632e-02
   6.4438818e-01   7.4305345e-02
   5.0986067e-01   1.1557441e-01
   4.4926901e-01   3.7134625e-01
   1.7369306e-01   5.2257550e-02
  -4.7335163e-02   4.3736081e-02
   6.5422229e-01  -4.6804869e-01
  -6.8692786e-01  -1.1252496e-01
  -5.1946230e-01  -1.7648452e-01
   5.0280190e-01  -8.2444388e-01
  -3.9241473e-01  -8.0096641e-01
   9.2808634e-01   1.8733884e-01
   8.5138726e-01   3.2591242e-01
   7.7677616e-01   3.8701280e-01
   1.1883749e-01  -1.2442967e-01
  -1.7421649e+00   4.8259976e-01
   7.8857621e-02  -1.2900529e-01
   2.6504195e-01   4.0303250e-01
  -1.0666379e-01  -5.1211386e-02
   8.4230796e-01   3.0638906e-01
   4.7353812e-01   4.0551972e-01
  -3.6298478e-01   6.9913059e-02
   3.5544941e-02   1.1183856e+00
  -6.1146172e-01   1.0598612e+00
  -2.3594822e-01   6.6950525e-01
  -8.3085418e-01   3.5652533e-01
   1.6820352e-01   9.4426381e-01
   9.3795761e-01   6.6757348e-01
  -1.1944822e+00  -3.7004603e-01
  -8.0983165e-02   1.0202685e+00
   3.0692730e-01   3.9579949e-01
  -6.1792336e-01   7.5202854e-01
  -1.8599775e-01   1.0152972e+00
  -4.1068543e-01   2.8478764e-01
   3.7435073e-01   9.2397979e-01
   7.6510122e-01   1.2602731e+00
   1.3166852e-01   8.3640549e-01
   2.2450219e-01   7.6719234e-01
  -7.2640846e-02   6.6914059e-01
  -1.4514294e-01   4.7448525e-01
   1.6888288e-01   7.3868042e-01
   3.6429810e-02   3.7383585e-01
   1.1186817e-01   6.6321061e-01
   2.9956697e-01   9.9152997e-02
   1.0987424e-01   4.4769141e-01
  -3.1575389e-01   2.2173675e-01
  -2.9569943e-01   2.9756538e-01
  -1.6108319e-01   7.1674391e-01
   3.5449855e-02   2.3193629e-02
   2.8535782e-01   5.0637074e-01
   5.6936811e-01   2.3300320e-01
   2.3647220e-01  -1.5562392e-01
  -2.9599835e-01  -9.2427863e-02
  -5.6300742e-01   2.0865408e+00
  -9.0288347e-01  -6.5098064e-01
  -5.8406681e-01   8.3271079e-01
  -1.1147888e+00   4.9559510e-01
   6.9171460e-01   8.0122642e-01
   5.7028132e-01   5.1114046e-01
   8.4929629e-02   5.4251521e-01
  -1.9230147e-01  -2.7584307e-01
  -4.9663589e-01  -9.7241650e-01
  -7.2084885e-01  -1.3519813e-01
   7.5158934e-01  -9.3011384e-01
  -6.5367117e-01   1.8993121e+00
  -8.0680094e-02   2.2972593e+00
  -5.8053678e-02  -6.5335841e-01
  -1.3296930e-01  -5.0007661e-01
  -1.3771878e-01   7.8128061e-02
   1.8093512e-01   1.9315750e-01
   1.0462208e-01   2.4495838e-01
  -7.6515042e-01   6.3344961e-01
   1.2214327e+00   2.4251709e+00
   1.3313805e+00  -9.0533927e-01
   1.2335579e+00   4.9876862e-01
  -1.4933044e+00   1.5162628e+00
  -2.8217472e-01   1.0609280e+00
   4.1960805e-01   1.0787265e+00
  -2.1108935e-01   1.8037560e+00
  -6.6950995e-01   1.8028396e+00
  -6.0452644e-01   2.3490327e+00
  -5.5038940e-01   2.2073036e+00
  -4.3209440e-01   2.0260877e+00
   9.3127950e-01  -2.0697377e+00
   1.1814841e+00  -3.0230317e+00
   3.9871848e-01  -7.6070644e-01
   1.1754288e-02   1.5440200e+00
   6.6686310e-02   1.3113673e+00
   1.3809007e-02   5.3572416e-01
  -1.2598595e+00  -1.0382952e-01
  -9.8188755e-01   6.8244848e-01
  -3.2227896e-01   9.8692034e-02
  -6.2622176e-01   2.1891271e-01
  -3.3837735e-01   6.6934357e-01
  -4.7114441e-01   9.8080078e-01
  -2.4590883e-01   1.1116521e+00
   8.8244285e-01   4.4405675e-01
   1.5240720e+00   5.3450136e-01
   5.4203125e-01   7.4803893e-02
   3.2643678e-01   2.0335523e-01
   8.1885462e-01  -1.1878783e-01
   5.3585417e-01  -6.7059934e-02
  -3.3638731e-01   3.0275114e-01
   6.3825014e-02   4.3941025e-01
  -1.2526000e-01   6.9056120e-02
  -1.1104450e+00   2.6288993e-01
  -1.6383251e+00  -1.2571569e-01
  -1.2586838e+00   8.1011565e-01
   2.9979235e-01   1.5190944e+00
   1.2089816e+00   8.9247960e-01
   1.5858416e+00   5.0614450e-01
   1.1094084e+00   3.5557089e-01
   1.1628894e+00   5.5141696e-01
   5.3385306e-01   5.3560687e-01
  -1.0570980e+00   1.0797909e+00
  -7.0446845e-01   7.4938547e-01
  -6.1912191e-01   1.0516448e+00
   5.3651710e-01   1.0157167e+00
  -4.9141207e-02   1.3763450e+00
   6.2827648e-01  -8.1644234e-01
   7.0766328e-01  -7.7963688e-01
   4.5947423e-01  -2.2079889e-01
   8.5407573e-01   1.4612212e-02
  -1.0898409e-01   2.3377124e-01
   4.3100855e-01   3.8583387e-01
  -4.9119387e-03   5.9988043e-01
  -8.6046649e-01   6.9222009e-01
  -1.1423577e+00   7.7549644e-01
  -1.0299402e+00   8.2772021e-01
  -2.7845728e-01   1.3941173e-01
  -5.3939746e-01   1.0764806e+00
  -3.8574181e-01  -6.5773494e-02
   1.5314598e-01   3.4439825e-02
  -1.7588155e-01   8.6221593e-01
   9.2731909e-01  -4.3518262e-01
   1.1089890e-01  -4.1795046e-01
  -6.3454001e-01   8.2657310e-01
   8.9797923e-02   1.9668782e-01
   1.2265716e-01   5.5778823e-01
   6.7636121e-01   4.9048047e-01
   3.5855127e-01   8.6076178e-01
   3.2029598e-01   3.5456686e-01
   3.6564963e-01   8.5061054e-01
   4.5166737e-01   6.4826463e-01
   4.2122367e-01   6.6649776e-01
   1.4249449e-01   4.5007076e-01
  -3.8771602e-01   5.3235481e-01
  -8.4729788e-02   1.5256711e-01
  -3.6565547e-01   6.1347725e-01
  -3.3219788e-01   3.2365042e-01
  -4.1143725e-01  -1.0398755e-01
  -2.8896099e-01   3.7798214e-01
  -2.1707820e-01  -1.6296176e-01
  -7.6082502e-02  -1.3500599e-02
   4.7417595e-01   3.0769818e-01
  -2.8555057e-01   2.6477962e-03
   4.1013341e-01   3.7875696e-01
   2.7063429e-01   2.6662006e-01
  -2.6812106e-01  -1.6668805e-01
  -3.5407907e-02  -2.4987704e-02
  -4.3161846e-01  -1.7123625e-01
  -3.0269953e-02  -3.8033866e-01
   5.4417891e-01   7.5931969e-01
   5.9627047e-01   8.9684668e-01
   4.2358248e-01   8.4035414e-01
   3.0082649e-02   6.0943803e-02
   5.0832161e-01  -5.4174711e-01
  -1.7351177e-01   7.8672885e-01
   3.6956984e-01   6.0714252e-01
   1.8774691e-01   6.4536243e-01
   1.2061408e-01   4.0761133e-01
  -1.6488528e-02   3.2802882e-01
  -3.0001642e-01   6.0907371e-01
   8.2026091e-01   2.9081292e-01
  -3.7975750e-01   5.2628995e-01
  -3.9876370e-01   3.2504843e-01
   1.4760607e-01  -1.1808936e-01
   4.5928108e-01   4.1633131e-01
  -1.5090997e-01   1.1025796e+00
  -5.6147014e-01   8.7070449e-01
   3.3423712e-02   7.2642747e-01
  -1.1907804e+00  -5.1089023e-01
  -4.7736863e-01   8.3580318e-01
  -5.9187166e-01   6.6995937e-01
   5.5757624e-01   4.2691414e-01
   9.7546843e-01   8.3522409e-01
  -4.3711251e-01   5.3874131e-01
   6.2079983e-01   3.5058031e-01
   2.1219594e-01   2.0982795e-01
   6.3949635e-01   6.0595916e-01
   4.9952782e-01   3.8431056e-01
   9.4839085e-01   5.7639504e-01
   8.0326315e-01   8.1390174e-01
   1.1024296e+00   4.3659435e-01
  -6.8538296e-01  -9.5406927e-02
  -1.0193554e+00   1.5693319e-01
  -8.4137495e-01   4.0440943e-01
  -4.7094205e-01   2.5671316e-01
   7.4869176e-03   7.0821022e-01
   9.4959282e-02   2.9434268e-01
   3.0292910e-03   1.8681740e-01
  -3.2590510e-01   7.0444250e-01
  -5.5651384e-01   8.6525762e-01
  -1.1946168e+00   1.5303999e-01
  -9.3342008e-01   5.0829125e-01
  -4.1256846e-02   4.0275192e-01
  -5.1275973e-01   1.4034251e-01
   3.5459172e-01   2.1734800e-01
  -4.8282955e-01   5.5752171e-01
  -2.7972369e-01   6.3648278e-01
   6.5450602e-01   8.3473830e-01
   3.4759764e-01   3.6464609e-01
  -1.0184496e-01   8.3337080e-01
  -9.3241665e-02   1.0415644e+00
  -4.5654760e-02   5.1693758e-01
  -6.0806023e-01   1.0592723e-01
   3.7766199e-01  -4.6387123e-01
  -5.7397968e-02  -5.4696309e-03
   2.7154021e-01   5.4216709e-01
  -2.6637252e-01   6.0655702e-01
  -3.1445588e-01   7.5972193e-01
   7.9916149e-01  -2.2198771e-01
   6.8851935e-01   4.2845278e-01
  -2.3259271e-01  -2.4536558e-01
  -4.5738790e-01  -4.1220893e-02
  -5.5964588e-01   5.5532182e-01
   5.7034172e-01   6.3275432e-01
  -1.3863565e+00   1.6760580e-01
   1.5482545e-01   7.1507004e-01
   5.8560712e-01   7.4819680e-01
   6.8416142e-01   1.0405037e+00
   1.5233504e-02   8.3012741e-01
  -3.6659583e-02   7.9641594e-01
   5.7700623e-01   3.5096651e-01
   1.0126108e+00   9.4067004e-01
  -5.2112771e-02   5.6139935e-01
  -3.9063237e-02   5.8235477e-01
  -8.3926352e-02   1.2153177e+00
  -2.6286033e-01   8.6578930e-01
   4.0990395e-02   1.1153121e+00
  -1.2201519e+00   5.9318541e-01
  -1.0504020e+00   1.2092133e+00
   5.3421156e-01   8.9027526e-01
  -1.4489455e-02   9.1382215e-01
   1.8437489e-01   1.0224194e+00
   3.1546697e-01   4.1717126e-01
   1.9980877e-01   5.6803361e-02
  -1.8030098e+00   7.2683210e-01
   6.5577919e-01   8.3190845e-01
   2.0913770e-01   6.6300351e-01
   2.1997212e-01   5.4639745e-01
   3.8751511e-01   2.7417380e-01
  -1.4206163e+00   2.8144579e+00
   2.7213116e-01  -3.4165026e-01
   4.5690208e-01  -5.6162562e-01
   4.8734500e-02  -7.4628988e-01
   6.9829914e-01   4.6051349e-02
   1.0618431e-01  -8.4572627e-01
  -8.9583575e-01   1.2140662e+00
  -6.3091327e-01   8.9852338e-01
   2.3809341e-01  -2.4554738e-01
   8.0069816e-01   5.1145239e-01
   1.2815289e-01   5.8160578e-01
   1.5284734e-01   6.4947821e-01
   3.0472720e-03   5.8301811e-01
  -9.3698326e-02   8.9849294e-01
  -2.4853426e-01  -2.7654809e-02
   5.4614255e-01  -3.3005364e-01
  -7.9213598e-01   5.0894548e-01
  -5.6202984e-01   1.1500891e-01
   1.0083508e+00   5.3284257e-01
   9.4723198e-01   6.5247099e-01
   8.8564335e-01  -2.4601208e-01
   4.7465976e-01   1.5310816e-01
   8.9584641e-01  -3.3655176e-01
   5.5859032e-01   6.8556850e-01
   1.6565624e-01  -1.7697731e-01
  -1.4669465e-01  -5.0213418e-01
  -9.9500603e-01   7.5494770e-02
  -9.5435913e-01   2.2273179e-02
  -8.9695944e-01   6.6009845e-01
  -9.3356959e-01   7.5199506e-01
  -4.0436336e-01   6.9158661e-02
  -6.6883422e-01   1.0607452e+00
  -3.2141718e-01   1.5655865e+00
   1.5686870e-01   1.6425287e+00
   5.1590409e-01   1.2329987e+00
   1.4228843e+00   1.0496561e+00
  -3.5626655e-01  -7.7714804e-01
  -7.0060370e-01  -1.6195337e-01
   2.2656053e-01  -2.1635534e-01
  -3.4809209e-01   6.1520632e-01
   3.8438695e-01   3.1679472e-01
   2.4079262e-01  -3.3482254e-01
   3.0504437e-01   3.1509921e-02
  -1.4243864e-01   3.6534232e-01
   4.6662089e-01  -2.5518791e-01
  -4.6614395e-02  -1.6447149e-01
  -2.1184752e-01   8.1630794e-02
   2.8057180e-01   9.1410029e-01
  -5.3970873e-01  -8.7554386e-02
  -2.1720981e-01  -9.9567876e-02
  -1.2073059e-01   8.6363354e-01
   7.5942383e-02   2.1954148e-01
   3.3741341e-01   1.3383557e-01
  -2.7881894e-01   8.4868623e-02
   1.3153405e-01   4.2294033e-01
   1.1645723e-02   3.2150479e-01
   2.4279142e-01  -1.1130295e-01
  -9.7239731e-02  -9.1755346e-02
   3.4723979e-01   1.4227879e+00
   3.4317289e-01  -4.4316855e-01
   4.8604216e-01  -6.2142334e-01
   4.8011406e-01   9.1191712e-01
   1.4070224e-01  -1.2293736e-01
   3.6465075e-01  -8.2118490e-02
  -4.6659444e-01   1.5860078e+00
   3.5159254e-01   1.0024191e-01
   5.5869487e-01   1.1849045e+00
   6.3356147e-01   9.2672410e-01
  -9.6951685e-01   2.1617087e+00
   3.1061930e-01   1.2312046e+00
   5.1624523e-01   1.1322339e+00
  -2.0011276e-02   1.4388394e+00
  -5.0352451e-02   1.6206572e+00
  -3.4775054e-01   1.2995606e+00
  -9.3103762e-01   1.0110895e+00
   2.0646484e-01   1.5467766e+00
  -1.8351450e-01   1.2718965e+00
  -8.7861077e-01   1.1062682e+00
  -8.9171169e-01   7.5434528e-01
  -3.0233773e-01  -7.6883849e-01
  -2.3955273e-01  -6.2470900e-01
   1.0959234e-01   1.5065749e-01
   3.1328936e-01  -1.5523672e-01
   2.0555005e-01   1.6772396e-01
  -2.8236281e-01   1.1193624e-01
   4.4855999e-01   3.3850775e-01
   1.7143503e-01   4.3507007e-02
   1.8768544e-02  -5.0694155e-01
   4.1881445e-01  -5.3655923e-02
   2.9236286e-01   8.3402100e-01
  -2.4707395e-01   1.2117127e+00
  -5.0204354e-01   1.0708379e+00
  -1.9269941e-01   1.0669064e+00
  -2.6198277e-01   6.5885540e-01
   2.1022430e-01   5.5104138e-01
  -1.6054399e-01   1.1985650e+00
  -5.5209311e-01   1.1520195e+00
  -1.0518972e+00   1.5245899e+00
  -1.2795675e-01   6.7370364e-01
  -1.6003764e+00   1.8176213e+00
  -1.9557172e-01   1.6474934e-01
  -4.1834543e-01   1.4794010e+00
  -6.8892293e-01   1.0768603e+00
   6.8620348e-01  -5.9541896e-01
   6.5696728e-01  -1.4339368e-01
   2.3344984e-01  -1.0117380e+00
   9.3556556e-01  -7.2395465e-01
   4.0529627e-01  -5.5357445e-01
   8.9590464e-01  -4.8697654e-01
   8.2177651e-01  -1.0475613e+00
  -5.7126967e-01  -6.1942873e-01
   4.0832549e-01   1.1171463e+00
   2.6978348e-01   8.7937029e-01
   4.6854450e-01  -8.7045500e-01
   4.7473951e-01  -1.0123037e+00
   5.0749636e-01   4.9794874e-01
   3.1944399e-01   1.2656633e+00
   5.9600023e-01   8.5640531e-01
   1.0860275e-01   1.0042686e+00
   2.9982588e-01   1.3208982e+00
  -5.1047751e-01  -4.3173488e-01
  -6.2850983e-01   7.6400896e-01
  -4.6782381e-01   5.7648850e-01
  -4.2268620e-01   1.6808374e+00
  -5.0240145e-01   1.2618014e+00
  -5.8722634e-01   4.6915009e-01
  -6.0653352e-01   1.0271335e+00
  -1.7277958e+00   2.3115856e+00
   9.0525628e-01  -7.1580853e-01
   9.8484392e-01  -3.8412690e-01
   6.8186169e-01   8.2705438e-01
  -8.4648489e-01   1.0334855e+00
  -9.4191323e-01   1.2738124e+00
  -5.7073865e-01   1.1524554e+00
  -1.1511520e+00   1.4225730e+00
  -3.7369411e-01   1.5318067e+00
  -2.3629487e-01   8.8834223e-01
  -8.8177985e-01   1.1829620e+00
  -4.1488802e-01   7.9174380e-01
   1.8414225e-01   5.8805004e-01
   3.2797585e-01  -1.4871857e+00
   7.7544500e-01   1.0209654e-01
   1.2691998e+00  -5.4911452e-01
   1.8598874e+00  -7.6469431e-01
   1.0002954e+00  -8.9819860e-02
  -1.9997673e-01  -4.4063150e-01
  -1.6576519e-01  -5.3633801e-01
  -3.7346343e-01  -7.7169609e-01
  -1.2133218e-01  -2.7188271e-01
  -3.5719384e-01  -6.0983832e-01
   7.8318589e-02  -7.3973601e-02
   4.3904327e-02  -1.6763123e-01
   3.0704731e-01   3.0822598e-01
  -3.8611716e-01   6.6518444e-02
   3.0748778e-01   3.9236217e-01
   4.4656318e-01   9.8867238e-01
   4.6665240e-02   8.5606390e-01
   2.3286738e-01   9.8710309e-01
   1.4099471e-01   4.2355980e-01
  -3.8702078e-01   1.2043371e+00
  -2.3615362e-01   1.1276188e+00
   1.7432495e-01   3.2139108e-01
   5.7694654e-02   5.8762418e-01
  -1.4439661e-01   1.6675959e+00
  -6.7443417e-01   5.3722137e-02
   1.9285711e-01   1.0527227e+00
   1.8395956e-01   1.0359466e+00
   1.9043274e-01   1.1220271e+00
  -8.9782881e-01   1.6037826e-01
  -1.1781816e+00  -4.2045216e-01
   1.0403960e+00  -1.9714724e+00
   3.8697211e-01   7.4815713e-01
  -3.6269179e-01   9.0518697e-01
  -8.8036536e-01   2.6233405e-01
   3.3503535e-01  -8.7156303e-02
   2.5575748e-02   2.9074228e-01
   2.9889963e-01   7.0249935e-01
   9.5711076e-01   1.0450881e+00
   9.1781410e-01  -5.0058764e-01
  -7.1947143e-01   1.2787004e+00
  -3.6968876e-01   6.2010752e-01
   4.1044249e-01   1.1999734e+00
  -1.4615485e-01   8.1184365e-01
   8.7291951e-03   6.8319426e-01
  -6.2169980e-01   1.5172080e+00
  -4.8497237e-01   1.1066677e+00
  -7.4786752e-02   8.8086981e-01
  -1.4885104e-01   8.5830429e-01
   3.3697266e-01   1.0701255e+00
   3.2439045e-01   8.1701393e-01
   2.5565633e-01   8.5305389e-01
   8.2882942e-01   1.0773938e+00
   6.4720019e-01   1.2432716e+00
   6.7408629e-02   4.2738035e-01
   3.6281403e-01   4.3010775e-01
  -3.6101493e-03   8.7102436e-01
  -2.6613452e-01   1.1756724e+00
  -4.0707372e-01   5.0818044e-01
  -2.9264519e-01   5.3503800e-01
  -2.8247639e-01   7.3733598e-01
  -2.6088731e-01   1.0671061e+00
  -5.4627217e-01   9.8952258e-01
   4.0075355e-01   5.5255974e-01
   3.9331488e-01   1.1311720e+00
  -1.1642174e-02   3.7578668e-01
  -5.9029754e-01   2.7061571e-01
  -1.1101646e-01   1.3673778e-01
  -4.2796279e-01   1.8157213e-01
  -6.1617228e-01   6.9033296e-02
   1.1298344e+00  -1.3280919e-01
   1.3076105e+00   2.3060146e-01
   5.5747153e-01   5.4485914e-01
  -1.2710452e-01   4.6902068e-01
  -1.5768432e-01   2.5489698e-01
  -7.0531724e-01   5.8621903e-02
  -5.5453941e-01  -2.6389422e-01
  -2.4165423e-01   1.2359072e-01
   1.5591596e+00  -1.1593667e+00
  -4.2247241e-01   1.0604429e-01
  -1.9788966e-01   3.5588002e-01
  -9.4189137e-01   4.8264180e-01
  -5.6797244e-01  -1.3578058e-01
  -4.0302025e-02   2.6782123e-01
  -7.0627578e-01  -3.7157727e-01
   1.6590150e-01   1.0460500e+00
   7.4844318e-01  -1.0557218e-01
   7.1183951e-01  -8.0714153e-01
   7.5442108e-01  -3.8074135e-01
   6.0503456e-01   8.4215365e-01
   2.7057383e-01   8.5005912e-01
   3.9529022e-01   1.0826200e+00
  -5.8506253e-01  -1.1183825e-03
  -6.1211008e-01   4.4430835e-02
   3.3402577e-01   1.1119415e+00
   2.8203020e-01   9.9553392e-01
   5.2909542e-01   5.7789960e-01
   4.1244993e-01  -4.6949001e-02
   2.8453222e-01  -2.5860922e-01
   5.1264964e-01   4.1936597e-01
   4.0467780e-01   4.5850561e-01
  -6.9435415e-01   1.0038263e+00
  -6.5538588e-02   7.9433853e-01
  -7.1116765e-01   1.8367282e+00
  -1.1121516e+00   8.7775538e-01
  -8.0682360e-01   4.4079754e-01
  -1.6001118e+00   4.3570696e-01
  -1.2837286e+00   7.9105804e-01
  -1.0278389e+00   7.5922215e-01
  -9.9073003e-01   4.2034272e-01
  -5.4310381e-01  -5.5440341e-02
   1.8166317e+00   8.6616946e-02
   2.1007856e+00   3.6541057e-01
   2.1079514e+00  -3.1530491e-02
   5.0718970e-02   1.2217632e-02
  -8.2671290e-01   2.5274004e-01
  -3.7237589e-01  -1.1383313e-01
   7.6778381e-01   1.0899477e+00
   6.4428246e-01   9.9639786e-01
   1.0433361e+00   3.0687844e-01
   4.0926397e-01   6.2162928e-01
   1.0200918e+00   3.6763154e-01
   2.3201137e-01   2.7832153e-01
   2.2467830e-01  -3.3765706e-01
  -7.1052247e-01  -3.9526021e-01
  -7.6217207e-01  -2.1082355e-01
  -8.2986147e-01   7.7248668e-02
  -8.3159638e-01  -2.4855375e-02
   1.9754401e-02  -3.3248986e-01
  -7.7398064e-01   4.5572304e-01
  -6.3402620e-01   9.9360143e-01
  -3.0222783e-01   1.0500847e+00
   3.5733933e-01   1.1103785e+00
   1.0796317e+00   1.6242814e+00
   2.4530259e-01  -8.3778923e-01
   2.3133503e-01   2.0361302e-01
  -3.8606594e-01   8.1132803e-01
   2.3996051e-01  -3.2533449e-01
   5.4890191e-01  -4.0659027e-01
  -2.6848008e-01   7.3121280e-01
   2.5044880e-01   2.5925139e-01
  -2.0839568e-01   3.2902872e-01
  -3.1591495e-01   3.8997924e-01
  -2.6854360e-01  -5.6367875e-01
  -3.6900297e-02  -5.6427475e-01
  -1.5533348e-01   1.1492581e+00
  -1.1262203e-01   5.0485264e-01
   1.4788202e-01   6.1249347e-01
  -3.0551835e-01   2.3186893e-01
   2.0640761e-01   2.7964775e-01
   1.7969682e-01   8.3503200e-02
   5.2093057e-01  -6.2666902e-01
  -2.6778887e-01   2.9918208e-01
   2.4882330e-01   1.0705284e+00
   1.1098977e-01   8.8863702e-01
   4.7216590e-01  -6.3633776e-01
   3.7052036e-01   1.1039136e-01
   4.4353110e-01   5.0807799e-01
   6.8603864e-02   1.2204562e+00
   3.9167526e-01   8.5322641e-01
  -1.0180376e-01   9.1138092e-01
  -3.2809942e-02   1.2641842e+00
   6.0760602e-01   2.4842280e+00
  -4.6942904e-01  -6.2525105e-01
  -7.4730834e-01   6.1240448e-01
  -5.4885917e-01   4.6985739e-01
  -7.2954831e-01   1.5149206e+00
  -7.6266190e-01   1.0813056e+00
  -7.3521636e-01   2.8835598e-01
  -7.9938163e-01   8.2369282e-01
   1.0160533e+00  -5.9115434e-01
   7.0252382e-01   2.8542996e+00
   4.9452579e-01   8.4193245e-01
  -4.9370682e-01   9.0983993e-01
  -1.9097948e-01  -8.8808669e-02
  -4.9752695e-01   2.6575214e-01
  -5.0376095e-01   4.3937520e-01
   2.5876961e-02   7.4354005e-01
  -4.9382365e-01   2.0411801e-01
   2.2507439e-01  -1.9723737e-01
   6.8405210e-01   1.4115527e+00
   6.1636237e-01   1.1714649e+00
  -7.4482731e-01   6.0217501e-01
   4.5649190e-01  -3.3863463e-01
   6.7156052e-01  -6.3894419e-01
   1.9943925e-01  -6.1367520e-01
   3.9135629e-01   2.9022991e-01
   5.5955941e-01  -3.6216107e-01
   7.3128615e-01  -1.1159097e+00
   1.5241033e-01   3.0239341e-01
  -1.5518777e+00   2.5276426e-01
   5.8636041e-01  -3.9434799e-01
  -3.0732604e-01   5.1079146e-01
  -5.0460751e-01  -2.1748802e-01
  -1.1393711e-02  -6.2185426e-01
  -2.2072319e-01   1.3013664e+00
   1.6162560e-01  -9.8439744e-02
   2.8787277e-01   2.0869708e-01
  -1.8399826e-01   1.4228786e+00
  -1.5682676e-01   3.6943829e-01
  -3.3278890e-01   1.2949645e-01
  -6.8389842e-02   1.1180644e+00
   6.1174329e-02   1.1109453e+00
  -5.2024321e-02   9.7628809e-01
  -3.8217359e-01   1.3146857e-01
   3.8353552e-01   2.8965241e-01
  -6.1804884e-01   2.4972320e-01
   2.4249647e-01   2.6572073e-01
   4.3195893e-01   4.8740911e-01
  -1.7351788e-01   4.7860595e-01
  -3.2055289e-02   3.2380591e-01
   1.1473663e+00  -1.8229305e-01
  -3.4985062e-01  -1.2846954e+00
   1.4352312e-01   4.8167140e-01
  -2.8915549e-01   2.0193140e-01
   2.9174538e-01   3.2958501e-01
  -9.0813100e-02   1.9472635e-01
   4.6817544e-01   1.5081643e+00
   9.4305920e-01   1.2676821e+00
  -1.4752124e-01  -3.7835169e-01
   1.9812870e-01   1.3850373e+00
   8.1568248e-01   4.3289876e-01
   7.0625799e-01   1.0652919e+00
  -2.1783374e+00   1.8825518e-02
  -1.2136322e+00   2.0114634e-01
  -1.5119877e+00   3.3506847e-01
   4.8585379e-01  -1.8598493e-01
   8.2053686e-01   5.8163689e-01
   4.1285185e-01   1.6925607e-01
  -1.4338726e-01   9.7677856e-01
   3.7444273e-01   7.8098472e-01
   1.5355634e-02   7.2070364e-01
  -9.3609291e-01   2.0403030e-01
  -5.9965687e-01   1.0519230e+00
  -6.1940143e-01   1.1182009e+00
  -5.8015561e-01   8.2271610e-01
   4.1001782e-01   2.4496079e-01
   5.8933946e-01   5.0477720e-01
   6.1344209e-01  -5.5298640e-01
   8.7609634e-01   4.1276467e-01
   4.9243906e-01   8.8255373e-01
   2.9351618e-01   1.2686691e+00
   3.3442720e-01   1.0432510e+00
   1.2194719e-01   1.3238491e+00
  -1.0431978e-01   1.3137605e+00
   1.0560392e-01   8.1818440e-01
   2.6154530e-01  -1.7489374e-01
  -3.3799960e-03   1.2786308e+00
  -6.2392484e-01  -3.5107861e-01
  -2.9944762e-01  -2.5641481e-01
  -5.7840662e-01  -2.3663311e-01
  -6.5672182e-02   4.0250902e-01
   2.1416854e-01   5.2661395e-01
  -1.7065943e-01   4.9462194e-01
  -4.9892608e-01   4.8522382e-01
   3.6253451e-01   8.4403702e-01
   4.2854925e-02   5.7731640e-01
   6.5717051e-01   4.6671120e-01
   7.7758185e-01   3.6479618e-01
   4.2547978e-01   1.1581591e+00
  -4.0225125e-02   6.0987239e-01
  -5.9943303e-01   2.4299587e-01
  -9.3810569e-01   7.8047805e-02
  -6.2828688e-01   2.1752225e-01
   2.7753918e-01   9.9535347e-01
   1.8397912e-01  -6.6904893e-01
   5.5029080e-01   5.2699780e-01
   6.5542006e-01   6.7203414e-01
   4.4202148e-01   6.6263641e-01
  -6.2117747e-01   8.5048696e-01
   3.7273169e-01  -7.3794948e-01
  -1.2736818e-01   6.7496843e-01
   4.0101350e-01   4.3405474e-01
   2.2152876e-01   4.8560066e-01
   1.1822887e-01   2.4501729e-01
   1.1833296e-02   1.6574681e-01
  -2.6271848e-01   5.2310400e-01
   8.4457007e-01   4.4054844e-02
  -3.5579645e-01   4.4375597e-01
  -3.9874846e-01   2.5193620e-01
   3.7175864e-01   2.8691930e-01
   4.6827442e-01   2.4092780e-01
  -5.1566216e-02   1.0130938e+00
  -4.8223664e-01   8.2988347e-01
   9.2336373e-02   6.1781848e-01
  -1.3075282e+00  -5.0782825e-01
  -4.0401909e-01   7.4782374e-01
  -5.3884872e-01   6.3422610e-01
   1.0697086e+00  -1.3071143e+00
   1.1521050e+00  -1.6360522e+00
   1.4824533e+00  -2.0943010e+00
   7.6821072e-01  -1.8744620e+00
  -2.7586497e-02   3.9135525e-01
  -6.0037803e-01   5.0464470e-01
  -6.1880927e-01   1.8209870e+00
  -4.0084733e-01   1.4997054e+00
  -8.7919563e-01   1.6902501e+00
  -4.4887755e-01   1.8467258e+00
   3.8165433e-01   1.1113299e+00
   9.1599520e-01   7.3636075e-01
  -5.7254722e-01   2.4747954e+00
  -9.8678175e-01   2.1644639e+00
  -1.2351039e+00   9.7454004e-01
  -1.0720738e-01   3.9607482e-01
  -5.9030120e-01   3.0187497e-01
   2.1525645e-01   3.2396139e-01
  -2.0441409e-01   2.3383542e-01
  -5.4680940e-01   9.4415581e-01
   4.7328850e-01   1.0517335e+00
   2.1634303e-01   5.2215216e-01
   1.2130933e-04   7.9819197e-01
   1.7867313e-01   9.5112483e-01
  -8.6889062e-02   6.4510347e-01
  -1.8986450e-01   1.0292072e+00
   1.6458522e-01  -5.0821886e-01
  -1.2837052e-01  -9.7960028e-02
   5.0877546e-01   7.7972371e-02
  -2.8913994e-01   7.9238405e-01
   5.2939407e-02   7.2631501e-01
   6.3503115e-01  -2.5632886e-01
   6.2110043e-01   4.3642589e-01
  -3.9217200e-01  -1.4915219e-01
  -5.3094600e-01   1.3799995e-02
  -4.0258067e-02   4.2449523e-01
  -1.7548475e-01   1.9403774e-01
  -1.1217412e+00   5.1186408e-01
  -4.7135560e-01  -8.1113884e-02
  -7.4561818e-01   4.4526397e-02
  -5.0426552e-01   5.0115504e-01
  -9.8033106e-01   1.6388852e+00
   8.2354445e-01   4.9143174e-01
   1.9962195e+00   1.1198311e+00
   1.5122340e+00   5.2118163e-01
   6.0164484e-01   4.3367791e-02
   2.4877158e-01   7.9268189e-02
  -2.2329548e+00   2.3604042e+00
   9.1049625e-01  -1.7314721e-01
   5.4837011e-01  -2.0283457e-01
  -2.9266534e-01   2.4296032e-01
   1.4554382e-02   3.3103303e-01
  -9.1160610e-02  -3.2216698e-02
   1.3031176e+00  -1.2015338e+00
   1.5265462e+00  -1.5604839e+00
  -2.3356955e+00   8.1481757e-01
   1.4881757e+00  -1.9408070e+00
  -1.8749982e-01   5.6550266e-01
  -1.0669528e+00   2.3808267e+00
   7.3617142e-01   3.8423214e-01
   4.7128143e-01  -2.3581449e-01
   1.1095754e+00  -5.4035431e-02
   2.6771598e-01   1.0911262e-01
  -2.5745142e+00   1.3753441e+00
  -1.1755971e+00  -1.0316064e-01
   9.7193137e-01   2.2727483e-01
   1.5809668e-01   3.0975627e-01
  -6.9235230e-01   9.8057535e-01
  -5.3550571e-01   6.9748803e-02
  -2.6338337e-01   1.0746107e+00
   1.2079529e+00   1.2266958e+00
   1.0066247e+00   1.3387965e+00
   1.1616809e+00   1.0378966e+00
   7.6056500e-01   1.3157446e+00
  -6.6556349e-01   7.4783432e-01
  -6.5006012e-01   6.8762251e-01
  -9.7411738e-01   8.4931528e-02
  -5.9822776e-01  -9.9442271e-01
  -4.4996561e-01  -3.6578485e-01
  -2.6343793e-02   7.8402942e-01
   6.1209570e-01   7.7396012e-01
   4.0094542e-01   7.3878884e-01
  -6.3365923e-03  -7.5710872e-02
   4.9544583e-01  -6.5878202e-01
  -1.4986103e-01   7.0758931e-01
   3.9422629e-01   5.3295506e-01
   2.0638821e-01   5.5077819e-01
   1.2705062e-01   2.8333427e-01
  -1.6641560e-02   1.8667309e-01
  -2.7538504e-01   5.4412177e-01
   8.3968137e-01   2.0797500e-01
  -3.6128216e-01   4.4512928e-01
  -3.7968583e-01   2.5643373e-01
   3.8647380e-01   3.9807338e-01
   4.8591044e-01   3.6661073e-01
  -1.1065375e-01   1.0651920e+00
  -5.0262418e-01   8.1338877e-01
   9.8180920e-02   6.9804061e-01
  -1.2056593e+00  -6.4478371e-01
  -4.5385501e-01   7.5797886e-01
  -5.5807039e-01   6.3808468e-01
  -3.1742810e-01  -1.1917415e-01
   1.0713737e-01   1.3519771e+00
  -6.6566951e-02   8.1342501e-01
   6.3590227e-01  -7.3619722e-01
   6.8600863e-01  -8.5761633e-01
   3.0919515e-01   6.2085747e-01
  -6.6463157e-02   1.3488017e+00
   3.6035290e-01   1.1556992e+00
  -1.4994198e-01   1.1612717e+00
  -2.6669847e-02   1.5861580e+00
  -2.9250632e-01  -2.0840461e-01
  -8.7260496e-01   5.2228790e-01
  -6.8283445e-01   3.4437585e-01
  -1.3300268e-02   9.8978392e-01
  -8.5219122e-01   1.1947522e+00
  -6.1503539e-01   6.0158053e-01
  -8.5838746e-01   9.4930221e-01
   1.0747456e+00  -3.7220130e-01
   1.1481177e+00   1.7750340e-01
   4.9247054e-01   1.0966631e+00
  -3.5040034e-01   1.3837918e+00
  -1.1089932e+00   1.4507344e+00
  -2.0651926e-01   2.1526338e-01
  -3.6620984e-01  -7.1237022e-01
  -1.5589621e-01   2.6935132e-01
   2.0145973e-01   5.1345563e-01
   2.1524220e-02   2.9634392e-01
   3.7634293e-01   1.1234162e+00
   4.4713030e-01   1.2156478e+00
   7.8361084e-01   9.5826822e-01
   3.9939777e-01  -1.1806373e+00
   4.5285270e-02   2.8385245e+00
   5.1979215e-01  -1.2991597e+00
  -1.8325878e-01  -6.2996343e-01
   1.7022003e-01  -1.6438045e+00
  -5.9348562e-01  -6.5264997e-01
   1.0753780e+00  -3.0436024e-01
   3.5078405e-01   5.6567514e-01
   3.1642353e-01   1.5819160e-01
   4.6779903e-01   3.2760470e-01
   4.5487466e-01   2.6017585e-01
   1.7204407e-01   5.0962220e-01
  -5.9246764e-01   7.3606021e-01
  -5.3010089e-01   5.8710788e-01
   4.0008300e-02   1.1511579e-02
   8.5305442e-01  -2.8049959e-02
  -2.8693447e-02   9.3786028e-01
  -5.8418200e-01   7.1779316e-01
  -1.3735315e-01   1.2374292e+00
  -4.7274745e-01   1.2655500e+00
   6.2411323e-01  -6.0322205e-01
  -6.1774809e-01   7.0036832e-01
  -7.3055862e-01   8.0094202e-01
  -3.5372060e-01   1.0478969e+00
   4.4556306e-02   9.9832929e-01
  -3.5146370e-01   7.7974462e-01
   8.9362490e-01  -4.1291914e-01
  -1.7453428e-01   1.4573226e-02
   1.4154662e-01   7.4676703e-01
   3.8736291e-01   3.6578825e-01
   4.9768698e-01   5.2718717e-01
   5.8242303e-01   6.9273901e-01
   1.6409490e-01   5.4947196e-02
  -7.6632069e-01   4.4232095e-01
  -3.7127742e-02   3.3445437e-01
   1.6881847e-01   4.3162549e-01
   9.8423904e-01   1.1211076e-01
  -2.0459857e-01   6.9771973e-01
   1.7334762e-01  -1.2795008e-01
   2.4716493e-01   4.4742502e-01
  -6.8471675e-01   9.9602821e-01
   4.2428160e-01  -7.4893218e-01
  -8.7341042e-01   3.4934573e-01
  -8.3416566e-01   7.3218091e-01
  -5.1476636e-01   2.9918773e-01
  -8.4142413e-02   8.7780979e-01
  -4.9080813e-01   6.7668485e-01
   8.3938222e-02  -1.3311596e-01
  -5.1297006e-01   6.8529513e-01
  -2.3371784e-01   1.0873786e+00
  -1.9773848e-01   7.7631670e-01
   7.7706902e-01   6.2168150e-01
   3.8158170e-01   7.7091349e-01
   5.1887041e-01   7.9695599e-01
  -2.4522546e-01   1.3673255e-01
  -5.7180753e-01   1.7014491e+00
  -7.4530916e-01  -1.7749487e-01
  -5.8594731e-01  -6.4810038e-01
  -7.0736291e-01   4.2040086e-01
   2.0635332e-01   4.8961828e-02
  -3.4715584e-01  -2.5874531e-01
   6.2302099e-02  -5.8618426e-02
   2.4990999e-01  -1.7402714e-01
  -6.3338580e-02   5.1698645e-01
   6.2645906e-01   6.5048681e-01
   2.3490031e-01   1.3135697e-02
   3.7434783e-01   8.7211658e-01
  -4.3290593e-02   1.0788464e+00
   6.7265068e-01  -7.9125460e-01
   3.3789628e-01   5.4898630e-01
   8.5069674e-01   1.1250788e+00
  -1.1231119e+00   4.3086923e-01
   9.9413118e-02  -8.2182398e-01
  -1.5970292e-01  -5.5276535e-01
   4.3924713e-01   3.3328397e-01
  -2.7245891e-01   1.1789864e+00
  -4.4468271e-01   2.0711996e-01
   6.2831355e-01   1.0108210e+00
  -3.6908569e-01  -3.0551600e-01
  -2.6735932e-01  -5.7322378e-01
  -6.4785445e-01   7.2594586e-02
  -5.6588462e-01  -8.3207225e-02
   9.9567320e-01   1.1717053e+00
   5.6438163e-01   1.4443196e+00
   8.0079647e-01   3.6202291e-01
   5.9353116e-01   6.6541454e-01
   8.2971001e-02   8.9715180e-01
  -2.7587937e-01   1.1088110e+00
  -7.4205262e-01   2.1119504e+00
  -1.1243585e+00   2.6072995e+00
  -2.7174170e-01   1.9522446e+00
  -7.8976581e-01   2.2716437e+00
  -6.6484808e-01   2.0513804e+00
  -6.1879989e-01   2.3275405e+00
  -7.4631378e-02   1.2365098e+00
   6.5352139e-01   2.2259713e-01
  -4.2012780e-01   6.3468596e-01
   1.3066642e-01   2.0948329e-01
   3.8534224e-01   1.4846994e-02
   2.6559595e-01   4.3321411e-01
   7.7812434e-01  -4.0656865e-01
   9.8764802e-02  -9.3236036e-01
  -9.7905694e-01   5.2681615e-01
   1.2104287e+00  -9.2556945e-01
   9.6151958e-01  -1.0021770e+00
  -1.6844898e-01   2.7047678e-01
   2.6892537e-01   2.7183666e-01
   6.0943890e-01   1.1404284e+00
  -7.8773715e-02   4.3824014e-01
  -7.0776181e-02   1.3418925e+00
   5.1953504e-01   1.4804368e+00
   8.3728016e-01   1.1271604e+00
   6.6521132e-01   6.3196004e-01
  -1.4432361e-01   7.1683419e-01
  -2.9796923e-02   1.3427347e-01
   5.2130052e-02  -6.0865338e-01
  -6.3993404e-01   4.2217143e-01
  -5.6464583e-01   2.4029485e-01
  -3.8147533e-01   7.5460340e-01
  -2.5243551e-01   5.2292774e-01
   5.0814858e-02  -3.9935203e-01
   2.9810886e-01   5.7790650e-01
  -9.7083446e-01   9.5295151e-01
  -5.7915965e-01  -9.7388279e-02
  -4.7076458e-01   4.7368226e-01
  -3.2242880e-02  -2.1746969e-01
  -6.3854066e-01  -6.0631422e-01
   2.4505076e-01   1.1799696e-02
  -1.2292749e+00  -8.3370094e-02
  -2.4515716e-01   6.2214107e-01
  -6.0785281e-01  -7.9513876e-02
   2.0584606e-01   3.3446593e-01
  -1.5250048e-02   1.3205044e-01
   1.3722442e-01   1.9676949e+00
   8.5179002e-01   1.2814611e+00
   4.3438056e-02  -2.1114661e-01
   1.4981466e-01   7.3339652e-01
   6.9839468e-01   1.3055266e+00
   1.6437014e-01   1.1343253e+00
   4.1922415e-01   7.0268150e-01
   9.0308978e-01   8.1311599e-01
  -5.6776608e-01   2.0098463e+00
  -5.8076128e-01   1.9466062e+00
  -9.2890389e-01   2.1947153e+00
  -1.4902968e+00   1.8831728e+00
  -1.8224808e+00   9.6707865e-01
  -1.0485006e+00   2.1018878e+00
  -8.4300803e-01   1.5653532e+00
  -8.0604036e-01   2.0829116e+00
  -5.1442505e-01   1.5814075e+00
   2.7717809e-01   6.5373232e-01
   4.8876637e-02   4.5168505e-01
   4.2510171e-01  -1.1027691e-01
   8.4428964e-01  -1.1950356e+00
   1.1866525e+00  -8.5461186e-01
   9.3540401e-01  -1.3557951e+00
   1.1996229e+00   1.0547195e+00
   7.0209885e-01   1.7217901e-01
   1.5267615e+00  -2.3122754e-01
   5.6195206e-01   6.4120220e-01
   8.9424496e-01   7.2655932e-02
   1.8784938e-01   7.8885303e-01
  -6.7987205e-01  -3.0743129e-01
  -8.2952247e-01   2.0954171e-01
   1.5104506e-01   7.1411268e-01
   1.2634788e+00   8.3059711e-01
  -7.3948400e-01   2.1033981e-01
   4.1016696e-01   7.2983072e-01
   3.0246586e-02   4.9071323e-01
  -4.6508086e-02   6.6819128e-01
   4.8172144e-01   1.5207383e+00
   2.1840993e-01   7.9508697e-01
   1.2723590e-01  -1.2947862e-01
   1.2585724e-01   1.4493948e+00
   2.7511372e-01   6.8096022e-01
   4.1341564e-01   1.1234040e+00
  -7.6216233e-01   7.6569578e-01
  -4.0390607e-01   1.2999874e+00
  -3.9604535e-01  -4.2862305e-01
   6.0684417e-01   8.5781858e-01
  -5.2618365e-01  -9.2707571e-01
   9.2299166e-02   1.2415940e+00
  -9.9103576e-01  -7.6162340e-01
  -6.3825876e-01  -7.7743525e-01
  -2.2284708e-01  -1.5071601e-01
  -9.8050230e-01  -4.4181462e-01
  -3.3844405e-01  -4.5383907e-01
   2.3933669e-03   7.7678705e-02
  -2.5477244e-01  -3.3508509e-02
   2.9651906e-01   6.1458321e-02
   3.1480455e-01   7.8838045e-01
   3.7543405e-01   1.2326306e+00
   2.6206437e-01   8.2499845e-01
  -9.2602471e-02   3.1629220e-01
   3.5503317e-01   1.2881633e+00
  -1.0060419e-01   9.5136703e-01
   1.6198175e-01   1.1268522e-01
   1.0269034e+00   1.3859847e+00
   3.8048122e-01   1.2275972e+00
   4.4345207e-01   1.0346551e+00
  -3.4533935e-02   2.7394396e-02
   1.0276664e-01  -4.2045549e-01
   1.6262776e-01   1.4168449e+00
   2.0442581e-01   1.4942379e+00
   3.1910843e-01   1.4971281e+00
   4.4799177e-01   1.5027547e+00
   5.2591536e-01   8.0493051e-01
   3.7731362e-01   5.0589644e-01
   2.2532630e-01   4.1451601e-01
   3.7136204e-01   7.8490284e-01
   5.3910221e-02   5.2717323e-01
   8.5648439e-02   1.0255586e+00
  -1.0746653e-01   7.5136524e-01
  -5.3025887e-01   5.9882476e-01
  -2.5093128e-01   4.6300914e-01
  -4.0427199e-01   2.3138325e-01
  -5.9623463e-02   1.2502706e-01
  -5.3309825e-01  -5.3251609e-01
  -7.5813898e-01  -1.6405755e-01
  -1.9807309e-01   9.5506278e-01
  -8.0566884e-02   8.0118707e-01
   7.4309553e-01   4.7330342e-01
  -1.6515956e-03   6.4396044e-01
   3.1627190e-01   7.8222503e-01
  -6.6849623e-01   1.3878267e-01
  -7.3636210e-01  -4.2364988e-01
   1.0110096e-01   8.7031305e-01
   1.9220337e-01   5.1002033e-01
  -6.4374219e-01   5.9122926e-01
  -5.0274611e-01   5.8361799e-01
  -1.7393834e-01   8.8292164e-01
   8.3240135e-01   4.1563727e-01
   9.8606422e-01   1.0110123e+00
   2.8775577e-01   5.8808791e-01
   5.8500936e-02  -4.5113998e-02
  -9.2609834e-01   2.4134108e-01
  -4.7779783e-01   1.2337301e-01
  -5.8766228e-01   9.5062084e-01
   7.4396163e-02   7.8111254e-01
   2.7584295e-01   1.6438059e+00
   9.3142874e-01  -2.8615492e-01
   1.2136707e-01   1.5332743e+00
  -1.3600430e+00   1.3871606e+00
  -1.5052107e+00   1.7770481e+00
   1.0257540e+00  -3.0722266e-01
   1.4256451e+00   1.2014588e+00
   3.2536202e-01   1.7776622e+00
   1.1494446e+00   6.1559388e-01
   8.5074643e-01   7.4881009e-01
   1.0554329e+00   1.1994325e+00
   1.4437955e+00   8.4729086e-01
  -1.6076927e-01   1.0783094e+00
  -7.0411009e-01   9.2260338e-01
  -1.2944381e+00   8.4964432e-01
  -1.0139100e+00   8.7663394e-01
  -1.4265935e+00   1.2875742e+00
   6.4775082e-01  -1.5753234e+00
  -8.7909728e-01   1.0142820e+00
  -1.3041045e+00   1.2002076e+00
   8.5331595e-01  -1.9870377e+00
   7.4966198e-01  -3.3015524e+00
  -6.6886276e-01  -2.1802800e-01
  -1.1885286e+00  -7.1571950e-01
   9.8505223e-01   2.4827323e-01
  -4.2844930e-01  -1.8890468e-02
   6.9390007e-01  -4.2717281e-01
   2.1699212e-01   5.4106597e-01
  -5.6517209e-01   6.2553149e-01
  -8.4282904e-01   1.2820877e+00
  -3.4620077e-01   8.9829675e-01
  -4.7748936e-01   4.7857059e-01
  -5.0290669e-01   3.5469844e-01
  -1.1840071e-01   1.4578843e+00
   5.6429074e-01   1.0541115e+00
   1.3406167e+00  -9.1065616e-01
  -1.0054800e-01   2.4043797e+00
   3.2867013e-03   2.0574121e+00
   7.3671013e-01  -5.9322963e-01
  -4.2102999e-01   1.3739006e+00
   1.0664300e+00  -7.4228057e-02
   1.1580877e-01   1.3615056e+00
  -1.2752389e+00   1.9837955e+00
   1.3782967e+00  -1.2254538e+00
  -1.6572791e-01   1.9794771e+00
  -7.8179266e-01   1.4167916e+00
  -5.4617882e-01   2.1717240e+00
  -1.9734534e-01   2.1917511e+00
  -2.0688662e-01   3.5238916e-01
   5.6410515e-01   4.5992346e-01
  -1.3366255e-01   3.2577900e-01
  -2.2204935e-01   2.4062475e-01
   1.0238276e-01   2.9209870e-01
  -3.2678418e-01   1.4082339e-01
  -4.4379628e-01   2.4453105e-01
   4.3935104e-01  -1.5583828e-01
  -5.2175769e-01  -1.5358455e-01
  -7.5362207e-01   1.7721971e+00
   5.9441275e-03   4.9211462e-02
  -3.9549448e-01   5.1240810e-02
   7.0407358e-01  -1.0645604e+00
   2.6583759e-01   9.7429775e-01
   7.1834085e-01  -1.6062025e-02
   9.4851295e-01   5.2655574e-01
   6.2767688e-01   3.3622200e-01
   1.5314509e-01  -1.0418540e+00
   2.0841158e-01   9.3215862e-01
  -8.0135127e-02   7.0696599e-01
  -2.2913867e-01   2.7639188e-01
  -4.7394885e-01   5.2292954e-02
  -7.2319300e-01   5.3397992e-02
   1.0011661e-01   4.3365193e-01
  -2.4109816e-01   2.4759660e-01
  -1.7716232e-02   2.5142129e-01
   5.3469072e-01   7.2336337e-01
   7.7133810e-01   7.6177474e-01
   1.5552286e-01   8.8405549e-01
  -9.2713919e-02   1.0809894e+00
  -1.5780273e-01   1.1084308e+00
  -5.5877083e-02   3.2500253e-01
  -9.1811635e-01   1.3108005e-01
  -1.2034190e-01   1.1792030e+00
   1.7416805e-01   8.6859018e-01
   7.4054802e-01  -3.0234394e-01
   4.2528608e-01  -3.1602656e-02
   5.5023712e-01  -5.5237518e-01
  -8.9932357e-02  -5.7803109e-01
  -3.6888831e-02   1.9018269e+00
  -9.3578530e-02   2.4733163e+00
   5.7171328e-01  -5.3038531e-01
   5.2857754e-01  -2.1992640e-01
   1.3592604e-01   1.4593571e+00
  -4.4970612e-02   1.3010385e+00
  -4.3007065e-01   1.8973441e+00
  -2.0195052e-01   1.8597953e+00
  -3.2282789e-01   1.3593931e+00
  -3.6144470e-02   4.4431956e-01
   9.8256818e-01  -1.2259704e+00
   8.6587680e-01  -4.3904354e-02
   4.7353265e-03   9.2645831e-01
  -1.0253570e+00   3.7679771e-01
  -4.1840541e-01   1.2696217e+00
  -4.5422769e-01   1.4208187e+00
   8.6692435e-02   1.4590173e+00
  -3.0723619e-01   1.4508056e+00
   1.1074582e-01   5.1741904e-01
  -3.7548236e-01  -1.4763704e-02
   3.1047523e-01   6.1559007e-01
   1.0631069e+00   1.4394162e-01
   8.1194094e-01   1.1852410e-01
  -6.7368015e-01   3.5407919e-01
   1.0385754e+00   1.2553522e-01
   9.0635846e-01   6.1773291e-01
   7.6350381e-01   3.3887454e-02
  -3.4209532e-01   8.8748759e-01
   9.9930449e-01   8.9663534e-02
  -7.4704548e-01  -2.5896774e-01
  -1.0737006e+00  -1.7506846e-01
   6.0043094e-03  -6.1516453e-01
  -1.3212898e-01   1.0873929e-01
  -9.6561161e-01  -2.3380980e-01
  -7.9394579e-01  -4.3252300e-01
  -2.6875827e-01   5.6276050e-01
  -5.3001590e-01   2.9256436e-03
  -3.7228751e-01  -1.0441318e-01
  -8.2475844e-01  -1.6097022e+00
  -1.0396493e+00  -1.5636697e+00
  -1.2480951e+00  -1.4832286e-01
  -1.5084727e-01   8.1572927e-01
   1.2284298e-01   7.4579636e-01
   8.5807246e-01   9.1717969e-01
   6.7184754e-01   7.2089989e-01
   7.9666594e-01   6.6220625e-01
   6.8209618e-01   9.6907158e-01
   1.5701679e+00   7.2418857e-01
   1.2683827e+00   1.2546806e+00
   1.8039179e+00   1.4451177e+00
   8.4485250e-01   9.0470925e-01
   8.4373602e-02   8.2109151e-01
  -1.0055736e+00   1.1191317e+00
  -4.0284655e-01   5.5854000e-01
  -1.1976161e+00   1.0166399e+00
  -1.3712445e+00  -1.2387466e-01
  -1.4324526e-01   7.6267450e-01
  -8.7521951e-01   8.5487335e-02
  -4.4412414e-01   2.9698289e-01
  -5.5837303e-01   1.4461913e+00
  -3.1557089e-01   9.2998994e-01
   1.7992261e-01   1.1731733e-01
  -6.3520359e-01   3.1093417e-01
   2.7957262e-01   5.9563142e-01
  -2.4835168e-01   1.3395334e-01
   2.1529214e-02  -1.3935528e-01
   5.4051274e-01   3.3392303e-01
  -4.8531916e-01   2.2679086e-02
  -4.6762894e-01  -1.3068382e-01
   2.2236537e-01   1.1008250e-01
  -3.0799454e-01  -5.3000029e-01
   3.8854518e-01   5.7245370e-01
   1.6511217e-01  -1.8096127e-01
   4.5885525e-01  -6.1022813e-01
   4.3049560e-01  -3.2504755e-01
  -9.7907131e-01   1.4905195e+00
   1.6913226e-02   6.2645440e-01
   2.8723939e-01   1.0236141e+00
  -3.6909655e-02   9.2707535e-01
   1.4074128e-01   6.7043515e-01
   9.0261815e-01  -4.7169277e-01
   2.4056282e-02   7.6431978e-01
   7.4492558e-01   5.0109291e-01
  -3.1594242e-02   7.0271884e-01
   2.6714176e-01   8.4045503e-01
  -6.7916977e-01   1.5041524e-01
  -7.4209029e-01  -4.0731385e-01
   8.8300260e-02   9.1375519e-01
   1.4271000e-01   5.6842566e-01
  -6.5406555e-01   6.1398025e-01
  -5.6771594e-01   6.2228927e-01
   3.9439425e-01  -2.7455800e-01
   8.3099414e-01   4.5837715e-01
   9.7372799e-01   1.0459718e+00
   2.9823383e-01   6.0623280e-01
   4.5193465e-02  -1.9642979e-02
  -9.2150541e-01   2.5788445e-01
  -8.5337702e-01  -5.7780969e-01
  -5.9932203e-01   9.7680291e-01
   1.7589716e-02   8.2998770e-01
   2.5928790e-01   1.6732469e+00
   9.6228508e-01  -2.6569823e-01
   8.5927434e-01   8.8114667e-01
   4.7239776e-01   2.6691342e-01
  -4.5440458e-01   1.7555319e-01
   6.2549745e-01   1.3758510e+00
   3.5136155e-01   1.7048437e+00
   2.3021995e-01   9.8975848e-01
  -4.0152789e-01   1.0200726e+00
  -3.7925305e-01   1.1955043e+00
  -7.2374525e-01   1.1371478e+00
  -3.8939329e-01   7.2100627e-01
  -5.8162339e-01   7.6007798e-01
  -6.0629952e-01   1.0258560e-01
  -8.0233784e-01   1.8182646e-01
  -5.2149476e-01   8.4698155e-01
  -4.7782923e-01   1.0648262e+00
   4.8397220e-01   1.4229154e+00
   1.1944840e+00   1.5588707e+00
   1.1207016e+00   1.2556974e+00
  -2.6844478e-01   1.3561180e+00
  -4.3864941e-01   2.0179780e+00
  -4.9330003e-01   1.0419504e+00
  -9.6648917e-01   1.9729286e+00
  -7.6228852e-01   5.0745671e-01
  -5.1087427e-01   6.4532514e-01
  -3.7261910e-02   2.6308698e-02
   7.7425568e-02  -5.6038277e-02
   3.1686020e-01   7.9987141e-01
   2.5340155e-01   1.0543606e+00
  -6.6556674e-01   5.5051836e-01
  -6.0964989e-01   5.7895680e-01
  -3.5259531e-02   6.1202049e-01
   3.4946886e-01   7.4574858e-01
   9.5322768e-01   1.4911520e+00
   1.2666367e+00   1.2224795e+00
   1.2650810e+00   8.0059210e-01
  -1.9572524e-01   5.6916726e-01
   1.0390869e-01  -1.8367628e-01
   3.9749930e-01   5.2996362e-01
   3.3899718e-01   8.3016995e-01
  -3.2602994e-01  -7.1851111e-03
  -4.7461381e-01   8.3660651e-01
   2.6063661e-01   7.2800084e-01
   1.3026318e+00   4.3438499e-01
  -2.3727030e-01   9.6407847e-01
  -8.5966928e-01  -1.9127319e-01
  -2.7692813e-01  -6.0452672e-02
  -3.7835291e-01   3.4706982e-01
  -2.1569562e-01   2.0297332e+00
  -1.6957889e-01  -1.4306412e-01
   1.9202681e-01   1.2143310e+00
   3.1193505e-01   5.9280556e-01
   6.2619434e-01   1.1043870e+00
  -3.3569379e-01   1.3162867e+00
  -9.3953690e-02   1.4983204e+00
  -2.9815235e-01  -1.9087383e-02
   6.4092629e-01   6.9413073e-01
  -4.5148164e-02   3.1655232e-01
   3.7738737e-02   9.2194701e-01
  -4.3722210e-01   1.9557393e-01
   4.5244420e-01   1.4043627e+00
  -1.5516522e-02   7.8680301e-01
   7.1824427e-01  -4.6202217e-01
   8.5967821e-01  -7.3039072e-02
   5.4730087e-01   3.8395420e-01
   2.3505485e-02   1.2142962e-01
   1.7048910e-01   8.8578965e-02
  -8.0757149e-01   1.2220315e+00
  -6.2810859e-03   1.6163887e+00
   7.0512431e-02   1.5060963e+00
  -1.3518717e+00   1.7806508e+00
  -2.2371166e-01   6.2487252e-01
  -1.0395305e+00   4.2943067e-01
   2.1814075e-01  -2.7267828e-03
   3.5011213e-01  -1.4014525e-01
   5.1930206e-01   1.4432208e-01
   5.3289149e-01   8.0722216e-02
   2.0136923e-01   2.3239220e-01
   4.5373778e-01   6.8385050e-01
  -1.2360230e+00  -1.0207493e-01
  -6.5764417e-01   4.3143027e-01
   1.0166957e-01   1.3336401e+00
  -9.7974748e-02  -8.4451660e-03
   9.3334044e-01   5.8098758e-01
   1.4421479e+00   2.6657891e-01
  -4.5971045e-01  -2.8022495e-02
  -4.2532986e-01   3.2769766e-03
   5.6494290e-01   1.0628091e+00
  -6.2659505e-01   1.1419263e+00
  -2.0261401e-01  -3.9593278e-01
  -3.2169728e-01  -1.3802922e-01
  -7.4615123e-01   1.5315331e-01
  -4.7224011e-01  -1.7485680e-01
  -1.5605695e-01   2.8560986e-01
   1.4006604e+00  -2.7993930e-01
  -2.7674728e-01  -5.5250140e-01
   8.8868136e-02   1.9727730e-01
  -6.9692307e-02   3.7582956e-01
   3.4007775e-01  -3.0846041e-01
   3.7096988e-01   3.4948737e-01
  -1.4397362e-01   1.1450557e-01
  -1.9826310e-01  -3.3345574e-01
  -2.6824960e-01  -8.8599781e-02
  -1.1472580e-01  -1.5477438e-01
   3.8025250e-02   9.2288447e-01
  -1.4910750e-01   2.8603030e-01
   2.1862717e-01   2.0690364e-01
  -1.1255624e-01  -9.7599351e-02
   6.6414209e-02   1.3299376e+00
  -2.6543260e-02   5.9727793e-03
  -3.3689820e-01   1.4053827e+00
  -2.6563989e-01   1.4529385e+00
  -1.0631606e+00   1.4106379e+00
  -4.5651317e-01   9.7192861e-01
  -2.5121951e-01   1.1868953e+00
   5.7786792e-02   1.6026490e+00
   8.4238486e-02  -1.2727093e-01
   2.8095393e-01  -1.3898675e-01
   5.3868879e-01   5.0367755e-01
   1.6687579e-04  -2.8562153e-01
   2.6753952e-01   9.3515583e-01
  -4.1358055e-01  -9.2292803e-01
   6.6126775e-01  -7.1232432e-01
   1.2878016e-02   1.3209403e+00
  -2.7223526e-04  -2.8775551e-01
   8.4389307e-01  -9.0291413e-02
   5.3044243e-01   7.1140922e-01
   4.6817284e-01   2.0452488e-01
  -1.0037415e+00   1.2982576e+00
  -1.1545644e+00   8.1201386e-01
  -1.7800269e-01   8.2055759e-01
  -2.0956453e-01   5.8000223e-01
  -4.1513439e-01   6.3251441e-01
  -2.9236181e-01   9.7625625e-01
  -5.6267780e-01   6.8243626e-01
   4.2763584e-01   3.8389147e-01
   1.4210294e+00   6.7230966e-01
   9.6876666e-01   3.5611020e-01
   8.2664383e-01   4.7599943e-01
   9.1576870e-01   1.0982139e+00
  -4.7593839e-01   5.3695404e-01
  -1.9428200e-01   5.8817256e-01
  -5.2768030e-01   4.4206795e-01
   4.7218549e-02   3.2491470e-01
   4.3700897e-01   5.1108066e-01
  -5.2763476e-01   3.3587847e-01
  -2.9168032e-01   3.8073198e-01
  -6.3169705e-02  -6.7074480e-01
  -2.6391489e-01   1.4091359e-01
   1.1766032e-01   4.6987634e-01
   1.0621726e-01   9.5810699e-01
   8.6212304e-01   7.5906315e-01
  -5.0089742e-01  -2.6992876e-01
   1.3988775e-01   5.3122847e-01
  -1.0633392e+00   1.2557005e-01
  -9.0950127e-02   8.4353474e-01
  -1.1604002e+00   7.1481108e-01
   5.3313341e-01   3.2561154e-01
   6.9072801e-01   2.6563794e-02
  -5.2834043e-02   1.0805312e-02
   6.4762684e-01  -2.1646319e-01
  -2.9711300e-01   7.2326434e-01
  -1.1483868e-01   1.0044473e+00
  -1.1115492e-01   5.1245605e-01
  -3.7740417e-01   8.6563045e-01
   7.8921544e-01  -2.9368699e-01
   9.6727341e-01   1.1148859e+00
   6.6206842e-01   3.9151280e-01
  -3.1871261e-01   8.0826143e-02
   6.1169680e-01   1.6000264e+00
   1.8667982e-01   1.7790284e+00
   3.1472025e-01   9.8438494e-01
  -3.8148929e-01   9.4048871e-01
  -4.2927850e-01   1.0702126e+00
  -7.6312065e-01   8.8893401e-01
  -4.7770533e-01   3.6619419e-01
  -6.4303711e-01   4.3731746e-01
  -4.8147142e-01  -4.8600728e-02
  -7.6230304e-01  -4.0999749e-02
  -5.4518131e-01   6.6123972e-01
  -5.4019290e-01   1.0408304e+00
   4.4496906e-01   1.5117485e+00
   1.0961340e+00   1.7209272e+00
   1.0589504e+00   1.3339691e+00
   1.1139548e+00   4.2987039e-02
  -7.4681420e-02   9.8361988e-01
   4.0172004e-02   5.4993671e-01
   3.0065402e-01   3.4933533e-01
   4.8371833e-01   5.0701029e-01
   3.9635032e-01   4.9501753e-01
   1.6425128e-01  -1.3148179e-01
  -6.5178456e-01   6.6976640e-01
  -1.2055026e-01  -6.9915951e-02
   4.0237175e-02   1.7052884e-01
   8.6485271e-01   2.7558888e-01
  -3.8018474e-01   2.2992089e-01
   3.1735188e-01   2.2242805e-03
   2.2563021e-01   5.2885136e-01
  -7.0042397e-01   1.2311221e+00
   7.3532067e-01  -3.8403660e-01
  -7.2218971e-01   5.9747486e-01
  -8.3714500e-01   7.5070565e-01
  -5.7089136e-01  -3.7180661e-02
  -1.3632629e-01   1.0864967e+00
  -4.8831611e-01   7.8390830e-01
  -1.6814323e-01   8.0757794e-01
  -3.1389934e-01   4.4970645e-01
   7.5099406e-01   1.1745094e+00
   4.3645689e-02   2.8433261e-01
   9.9812159e-02   1.5821191e+00
   1.1442208e+00   1.2366623e+00
  -3.2981539e-01   1.8266013e-01
  -2.6304438e-01   2.6859068e-01
  -6.5167886e-01  -7.7841338e-01
  -8.6259506e-02  -5.3082027e-01
   1.2564046e+00   8.4292077e-01
   3.4593763e-01   1.6162030e+00
  -5.5284231e-01  -1.0688967e+00
  -3.2861389e-01  -2.4732395e-01
  -2.8553015e-01   6.2460460e-01
  -2.6146518e-01   3.1956586e-01
   1.2153674e-01   1.8139106e+00
   2.3386259e-01   7.7300489e-01
  -1.6517794e-01   2.9994531e-01
  -5.8994409e-01  -6.7061844e-01
  -2.9281735e-01   1.3335676e+00
  -2.8055205e-02   7.9192716e-01
  -2.0152672e-01   1.4180829e+00
   1.1754274e-01   4.5951207e-01
  -1.1118242e+00   6.5569458e-01
   6.6661437e-01   6.7686747e-01
   4.8027581e-01   3.7253531e-01
  -2.6031892e-01   6.4859800e-01
   2.4708831e-01   3.4463421e-01
   1.0036272e-02   5.2931950e-01
  -2.5657360e-01   7.8101605e-01
  -2.7591983e-01  -5.0615374e-01
   9.0547832e-01   3.7262522e-01
  -1.7773016e-01   1.3007927e+00
   4.1613583e-01   1.1031726e+00
   2.6101101e-01   1.3232949e+00
   8.1183401e-01   1.7070837e-01
   3.2811073e-01   1.3298794e+00
  -4.8221748e-01   2.1816561e+00
  -6.6462605e-01   2.4001249e+00
  -3.5319601e-01   2.6839224e+00
  -8.4279876e-01   1.2684589e+00
   6.3196616e-01   2.1796529e+00
   8.9676828e-01   1.5323671e+00
  -8.2525756e-01  -2.3963931e+00
   6.6380401e-01   1.5681849e+00
   4.6292103e-01   1.1019468e+00
  -8.1200291e-01  -4.5719370e-01
  -8.6534184e-01   2.0709266e+00
  -2.2499305e-01   2.0018156e+00
   1.0891380e-01   1.7091116e+00
  -4.0241992e-02   1.5390390e+00
  -1.7196567e-01   1.6493790e+00
  -3.6567332e-01  -1.4458442e-01
  -2.3718718e-01   1.9407535e+00
   2.0595442e-01   1.5307579e+00
  -8.4652947e-03  -1.9204687e-01
   2.9828731e-01   2.9195041e-01
  -2.9150956e-01  -4.3359911e-03
  -1.5926434e-01   7.8718933e-01
   3.5077474e-01   4.2849072e-01
   8.7549908e-01   7.0509559e-01
   2.1049078e-01  -4.9628403e-01
   4.1030978e-02   2.1505273e-01
   7.3228267e-01   8.2183635e-01
   3.2817424e-01   1.1577827e+00
  -7.1180086e-02   1.4485559e+00
   3.1494464e-01   1.6669773e+00
   5.5670667e-01   1.4136739e+00
   8.5813403e-01   1.4472126e+00
   6.7715956e-01   1.4025936e+00
   5.2299919e-01   7.9803386e-01
  -1.4804052e-01   8.0795910e-01
  -5.4715076e-02   2.0817057e-01
  -8.7850459e-01   1.7296214e-01
  -4.5129007e-01   2.6529390e-01
  -5.7197254e-01   7.1538484e-01
  -3.2848787e-01   5.2389831e-01
   4.2608496e-01  -1.0391298e-01
  -3.0067949e-01   3.5301993e-01
  -7.9144031e-01   6.4731189e-01
  -8.6120638e-01   9.6572689e-01
   5.1375956e-01   7.3241921e-01
   1.4498992e-01   1.0492413e+00
   1.9359475e-01   1.0390862e+00
   1.5626146e-01   5.4351893e-01
  -4.5322128e-02  -2.8069245e-01
  -3.2307172e-01   5.9644569e-01
  -5.1977072e-01   1.7592190e-01
   3.7219028e-01  -2.3701859e-01
  -8.6905202e-02   5.5625098e-01
   2.7380881e-01  -9.8827048e-03
   2.5426635e-01   1.5564077e-01
  -1.0102886e-01  -6.3064399e-01
  -4.4169563e-01   3.5429287e-02
   3.8531450e-01   2.1453575e-01
  -5.9431043e-01   2.8336435e-01
  -2.7175507e-01   9.7076399e-01
   3.0381302e-01   5.0819808e-01
  -2.1413890e-01   3.0714976e-02
   2.1653769e-01   7.7699834e-01
   6.3066919e-02   1.9120077e+00
   2.6077823e-01   1.3430117e+00
  -1.7174886e-01   1.3509988e+00
   1.4030139e-01   6.4697761e-01
   3.1566980e-01   1.8375238e+00
   1.5541052e-01   1.6811338e+00
   8.4019056e-02   1.3620733e-01
   3.4476459e-01   8.1574434e-01
  -6.9313276e-01  -2.1113553e-01
  -1.7118002e-01   2.0248359e+00
   2.2547547e-03  -2.6892720e-01
  -2.6896880e-01   6.7374269e-01
   1.5617423e-01   4.3560486e-01
   3.7033462e-01   9.3224640e-01
  -2.3678625e-01   1.6182139e+00
  -3.1614136e-01   1.3559178e+00
   8.8945090e-02   4.8638757e-01
   3.8897871e-01   4.0665994e-01
  -3.2923623e-01  -1.5132780e-01
  -4.0004132e-01   3.3901514e-01
   2.4570999e-01   8.2492755e-01
   3.3057835e-01   6.2875354e-01
   5.8939083e-01   5.8294606e-01
  -5.2586398e-01   1.8722224e-01
   1.1423959e+00   1.2021307e-01
  -1.0386093e-01   7.0232373e-01
  -9.8327712e-02   5.8076945e-01
   3.9735833e-01   6.5092125e-01
  -1.0460865e-01   4.1650853e-01
  -3.3045727e-01   3.9600684e-01
   1.3013460e-01   3.5833444e-01
   1.3539698e-01   9.4747231e-01
  -5.5787295e-01  -1.0635777e-01
   7.0437291e-01   1.0772116e+00
  -8.1563798e-01   1.6413148e-01
  -2.4169302e-01   1.1941764e+00
  -8.2500115e-01   1.3676990e+00
  -7.2014204e-02   1.0951429e+00
  -2.6080675e-01   1.0275998e+00
  -5.7922434e-02   3.4543568e-01
  -8.6671132e-01   2.5889613e-01
   4.3039020e-01   6.9190066e-01
   1.6541015e-02   8.2423423e-01
  -5.3378302e-01   3.6045980e-01
  -4.7479021e-01   1.8543180e-01
   8.3421731e-01   2.5587518e-01
  -6.6387140e-01   1.3523268e-01
  -7.7119073e-01   1.4316446e-01
   1.7899010e-01   2.2391043e-01
  -5.9750505e-01  -2.7512414e-01
   4.8683862e-01   5.9122813e-01
  -1.9905336e-01   1.3598172e-01
   8.4101936e-01  -7.4988079e-01
   7.9668685e-01  -4.2092930e-01
  -7.9977933e-01   1.3065549e+00
   2.3295636e-01   5.5516400e-01
   2.3597717e-01   1.1053795e+00
   3.9040953e-01   7.0149116e-01
   6.6390034e-02   7.7199759e-01
   7.1499704e-01  -2.7587753e-01
   3.5026726e-01   8.6061402e-01
  -4.7916562e-01   6.0947204e-01
   4.6160677e-02   7.4456424e-01
  -2.5483041e-01   3.7466283e-01
  -5.1422065e-01   2.2460123e-01
  -7.7347773e-01   2.6557141e-01
  -5.5390937e-01  -1.3297804e+00
   1.3233376e-01   3.9231420e-01
  -1.9463249e-01   3.1874978e-01
  -3.9205493e-02   2.4977870e-01
   6.5053007e-01   5.7133894e-01
   8.7499634e-01   5.6566130e-01
   2.7799876e-01   8.1851846e-01
   1.3874944e-01   1.1072660e+00
   8.1289475e-02   1.1565160e+00
  -3.3412573e-02   3.6388118e-01
  -9.9205548e-01   4.1542331e-01
   9.4574742e-02   1.2023749e+00
   3.0684778e-01   7.6560857e-01
   5.5968506e-01  -4.6876923e-01
   3.2147647e-01  -1.0056637e-01
  -1.2132896e-01   1.2710802e+00
  -2.6682943e-01   1.0196691e+00
  -2.2986228e-02   9.3120401e-01
  -1.6854519e-01   2.1026405e-01
  -1.3780278e-01   3.1011605e-01
   2.1248250e-02   7.4170347e-01
  -6.0780031e-01  -1.3099563e-01
   5.3736850e-01   6.9952860e-01
  -2.4278492e-02   5.4092172e-01
   1.6649228e-01   1.0124908e+00
   7.8761189e-01   9.0028824e-01
  -4.5106750e-01   1.1115626e+00
  -2.8628738e-01   1.7738402e-01
   3.0694536e-01   4.6281100e-01
   1.0583601e-01   6.7963331e-01
   1.2497009e-01   1.4474650e-01
   3.6453904e-02   6.0614050e-01
  -5.0373855e-02   7.1495092e-02
  -1.0742960e-02  -4.0903070e-01
   5.3304920e-01   1.2620105e+00
   5.9367130e-01   1.3242045e+00
   6.9431956e-01   1.3196522e+00
   7.7765687e-01   1.3663739e+00
  -6.5551750e-01   8.1645651e-01
   4.9249272e-01   3.9164419e-01
   3.3371335e-01   3.2107774e-01
   5.5430616e-01   6.2616825e-01
   1.0007253e-01   5.1832117e-01
   2.9087544e-01   1.0251853e+00
   5.6569585e-02   8.3739262e-01
  -3.6520462e-01   7.4149353e-01
  -2.5611265e-01   5.8344861e-01
  -3.5514374e-01   3.5207484e-01
  -7.0886228e-02   2.0404299e-01
  -6.0000331e-01  -3.2931076e-01
  -7.4821866e-01  -2.9335339e-02
  -1.3145232e+00  -1.8909093e+00
   2.2209836e-01   9.7010327e-01
   3.5650309e-01   8.0940834e-01
   6.2899335e-01   8.2803487e-01
  -4.3584606e-01   1.3488862e-01
   1.2925706e+00   5.2052703e-01
  -1.0029945e-01   7.7480546e-01
  -4.2804003e-01   3.1334807e-01
   4.0925255e-01   8.3449704e-01
  -8.5854221e-02   4.4388808e-01
   1.7277502e-01   4.5435442e-01
   6.5371180e-02   1.0389298e+00
  -3.9683319e-01  -1.2439242e-01
  -7.3025077e-01  -1.9973217e-02
  -3.0538575e-01   1.2211861e+00
  -8.2957812e-01   1.1342741e+00
  -1.0162709e-01   1.2216591e+00
   2.6615052e-01   5.7248683e-01
  -9.6787033e-02   9.9181445e-01
  -1.9919111e-01   9.0457962e-01
   8.1813011e-01   1.0476902e+00
  -3.9471473e-02   3.3546287e-01
  -1.1754981e-01   7.7371417e-01
   9.5228933e-01   4.5637140e-01
  -1.9635011e-01   7.9622829e-01
  -1.8123284e-01   7.2459244e-01
  -3.2210074e-02  -2.1808858e-01
   1.0746181e+00   2.5329991e-01
   2.9915007e-01   1.0831507e+00
  -1.7529520e+00  -3.8698290e-02
  -5.2702936e-02   8.5619669e-01
  -3.3140018e-01   9.4911833e-01
  -4.6252798e-01   1.2949267e-01
   1.4951106e-02  -1.8386145e-01
   3.1400258e-02   3.2809710e-01
   5.6273701e-01   1.4552191e+00
  -2.9090038e-01   7.0694955e-01
   1.2303491e+00   5.9903363e-01
   1.2690718e+00   8.2243631e-01
   1.7770861e+00   6.2013336e-01
   2.2701065e+00   7.6561665e-01
  -7.9663340e-01   6.4528790e-01
  -2.3515783e-01   1.7229667e+00
  -1.0232080e+00   1.1329563e+00
   2.9143386e-01  -1.3280119e+00
  -8.0326702e-02   9.2015872e-01
  -1.5037022e+00   1.4715719e+00
  -9.7961488e-01   1.4074937e+00
  -1.1423564e+00   1.5454293e+00
  -5.3748050e-01   1.6744509e+00
  -5.3956752e-01   1.2876658e+00
  -6.8268132e-01  -2.6533537e-01
  -4.2588187e-01  -5.5313367e-01
  -7.6714597e-01  -8.3376806e-01
   9.7246622e-02  -1.1792675e-01
  -1.6261349e+00  -5.0824244e-01
  -7.7930634e-01   1.3154897e-01
  -9.9531664e-01  -4.4931874e-01
  -8.3846833e-02   1.1779244e-01
  -3.4695944e-01  -1.4168766e-01
   6.2406113e-01   1.1536138e+00
   1.1232885e+00   5.2839009e-01
   6.6040271e-01   1.4819529e+00
   3.5418718e-01   1.4171879e+00
   7.5606373e-01   1.3432759e+00
   2.2689414e-01  -3.0373401e-01
   3.2893989e-01   8.6363447e-01
   5.3720148e-01   1.2669083e+00
  -1.7814443e-01   9.1754537e-01
   5.4133029e-01   8.1201007e-01
   6.3580210e-01   6.9057525e-01
   6.0688540e-01  -5.7169819e-01
  -6.2469559e-02  -6.0780189e-01
  -1.7153184e-01   1.4528157e+00
   6.2282876e-01  -5.5240216e-01
   5.5448406e-01  -2.4961320e-01
   9.9078253e-02   1.3899636e+00
  -8.9693084e-02   1.2629613e+00
  -5.0054493e-01   1.8464734e+00
  -3.0879940e-01   1.8641034e+00
  -4.3290644e-01   1.3477631e+00
   4.8414650e-03   4.3634732e-01
   1.1322179e+00  -1.1642489e+00
   9.2938082e-01   2.3144943e-03
   1.5243964e-02   9.2339842e-01
  -1.0885957e+00   4.8403073e-01
  -4.0969287e-01   1.2583079e+00
  -5.0539457e-01   1.3549605e+00
   4.4026440e-02   1.4072892e+00
  -3.4243490e-01   1.4143140e+00
   1.8613698e-01   5.6109625e-01
  -2.8306075e-01  -2.5606116e-02
   3.1661447e-01   9.4544773e-01
  -2.4052007e-01   5.4224367e-01
  -1.4784548e-02   1.3176305e-01
  -5.6956912e-01   5.1091261e-01
  -4.9720784e-01   3.6409713e-01
   4.4979395e-02   6.0750839e-01
   2.3549787e-01   1.0944409e+00
   7.4145550e-02   1.8382817e-01
  -1.4408651e-01  -8.8217775e-02
   4.8983181e-01  -2.3042576e-01
  -3.6812022e-01   3.4204724e-01
  -1.1996937e-01   1.2328846e+00
   3.2958761e-01   1.4457031e+00
  -1.9681414e-01   1.6136305e+00
   1.2741040e-01   1.1169735e+00
   5.3300472e-01  -3.0552450e-02
  -8.1781634e-01   8.2372398e-01
  -1.0159694e+00   1.2913586e+00
   3.0834274e-01   1.5181550e+00
  -7.8149784e-01   1.5201558e+00
   2.6028985e-01   4.9043707e-01
   1.2986477e-01   8.1321165e-01
   1.0239748e-01   5.3305173e-01
  -3.5467365e-01   1.5009525e+00
   3.0133948e-01   8.2720135e-01
   6.6287028e-01   1.7845870e-01
   6.0983112e-01  -8.3590936e-02
   5.9502149e-01  -7.7894645e-01
   5.5616128e-01   3.0870772e-01
  -4.6613440e-01   1.2596728e+00
  -1.0470076e-01   8.5931012e-01
  -3.3287885e-01   1.2636908e+00
  -5.2744689e-02   3.7597083e-01
  -3.5813081e-01   1.2088718e+00
   8.7497330e-01   9.9051828e-02
  -1.1654507e-01  -1.8531176e-02
  -1.2625736e-01   3.0088472e-01
   2.5569277e-01  -4.8396799e-03
  -3.3170388e-01  -1.2727985e-01
   7.4808387e-01   7.5904522e-02
  -7.9992701e-01  -8.9493141e-02
  -4.2103496e-01   2.8794094e-01
   5.4892218e-01   3.0027276e-01
   5.6393005e-01   1.8598267e-01
   8.8366427e-01   1.1314752e-01
  -4.2521304e-01   9.3285402e-01
   2.9602749e-01   4.7251319e-03
   2.8722783e-01   8.6385427e-01
  -6.0654813e-01   2.2868356e-01
  -3.5442501e-02   2.6581553e-01
  -2.0625869e-01   8.0247951e-01
  -7.6797708e-02   3.1258787e-01
  -5.5436517e-01  -2.8421275e-01
  -5.5769820e-01  -4.1655102e-01
  -1.8723888e-01  -5.8268430e-01
  -5.1541862e-01  -9.7632303e-01
   1.9057867e-01  -1.0558230e-01
  -1.3747253e+00  -7.7637414e-01
  -6.3770331e-01   5.1520711e-02
  -7.6664416e-01  -5.9347301e-01
  -6.7888018e-03   1.1795743e-01
  -2.0316798e-01  -1.7693232e-01
   4.7192865e-01   1.2491792e+00
   1.0468323e+00   7.0561732e-01
   4.5482599e-01   1.6016111e+00
   1.0893405e-01   1.4340870e+00
   5.5415105e-01   1.4098121e+00
   2.6467354e-01  -2.9158160e-01
   1.4386415e-01   8.1676927e-01
   3.3837278e-01   1.3265287e+00
  -2.5546359e-01   8.8455365e-01
   3.6368807e-01   8.1921388e-01
   5.6699961e-01   8.3941509e-01
   3.7609922e-01   1.7753991e+00
   5.4095404e-01   8.1085823e-01
   3.1804078e-01   9.9489468e-01
   9.7778284e-01   9.5676088e-01
   7.9360683e-01   1.7765591e+00
   5.9752010e-01   1.7630470e+00
   9.7947292e-01   1.5996168e+00
   5.9281816e-01   4.7660363e-01
   1.5618642e-01   8.6191547e-01
  -9.4543525e-02   4.8125985e-01
  -3.4228411e-01   5.0898923e-01
  -8.8692062e-01  -3.4192212e-01
  -5.9418102e-01  -1.6242764e-01
  -1.9039263e-01   1.7696191e+00
  -3.8684545e-01  -1.1086749e-01
  -3.1331956e-01   9.5614929e-01
   4.5260171e-03  -6.6829220e-01
  -1.5225979e+00  -8.9351432e-01
  -5.2293740e-01  -7.9365098e-01
  -4.8298511e-01  -6.1600960e-01
  -1.4139495e+00   2.6814409e+00
  -1.1709728e+00   2.3837325e+00
  -1.3348027e+00  -1.5628216e-01
  -8.4907855e-01   9.5754326e-01
  -3.3308041e-01   3.8542241e-01
  -1.5587915e-01   6.7014153e-01
   1.9160168e-01   1.1245516e+00
   8.2409407e-01   3.2982128e-01
  -2.7731494e-01   6.2053816e-01
   9.0116729e-02   5.7365763e-01
  -1.3600643e-01   2.7504980e-01
   9.8896711e-02   2.3619378e-01
   1.2045661e+00  -4.2561914e-01
   1.8776674e-01  -5.0190446e-01
  -8.9224017e-02  -9.6105893e-01
   1.0573474e+00   5.6512596e-01
   7.7417704e-01   1.1932995e+00
   5.3639511e-01  -4.1705857e-01
  -3.9783533e-02  -1.7476179e-01
   1.7655766e-01  -7.2317509e-01
   1.2628512e+00  -6.3509346e-01
  -6.0427840e-01   6.1865928e-01
   3.5494917e-01   2.6287807e-01
   3.5745486e-01   1.6163368e-01
   3.5670284e-01   1.1855270e+00
   3.2752083e-01   8.7945833e-01
  -4.6244875e-01   7.5678021e-01
   2.0616603e-01   9.6710467e-01
  -1.3329928e-02   5.9452149e-01
   7.7015001e-01   3.1943406e-01
   3.3463585e-01  -6.1424845e-01
  -1.4999768e+00   1.7755071e+00
   4.3876561e-01   2.1056378e-01
   6.5016431e-01  -1.7674232e-01
  -1.4973717e+00   1.4675639e+00
  -1.7318865e+00   1.7457167e+00
  -7.8985152e-01   1.9126191e+00
   1.0427449e+00   4.1895113e-01
   2.2851523e-01  -6.1583786e-01
   9.2709542e-01   4.0860898e-01
   9.5161109e-01   3.8497757e-01
  -8.3824421e-01   1.1947103e+00
  -1.2039678e+00   6.6612565e-01
  -1.5892101e+00   4.5125797e-01
   8.5458317e-01   3.3329676e-01
  -1.1719453e+00   1.1371562e+00
   2.0905564e-01  -2.0842037e-02
   1.8622354e-01  -6.2716375e-02
   7.8691699e-02   1.5283683e+00
   8.6476323e-01   5.3082248e-01
   1.0346071e+00  -1.7453049e-01
   5.7001534e-01  -1.6439620e-01
  -4.2271046e-01  -9.7232329e-01
  -5.0432041e-01  -6.5951014e-01
   1.7124521e-01  -3.5241644e-01
   8.0960237e-01   1.7653122e-01
  -5.0656739e-01  -6.4461791e-01
  -1.1066119e+00   2.9086907e-01
  -2.9889028e-01   1.6555544e-01
   7.0032890e-01   7.7148851e-01
  -7.3218318e-02   1.6931226e+00
   5.4109853e-01   1.8164548e+00
   5.3386189e-01   2.0156355e+00
   2.3287313e+00   9.7132222e-01
   9.9697703e-01   2.0401097e-01
   1.2081408e+00   4.5348977e-01
   5.9981459e-01   1.2347071e+00
   5.7668743e-01   1.0915747e-01
   5.6165484e-01   3.4711359e-01
  -7.2934147e-02   2.6519007e-01
   1.4387989e-01   6.5264836e-01
  -7.4039569e-01   4.9797266e-01
  -2.0166103e+00   4.2503724e-01
  -1.2618715e+00   2.6049422e-01
  -2.1140756e+00  -5.2432251e-01
   9.3923811e-01   3.0370583e-01
   8.3361869e-01   2.4275254e-01
   9.5618090e-01   1.5797627e-01
  -1.5784969e-02   1.8302997e-01
  -7.3944173e-02   5.8543512e-01
  -5.6547012e-01   6.1341271e-01
  -9.4909323e-01   2.8965800e-01
  -1.5220860e+00   4.5887259e-01
   7.2805482e-01   2.4213702e-01
   1.0311078e+00   8.0447408e-01
   1.7588928e-01   4.1960918e-01
  -7.3114065e-02   5.7980102e-01
  -1.1483686e-01   2.5064701e-01
  -1.2740205e+00   6.2977182e-01
  -7.5739663e-02   3.8157970e-01
   6.4729965e-01   8.9068055e-01
   6.0828685e-01   8.9086677e-01
   8.1164097e-01   2.7171698e-01
   8.1373827e-02   1.0747177e+00
   7.2250221e-02   9.3118495e-01
   5.9503370e-02   1.0939625e+00
   7.1945533e-01   1.2161216e+00
   2.7302877e-01   8.2825147e-01
   2.8191041e-01   1.0222451e+00
  -5.2350467e-01   5.4930497e-01
  -9.3204697e-01   5.8755081e-01
  -6.1141254e-01   7.8460963e-01
  -2.2191935e-03   8.1032759e-02
   4.1720332e-02   5.1596641e-01
  -1.7505651e-01   4.2694231e-01
  -7.3823929e-01  -2.7992078e-01
   2.1049795e-01  -6.8964136e-01
  -6.0935053e-01  -2.1812504e-01
  -1.3304175e+00  -4.6283632e-01
  -2.7986668e-01  -1.1371279e+00
   5.4653986e-01  -9.7677075e-01
   3.2794233e-01  -1.1908478e+00
   5.2066401e-01  -6.5528195e-01
   1.1232392e+00   8.3544347e-02
   2.4384740e-01   2.7936415e-01
   3.2772433e-01  -2.5606838e-01
   5.7709773e-01  -5.0914703e-02
   1.3472679e-01  -4.0215143e-01
  -2.4798944e-01   7.4592546e-01
   4.0677967e-01   4.8975057e-01
   5.2945872e-01   3.4002544e-01
   7.2176197e-01   6.5689790e-01
   2.4476351e-01   1.0537368e+00
  -4.3972914e-01   6.0551215e-01
  -1.6214435e-01   3.2887036e-01
  -7.5945171e-01   5.2795976e-01
  -6.3080778e-01   1.0506068e+00
  -4.8291981e-01   8.1300037e-01
   1.0224100e-01   1.5120876e+00
  -7.0646004e-01   1.0129697e+00
  -9.8213808e-01   5.6344484e-01
   1.0305116e-01   9.0682069e-01
  -7.5976788e-01   1.4982154e+00
  -3.4255165e-01   9.1480140e-01
  -2.6930189e-01   3.3784407e-01
   3.9508889e-01   3.0937968e-01
   6.7735008e-01   7.6442743e-01
  -4.9776596e-01   1.0012545e+00
   5.2829018e-02   5.5604781e-01
   1.2111341e-01   9.5743721e-01
  -4.8600257e-02   8.7495710e-01
   3.6068605e-01   1.3783984e+00
  -2.7943222e-01   7.0226928e-01
  -7.6882263e-01   3.2788973e-01
  -4.8055285e-01   1.1018613e+00
   5.2371601e-01   4.2154083e-02
   1.6164977e-01  -1.2208577e+00
   3.3453211e-02   1.0026397e+00
  -4.0360419e-01   6.8209787e-01
   1.3751045e+00   5.7538145e-01
   4.6357447e-02  -3.4685515e-01
  -5.2970737e-01  -1.0613967e-01
   4.0174564e-01   1.1805080e+00
   1.1014131e-01   1.7855584e+00
   2.5191662e-01   2.1469597e+00
  -2.3840515e-01   2.9463661e+00
  -1.6221487e-02   3.3743170e+00
   1.2814615e-01   2.8134292e+00
  -1.9532155e-02   2.7223229e+00
   4.6282248e-02   2.5826355e+00
  -7.3432831e-02   1.9598133e+00
   2.8837339e-01  -7.8701629e-01
   8.6213966e-02  -1.4439553e+00
   2.1089890e-01  -1.1598492e+00
   3.2906995e-01   2.7239051e-01
  -7.3561261e-01   2.1804331e+00
  -2.5563770e-01   2.9339041e+00
   1.5761134e-02   1.4053617e+00
  -1.0496842e+00  -6.8340693e-01
  -1.4323964e-01   4.5145272e-01
   4.2100814e-02   9.0196510e-02
   8.1273249e-01   1.0985624e+00
   9.3530739e-01   1.4376256e+00
   4.0500645e-01   8.2371034e-01
   2.6974012e-01   3.5850480e-01
   1.8288266e-01   1.2218226e-01
  -1.5511756e-01   4.0066610e-01
   1.1800534e+00   1.4981088e+00
   5.8528960e-01   1.8791046e+00
  -1.4869388e-01   1.8531219e+00
  -2.3775412e-01   6.5912744e-01
   2.2965175e-02   9.6399199e-01
   5.6084323e-01   1.1416549e+00
  -2.8367396e-01   4.8655701e-01
  -5.0994228e-01   3.8813722e-01
  -8.6070546e-01   5.2720735e-02
  -1.0557076e+00  -1.6787853e-01
  -2.3131967e-01   9.7629209e-01
  -3.2108299e-01  -6.6764062e-02
  -1.6543065e-01   7.3846279e-01
  -5.8655204e-01  -4.4842012e-01
   6.6480336e-01   1.6821634e+00
  -7.0040052e-01   1.5334632e+00
   1.6345815e-01   1.2414779e+00
   7.3810695e-01   8.0672860e-01
  -3.1457239e-01   6.3292541e-01
   1.3546596e+00  -1.7811497e-01
  -1.8733473e-01   1.0140282e+00
  -4.6781676e-01   5.2359705e-01
   1.8693464e-01   2.1609242e-01
  -5.6063945e-01   1.7761316e+00
  -1.5007283e-01   3.7687042e-01
  -1.3829926e-01  -3.2111543e-01
   3.5870000e-02   2.8313157e-01
  -5.8161312e-01   1.3538026e+00
   4.1169055e-01  -2.1398926e-01
  -3.3713557e-01   2.0883758e+00
  -6.8124187e-02   2.6747731e+00
   7.0246829e-01   1.9521250e+00
   5.3018343e-01   4.8170653e-01
  -2.6925783e-01   1.0625887e+00
  -2.6092560e-01   1.5023558e+00
  -1.0538183e+00  -2.7945633e-01
  -7.3179395e-01  -1.8994840e-01
  -4.8981228e-02  -5.9086730e-01
  -5.2076122e-01   4.9157653e-01
  -1.5039857e-01  -1.3674835e-01
   8.9261305e-01   9.8828375e-02
   6.7359475e-01  -1.7971696e-02
   4.5029422e-01  -2.1312200e-01
   2.9936366e-01   1.6157064e-01
   2.2688327e-01  -9.4658115e-03
  -3.2055691e-01   2.4870920e+00
   5.0013575e-01   1.5130664e+00
   3.3555730e-01   3.4668878e-01
   7.0249454e-01   4.2074609e-01
   1.7829863e-01   1.7589100e-01
  -4.2388378e-02   1.5036080e-01
  -5.7671175e-01   7.5697014e-02
  -3.1001706e-01   1.8926327e+00
  -7.8270018e-01   1.4247600e-01
   3.1914792e-01   1.0835745e+00
  -4.0255526e-02   1.7162288e-01
  -1.2715059e+00   8.8644872e-01
  -4.6496192e-01  -8.9078887e-02
   7.3994744e-01  -9.2120950e-01
  -6.3306328e-01   7.6833468e-02
   4.1354308e-01   2.2699557e-01
   2.8395508e-01   8.5206928e-01
   1.8787314e-01   1.3267299e+00
   2.2920461e-01   1.4916725e+00
  -7.8794646e-02   1.7029916e+00
  -2.2722899e-01   2.1002308e+00
   2.6127952e-01   9.6305957e-01
   1.5696209e+00   5.7827916e-01
  -6.9380559e-01  -5.5368866e-01
  -1.9925182e-01   1.8136414e+00
  -1.1681157e-01   1.5341750e+00
   4.2776535e-01   1.3066873e+00
   9.2817410e-01   1.8043638e+00
   5.1696253e-01   1.9876727e-01
  -2.7739689e-01   9.2532840e-02
  -5.8257370e-01   1.6658688e-01
   3.0474048e-01   7.0910920e-01
   6.6586411e-01   1.9141177e-01
   4.0116694e-01   1.2219707e+00
   1.7867404e+00   9.7863506e-02
  -2.2180736e-01   5.9177449e-01
  -1.1740989e-01   9.5249185e-01
   7.2540392e-01   7.7949197e-01
  -8.4013011e-01   6.7419270e-01
  -6.9496896e-01  -3.1944267e-01
  -3.6741428e-01  -1.5352598e-01
  -4.9071610e-01  -1.7427178e-01
  -4.1290935e-01   1.0656540e+00
  -9.0605464e-01   4.8241645e-01
  -8.8171264e-01   3.1254438e-01
   3.6276024e-02  -6.4943881e-02
   2.5429961e-01   6.0868539e-02
   7.3918031e-01   2.3782216e+00
   9.9007892e-01   2.2738892e+00
  -2.6329006e-01   9.5588941e-01
  -3.0437874e-01   1.3439542e-01
  -1.5036653e+00   5.2147286e-01
  -3.9127648e-01  -1.0128097e+00
  -1.2892046e+00  -2.4068410e+00
  -1.1880100e+00  -3.6820335e-01
   4.6643595e-01   6.0339596e-01
  -9.3364913e-01   2.9908168e-01
   3.8616170e-01   1.1963557e-01
   1.1321570e+00   1.1661246e+00
   4.9801474e-01   1.8345243e+00
   4.0014308e-01   1.4040469e+00
   1.0070029e+00   1.9312325e+00
   1.0128794e-01   8.8395894e-01
  -2.9909146e-01   1.1831727e+00
  -6.2188544e-01   1.3307551e+00
  -9.7096358e-01   1.4883242e+00
  -1.0377472e+00   1.1867190e+00
   2.1909166e-01   7.1647047e-01
   1.0710159e+00   5.6411357e-01
   5.1337341e-01   5.9077912e-01
  -3.9991186e-01   1.4336683e+00
  -2.9337721e-01   1.7016563e+00
   9.2537172e-02  -1.9379717e-02
   5.8034365e-01   8.6972629e-01
   1.0178025e+00   5.0094325e-02
   7.6693245e-01  -5.6516249e-01
   4.3329175e-01  -2.4356748e-01
  -8.5030661e-01  -1.9480806e-01
  -6.1086662e-01   1.3538443e-01
  -2.9587429e-02  -2.3124711e-01
   3.1806095e-01  -6.6619775e-01
  -3.2467566e-01   1.8021835e+00
   4.1527427e-01   1.3126324e+00
  -1.1538872e-01   1.3024478e+00
   5.8254288e-01   1.3030906e-01
   4.4546574e-02   4.6514413e-01
  -6.3800476e-01   3.4556383e-01
  -1.5739438e-01  -2.1442086e-01
  -3.2424617e-01   5.0355850e-01
   3.9976479e-01  -6.5151686e-01
   2.0209820e-01  -3.7776266e-01
  -8.4517015e-02  -3.6584823e-01
  -2.7755576e-17   4.7077750e-01
  -9.2666722e-01   1.3302500e+00
  -2.6633441e-01   4.1312930e-01
   1.8215695e-01   2.0150168e+00
   9.6481122e-02   2.6286887e+00
   8.8702000e-01   2.1950854e+00
   3.9537438e-01   1.7649606e+00
   6.5159713e-01   1.3419068e+00
   1.4843270e-01   8.1078149e-01
  -5.9675488e-01   4.3959801e-02
  -2.3914003e-01   5.5370377e-01
   1.2769922e-01  -7.1094469e-01
  -4.5986495e-01  -9.2864670e-01
   7.7136208e-01   9.0570692e-01
   7.0765590e-01   9.0362202e-01
   8.4765586e-01   2.9466779e-01
   1.1980181e-01   1.1652049e+00
   1.4772126e-01   1.0127803e+00
   2.5655499e-01   1.0959860e+00
   7.9841457e-01   1.2369399e+00
   2.7984560e-01   9.0153307e-01
   3.7325172e-01   1.0688943e+00
  -4.5360044e-01   6.4406220e-01
  -8.5022581e-01   7.0588474e-01
  -5.2803062e-01   8.8305467e-01
   3.8648901e-02   1.4441601e-01
  -8.9326362e-01  -1.4445413e-01
  -4.9277911e-01  -1.5540118e-01
  -7.1604775e-01  -1.7001723e-01
   2.0647544e-01  -6.3596044e-01
  -5.8316700e-01  -1.1450561e-01
  -1.0511058e+00  -9.8182834e-01
  -3.1831480e-01  -1.0761272e+00
   5.2619167e-01  -9.3980428e-01
   2.9451189e-01  -1.1428293e+00
   5.1844331e-01  -6.1908550e-01
  -1.0740273e+00  -5.3337721e-04
  -1.3589659e+00   9.2487357e-01
  -7.0018561e-01   4.2471553e-01
   7.7979009e-01   1.4884990e+00
   5.8662148e-01   5.0705103e-01
   3.8288208e-01   1.6962135e+00
   1.0442919e+00   1.5063402e+00
   1.0356328e+00   1.6632952e+00
   2.1154512e+00  -1.1684678e-01
   3.0621612e-01  -2.8416400e-01
   1.6784426e-02   2.5742263e-01
   3.3411367e-01  -1.5504886e-04
   3.4062033e-01   1.7794812e-01
  -1.4053722e-01   5.2736891e-01
   2.6748515e-01   7.6892498e-01
  -6.6806442e-01   1.0340474e+00
  -1.9120104e+00   1.0300764e+00
  -1.3560984e+00   1.4342409e+00
   1.4982590e+00   7.1878406e-01
  -1.9295954e-01  -1.4098714e+00
  -9.1546601e-01   6.3578735e-01
   1.2275059e+00   1.3814953e+00
   8.8164504e-01   1.2985914e+00
   6.7646140e-01   1.4591505e+00
   2.8839878e-01   3.2633013e-01
  -7.4150821e-01   4.5899882e-01
  -1.0870471e+00   9.2673969e-01
  -1.0325931e+00   1.2137766e+00
  -1.2473925e+00   9.2747398e-01
  -1.4708222e+00   1.5993065e+00
   1.1755540e+00   1.0994737e+00
   7.1792465e-01   4.9555108e-01
  -8.6905416e-01   1.9521449e+00
   1.3938026e+00  -9.5808861e-02
  -2.0560708e-02   1.6847320e+00
  -2.8214789e-01   1.0923059e+00
   1.4692091e+00   4.3865331e-01
   3.3121870e-01   1.1547620e+00
  -3.1741189e-01   1.8302144e+00
   6.3564966e-01   2.1018414e-01
  -3.8523062e-01   7.8646222e-01
  -4.6504008e-02   5.6443812e-01
  -1.1048607e+00   1.5243190e+00
   6.2212386e-01  -6.3693552e-01
   3.1220494e-01  -5.2923982e-01
   1.3381099e-01   1.0934105e-01
  -4.3193485e-02   3.4434572e-01
   4.2034115e-01   5.1431706e-01
  -1.0574759e-01   1.0296131e+00
   1.0390627e-01   6.5478891e-01
  -1.1438979e-01   1.2363074e+00
  -8.5104031e-01   4.2380703e-01
   5.2992929e-01   1.7170749e+00
  -1.0140537e+00  -4.7204200e-01
  -5.7596191e-01  -8.5018815e-01
   6.5278907e-01   9.9944711e-01
  -6.4360657e-02   1.4144389e+00
  -6.7808566e-01   8.7200119e-01
  -4.4122739e-01   7.2117220e-01
   3.9039428e-01   1.2199673e-01
  -2.8514602e-01  -4.9140602e-01
   4.2156801e-01   1.9341733e-01
  -2.0652337e-01   1.1427247e+00
   9.3655888e-02   8.1596752e-01
   9.4180480e-02   8.5201189e-01
  -1.6653743e-01   3.9106238e-01
  -1.6176945e-01  -2.4586551e-01
  -1.8483172e-01  -6.8447135e-01
  -1.0575546e-01  -1.0810942e+00
   6.4164943e-01   7.5239127e-01
   6.2667793e-02   1.5853667e+00
   8.9706622e-02   1.0039594e+00
  -4.9710433e-01  -9.6219664e-01
   7.2728495e-03   1.8084343e+00
  -1.7628404e-01   1.7376784e+00
   1.4862366e-01   1.7689218e+00
   1.4346546e-01   1.5285183e+00
   6.8761176e-02   1.3048149e+00
  -2.5978715e-01   1.7850084e+00
   7.6863359e-02  -1.1888951e-02
   8.2973001e-03  -3.7569664e-01
  -1.3228053e-01   3.9342999e-01
  -3.1270525e-02   1.7855638e+00
  -1.6112714e-01   1.1591033e+00
   2.0862150e-01   9.3468866e-01
   4.8959705e-02   4.5787641e-01
   3.5885525e-01   5.6487075e-01
   2.3352049e-01   1.4710173e+00
  -2.3595681e-01   7.6617163e-01
   6.5865910e-02   1.3665172e+00
  -2.7670553e-02   1.3727734e+00
   1.6729798e-01   9.6899396e-01
   1.1727292e-01  -8.8697482e-01
   5.3807113e-02   6.9215291e-01
   6.0736754e-01   1.9418660e-01
   1.1389774e-01  -4.9072496e-01
   3.2064746e-01  -4.2623035e-01
  -1.0169872e-01   2.7624014e-01
   1.0634623e-01   4.1013921e-01
   2.2634673e-01   4.6325092e-01
  -5.1168364e-03  -9.0489053e-02
   7.9364589e-01   2.0666222e-01
   2.2836683e-03   9.4036721e-01
  -1.9383582e-01   1.0013983e-01
   8.8757037e-01   3.3538795e-01
  -6.0026764e-01  -4.4941606e-01
  -4.6062573e-01   1.5394160e-01
  -6.8467895e-01   2.3134910e-01
  -4.8937262e-01   4.7757660e-01
  -8.6088733e-01   1.3612829e-01
   6.7926207e-01   1.9731414e+00
  -1.1629509e-01   1.6861625e+00
  -3.3345264e-01   1.7083161e+00
   1.1045979e+00   1.9380599e+00
   7.4243905e-01   1.1173508e+00
   5.4274730e-01   1.6298927e+00
   9.4208732e-01   1.1218638e+00
   1.1126667e+00   1.3723300e+00
   1.1462025e+00   1.1600499e+00
   1.0018470e+00   2.1015001e+00
   1.0393733e+00   2.8407860e-01
  -6.5572905e-01   3.0377379e-01
  -7.9343013e-01   1.4621036e-01
  -1.1025820e+00  -7.1599059e-01
  -6.9432046e-01  -1.0375535e+00
  -8.2768624e-01  -4.5967205e-01
  -9.9131974e-01  -2.3651989e-01
  -7.1094261e-01  -6.2917817e-01
  -1.2898877e+00  -4.4162790e-01
  -7.9557765e-01  -3.0699769e-01
   4.7358471e-01   9.8571652e-01
  -4.3408914e-01   6.5275478e-01
  -1.8866932e-01   7.0156815e-01
  -5.7317445e-01   1.8701865e-01
  -7.0294354e-01  -9.0784000e-02
   6.7802135e-01   1.1074041e+00
   3.7177713e-01   1.1916365e+00
  -1.1575517e-02   1.2927596e+00
  -2.7086918e-01   1.9407516e-01
   3.5395256e-01   5.5919345e-01
  -6.9813233e-02  -5.3182107e-01
  -1.2090250e-01   4.8626677e-01
   3.6790704e-02   8.1693243e-01
   6.9564216e-02   9.4723306e-01
  -2.8736147e-01   9.2338110e-03
  -5.1195050e-01  -3.8941401e-02
   1.1876582e+00   6.6565914e-01
  -4.3898800e-01   5.3394045e-01
   7.6973052e-04   1.4736108e+00
   2.1452852e-01   1.8050813e+00
  -7.5676210e-02   7.7287396e-01
  -1.8212945e-01   1.5455699e+00
   4.5213585e-03   7.8233267e-01
   2.2327588e+00  -2.1764346e+00
   3.7410213e-01   2.2129988e-01
   8.2744582e-01   7.5249661e-02
   6.5474230e-01   5.4373937e-01
   2.8726035e-01   8.7523695e-01
  -6.7139697e-01   4.5831188e-01
  -1.0232077e+00   8.3229897e-01
  -8.7605486e-01   3.3644962e-01
  -1.3541592e+00  -1.2747092e-01
   2.5483309e-02   4.8994883e-01
   4.6709322e-01   1.3198858e+00
  -1.1118414e-01   1.0795603e+00
  -6.1741028e-01   1.0673405e+00
   3.6144322e-01   1.1271342e+00
  -1.2513071e-01   4.5012613e-01
  -5.2367149e-02   5.9552747e-01
   3.5059008e-01   3.0739564e-01
  -1.3353831e-01   1.7439919e+00
  -5.5310787e-01   1.4662949e+00
   2.4828290e-01   2.8479609e-01
   4.4522470e-01   6.9674313e-01
   4.0982890e-01   1.0121929e+00
   4.4063898e-01   1.6683874e-01
  -2.9972041e-01  -2.4189045e-01
   4.7653156e-01  -1.5050913e-01
  -6.6043614e-01   8.5604959e-02
  -7.9329455e-03   7.3481148e-01
  -4.8827540e-01   2.0017732e-01
  -1.6920508e-01   3.7666800e-01
   1.8674877e-02  -1.6780360e-01
  -9.0049170e-02   1.8144635e+00
   1.4561806e-01   2.3483950e+00
   2.4178565e-02   1.3630065e+00
  -3.3514604e-02   8.7968308e-01
  -2.4451282e-02   6.2109754e-01
   1.9103892e-01   5.0468246e-02
   1.7910375e-01   1.2078209e+00
   1.6042206e-01   1.3654873e+00
   1.0791980e+00   2.3978705e+00
  -4.3748525e-01   2.0875990e+00
  -2.3244831e-01   2.3270650e+00
  -4.8857916e-01   2.3818441e+00
  -1.0070422e-01   1.8447241e+00
  -1.7384952e-01   3.3117717e-01
   2.5497543e-01   6.3217675e-01
  -1.3758343e-01  -1.6774787e-01
   2.5873573e-01  -9.5387685e-01
  -1.7823680e-01   1.6043127e-01
   4.0871907e-01  -3.9530104e-01
  -7.5756750e-01  -1.3143996e-01
  -4.7520354e-02   8.8444537e-02
   1.8130280e-01   5.9844305e-01
   1.7250340e-01   1.4293202e-01
  -4.4497341e-01   1.7666777e+00
   9.1167214e-02   1.9488675e+00
  -5.3446816e-01   7.9301292e-01
   1.0889498e+00   1.1354163e+00
   5.9761769e-01   8.9926188e-02
   1.7053202e-01  -3.0100510e-03
  -8.0622347e-02   1.5008855e-01
  -5.7594589e-01   6.1267697e-01
  -6.6606306e-01  -6.8498281e-01
  -1.2720934e+00  -5.8369891e-01
  -1.1504395e+00  -1.6657013e-01
  -3.2775127e-01   7.1235006e-01
  -1.7075624e-01   6.3432685e-01
   5.1668661e-01   4.3769570e-01
   5.6838225e-01   1.1742615e-01
  -2.8773435e-02   3.8680759e-01
   2.3017856e+00   2.2607702e+00
  -6.6449023e-01   3.5904394e-01
  -1.5624506e-02   8.8416180e-01
  -5.9204169e-01  -2.8597615e-02
  -6.0170225e-01   4.2599625e-01
  -1.2469384e+00   9.9585158e-01
   4.4980547e-01   1.2195527e-01
   5.2091158e-01   3.7174322e-01
   1.4822205e+00   8.4086802e-01
  -1.9470574e-01   6.8544772e-01
   4.2552467e-01   4.5457420e-01
  -2.4675082e-01   1.1837182e+00
   9.4778168e-01   1.1115471e+00
   4.7001834e-01   8.1886539e-01
   3.3556669e-01   4.1216392e-01
  -5.1375339e-01   6.9116419e-01
  -1.1836745e+00   2.4530912e-01
  -3.8653030e-01   9.6375385e-01
  -3.3391166e-01   4.6241842e-01
   3.5543917e-01   1.7885718e-01
  -7.4769535e-02   8.7498495e-01
   4.5670527e-01   1.9587350e-01
   1.1696206e-01   7.8894433e-01
   2.3019245e-01   3.1496714e-01
  -3.3823160e-01   5.7594595e-01
   5.9840608e-01  -1.5525778e-01
  -1.5567008e-01   4.4384664e-01
  -2.7777984e-01  -2.0713019e-01
  -3.2792510e-01   2.0761370e-01
  -1.6214560e-01   3.7827778e-01
  -5.3115793e-01   8.3109403e-01
   1.7410138e-01   1.6619185e+00
   3.2187933e-01   9.6592311e-01
   8.9555026e-01   1.1766778e+00
   7.3798189e-01   1.0595019e+00
  -4.4220912e-01   7.3348158e-01
  -2.8870856e-01   5.7355813e-01
  -1.0950257e-01   6.5911966e-01
  -2.3087769e-02   6.6157125e-01
   5.7105440e-01   2.4750024e-01
   1.2400420e-02   5.9701985e-01
  -8.2823105e-01   5.5053042e-01
   6.6734443e-01   5.0173913e-01
   5.2041323e-01   3.0660507e-01
   5.7399672e-01  -2.9764429e-01
   3.3432383e-01   9.8414598e-01
   4.9747380e-02   1.5011787e+00
   1.1337680e-01   1.1684508e+00
   4.0003360e-02   1.3420870e+00
   2.9841875e-01   2.0465033e-01
   2.4515629e-01   9.0418556e-01
  -8.2213403e-01  -2.7477228e-01
  -1.5149511e+00  -1.4514395e-01
  -7.2087439e-02   6.2244894e-01
  -1.0365781e-01   8.2979289e-01
   6.5399650e-01   1.2740330e+00
  -1.9100908e-02   1.9112347e-01
  -1.9230806e+00   7.9127363e-01
   1.4668997e+00   3.5481979e-01
  -1.0949325e+00   9.1631649e-01
   5.8626731e-01   1.3256064e-01
  -4.7257755e-01  -1.7270499e-01
  -6.4355079e-02   8.8044982e-02
  -5.7719633e-01   5.0853955e-01
   1.9435989e-01   1.6494807e+00
  -1.7873140e-01   1.5750608e+00
   3.7743826e-01   6.0286572e-01
  -1.0921860e+00  -1.3577038e-01
   5.4142714e-01   2.7794261e-01
  -4.7217494e-01   1.1699988e-01
  -3.0636933e-01   7.4403648e-01
   1.0941794e-01   1.3593960e+00
   2.4630476e-01   1.4226462e+00
   7.8826064e-01   6.2965772e-01
   1.0971232e+00   5.4794234e-01
  -2.4614597e-01   1.9461763e+00
   5.5404718e-02  -7.6208200e-02
  -3.5379143e-01  -1.2413997e+00
   9.9201906e-01  -1.0870606e+00
   4.9240328e-01  -1.4309017e+00
   1.8950778e-01  -7.6315958e-01
  -2.5334274e-01  -1.7868612e-01
  -6.5511655e-01   4.4715720e-01
  -6.3473398e-01   5.4659063e-01
   2.3318802e-01   1.3460837e+00
   8.6478197e-01   1.5606287e+00
   3.5814971e-01   5.4985502e-01
  -2.5096460e-01   5.7392750e-01
  -2.4075035e-01   4.9188136e-01
  -1.1765504e-01  -1.6347530e-01
   3.4149223e-01  -2.0683974e-01
   1.5497583e-01  -2.7983053e-01
  -2.4525740e-01  -7.7812639e-01
   4.5213381e-01   1.4183877e+00
  -4.7067932e-01   1.9886304e+00
  -8.5636029e-01   1.0959452e+00
  -2.1728260e-01   2.0558266e+00
  -3.8668377e-01   5.9446779e-01
  -2.3974165e-01   6.0064953e-01
  -6.3179043e-01  -1.6752843e-01
   1.7677218e-01   1.8443429e+00
  -1.2377406e-01   1.0080317e+00
  -5.9161907e-01   1.5669340e+00
   1.5642740e-03   1.6424638e+00
  -4.7390977e-01   1.2223342e+00
  -4.3101948e-01   6.3700309e-01
   2.0448759e-01   1.2528984e+00
   2.3254584e-01   1.6572894e+00
   5.2160678e-01   8.0789399e-01
   5.8945586e-02   1.2293165e+00
   4.7111621e-01   1.3021611e+00
   7.1238364e-01   9.6458611e-01
  -7.6687088e-02   1.3162109e+00
   5.1782055e-03   5.5601139e-01
  -3.1349995e-01   7.5868625e-01
   6.9940935e-01   4.6462858e-01
   4.0199822e-01   6.7852040e-01
  -7.5179625e-01   1.4014055e+00
  -4.2169432e-01   1.2629751e+00
   6.5533636e-01   1.5260538e+00
   2.1860566e-01  -3.9802497e-01
   1.0403490e+00  -1.4287939e-01
   5.6438841e-01   1.9504566e+00
  -1.6291754e-01   1.3823184e+00
  -1.0104948e-01   1.6913238e+00
   8.8307793e-02   1.2965430e+00
   2.8989272e-01   6.0540804e-01
  -1.0567363e+00   1.0305739e+00
   1.1703724e+00   1.6002696e+00
  -9.5909726e-01   9.8313602e-01
   1.6992737e+00  -6.0902407e-01
   1.3575208e+00  -2.5730391e-01
  -5.7855388e-01   1.0205329e+00
  -5.5234946e-01   6.4055909e-01
  -6.0553726e-01   1.1952120e+00
  -1.4608852e+00   1.0521650e+00
  -2.5251003e-01   1.9265417e+00
  -1.8091969e-01   1.7934489e+00
  -2.3751160e-01   1.1599469e+00
   1.6829841e-01   8.2580019e-01
   3.5121960e-01   2.2667436e+00
  -1.3351647e-01   1.9023464e-01
   1.1715788e-01   9.8608258e-01
   1.9220859e-02   6.2665604e-01
   1.9756134e-02   3.8513660e-01
   1.3485587e-01   3.5361532e-01
   2.7940538e-01  -3.1457114e-01
   6.1081814e-02   4.3612412e-01
  -3.6795808e-01   9.7491896e-01
   1.2888382e-01   1.3538354e+00
  -4.4438416e-01   8.4891434e-01
  -8.2773593e-02   5.3686031e-01
   3.3599319e-01   1.0786501e+00
  -2.4871142e-01   3.8642221e-01
  -3.0944607e-01   7.8654070e-01
   2.0842844e-01   3.1712919e-01
   1.3783802e-01   1.1420789e+00
  -4.0694019e-01  -9.5591045e-01
   1.4092685e+00   3.0425318e-01
  -2.9549376e-01   7.3376691e-01
  -5.8840867e-01   5.1431783e-01
  -1.8946219e-01   4.7879009e-01
  -2.4734605e-01   7.5355847e-01
   5.7928166e-01   8.8158987e-01
   3.5009949e-01   5.4030966e-01
  -2.3283512e-01   1.3651773e+00
  -1.0004959e-02   1.2076918e+00
  -5.0599674e-01   4.3414563e-01
   2.3231937e-01  -9.0083090e-01
   1.0427844e-01  -6.7691917e-01
   4.0306290e-01   6.2945881e-01
   7.8053090e-01   1.1816425e+00
   3.3142156e-01   3.6491531e-01
   4.3963462e-01   2.0697466e+00
  -8.1294526e-01   5.7298949e-01
  -7.8035240e-01   1.9957709e+00
  -7.1573746e-01   1.4267668e+00
  -2.3436864e-01   1.8319161e+00
  -2.1110499e-01   1.4966045e+00
   1.8223952e-01   1.5372379e+00
   2.7372049e-03   2.0317070e+00
  -1.4041702e-01   1.3621526e+00
   5.0058864e-01   1.2663559e+00
  -8.1887379e-02  -9.5719459e-01
  -9.9015276e-01  -1.2324147e-01
  -7.7296057e-01  -2.2798758e-01
   3.8448552e-01   7.1623536e-01
   4.3809126e-01   6.7480306e-01
  -6.9854745e-01   3.5796723e-02
   8.0074303e-03   4.6835344e-01
   1.7037533e-01   1.6026485e-01
  -1.9308603e-01  -7.9835892e-02
   3.7180396e-02  -5.2676733e-01
   8.1943772e-01   4.2631456e-01
   7.9716917e-01  -1.4151464e-01
  -1.9024356e-01   1.1998056e+00
  -2.6270834e-01   1.5121093e+00
   7.9993921e-01   5.4772136e-01
  -2.2115452e-01   4.6010488e-01
  -1.2523814e-02   1.2968464e+00
  -6.5698867e-01   3.4485182e-01
   6.0130450e-02   1.5694713e+00
  -2.3068950e-01   1.4089925e+00
   3.2398381e-01   1.1416251e+00
  -7.1467180e-01  -3.2314837e-01
   4.2528678e-01   1.1675265e+00
   3.6406450e-01   4.6730063e-01
   4.5683828e-02   1.0730167e+00
  -3.5343119e-01   1.4395169e+00
  -6.7355967e-01   1.9183125e+00
  -3.2936774e-02   1.2040874e+00
   8.1497924e-01   1.0956357e+00
   4.3003602e-01   8.0105563e-01
  -6.9749499e-01  -9.8590682e-01
   7.8229900e-01   8.0042556e-01
  -1.5489418e-01   1.7142655e+00
  -9.6442216e-03   2.2534523e+00
  -6.9787112e-02   1.2413004e+00
  -1.1479613e-01   7.9200571e-01
  -6.7180141e-02   4.6783291e-01
   1.2177556e-01  -7.7286005e-02
   1.0885769e-01   1.1555523e+00
   4.4678425e-02   1.2951878e+00
   9.1893714e-01   2.3556184e+00
  -5.9560055e-01   1.9590368e+00
  -3.7622800e-01   2.1850850e+00
  -6.0400904e-01   2.2260237e+00
  -2.1737716e-01   1.7071578e+00
  -2.0082179e-01   1.7057427e-01
   1.9670596e-01   5.1669946e-01
  -1.2721162e-01  -3.5392122e-01
   1.1465952e+00  -1.2849677e+00
   8.4944250e-01   7.7382854e-01
   4.6200858e-01   1.3946001e+00
  -8.5033285e-01   1.7237437e+00
  -5.2418700e-01   1.4872882e+00
   6.8234852e-01   2.7309773e+00
   1.6941609e-01   3.1221122e+00
  -6.5343326e-01   2.8468132e+00
  -5.7618888e-01   3.0446536e+00
  -9.0498272e-01   2.9504540e+00
   1.3994027e+00   1.0894689e+00
   4.5566569e-01   1.3706537e+00
   3.1189630e-01   1.0596513e+00
  -8.1759608e-01   2.3180576e+00
  -4.3547346e-01   1.7572027e+00
  -2.9308955e-02   1.4296840e+00
  -1.9255322e-01   1.4824309e+00
   6.5387604e-01   3.6406855e-01
   3.8386568e-01   1.0850933e+00
  -8.2998234e-02   1.3422323e+00
   9.8403805e-01   2.9300254e-02
   9.0200964e-01   9.9176100e-02
   1.2708774e+00   7.3184885e-01
  -8.1411890e-02   7.4379381e-01
  -5.0584405e-01   1.0851422e+00
  -1.0081007e+00   5.8401909e-01
  -1.2786964e+00   8.2301266e-01
  -9.0622166e-02   6.6567528e-01
  -4.0336760e-01   6.3933498e-01
  -8.9749761e-02   1.1994731e+00
   1.3825766e-01   8.9160300e-01
  -4.9231808e-01   1.1169543e+00
  -2.0918417e-01   1.3700551e+00
   5.6497416e-02   8.1925072e-01
   4.2519534e-01   6.4476718e-01
   8.9177965e-02   1.0385697e+00
   1.3600281e-01   1.0432637e+00
   3.4469981e-02   1.0039358e+00
  -4.9882429e-01   9.1825130e-01
  -4.8595198e-01   8.5107143e-01
   4.0290856e-01   2.4984393e-01
   4.0376878e-01   8.3018634e-01
  -9.5928010e-01   1.0169048e+00
   1.1314632e-01   1.0614091e+00
   7.3085734e-01   7.9012578e-01
   8.3670884e-01  -5.7104262e-01
   1.3640474e+00  -3.8698918e-01
  -1.7504887e-01   1.2976940e+00
  -1.4035117e-01   1.0307459e+00
   1.9861310e-01   1.4273614e+00
   4.9738138e-01   1.0119421e+00
   7.2316940e-01   3.8366403e-01
  -7.4550071e-01   7.4625984e-01
  -1.0464716e+00   4.8840310e-01
  -4.0541713e-01   7.7444272e-01
  -1.8092887e-01   7.9814532e-01
   1.1844972e+00  -5.9593425e-01
   7.7621990e-02   8.5120619e-01
  -1.4311070e-01   4.0629511e-01
   6.2606734e-01  -3.7697060e-01
  -1.2833642e+00   7.2799527e-01
  -7.6038296e-01   1.4147811e+00
  -5.1225413e-01   1.3361618e+00
   4.1499232e-01   1.0054141e+00
  -8.9950316e-02   1.1210420e+00
   2.8045635e-01   8.1695621e-01
  -1.4074011e-01   4.2663841e-01
  -2.3430902e-01   8.2698633e-01
  -4.2483676e-01   2.0603118e-01
   1.2675456e-01   1.7431360e-01
  -4.6232877e-01  -8.0200422e-02
   4.5972021e-01   4.4959284e-01
   4.4870463e-01   7.0748734e-01
   2.5742634e-01   9.1465060e-01
   2.2997836e-01   5.0477821e-01
  -9.7632729e-02   5.3615413e-01
  -4.5969329e-02   5.7352975e-01
  -3.2668938e-01  -3.9746299e-01
   5.2333371e-02  -8.8498956e-01
  -1.3783366e-01  -3.1442030e-01
  -5.8078239e-02  -1.5663928e-01
  -2.5199781e-01  -2.5329243e-01
  -9.2843444e-01   9.5273386e-01
  -1.2543865e+00   3.3191270e-01
  -1.0054193e+00  -5.0237464e-01
  -4.0064881e-01   5.7140066e-01
  -2.1545619e-01   5.0192324e-01
   3.5649062e-01   6.7570273e-01
   4.5233978e-01   3.4592289e-01
   1.4100445e-02   2.4916811e-01
   1.8160044e+00   2.6971710e+00
  -4.9172797e-01  -1.3507394e-01
   1.3854277e-01   4.4245036e-01
  -3.6049241e-01  -4.3591756e-01
  -4.0914745e-01  -5.2998255e-02
   4.0025841e-01   2.1973178e-01
   4.3571427e-01   4.7899779e-01
   1.0749559e+00   1.4271387e+00
  -9.8103027e-02   3.3537027e-01
   1.0756884e-01   7.7607472e-01
   3.6784055e-01   4.8492898e-01
  -1.4162394e+00   5.4407531e-01
  -8.8294511e-01   7.7617880e-01
  -1.1552913e-01   1.4135146e+00
   1.1043091e+00   7.4219443e-01
   1.1169179e+00   2.6185426e-01
  -4.5437780e-01   1.6768182e+00
   9.1658266e-01   1.4352771e+00
   1.2446703e-01   1.7057814e+00
  -3.9004924e-01   1.5681913e+00
   9.8072338e-02   5.3604983e-01
   2.6499796e-01   1.7446841e+00
   1.6050209e+00   1.1379959e+00
   1.9024246e+00   1.7265867e-01
   1.3126107e+00   2.5235099e-01
  -8.3845766e-01   4.7972703e-01
  -6.8397038e-01   1.0273603e-01
  -1.0453953e+00   5.1778617e-01
  -3.0133994e-01   1.4243749e+00
  -1.3032776e+00   1.2172212e+00
  -1.0138215e+00   1.1116003e+00
   4.0165073e-01   4.1950443e-01
  -2.8742399e-01   1.7443370e+00
  -3.0040506e-01   2.3036613e-01
   6.9251278e-01   6.7838468e-01
  -4.0629057e-01   1.1390407e+00
  -2.4139903e-01   8.3668989e-01
  -4.0114723e-01   6.2828833e-02
   1.2619906e+00   7.7788955e-02
  -4.0236480e-01   6.1280071e-01
  -2.5319807e-01   1.5878435e+00
  -5.1087824e-01   7.3670772e-01
  -8.3507061e-01   1.4394076e+00
   1.2820235e+00   1.0606698e-02
   3.1883568e-01   9.0455384e-01
  -8.1664418e-01   6.9249398e-01
   2.7304237e-01   1.5063882e+00
  -3.5260259e-01   5.8506468e-01
  -6.9011635e-01   1.8403502e-01
  -8.7101787e-01  -1.4891771e-01
   6.2172822e-01   1.1105243e+00
   2.7264005e-01   1.0923277e+00
  -8.5397142e-02   1.1389755e+00
  -3.8684307e-01   4.0074692e-02
   2.4545040e-01   1.9463199e-01
   5.9876494e-01   8.7560622e-01
   8.8913327e-01   7.9311193e-01
  -6.7180167e-02   4.5719990e-01
  -3.9923292e-01  -1.1187733e-01
  -6.3244445e-01  -1.0582868e-01
   1.0818838e+00   4.8645166e-01
  -2.1562799e-01   1.9975971e+00
  -3.9079055e-01   5.5308126e-01
  -2.4239273e-01   5.5322496e-01
  -6.5563168e-01  -2.0448591e-01
   2.0380846e-01   1.7925448e+00
  -1.0521293e-01   1.0206312e+00
  -5.7669523e-01   1.5433567e+00
   2.6809760e-02   1.5905443e+00
  -4.6080733e-01   1.1845909e+00
  -4.3504737e-01   5.9843967e-01
   2.0841323e-01   1.2084208e+00
   2.3135594e-01   1.6044355e+00
   5.1072703e-01   7.5674270e-01
   6.5290275e-02   1.1850397e+00
   4.8697957e-01   1.2382809e+00
   7.3107819e-01   9.1893787e-01
  -3.2691443e-02   1.2862889e+00
   5.3130273e-04   5.0229381e-01
  -4.1975804e-01   6.7840533e-01
   6.8037525e-01   4.0597693e-01
   3.8928628e-01   6.2841494e-01
  -2.5358769e-01   1.1165534e+00
   1.2022760e-01   7.8703528e-01
   3.4660311e-01   2.2238120e+00
  -1.6150686e-01   1.4857444e-01
   5.1961935e-02   9.7303567e-01
  -2.9063406e-02   5.8298674e-01
  -1.3155821e-02   3.7853308e-01
   2.4604836e-01  -3.6393580e-01
   3.5620429e-02   3.9388433e-01
  -3.8862741e-01   9.4555923e-01
   1.1448596e-01   1.3090383e+00
  -4.1238797e-01   8.2083930e-01
  -1.0614404e-01   4.9166982e-01
   3.2026817e-01   1.0216765e+00
  -2.9925503e-01   3.8191980e-01
   2.4112820e-01   1.2972250e+00
   1.8738444e-01  -3.6434187e-01
  -5.9023691e-02   7.9179129e-01
   7.7548825e-02   5.0769432e-01
  -3.3609152e-01   9.6703491e-01
  -3.8121770e-01   1.0076281e+00
  -4.0510047e-01   6.4265536e-01
   5.9907054e-01   1.0005040e+00
   2.7257364e-01  -4.6248203e-01
  -2.9725915e-01   4.2891854e-01
   8.1499162e-01  -4.2861252e-01
  -1.5526627e-01   1.5409688e-01
   3.0353064e-02  -7.3735702e-03
  -7.2087532e-01   1.0825557e+00
  -8.6893696e-01   1.3823476e+00
   1.4292334e+00   5.8660769e-01
  -5.1491615e-01   1.4414288e+00
   1.8945658e-01   6.4099988e-01
  -3.8331516e-01   2.9945636e-01
  -1.2401609e-02  -1.8679054e-01
  -3.1943159e-01   1.0803605e+00
  -2.8409583e-01   6.8745749e-01
   5.0493848e-01   7.4919073e-01
   9.8258311e-02   4.6084353e-01
   3.3983998e-01   6.3629453e-01
   5.0299860e-01   1.0658608e-01
   8.2415526e-02   1.9141931e-01
   9.4576563e-03   1.7079758e-01
  -4.6535009e-01   1.2038115e+00
  -2.6656056e-01   1.4336290e+00
  -6.0800891e-01   1.7101748e+00
   1.1267147e+00  -2.3275451e-01
  -6.4802991e-01  -1.4731006e-01
  -5.2517888e-01   8.0231316e-02
   2.3131506e-01   1.8949824e+00
  -8.1186311e-01   2.2510568e-01
  -1.1780474e+00   2.6042748e-01
  -1.8842617e+00   2.6892744e-01
   5.3591511e-01   3.9604960e-01
   4.1286936e-01  -2.3053763e-01
   4.2928371e-01  -8.4296229e-02
   3.3520189e-01   3.2420703e-01
   9.7992538e-01   5.9409278e-01
   1.0899296e+00   9.7181022e-01
   1.0329410e+00   7.0790188e-01
   3.7360345e-01   1.5382423e+00
  -1.4503694e-01   1.2043319e+00
  -8.8975741e-01   8.2175433e-01
   1.5339343e-01   9.8083933e-01
  -1.1493320e-01   2.7546788e-01
  -5.7638329e-02   4.9288042e-01
   3.7244546e-01   3.6724039e-01
  -3.2852030e-01   1.6165049e+00
  -7.1825488e-01   1.0643910e+00
   4.3126902e-01   7.7180604e-01
   3.1134305e-01   1.2141106e+00
   5.5731389e-01   4.4781410e-01
  -1.6597118e-02  -2.3441916e-01
   5.0076558e-01   1.9511904e-01
  -9.2425252e-02   1.0351533e+00
  -3.9015783e-01   2.9375766e-01
  -1.1082283e-01   3.5289287e-01
   1.6401022e-01  -2.3474027e-02
   9.6431750e-01  -2.1406631e-01
   7.2515966e-01  -6.0588784e-01
  -6.9217257e-01   1.2010254e+00
  -4.4508987e-02   8.7307088e-01
  -5.2749304e-01   7.5453310e-01
   3.0754823e-01   4.6417837e-01
   2.1342680e-01  -1.1535260e-01
   9.0799445e-01  -4.4224333e-01
   6.9295983e-01  -4.6695882e-01
   7.4231769e-01  -2.6458020e-01
  -3.8516468e-02   3.0092305e-01
   2.2477398e-01   1.3252370e-02
  -8.5160167e-01   1.0196470e+00
  -6.0212573e-01   8.9938583e-01
  -6.3478488e-01   1.1914788e+00
   7.4201854e-02   8.9524871e-01
   3.0485117e-01   4.0640111e-01
  -3.0727635e-01   7.0625352e-01
  -8.3379879e-01   8.7537924e-01
  -7.1862365e-02   2.0744315e-01
  -5.1934581e-01   4.3646744e-01
  -3.4064492e-02   3.3867951e-01
  -5.6523578e-02   1.7140825e+00
   5.7693576e-02   1.8850226e+00
  -1.5930379e+00  -3.9387220e-01
  -1.3648626e+00   7.7085395e-01
  -2.8903352e-01   2.6544340e-01
   3.2767255e-01   1.2703210e+00
   4.7995752e-01   1.6658816e+00
   1.3255713e+00   9.8923510e-01
   2.0755603e+00   5.5741194e-01
   1.7722353e+00   6.1634798e-01
   2.6550030e-01   3.8670991e-01
  -3.9886092e-01   1.2417001e+00
  -3.5624894e-01   1.6574518e+00
  -7.8555167e-01   1.7849933e+00
  -1.0578840e+00   1.3129575e+00
  -1.2947283e+00   1.7259737e+00
  -1.4929354e+00   1.2511663e+00
  -4.3195858e-01   6.5797741e-01
   8.4345136e-03   1.8041881e+00
   7.1789169e-01   8.7449919e-01
   2.0911083e+00   3.5264994e-01
  -4.0406665e-01  -1.2114780e+00
  -5.2802239e-01  -9.4028340e-01
  -3.3322374e-01   3.3281973e-01
  -3.2305977e-01   5.4497410e-01
  -2.4671598e-01   4.9785419e-01
  -7.5846185e-01  -3.4657000e-01
  -2.2071395e-01   1.1283554e+00
   7.3917866e-02   1.0937527e+00
   4.0457116e-01   5.1764856e-01
   5.8712166e-01   8.9304388e-01
   4.0867743e-01   5.8212711e-01
   7.3097965e-01   6.8595177e-01
   1.8695614e+00  -8.3291368e-01
  -2.2398795e-01  -2.8453828e-01
  -4.6132400e-01  -2.1649752e-01
  -5.7525293e-01  -2.3564867e-01
   3.1766390e-01   1.0233566e+00
  -4.3488521e-01  -2.8112970e-01
  -5.9713508e-02   3.7877235e-01
  -4.1119676e-01   8.0573946e-01
   3.1936437e-01   1.7626003e-01
   6.1027919e-01   9.9853608e-01
   8.5135771e-02   8.1420022e-01
  -1.9230978e-01  -4.0556571e-01
  -4.7715668e-01  -6.9530417e-02
   4.5259918e-01   4.8573968e-01
  -3.1689246e-01  -1.6177696e-01
  -5.7112326e-01  -1.6599585e-01
  -5.0967060e-01  -3.3864274e-01
   8.4138286e-04  -1.7409060e-02
  -2.0495362e-01   7.6991538e-02
   4.3082065e-01   5.8964231e-01
   8.4066405e-01   1.0155846e+00
  -1.4263844e-01   7.7426656e-02
   6.7093915e-01   1.0284323e+00
  -4.0776732e-01   3.0587547e-01
  -9.6277095e-01   7.0063832e-01
  -5.5251571e-01   9.6992755e-01
  -3.3030541e-01   1.2620658e+00
   2.3815202e-02   5.4130397e-01
   4.3588670e-02  -1.4187158e-01
   1.5150212e-01   7.3191601e-01
  -1.3152822e-01   1.4740184e+00
   9.3421139e-01   1.3644980e+00
   7.7369656e-01   1.0602017e+00
   6.1145035e-01   1.1164225e+00
   8.8693444e-01   8.8992427e-01
  -7.4850931e-02   7.2456617e-01
   7.3979571e-01   2.3271112e-01
   1.0005220e+00   4.5483709e-02
  -7.9889828e-01   3.2157913e-01
  -3.3535847e-01   3.0810803e-01
  -1.0452390e+00   3.4482966e-01
  -7.0386287e-01   1.6856287e-02
   4.0567063e-02   7.0664857e-01
  -5.6240719e-01   7.0224843e-01
   5.2703437e-01   1.9252254e+00
  -6.3482820e-01   8.2536482e-01
   3.9944741e-01   8.8386829e-01
  -1.2016281e+00   1.7108521e-01
  -4.4903206e-01  -5.3811935e-01
  -9.6840223e-01   6.0269195e-01
  -2.7785347e-01   6.6659024e-01
   3.3099935e-01  -5.0557752e-02
  -7.0343628e-01   4.7498056e-01
  -1.6558467e-01   4.9245422e-01
   1.4731492e-02   3.1000293e-01
  -3.0749146e-01   6.7571641e-01
  -7.5259780e-01   5.7771159e-01
   6.5763858e-01   4.3288203e-01
   7.2078635e-02   6.9285460e-01
   2.7257944e-01   2.7287032e-01
   5.9894021e-01   3.5531559e-01
   9.6783192e-01   1.6808673e-01
   1.1824615e+00  -6.2851077e-01
   1.2753115e+00   2.8399450e-01
   1.2645130e+00  -5.8789484e-01
  -1.8110596e+00   1.7754199e+00
  -2.1646108e-01   1.0444514e+00
   1.5534278e-01   1.5940807e+00
   2.4686867e-01   4.7281125e-01
   7.0437509e-01   1.8719674e+00
  -2.0910775e-01   4.0361375e-01
   1.7101671e-02   1.2827749e+00
   4.3524242e-01   2.0282174e+00
   1.2727903e-01   1.3714868e+00
   2.0911150e-01   1.1725842e+00
  -6.5930128e-01   6.4210068e-01
  -3.6329013e-01  -7.4032740e-01
   1.1499667e-01   1.6056931e+00
  -5.2069281e-01   1.4901384e+00
  -4.1464787e-02   1.1641369e+00
   1.9623426e+00  -2.8223910e-01
   1.2069328e+00  -7.1355533e-02
  -4.6266009e-02   6.0861186e-01
  -5.7006883e-02  -9.7917138e-02
   4.7642733e-01   9.0712799e-01
   3.9451891e-01   7.1436332e-01
   1.7794454e-02   8.9598527e-01
   1.1927675e+00  -1.9650235e-01
   8.8137496e-01  -2.2948145e-01
   1.5191690e-01   9.5024982e-02
   4.5756694e-01   1.1865657e-01
   2.0872509e+00   1.5292916e-02
  -4.8807254e-01   4.5907729e-01
  -7.3728977e-01   7.1531677e-01
  -7.6635117e-01   6.0853087e-01
  -8.5583212e-01   9.2845529e-01
  -6.5441734e-01   5.9116002e-01
  -2.1255479e+00   1.7410182e+00
  -9.7667298e-01   1.7956092e+00
  -2.1214366e+00   1.7014683e+00
   2.6237845e-01  -6.6639179e-01
  -1.4824695e-01   3.2432879e-01
   3.1517834e-01   3.6448018e-01
   2.4844766e-01  -1.5612663e-01
   9.6240952e-02   2.9372528e-01
  -1.7082056e-02   2.5853500e-01
   8.1286616e-02  -1.2372563e-01
  -3.1029834e-01   1.4216176e-01
  -1.3281681e-01   4.7072709e-01
  -4.2529964e-02   6.7915441e-01
   8.2884432e-01   1.2918878e-01
  -5.3370562e-01   1.2662409e+00
   3.1522727e-02   1.0788104e+00
  -6.5286279e-01   8.8284947e-01
  -7.1198207e-02   7.3897112e-01
   1.6129140e-01   1.2447022e+00
  -1.1644973e-01   7.4981435e-03
  -4.4738910e-01   9.3988249e-01
  -1.9520411e-01   5.4441348e-01
  -2.8115381e-01   6.2286689e-01
  -7.0770629e-02   4.2244298e-01
  -1.7474607e-01   3.4739562e-01
  -6.8767135e-01   1.0620132e+00
  -2.8172231e-01   6.6344943e-01
  -4.0568240e-01   5.8463504e-01
   6.1994870e-01   5.9077547e-01
   4.9991027e-01   4.0682708e-01
  -2.8338256e-01   4.2883536e-01
   1.1863465e+00   1.9245663e-01
   7.6875387e-02   8.9416666e-01
   2.9616716e-01   5.3754735e-01
  -5.8288648e-01   5.9309466e-01
   3.8147690e-01   7.5128288e-01
   2.4248782e-02   8.2540749e-01
   1.6564056e-01   5.7475969e-01
   1.5999453e-01   4.6829467e-01
   3.8246915e-01   3.2173739e-01
   4.1054955e-01   1.4320923e+00
  -5.4896918e-01   1.1925039e+00
  -3.0027699e-01   1.3705175e+00
  -4.9468950e-02   8.9608837e-01
   1.6129770e-01   9.3190437e-01
   1.7244554e-01  -3.1295216e-02
  -2.6141767e-01  -7.9323709e-02
  -2.9705289e-01   1.0748298e+00
   2.7387413e-01   3.7246613e-01
  -1.5847230e-01  -4.4869886e-01
  -3.8930292e-03  -9.8955984e-03
   5.1344332e-01   1.1086011e-01
   3.6112216e-01   1.1131788e+00
   6.6956100e-02   1.1303730e+00
  -7.2260664e-01  -1.7435433e-01
   9.8189317e-02   3.9423432e-01
   1.0832065e-01   1.8309234e-01
   2.8048062e-02   7.7090899e-01
   3.3750551e-03   6.1899688e-01
  -4.9142108e-01   9.1545437e-01
   2.6168199e-04   1.1041088e+00
   7.2280743e-01  -9.5068103e-02
   4.4663012e-01  -3.1584083e-01
   5.4748002e-01   2.1485455e-01
  -3.7695896e-01   1.4215116e+00
  -3.9277523e-01   1.2623845e+00
  -3.5597581e-01   1.3381009e+00
   2.2332698e-02   7.2766533e-01
  -2.2606982e-01   5.9249289e-01
  -1.3340977e-01   1.2939623e+00
   1.4088234e-01   1.7844483e+00
  -1.4171669e-01   1.2910894e+00
   3.7379382e-01   1.0752461e-01
  -2.5753791e-01   7.7353331e-01
   4.9542551e-01   2.7997975e-01
   5.0015858e-01  -2.6418884e-01
   9.9534552e-01   7.1153940e-01
   9.9863498e-01   3.7405835e-01
   6.3127407e-01   5.1325394e-01
  -1.3921769e-01   1.2984309e+00
   1.4267991e+00  -3.8293309e-01
  -8.3663523e-01   7.2663664e-01
   1.0779421e+00  -2.0912113e-01
  -2.6584003e-02   2.3916543e-01
  -2.1927555e-01   4.9141558e-01
  -3.2353826e-01   4.2844978e-01
  -3.3189471e-01   6.7536810e-01
  -2.2119489e-01   4.9387981e-01
  -5.6657975e-01   1.2000629e+00
  -1.5556563e+00   1.3222904e+00
  -3.8076264e-01   1.4344275e+00
  -1.6404967e+00   1.4386980e+00
   1.2754615e+00  -4.3853553e-01
  -1.8380667e-01   7.3124309e-01
  -6.1201249e-01   5.5103278e-01
  -1.8085439e-01   8.7871182e-01
  -2.9878794e-01   8.5172633e-01
  -6.7873590e-02   1.8299280e+00
  -3.0332803e-01   1.4865676e+00
   3.2692463e-01   7.9938612e-01
   1.9223370e-01   9.9769110e-01
  -2.8255617e-02   9.4760277e-01
  -2.3605725e-01   9.2287041e-01
  -3.4897539e-01   7.9035692e-01
  -2.1102562e-01   6.5104033e-01
  -1.3318303e-01   6.4471808e-01
   7.8839846e-02   1.0748683e+00
  -6.5636243e-01   1.7097259e+00
   1.6675704e-01   5.7484207e-01
  -4.5324098e-01  -1.5162001e-01
   4.2832595e-01  -6.7941588e-01
   9.0626311e-02  -4.3322251e-03
   5.1836879e-01   4.5745526e-02
   6.3622567e-01  -2.9287713e-01
   9.1929259e-01  -1.7934424e-01
  -8.0822975e-02   5.2362726e-01
   5.8446839e-01  -1.5311548e-02
   6.9310806e-01   1.3347750e+00
   6.2827913e-01   1.5659559e-01
   1.3046005e+00   6.3736279e-01
   3.7163138e-01   7.4527429e-01
  -7.1322307e-02   7.2653836e-01
  -5.1011346e-01   2.9378475e-01
  -8.0244892e-01   2.2000609e-01
  -7.0253674e-01   1.8128897e-01
  -6.0395168e-01   1.2449035e-01
  -9.5845246e-02   2.4572155e-01
  -6.0902174e-01   3.7724223e-01
  -1.0253170e+00   4.0047718e-01
   2.5227460e-01   8.1959087e-01
   2.4095722e-01   3.4367949e-01
   7.0797344e-01   7.1527641e-01
   6.1939463e-01   8.1214645e-01
   4.4968427e-01   1.5018213e-01
  -1.0879455e+00   1.3815956e+00
   1.0241117e+00   5.9054227e-01
   4.8388085e-01  -3.8645240e-02
  -3.9724955e-01   6.5107855e-01
   3.9227643e-02  -2.5561895e-01
  -4.0921112e-01   1.1130946e+00
  -5.0712981e-01   1.2320610e+00
  -2.9145670e-01   4.9799588e-01
  -4.9373217e-01  -1.0134903e-01
  -7.6159944e-01   1.1093995e-01
   1.8052319e-01   5.6481274e-01
  -4.9703182e-02   4.7433672e-01
  -4.6523079e-02   1.0076727e+00
  -1.0028548e+00   1.1776613e+00
   3.1480910e-01   9.6506474e-01
  -1.5118380e-01   7.5963097e-01
   3.9197777e-01   4.0020410e-01
   3.5350446e-01   6.4799991e-01
  -5.0341911e-01   1.1564702e+00
  -5.2162368e-02   3.4612031e-01
   7.2490740e-01   4.6217597e-01
   2.0313385e-01   7.6059156e-01
   1.0943353e+00   4.3366774e-01
   1.0320194e+00   7.6453744e-01
  -6.9506336e-01  -3.1927542e-01
  -7.5750051e-01  -2.6341872e-01
  -9.0598023e-01  -1.0396988e+00
   3.0828355e-01   5.9738376e-01
   7.5155640e-02   9.3018553e-01
   1.6312628e-01   1.3091501e+00
  -5.5565940e-01   2.1413964e+00
  -7.7272683e-02   1.6940392e+00
   2.6217513e-01   5.4969947e-01
  -1.2585919e-02   1.6638202e+00
   2.8198837e-01   8.0285309e-01
   6.0994337e-01   8.3170592e-01
   9.6541911e-02   1.8627979e+00
   5.5726164e-01   1.2255305e+00
   3.3096907e-02   1.2114703e+00
  -2.2247066e-01   1.9158991e+00
  -6.4321582e-01   2.0943872e+00
  -3.7126216e-01   1.9013341e+00
  -5.0510615e-01   2.1244084e+00
  -4.3470416e-02   1.7967440e+00
   9.4099166e-02   1.8670797e+00
  -1.4972310e+00   1.3841845e+00
  -6.6498958e-01   4.7540783e-01
   1.2718340e-01   1.0226514e+00
   3.6761547e-01   1.4141926e+00
   6.3660910e-01   5.0110230e-01
   9.1553045e-01   4.0919272e-01
   1.0272947e+00   3.9757680e-01
   1.2919582e+00   3.9679466e-02
  -1.3326045e-01   4.0509731e-01
  -3.9996589e-01   1.4595240e+00
  -2.4912670e-01   1.9234119e+00
  -6.3896645e-01   2.2430667e+00
  -1.0222029e+00   1.8167584e+00
  -1.1568987e+00   2.3051177e+00
  -1.4171465e+00   1.9840788e+00
  -6.2687016e-01   1.0053491e+00
   7.4940910e-02   1.8505536e+00
   1.7541515e+00  -2.3811742e-01
   1.4308187e-01   4.7242909e-01
   1.4176638e+00  -4.5115612e-01
   4.2998891e-01   1.2938002e+00
   2.0183067e-01   1.3368717e+00
  -8.2594928e-01   1.1886504e+00
  -3.6580547e-01   1.7678396e+00
   6.0389112e-04   1.5516060e+00
  -5.6917974e-01   1.4446116e+00
  -3.3526339e-01   1.3408775e+00
   8.5015076e-01   1.1126266e+00
   4.3493042e-01   8.8297296e-01
   7.8712492e-01   5.6243132e-01
   7.1342404e-01   8.6384135e-01
   6.1404922e-02   1.3726672e+00
   3.9546727e-01   5.6248155e-01
  -1.0599870e+00  -4.1516731e-01
   9.1055103e-01   7.0049013e-01
   4.7875160e-02  -3.9896361e-01
  -2.6884846e-01  -4.8809450e-01
  -6.1733276e-01  -1.8136217e+00
  -7.0876128e-02  -2.9825883e-01
  -1.3825557e-01  -2.0732356e-01
  -5.8185416e-01  -7.4015110e-01
   2.4658977e-01   8.4944874e-01
  -2.2503972e-02   1.0900617e+00
  -1.8515041e-01   1.0421240e+00
  -4.7628584e-01   7.0730118e-01
  -3.0954913e-01   6.0634928e-01
  -1.0379588e+00   1.3117954e+00
   7.4188028e-02   6.0398274e-01
  -3.5745106e-01  -2.1405544e-01
   6.1714163e-01  -5.8327372e-01
   1.5603332e-01   2.6462862e-01
   5.5042826e-01   2.9964900e-01
   7.4451819e-01   7.5302891e-03
   3.8282329e-01  -6.2408041e-01
   2.4663331e-01  -1.0529164e+00
   8.0195770e-02   1.0295295e+00
  -6.6905348e-01   6.0137727e-01
  -2.2213336e-01   6.7443810e-01
   1.6562926e-01   1.2348497e+00
   1.7505703e-01   1.4184486e+00
   3.0161322e-02   1.6302369e-02
   1.9023389e-01   1.9652657e-01
   2.5099301e-01   6.9183940e-02
   6.6309438e-02   1.6067928e-01
   6.3714683e-01   8.2383807e-01
   2.4783223e-01   7.7183863e-01
   1.6556394e-02   9.2405359e-01
   1.8130314e-01   9.2288938e-01
  -3.9491477e-01   1.0226337e+00
   1.0328929e-02  -8.3795407e-01
  -1.4174300e-02   3.7093263e-01
  -6.2646316e-01   1.0509550e+00
   3.7935709e-01  -7.7105562e-01
  -4.9572640e-01   1.0686575e+00
  -6.3809547e-01   6.7299589e-01
   1.4022529e-01   1.7422686e+00
   1.2160958e-03   1.1664833e+00
  -2.0770663e-01   2.9598935e-02
   3.3799488e-01   1.3364279e+00
   3.4889039e-01   1.5992342e+00
   5.0802229e-01   1.5157097e+00
  -1.8034511e-01   1.2292174e+00
   4.2355718e-01   5.6465961e-01
   7.3740356e-01  -2.0121578e-01
   6.7510369e-01   1.9933949e-01
   4.9365349e-01   1.8458909e+00
  -4.1852259e-01  -2.4324956e-01
  -4.8923833e-01  -1.3068683e-01
  -7.2508905e-01  -1.5321136e-01
  -4.9303715e-01  -1.3986363e-01
  -1.1521280e+00  -3.4840331e-01
  -9.4437315e-01   1.2005691e+00
  -7.9571446e-01   1.5758102e+00
  -1.5084903e-01   1.1399011e+00
   6.2582368e-02   1.0674909e+00
   8.9745055e-01   7.1104175e-01
   4.9974023e-01   5.4930396e-01
  -1.0768585e+00   9.2600665e-02
   1.0228726e+00   6.5605733e-01
  -4.4609138e-01   1.3387099e+00
   9.3124076e-01   6.7405651e-01
  -1.7415966e-01   4.8954040e-01
  -2.6081422e-01   5.7827176e-01
  -5.1336306e-02   3.8920948e-01
  -1.5663213e-01   3.3213342e-01
  -6.6704093e-01   1.0160310e+00
  -2.6278293e-01   6.2545797e-01
  -4.5167866e-01   5.0045299e-01
   6.4504905e-01   4.7945184e-01
   5.2147389e-01   3.4367277e-01
  -2.6042788e-01   3.4678945e-01
   7.3999700e-01   4.3980988e-01
  -3.4528789e-01   4.1598017e-01
   7.9064296e-02   8.2021865e-01
   3.3614196e-01   4.1451753e-01
  -5.5775745e-01   4.8187738e-01
   4.2076185e-01   6.7870988e-01
   4.8157056e-02   7.3222832e-01
   1.8125215e-01   5.9543186e-01
   2.1602080e-01   4.8179859e-01
   3.7869679e-02  -2.7810013e-01
  -4.7582189e-01  -3.4760978e-01
  -4.6131517e-01   2.2131430e-01
   3.1533762e-01  -3.8284141e-02
   8.6205963e-02   3.4671371e-01
   2.3322406e-01   6.9543268e-01
   4.9430893e-01   2.1891678e-01
  -2.5492851e-01  -7.2318162e-01
  -3.5472779e-02  -3.1339565e-01
  -6.5534404e-01  -1.2452317e+00
  -7.1314278e-02   4.8652709e-01
  -3.0198653e-01   8.2680361e-02
   1.0737052e+00   9.2380495e-01
   1.6666080e-02   3.5776777e-01
  -6.2966863e-01  -5.7824090e-01
   3.3226246e-01   7.8972777e-01
   2.9627187e-01   7.6204681e-01
  -3.0226109e-01   1.0342404e+00
   1.8620849e-01   1.6699640e+00
   5.5785931e-01   1.6390583e+00
   6.6305815e-01   5.0068020e-01
  -4.0133881e-02   6.2735110e-01
  -7.6249568e-01   1.0352995e+00
   5.5221196e-01   9.3116523e-02
  -1.9912314e-01   6.3942696e-01
  -2.1122166e-01   8.1205291e-01
  -8.8503819e-02   6.7357402e-01
   2.4170176e-01   4.1618729e-01
  -1.0075119e-01   3.2922563e-01
  -1.0139017e+00   8.7650794e-01
   5.1735255e-01  -3.3036249e-01
   3.6168657e-01  -1.5458185e-01
   1.4804394e-01   8.9520644e-01
  -2.9279111e-01   1.0249831e+00
  -2.4565374e-01   1.0328609e+00
  -1.9276988e-01   6.1579774e-01
  -2.9898213e-01   1.2204119e+00
  -3.9110204e-02   9.0575605e-01
  -4.5463452e-02   4.6411974e-01
   1.5123902e-01  -1.2142730e-01
  -4.7130086e-01   6.0816351e-01
  -2.1152165e-01  -1.0183497e-01
   3.0211609e-01   6.6282170e-01
   6.6207149e-01   6.4658387e-02
   2.1887355e-01   5.2939988e-01
  -8.4301217e-01  -3.1254452e-01
   1.1793254e-01   3.9177873e-01
  -4.0856839e-01  -1.5589049e-01
  -3.4875944e-01   8.3582401e-01
   9.2510838e-02   8.3837790e-01
   1.7036106e-01   6.3628074e-01
   6.9376058e-01  -1.1920054e-01
   4.7933734e-01  -5.6121752e-01
  -4.3664356e-01   1.6286217e+00
  -2.5534872e-01   1.7279571e+00
   8.5758217e-02   1.3207884e+00
   6.2979005e-02   1.0640681e+00
   2.5527245e-02   8.8781789e-01
   3.1644573e-01   5.6930687e-01
   1.0116038e+00   8.2993918e-01
   1.1229467e+00   3.4814463e-01
   8.1639339e-01  -1.3791581e+00
   4.3599087e-01  -6.9493331e-01
   1.3834192e-01   1.3294430e+00
  -1.3292530e-01   3.5350474e-01
  -2.4112688e-01   1.2821491e+00
  -1.3160141e+00   8.9114617e-01
  -6.8967042e-01   1.1612192e+00
  -4.9057622e-01   8.6608641e-01
  -4.5368171e-01   8.1843184e-01
  -6.1149963e-02   1.6841402e-02
  -1.0479573e+00   1.5387089e+00
  -1.2789847e-01   4.4847637e-01
   4.3836199e-01  -4.5667257e-01
   2.3758415e-01  -7.5460949e-01
  -4.5405527e-01   8.4670665e-02
   9.0650601e-01   2.6222894e-01
   1.0165565e+00   5.4355168e-04
   6.2973182e-01   2.4114482e-01
   5.4148118e-01   5.5268523e-01
   3.5863800e-01   6.8421274e-01
  -1.1971231e-02   8.4417866e-01
  -5.3060259e-01   8.7022553e-01
  -2.5303760e-01   1.3211584e+00
  -1.5988727e-01   8.6358792e-01
  -7.0094806e-01   1.0211308e+00
  -4.7013836e-01   1.4355179e+00
  -5.2233499e-01   1.1441496e+00
   2.0860847e-01   6.3010758e-02
   8.1861936e-01   4.2139899e-01
  -4.9188430e-01   1.5114005e+00
  -3.2422216e-01   1.4597829e+00
  -2.7652326e-01   8.9460227e-01
  -4.6331224e-02   4.4541798e-01
   2.5021337e-01   3.9321368e-01
   2.7312157e-01   2.8973806e-01
  -2.2060014e-01   1.9185004e-02
   5.0849778e-01   3.1949224e-01
   1.2575646e-01   5.2455241e-01
   5.6077037e-01  -5.7261587e-01
   1.8439522e-02   9.8926382e-01
  -1.9437984e-01   9.9346405e-01
  -6.9528223e-02  -1.3795770e-01
  -3.1254344e-01  -2.9553683e-01
  -4.7835667e-01  -3.0152936e-01
  -1.3853627e-01   1.0782838e-01
  -2.6474275e-01   2.7278620e-01
   1.6558061e-01   1.2970873e+00
  -1.0270853e-01   8.9482237e-01
  -8.3403317e-01   3.1028037e-01
   3.6716070e-01   1.2875347e+00
   1.0146279e+00   1.3491508e+00
   6.2169872e-01   1.1623905e+00
  -1.6776027e-01   2.3754315e-01
   8.4737695e-02   4.3287140e-01
   6.2350754e-01   9.0208344e-01
  -2.7428742e-01   3.4243211e-02
   1.3600723e-01   2.8792421e-02
  -5.2918133e-01  -1.2899808e+00
   4.5735736e-01   2.9102758e-01
  -3.8376832e-01   9.0759710e-01
  -4.5626211e-01   8.0901950e-01
  -4.5793389e-01   9.4310804e-01
   2.4247590e+00   1.6440005e+00
   1.9712194e+00   1.5386231e+00
  -5.8161804e-01   1.1600027e+00
  -1.1041732e+00   1.2159723e+00
  -1.2337670e+00  -6.5200731e-02
  -1.7497884e+00  -5.6718874e-02
  -1.1140562e+00  -8.5426603e-01
  -1.6513972e+00  -9.9239295e-01
   3.8117469e-01   5.6282304e-01
  -1.8017817e+00  -6.0169585e-01
   8.7035315e-01   7.5591193e-01
  -1.4916219e+00  -1.2080157e+00
   1.1770885e+00   4.8867257e-01
   1.8096989e+00   1.5257796e+00
   2.0939102e+00   9.4230327e-01
   1.3219158e-02   3.2976423e-01
   9.5441297e-02   6.8072163e-01
  -6.1501751e-01  -4.3642097e-01
   2.5061322e-01   9.4603333e-01
   1.2629837e-02   1.2606123e-01
  -2.7371824e-01   1.0160012e+00
  -1.2191122e-01   1.3387569e-01
   3.2108714e-01   4.6344451e-01
  -1.0797284e+00   1.6749461e-01
  -6.2549820e-01   6.8077987e-02
   2.5247843e-01  -2.8467660e-01
   5.1304010e-01   4.3170856e-01
   4.0335738e-01   7.8452867e-01
   8.5400699e-01   7.9632769e-01
   1.7969763e-01   3.4469456e-01
  -6.5059826e-01   2.9101866e-01
  -2.9756809e-01   9.8787562e-03
  -2.4632594e-01  -2.4294744e-03
   3.5104559e-01   6.1731161e-01
   3.1463513e-02   1.0118889e+00
  -1.9066217e-01   1.4239711e+00
  -1.6313298e-01   1.1980101e+00
   3.5542123e-01   6.9799985e-01
  -2.2273072e-01   5.2821113e-01
   1.7589134e-01   7.2763707e-01
  -2.4989690e-01   6.6244282e-01
   3.4949072e-01   1.4348684e-01
   4.4985497e-02   4.0197602e-01
  -9.5372701e-02  -6.7927274e-02
   5.7826517e-01  -7.2181825e-01
   1.6126647e-01   1.3852615e-01
  -1.1123938e-01   3.8857353e-01
   1.3318309e-01   4.1039833e-01
   1.6801079e-01   5.0846970e-01
  -3.2154953e-01   6.5396534e-01
  -6.0016619e-02   2.9847941e-01
  -1.5491397e-01   3.4680134e-01
  -2.6522856e-01   8.6559105e-01
   1.8260373e-01   8.1641784e-01
  -7.2573697e-02  -2.6258144e-01
   3.8890297e-01  -3.9192950e-01
  -3.4925581e-01   4.9163713e-01
   3.5003328e-02   3.0269460e-01
   5.6483901e-01   4.8278468e-01
   1.8788095e-01   1.1530581e-01
   2.6694987e-01   3.8197788e-01
  -4.5360625e-01   5.7905969e-01
   1.4602962e-01   2.6472542e-01
  -4.5118881e-01   6.1465125e-01
  -9.5840157e-02   5.2900503e-01
   3.8365840e-01   2.9399254e-01
  -2.3288835e-01   3.0877391e-01
  -8.0507731e-01   5.6059813e-01
  -1.6622180e-01   9.6445631e-01
  -4.8241100e-01   2.0530121e+00
   2.0770440e-01   9.4845506e-01
  -9.1580576e-02   7.3219058e-01
   4.4751879e-01  -2.2340960e-01
   5.1058816e-02  -1.8558331e-01
   5.3473528e-01  -7.3073161e-03
   2.0834235e-01   1.7424513e-01
  -2.0008098e-01   5.4150768e-01
  -2.2123623e-01   1.2691234e+00
  -2.6411451e-01   6.9704888e-01
  -2.8434231e-01   1.2114222e+00
   7.5355057e-01  -6.3633888e-01
   4.7764631e-01   1.6722071e-01
  -1.6549178e-01   9.1649852e-01
   1.1099681e-01   2.0332911e-02
  -1.7700719e-01  -6.9640522e-02
   8.0069457e-01   1.6385149e+00
  -3.6942828e-01   1.5843697e+00
  -4.7565259e-02   9.6051606e-01
  -3.4368072e-02   1.5211818e+00
   5.0412390e-01   2.1865148e+00
   5.2847515e-01   1.5267238e+00
   4.1779533e-01   9.4315972e-01
   4.4264004e-01   1.3201692e+00
   6.5362125e-01   1.1584917e+00
   9.1791268e-02   1.1105098e+00
  -6.9069399e-01   1.6456756e+00
   4.0296493e-01   1.9553444e+00
  -4.6902219e-01   1.3748571e+00
  -8.1288820e-01   8.4666033e-01
  -4.2298336e-01   2.0578267e-01
  -5.7908858e-01   5.4466094e-01
  -2.3066054e-01  -1.8260921e-02
  -5.5062841e-02   8.6280404e-01
  -6.4334740e-02   7.3219825e-01
  -2.8266860e-01   8.5588312e-01
  -1.9215855e-01   9.7962663e-01
  -7.4870613e-01  -2.5928910e+00
  -1.0818245e+00  -2.2938630e+00
  -6.9561809e-01  -8.3188732e-01
   3.4486862e-01   1.1123207e+00
  -7.3401663e-02   1.5528045e+00
   5.7903928e-01   1.4602782e+00
  -2.2999461e-01   8.1796626e-01
  -1.1047900e+00   6.6071922e-01
   9.1880329e-01   1.4009607e+00
   3.5791071e-01   1.7811377e+00
   1.4288219e+00   1.7088344e+00
   6.2327716e-01   1.4262287e+00
   2.6555372e-01   1.6703104e+00
  -1.0911248e-01   1.7341389e+00
   3.9192287e-01   1.2527176e+00
   8.6829915e-01   1.1836895e+00
   1.0030627e+00   1.2626310e+00
   7.4446888e-01   1.8157429e+00
   7.9734502e-01   1.0737049e+00
   8.4990008e-01   1.4467629e+00
   1.1036901e+00   1.7400063e+00
   3.4291398e-01   9.4312085e-01
   5.0980606e-01   1.0433414e+00
  -4.7211062e-02   2.6608549e-01
  -8.6358488e-01  -1.7295281e-01
  -3.0844271e-01   1.9178653e-01
  -5.4681826e-01  -3.1125177e-01
  -3.4197982e-01   3.4246809e-01
  -9.9527108e-01  -2.9364618e-01
  -1.0587248e+00  -8.3593223e-01
  -1.7256216e+00  -6.1741311e-01
  -7.2375463e-01   6.4314043e-01
   2.1819611e-01   1.8277376e+00
  -4.2852146e-01   8.8424347e-01
  -8.3539094e-01   1.3912053e+00
   4.1287593e-01   1.6496517e+00
   5.5659139e-01   2.0560715e+00
   5.1488735e-01   2.0185715e+00
   6.1621956e-01   2.3952972e+00
   3.3255867e-01   2.1710189e+00
  -7.5195327e-02   2.0577603e+00
  -6.2633141e-01   8.6516352e-01
  -5.6776239e-01   1.3374637e-01
  -5.5646406e-01  -7.8325733e-03
  -3.5727292e-01   5.0643672e-01
  -9.1155032e-01   6.4139384e-01
   2.3907738e+00  -1.2510011e+00
  -6.3943558e-01   2.6869472e-01
  -3.3456155e-01   9.8106968e-01
  -5.4807198e-02   3.6941129e-01
   4.2614079e-01   1.2700096e-01
  -1.7888579e-01  -3.0559119e-01
   9.7935339e-02  -7.3080426e-01
  -5.1834168e-01   1.4931683e-01
  -1.0050226e+00   6.2819978e-02
   3.6461838e-01   2.7771734e-01
   9.6235655e-01   1.4339033e+00
  -2.7600231e-01   7.1553970e-01
  -5.4901193e-01   1.5931213e+00
  -3.8277406e-01   1.2222825e+00
   4.7850553e-01   7.7406828e-01
   5.2633179e-01   1.2637373e+00
   2.8523040e-03   1.0503483e+00
   8.9291703e-02   1.4155446e+00
   7.1031185e-02   6.7020483e-01
   2.8351164e-01   5.1962057e-01
   6.4380877e-01   1.1473294e+00
  -4.5232347e-01  -1.7907965e+00
   1.4012293e-01  -4.3843818e-02
  -3.7895476e-01  -2.8770401e-02
  -2.1987798e-01   1.4652824e+00
   6.6322410e-03   1.4017230e+00
  -1.3664915e-01   1.6115765e+00
   8.5080641e-02   1.7199570e+00
  -1.4893880e-01   1.9388438e-01
  -2.6170431e-01   1.3262391e-01
   5.8171198e-02   5.8839565e-01
  -1.5321440e-01  -4.5997925e-01
   7.7050056e-01  -4.3647036e-01
   8.0384804e-01  -4.1024347e-01
   8.2081168e-01  -6.2510095e-01
   9.1969389e-01  -7.0498298e-01
   2.1434121e-01  -5.7454357e-01
  -5.3039384e-01   2.0159599e-01
  -4.0080770e-01   7.6162529e-01
  -7.3602637e-02   1.1660089e+00
   1.5681701e-01   7.0894251e-01
   9.1287812e-02   6.1993038e-01
  -1.2392226e-01   6.3329468e-01
  -2.9553200e-01   7.7460543e-01
  -2.5549263e-01   8.6108700e-02
  -1.1061933e-01   5.8101942e-02
   1.1178286e-01   2.6482228e+00
   1.1648394e-01   3.0520921e+00
   2.8027613e-01   4.4880724e-01
  -1.2183192e+00   6.5404798e-01
   2.7067618e-01   2.5624998e+00
  -1.0626708e-01   1.3054539e+00
  -1.1057175e-01   2.2311651e+00
  -5.6049035e-01   1.9399296e+00
   2.6028122e-01   1.2908933e+00
   6.6124057e-01   5.2679679e-01
  -1.3200277e-01   2.2562930e-01
  -6.0789542e-01   9.3129403e-01
  -5.4426268e-01   1.1479367e+00
  -2.6919617e-01   4.7844002e-01
  -4.5002867e-01   1.0547642e+00
  -2.8075405e-02   7.9770085e-01
   1.6461267e-01   9.1432780e-01
  -5.9195792e-01   7.6026161e-01
   2.8861262e-01  -6.9670763e-01
   1.2436211e-01  -7.0098732e-01
   5.3408890e-01  -4.4077266e-01
   3.8205411e-01  -3.2836881e-01
  -3.3204925e-01  -6.4534842e-01
  -3.1437560e-01   6.6456814e-01
   6.2531545e-01   9.3827706e-01
   2.2927623e-01   2.1826736e-01
  -6.0520560e-02   8.7869524e-01
   4.0305923e-01   1.6249163e-01
  -1.9218897e-01   1.0395427e+00
  -9.2808104e-01   9.3234869e-01
  -1.4400286e-01   1.0125432e+00
   6.3420290e-02   1.2235391e+00
  -1.0845160e-01   1.0053875e+00
   1.4746207e-01   6.0103096e-01
   9.9329676e-03   3.7329301e-01
  -1.7905645e-02   4.0040231e-01
   8.0889125e-01   2.5257067e-01
  -5.4267670e-01   1.2002211e+00
   1.8662122e-01   4.8526210e-01
   2.2879858e-01   6.7270452e-01
  -2.5606521e-01   2.9314254e-01
  -7.6153281e-01   3.1178625e-01
   5.0555438e-01   1.2063082e+00
  -4.2558670e-01   6.9315723e-01
   4.1618400e-01  -5.3639680e-01
   1.6572285e-01   3.6766963e-01
   5.0136525e-01  -2.3920322e-01
  -2.5659153e-01   1.2169374e+00
   1.0216881e+00   1.3568545e+00
   7.1139665e-01   1.3171507e+00
  -3.2104493e-01   1.2727437e+00
   6.5041597e-02   7.1903061e-01
  -2.4373003e-01   2.7400941e-01
  -9.9995044e-02   8.3019835e-01
   8.9899171e-03   1.0020993e+00
   1.9668669e-01   5.2991635e-01
   1.7418541e-01  -3.6253451e-02
   6.8477347e-02   5.4887216e-01
  -4.5611505e-01  -1.0288772e+00
   3.7613150e-01   2.3192342e-01
  -5.8544322e-01  -1.6224707e-01
  -2.0635179e-01  -2.5291587e-01
  -5.5002483e-01  -3.6963343e-01
   7.4811946e-01   1.0127751e+00
  -2.4709803e-01   4.9260301e-02
  -4.2329638e-01   8.9416831e-01
   9.9528376e-02   6.6579644e-01
  -8.0554239e-02  -1.7632868e+00
   3.5608550e-01  -2.4036209e-01
   1.1481355e-01   7.3187787e-01
   9.4111479e-01  -2.9871857e-01
  -2.6830880e-01   4.1661476e-01
   1.5417341e-01  -1.7442476e-02
   3.1258054e-01   5.5816166e-02
  -5.5383983e-01   3.7720637e-01
  -2.3510153e-01   3.4267735e-01
  -3.2608877e-01   3.1973140e-01
  -2.5103662e-01   2.8531894e-01
  -1.3669080e+00   6.8790099e-01
  -4.1074909e-01   3.1141380e-01
   8.6952761e-01   7.2814737e-01
   6.9709550e-01   8.8326485e-01
   2.7508476e-01   9.9801446e-01
   9.6791052e-02   6.1460604e-01
  -4.0523404e-01   7.3642090e-01
   1.0015740e+00   2.7107312e-01
   1.0568407e+00   1.6226325e-01
   1.1907936e+00   4.6570664e-01
   4.9425457e-01   1.8826684e-01
  -5.0340157e-01   5.9241510e-01
   3.2558451e-02   8.3309061e-01
  -4.4524594e-02   8.1471627e-01
  -3.4417936e-01   6.6598127e-01
  -5.0572915e-01   5.8332464e-01
  -2.0617213e-01   3.5750762e-01
  -5.6706240e-04   3.4064006e-01
   1.8552256e-01   4.8335055e-01
   1.9504775e-01   7.6609545e-01
   7.8392134e-02   5.5426487e-01
  -1.3506513e+00   2.7130385e-01
  -5.3857057e-01   1.0692786e+00
  -7.4118801e-01  -4.4923062e-01
  -2.0478012e-01   4.9651470e-01
   1.5033664e-01   6.4202758e-01
  -8.2948945e-01  -2.6227517e-01
  -7.3048976e-03   1.1568188e+00
  -1.8238189e-01   2.6444670e-01
  -3.4781347e-02   9.3015058e-01
   1.0404354e-01  -3.1928518e-02
   1.1083737e-01   5.5774431e-01
  -8.9912052e-01   1.1154869e-01
  -5.0963358e-01   2.5940155e-02
   5.3102091e-01  -5.3585620e-01
   3.7832849e-01   5.0074101e-01
   3.6351892e-01   8.0578686e-01
   1.0294059e+00   6.4587153e-01
   7.0029362e-02   4.8470242e-01
  -6.3767615e-01   9.7489227e-01
   1.1733781e-01   1.4157794e+00
  -5.5105637e-02   6.8894122e-01
  -2.1427680e-01   1.2146456e+00
   1.6530787e-01   8.9446197e-01
   1.7595696e-01   7.8980176e-01
  -3.1982540e-01   1.0938887e+00
  -1.0462285e-01  -8.9442227e-01
  -2.5865709e-01  -8.8457521e-01
   2.5364057e-01  -6.3945922e-01
   2.9997252e-01  -3.3864944e-01
  -5.7252788e-02  -2.3967733e-01
  -2.1672910e-01   7.7508727e-01
   8.8370407e-01   9.5409582e-01
  -1.0180335e-01  -1.0083345e-01
   1.2533948e+00   6.8510075e-01
  -8.7271071e-01   1.6967191e+00
  -7.8082277e-01   1.8072502e+00
   1.5415214e+00   3.6964338e-01
  -7.8904054e-01   1.5624149e+00
  -3.9154809e-01   1.0803537e+00
  -2.7671660e-01   1.2632255e+00
  -8.4780038e-01  -5.6899966e-02
   1.6519436e-01   7.9661279e-01
  -1.5666819e-01  -1.0674358e-01
   1.0523551e-01  -4.0651967e-01
   6.3721219e-01   4.5940807e-01
   6.5974461e-01  -8.4745898e-03
   6.0339485e-01   3.8030552e-01
   4.4381359e-02   5.1622642e-01
  -9.8920221e-01   1.8350598e-01
   9.4430479e-02   2.0739855e+00
   6.9140631e-01   5.6356212e-02
   9.0943888e-01   3.2467806e-01
   1.9054864e+00   5.8545903e-01
   1.4478701e+00   3.7149907e-01
   1.3465721e+00   5.6566289e-01
  -3.3309591e-01   7.8655951e-01
   4.8664046e-01   1.1743556e+00
   1.8739933e-01   8.3514858e-01
  -3.4123249e-01   1.0006787e-01
  -1.5662506e-02   1.0415790e-01
  -3.4389886e-01   3.2938052e-02
  -2.9942971e-01  -6.7590633e-01
  -1.1751222e+00  -4.2021465e-01
  -1.3983864e+00  -3.9034037e-01
  -8.3435486e-01  -5.5019899e-01
  -1.4609659e+00  -6.2266113e-01
  -7.7266483e-01  -4.2455439e-01
  -1.4429862e-01   7.5880778e-01
  -3.9073957e-02   8.8502082e-01
  -2.1180467e-01  -2.2180233e+00
  -1.1603403e+00  -2.3116430e+00
  -7.0255742e-01  -9.1151151e-01
   4.9927391e-01   9.7348654e-01
   1.0025814e-01   1.4102935e+00
   8.7329708e-01   1.4279143e+00
  -7.6452440e-02   7.6098120e-01
  -9.7420722e-01   6.1276214e-01
   1.0852362e+00   1.2314489e+00
   5.3654257e-01   1.6451228e+00
   1.6113666e+00   1.5092717e+00
   7.9629583e-01   1.2700538e+00
   4.9278309e-01   1.5674609e+00
  -4.0167921e-01   1.8778086e+00
   1.1855769e-01   1.6598569e+00
  -1.2636556e+00   1.8602454e+00
  -1.1395416e+00   2.4393866e+00
  -6.6535938e-02   1.1916565e+00
   7.7842496e-01   2.3228872e+00
   2.6305254e-01   2.5272911e+00
  -3.8459869e-01   1.6266171e+00
   7.8950136e-01   2.3972936e+00
   9.8477466e-01   2.8904489e+00
   8.6207524e-01   2.5529729e+00
  -2.0636820e-01   1.6518806e+00
   9.2960029e-02   1.3678810e+00
  -1.4418524e+00  -5.5554304e-01
  -5.3372767e-01   1.8960658e+00
  -2.5416959e-01   1.3788097e+00
  -1.7389375e+00   1.3544722e+00
   2.5565886e-01  -1.0059502e+00
   2.9413523e-01  -6.8596805e-01
   2.1853381e-01  -5.9260020e-01
   2.6069127e-01  -9.2149922e-02
  -1.7361794e-01  -1.1418856e+00
  -5.5770499e-01   4.9204653e-01
   4.1656629e-01   1.4861743e+00
   5.5578716e-03   1.8628329e+00
   1.3558083e-01   1.1469683e+00
   3.2218064e-01  -1.0365595e+00
  -3.5128266e-01  -1.0757155e+00
  -2.9481756e-01  -1.4569008e+00
  -1.0330193e+00  -4.5496644e-01
  -2.0022194e-01   9.7868911e-01
  -1.8894972e-01  -1.7742615e+00
   9.9320729e-01   1.3914531e+00
   1.9094764e-01   1.3188626e+00
  -1.5622981e+00  -2.2148802e-01
  -1.7852072e-02  -8.9632232e-01
  -7.2482822e-01  -3.7745587e-01
  -6.9396300e-01  -1.1078444e+00
   7.9539264e-01   1.4406343e+00
   4.0381017e-01   8.7628447e-01
   1.3547333e+00   1.5206146e+00
   8.8017291e-01   1.3151204e+00
  -1.1090762e+00  -7.2332672e-01
   1.0578358e+00   9.6744897e-01
  -1.7866389e+00   3.2584455e-02
   1.1760042e+00   6.6772005e-01
   7.8866310e-01   1.3605937e+00
  -1.3359148e+00  -1.1242439e-01
  -7.9263318e-01   6.3287144e-01
   5.3002447e-01   5.2221838e-01
   4.3788691e-02   9.4780915e-01
  -3.0589591e-01   1.0164337e+00
   6.5545747e-01   1.4467408e+00
   6.1798246e-01   1.1345204e+00
  -9.4791469e-02   7.5599247e-01
  -7.5847915e-01   8.0236313e-01
  -1.3801682e+00   3.9965721e-01
   5.7548097e-02   1.3637271e+00
  -4.6139461e-02   7.5398285e-01
   1.9800282e-01   1.0117426e+00
   2.5989478e-01   6.2333721e-01
   5.8905609e-01   9.6666276e-01
   8.7356837e-01   1.8791539e+00
   8.8869899e-01   1.6814467e+00
  -6.2348716e-01   1.0509462e-02
  -7.8247674e-02   5.8230112e-01
   2.9981166e-01   1.5490957e+00
   4.3297344e-01   1.3950595e+00
  -2.5118162e-01   1.5113957e+00
   7.8236633e-03   1.1832605e+00
  -4.5064308e-01   1.1406581e+00
   1.2732692e-01   1.4249750e+00
  -8.4017894e-01   3.6843653e-02
   3.7993394e-01   1.6567737e+00
  -3.9537623e-01   5.9282466e-01
  -2.8688492e-01   2.0910013e+00
  -2.2063370e-01   1.1063446e+00
   1.4847788e-01   1.5350926e+00
   1.4368458e+00   1.1780481e+00
   1.2468759e-01   1.0751348e+00
  -1.7767385e-01   3.6100324e-01
   3.6642624e-01   7.6485259e-01
  -2.7022367e-01   6.2578041e-01
   2.3083271e-01   1.4355970e-01
   1.7320401e-01   9.9786199e-01
  -1.2367841e-01   1.6783001e+00
  -2.8173743e-01   3.0669774e-01
   2.7160279e-01   1.4315937e+00
   7.3421289e-03   6.1832608e-01
   6.2904405e-02   1.0474492e+00
   6.4228249e-02   1.0188875e+00
   1.1494916e-01   8.2881560e-01
   7.4082067e-02   5.3838623e-01
   8.5288579e-01   1.6741448e+00
   3.0254182e-01   8.1773625e-01
   2.0677036e-01  -3.7073484e-01
   1.1583057e-01   2.8287167e-01
  -7.6319286e-02   4.5081806e-01
   1.1322260e-01   6.7218935e-02
   6.1833027e-02   8.2187241e-01
  -9.9568930e-03   1.0580027e+00
  -5.1140526e-01   1.9625652e-02
  -5.0277138e-02   5.7560498e-02
  -5.4304586e-01   2.8073277e-01
  -9.2778064e-01  -7.2894028e-02
   7.0280776e-01   2.5310732e-01
  -5.6061285e-01  -4.3843451e-02
   3.8942741e-01  -9.8707398e-01
   1.1383432e+00   8.4736243e-01
  -2.2824906e-01  -6.8191191e-01
   5.1867323e-01   1.0354569e+00
   5.8822691e-01  -1.2449737e-01
   1.0896454e+00  -3.2330487e-01
   1.8577871e+00   7.2628907e-01
  -8.0242230e-01   2.9326165e-01
  -9.8926913e-01  -1.6334951e-01
  -2.3256081e-01  -4.8575909e-01
  -1.1641192e+00  -6.2138601e-01
   6.3541711e-01   1.2128646e+00
  -2.6569545e-01  -3.0058922e-01
   1.8243865e+00   3.0357860e-01
   9.9553609e-01   1.4583760e+00
  -1.3930934e+00  -4.8425393e-01
  -2.2882490e-01  -1.0909605e+00
  -1.1720552e+00  -3.1052473e-01
   3.8965082e-01   1.7466948e+00
  -1.3475253e+00  -3.9307623e-01
  -2.0050319e+00   1.9278925e-01
   4.0175297e-01   2.4510743e+00
   6.3906358e-01   2.9425141e-01
   9.1000655e-01  -8.4381990e-02
   6.5845506e-01   5.2541546e-01
   5.6236781e-01   4.2415769e-01
  -8.6234285e-01  -1.3666414e-01
  -1.5082401e+00   6.6243473e-01
  -1.8817020e-01  -5.6557203e-02
   9.4919277e-01   1.1232181e+00
   1.9714969e-01   1.2990074e+00
   8.6892990e-01  -7.5830648e-03
  -2.5329640e-02   5.5299256e-01
  -1.2423619e+00   1.2150504e+00
   9.6023486e-01  -9.4506892e-01
  -3.4884479e-01   6.0545311e-01
   2.0874145e+00  -1.1352804e+00
  -1.0688040e+00   5.5220319e-01
   1.5078827e-01   4.7586981e-01
  -1.3637239e+00   4.7977757e-01
  -1.3757857e+00   2.3634883e-01
  -1.1143043e+00   9.7211753e-01
  -1.1987088e+00   7.9956743e-01
  -1.7829332e+00  -1.1685195e-01
  -5.8259007e-01  -5.0636114e-01
   2.1104923e-01   2.9362727e-02
   1.0949575e+00   4.4007317e-01
   1.4474735e+00   3.0224863e-01
   4.6116427e-01   1.5789581e+00
   1.5714194e-01   1.5276260e+00
  -3.2389883e-01   1.2999649e+00
  -1.3614712e-01   1.4994899e+00
   8.1787207e-01   1.3309560e+00
   9.4892396e-01   1.3631083e+00
   4.8402359e-01   7.7615914e-01
   4.7412168e-01   6.1913676e-01
  -7.9083331e-02   1.0287194e+00
  -2.4066900e+00  -6.9529290e-01
  -2.4695951e-01   5.5020085e-01
  -1.5504112e-01   1.2378515e+00
  -1.9952315e-01   1.2664707e+00
   2.3962854e-02   1.0187748e+00
  -2.8835989e-01   9.6008570e-01
  -4.0665701e-01   1.2624849e+00
  -2.4431862e-01   9.3908762e-01
  -3.9246061e-01   3.3475173e-01
  -2.3864121e-01   1.2551312e+00
   7.6074374e-02   9.9065259e-01
   1.7568403e-01   8.1061620e-01
   4.8441010e-01   4.1577627e-01
   3.6812157e-01   2.5643215e-01
   4.2299628e-01  -1.0965962e-03
   7.1231536e-01   4.3930288e-01
   8.8851269e-01   4.2907387e-01
   5.4751187e-01   4.5380438e-01
   1.2192472e-02   8.8672121e-01
  -9.0328815e-02   8.0526436e-01
   4.7927049e-01   7.9392889e-01
   1.7156664e-01   1.0237800e+00
  -3.5502490e-02   5.9887463e-01
   7.7506215e-02   4.4083261e-01
   3.7843677e-02   9.1615378e-01
  -2.5914473e-01   3.9491008e-01
  -3.9340346e-01  -4.9216649e-01
  -3.1753936e-01   1.9371668e-01
  -3.1239253e-01   1.9862440e-01
   1.5239105e-01   7.5983401e-01
   2.9160564e-01   7.4965481e-01
   5.0339728e-01   3.4745809e-01
  -3.7397315e-01   5.6621382e-01
  -2.6658560e-01   7.6265303e-01
  -3.2648418e-01   9.4710270e-02
  -3.6877378e-01   6.3869031e-01
  -2.9223556e-01  -3.6813175e-01
  -4.3274607e-01   5.9485350e-01
   3.5626704e-02   8.1300598e-01
  -1.6228533e-01   1.0436853e+00
   2.7310380e-01   7.1941915e-01
   7.5379039e-01   1.0073096e+00
   3.7128761e-01   8.8268804e-01
   4.7181310e-01   4.7745766e-01
   7.7955043e-01  -1.9100375e-01
   8.1784437e-02   7.6099709e-01
  -5.4611329e-01   3.1676032e-01
   6.5587984e-01   5.3946221e-01
   7.7865477e-01   8.6429549e-01
   2.9202062e-01  -1.1883158e-01
  -3.0725215e-01  -3.9658931e-01
   2.8907517e-01   2.0694314e-01
   8.4852101e-02   7.0803902e-01
   5.0043397e-01  -3.8549199e-01
   3.3268994e-01   1.7738417e-01
   5.2362272e-01   1.0203541e+00
  -3.3269491e-01   7.6306095e-01
   4.4903034e-01   4.1789322e-01
   2.7304955e-02   8.6757149e-01
  -6.9013562e-01   4.3237587e-02
  -1.0902009e+00  -3.0744319e-01
  -7.2274889e-01   2.7297019e-01
   5.5607400e-02   8.1433044e-01
  -1.1613610e+00   4.8976223e-01
  -4.9996225e-02   1.3966705e+00
   1.3455823e-01   1.5216084e+00
  -1.0697818e-01   6.6529980e-01
  -6.4175071e-01   1.1798658e-01
  -3.3211634e-02   3.5632864e-01
  -2.4198433e-01   1.8569289e+00
  -1.9415778e-01   1.4390292e+00
   2.9689032e-01   1.2427781e+00
  -3.5457363e-04   1.4486063e+00
   7.5702031e-01   3.1525244e-01
  -5.1049808e-01   8.2158931e-01
  -8.0991966e-01   1.6642432e+00
   1.6881067e-01   6.7079416e-01
   1.4259838e-01   1.2750776e+00
  -1.3111592e-01   8.1195355e-01
   2.6731875e-01  -2.7885792e-01
  -6.6929921e-01  -9.6521245e-01
   8.4528741e-01   6.4209005e-01
   1.9901995e-01   1.5425013e+00
   5.7776228e-01   9.5233067e-01
   9.0894909e-01  -3.2119191e-01
   5.4690373e-01   7.3788523e-01
  -1.5472884e+00   2.9232273e-01
  -8.3320747e-01   3.1128515e-01
   5.0493259e-01   1.8975791e-01
   1.6854641e-01   1.2379099e+00
   5.2982939e-01   4.7241433e-01
  -1.7634031e-02   1.0969899e+00
   6.8143308e-01  -1.9407052e-01
  -7.3050208e-01   1.0294775e+00
  -2.0658176e-01   7.6875580e-01
  -1.7884365e-02   1.3726420e+00
  -3.3562331e-01   8.9875113e-01
  -2.5983823e-01   1.7284441e-02
  -1.5144160e+00  -2.4209653e-01
   1.1480676e+00  -4.2431466e-01
   4.8076989e-01   9.6272043e-01
   4.9354387e-01   6.6969059e-01
  -1.2495564e-01   1.8260172e+00
  -4.5759395e-01   2.1407514e+00
   4.1658781e-01   1.5879370e+00
   2.8284037e-02   1.6684777e+00
  -2.8511456e-01   1.2462850e-01
   1.6632000e-01  -6.3287858e-01
  -6.8612747e-01   1.0380224e+00
   1.6264860e-01   1.7870731e+00
   8.7452955e-01   1.7070785e+00
   5.6235429e-01   1.1456067e+00
  -3.8591334e-01   2.1172140e+00
  -2.8931939e-02   1.0215330e+00
   5.6808448e-01  -3.6201130e-01
   4.7870417e-01   4.2822319e-01
   1.1447866e-01   6.8959747e-01
  -5.7126707e-01  -1.6888470e-01
   9.2618637e-02  -1.1214225e-01
  -3.6106557e-01  -2.4517011e-01
  -5.6364070e-01  -2.2226845e-01
   2.5188900e-01   3.1925053e-01
   3.4631296e-01   1.2403767e+00
  -1.4060397e-01   4.7174042e-01
   1.4066659e-01   4.6756917e-01
   1.9295915e-01   1.2669459e+00
   8.1956325e-02   6.3144958e-01
   4.6361704e-01   1.7351086e+00
   3.3912901e-01   9.3912345e-01
  -3.8199501e-01   1.3539514e-02
  -4.8567565e-01  -2.8141828e-01
  -3.8776633e-01   1.0866434e-01
  -1.1383844e-01  -9.0924634e-01
  -2.1567748e-01  -9.8726477e-02
   3.0080558e-02  -8.8406980e-01
   8.2279187e-02  -9.2208382e-02
  -1.2838290e-01  -3.6834591e-01
  -7.4950057e-02  -6.1697887e-01
   4.1021173e-01   1.3646110e-01
  -2.7562361e-02   5.8514851e-01
   5.7977050e-01   3.6463214e-01
   9.3262129e-02  -8.6116268e-02
  -4.2653339e-01  -1.8417383e-01
  -1.7297697e-01   6.2108030e-01
   4.1676515e-01   2.1889727e-02
  -2.2024147e-01  -4.5271099e-02
  -1.5368727e-01   6.9274201e-01
   3.4011863e-01  -1.4628173e-01
  -1.7381566e-01   3.4050248e-01
  -2.4979114e-01   6.2585214e-01
   1.2447218e+00   1.1592139e+00
  -3.2906244e-01   6.5725970e-01
  -1.3641227e-01   5.7582520e-01
  -2.3486269e-01   4.9619050e-01
  -3.2586011e-01   3.6677435e-02
  -4.2762948e-01   1.9895410e-01
  -2.0641474e-01   7.8070110e-01
  -1.1316512e+00   1.3232606e+00
  -8.2079905e-01   1.6617873e-01
  -1.2294385e-01   1.5098949e-01
  -3.3499605e-01   1.7446548e-01
  -6.5209779e-01   4.9009667e-01
  -7.4769437e-01   8.2816565e-01
  -5.2022549e-01   6.8171585e-01
  -9.9257277e-02   7.4297150e-01
  -3.4237355e-01   8.3853860e-01
   2.1325708e-01   3.5625186e-01
   1.3648163e-01   1.0781298e+00
  -3.7273489e-01   1.1883512e+00
   4.8896143e-01   1.1549336e+00
   4.3496325e-01   2.7987661e-01
  -5.7505069e-02   6.8498745e-01
   7.7653828e-01   4.7294536e-01
   3.4501012e-01   6.0437414e-01
   2.6770241e-01  -1.4185139e-01
   5.6394571e-01   4.6307660e-01
   9.9335680e-01   6.6261416e-01
   9.8206193e-01   1.4701280e+00
  -3.5933971e-01   7.6572521e-01
   1.0833469e-01   2.7882386e-01
  -2.1942580e-01   6.4492146e-01
  -1.9908964e-01   3.3318111e-01
   1.1446930e-01   7.9762623e-01
  -2.4521740e-03   7.2160908e-01
   3.8462380e-01   9.0937554e-01
   7.3749413e-01   1.3410591e+00
   3.9700556e-01   1.1005139e+00
   8.4718204e-03   7.6449253e-01
   1.6700245e-01   1.0041529e+00
  -1.5052413e-02   4.8873162e-01
  -2.6258469e-01   1.0991173e+00
   2.9429308e-01  -3.4760777e-01
   7.0837997e-01   7.7524653e-01
  -4.3150699e-01   1.7237111e-01
  -9.5261001e-01   5.5065149e-01
  -1.3142005e-01   8.0936445e-01
  -3.4659331e-01  -2.3003119e-01
   2.5693918e-01   5.3261674e-02
   6.5166867e-01   1.0697496e+00
   5.6496224e-02   2.3041906e-01
  -3.6520479e-01   2.2723737e-01
  -2.6532053e-01   5.0654245e-01
   7.3976729e-02   1.2284087e+00
  -1.6322574e-01   9.1878767e-01
  -4.7423212e-01   2.0161843e-01
   4.0168159e-01   5.4673393e-01
   1.4901224e-01   1.8558272e-01
   1.5597820e-02   1.3653424e-01
  -6.5591765e-01  -3.6449816e-01
   1.0734254e-01  -2.2559739e-01
   4.7295853e-01   2.2802421e-01
   3.2558902e-01  -1.5688044e-01
   3.7607674e-01   3.9862915e-01
   6.3096119e-01   4.9715016e-01
  -4.4079780e-01  -5.6427515e-01
  -5.4029889e-01  -3.6919920e-01
  -2.0116012e-01  -4.2910228e-01
  -2.5320793e-01  -4.6052450e-01
   7.9065952e-02   8.9946132e-02
  -2.3800084e-01  -3.5403061e-01
   4.0561422e-01   6.1396035e-01
   3.3000548e-01   7.2223230e-01
   1.0007551e+00  -2.5269994e-02
  -3.2316898e-01   1.2603568e+00
  -6.6870468e-01   6.7184601e-01
  -3.8088604e-01   8.5368893e-01
   1.8418015e-01   5.3734712e-01
   1.3137178e+00  -4.5717315e-01
  -7.8798235e-02   1.2394321e+00
  -5.9935817e-01   9.8527929e-01
   2.6957231e-01  -1.1556912e+00
  -2.2952131e-01   9.5475317e-01
   4.4966723e-01  -1.3291143e+00
  -5.9136062e-01   4.0257603e-01
  -3.7798258e-01   1.0745466e+00
  -9.2231655e-02  -7.3783458e-01
  -1.5661381e-01   8.3675456e-01
  -4.5488625e-01   2.7696753e-01
   1.6730038e+00  -1.5453359e-01
   9.6422980e-01   4.0296156e-01
  -1.0788859e+00   7.2718572e-01
  -8.8442364e-01   3.8817971e-01
  -5.8890784e-01   1.0478829e+00
   1.0295980e+00   7.3259957e-01
  -2.8874178e-01   6.2543244e-01
  -1.5450803e-01   6.1422476e-01
   3.6663222e-01   2.4046208e-02
  -3.5849251e-01  -2.3782566e-01
  -6.7398251e-01   2.6559303e-01
   1.1637443e-01   8.0547137e-02
   1.2941646e-01   2.9000207e-01
   1.4582742e+00  -8.0680750e-02
  -1.0695171e-01   4.7966941e-01
  -2.9389646e-01   4.9535521e-01
   3.3090005e-01  -3.6251730e-01
  -4.4531065e-01  -1.3290871e-03
  -1.1943279e+00  -2.4913612e-01
  -5.5147279e-02   3.8326345e-01
  -4.8482664e-02   6.1344045e-01
  -4.5031849e-01   3.2288697e+00
   7.6712945e-01   3.5051880e+00
   9.9927423e-01   2.8234790e+00
   8.1891242e-01   2.3203007e+00
   3.7269307e-01   3.2458276e+00
   6.1186877e-01   9.5683571e-01
   1.1406965e+00   5.1424553e-01
   1.1193047e+00   6.4204798e-01
   1.2432349e+00   2.6656999e+00
  -1.6563030e-01  -2.9035059e-01
  -8.8258729e-02  -2.1806464e-01
  -9.0251716e-01   3.4759337e-01
  -1.0221823e+00  -1.3759222e-01
  -1.2593649e+00  -2.2633516e-01
  -1.3547527e+00   8.4911523e-01
  -8.5477004e-01  -4.5021312e-01
  -8.7168957e-01  -5.9374078e-01
   7.1019046e-02   2.1596804e-01
   8.8474111e-02   5.7073348e-01
  -4.1251362e-03   1.0042854e-01
   2.6478854e-01   2.9135192e-02
   1.6934729e-01   8.0582500e-01
  -9.4799278e-02   3.8100669e-01
  -1.5815098e-01   8.5595604e-01
  -3.3655360e-01   7.2822170e-01
   9.5102832e-01   7.4561428e-01
   5.7863764e-01   2.9930692e-01
   1.1838437e+00   1.1963196e+00
   8.2192968e-01  -1.3783785e-01
   1.1946402e+00   5.3558894e-01
  -2.7323394e-01   1.0736378e+00
  -5.1521842e-01   6.0255709e-01
   3.8507771e-01   4.9307458e-01
   2.5565258e-01   6.9393846e-01
  -5.0715499e-01   6.7922490e-01
   2.4942907e-02   1.2638667e-01
   2.7592124e-01  -5.4714113e-02
   1.3965550e-01   7.5786745e-01
  -3.4426882e-01   2.5013633e-01
   3.3289214e-01   6.1380275e-01
  -8.5842979e-01   9.1408803e-01
  -1.1355395e+00   1.5905677e-01
  -1.0184668e+00  -4.1368813e-02
[truncated: 297,067 more chars]
