# Supplementary material for: Multiplexed imaging of nucleome architectures in single cells of mammalian tissue
Source: Nat Commun. 2020 Jun 9;11:2907. doi: 10.1038/s41467-020-16732-5 (PMC7283333; doi:10.1038/s41467-020-16732-5)
Supplement: Supplementary file 11 — Source Data [file 41467_2020_16732_MOESM11_ESM.zip › Source Data/FigS4i_Proerythroblast.txt]

   3.1794452e-02   2.0234232e+00
   1.7887524e-01   2.1538091e+00
   4.8145943e-01   3.1374576e-01
   6.3626930e-01  -5.2063593e-01
   5.8206254e-01  -1.0799159e+00
   5.0050970e-01  -1.1380583e+00
   3.4301697e-01  -4.6053255e-01
   8.1603148e-01  -4.8412729e-02
   4.4587693e-01   5.2509051e-01
  -3.9533072e-01   1.7049950e+00
  -6.1445294e-01   1.9701819e+00
  -6.0505793e-01   2.3455515e+00
  -9.7939269e-01   2.0370132e+00
   7.8626311e-01  -1.5392359e+00
   2.2885161e-01   2.0278064e+00
   6.0300652e-01  -5.9632136e-01
   3.8159984e-01   2.3361061e-01
   5.3568624e-01   9.2050989e-01
   8.9832003e-02   1.0172362e+00
  -3.1330100e-01   2.2580081e+00
  -5.5400035e-01   2.0015866e+00
  -2.9447778e-01   2.3043336e+00
   8.3276149e-01  -1.9004581e+00
  -2.2800509e+00   1.4823176e+00
  -1.9965623e+00   1.7941782e+00
  -6.8791146e-01   1.4282254e+00
   1.4478971e+00  -1.6014061e+00
  -2.0125577e-01   2.2882936e+00
  -1.2993937e+00   2.5420704e+00
  -8.4963629e-01   2.6880219e+00
  -1.3604008e+00   3.5482336e+00
  -1.1749759e+00   2.7744986e+00
  -1.6237788e+00   2.0275728e+00
  -1.2752421e+00   1.2763856e+00
  -1.1630998e+00   1.7210403e+00
  -1.6016457e+00   2.5197818e+00
  -1.2568797e+00   2.7197557e+00
  -7.5385164e-01   2.2762719e+00
  -4.0974031e-01   2.2523210e+00
   6.2715541e-02   1.6678206e+00
  -3.6235552e-02   1.4384173e+00
  -9.9696244e-02   2.0649146e-02
   7.7116696e-01  -3.5707147e-01
   7.4085788e-01  -5.8713750e-01
  -4.1488085e-02  -2.8788824e-01
  -4.2226307e-01  -2.8364790e-01
   2.9415996e-01  -1.2091878e+00
   1.0523738e+00  -1.1424050e+00
   1.2255860e+00  -5.6998105e-01
   1.6912533e+00  -4.6313158e-01
   1.6939657e+00  -5.1257686e-01
   1.2860495e+00  -1.0818601e+00
   9.4655636e-01  -1.4758045e+00
   5.2761827e-01  -1.8641007e+00
   9.0832996e-01  -1.5121268e+00
   1.2655238e+00  -1.0099030e+00
   9.0217072e-01  -1.3674042e+00
   3.3875099e-01   9.6053466e-01
  -1.4251666e-01   1.8821054e+00
  -7.1265229e-01   2.1583816e+00
  -9.5025055e-02   1.0520373e+00
  -5.9501071e-03   4.0651094e-02
  -1.1870826e-01  -7.5054673e-01
   3.9951283e-01  -2.2441145e-01
   9.5941811e-02   4.0736582e-01
  -3.1281923e-01   1.4858642e+00
  -2.2882867e-01   7.6901231e-01
   1.9843271e-02   2.0164081e+00
   4.6727504e-01   1.7678006e+00
  -8.3302270e-02   8.6334522e-01
   3.5861770e-01   1.1202059e+00
  -5.8645182e-01   2.1265512e+00
  -1.9776652e-01   2.1407004e+00
  -2.8743018e-01   2.4757892e+00
  -3.3368341e-02   2.0730399e+00
   1.3279145e-01  -6.7489350e-01
   3.0083432e-01   9.3651681e-01
   2.4574943e-01   1.0713068e+00
   2.2519537e-02   2.3099310e-01
   4.2298302e-01  -9.0821072e-01
  -4.3176668e-01   1.0507953e+00
  -8.4957171e-01   1.3841537e+00
  -9.0033489e-02   5.1441867e-01
  -1.7598871e-01  -2.1931149e-02
   1.7845424e-01   8.1260963e-01
   1.9420153e+00   6.8420674e-01
  -3.2875516e-01   8.0880529e-01
   7.6762125e-02   6.6607460e-01
   5.7132279e-01   6.3625176e-01
   3.9784196e-01   7.3260863e-01
  -6.4363972e-01   1.3573580e+00
  -6.1043104e-01   1.1553328e+00
  -7.7689273e-01   1.0829240e+00
  -4.8968366e-01   9.9131311e-01
   7.3176034e-01   1.0858193e+00
  -2.6049935e-01   8.7002237e-01
   4.9605105e-01   1.0528582e-01
   5.2829392e-01   1.1367753e+00
   2.8566439e-01   8.6864405e-01
  -2.9740559e-01   9.0477405e-01
  -1.9548891e-01   7.4855821e-01
   4.2051638e-01   8.3645484e-02
   1.1136202e+00   2.7091002e-01
  -2.6878213e-01   1.3911270e-01
   9.0790837e-02   9.0616992e-01
  -5.1558238e-01   7.0812722e-01
  -5.0629636e-01   7.0050671e-01
   1.0256432e-01  -2.1151924e-02
  -4.9484028e-01   6.0003825e-01
  -7.5577322e-01  -4.7536366e-01
  -9.1326408e-01  -5.2657431e-01
  -5.6054605e-01  -2.4884569e-01
  -4.6339925e-01   1.9055046e-01
  -7.2018958e-01   2.0179158e+00
   5.9233500e-01   1.2398629e+00
  -6.3739994e-02   1.0247676e+00
  -9.1492335e-02   1.4835094e+00
  -6.1728970e-02   1.7494088e+00
  -3.2243442e-01   1.7421140e+00
  -5.3354159e-01   1.6581701e+00
  -1.9143802e-02   1.1993458e+00
  -1.2235041e-01   1.4175897e+00
  -2.0694970e-01   1.3943911e+00
  -6.2124046e-01   2.3235926e-01
  -3.7415828e-01   6.8264229e-01
   3.0832202e-02   9.1395480e-01
   1.2393266e+00   6.0169227e-01
   7.6916785e-01   8.5662490e-01
   3.2809804e-01   9.4561788e-01
   2.2460008e-01   1.3287788e+00
  -5.6943373e-01   1.2258524e+00
  -4.4074783e-01   1.5573166e+00
   2.5104730e-01   6.8437447e-01
   8.1512215e-01   7.5095407e-01
   7.5504238e-01   7.7301369e-02
   4.8793353e-01  -4.4527109e-03
   7.0365734e-01   8.9566744e-01
   6.4297121e-01   1.0976258e+00
  -5.3752639e-01   9.5295692e-01
  -6.8002189e-01   4.9699299e-01
  -6.5962173e-01   5.5785082e-02
  -2.3698400e-01   6.7960994e-01
  -3.5050227e-01   4.1235953e-01
  -6.4744846e-01   1.0784878e+00
  -7.9372718e-01   1.1152515e+00
   3.1562346e-01   9.6192551e-01
  -1.7535988e-01   1.3500649e+00
   6.6318543e-01   8.1616137e-01
   5.9888158e-01   4.1734379e-01
   4.9518916e-01   9.2112731e-01
   5.3012453e-01   1.2825767e+00
  -3.5733480e-01   1.2952525e+00
   3.4844258e-01   9.6195024e-01
  -2.3049074e-01   6.5253496e-01
   3.6279316e-01   3.5925028e-01
   4.0798282e-01   8.3832178e-01
   5.6789017e-02   4.1713534e-01
   8.9000562e-01   3.6745582e-01
   2.1715440e-01   1.6826025e+00
   1.6641420e+00   1.5949574e+00
   2.6208732e-01   7.5655907e-01
   3.5368289e-01   1.0244170e+00
   8.0273764e-01   1.5507507e+00
   3.0818416e-02   7.5564317e-01
  -6.4560770e-01  -5.6276559e-01
  -7.5256366e-01  -4.5063900e-01
  -8.1161091e-01  -1.7647001e-01
  -1.3560025e-01   1.1533249e+00
   2.9852225e-01   9.1529290e-01
  -1.9990321e-01   7.8482929e-01
  -1.0528499e-01   1.1750456e+00
  -3.9849634e-01   2.4485833e-01
   8.2594212e-02   7.6845861e-01
   4.7297147e-01   7.4211174e-01
  -3.9252122e-01   4.4747973e-01
   7.3699043e-02   7.6997917e-01
  -5.6476911e-01   6.2517829e-01
  -5.5989570e-01   1.1453678e+00
  -7.8898320e-01   9.1033584e-01
  -2.5426867e-01   3.3866396e-01
  -5.6551461e-02   2.7877590e-01
  -2.7235986e-01   3.2473378e-01
   4.7968643e-01  -6.9242768e-02
   5.0083841e-01   2.0943245e+00
   7.6034282e-01   1.0195875e+00
   6.0562460e-01   7.9961749e-01
  -1.0208715e-01   1.4786984e+00
  -5.6439847e-01   6.3474217e-01
   4.7260907e-01   7.4289476e-02
   2.2844544e-01   8.5724053e-02
  -5.2693716e-02   2.7186363e-01
   2.9109409e-01   3.6482457e-01
   7.0544450e-01   8.7823863e-01
   1.2753768e+00   1.9256377e+00
   8.4975189e-01   1.3970748e+00
   5.6899378e-01   5.1664173e-01
   2.8957688e-01   4.6967663e-01
  -7.9087646e-01   5.8663542e-01
  -1.1383114e+00   1.4900258e+00
  -8.1918529e-01   1.2416560e+00
  -8.7016840e-01   5.8109517e-01
  -1.2709679e+00   3.5587048e-01
   1.5892457e+00  -1.0964907e+00
   3.9493784e-02   1.6138376e+00
  -1.3678288e+00   4.1952644e-02
   7.3848971e-01   1.2722294e+00
  -3.5900091e-02   7.1271483e-01
  -1.1638065e+00   2.4819818e-01
   4.6121689e-01   7.7868017e-01
  -7.6797703e-01   2.7987189e-01
   1.7618753e-01   9.6768421e-01
   3.5214949e-01   9.3485386e-01
   5.6108814e-01   9.4065814e-01
  -5.4837822e-02   8.9130840e-01
  -1.9079498e-01   1.3847720e+00
   2.5536113e-01   1.3061840e+00
  -5.1444481e-01   1.4024716e+00
  -2.6809127e-01   1.4485068e+00
   3.4016826e-02   1.2680997e+00
  -3.2618228e-02   1.1079633e+00
   2.4593705e-01  -4.8434723e-02
   5.2596253e-01  -2.5040732e-02
  -3.8964540e-01  -7.9328208e-01
   6.7706857e-02  -2.6193598e-01
   1.1946786e+00  -3.8405247e-01
   9.0447114e-01  -4.2432506e-01
   4.2559158e-01   3.0868374e-01
  -5.4211312e-01   8.5942174e-01
  -3.7961476e-01   9.1787671e-01
  -4.7290410e-01   1.4517456e+00
  -1.9910274e-01  -3.6760115e-01
   3.5007555e-01  -4.6507359e-01
   6.1336640e-01   3.0750259e-01
   2.7475736e-01   9.5730903e-01
   6.6414935e-02   9.9312288e-01
   9.3573137e-02   2.2272616e-01
  -6.4898303e-02   1.1330842e+00
   4.7696472e-01   1.3899381e+00
   9.8802649e-02  -1.9428375e-02
  -3.1509213e-01   2.7918604e-01
  -4.6261093e-01   1.4953700e+00
  -3.4040868e-01   1.1624176e+00
  -2.9205852e-02   7.7937490e-01
   2.7344390e-02   8.5473600e-02
   3.9933725e-01   3.9572368e-01
  -3.3924909e-01  -4.8224331e-02
  -2.6528831e-01   1.1009733e+00
  -7.1763472e-01  -1.6154466e-01
  -2.8422105e-01   1.0585985e+00
  -3.0964485e-01   8.6900835e-01
  -2.0338913e-01   9.0879482e-01
  -9.1278354e-02   1.3378201e+00
  -2.7667512e-01   7.8226495e-01
   5.4371271e-02   5.4235746e-01
   6.5848881e-01   6.0460273e-01
   5.5338543e-02   7.6413505e-01
   3.2475040e-01   1.0885218e+00
   5.6650635e-01   4.2867130e-01
   4.1582187e-01   5.0501823e-01
  -5.6067638e-01   1.1601717e+00
  -2.5413877e-01   9.6976799e-01
   8.3780699e-02   8.6636830e-01
   3.2821746e-01   9.6168898e-01
  -2.1702487e-01   9.7396037e-01
  -8.4859054e-01   7.0636348e-01
  -4.0557238e-01   4.4154299e-01
  -5.1531754e-01   6.6793439e-01
   9.3653725e-01   4.9079289e-01
  -1.2554656e-01   5.4148874e-01
   3.8868468e-01   4.6858696e-01
   5.1553837e-01   1.2219151e+00
  -5.6291041e-01  -1.0553408e-01
  -4.7030479e-01   6.6477201e-01
  -5.6314260e-01   5.5878550e-01
  -3.8430244e-02  -3.7657505e-01
  -3.0132331e-01  -3.7447602e-01
  -5.6363014e-01   8.9575832e-01
  -6.1920166e-03   6.1497049e-01
   1.1275011e-01   6.7448915e-01
   2.0820508e-01   8.4954930e-01
   9.5408432e-01   5.5114151e-01
   1.0768978e+00   7.3750785e-01
   7.1470265e-02   1.4796498e+00
   1.8112977e-01   1.3645215e+00
   2.5924782e-01   1.3027833e+00
   7.2377766e-01   6.2887614e-01
   9.1213518e-01   2.2637643e-01
   4.0971054e-01   3.5784220e-01
   7.3608726e-02   1.0518927e+00
  -1.2794629e-01   6.0242336e-01
  -1.8221505e-01   7.5172864e-01
  -5.1027129e-01   1.2544134e+00
  -6.9587918e-01   7.5890582e-01
  -8.7736443e-01   1.1866795e+00
  -2.1202660e-01   1.0774728e+00
  -9.0459607e-01   1.1140533e+00
  -3.3140319e-01   4.0627516e-01
   6.0943840e-01   4.2370618e-01
   4.3943778e-01   2.0993143e-01
   5.4008421e-01   6.1315238e-01
  -3.9824438e-01   1.2636107e+00
  -5.6958565e-01   8.2391540e-01
  -7.8155972e-01   6.7311946e-01
  -3.0136427e-01   8.3540255e-01
  -2.5950178e-01   9.4322808e-01
   2.9319160e-01   7.3202254e-01
   2.8636503e-01   4.9288069e-01
   9.1146284e-02   4.5539487e-01
  -2.8652236e-01   7.6581223e-01
  -1.0289639e+00   5.1208707e-01
  -1.1021565e+00   3.9934697e-01
  -5.6083938e-01   3.6138444e-01
   8.5818381e-01   3.5079103e-01
   1.6637384e+00   2.8203389e-01
   9.4982372e-01   3.1799740e-01
  -3.7111112e-03   2.0304529e-01
  -6.1745796e-01   1.5322725e-02
   3.9136354e-02  -3.2724667e-01
  -5.2809723e-01   9.4610168e-02
  -4.5191275e-01   2.0212111e-01
  -1.6742652e-01  -1.4257674e-01
   8.7892560e-01   5.9721690e-01
  -1.3095277e-01   9.5222439e-04
   1.1997586e-01  -7.3128872e-01
   7.5025232e-01  -6.5818010e-01
  -2.7753553e-01   6.5045572e-01
   8.4935138e-02   6.0560658e-01
   2.2116658e-01   6.6379104e-02
   1.5467112e-01   9.1461891e-01
   9.3077951e-01   1.2029847e+00
   3.1574862e-01   1.3356695e+00
  -2.1051915e-01   1.5108285e+00
   1.1250630e-01   1.6581116e+00
   1.8663168e-02   1.1284629e+00
  -1.7551410e-01   9.4872082e-01
   2.4505045e-02   6.9932716e-01
   4.5594058e-01   8.3756225e-01
   1.9827442e-01   4.2141602e-01
   7.3481955e-02  -4.9345320e-01
  -6.3601363e-01  -7.6803829e-02
   1.0225744e-02   3.9835754e-01
  -1.8504288e-01  -5.2949110e-02
  -5.0194107e-01   6.5541809e-01
   2.9050524e-01   1.3893310e+00
   1.0431987e+00   9.5220889e-01
   1.8969831e-01   1.5229597e+00
  -5.5592883e-01   1.0080052e+00
  -5.2955855e-01   8.2811300e-01
  -5.4402079e-01  -2.8693116e-01
  -5.0822588e-01  -1.0471969e+00
   2.2125510e-01   2.5352198e-01
   1.5574382e-01   4.6035812e-01
  -1.5358934e-01   8.2418021e-01
   1.0936614e-01   1.2828765e+00
   1.5032062e-01   1.3441509e+00
  -2.4881217e-01   1.3603697e+00
  -1.0125393e-01   1.4107822e+00
   1.4464112e-01   1.9486316e+00
  -2.5079720e-02   1.4914960e+00
  -2.3401972e-01   1.3742619e+00
  -4.3626888e-01   1.8089762e+00
  -3.9060961e-01   8.6134089e-01
  -2.9185927e-01   8.6479696e-01
   5.7527034e-01   6.8801628e-01
   1.0596057e+00   1.2823848e+00
   7.8972537e-01   5.0906018e-01
   1.1883260e-01   8.8960503e-01
   1.4603133e-01   4.0080786e-01
  -1.7457051e-01   2.0738075e-01
  -2.1222363e-01   9.9138601e-01
  -3.7879177e-01   9.6149932e-01
  -3.4575623e-01   3.2081938e-01
  -3.5471962e-01   1.5981253e-01
  -1.6804535e-01   1.0009067e+00
   5.7779793e-02   9.7085362e-01
   2.4748505e-01   4.7482393e-01
   2.4262193e-03   1.0120440e+00
  -3.5288918e-01   1.4226088e-01
   9.0005735e-02  -1.7194074e-01
  -1.7094291e-01   6.0254860e-01
  -1.8880254e-01   5.8458272e-01
  -2.7976968e-01   4.4442796e-01
   7.3467438e-01   9.9590570e-01
   4.2483661e-01   9.6193009e-01
  -7.2783402e-01   5.2804201e-01
  -3.3638941e-01   1.4807979e+00
  -6.4322228e-02   7.7234891e-01
  -7.4400755e-02   7.7496136e-01
   2.4286031e-01   1.1070504e+00
   1.5761602e-01   4.5093905e-01
   2.1213692e-01   7.2139324e-01
   2.0832049e-01   7.4989860e-01
   8.2443207e-02   1.0632771e+00
   5.9650963e-01   1.7241601e+00
   1.7591755e-01   1.2745739e+00
  -2.6172247e-01   1.5428601e+00
  -2.2302719e-01   1.1268249e+00
  -3.0252943e-01   1.0528850e+00
  -2.9938474e-01   1.1991854e+00
  -3.2796514e-01   7.8074891e-01
   2.9418670e-03   6.6423803e-01
   8.9608811e-03  -1.7521832e-01
  -2.1772183e-01   7.9797189e-01
   5.4961884e-01   1.1951531e+00
   1.3715533e-01   2.5164694e-01
  -5.9179699e-02  -8.9300857e-01
  -3.2087552e-01   4.8561724e-01
   3.9204116e-02   7.0364847e-01
   6.3184560e-02   4.1471007e-01
   1.0639689e-01   9.5046856e-01
   8.5937915e-01   9.5027452e-01
   5.7021714e-01   2.4805007e-01
  -2.4621407e-01   6.4942846e-01
  -3.4653990e-01   3.7728157e-01
   1.3329782e-01  -7.2022566e-01
  -8.1213500e-02  -8.8670027e-01
  -2.9710880e-01   9.3800088e-02
  -1.9073620e-01   2.1468104e-01
  -8.7723773e-02   8.6735711e-01
  -2.0126793e-01   5.9511823e-01
  -6.1997416e-01   9.5793569e-01
  -5.3881867e-01   1.8039822e+00
   1.1199652e-01   8.3638163e-01
  -6.8350910e-01   1.1517360e+00
   6.3270176e-02   8.7687670e-01
  -6.9219542e-01   1.2375123e+00
   1.4979735e-01   4.7819980e-01
  -8.9870564e-01   1.3489192e+00
  -4.4338150e-01   1.3765315e+00
  -4.2541867e-01   1.2170001e+00
   2.1786013e-01   1.1605257e+00
   7.1756476e-01   1.0564680e+00
   6.3474828e-01   9.0788067e-01
   5.6143438e-01   6.2760125e-01
   5.8706914e-01   1.9158762e-01
  -2.3966635e-01   9.6885739e-01
  -2.4292397e-01   1.0049298e+00
   1.6901688e-01   8.0486372e-01
  -6.1484338e-02   7.3363642e-01
  -4.2838887e-01   5.0986621e-01
  -3.7692056e-01   9.0199958e-01
  -3.4576113e-01   1.0957007e+00
   3.1263363e-01  -8.0673023e-01
   4.1841296e-01   2.6924211e-01
   6.4280077e-01   6.3217030e-01
   4.3223125e-01   3.9244535e-01
   4.1479157e-01  -2.9173394e-01
   5.6352058e-01  -3.7155051e-01
   4.8677050e-01   8.6392792e-01
   4.4283936e-01   1.1864726e+00
   4.1224586e-01   4.0961023e-01
  -1.0399124e-01   2.4221670e-01
   5.0104728e-01   1.1845420e+00
   4.7464468e-01   5.1907268e-01
   5.4844327e-01   8.2721138e-01
  -1.0059690e-02   1.4839771e+00
   4.6073348e-01   5.6770270e-01
  -4.9278918e-01   1.3539686e+00
   1.5842275e-01   8.7028658e-01
  -5.0642093e-02   8.1927585e-01
   1.8601181e-02   7.1064334e-01
   2.8215366e-01   6.8734332e-01
   9.3083650e-02   2.5613159e-01
   8.6028584e-02   2.4470216e-01
  -5.9818846e-01  -3.2221814e-01
  -9.8771903e-01   4.1335506e-01
   5.8026947e-02   9.3558239e-02
  -5.4993973e-01   4.3879577e-01
   3.9790172e-01  -4.6989220e-01
  -4.3740407e-01  -1.8428352e-01
   5.5890788e-03  -4.0740491e-01
   1.2134439e-01  -2.4689365e-01
  -8.1232005e-02   9.5313849e-01
  -9.8890868e-02  -1.3284173e+00
  -2.0847351e-01   4.6764286e-01
  -4.5140852e-01   1.9992526e-01
  -4.7713798e-01   7.7029443e-01
   1.4608540e-01   5.1766187e-01
   3.1502592e-01   7.5678287e-01
  -2.5752421e-01   6.8717827e-01
  -8.6341168e-01   1.0403907e+00
  -2.4267995e-01   1.2930689e+00
   9.1426249e-01   1.7351748e+00
   6.2736591e-01   1.4543678e+00
  -8.4931212e-02   8.8463810e-01
   3.3042620e-01   1.3169516e+00
   6.5252357e-01   1.4834400e+00
  -3.8673831e-01   6.3483435e-01
   7.2740769e-02   4.9150347e-01
   4.6404812e-01   1.9583532e-01
  -4.2513839e-01   1.0492352e-01
  -6.3241940e-01   6.9222622e-01
  -1.0312967e+00   1.3570827e+00
  -2.3386993e-01   8.7246515e-01
  -8.5627867e-02  -9.8157223e-02
  -2.3787528e-01   2.9794191e-01
  -1.8555701e-01   1.8855628e-01
   3.5399889e-01   3.4077379e-01
   1.7515539e-01   3.2286211e-01
  -3.5200156e-01  -1.0512809e-01
   2.0522147e-01   7.4242106e-01
   4.9396901e-01   4.0450901e-01
   2.6824835e-01   2.3153855e-01
  -3.4920311e-01   1.7159902e+00
   7.4000054e-01   8.3631153e-01
   4.0116532e-01   2.1761356e-01
   8.7217447e-01   1.2001628e+00
   3.9167009e-01   8.7769448e-01
   3.7488341e-01   8.5700498e-01
  -1.1473790e+00   3.0330226e-01
  -1.2566504e+00  -1.1315070e+00
   8.9638209e-04   1.0074701e+00
  -7.8152422e-02   9.8676827e-01
   7.5304971e-02   9.1878721e-01
   2.2222451e-01   1.2542916e+00
  -7.3781606e-01  -4.5786328e-01
   4.8083708e-01   5.2724582e-01
   2.6137107e-01   9.2696569e-01
   2.7005607e-02   7.8038232e-01
  -6.7361546e-02   8.6586505e-01
   1.4072579e-02   8.2231525e-01
   2.2327792e-01   6.3903201e-01
  -2.7873713e-01   1.0143413e+00
  -4.5047524e-01   7.1594192e-01
   1.0015706e-01   7.1264382e-01
  -5.9753973e-01   1.4835038e-01
   4.5862225e-01   6.4841880e-01
   2.6296031e-01   9.9666091e-01
   5.6691167e-02   1.1547716e+00
   1.2860740e+00   8.9817021e-01
   1.1817845e+00   8.5422391e-01
   1.2897490e+00   1.9386457e-01
   1.5317301e+00   3.3635227e-01
   1.6198525e+00   9.9570083e-02
   1.5628419e+00   2.2893733e-01
   5.3249894e-01   2.6148355e-01
   1.9202272e-01   2.8926000e-01
  -5.3401651e-01   6.4371173e-01
  -1.1952743e+00   8.9840326e-01
  -1.0037503e+00   4.5907941e-01
  -5.5859177e-01   1.7080230e-01
  -5.2006667e-01   4.3622591e-01
  -4.7715114e-01   6.0233017e-01
   7.0180243e-01  -2.7412515e-01
  -3.6333180e-01   5.2340257e-01
  -9.9766660e-01   5.3604428e-01
  -4.1548252e-01  -1.8131658e-01
  -3.8960656e-01  -3.1452610e-01
  -6.7181533e-01  -2.0912376e-02
  -5.9667449e-01   1.6981631e-01
  -1.0470942e-01  -3.5354538e-03
  -5.6349380e-01   9.6598945e-02
   3.0390408e-01  -1.4635252e+00
   6.6515403e-01  -1.5633188e+00
  -4.8179837e-01  -4.0974361e-01
  -3.9172130e-01  -2.9773047e-01
  -1.0606312e+00   1.1991655e+00
  -5.4163207e-01   1.2472828e+00
   4.3864765e-01   1.1552308e-01
  -3.2998486e-01   4.1671894e-02
   2.6824912e-01   6.0357298e-01
  -1.7045823e-01   5.3076618e-01
   3.7799344e-01   3.3934909e-01
   7.7829889e-01  -4.6783204e-01
   1.0799222e+00  -4.5311629e-01
   9.1033126e-01   1.0758057e-01
   7.6682566e-01   3.6604923e-01
   6.7944024e-01   2.3116174e-01
   5.1028221e-01   8.0508193e-01
   2.8903514e-01   1.7697144e+00
  -5.7586809e-01   1.1182621e+00
   3.3207035e-01   1.1252641e+00
   3.9081048e-01   1.4724639e+00
  -5.6391192e-01   5.6185719e-01
  -9.6452958e-01   1.0804765e+00
  -4.2022064e-01   1.0352919e+00
  -6.0522687e-01   1.0321416e+00
  -2.3387611e-01   8.9211311e-01
  -3.5900111e-01   1.3534173e+00
  -1.3781892e+00   9.4434565e-01
  -1.1929626e+00   1.3504759e+00
   1.2519886e-01   6.7875141e-01
   1.6530403e-03   1.9445950e+00
  -1.5452924e-01   1.8597630e+00
   8.7747434e-01   9.9406998e-01
   1.1866135e+00   1.1336626e+00
   1.0699926e+00   3.8842935e-01
   6.6423616e-01   1.0601297e+00
   2.7906684e-01   8.5904289e-02
   5.9364177e-01   1.2905676e-01
   4.2946656e-01   8.6115413e-01
   6.8823038e-01   2.8248591e-01
  -2.0047582e+00   1.8323752e+00
   1.8027845e-01  -1.2855017e-01
   3.8850306e-01   5.7547394e-02
   5.7187672e-01  -1.0773184e-01
   2.7040162e-01   3.8974828e-01
  -4.3582273e-01   7.9105297e-01
  -1.4150405e+00   8.0604901e-01
  -1.4009511e-02  -1.8412079e-01
  -1.3923439e+00   5.1929105e-01
   3.0864145e-01   1.1558203e-01
  -7.4259851e-01  -4.7019641e-01
  -8.2777518e-01  -4.0694507e-01
  -6.7607492e-01  -7.6144264e-01
   8.7134959e-02  -1.1007290e-01
   1.9756456e-01   7.7810059e-03
  -8.5046081e-01   2.0371410e-01
  -6.4329438e-01   1.0955263e+00
  -3.9057318e-01   1.5546228e+00
  -6.1313270e-01   1.0594516e+00
   2.5262413e-01   2.9505418e-01
   8.7930054e-01   5.1826490e-01
   8.4045165e-01   7.1080464e-01
   5.1711032e-01   8.4929408e-01
   3.0592379e-01   4.6036077e-01
   5.6628597e-01   4.0864542e-01
  -7.2019848e-01   2.7240084e-01
  -1.1988053e+00   1.1668648e-01
  -1.8311436e-01   3.0787826e-01
   8.1453392e-01   6.1640401e-01
   1.2089003e+00   8.1153539e-01
  -6.3776816e-02   2.1994951e-01
  -5.7034638e-01  -2.0260460e-01
  -2.4996490e-01   5.3246631e-01
  -1.9385646e-01   9.3192861e-01
  -9.3072369e-02   4.4757928e-01
   3.0034785e-01   6.7450216e-01
  -3.8935833e-01   1.1265801e+00
  -9.1192482e-02   8.5040258e-01
  -9.3143654e-02   9.4503989e-01
   1.8886353e-01   7.2036694e-01
   1.8524907e-01   6.9800877e-01
   1.3152055e+00   3.6300970e-01
   4.7490341e-01   1.0786424e+00
  -2.8595037e-01   6.9529540e-01
   1.1920015e-02   6.7695889e-01
   4.8995811e-01   3.6860098e-01
   2.8608631e-01   1.0960086e+00
  -4.3787579e-01  -3.5519140e-01
  -3.5095148e-01  -2.8567310e-01
  -7.4428929e-01   1.5211471e+00
   4.5921904e-01   7.3092545e-01
   8.5730393e-01   3.8492957e-01
   2.0179344e-01   2.1164562e+00
  -1.0524899e-01   1.7672533e+00
  -1.7692484e-01   1.8190301e+00
  -1.3504660e+00   8.1660324e-01
   3.1052622e-01  -2.1021049e-01
   8.5203058e-02   1.2995166e+00
  -2.5429757e-01   1.2191661e+00
  -6.5725409e-01   2.1913356e+00
  -6.8622790e-01   1.3095630e+00
  -6.9478449e-01   4.6134716e-01
  -3.4335350e-01   7.2855321e-01
  -4.0449069e-01  -7.2616156e-02
   2.9016199e-01   7.8614703e-01
   5.4265270e-01  -1.0732405e+00
   3.4701959e-01   8.0290379e-01
   4.6987554e-01   2.7855741e-01
   3.5028617e-01   5.2166885e-01
  -1.0147635e-01   1.0761711e+00
  -3.1889141e-01   8.1765035e-01
   5.7225893e-01   7.2807474e-01
   3.8726790e-01   4.2924371e-01
   4.6281926e-02   4.6048552e-01
  -1.9024859e-01   5.6844903e-01
  -5.7924493e-01   1.4856494e+00
  -4.2812446e-01   9.0248866e-01
  -1.5498773e-03   7.1185041e-01
   3.5792867e-01   6.7897797e-01
   8.3235273e-02   4.9704042e-01
   4.8237572e-01   8.6654858e-01
   3.3477216e-01   6.5154338e-01
   6.5418510e-01   7.8366055e-01
   5.9073460e-02   6.0615609e-01
   2.3289088e-01   2.0713139e-01
  -2.6209021e-01   3.7532874e-01
  -4.6235339e-01   4.7651474e-01
   3.5905372e-01  -6.6094335e-01
   4.7276451e-02   4.9808589e-01
  -5.8938015e-01   4.4390102e-01
  -3.6587792e-01  -4.0159403e-01
   5.7451144e-01   8.3898663e-01
  -7.5881578e-01  -8.3402909e-01
  -1.3305856e-01   2.7824635e-01
   9.7832430e-01   1.2700370e+00
   6.0348968e-01   9.3168014e-01
   5.0353985e-01   1.4480664e+00
  -8.0755102e-02   1.1548541e+00
   6.8716115e-02   7.8152111e-01
   1.5773044e-01   5.5371953e-01
  -3.3469315e-01   1.0479903e+00
   5.6259379e-01   9.9516792e-01
   4.8126991e-01   1.0752821e+00
   2.2035619e-01   3.6079940e-01
   7.7552536e-01   1.0471367e+00
  -3.1036297e-01  -1.3540880e-02
  -2.1974302e-01   9.3456188e-01
  -3.1356483e-01   5.2663764e-01
  -1.8701963e-01   5.1580202e-01
  -1.0423760e+00   3.7290327e-01
  -8.1211598e-01   7.6536725e-01
  -1.0509150e+00   4.3647035e-01
   8.4740548e-01   5.8389505e-01
   1.8991808e-01   7.5996644e-01
   7.8239685e-01   6.9533540e-01
   6.2845721e-01   7.3678603e-01
   7.0177079e-01   4.8462250e-01
   8.2700280e-01   2.7252129e-01
   6.0171174e-03   1.1693384e+00
  -4.3810055e-01   1.0317446e+00
  -3.5901118e-01   1.1415780e+00
  -6.9488482e-01   8.8227788e-01
  -2.2890447e-02   5.0777499e-01
   7.7202485e-02   1.0624337e+00
  -1.2569111e-01   5.5131725e-01
   6.7273395e-01   1.5934569e-01
   7.8088632e-01   6.4032609e-01
  -1.1628933e-01   1.5115242e+00
  -5.4979152e-01   1.2754092e+00
  -7.6171859e-01   7.6109433e-01
  -3.9971737e-02   5.6351135e-01
   1.7693319e-01   6.9636847e-01
  -2.6783712e-01   7.0369820e-01
  -8.8198060e-01   4.2286527e-01
  -1.7068322e-01   3.5906814e-01
   8.4792942e-01   6.7579132e-01
   1.3627338e-01   4.4607129e-01
  -1.0871068e+00   4.4511385e-02
  -1.1589701e+00  -6.0698641e-01
  -3.5363517e-01   1.7300079e+00
  -6.0578064e-01   1.6129655e+00
  -4.8871020e-01   9.6098931e-01
  -7.2949667e-01   1.4362142e+00
   5.0266254e-02   1.2460751e+00
   2.8435601e-01   3.6970623e-01
  -3.9183575e-02   6.3672057e-01
  -2.0653484e-01   5.0080314e-01
  -5.3065076e-01   8.3052689e-01
  -1.7591528e-01   1.1913448e+00
   1.7437490e-01   6.5254958e-01
  -4.6236024e-02  -4.0354316e-01
   3.3081559e-01  -4.9292158e-01
   1.9552737e-01  -5.3008354e-01
   5.9289394e-01  -1.0224331e+00
  -4.1751939e-01  -1.6421389e-02
  -2.7734408e-02  -8.3775929e-02
  -6.9760734e-02  -5.0027894e-02
   1.0949370e+00  -5.6315021e-01
   9.6798662e-01  -7.9341024e-01
  -1.4081587e-01   1.0393619e+00
   4.1976534e-01   3.1529814e-01
  -1.9131768e-02   6.9776329e-01
  -2.3783448e+00   8.1576207e-01
   1.0031295e-01   5.7002946e-01
   7.0737188e-01   5.5213535e-02
   4.2988777e-01   3.5038903e-01
   8.7140573e-01   3.1262858e-02
  -6.5383995e-01   1.1859430e+00
   1.4155373e+00  -2.6692530e-02
   6.5956770e-01  -1.1488623e-01
   8.7103216e-02   6.6214815e-01
  -8.1579077e-01   1.1202700e+00
   1.6071259e+00  -1.0854151e+00
  -1.4195929e+00   6.2079537e-01
  -1.7877829e+00   2.9583488e-01
  -1.0455390e+00   9.4456020e-01
  -1.0989702e+00   8.6052421e-01
   1.6444318e+00  -1.0541436e+00
  -6.0780067e-01   5.2819719e-01
  -1.2595380e+00   9.5045783e-01
  -7.3070376e-01   4.0650348e-01
  -9.5687043e-02   9.0688420e-01
   1.1966561e+00  -2.2376276e-01
   9.8935182e-01  -2.9638275e-01
   2.0616882e+00  -1.2211060e+00
  -1.3666804e-01   2.5677363e-01
   5.2888632e-01  -4.8546333e-02
   3.3266870e-01   2.6699049e-01
   5.1759870e-01   3.0348003e-01
  -7.1393152e-01   9.1770935e-01
  -2.0102281e-01   1.2584970e+00
   6.6613910e-01   2.0305538e+00
  -1.6157197e-01   1.0966946e+00
   1.4961857e-01   3.0653469e-01
   3.6309901e-01   1.1139193e+00
   1.6514192e-01   1.2383098e+00
  -8.1086904e-02   9.7294212e-01
   9.6894295e-03   3.1648500e-01
   4.8152593e-01   1.0047449e+00
  -2.0980218e-02   1.2566134e+00
   2.2157918e-01   7.0203033e-01
  -7.7043828e-01   5.9376211e-01
   2.5018027e-01   2.5959534e-01
   5.7746611e-01  -1.6698340e-01
   2.8019739e-01  -6.1484342e-02
   7.6771703e-01  -2.5190599e-01
  -1.1558388e-02  -1.6471258e-01
  -3.1352951e-01   2.3591209e-02
  -7.7470667e-01   8.9054490e-01
  -7.8524096e-01   1.3788071e+00
  -8.1559134e-01   6.8174533e-01
  -4.3517698e-01   8.9016895e-01
  -2.2667209e-01   8.1102717e-01
  -4.4492091e-01   1.7294327e+00
   4.1996012e-02   5.7430204e-01
   1.5411685e-01   5.1561976e-01
   2.0769966e-02   1.5957485e+00
  -2.6847800e-01   1.5744332e+00
  -8.1066509e-02   9.5976729e-01
   1.7800848e-01   1.1675926e+00
  -4.0335524e-02   1.4912515e+00
   2.0025912e-01   2.3983151e+00
  -3.9419917e-01   1.9293599e+00
  -3.0066199e-01   1.4768306e+00
   1.1217340e-01   1.7426317e+00
   2.1425251e-01   5.3066281e-01
  -1.1228288e-01   5.4902403e-01
   8.6957184e-02   1.0153587e+00
   2.1517457e-02   1.0473459e+00
  -3.9830885e-01   1.0128928e+00
  -4.5896237e-01   9.1533929e-01
  -2.0262250e-01   7.3559898e-01
   1.7953984e-01   5.1802871e-02
   6.6423317e-01   3.4658751e-01
   4.3854025e-01   4.8329460e-01
   2.6380484e-01   8.5285849e-01
  -1.5192926e-01  -3.6379141e-01
   2.7759890e-01  -3.0433986e-01
  -1.1283351e+00  -2.5338019e-01
   4.8650207e-01  -8.5672940e-01
   6.2779681e-01  -5.5910660e-01
   6.7965843e-01   1.4500364e-01
   5.5485727e-01   7.6685585e-01
   7.2817745e-01   1.0769644e+00
  -2.7442707e-01   5.7535063e-01
  -2.8894649e-01   1.3394363e+00
   1.8785230e-01   1.2844583e+00
  -2.2501336e-01   3.8576952e-01
   1.0249318e-01   3.8131875e-01
   2.7549575e-01   2.5039297e-01
   1.7142292e-01   2.8793881e-01
   5.2068888e-02   1.2590350e-01
  -5.4461921e-01   9.2353659e-01
  -7.0324176e-01   1.1813643e+00
  -7.6607467e-01   1.1528456e+00
  -7.2099902e-01   6.3535340e-01
   5.9522616e-01   3.1298914e-01
  -6.6532743e-01   1.0657509e+00
   2.6366498e-01  -7.7609038e-01
  -8.1421625e-01   1.6919106e-01
   1.2961389e+00  -1.1258916e-01
  -6.9360581e-01   9.8218922e-01
   8.0345106e-01   7.2749333e-01
   4.1897077e-01   6.7743855e-01
  -4.9598546e-01   8.3540302e-01
  -6.1361766e-01   8.1758250e-02
  -2.9725856e-01   1.0306767e+00
   1.0495731e-01  -6.3391296e-01
  -1.9151033e-01   9.7265110e-02
  -5.6330637e-01   5.2879711e-02
  -4.6473915e-01   1.3311088e+00
  -4.6463059e-01   1.0208756e+00
   2.1763142e-01   3.2980808e-01
   4.4091387e-01   3.8072136e-01
   5.1379453e-02   1.9676835e-01
   4.3968523e-01   5.9415350e-01
   3.9958812e-01   1.1193515e+00
   1.1448889e-01   6.0724017e-01
  -5.7602704e-01   3.6049134e-01
  -1.3869170e-02   8.0961571e-02
   3.7152969e-01  -4.1172806e-02
   2.7450633e-01   6.0751066e-01
   3.1423901e-01   5.4178704e-01
   6.6097689e-01   5.5714989e-01
  -3.9955942e-02   7.9624961e-01
  -8.7966694e-02   7.0994226e-01
  -6.2228404e-01   5.5089902e-01
  -2.6362697e-01   6.3724783e-01
  -3.6593204e-01   1.1438978e+00
   5.5617604e-01   4.7706328e-01
  -4.5545634e-01  -1.1680184e-02
  -1.3142087e-01   1.2932703e+00
   3.1032768e-01   3.4914613e-01
   6.2232953e-01  -3.3587543e-01
   5.5637363e-01  -2.0544674e-01
   3.6334463e-01  -5.5754831e-01
   6.3832684e-01   1.0847527e-01
  -7.0857226e-01   7.9429188e-01
  -9.6519249e-01   4.7673453e-01
  -1.9462158e-01  -2.6449755e-02
   2.8928544e-01   1.1905892e+00
   3.8376999e-01   5.1599802e-01
  -1.2667106e+00   1.0250025e+00
   9.2608336e-02   1.1259412e+00
   3.9166982e-01   3.2716423e-01
   5.7072582e-01  -6.4153837e-01
  -6.0829269e-01   2.1192610e+00
  -3.3057880e-01   3.0023519e-01
   6.1937174e-03   3.6709723e-02
   2.6640007e-01   5.5598501e-01
   5.7462718e-01   1.1496984e+00
   2.9052998e-01   3.6053260e-01
  -6.6092342e-02   6.5423811e-01
   8.5202673e-02   4.0267626e-01
   6.0409096e-01  -3.0095779e-01
   6.1373960e-01  -1.6680243e-01
   3.2053764e-01   1.9882752e-01
   3.8515987e-01   3.9441894e-01
   3.5013363e-01   4.4462881e-01
  -2.7640900e-01   9.2319089e-01
  -6.1873372e-01   9.4014488e-01
  -1.8426900e-01   8.5087459e-01
  -5.8542399e-01   1.0743834e+00
  -4.9290420e-01   1.5841306e+00
  -1.3766313e-01   7.0037252e-01
   6.1971098e-02   3.2827386e-01
   9.9969083e-02   9.5111062e-01
   1.1478974e-01   3.2380241e-01
  -2.4768021e-03   8.1086852e-01
  -5.5844205e-01   1.8776150e+00
  -3.8549123e-01   1.8785303e+00
   1.0987140e+00  -3.0488838e-01
   7.7209424e-02  -9.7957606e-02
  -5.0361228e-01   2.1042014e+00
  -2.9989492e-01   1.0757762e+00
  -1.0735917e-01   9.6484031e-01
   3.8200501e-01   5.7272474e-01
   2.5511957e-01   5.2184640e-01
  -8.7520533e-03   1.0204776e+00
  -4.0052958e-01   1.2683725e+00
   3.3960301e-01   1.6594195e+00
   4.5716353e-01   1.4839711e+00
  -1.8316104e-02   9.7141325e-01
   6.8427973e-01   1.4107405e+00
   1.4029386e-01   8.9639598e-01
   8.5861568e-02   1.1870577e+00
   4.1239980e-01   1.3268595e+00
   6.6128546e-02   9.5282892e-01
   3.9529366e-01   9.9486986e-01
  -4.9151014e-01  -2.1736549e-01
   4.3819153e-01   1.2693362e+00
   2.7886168e-01   9.2163450e-01
  -1.4851387e-01  -1.1724702e-01
  -1.4490633e-01   3.3369295e-01
  -2.2989230e-01   4.5338536e-01
  -3.2526121e-01   1.3322552e-01
   2.3532588e-01   5.1916316e-01
  -2.5291567e-01   2.8646093e-01
  -8.9586398e-01   4.3946738e-02
  -8.6525115e-01   6.6753842e-02
   2.0044654e-01   9.9241932e-01
  -1.8200745e-01   8.2744672e-01
   7.5968557e-01   5.7403127e-01
   7.4455991e-01   5.3959930e-01
   7.6060737e-02   9.3907998e-01
   1.3399127e-01   4.5149016e-01
   6.1016830e-01   8.7278354e-01
  -7.7671218e-01  -3.0639910e-01
   1.6279890e-01   7.3163824e-01
   3.2971549e-01   5.2025244e-01
   7.5289312e-01   7.8016324e-01
   5.5922340e-01   7.5435158e-01
   7.6685598e-02  -2.7158839e-02
  -7.2972597e-02  -4.0887888e-01
   3.9260750e-01  -1.1583534e-01
  -1.4117804e-01   1.0179703e+00
   1.7505270e-01   6.9573412e-01
  -2.2620456e-01   1.1331308e+00
  -6.8182348e-02   8.1406889e-01
  -9.0931852e-01   6.1602321e-01
   2.3004075e-01   1.0671860e+00
   1.1563588e+00   8.2312961e-01
  -5.5217827e-01  -7.7537039e-03
  -9.4615367e-01   1.4978489e-01
  -6.8002752e-01   6.7975496e-01
  -6.3136653e-01   8.6075452e-02
  -3.0459399e-01   1.2228174e+00
  -8.5095377e-01   5.6044913e-01
  -6.3318787e-01   4.0793260e-01
  -9.7478229e-01  -1.6934413e-01
  -9.8381693e-01   5.4606456e-01
  -2.4342372e-01   6.0731473e-01
   1.5006546e-01   6.4601439e-01
  -3.6848305e-01   5.0020466e-01
   1.5172351e-01  -4.6866401e-01
  -1.2779284e-01   4.2510706e-01
  -1.7400672e-03   8.9020458e-01
  -4.5356098e-02   8.0167027e-01
   2.9884843e-01   4.0070954e-01
  -6.5586813e-02   5.5314254e-01
   3.4825038e-02   4.9026775e-01
  -3.7389329e-01   3.4066018e-01
  -1.6022424e-01   9.3047637e-01
  -2.8303211e-01   8.2858885e-01
   2.9271357e-01   1.1860186e+00
   6.6044859e-01   1.1171210e+00
  -2.8660585e-02   1.0320861e+00
  -9.2100860e-01  -5.5443079e-01
  -6.8237312e-02  -5.0836980e-02
  -6.5013737e-01  -2.1816405e-02
   2.8590751e-01   1.2362276e-01
   1.0517733e+00   8.8973078e-01
   7.8200487e-01   4.0171086e-01
   1.0209884e+00   9.1835118e-01
   6.2063505e-01   1.5036685e+00
   5.7942943e-01   1.7202769e+00
   1.5900730e+00   3.4701913e-01
   1.1857804e+00   9.1492161e-01
   5.4915454e-01  -3.5533330e-02
   9.3164620e-01   3.7373602e-01
  -2.8138174e-01  -1.5365349e+00
   7.9315174e-03   2.2920000e+00
   1.8401849e-01  -1.4894748e+00
  -1.6468099e+00   5.6744774e-02
  -3.0181255e-01   6.8902018e-01
  -1.6079197e+00   3.8650658e-01
  -1.8454860e+00   1.8329568e-01
   5.6360221e-02   2.7570833e+00
  -3.4930711e-01   2.7295138e+00
   9.2016548e-01   8.5663388e-01
   2.9355993e-01   5.5505423e-01
   8.4783500e-01   4.7814709e-01
  -4.2283978e-01  -1.6224823e+00
   7.7440305e-01   8.5365446e-01
  -7.9091499e-01  -6.8906154e-01
  -1.1472842e+00  -8.1788999e-01
   3.0068268e-01   4.1834727e-01
   6.8531672e-01  -7.7292560e-02
   1.1062786e+00  -3.8854008e-01
   1.2201088e+00   1.2297265e-01
  -1.3089309e+00   3.7259370e-01
   6.7920637e-01   1.6049571e+00
   3.4323204e-01   7.7650770e-01
  -1.0970241e+00  -9.7728428e-01
  -8.7604210e-01   4.8423875e-01
   9.0775084e-01   3.3290448e-01
   1.2227116e+00   3.4855189e-02
   3.4583179e-01   1.1414939e+00
  -1.0137907e+00   1.6404293e-01
   1.2413301e-01   1.0041672e+00
   5.2929986e-01   7.6600530e-01
  -1.1889179e-01   5.0379716e-01
  -5.1525072e-02  -1.5964266e-01
  -1.9169082e-01   5.2776194e-01
  -1.9567575e-01   7.0770248e-01
   1.3929868e-01   1.0787979e+00
  -1.2546619e+00   4.1053419e-01
  -2.8117535e-01   5.9283680e-01
  -1.9711429e-01  -4.9104135e-01
   3.5499936e-02   2.8104060e-01
  -6.3795078e-01   1.0127853e+00
  -6.0566458e-01   1.8384931e+00
   8.8856497e-02   9.0036211e-01
  -2.8009924e-01   9.0929068e-01
   3.8317595e-02   9.3840440e-01
  -7.5633570e-01   1.2803891e+00
   1.4909034e-01   5.6110079e-01
  -9.4061847e-01   1.3741090e+00
  -4.4608758e-01   1.3695438e+00
  -4.5755921e-01   1.2722790e+00
   1.7355797e-01   1.2405386e+00
   6.8831557e-01   1.1528735e+00
   6.2896031e-01   9.9701353e-01
   5.3721206e-01   7.0054473e-01
   5.9429852e-01   2.8500735e-01
  -2.7265154e-01   1.0078751e+00
  -2.7582498e-01   1.0472485e+00
   1.4923583e-01   8.7588437e-01
  -7.7069065e-02   7.9758494e-01
  -4.3411117e-01   5.5963535e-01
  -3.4926421e-01   8.6124025e-01
  -4.1649956e-01   1.1589046e+00
   3.6227393e-01  -6.7973955e-01
   4.2266506e-01   3.9886287e-01
   6.4215241e-01   7.2863560e-01
   4.3455403e-01   4.8647078e-01
   4.4583355e-01  -1.9668099e-01
   5.9441240e-01  -2.7762774e-01
  -1.8550318e-02  -8.4324091e-02
  -2.0549915e-01   5.0276918e-01
  -8.6397034e-01   1.2259553e-01
  -5.6381486e-01   6.9214949e-01
  -1.6678117e-01   1.1038387e+00
  -2.7101544e-01   8.0170374e-01
  -1.1575014e-01   1.1053760e+00
  -9.5419450e-02   2.2208243e-01
   2.1681966e-01   6.8153859e-01
  -1.5694699e-01   1.0758524e+00
  -5.6484842e-01   1.2583482e+00
   8.4694879e-02   1.0248450e-01
  -4.1559170e-02   3.4312093e-01
   4.5259470e-02   2.7454686e-01
   3.6225858e-01   1.1458052e+00
  -1.6772620e-01   4.5765353e-01
  -1.6806724e-01  -1.8031579e-01
   5.6359782e-01  -5.8598006e-01
   2.5402782e-01  -2.1073699e-01
   4.3508291e-01   3.3791853e-01
   5.1528975e-01   6.6828043e-01
  -4.3962159e-02   6.9566950e-01
   1.3374161e-01   4.1232817e-01
   5.2101179e-02  -8.1942203e-03
   6.8715608e-02   2.4653881e+00
   1.5921142e-02   2.4352091e+00
   4.6263988e-02  -8.9193557e-01
   6.5013662e-01  -1.4423385e+00
   1.4560363e+00   1.6232870e+00
   2.9577383e-01   6.8015255e-01
   2.3436288e-01   1.4366016e-01
  -1.8744876e-01   1.9375901e-01
  -9.0136516e-01   1.6309968e-01
   1.3583313e+00   7.7941837e-01
  -1.3190287e+00  -2.4735315e-01
  -6.6522777e-01  -2.7067137e-01
  -9.8156175e-01   1.1026850e-01
  -6.3045615e-01   2.2947158e-01
   1.4403538e-01   4.9926204e-01
  -1.9437193e-01   1.7670086e-01
   1.7758784e-02   7.4813030e-01
  -2.2911670e-01   2.5961563e-01
  -9.0532486e-01  -7.0274398e-01
  -1.1057739e+00  -6.7075435e-01
   1.1094010e+00   8.2298414e-01
   1.0718171e+00   1.0107841e+00
  -1.1306796e+00  -3.0400297e-02
   1.0368719e+00   1.1744281e+00
   6.9597494e-01   1.1027445e+00
  -1.1392156e+00   1.0224471e+00
   1.9127309e-01   8.3600505e-01
  -9.0366028e-01  -4.6049010e-01
   1.3406927e+00   1.0551144e+00
   1.3409020e+00   1.1829914e+00
   7.0141784e-01   2.9016939e-02
   8.1039589e-01   5.7900768e-01
  -8.0359088e-01   1.9433094e-01
  -2.8647214e-01   9.5004054e-01
  -9.3179430e-01   1.1571169e+00
  -7.5173745e-01   1.4955851e+00
  -7.8591359e-01   2.2228711e+00
  -1.9251399e-01   1.1911415e+00
   7.6875827e-01   8.8373137e-01
   4.2743232e-01   4.9435872e-01
  -1.5535170e-01   6.0436781e-01
   3.6537386e-02   6.5856917e-01
  -9.5396608e-01   8.6501550e-01
  -7.0838338e-01   2.1303136e+00
  -9.0134389e-02   1.3611185e+00
   3.4045668e-01   9.6894797e-01
   1.1267892e+00   1.1100448e+00
   1.1152550e+00   8.2131796e-01
   8.8976662e-01   9.1507845e-01
  -2.6586556e-01   1.8069647e+00
   5.8019001e-01   1.0853179e+00
   2.3614462e-01   6.1897021e-01
   4.2327767e-01  -5.5894290e-01
  -6.8511534e-01   2.2107146e+00
  -8.4558269e-01   5.7378523e-01
  -4.1348016e-01   1.1870612e+00
  -2.8726757e-01   7.0142417e-01
   2.0548505e-01  -9.0068338e-01
  -4.6996141e-01   9.3608412e-01
  -5.8842599e-01   9.7407709e-01
   3.7630604e-01  -6.3219411e-01
   1.7639384e-01  -2.3339533e-01
  -1.0285407e+00   1.4306147e+00
  -8.6604329e-01   1.6829506e+00
   1.2025775e-01   1.7622731e+00
   1.9983391e-02   1.5248573e+00
   9.2665220e-02   1.3968442e+00
   1.7482659e+00   1.4471187e-01
   4.8948819e-01   1.3991826e+00
   4.2487373e-01   1.4045129e+00
  -2.2718083e-02   1.5028017e+00
  -3.6802765e-01   1.3107984e+00
  -9.0023182e-01   7.4332715e-01
   7.7463760e-01   1.4988728e+00
   6.2480515e-01   1.6748343e+00
   2.2730302e-01   1.5559224e+00
   2.2510139e-01   9.4448716e-01
  -4.8507396e-01   1.7345493e+00
  -1.2957909e+00   1.5616608e+00
  -9.2975422e-01   1.2133679e+00
   1.5204875e-01   1.5923155e+00
  -6.3014057e-01   1.1977658e+00
  -2.5370335e-01   1.3941563e+00
   1.1544898e+00   8.0568349e-01
   8.8840730e-01   1.2145275e+00
  -8.3456157e-02   8.9796840e-01
  -1.0031984e+00   1.1971610e+00
  -6.9291141e-01   8.7447092e-01
   2.0397574e-01   3.9361990e-01
   8.6556926e-01   5.3218202e-01
   1.1559345e-01   7.6658793e-02
  -3.1588810e-02   8.7007369e-02
   2.4963924e-01   3.1833960e-01
   2.1255647e-01  -8.2900564e-01
   1.7507118e-01  -1.2305757e+00
   9.7681384e-01   5.8698524e-01
  -1.6078573e-02  -9.5424169e-01
  -1.3333827e-01  -1.0664119e+00
  -1.6235092e+00   1.5597204e+00
  -7.3840111e-01   1.0332745e+00
   1.1566726e+00   6.3744647e-01
   1.3151601e-01   1.2678986e+00
  -1.0034021e+00   2.2613074e+00
  -5.2369195e-01   1.3853646e+00
   7.7471634e-01   1.2190795e+00
   1.5214034e+00   1.2843994e+00
   7.1278800e-01   1.9812294e+00
   1.3134244e-01   1.7756686e+00
   1.4985380e+00   1.7630322e+00
   1.1962915e+00   2.1200456e+00
   6.3154024e-01   1.7658623e+00
   3.5705732e-01   1.6817163e+00
   3.0550983e-01   1.6129766e+00
  -9.3915050e-02   1.5260653e+00
  -4.1059388e-01   1.5735138e+00
  -1.1676314e+00   1.3832940e+00
  -1.1684058e+00   1.6782491e+00
  -1.4039654e+00   1.9116008e+00
  -7.1672247e-03   2.2077612e-01
  -2.7669259e-01   1.3314612e+00
   5.8808673e-01   2.6578268e-02
   8.9693818e-01   1.7641212e+00
   5.4461100e-01   6.0330948e-01
   4.9761151e-01   1.3533723e+00
  -6.4768670e-01   1.1621424e+00
   7.9055512e-02   1.7473346e+00
  -7.2663152e-02   6.6391781e-01
  -5.1583254e-01   6.1409773e-01
   3.8622201e-01   2.1750107e+00
  -6.8210808e-02   1.8896168e+00
   1.1127554e-01   1.7296890e+00
   4.1631622e-01   1.7449544e+00
  -1.1516594e-01   8.9844904e-01
  -5.8054713e-01  -1.2485172e-01
  -5.8067850e-01  -4.3545860e-01
  -3.3604242e-01   5.4318854e-01
  -3.4605608e-01   9.3374181e-01
  -7.4966662e-01   1.0925527e+00
  -5.3566274e-01   1.0413791e+00
  -2.1898255e-02   1.2958342e+00
   2.9067490e-01   1.3865877e+00
   6.0249255e-01   1.2488808e+00
   5.6735926e-01   7.4602894e-01
  -6.7391128e-02   2.3689708e+00
  -2.7800136e-01   7.8980180e-01
   2.8779871e-02   4.8497723e-01
  -9.3919894e-02   1.2560967e+00
   6.0773741e-01   3.4365116e-01
  -7.4018617e-02   1.5031120e+00
  -9.4892670e-02   9.5303144e-01
  -7.2916331e-02   1.9758133e+00
   2.7739385e-02   1.2583131e+00
   1.3461508e-01   7.5762930e-02
  -1.2839529e+00   7.7127910e-01
  -1.2005173e+00   1.2036721e+00
  -8.8768062e-01   1.1186709e-02
  -5.8435958e-01   5.2086232e-02
   9.0339016e-02   4.1418432e-01
  -1.0809604e-01   1.0140740e+00
  -4.6172861e-01   7.8296916e-01
  -2.0809258e-01   5.1476546e-01
   8.6599861e-01   2.6228205e-01
   8.1395006e-01   8.6881747e-01
   6.5627678e-01   5.4490048e-01
   1.0361884e+00  -1.6992279e-01
   7.5867014e-01  -3.7575595e-03
   8.6169867e-01  -1.4135438e-01
   5.1909641e-01   9.3308844e-01
   5.3681511e-01   3.7706495e-01
   7.0293954e-01   6.1144772e-01
   7.8399976e-01  -1.3334890e-01
  -3.1492425e-01   6.7032924e-01
   8.0064312e-02   1.0918508e+00
  -1.1263977e+00   5.8863240e-01
  -1.0186499e+00  -1.3390720e-02
  -1.0399016e+00   1.9165544e-01
  -4.3365291e-01   1.2390148e+00
  -7.2198783e-01   1.5482921e+00
  -5.3714780e-01   1.1875269e+00
  -3.7861812e-01   9.0400186e-01
  -2.3217843e-01   5.9562706e-01
  -6.6332605e-02   1.8357684e+00
  -5.3958560e-01   1.9987578e+00
  -9.3414416e-01   2.3356166e+00
  -8.3940443e-01   2.5119983e+00
  -1.2117151e+00   2.8137044e+00
  -8.3294418e-01   1.1940313e+00
  -3.3598688e-01   6.3017465e-01
  -1.6842845e-01   8.9582611e-01
  -4.2127051e-01   2.5712402e+00
  -9.4584860e-02   6.2136779e-01
   3.4608153e-01   1.4250611e-01
   3.7241354e-01   3.4420236e-01
   7.8827510e-01  -1.0645531e-01
  -1.3784331e-02   7.3535990e-01
   3.4682132e-01  -2.5996655e-01
   7.5826018e-01  -6.3168217e-01
   1.1644026e+00  -3.1275104e-01
   6.3647093e-01  -5.6312008e-01
   5.6988659e-01  -4.9856559e-01
   1.4153531e+00  -6.1896411e-01
   1.3638013e+00  -1.9264465e+00
  -8.2042401e-01  -1.3602939e-01
  -1.5097465e-01   7.0743749e-01
   3.5832648e-01   9.5299177e-01
  -2.7695840e-01   1.4100589e+00
  -3.6409421e-01   1.6031286e+00
  -3.3379375e-01   8.1401434e-01
  -2.6381846e-02   6.4349978e-01
   4.5921069e-01   5.3720314e-01
  -1.9486801e-01   1.3934032e+00
  -2.2047322e-01   1.6352234e+00
   1.6417598e-01   1.4760407e+00
   5.3170315e-02   1.4124102e+00
   1.4770560e-01   4.8970062e-01
  -2.6414441e-01   8.8891948e-01
  -2.4539856e-01   9.0850626e-01
   2.7578911e-02   7.9372741e-01
  -5.6183934e-03   7.8595767e-01
   1.0294509e-01   2.2515784e-01
   8.7807822e-01  -3.4196179e-01
   1.5282996e-01  -4.1859929e-02
   1.3356607e-01   9.8856369e-01
   4.2395603e-01   1.4285645e-02
   1.5861133e-03  -3.7043199e-01
  -2.8872799e-01   1.5121349e+00
  -3.3489868e-01   1.8692253e+00
  -2.6178304e-01   1.2290870e+00
  -4.1510532e-01   1.7136266e+00
  -3.9747756e-01   1.9899226e+00
   1.3207559e-02   4.0003314e-01
  -2.8170670e-01   2.7319409e-01
   2.8642503e-01   1.2159010e-01
   3.8770113e-01   1.7442162e-01
   1.8006238e-01   5.6557626e-01
   2.3270624e-01  -1.6345939e-01
   6.1487746e-01   1.3840035e+00
   5.3297604e-01   6.0907484e-01
   3.6826984e-01   3.4757139e-01
  -1.9392983e-01  -4.2381527e-01
   4.0047589e-01   1.6961752e+00
  -1.9421664e-01   1.4987071e+00
  -9.5759029e-01   1.4459960e+00
   3.0873447e-01  -1.5032672e-01
  -3.5172063e-01   1.3080346e+00
  -5.9065967e-01   1.6307431e+00
  -3.4025131e-01   1.1716029e+00
  -3.3135220e-01   9.1822531e-01
  -2.1188519e-01   6.3376575e-01
  -3.7811509e-01   2.0361966e+00
  -7.9241832e-01   2.4392551e+00
  -6.4453230e-01   2.6251711e+00
  -9.8893980e-01   2.9602562e+00
  -7.6399344e-01   1.3022765e+00
  -3.1339472e-01   6.8131919e-01
  -1.5219344e-01   9.1784861e-01
  -2.5124999e-01   2.6239929e+00
  -7.7219441e-02   6.3935964e-01
   3.2740798e-01   1.3478118e-01
   3.2188167e-01   3.3608177e-01
   7.4126107e-01  -1.4800590e-01
   4.8309403e-01  -5.4919818e-02
   2.8786863e-01  -2.8094736e-01
   1.0890478e+00  -4.1834482e-01
   5.5911462e-01  -5.9262935e-01
   4.8797177e-01  -5.0740517e-01
   1.3437824e+00  -7.7119159e-01
   5.4649554e-01  -9.3728434e-01
  -1.1150465e+00  -6.9087527e-01
  -6.8328561e-01   3.7530261e-01
  -1.8719189e-01   1.6928004e+00
   4.4063157e-01   2.3766684e+00
   5.4088066e-01   2.0849052e+00
   2.6677566e-02   1.4040151e+00
  -1.6612609e-01   9.9500143e-01
   3.3755833e-01   1.4638847e+00
   4.3482664e-01   2.0757106e+00
   2.1083307e-01   2.2520693e+00
  -3.1274130e-01   1.9404792e+00
  -7.4166494e-01   9.0654348e-01
  -8.3048113e-01  -5.7593337e-01
  -1.0348117e+00  -7.3581379e-01
  -1.7268652e-01  -9.9594890e-02
   3.5810501e-01   6.3674089e-01
   3.6981870e-01   1.0972859e+00
   5.3422092e-01   1.4276029e+00
   2.7316481e-01   4.7123450e-01
   7.7276746e-01   3.8625252e-01
   3.0295740e-01   5.6804208e-01
   1.3178440e-01   1.2319106e-02
   5.8363174e-01   1.6521710e+00
  -8.0750230e-01  -1.0059639e-01
   5.3747759e-01   1.0746087e+00
   1.9620219e-01   9.9518417e-01
  -3.0619497e-01   1.2195242e+00
  -4.5200452e-01   1.1891596e+00
   5.6228006e-01   6.7452024e-01
   4.0841962e-01   7.1761639e-01
   4.2140588e-02   1.5714662e+00
   3.1534444e-02   1.4583724e+00
   7.7838037e-01   7.2856908e-01
   6.9483685e-01   6.8304280e-01
   8.1617996e-01   8.9942877e-01
   6.9053946e-01   7.3901213e-01
   5.2151588e-01   7.8665882e-01
   1.0528877e+00   3.6629130e-01
   9.0659835e-01   6.7992776e-01
  -9.5423862e-01   8.7654460e-01
  -3.9216712e-01   1.3014883e+00
  -6.3797084e-01   9.9359747e-01
  -1.0111833e+00   1.7794572e+00
  -2.1889198e-01   2.8710941e+00
  -5.7511707e-01   9.0803139e-01
   1.4024988e+00   9.1583913e-03
  -5.3267566e-01   1.0343276e+00
   5.9382634e-01   7.6579889e-01
   3.2614484e-01   3.6027103e+00
  -1.2981694e+00   8.5250596e-01
  -5.2267436e-01  -3.0741649e-01
  -1.9264954e+00   1.3848985e+00
  -1.7248152e+00   1.2086517e+00
  -2.3771077e+00   1.6860846e+00
  -2.7053782e+00   1.2631575e+00
  -2.3147665e+00   1.0768453e+00
  -1.9615810e+00   1.4292510e+00
  -1.7599717e+00   2.7701580e-01
   1.4919148e+00   1.2167458e+00
   1.6899355e+00   1.0998969e+00
   2.0378116e+00   7.8804965e-01
   1.9287724e+00   6.9080763e-01
   2.2126020e+00   3.3051896e-01
   2.5203592e+00   8.2236785e-01
  -1.4207144e+00   4.8329590e-01
   2.1334126e+00   1.0985981e-01
  -1.6118159e+00  -1.3755849e-01
  -5.2449767e-01  -4.7833252e-01
  -9.7913118e-01  -1.8917083e-01
  -8.8146851e-01  -2.2139505e-01
   2.0125661e+00   1.1779079e+00
  -1.6606114e+00  -1.8964507e-01
  -1.2810414e+00  -2.1481619e-01
  -1.9193660e+00   3.3756544e-01
   1.8743329e+00   7.6983914e-01
   2.3350669e+00  -3.3568318e-01
   2.8854927e+00  -7.9434814e-01
   4.2158765e-01   8.0724585e-01
   7.3104668e-01   1.7792155e+00
   6.1349174e-01   1.1971597e+00
  -2.3294863e-02   3.0560909e-01
  -2.7004486e-01   4.5963950e-01
   2.1860276e-01   2.2665372e-01
  -3.8568551e-03   1.3513895e+00
  -1.6822783e-01   4.3634042e-01
   2.9225158e-01  -1.2762495e-01
   2.1545641e-01   4.8015643e-01
   1.1968693e-01   6.4816945e-01
   2.0964353e-01   1.8471773e-01
   2.1736291e-01  -2.8681263e-01
   2.9296757e-02   6.3007392e-01
   9.9155240e-02   7.2365195e-01
  -1.0954999e-01   1.2195096e+00
  -3.2551434e-02   1.2235444e+00
   6.2801570e-01   1.0764847e+00
  -5.0125197e-01   1.1538768e+00
  -1.9435108e-01   6.6053783e-01
  -3.5444273e-01  -6.2859976e-02
  -4.8662621e-01  -2.0471876e-01
  -9.2284224e-01   1.5640723e-01
  -7.2855782e-01  -8.3506346e-02
  -3.3541257e-01   1.5864714e+00
  -3.3116806e-01   9.0579370e-01
  -6.4397792e-01   1.2183880e+00
  -5.8063314e-01   1.4393800e+00
  -3.0974428e-01   1.7590948e+00
  -5.0877728e-01   1.4831583e+00
  -3.9774203e-01   1.1241358e+00
   5.7320836e-01   1.6165196e+00
  -9.7013551e-02   1.5200477e+00
  -9.3700094e-02   2.0230172e+00
   4.4550101e-02   1.9108908e+00
   8.7951486e-02   1.5164399e+00
  -3.5706057e-01   1.5719740e+00
  -6.3554715e-01   1.4687505e+00
   4.3100621e-01   1.7668122e+00
   5.0451309e-03   1.5619419e+00
  -9.3464738e-02   1.2896807e+00
  -4.9087961e-01   2.6530439e-01
   1.7696545e-01   6.6822250e-01
   3.1722683e-01   9.4136253e-01
   7.2651708e-01   7.0257424e-01
   3.6787238e-01   1.0411213e+00
   5.5944787e-01   1.1360978e+00
   1.9215745e-01   2.0467138e+00
   1.5319286e-01   1.4773736e+00
  -3.8962250e-01  -2.2122965e-01
   3.6631364e-01   1.4098872e+00
   1.2632887e+00  -1.9606508e-01
   1.7333402e+00   1.9529934e-01
   3.3219846e-01   1.6507516e-01
  -3.1470747e-01   4.3283225e-01
   1.5667621e+00   5.3786673e-03
   4.9569813e-01   7.9841500e-02
  -2.4989630e-01  -1.5313815e-01
   2.3416223e-01  -1.5963667e-01
   1.5853135e+00   6.9244237e-02
  -1.6017020e+00   1.2315572e+00
   1.2277201e+00  -1.1642621e+00
   1.6857491e+00   7.6047464e-01
   1.6262918e+00   7.3243387e-01
  -2.9703023e-01   1.4667825e+00
   1.4174549e+00   1.0602274e+00
  -2.0205402e+00   1.0881763e+00
  -1.7958982e+00   3.4816298e-01
  -1.5199352e+00   1.1090775e-01
  -1.8042590e+00   3.2073686e-01
  -2.3007219e+00   1.5179046e+00
   5.0780839e-01   1.2603701e-01
   8.7417219e-01   1.1418433e-01
   6.5250908e-01  -8.0770718e-02
   9.9642948e-01   5.5697822e-01
   3.1790638e-01   2.5304437e-01
  -2.5800949e-01   8.0843099e-01
   4.8449622e-02   1.0093919e+00
  -4.8722786e-01   1.1493196e+00
   5.0138824e-01   8.0250162e-01
  -1.5434324e-01   8.7383212e-01
  -2.0943370e-01   7.8498021e-01
  -5.4501793e-01   1.0832680e+00
  -2.5645168e-01   7.4491597e-01
  -7.6002677e-01   2.1427009e-01
  -8.5786102e-01   6.8745434e-01
  -3.9763622e-01   4.1769056e-01
  -5.4563150e-01   1.2922824e+00
  -1.2435340e+00   1.3321814e+00
   5.4695729e-01   4.7419236e-01
   2.4965853e-01   5.0295112e-01
   1.9290001e-01   5.2709126e-02
   6.3141359e-01  -1.4778209e-01
   1.5695156e-01  -6.7996924e-02
  -2.5968673e-01  -2.7211058e-01
   2.3445142e-01   8.4833286e-03
  -3.8808212e-01  -1.7726250e-01
   4.5194648e-01  -4.3928804e-01
  -1.4625122e+00   1.3641982e+00
  -4.8266456e-01   1.3194368e+00
  -1.1254838e+00   1.0051969e+00
   1.1139587e-01   1.4621884e+00
   2.2122373e-01   1.5593221e+00
   6.3804611e-01   1.5594812e+00
   6.9841562e-01   1.3699077e+00
   6.5615890e-01   1.6211802e+00
   3.6888025e-01   1.7034086e+00
   4.9224971e-01   1.6163145e+00
   9.4022263e-01   5.6040566e-01
   4.4517687e-01   5.1779069e-01
   7.6767922e-01  -3.6611046e-02
   1.5391411e+00  -3.8420010e-02
  -8.0891609e-01   1.1219859e+00
  -3.4565939e-01   1.0472780e+00
  -3.4057653e-02   1.1905634e+00
  -5.6863861e-01   9.2685720e-01
  -1.2633404e+00   1.2944265e+00
  -4.9374242e-01   9.5609422e-01
  -9.1140024e-01   5.5049727e-01
  -1.1619919e+00   1.2431123e+00
   4.8882410e-01  -2.9160316e-01
   1.2909932e+00   2.9940639e-01
  -5.5520469e-01   2.5044438e-01
   3.8644970e-01   2.0073875e-01
   4.3881564e-01  -4.7575210e-02
   5.6365550e-01   1.1423755e-01
   1.6578346e-01   3.4392655e-01
  -1.9448571e-01   6.8242623e-01
  -2.0600141e-01   1.1820782e+00
   1.2704280e-01   9.3249855e-01
  -2.7321949e-02   9.0545935e-01
   1.4367092e-01   1.8785781e+00
   5.2682853e-01   2.0300537e+00
   3.6814341e-01   1.5164590e+00
  -2.0221652e-01   1.0322313e+00
  -6.6558383e-01   7.3023749e-01
  -6.6931981e-02  -6.5005158e-01
  -1.2040416e-01   2.0233463e-01
  -1.1784175e-01   3.3858965e-01
  -3.9111760e-01   2.1869022e-01
   2.9763486e-01  -7.2811070e-01
  -3.4918762e-01   8.2603891e-01
   2.1961040e-01   1.3780218e+00
  -3.4133803e-01   2.0762963e-01
  -4.3383961e-02   1.4993409e+00
  -3.8527148e-01   1.1027075e+00
   3.5345947e-01   1.2965144e+00
   4.7112186e-01   1.7840018e+00
   4.1653527e-01   1.4660809e+00
   7.2004515e-01   6.1520224e-01
   5.0208158e-01   2.6637924e-02
   5.1860468e-01   9.6684996e-01
   7.3876684e-01   1.3745914e+00
  -5.4325881e-01   9.2740402e-01
  -1.6538363e-01   1.0789520e+00
  -5.1767757e-01   8.1497389e-01
  -7.2577518e-01   6.9224142e-01
  -6.5657859e-01   6.7941173e-01
   4.8031756e-02   1.7502711e+00
  -5.8060137e-03   1.2571224e+00
   1.5177771e-01   2.5472586e-01
  -1.6412299e-01   1.4700988e+00
  -6.1321989e-01   1.0891695e+00
   5.5614367e-01   6.2413197e-01
  -2.3383093e+00   1.0482369e+00
   3.0040251e-01  -4.8893580e-02
   3.3126098e-01  -6.1013265e-01
   2.2374978e-01  -5.9796141e-01
   2.2434340e-01   1.2503700e-01
   1.9483709e-01   6.1508008e-01
   1.6461270e-01   8.6733735e-02
   2.4301300e-01   1.1019108e-02
   1.0465490e-01   7.7867528e-01
  -1.7575293e-01   5.1227895e-01
   5.2924628e-01   5.6485356e-03
  -1.1956305e-01   1.4853327e-01
   3.3135663e-01   5.9877120e-01
  -5.6803160e-02   5.5606451e-01
  -1.2872416e-01   7.3238361e-01
   1.6503705e-01   1.1351672e+00
   3.4939625e-01   4.1696364e-01
  -1.6906158e-01   1.0295898e+00
   6.1269586e-01   2.4123299e-01
   5.2136503e-01   7.1000488e-02
   2.0366450e-01   3.2509131e-01
   3.5870473e-01   3.0273473e-01
   2.1731373e-01   1.4559492e-01
  -2.7325227e-01   1.3586771e-01
  -3.2203873e-01  -7.5485082e-01
  -8.9693957e-01   2.4415057e-01
   6.7649376e-02  -2.0833442e-01
  -7.5086278e-01   4.5024978e-01
  -5.1439176e-01   1.7641013e-01
  -3.3263126e-01  -3.7500890e-01
   5.1213153e-02  -1.7020320e-02
  -3.0689617e-02   6.8225724e-01
   3.2542894e-01   5.0036783e-01
   2.2291105e-01   2.2334062e-01
   7.4127683e-02   4.5206995e-02
  -1.2059828e-01  -2.5354250e-01
  -2.4345602e-01   4.4776291e-01
  -8.1823900e-01   8.8678127e-02
  -6.9928076e-01   5.1041946e-01
  -4.7928784e-02   1.1012311e+00
  -3.5915388e-01   1.0417584e+00
  -1.1939497e-01   7.6290200e-01
   3.4749572e-01   6.4499518e-01
  -3.9707039e-01   3.5866100e-01
  -1.5976163e-01   4.9800539e-01
  -1.9385257e-01  -6.6921413e-03
   9.8948884e-02   4.6322611e-01
   7.7957238e-01   1.1612401e-01
   7.8717007e-02   6.8922580e-02
   2.3524575e-01   2.0359470e-01
   1.6918104e-01   2.9876329e-01
   5.0179656e-01   6.9209193e-01
   2.7505827e-01   6.1084202e-01
   3.0866637e-01   4.7000737e-01
   5.6326601e-01   2.0272155e+00
  -1.0015848e-01   7.9596555e-01
  -7.4974819e-01   8.9383894e-01
   2.3259265e-01   6.3434468e-01
   6.0051230e-01   1.6495268e+00
   8.9832418e-02   1.6944479e+00
  -6.0812731e-01   1.2020982e+00
  -2.3199262e-01   1.8156414e+00
  -1.9645703e-01   1.2558740e+00
   6.6601637e-01   2.8872509e-01
  -2.6573611e-01  -1.3077830e-01
  -8.7321513e-02   1.2999712e+00
   7.4505525e-02   1.3602373e+00
   5.2414154e-01   9.9982340e-01
   6.8739121e-01   1.5353788e+00
   6.0435914e-01   1.4037909e+00
  -2.6488333e-01   1.1096015e+00
  -4.0107329e-01  -2.8683890e-01
  -7.8388807e-01  -5.7785323e-01
  -1.0916559e+00  -6.7088866e-01
  -1.0705500e+00   6.7632396e-02
  -7.5999527e-01  -3.8522309e-02
  -4.4122853e-01   3.6763662e-01
  -9.6703876e-01   1.0630124e+00
   3.4578911e-01   1.3724258e+00
  -2.6022517e-02   8.9756554e-01
  -2.1570329e-01   1.4967000e+00
  -6.2086366e-01   2.9664879e-01
   6.0500649e-01   1.2132025e+00
   6.5680514e-01   7.8277452e-01
   4.3615493e-02   1.0902015e+00
   5.7122083e-01   1.5928480e+00
   1.7225899e-01   1.5519511e+00
  -1.0690898e-01   3.7853032e-01
  -4.3459554e-01  -2.2136954e-01
   5.6806434e-01   7.9463470e-01
   8.1301132e-01   7.6053631e-01
   7.7032857e-01   7.0893906e-01
   7.9371329e-01   5.2677186e-01
   4.1517651e-02   1.4481771e+00
  -3.6612953e-01  -1.6947544e-01
  -5.0786810e-01   4.5802695e-01
  -7.3865242e-01   2.7258994e-01
   3.9266215e-01   4.9585806e-01
  -4.7896441e-02   1.5606072e+00
   2.7855834e-01   9.8571606e-01
   5.2586325e-01   1.3180343e+00
   6.7150137e-01   4.6560139e-02
   1.0041860e+00   2.0462989e-01
   8.5607867e-02   1.5106102e+00
  -3.8172288e-01   8.1967192e-01
  -4.2789715e-01   5.4575872e-01
  -4.1116415e-01   2.2563904e+00
   2.9818925e-01   9.6111370e-01
  -1.0701537e-02   7.5784967e-01
  -4.5178833e-01   3.2667887e-03
  -9.1060055e-01   8.5112219e-01
  -8.6019073e-01  -6.4615312e-01
  -1.7794732e-01   3.0200833e-01
  -2.6163795e-01  -4.1847344e-01
  -5.8748347e-01   2.9505988e-01
  -1.5779004e-01   8.6123838e-01
   4.9824991e-01   8.0311468e-01
   1.2594710e+00   5.8404704e-01
   1.2851814e+00   5.5586587e-01
  -9.6974744e-01  -8.5322008e-04
  -8.5338095e-01   5.9133366e-01
   4.7081743e-01   5.3575506e-01
  -3.3726282e-01   1.5088626e+00
  -9.9590765e-01   1.5194965e+00
   1.8720277e-01   9.4774441e-01
  -3.8953473e-01   1.5706041e+00
  -8.4684873e-01   3.7759611e-01
  -1.3450199e-01  -2.1254124e-01
  -1.9327336e-01   3.1978110e-01
  -1.0624533e+00  -3.1417578e-01
   6.7535468e-02   6.9445061e-01
   5.1327823e-02   4.4514051e-01
   9.0736813e-02   1.2781168e+00
   5.8855712e-01   1.1440222e+00
   4.4293434e-01   9.0248049e-01
   7.1507882e-01   7.4337923e-01
   3.1706082e-01  -4.8273839e-01
   4.8380662e-01  -5.6601007e-01
   4.2381822e-01  -3.5058071e-02
   6.5166042e-01   4.2095213e-01
   6.5166968e-01   2.2774199e-01
   3.8803639e-01  -9.4925210e-01
   2.5266820e-01  -8.7802271e-01
  -5.4102422e-01  -1.1645959e-01
   4.5969012e-01   1.7191888e+00
  -3.2742760e-01   1.2359697e+00
   3.3150110e-01   1.1140882e-01
   3.2119243e-01  -4.7336832e-01
  -8.4737866e-02  -6.0020028e-01
   1.0034285e-01   3.7646594e-02
  -8.7860612e-02   2.3328342e-01
   2.3548989e-01   1.1745628e+00
  -4.4061454e-01   1.2347833e+00
  -9.9067263e-04   8.3965984e-01
   6.6602793e-01   1.0037948e+00
  -3.4440056e-02   4.1501068e-01
  -1.7996601e-01   5.9313483e-01
  -1.3008842e-01   6.1486452e-01
   7.1693081e-02  -1.6570262e-01
   4.4833824e-01   1.1800487e+00
   2.3995207e-01   6.8284050e-01
  -5.1069293e-01  -7.7964739e-01
  -2.0640986e-01  -1.0109512e+00
   1.6302238e-01   1.4389370e-02
  -3.2079433e-01  -3.8621024e-01
   1.8605367e-01  -7.8906402e-01
  -3.5825665e-01  -8.9544320e-01
  -9.9630292e-02   1.3578662e+00
  -2.6563087e-01   1.1496066e+00
  -2.5904600e-01  -4.0435613e-02
  -4.8757291e-01   1.5976575e+00
  -4.1523638e-01   2.0242483e+00
   1.8991346e-01  -4.4279330e-01
  -9.0806508e-02  -2.4282525e-01
   1.1887278e-01   1.6226543e+00
   7.4856655e-02   1.8704903e+00
   2.0625218e-01   2.2209824e+00
  -2.8570131e-01   1.5470791e+00
  -3.8115559e-01   1.1711321e+00
   5.4987386e-01   1.2229432e+00
  -8.9030687e-01   2.7707543e-01
  -1.8112175e-02   4.4332540e-01
  -1.0628385e-01   1.3172915e+00
   3.5026399e-01   2.1513701e+00
   9.8773524e-01  -7.5675613e-01
   1.1879430e+00   4.1094948e-03
   1.0743869e+00  -1.8346481e+00
   3.6581808e-01   1.6938403e+00
  -3.4867251e-01   1.1348779e+00
  -4.7869156e-01   7.2182010e-01
  -3.7642340e-01   1.1063237e+00
  -5.7869049e-01   5.9725514e-01
  -6.1141652e-01   3.9985102e-01
   5.8746111e-01   2.0091012e+00
  -1.1745221e-01   3.1146707e-01
  -5.4764309e-02   7.0200351e-01
  -1.6830780e-01  -1.1291461e-01
   6.4076236e-01   1.1959568e-01
   5.3044859e-01   2.7315467e-01
   4.4973824e-01   1.1410387e+00
   1.8737571e+00   2.5555531e+00
   1.7159040e+00   2.2214294e+00
   1.1629713e+00   9.8646826e-01
  -2.3847943e-01  -7.5843426e-02
  -1.3242601e-02   2.0742549e-01
  -3.1063792e-01  -1.2185352e+00
  -1.3364205e-01   6.8764035e-01
   5.9361106e-01   2.3388502e+00
  -4.8136121e-01   1.4115658e+00
  -7.6068747e-01   1.5964373e-01
  -6.4277099e-01  -8.6002325e-02
  -6.8472928e-01   2.7262835e-02
   9.8134236e-02   1.0343703e-01
  -3.0638519e-01   4.9074812e-01
   1.6323053e-03   7.6229820e-01
  -1.0944649e+00  -3.9571747e-01
  -9.0562117e-01   2.5199494e-01
   6.6769396e-01  -9.0314936e-01
  -5.4975898e-01  -7.0252528e-01
  -5.6483080e-01   3.9947058e-01
  -7.0751683e-01  -1.4085982e-01
   1.1441438e-01   1.1104661e+00
  -6.4749073e-02  -9.9972364e-02
   8.2347321e-01   1.2284640e+00
   7.0606005e-01   2.2747797e+00
   7.1062307e-01   2.3678804e+00
   7.2602906e-01   2.3447578e+00
  -5.8038432e-01  -1.6025437e-01
   7.0826366e-01   7.6089533e-01
  -3.1316987e-01  -1.4682054e-02
   8.2756269e-01   1.7842362e+00
  -9.8398707e-02   1.6391763e+00
  -2.4851320e-01   1.3627288e+00
  -6.9713656e-01   1.5894038e+00
   1.4997783e-01   1.9463941e+00
   1.2069276e-01   1.7084031e+00
  -1.4914508e+00   1.1969487e+00
  -1.7777479e+00   4.9749985e-01
  -1.7154940e+00   2.6897859e-01
  -9.4597607e-01   1.3968067e+00
   9.0232675e-01   1.5703390e+00
   6.3729083e-01   1.0392076e+00
  -1.5389787e+00   3.6057446e-01
   1.1249068e+00   7.8063342e-01
   1.4908277e-01   2.5574027e-01
   1.2826186e+00  -4.0084658e-02
   4.8867678e-01   1.8686972e+00
  -3.8468602e-01   3.0570459e-01
  -7.4601685e-01  -7.8094223e-01
   7.0520755e-01   7.2950648e-01
   6.4837609e-01   1.2031553e+00
   6.5018555e-01   1.4593621e+00
   6.1353327e-01   9.7565756e-01
   7.6920224e-01   6.0101583e-01
   8.8367335e-01   2.2446678e-03
  -1.2960690e+00  -4.4314344e-01
   1.2597085e-01   1.3083643e+00
  -5.0630670e-01   1.6764849e+00
  -4.2926943e-01   1.3321659e+00
  -8.5167773e-01   1.6333282e+00
  -4.2587320e-01   9.4903375e-01
   5.5523960e-02   6.9754288e-01
  -2.0500862e-01   9.7668825e-01
  -2.6342354e-01   2.9729783e-01
  -3.5491454e-01   9.6461165e-02
  -6.6046346e-02   3.0568950e-01
  -3.6715448e-01   1.2926332e+00
  -1.2193170e-01   6.9385413e-01
  -3.9349891e-01   8.4088195e-01
   2.9513429e-01   7.6274121e-01
   6.4191797e-01   8.2817630e-01
   5.8321408e-01   8.6458964e-01
   2.6336084e-01   1.3871325e+00
   1.7657699e-01   1.3245711e+00
  -9.6479754e-02   6.0154766e-01
  -3.2771560e-02  -2.0505555e-01
   7.0093620e-02   6.3736912e-01
   3.0169274e-01   9.7882670e-01
   1.3598512e-01   7.2061661e-01
   2.4107872e-01   1.6740120e+00
   3.1499047e-01   1.7786744e+00
  -1.1081291e-01   1.8158975e+00
  -2.1546611e-01   9.8628779e-01
  -3.2514369e-01   7.9664372e-01
  -4.6392880e-01   4.9530500e-01
  -1.0074279e-01   5.5438427e-01
  -2.0851627e-01   1.3248862e+00
  -1.0640415e-01   1.9389363e+00
   2.5159940e-01   1.8688870e+00
  -1.2381886e-01   1.1115789e+00
  -2.1459235e-02   2.1836659e+00
  -4.5659547e-02   1.4024761e+00
  -7.0018339e-01   8.6613770e-01
   4.0740423e-01  -1.7613663e-01
   1.2777857e-01   1.5744784e+00
   7.0076421e-01   1.1816885e+00
   4.8846414e-02   1.3325769e+00
   9.7114653e-01   6.3270355e-01
   8.2727015e-01   1.0505258e+00
   5.3064269e-01   1.6823578e+00
   5.0600097e-01   1.5203430e+00
   2.4113862e-01   1.5666305e+00
   8.5005977e-01   1.3118893e+00
   4.9078595e-01   1.0562252e+00
  -7.4006517e-01  -3.8897185e-01
  -5.5849823e-01  -9.4384052e-01
  -1.0030893e+00  -5.7054950e-01
   5.2737713e-02   3.4934096e-01
  -3.3744068e-01   4.9249398e-02
  -1.9838033e-01   7.7149516e-01
   3.1441516e-01   1.3970018e+00
   4.2432815e-02   1.6560339e+00
  -4.1629378e-01   8.5753752e-01
  -5.6828155e-01   7.3566053e-01
   5.9063407e-01   1.1018800e+00
  -7.7735453e-01   3.0504758e-01
  -9.0936888e-02  -3.3843435e-01
  -1.6377714e-01  -1.1076976e+00
  -3.1658131e-01   1.7399306e-01
  -5.1994294e-01   8.9514223e-01
   2.2453102e-01  -1.1576142e+00
  -1.1827161e+00   1.1454297e+00
  -2.4183262e-01   1.7877711e+00
   6.0760645e-01   2.0729528e+00
  -1.7801890e-01   1.7103935e+00
   2.6425093e-01   2.1845349e+00
   3.5056892e-01   1.6726252e+00
   4.6778554e-02   2.3418833e+00
   4.3752599e-01   2.0290137e+00
  -4.3572024e-01   1.4188412e+00
   6.9229434e-01   9.1966615e-01
   7.1816798e-01   1.3885396e+00
  -1.4434081e-02   6.0764630e-01
  -1.0644713e+00   2.8554659e-01
  -1.7631999e-01   1.6621439e+00
  -2.8940373e-01   1.3668667e+00
   4.7440649e-01   1.3898985e+00
  -7.9896312e-01   1.8160297e+00
   5.7425973e-01   1.5387803e+00
   6.7505303e-01   6.3560404e-01
   3.2860235e-01   1.1213704e-01
   5.5942248e-01   1.0264336e+00
   4.9852712e-01   1.4187649e+00
  -4.8298691e-01   1.2339551e+00
  -5.8277109e-02   1.2780039e+00
  -4.8413641e-01   1.1152978e+00
  -6.9807115e-01   1.0345399e+00
  -6.4056216e-01   1.0176300e+00
   2.3385576e-01   1.8786069e+00
   1.1586838e-01   1.4354318e+00
  -8.9377084e-04   4.0888369e-01
   1.0079211e-02   1.6772098e+00
  -5.4126667e-01   1.4563634e+00
   5.1853024e-01   6.8989034e-01
   5.9165849e-02   3.6080003e-01
   2.4412228e-01   8.0782353e-02
   1.8297581e-02  -4.5908266e-01
  -8.4120604e-02  -4.2684958e-01
   4.8642368e-02   2.8458982e-01
   1.6375430e-01   7.5604742e-01
   6.5024132e-02   2.6456376e-01
  -4.0657869e-01  -1.1407604e-01
   7.3969016e-02   1.6540390e-01
   7.1376823e-01   6.2515839e-01
   6.3573012e-01   6.2560251e-01
  -1.2446129e-01  -4.0397051e-01
   8.0442111e-02  -8.1604697e-01
   1.6486117e+00  -4.0532435e-01
  -3.2942072e-01   3.9416536e-01
  -1.4663304e-01   2.6164178e-02
  -2.0084411e+00  -5.4518175e-02
  -1.6793148e+00   1.8592871e-01
  -1.1524676e+00   2.4164161e-01
  -4.6821907e-01  -9.7868814e-03
  -2.2666061e-01   4.2983030e-03
  -3.3953357e-01  -9.6971655e-02
  -6.3105686e-01   7.0820989e-02
   3.3324752e-01   8.9795981e-01
   9.4701322e-01   7.5429908e-01
   2.3767685e-01   7.9410962e-01
   3.1282840e-01   5.0950154e-01
   3.1286442e-01   6.3908997e-01
  -7.2399065e-01   2.5469177e-01
   3.1730742e-01  -4.6535050e-01
   4.3005349e-01   8.5049163e-01
   2.3715278e-01  -4.2802514e-01
   8.2756241e-01   4.2728266e-01
   7.9594061e-01  -2.1975033e-01
  -1.6021207e-02   4.2461302e-01
  -1.4309461e+00   3.6764083e-01
  -1.1423152e+00  -5.8871191e-02
  -1.0380388e+00   6.2677917e-01
  -1.1503272e+00   7.6880479e-01
   2.0142156e-02   1.1773358e+00
  -3.1000221e-01   8.4639822e-01
  -4.2369489e-02   4.2183573e-01
   6.8855520e-02  -7.8326709e-02
   6.2964527e-01   8.9175332e-01
  -1.7019208e+00  -4.3983101e-01
   3.4728496e-02   2.9963163e-01
  -4.7282251e-01   7.9336273e-01
   1.3317157e+00   5.9145423e-01
   1.0439950e-01   9.1895119e-01
  -1.0632150e-01   1.2051596e+00
   5.8109785e-01   1.1888655e+00
   8.1103464e-01   6.7677332e-01
   8.0720661e-01   5.1954527e-01
   9.4954663e-01   8.8703860e-01
   8.4386665e-01   1.8447116e-01
  -1.8851652e-02   9.0875760e-01
   6.6456049e-01   3.5832830e-01
   5.8313711e-01   1.1253923e+00
  -3.1717453e-01   2.3154942e+00
  -7.0550441e-01   1.9616403e+00
  -3.1980296e-01   1.7608659e+00
   4.7594793e-01   1.2956618e+00
  -3.5512970e-01   2.0155175e+00
  -6.8723165e-01   1.6973481e+00
   1.3900624e+00  -2.4008672e-01
   5.2723489e-01   1.2315375e-01
  -3.1340152e-01   2.3089602e+00
  -8.4739160e-02   2.3530040e+00
  -3.9676411e-01   2.1847982e+00
   5.6521586e-02   1.7291582e+00
   5.9384225e-01   1.0858140e+00
   2.2594419e-01   9.8045119e-01
   1.1105910e-02   1.3275917e+00
  -1.8614793e-02   6.8750321e-01
  -9.9998880e-03   6.5818085e-01
  -4.1272837e-01   1.3515572e+00
   3.4043190e-01   1.0612532e-01
   6.8929257e-01   1.8387734e-01
   1.9050658e-01  -2.2127297e-01
   3.8682916e-01   5.9795672e-01
   2.5433866e-01   2.5258369e-01
   6.6794913e-01   2.6126825e-01
   1.1613383e+00  -2.7859026e-01
   1.4469410e+00  -1.7999833e-01
   1.1721142e+00   2.8494692e-01
  -1.6659374e-01   6.2982772e-01
  -1.5336301e-01   2.7957360e-03
   2.1577910e-02  -1.0568103e-01
   1.4219434e-01   1.7815697e+00
  -4.9760931e-01   8.1539899e-01
   2.3708360e-01   1.1533942e+00
   1.6160199e-01  -1.0701138e-01
  -2.8231019e-01   5.6709292e-01
  -7.6925705e-01   6.1850675e-01
  -3.6524146e-01   8.0231711e-01
  -5.2954771e-01   7.4036618e-01
  -4.1300052e-01   8.6879460e-01
  -6.0436305e-01   1.2165092e+00
  -9.1052767e-01   2.4812828e-01
  -8.1972223e-01   6.7461154e-01
  -2.2716943e-01   1.8001900e+00
  -2.7628400e-01   1.6311854e+00
  -5.1677804e-01   1.6235061e+00
   4.2981413e-01   1.3579751e-01
  -2.8459429e-01  -2.4598973e-02
   2.3105009e-01   6.1789147e-01
  -1.2192292e-01   4.4961649e-01
   3.6631794e-01   2.7524018e-01
   8.0132983e-01  -4.5405765e-01
   1.1202226e+00  -4.3891469e-01
   9.1866125e-01   1.1731207e-01
   7.9682931e-01   2.5570728e-01
   6.7522897e-01   2.4222829e-01
   4.6701569e-01   8.5384288e-01
   2.3273797e-01   1.8716005e+00
  -6.3056583e-01   1.1001388e+00
   2.4649764e-01   1.1694328e+00
   2.9053710e-01   1.5870482e+00
  -6.7732936e-01   6.2053314e-01
  -9.9320825e-01   1.0246728e+00
  -4.8137535e-01   1.0320013e+00
  -6.6498256e-01   1.0209093e+00
  -3.7262091e-01   9.7512177e-01
  -4.9953399e-01   1.4169473e+00
  -1.3340635e+00   8.0866151e-01
  -4.6957910e-02   2.0616156e+00
   2.2264595e-01   1.9868448e+00
  -5.7084763e-02   1.9623284e+00
  -2.0788688e-01   1.8816995e+00
  -4.2676199e-01   1.9109543e+00
   8.0592994e-01   3.5315618e-01
   1.5434442e-01   3.8037776e-01
   2.2533997e-01   1.3572328e-01
   3.7318516e-01   4.3389458e-01
  -1.7109701e+00   5.7125077e-01
   1.5713475e+00  -2.7726607e-03
   8.8833904e-01   2.4822721e-01
  -7.9421216e-01   7.6929542e-01
   9.2700923e-01   1.8953969e-01
   9.9033726e-01   1.7231461e-01
  -1.6911376e+00   7.5926570e-01
  -2.0909662e+00   9.1636439e-01
  -3.1397696e-02   2.3826842e-01
  -3.7105872e-01   4.3596059e-01
   1.6956092e-01   2.5554725e-01
   4.9977862e-02   5.3948101e-01
   3.3471985e-01   5.3346910e-01
   1.6973981e-01   6.3055549e-01
  -1.2938774e-01   5.6486875e-01
   4.1400607e-01   4.4671336e-01
   9.0856140e-01   2.0053084e-01
   6.9118042e-01   1.8970868e-01
   7.2955036e-01   5.5874914e-01
  -7.1121291e-01   9.2292113e-03
  -4.1112169e-01   3.5405361e-01
  -3.3165878e-01   4.8025894e-01
  -1.1300057e+00   6.0155085e-01
  -1.8022591e-01   1.7489419e+00
  -1.5716001e-01   1.9089035e+00
  -9.7048493e-02   1.1313686e+00
   4.0287412e-01  -2.3846203e-01
  -2.8354587e-01   1.6923821e+00
   6.7838330e-01   1.7503009e-01
   7.3439561e-01   4.5506345e-01
   4.3401217e-01   1.0084259e+00
  -8.6635937e-02   9.8205040e-01
  -4.2358139e-01   1.7505983e+00
   1.3142330e-01   1.4917241e+00
  -3.7026868e-01   9.0888996e-01
  -3.3539003e-01   9.3253170e-01
  -5.0751224e-01   1.2005246e+00
  -5.9897639e-02   1.6489087e+00
   5.2772828e-02   1.5843002e+00
   5.4240725e-01   1.2318455e+00
  -2.1603210e-01   6.8812798e-01
  -5.3734670e-01   4.4558344e-01
  -9.6395516e-02  -3.4703011e-02
  -1.2261376e-01   5.8692252e-01
   1.4967040e-01   8.9562590e-01
   3.5044728e-02   7.6191454e-02
  -3.4485213e-01  -2.5914289e-01
   8.6512743e-02  -1.5075547e-01
   9.7587275e-02  -1.2498323e+00
   2.2985862e-01  -2.9370974e-01
   2.6258049e-01   1.7325050e+00
  -1.9016426e-02  -1.0018717e+00
  -5.9603020e-01  -9.8375941e-02
  -4.4821973e-01   6.7954853e-01
  -4.8009114e-01   3.8640050e-01
   6.6032180e-02   1.0274223e+00
  -5.5671732e-01   1.2155912e+00
   3.8264485e-01   9.9487347e-01
   4.9450699e-01   6.2837965e-01
  -3.9656915e-01   6.1517572e-01
   2.3310996e-01   4.6745383e-01
  -6.9043044e-02   4.7687422e-01
   4.8105867e-01   8.8546119e-02
   8.8931795e-01   7.3821388e-01
  -4.4581859e-01   6.6682481e-01
  -7.9688718e-01   7.2037685e-01
  -3.2217331e-01   1.3014358e+00
  -3.9538314e-01   1.9330583e+00
  -2.2403305e-01   5.8442721e-01
   3.2716741e-01   1.1857141e+00
  -1.8506266e-01   9.4785350e-01
   1.4626074e-01   4.1142356e-01
   4.3089492e-01   4.8066781e-01
   6.8019770e-01   1.1380121e+00
  -9.8230597e-02   4.2967694e-01
  -4.9214877e-02   1.4800375e-01
   6.3180868e-01   1.1947173e+00
   4.2777407e-02  -4.3709944e-01
   2.5769654e-01   7.6769501e-01
   1.1453567e-02   1.0580144e+00
  -1.6109657e-01   8.1703257e-01
  -1.9767268e-02   9.9616952e-01
  -2.5244077e-01   1.3107504e+00
  -1.7972609e-01   1.7261020e+00
  -2.6413184e-01   1.1815048e+00
  -1.1276299e-01   2.7964261e-01
   4.9747409e-01   7.2676599e-01
   1.9191108e-01   1.2608218e+00
   2.1833720e-01   1.5766526e+00
   3.6335984e-01   1.9124088e+00
  -1.5456560e-01   1.2829283e+00
  -2.3167948e-01   9.0417092e-01
   4.8150424e-01   8.2454493e-01
  -8.2359097e-01   8.7342189e-02
   8.0891549e-02   2.0387958e-01
   1.5663009e-02   1.0449185e+00
   5.0449337e-01   1.8329653e+00
  -4.2776671e-01  -3.7424597e-01
   1.2948037e+00  -3.4092895e-01
  -1.4319529e-01   1.4482135e+00
   5.0183798e-01   1.3455344e+00
  -2.4898836e-01   8.0904413e-01
  -7.3898288e-01  -1.3131919e+00
  -3.7994979e-01   4.5480585e-01
  -2.4148785e-01   7.9449810e-01
  -2.4219940e-01   9.3519111e-01
  -2.7519035e-01   1.0514781e+00
   7.3579253e-01   1.6638056e+00
   2.4213145e-02   1.4985781e+00
  -3.2339769e-01   1.3115898e+00
  -9.0009801e-01   7.7391343e-01
   9.0685667e-01   1.4520772e+00
   6.6332617e-01   1.8122987e+00
   2.5449661e-01   1.5469200e+00
   2.5486488e-01   9.8534079e-01
  -4.6566110e-01   1.7337939e+00
  -1.2669646e+00   1.5917929e+00
  -8.9826958e-01   1.2516507e+00
   2.2951698e-01   1.5242136e+00
  -4.9793864e-01   1.1949260e+00
  -1.8253136e-01   1.3394182e+00
   1.1693071e+00   7.6358476e-01
   9.4617378e-01   1.1496025e+00
  -5.9690200e-02   9.1418263e-01
  -9.7279428e-01   1.2274187e+00
  -6.2202773e-01   9.0322707e-01
   2.1469702e-01   4.0347631e-01
   8.8517673e-01   5.1333458e-01
   1.0117025e-01   1.2586675e-01
  -7.4966452e-03   1.9297044e-01
   2.8796678e-01   3.5009033e-01
   2.0504063e-01  -8.2850448e-01
   1.2258533e-01  -1.0987486e+00
  -6.8522276e-02  -1.9946409e-01
   2.7411060e-01   1.2511964e+00
   1.6474015e+00   4.6706172e-01
   1.1174184e+00   5.8447176e-01
   2.1967046e-01   1.3131104e+00
   6.6682438e-01   1.4622668e+00
  -3.6647860e-01   1.1194213e+00
  -2.1264258e-01   1.3710162e+00
   1.9594544e+00   1.0949697e+00
  -6.0708929e-01   1.1922068e+00
   1.9626160e+00   8.0403496e-01
   1.0578834e+00   8.4720387e-01
  -6.6817918e-01   1.1478604e+00
  -8.1663069e-01   6.7958922e-01
   1.4041343e+00   6.5695868e-01
  -6.2016628e-01   7.3541709e-01
  -5.0373903e-01   8.1333818e-01
   8.6278690e-01  -5.0112880e-01
  -1.1386607e+00  -4.8750332e-01
  -1.4546083e+00  -4.0486033e-01
  -7.2455253e-01   2.3638908e-01
  -9.3688116e-01   2.8541299e-01
  -2.8376210e-01  -5.9221169e-03
  -1.2134202e+00   2.3727489e-01
  -9.5308057e-01   3.9890326e-01
  -1.0751972e+00   4.1656185e-01
  -9.9784161e-01  -7.1112584e-01
   1.2362645e+00   3.1239718e-01
   1.0702409e+00  -5.9487631e-03
  -9.0587579e-01  -8.9095385e-01
  -7.8683656e-01   3.4088244e-01
   2.9657515e-01   1.1501403e+00
  -7.0713472e-01   8.5250874e-01
   4.4664996e-01   1.2584453e+00
   2.9819846e-01   1.4231338e+00
  -7.9654717e-01   1.2914761e+00
  -4.3365943e-01   6.2000268e-01
   3.4822749e-02   7.1874756e-01
   6.8456558e-01   1.2270229e+00
   2.2633078e-01   8.4962117e-01
  -1.2856290e-01   2.0053108e-01
   5.5695318e-02   8.3991588e-01
   2.1611900e-01   6.5562544e-01
   1.8281762e-02   1.0178800e+00
   5.7550203e-01   1.1024620e+00
  -2.9242346e+00   7.5304206e-01
  -2.9456207e+00   6.7915263e-01
  -2.2386722e+00   3.5760296e-01
  -2.1825858e+00   3.9820797e-01
  -3.7480972e-01   1.2649037e+00
  -2.6983577e-01   3.2016870e-01
  -4.2299233e-01  -5.9561462e-03
   2.9855425e-01   8.6071408e-01
   2.9715703e-01   1.2502674e+00
  -2.2055356e-01   1.7412474e-01
  -8.3510011e-01  -4.0680323e-02
  -8.7399349e-01  -2.9273075e-01
  -4.1807760e-01  -1.1870956e-01
   1.2298861e+00   1.0420456e+00
   1.1056945e+00   1.0181025e+00
   8.7316851e-01   1.3506394e+00
   1.2548064e+00   4.9288917e-01
   8.7324014e-01   3.1497995e-01
   2.9533957e-01   2.4831106e-01
   5.9660985e-01  -4.5390116e-01
   3.8901099e-01   9.4147136e-01
   1.0444511e+00   4.5909644e-01
   1.1824015e+00   5.0652358e-01
   9.8037971e-01  -1.9726060e-01
   1.0556591e+00   9.8827204e-01
   1.1939730e+00   4.8808598e-03
   1.0361441e+00  -4.5696725e-01
   8.7078241e-02   8.0929288e-01
  -1.4150424e-01   3.6940694e-01
  -1.9684432e-01   1.2042158e+00
  -3.7864335e-02   1.4817585e+00
  -5.6552946e-01   4.8202895e-01
  -1.3262373e-01   2.3647319e-01
   5.4874769e-01   5.3470912e-01
   2.7508109e-01   8.8306395e-01
   7.3297763e-01   1.2558361e+00
   3.4875769e-01   1.3441376e+00
   5.1496041e-01   1.5955695e+00
  -4.3244871e-02   1.1666221e+00
  -1.8645562e-01   8.3968674e-01
   7.2194289e-01   5.6677982e-01
  -7.9998899e-01   3.0559425e-01
   9.8474371e-02   2.0850365e-01
   1.0287513e-01   9.1684903e-01
   6.2099878e-01   1.5025357e+00
  -3.6791202e-01  -4.2163177e-01
  -4.5618974e-01   9.6377514e-01
   2.8560103e-02   1.1526094e+00
   5.7605656e-01   8.8491897e-01
  -1.8532933e-01   5.5544506e-01
  -8.6615139e-01  -1.1990310e+00
  -3.5137176e-01   3.5158665e-01
  -2.0978455e-01   5.9647998e-01
  -4.6768579e-01   2.4194544e-01
  -5.0567307e-01   2.5513925e-01
   8.5764265e-01   1.2418197e+00
   6.5341474e-02   1.4205115e+00
   1.8137052e-01   1.6315868e+00
   9.1283230e-01  -6.9314012e-02
   1.3740810e+00   5.1241713e-01
   9.4132643e-01  -9.2671576e-01
   1.0109638e+00  -1.5141016e-01
   8.0554395e-01   7.9276268e-02
  -2.8503345e-01   1.0717753e+00
  -5.8141685e-01   1.3034427e+00
  -6.4991672e-01   1.6719551e+00
  -9.7492153e-01   1.3079264e+00
  -4.1095487e-01   1.1220635e+00
   2.2819428e-01   1.5381256e+00
   1.2083228e+00  -1.0182820e+00
   8.1287514e-01  -2.2549953e-01
   8.3464262e-01   4.2281459e-01
   3.6714245e-01   4.7751772e-01
  -2.8975659e-01   1.5978735e+00
  -4.6295723e-01   1.3019551e+00
  -2.9712272e-01   1.6690457e+00
  -4.1919350e-01   4.1115297e-01
  -2.1201912e+00   4.8632192e-01
  -1.8991915e+00   8.4445428e-01
  -5.0100765e-01   7.5762357e-01
   3.7682890e-01   1.2755152e-01
  -2.2780178e-01   1.6899857e+00
   3.0675032e-02   5.1609275e-01
  -1.0809588e-01   1.3837588e+00
   1.2985485e-01   1.0372721e+00
  -2.4543235e-01   1.6578894e+00
   1.0895211e-01   1.2870321e+00
  -6.4342768e-01   4.7283232e-01
  -3.2724549e-01   1.7385796e+00
   2.2439874e-01   6.0037870e-01
   1.3890300e-01   6.9416585e-01
   2.5649154e-01   5.0973927e-01
  -2.7721691e-01   5.0233754e-01
  -6.4997359e-01   7.6442585e-01
  -7.6599301e-01   8.0425745e-01
  -3.8574886e-01   1.1622394e+00
   1.9934866e-01   6.3559036e-01
   1.9424227e-01   1.6142296e+00
   6.2798881e-01   9.3330787e-01
   1.0716511e-01   1.4556037e+00
   3.3922031e-01   1.5626283e+00
   2.1657699e-01   1.2804733e+00
   1.1288587e-02   8.0826117e-01
   1.6206199e-01   2.8296451e-01
   1.8670283e-01   2.3537481e-01
   4.6926295e-01   3.1396132e-01
  -2.7940739e-01   3.4756668e-01
   3.7673516e-01   9.6791886e-01
  -2.1381112e-01   1.0968486e+00
   4.8030764e-01   1.4050217e+00
  -4.4438224e-03   1.7987094e+00
  -3.9200811e-01   1.7505523e+00
  -8.0403463e-01   1.0303721e+00
  -5.2140562e-01  -2.1952851e-01
   6.6061893e-01   2.3255860e-01
   5.7983154e-01   1.8897117e+00
   1.6842521e-01   1.9935695e+00
   2.6670831e-01   1.4528356e+00
  -2.8456237e-01   1.6466649e+00
   3.6570796e-02   1.3939112e+00
   1.5683158e-01   1.4292835e+00
  -4.0546127e-01   2.0877189e-01
  -2.9184025e-01   1.8965269e-01
  -1.0080652e-02  -1.9328564e-01
  -2.9541730e-01   3.1669296e-01
   7.7644336e-01   1.8842089e+00
   2.1174540e-01   1.3897436e+00
   3.4442754e-01   1.5906782e+00
   9.3862569e-01  -1.5930267e-01
   1.4398084e+00   3.8794028e-01
  -1.7436838e-01   2.5484715e-01
   1.3037365e+00  -5.8957971e-01
   8.4813435e-01  -6.8019317e-03
  -1.0652493e+00   1.4301306e+00
  -1.6166780e-01   1.0668674e+00
  -4.3875912e-01   1.3560823e+00
  -4.9495291e-01   1.7063803e+00
  -8.4862200e-01   1.4074785e+00
  -3.2442477e-01   1.1094061e+00
   3.5462158e-01   1.5172719e+00
   1.1901372e+00  -1.1527454e+00
   8.3829771e-01  -3.1642323e-01
   9.2382571e-01   3.6574218e-01
   4.6299598e-01   4.0738335e-01
  -8.2023972e-02   1.5685257e+00
  -2.7716185e-01   1.2762534e+00
  -5.6361607e-02   1.6736219e+00
  -3.3157573e-01   4.0656829e-01
  -2.0571867e+00   6.4189365e-01
  -1.7999953e+00   9.7453793e-01
  -6.8131434e-01   1.5769078e+00
  -6.2692323e-02   1.6836018e+00
   2.4713465e+00  -7.8493902e-01
   1.1009841e+00   6.7892494e-02
   4.9503036e-02   5.6669280e-01
  -3.8910672e-01   1.4451951e+00
  -6.8327086e-01   5.5370788e-01
   2.1571584e-01   4.0839915e-02
  -1.2829745e-01   2.5191420e+00
  -1.6154156e-01   1.7853519e+00
  -7.6963081e-02   2.2817965e+00
   2.0016504e-01   2.2741995e+00
  -4.8290359e-01   2.1451574e+00
  -1.1747844e+00   1.4899651e+00
  -1.2934290e+00   1.3429876e+00
  -8.6876570e-01   8.2853885e-01
  -6.0653340e-01   7.8896895e-01
  -1.0048817e+00   8.2047790e-01
  -3.8182886e-01   9.8709304e-01
  -1.1413864e+00   2.2257644e+00
  -1.8157109e+00   1.8659893e+00
   2.8236222e+00  -8.6504860e-01
   2.5349672e+00  -1.0676124e+00
  -3.5490076e-01   1.8460334e+00
  -5.7231748e-01   7.0702526e-01
  -1.0191333e+00   2.2385352e+00
   1.4166143e-01   1.0862587e+00
   2.0363742e+00  -1.2417698e+00
  -1.5189160e+00   6.5819628e-01
  -8.5962453e-01   1.3259293e+00
   2.9599562e+00  -8.6828541e-01
   8.5768708e-02   1.6703937e+00
   1.7070422e-03   7.3143393e-01
   1.5517885e-01   9.9182263e-01
   5.4429754e-01   1.4965906e+00
  -8.9380439e-02   7.3343778e-01
  -5.2665128e-03  -6.2949034e-01
  -4.4616333e-01  -1.5396775e-01
   1.7873328e-01   1.1761138e+00
   3.5514210e-01   8.7836587e-01
  -1.8819564e-01   7.5908781e-01
  -4.8457684e-03   1.1525385e+00
  -1.6645337e-01   2.1399039e-01
  -6.2091621e-02   6.9837969e-01
   4.5601947e-01   6.9479665e-01
  -2.3849745e-01   4.6091484e-01
   8.1887533e-02   7.3610228e-01
  -6.1442577e-01   6.0554457e-01
  -6.5726679e-01   1.1204116e+00
  -7.9191281e-01   9.0009979e-01
  -2.0561684e-01   3.1862113e-01
   1.0347501e-01   2.6200032e-01
  -2.1900330e-01   3.0562304e-01
   4.1592571e-01  -1.1826141e-01
   3.2207780e-01   2.0297462e+00
   5.7682805e-01   9.4311564e-01
   4.1480637e-01   7.3456151e-01
   1.6770686e-01   1.4686777e+00
  -1.7043466e-01   6.5017180e-01
   2.3295426e-02   1.3383890e+00
   9.7195803e-01   6.1865354e-01
   8.4769517e-01   1.0426952e+00
   5.3567919e-01   1.6490386e+00
   4.8566290e-01   1.4608072e+00
   2.2751895e-01   1.5546249e+00
   8.7697330e-01   1.3013271e+00
   5.0999759e-01   1.0560462e+00
  -8.0066942e-01  -4.3371577e-01
  -5.8385203e-01  -9.2629849e-01
  -1.0117388e+00  -5.4490952e-01
   4.0506124e-03   3.4117283e-01
  -3.6615263e-01   1.1884648e-01
  -1.8348837e-01   7.8281857e-01
   3.1246768e-01   1.3838264e+00
   7.8024505e-02   1.6567291e+00
  -4.2598350e-01   8.2426906e-01
  -5.5088035e-01   7.4974894e-01
   6.0883375e-01   1.1021472e+00
  -7.3727665e-01   3.3635619e-01
  -9.2770446e-02  -3.3251092e-01
  -1.1900118e-01  -1.0287357e+00
  -3.1434508e-01   1.9006418e-01
  -5.0005935e-01   9.0876545e-01
   2.0406066e-01  -1.1521607e+00
  -8.5219967e-01  -4.3391772e-01
  -1.0160835e+00  -4.7518802e-01
  -5.9291137e-01  -2.7727847e-01
  -5.7516319e-01   2.0603623e-01
  -7.5650120e-01   1.8704679e+00
   5.4352019e-01   1.1813946e+00
  -8.4454525e-02   1.0359342e+00
  -1.6443230e-01   1.5391772e+00
  -8.9331629e-02   1.7328792e+00
  -4.2673698e-01   1.1696787e+00
  -4.5840083e-01   1.5666006e+00
   5.3638224e-02   1.0823808e+00
  -5.5147406e-02   1.2548513e+00
  -8.1349593e-02   1.2297259e+00
  -7.0446706e-01   2.0510271e-01
  -4.9747165e-01   7.0362088e-01
  -2.4353075e-02   9.2939724e-01
   1.1624038e+00   5.7996883e-01
   7.6818670e-01   8.3878439e-01
   3.6395128e-01   8.5968074e-01
   2.9547889e-01   1.3151608e+00
  -4.8581466e-01   1.1583796e+00
  -3.3063561e-01   1.4212472e+00
   3.3515663e-01   5.3187333e-01
   8.4371597e-01   6.4657342e-01
   7.4318915e-01  -7.8156119e-02
   5.0649341e-01  -1.2944720e-01
   8.0976507e-01   7.7723237e-01
   7.6995493e-01   8.9470602e-01
  -1.3898846e-01   4.7615726e-01
   2.0098436e-01   6.2664362e-01
  -2.2520841e-01   7.0155378e-02
   5.9708214e-01   1.9234277e-01
   5.3978195e-01   2.8961246e-01
   6.4097888e-01   1.1345014e+00
   2.0506788e+00   2.1142613e+00
   1.4090536e+00   6.5604134e-01
  -3.5989565e-01   2.2128314e-01
   1.3590371e-02   3.3055792e-01
   4.3991355e-02   7.9129220e-01
   2.6434943e-01   1.5921422e+00
   1.0631645e+00   2.4429973e+00
  -8.5971188e-02   1.5627628e+00
  -7.8450999e-01   6.1961968e-01
  -6.8661930e-01   3.6730119e-01
  -6.3644376e-01   2.6839904e-01
   3.6245248e-03   3.4341945e-01
  -7.5924834e-02   5.3050118e-01
   2.6498875e-01   7.4953103e-01
  -1.2720209e+00   2.0805408e-01
  -9.3513759e-01   8.4962297e-01
   3.7700320e-01  -3.3490519e-01
  -8.5043291e-01  -1.7036916e-01
  -5.0661114e-01   7.4759860e-01
  -9.1150786e-01   4.7479080e-01
   5.4365729e-01   2.6362413e+00
  -2.3906922e-01   6.8465312e-01
  -3.3589388e-01   9.7984707e-01
  -5.6655555e-01   7.9713354e-01
  -3.5483380e-01   1.1134658e+00
   2.2221214e-01   6.3557021e-01
   1.0345908e-02   7.5088154e-01
  -5.4431316e-01   3.4566672e+00
   1.1180814e+00   6.3829218e-01
  -1.0917545e+00   3.0903229e+00
   8.1562161e-01   6.0000166e-01
   5.3648680e-01   5.1869668e-01
   4.1330712e-01   4.5726814e-01
  -1.6660086e-01   9.4919828e-01
   6.0306315e-01   8.6648650e-01
  -9.2610437e-02   8.5341299e-01
  -6.8279992e-01   1.1564366e+00
  -1.8834412e-01  -9.3913318e-01
  -5.7135047e-01   1.6335387e+00
  -7.1006514e-01   6.6472667e-01
  -9.6103419e-01   3.5799577e-01
  -8.9077125e-03   1.0530318e+00
   1.0154781e-01   1.3992795e+00
  -7.1074428e-01   5.0033939e-01
  -1.3663741e+00   4.6089250e-01
  -1.4801388e+00   2.2279694e-01
  -9.9596674e-01   2.5552628e-01
   9.7449804e-01   9.9655399e-01
   8.4278048e-01   9.9988001e-01
   7.0776189e-01   1.3733627e+00
   8.2097083e-01   4.4546186e-01
   3.7782112e-01   3.7728823e-01
  -1.8179168e-01   4.2073312e-01
  -1.4361332e-01  -3.9579881e-01
   1.2094069e-01   1.0766239e+00
   6.0246771e-01   4.1383024e-01
  -1.6322685e-01   4.5752605e-01
   7.4472948e-01   4.2064095e-01
   3.5889696e-01  -2.2808654e-01
   7.4512313e-01   9.1745058e-01
   5.8575138e-01  -8.3512421e-02
   3.0992375e-01  -4.3880634e-01
   1.1897916e+00   5.9877192e-01
   1.1082420e+00   5.9935669e-01
   1.0478971e+00  -5.2442900e-02
   1.4262140e+00   1.1327677e-01
   1.5727603e+00  -4.2380194e-02
   1.5275243e+00   6.8925436e-02
   5.5556118e-01   3.4236870e-01
   1.8398846e-01   5.7905674e-01
  -2.7666806e-01   1.0246640e+00
  -9.5178864e-01   1.2814956e+00
  -9.6904765e-01   7.2107029e-01
  -5.1398207e-01   2.6741999e-01
  -4.1292854e-01   5.9139279e-01
  -4.0707289e-01   7.6822633e-01
  -2.6005344e-02   9.6204539e-01
  -2.1955274e-01   7.4865045e-01
  -8.3271630e-01   9.1999671e-01
  -4.3690597e-01   7.5809191e-03
  -4.0186924e-01  -5.2244366e-02
  -7.2000672e-01   1.9450567e-01
  -5.0632020e-01   4.7864615e-01
  -1.2078069e-01   1.5418598e-01
  -5.5948450e-01   3.2657349e-01
   9.8610409e-02  -1.2917800e+00
   4.8693288e-01  -1.4661553e+00
  -4.7057169e-01  -9.2143869e-02
  -3.6733616e-01  -1.1957437e-03
  -7.9598812e-01   1.5663540e+00
  -2.0849669e-01   1.5952433e+00
   1.6253772e+00   3.0875974e-01
   6.1418427e-01   4.7680898e-01
   6.3056879e-02   5.0673695e-01
  -5.9057869e-01   7.3745004e-01
  -9.3603585e-01   1.3417028e+00
  -4.5539805e-01   1.3057519e+00
   9.1304624e-02   9.5307430e-01
  -1.2932963e-01   9.4074132e-01
  -2.0525181e-03   1.2631980e+00
   1.0166508e+00   2.2563897e-01
  -9.5301210e-02   9.7757467e-01
  -7.6843872e-01   1.0149421e+00
   1.4129843e-02   5.5674062e-01
   1.9238055e-01   5.5684473e-01
  -1.2300667e-01   8.5626005e-01
  -3.5485759e-01   6.6939758e-01
   2.4140165e-01   5.8241252e-01
  -1.3622718e-01   8.0980923e-01
   6.3247156e-01  -7.3979887e-01
   9.2792688e-01  -9.3900991e-01
  -2.2635967e-01   1.7273243e-01
  -1.5905759e-01   2.3386892e-01
  -8.4804699e-01   1.5894024e+00
  -5.9419386e-01   1.2092102e+00
  -3.4402142e-01   1.3694111e+00
  -5.3141117e-01   1.1773960e+00
  -3.1905269e-01   1.6158675e+00
  -4.5650230e-01   1.1864315e+00
  -3.1217551e-01   8.2764798e-01
   5.7031802e-01   1.3766954e+00
  -5.7424302e-02   1.2751307e+00
  -1.5122623e-01   1.8748064e+00
   1.3949846e-01   1.7642787e+00
   3.7500263e-02   1.2964230e+00
  -3.8728261e-01   1.3748407e+00
  -6.8256445e-01   1.2058127e+00
   3.9038306e-01   1.5923670e+00
   1.8405076e-02   1.3261823e+00
  -9.8914887e-02   9.9918517e-01
  -5.3322654e-01   6.9391592e-02
   1.6884070e-01   4.9918327e-01
   2.3930924e-01   8.1607662e-01
   6.5440349e-01   5.8562801e-01
   3.0644795e-01   8.9954570e-01
   5.0657377e-01   9.8875913e-01
   1.9026061e-01   1.9386436e+00
   7.1837896e-02   1.3407438e+00
   2.4255253e-01   1.3370132e+00
   3.3747103e-01   1.2543314e+00
   6.5139049e-01   3.0977727e-01
  -1.1988162e-01   1.4568410e+00
   5.5935696e-02   9.4725967e-01
  -2.0641828e-01   1.9155065e+00
  -4.5764321e-02   1.2087832e+00
  -6.9417771e-02  -2.4440635e-02
  -1.0551395e-01   2.0767765e-01
  -1.9738376e-01   9.4246848e-01
  -7.1159038e-01   6.2959194e-01
  -4.6578269e-01   3.7719057e-01
   8.7358642e-01   2.9203039e-01
   1.1020418e+00   6.7909034e-01
   1.4660662e+00   6.5028260e-03
   1.0238711e+00   5.4447675e-02
   1.0782394e+00  -6.3131933e-02
   9.9393163e-01   1.0728679e+00
  -4.3880919e-01   1.6370489e-01
   8.9116006e-01   7.6175821e-01
  -3.5863645e-02   3.6906428e-01
  -7.7956098e-01   7.3390173e-01
  -2.7192494e-01   9.6727974e-01
  -1.7264055e+00   4.3768853e-01
  -1.7198607e+00  -3.5906962e-01
  -1.2420451e+00  -1.4759303e-02
   1.2831474e+00   1.4844499e+00
   3.5183378e-01   8.1894075e-01
   2.6489344e-01   1.4735259e-01
  -7.5626539e-02   1.2909719e-01
  -8.1404100e-01   1.9159373e-01
  -7.8732953e-01   8.7359838e-01
  -1.3283155e+00   4.1337618e-02
  -6.8420256e-01  -7.3288270e-02
  -1.0020999e+00   3.6154984e-01
  -5.6236461e-01   2.9989002e-01
   1.8228017e-01   6.7477183e-01
  -1.5063449e-01   3.1033810e-01
   1.2754664e-01   7.4484944e-01
  -2.2780690e-01   5.3346902e-01
  -8.9302891e-01  -6.3904297e-01
  -1.0264118e+00  -7.0964280e-01
   1.0762546e+00   1.2752614e+00
   1.0140209e+00   1.5089357e+00
  -1.1262013e+00   5.9614338e-02
   1.0501013e+00   1.4786838e+00
   6.7847663e-01   1.5085283e+00
   1.0878991e+00   1.1167654e+00
   1.1019012e-01   1.4249930e+00
  -6.7255672e-01  -7.5052488e-01
  -3.1787899e-01  -6.7986346e-02
   1.1667423e+00   1.9042376e+00
   1.2751123e+00   1.7168892e+00
  -1.1658749e+00  -1.3299815e+00
  -9.9999089e-01  -1.1396037e+00
   8.4996752e-01   9.1894031e-01
   1.1896326e+00   1.3158580e+00
   8.3095931e-02   1.0967182e+00
   5.0055668e-01   8.5387291e-01
   2.2551231e-02   6.1183763e-01
   6.8429355e-01   1.1592112e+00
   6.8346855e-01   1.3061311e+00
   1.3809413e+00   1.5133014e+00
   1.0201411e+00   1.0743344e+00
   3.5710075e-01   1.2924315e+00
  -3.4041826e-01  -5.6907948e-01
   7.4391442e-01   1.4020334e+00
  -3.8724877e-01  -1.0191601e+00
  -1.4597441e+00  -1.3030515e+00
  -1.5323515e+00  -1.8790319e+00
  -4.9231136e-01  -1.2286242e+00
  -9.3122341e-01  -2.2501461e-01
   1.1218131e-01   6.0589213e-01
  -1.2204186e-01  -3.8264886e-01
  -9.3599340e-01  -1.1204966e+00
  -9.1839670e-02  -1.5375203e-02
  -2.2675060e-01  -3.5647753e-01
  -6.1540834e-01  -8.6731857e-01
   1.0798154e+00   1.2007464e+00
  -8.6565605e-02   6.6690784e-01
   6.8010231e-01   1.0349734e+00
   1.1274575e-01   2.3060066e+00
   1.0313389e-01   2.5119787e-01
   5.0381319e-01   9.6117554e-01
   1.9515157e-01   1.0965063e+00
   4.3785237e-01   4.8260248e-01
  -1.2902966e+00   2.7721063e+00
   5.3777921e-01  -6.9186019e-01
   8.6379707e-01   2.6278424e+00
  -3.5503406e-01   1.5381404e+00
  -2.4354452e-01   1.2313732e+00
  -1.3958198e-01   9.0582757e-01
  -3.5231939e-01   1.3554109e+00
  -9.3381515e-02  -4.4682767e-01
  -2.4205069e-01   1.2647195e+00
   1.6528155e-02   1.6534274e+00
   5.6045924e-02   1.5556814e+00
  -3.4687586e-02   1.8882873e+00
   2.3146733e-01   1.7505747e+00
  -3.0741814e-01   2.4942724e+00
   4.9194024e-01   1.5828786e+00
  -1.4940057e-01   9.5723420e-01
   1.7618498e-02   2.0468509e-01
  -1.2709875e-01   1.1923036e+00
   1.0837141e-01   1.5518231e+00
  -4.5097581e-01   9.1344303e-01
  -3.7740304e-01   1.3314281e+00
   7.8191150e-01   1.7957902e+00
   6.2755029e-01   1.7854525e+00
  -1.8828174e-02   9.1575951e-01
   2.1459496e-01   8.3039640e-02
  -3.3479941e-01   1.3455281e+00
  -4.7550327e-01   8.5737246e-01
   1.2386164e-01   8.7717123e-01
  -8.1931411e-01   1.1724940e+00
   6.7738719e-01   1.3446913e+00
   7.8050613e-01   1.2122224e+00
   2.5594778e-01   8.6523658e-01
  -9.4888788e-02   1.4003011e+00
  -1.0187980e+00   5.3882247e-01
   6.7891796e-01   1.1104745e+00
   4.1811114e-02   1.1749481e+00
   5.0357381e-01   1.3768154e+00
  -1.0011445e-01   8.5218046e-01
  -6.7664407e-01   5.6670361e-01
  -6.6022408e-01   1.5129616e-01
   6.2511669e-01   2.5391015e-01
   5.3298260e-01   2.0782839e-01
   2.4842018e-01  -2.7391836e-01
  -6.3340994e-01   2.5702008e-01
  -4.2148683e-01  -4.8578918e-01
  -1.9322370e-01   3.1910415e-01
   4.2681838e-01  -3.7174867e-02
   3.8759422e-01   8.3650046e-01
  -2.6967648e-01   4.5968794e-01
  -3.2008491e-01   6.4436524e-01
   1.3249234e-01   2.7374913e-01
   1.2899713e-01   4.7587124e-01
   5.5252003e-01   1.0062517e+00
   7.1998915e-01   5.5692255e-01
   6.9182460e-01  -4.9059143e-01
   6.9047847e-01   6.9622994e-01
  -2.1982292e-01  -8.2955789e-02
   1.1962461e-01  -2.4673129e-01
  -2.9251833e-01   6.1876611e-01
  -1.7693807e+00   9.2075172e-01
  -2.4319939e-01   8.9587172e-01
  -6.1164999e-01   1.5876629e+00
  -7.7651072e-01   1.5313484e+00
   1.5103149e-01   6.6589547e-01
  -1.2128764e-01   5.0449754e-04
  -1.8360183e-01   1.1176595e+00
  -6.9304187e-02  -1.1305671e-01
   4.8305418e-01   5.0263035e-01
   2.3421351e-01   6.7255250e-01
  -2.2480073e-01   5.9579539e-01
   1.5278475e-01   1.5044447e+00
   2.4971785e-02   2.1121734e+00
   1.8804715e-01   1.5627382e+00
   5.5954183e-01   9.2599170e-01
  -6.9177687e-01  -1.0480826e-01
   4.5708382e-01   1.5710503e+00
   6.1870622e-01   1.2083488e+00
   3.4399433e-02   1.1242177e+00
   3.7240843e-01   1.7123414e+00
  -6.0065365e-01   1.2442752e+00
  -9.0382995e-01   1.2630760e-01
  -7.3303303e-01   1.2033743e+00
  -8.1316144e-01   1.9005644e+00
  -5.3100224e-01   2.1387453e+00
   5.6360115e-01   1.4835111e+00
   6.1741005e-03   1.4975378e+00
   4.9623210e-02   6.5243198e-01
   6.8804387e-02   1.3311007e+00
  -6.1289226e-03   1.4757048e+00
   3.0637380e-01   8.7045975e-01
   3.4726490e-01   3.5526103e-01
  -1.1629575e-01   1.0441903e+00
   5.0063678e-01   1.5944592e+00
   3.7026083e-01   1.1424454e+00
  -4.4249590e-01   4.0801921e-01
  -7.3453763e-01   5.4209983e-01
  -8.0222629e-01   9.7701153e-01
  -5.1576150e-02   1.8478085e+00
   2.4431617e-01   1.3285892e+00
  -2.5203509e-01   1.2590168e+00
  -2.9698246e-01   7.3505897e-01
  -2.4019045e-01   1.3706060e+00
   2.0429271e-01   2.2699702e+00
   4.6662314e-01   1.9044065e+00
   2.8341511e-01   1.8276752e+00
   2.0526054e-02   1.8282156e+00
  -1.6374143e-02   1.4875932e+00
  -1.4214817e-01   3.2335566e-01
  -4.6952143e-01  -2.6744364e-01
   1.6571615e-01  -7.6811467e-01
  -1.2364229e-01   4.0682344e-01
   6.2045660e-01   3.8568939e-01
   3.5162672e-01   2.5225860e-01
   2.8236355e-02  -5.7829148e-02
  -6.1820154e-02  -1.0310688e-01
  -6.2222458e-01  -3.5596885e-01
  -3.0761299e-01  -3.9754918e-01
   1.3379632e+00   9.6527898e-01
  -1.0872950e-01   1.5629257e+00
   5.9018332e-02   6.6788135e-01
   1.9625664e+00   1.7798796e+00
  -8.8516096e-01  -1.2675832e-01
  -1.8747869e-01   5.6388078e-01
  -2.2327762e-02  -6.1315132e-01
   1.7351088e-01   1.2049777e-02
  -5.4253124e-02  -2.7683919e-01
   7.0700121e-01  -3.7790428e-01
  -1.1703182e-02  -5.1452068e-01
   2.9797605e-02  -6.2826512e-01
  -3.9529443e-01  -3.4677158e-01
  -3.3569864e-01  -2.8414076e-01
   2.4669914e-01  -3.0610938e-01
   1.9171456e-01   8.1668671e-01
   3.7928828e-01   5.1528941e-01
  -4.2153137e-01   6.1155103e-01
   2.9804284e-01   4.8317340e-01
  -1.4206629e-01   6.2431150e-01
   7.7254461e-01   1.0102197e+00
  -1.5533855e-01   6.1214550e-01
   1.0228011e+00  -2.0026287e-01
  -1.5688249e-01   3.7243917e-01
  -3.9850773e-01   1.1034702e+00
  -1.4116933e+00   1.3873233e+00
  -7.0996133e-01   1.3068794e+00
  -1.7666229e-01   1.0669936e+00
  -1.5185928e-01   1.0103211e+00
   2.7320833e-01   5.4013072e-03
  -1.4572238e-01   9.9836706e-01
  -1.3211553e-01  -3.4023871e-01
   7.2700907e-01  -1.7239959e-01
  -8.2045975e-01   9.3809894e-02
  -6.6706730e-01   3.0561925e-01
  -2.7189670e-02   1.0104232e+00
   1.8929174e-02   7.0400470e-01
   1.9001075e-01   5.1786044e-01
   3.3845724e-01   3.6071234e-01
   1.2957471e+00   3.0566594e-01
   1.0616637e+00   1.2155116e-01
   7.4689300e-01   3.6704313e-01
  -6.1946338e-01   2.7462069e-01
  -3.4794971e-01  -4.8587551e-02
  -2.9812382e-01  -1.9200959e-01
   1.1080450e-01   3.6685732e-01
   3.2261166e-01  -1.6694469e-01
   5.4987643e-01   1.0056262e+00
  -6.0093502e-01  -1.6838484e-01
  -2.0000987e+00   7.1875576e-01
  -5.4970998e-01   4.8858843e-01
   1.3356682e-01   7.7663236e-01
   1.1044019e+00   1.4472995e+00
   5.3445746e-01   4.0584161e-01
   1.4754911e-01   7.9220166e-01
  -4.1471106e-01   4.2458817e-01
  -8.5419000e-01   3.9954037e-01
   7.1514694e-01   6.2979912e-02
   7.1561483e-01   1.4136987e-01
  -4.2972649e-01   3.2966484e-01
  -3.5610570e-01   2.6586275e-01
   3.6795825e-01   7.3672972e-01
   6.8581308e-01  -3.9993919e-01
  -1.3146895e+00  -1.0618515e+00
   4.2182880e-01   1.2386879e+00
  -1.8926761e+00  -1.4874905e-01
   8.3495672e-01   1.1750971e+00
   8.4828282e-01   1.2410589e+00
   6.6765049e-01   9.3423276e-01
   6.8306342e-01   1.3185981e+00
   5.0187359e-01   1.6857870e+00
   7.5389847e-01   1.6670724e+00
   2.1727098e-01   1.1544514e+00
  -1.1517896e-01   1.3539153e+00
  -6.7594218e-01   9.2611774e-01
   2.0952472e-01   7.1807050e-01
   4.0458158e-01   1.0683142e+00
   1.2433030e-01   6.9087314e-01
   6.1299830e-01   1.4292971e+00
  -7.0428329e-01   1.0461249e+00
   2.2907853e-01   1.1265064e+00
   1.4257531e-01   6.6509680e-01
  -1.5942026e+00  -5.1391802e-01
   5.8271596e-02   1.0022073e+00
  -9.7167618e-01  -1.2293534e+00
   5.2863651e-01   6.2180379e-01
  -5.0150470e-01   5.1687503e-01
  -5.9115417e-01   5.5281799e-01
  -8.9768290e-03   4.3955058e-01
   7.7691046e-02   7.9255997e-01
  -9.5933503e-02   1.3816788e+00
   1.4070974e+00  -9.3255979e-01
   9.3532098e-02   3.4834673e-01
  -4.1965105e-02   1.0812334e+00
   5.2490581e-01   3.2189319e-01
  -3.8136104e-01   6.5577150e-01
   5.2819925e-01   1.8201757e-01
  -2.8680072e-01   1.0350628e+00
   4.8133688e-01   7.6959612e-01
   4.9478295e-01   5.6425267e-01
   7.6840281e-02   1.3370959e+00
  -1.9425929e-01   7.4231242e-01
  -6.7492322e-02   1.0636368e+00
  -8.3376703e-01   1.1082976e+00
  -6.5945422e-01   1.3499998e+00
  -2.5213972e-01   1.2665601e+00
   2.5765017e-01   1.2421695e+00
  -2.2636502e-03   8.0648406e-01
  -8.5153853e-01   1.0902672e+00
  -4.4766340e-01   8.7472005e-01
   2.5029370e-01   4.0071615e-01
  -2.4590652e-01  -2.8489366e-01
  -2.1140432e-01  -8.1396348e-02
   8.6287204e-01   5.9379933e-01
   4.4384923e-01   1.8654154e+00
   1.1192285e+00   2.9622417e+00
   5.4348427e-01   2.3675677e+00
  -1.5346653e-02   1.6590767e+00
  -4.7454009e-01   1.4716490e+00
  -1.5376779e-01   1.9333347e+00
  -1.8707369e-01   1.0617678e+00
   4.5093326e-01   7.4713974e-01
   5.0894514e-01   1.0563984e+00
   2.3449657e-01   8.5337985e-01
   4.0714543e-01   8.4898662e-01
  -1.8108909e-01   1.0136979e+00
  -5.6978889e-01  -1.0725045e-01
  -2.7834670e-01  -3.6069653e-01
  -9.6571064e-03   4.0805315e-01
  -1.8398867e-01   8.0866437e-01
  -8.9475876e-02   5.4409678e-01
   4.5049412e-01   7.4446999e-01
   1.4810961e-01   1.2743652e+00
  -7.5357757e-01   1.3978712e+00
   1.0669229e-01   1.4625122e-03
  -1.5048332e-01   1.3859281e-01
  -1.4735481e-01   9.8645910e-02
  -1.1381467e+00  -8.6025417e-02
  -4.8630266e-01   5.5821487e-01
  -3.2598026e-01   1.0836424e+00
  -4.6793751e-01   1.2789364e+00
  -1.9814926e-01   8.0713430e-01
  -4.4279669e-01   1.2293016e+00
  -2.1312850e-01   1.4932696e+00
  -8.3643011e-01   1.5775418e+00
   1.4148723e-01   1.9560775e+00
  -1.2932411e-01   1.6556376e+00
   6.3713685e-01   1.8999436e+00
   6.9188620e-01   2.1616138e+00
   4.0355676e-01   1.7286478e+00
   5.1039805e-01   1.4615965e+00
   5.0667579e-01   1.4957917e+00
   2.7162445e-01   1.4936010e+00
  -6.5242091e-01   3.8435265e-01
   3.1617850e-01   1.0368311e+00
  -1.0337927e-01   1.0126191e+00
   5.2336599e-02   1.1468141e+00
  -8.3728271e-01   1.1041869e+00
  -1.6655846e-02   6.1760317e-01
   1.4191513e-01   3.7115125e-01
   6.1957514e-01   2.5565803e-01
  -5.1855281e-01   3.5810261e-01
  -6.7572779e-02   3.3601185e-01
   6.0188117e-01  -1.8589336e-01
   2.1856780e-01   2.6052000e-01
  -1.4125899e-01   8.0681735e-02
  -1.6234993e-01  -3.1442146e-01
  -1.6128752e-01  -3.3140385e-01
  -1.8264959e-02  -2.6249009e-01
  -1.3458866e-01   2.6501849e-01
   6.1047982e-01   5.4987067e-01
   9.5689833e-02   4.9914138e-01
   3.6519908e-02   1.1879656e+00
  -1.3768501e-01   7.0485533e-01
   4.0047838e-01   8.6858205e-01
   2.3349024e-01   1.2184170e+00
   3.7162653e-01   8.5094800e-01
   7.8150665e-01   1.2518731e+00
   3.2510434e-01   1.6214177e+00
  -2.6344397e-01   1.3921732e+00
  -4.5182721e-02   1.5467455e+00
   5.1872461e-01   1.4655273e+00
   1.4903625e-01   1.1365699e+00
  -1.3446536e-01   2.3981230e-01
  -6.3574616e-01   6.4511510e-01
  -4.7476296e-01   4.6216149e-01
  -1.9426498e-01  -1.2166141e-01
  -6.1730650e-01  -2.5997041e-01
  -3.0220173e-01  -3.6060823e-01
  -7.1762030e-01  -3.7582709e-01
  -2.6155845e-01  -4.0368450e-01
  -7.9564929e-01  -1.0456719e+00
   1.3713720e+00   1.2026891e+00
  -1.1126216e-02  -1.1129341e-01
  -2.9414125e-01   1.0986144e+00
   8.7210351e-02   1.1805480e+00
  -1.2734175e-01   7.7952924e-01
  -7.0277775e-02   5.3485860e-01
  -2.5236786e-01   6.7079986e-01
  -3.9374214e-01   6.0245271e-01
   2.1486936e-01   6.1638995e-01
   1.4988607e-01   7.9945345e-01
   6.0365751e-01   1.5622071e+00
   8.6732586e-01   1.7994982e+00
   5.1748669e-01   6.5444851e-01
   2.1393825e-01   2.9817816e-01
   1.9503023e-02   4.7057870e-01
   9.6676643e-01   9.7092911e-01
   9.2680351e-01   6.3582673e-01
  -2.7101147e-04   8.0210665e-01
  -2.8779486e-01   7.1910192e-01
  -6.9574897e-01   2.6319406e-01
  -4.7142416e-01   2.0932225e-01
  -2.7858533e-01   3.4094317e-01
  -1.3778025e-01  -3.9920198e-01
  -4.6823117e-01  -3.0976390e-01
  -9.7120915e-01  -1.1648668e-01
  -1.0824785e+00   1.6335481e-02
  -1.0003168e+00  -3.7905946e-02
   1.1092599e+00   2.5281108e-01
   8.6613017e-01   4.0224810e-02
   4.6431792e-01   1.0201925e-01
   3.2041813e-01   5.5224609e-01
   1.0340790e-01   6.3388023e-01
   3.9161555e-01   1.3054673e+00
   4.5377457e-01   1.9328266e+00
   2.2035267e-01   1.7147674e+00
   6.6959660e-01   2.1492605e+00
  -2.4824147e-02   1.5472313e+00
   9.2451380e-01   1.6091923e+00
  -6.7118948e-01   1.3143751e+00
   7.2847706e-01   2.1030170e+00
   5.8410388e-02   1.3156209e+00
   7.6573256e-02   1.5655786e+00
   6.0052100e-01   1.4621356e+00
   5.5415254e-01   6.4193963e-01
   4.8814444e-01   1.1588622e+00
   4.1543518e-02  -3.7489017e-01
  -9.4461776e-01   4.0171968e-01
  -7.1675252e-01   4.0146952e-01
  -3.6584010e-01   1.5150826e-01
   7.0791769e-01   5.3496245e-01
   2.3702442e-02  -3.4469493e-01
   8.7032670e-01   5.7343658e-01
  -6.6064643e-01  -2.0295586e-01
  -3.7493779e-01   8.5330710e-01
  -7.9350774e-01   2.3843686e-01
  -8.1178080e-01   1.9148535e-02
  -7.3652217e-01  -9.2518671e-02
  -1.1620733e+00  -7.4376063e-02
  -4.3507389e-01   6.6700409e-03
   8.9789673e-02   8.1863803e-01
  -2.3454301e-01   1.1493884e-02
  -6.2822871e-01  -8.8377261e-01
   2.6785995e-02   1.4851168e+00
  -7.1689431e-02   1.6979655e+00
   3.0424100e-01   2.4015483e+00
   6.1814470e-01   1.4123272e+00
   3.5133867e-01   1.3259290e+00
   1.6313757e-02   6.9221294e-01
   7.8095333e-02   1.2277646e+00
  -1.4931835e-01   1.4366170e+00
  -1.8127220e-01   7.6338285e-01
   1.9187353e-01   1.4513269e+00
  -3.8105317e-01   4.1616471e-01
  -6.3145625e-02   6.1976214e-02
   3.3413353e-01   1.3163479e+00
   8.0913072e-01   1.9549507e+00
   9.3772532e-01   2.1295921e+00
  -5.8882532e-01   1.2820982e+00
  -6.7170306e-01   9.2061905e-01
  -1.7189911e-01   9.2543185e-01
  -5.1092266e-01   9.7025141e-01
   4.4375913e-01   8.2842843e-01
  -2.4649146e-02   8.4022020e-01
   4.1958035e-01   1.0308531e+00
  -2.1659386e-01   1.0173996e+00
  -7.2706806e-01   1.5241002e-01
   1.7460020e-01   8.5944285e-02
   3.6963173e-01   9.3993231e-01
   9.3229038e-01   8.8076857e-01
   1.9818827e-01   1.5601904e+00
   3.6163389e-01  -4.1575570e-01
   5.2346734e-01   1.6976910e-01
   5.4054108e-01   6.1528260e-01
   4.3782241e-01   8.8973315e-01
   4.3782522e-01   9.3820816e-01
   7.1574056e-01   1.8770350e+00
  -5.7213503e-01   2.1559961e+00
   4.3861887e-01   1.7815901e+00
   6.2494791e-01   1.1892369e+00
   4.7650865e-01   1.4626859e+00
  -1.7690475e-01   1.2780024e+00
  -6.3237777e-02   1.1348836e+00
  -6.5560732e-01   2.1932736e+00
   5.4414053e-02   1.0934159e+00
   5.0451967e-02   1.0697155e+00
  -6.7378597e-01   1.4673168e+00
  -5.4277752e-01   1.2149881e+00
  -8.8226029e-01   6.9910597e-01
  -7.5136572e-01   1.2186938e+00
  -2.7523131e-01   1.8077158e+00
  -9.4298000e-01   1.7454799e+00
  -2.0911965e-01   1.6193806e+00
  -1.9495139e-01   1.9309187e+00
  -3.9632581e-01   1.8214217e+00
   6.0034013e-01   1.5706626e+00
  -3.1367586e-01   1.4278646e+00
   1.2765286e-01   1.0003095e+00
   3.6180062e-01   9.3720407e-01
   4.6970527e-01   1.5664544e+00
   6.8313368e-01   1.3942824e+00
   1.1867219e+00   1.8277066e+00
   1.3431616e+00   1.9287554e+00
   1.2943668e+00   1.8587359e+00
   2.3972672e-01   1.3116247e+00
  -1.5480329e-01   1.3497227e+00
  -7.3539869e-01   7.1764093e-01
  -2.9593467e-01   6.0137574e-01
  -5.0853137e-01   6.4838374e-01
  -2.9030350e-01   1.1314024e+00
   2.1901353e-01   1.9452241e+00
  -3.4510044e-01   1.8585525e+00
  -7.3581965e-01   8.7809794e-01
   1.3519657e-01  -1.6319980e-01
  -6.2330383e-02  -5.0617608e-02
  -3.1835448e-02   1.2217358e+00
  -1.2428749e+00  -9.9064872e-01
  -3.2191099e-01  -1.0272833e+00
  -1.0568628e+00  -1.5615883e+00
  -5.5106212e-01  -4.2422173e-02
  -1.4375629e-02  -1.6440706e-01
   4.9914215e-01   2.1723397e+00
   3.1687386e-01   2.1141779e+00
   4.5976053e-01   1.4985312e+00
   8.1745191e-01   2.1273969e+00
   1.1764470e+00   2.5289621e+00
   1.0373794e+00   2.2682197e+00
   1.3089483e+00   2.6219861e+00
   1.2695903e-01   3.1672621e+00
   5.4295371e-01   2.4390217e+00
   4.8509338e-01   2.0818195e+00
  -9.6138052e-01   2.8993423e+00
  -8.6667165e-01   2.1410511e+00
  -3.1154343e-01   1.6820791e+00
  -5.1444852e-01   1.5392774e+00
  -2.1958788e-01   1.7454626e+00
  -7.9483577e-01   1.9049077e+00
  -9.4371162e-01   1.6535101e+00
  -7.9417876e-01   2.3585243e+00
  -4.7189268e-01   2.3294715e+00
  -7.5514280e-02   2.2960481e+00
  -6.0186531e-01   4.7814797e-01
  -2.1537873e-01   2.2836092e+00
  -1.3138990e-02   1.0399096e+00
  -2.3969234e-01   1.2777110e-01
  -1.9806002e-01  -1.6617746e-01
  -1.1168956e+00  -6.6808432e-01
   1.7591522e-01   7.3638162e-01
  -2.2096163e-02   5.6262911e-01
   1.3119305e-01   1.0708231e+00
  -3.5611941e-01   1.3331058e-01
   4.3084800e-01   1.0975318e+00
  -1.7976199e-01  -3.2502084e-01
  -7.8556212e-02   1.4506832e-01
   1.6912512e-01   4.1917207e-01
  -1.3643460e-02   6.9086906e-01
  -5.5301454e-01  -3.4666442e-01
  -1.5142704e-01   8.3378646e-01
  -1.8421419e-01   8.0396175e-01
   2.0240037e-01   6.9661290e-01
  -2.8200713e-01   7.9547412e-01
  -3.8641522e-01  -1.2417185e-01
   1.0582976e-01   9.8062832e-01
   1.9939371e-01   9.5562520e-02
   2.7945683e-01   6.9684112e-01
   3.6871219e-01   1.7942966e-01
   7.2104602e-02   6.1217947e-01
   4.1116328e-01   3.0733894e-01
  -1.0288504e-01  -4.7156168e-01
   5.0620982e-02   7.4442274e-01
   9.8257521e-01  -4.2272114e-02
   2.9858905e-01   6.1322856e-01
  -1.8502086e-01   1.1658705e+00
  -2.1434013e-01   1.9459333e-01
  -1.2163991e-01  -1.0939024e-01
  -9.3858661e-01  -5.5316629e-01
   7.6832564e-02   8.5198995e-01
   2.0842368e-02   6.2682866e-01
   4.5265917e-02   1.1945949e+00
  -3.5880133e-01   2.0388463e-01
   5.4266447e-01   1.1515616e+00
   7.4816729e-02  -3.5249646e-01
   8.5059363e-02   1.2313939e-01
   2.4174730e-01   4.8446058e-01
   7.1562714e-03   7.6057069e-01
  -4.3470480e-01  -3.1611365e-01
  -1.8515164e-01   8.6514635e-01
  -2.5877403e-01   8.2684861e-01
   1.7249367e-01   7.6734047e-01
  -5.0359989e-01   9.2918545e-01
  -3.0140352e-01  -4.6831003e-02
  -5.6822928e-02   1.1097633e+00
   1.9608072e-01   2.4570734e-01
   1.5748678e-01   8.2490006e-01
   3.9902173e-01   2.7061071e-01
   4.9253276e-01   3.8215405e-01
  -4.7582283e-03  -4.1291265e-01
   2.5738838e-02   8.3072070e-01
   9.4783579e-01   9.9981989e-02
   7.8028598e-02   7.0466959e-01
  -1.4363906e+00   1.6701373e+00
  -1.1137951e+00   1.6783956e+00
  -9.4121057e-01   1.1310641e+00
  -2.1444667e-01   1.8080103e+00
   2.1299646e-01   1.1543445e+00
  -3.6008025e-01   1.5489092e+00
  -9.4016547e-01   1.3537089e+00
  -1.1255445e+00   1.8602927e+00
  -1.5430805e+00   1.2418846e+00
  -7.9776994e-01   1.8467514e+00
   3.3112760e-02   1.0835309e+00
  -1.7294697e-02   1.4222471e+00
   3.6204359e-01   1.5262700e+00
   1.8281291e+00   1.3016672e+00
   3.0780009e-01   2.0396292e+00
   5.6652742e-01   1.2018863e+00
   8.8477822e-01   1.2008706e+00
   5.1757642e-01   3.2742438e-01
   2.7333504e-01   8.3652479e-01
   5.4345186e-01   1.2589480e+00
  -2.5923410e-01   1.2219179e+00
   2.3394820e-01   8.3363955e-01
   3.1665671e-01   9.5607440e-01
   8.0821196e-01   2.4705266e-02
   7.5474156e-01   6.3246797e-01
   3.1653428e-01   9.3338173e-01
   4.6890080e-01   1.6980493e-01
   3.2026782e-01   6.8822756e-01
   6.9253501e-01  -1.0000739e+00
   4.6071677e-01  -4.3731711e-01
   2.5814010e-01   3.6310756e-01
   1.1018827e-01   8.2646997e-01
  -5.0488037e-01   4.7197394e-01
  -1.1100612e-01   2.2794011e+00
   7.4992233e-02   5.9498361e-01
   8.1058711e-03   6.5095738e-01
   3.9725643e-01   1.4438037e+00
   5.0953391e-01   1.2901219e+00
   3.2522646e-01   1.4098949e+00
   2.8783013e-01   1.6096416e+00
   3.6726324e-01   8.3631302e-01
   2.7946261e-01   1.0512493e+00
   5.1208438e-01   4.2428733e-01
   1.9060556e-01   1.0391955e+00
   1.8869984e-02   1.1243918e+00
  -4.3440551e-01   1.5872452e+00
  -3.4331393e-01   1.1130364e+00
  -4.0038254e-01   5.0452376e-01
  -6.3211748e-01   2.1956604e-01
  -3.9805738e-01   2.1375739e-01
  -6.7331440e-01  -7.3271140e-02
  -4.5187101e-03   3.0696999e-01
  -2.3474590e-01  -5.8788567e-02
  -7.5606863e-01   9.9115439e-01
  -3.4851291e-01  -9.6501660e-02
  -6.5606767e-02   3.1384463e-01
   4.3275955e-01   5.8991378e-01
   2.1402644e-01   4.6013232e-01
  -1.8526429e-01   4.3723861e-01
  -3.0669378e-01   1.0415490e-01
  -2.4673007e-01   4.9772644e-01
   1.5235700e-01   1.0631204e+00
  -3.9104534e-01   5.0628286e-01
   2.0281623e-01   2.1667225e-02
   3.9825388e-01   6.8180350e-02
   1.4364005e-01  -7.0433062e-02
  -2.8899971e-01  -2.2246457e+00
  -2.8160418e-01  -4.8270160e-01
  -2.4950450e-01  -4.6697343e-01
  -6.9170971e-01  -1.7575249e-02
  -1.7127904e-01   7.1023474e-01
  -1.6326476e-01   1.1275831e+00
   6.4008985e-01   1.5310177e+00
   1.1707151e+00   9.4372943e-01
  -5.6302629e-01   1.1902122e+00
  -2.6267175e-01   1.1965431e+00
   4.4601807e-01   7.2572133e-01
   3.0591614e-01  -4.3443987e-02
  -1.5828034e-02   8.9781118e-01
  -4.2805373e-01   7.0406584e-01
  -5.7765468e-01   6.1232415e-01
   1.0106454e-01   7.8343029e-01
  -6.3084637e-01   4.4888998e-01
  -1.3296931e-01   2.3169455e-01
  -2.0365853e-01   6.7549327e-01
  -6.6472777e-01   3.3749881e-01
  -5.2705036e-01   1.0572346e+00
  -2.9851722e-01   1.2247151e+00
  -3.4090086e-01   1.7190241e+00
   1.6231732e-01   3.9408890e-01
   4.6483471e-01   1.4091962e+00
   6.0141120e-01   8.3644730e-01
   5.4194222e-01   7.0893242e-01
   6.9986657e-01   1.2069704e+00
   1.3580911e+00   8.5666531e-01
   1.1072351e+00  -6.3626253e-01
   6.6606285e-01  -3.9572440e-01
   4.3653827e-01   3.2220673e-01
   7.1699439e-02   9.1360413e-01
  -5.6028941e-01   6.3315398e-01
  -1.8031409e-01   2.2727138e+00
   1.8132455e-01   8.3958138e-01
   3.6050872e-02   6.9011780e-01
   2.1337376e-01   1.6713776e+00
   3.1629337e-01   1.4980229e+00
   2.3049098e-01   1.5333577e+00
   1.7239468e-01   1.7448239e+00
   3.7661643e-01   9.0903738e-01
   2.3008620e-01   1.1452542e+00
   5.2446697e-01   5.1714016e-01
   1.0185481e-01   1.1576072e+00
  -9.8523011e-03   1.2435979e+00
  -4.2141380e-01   1.5098161e+00
  -4.1840400e-01   1.1007973e+00
  -4.1724230e-01   4.8580083e-01
  -6.6683347e-01   2.2002779e-01
  -4.2552055e-01   2.8024639e-01
  -1.0201677e-01   4.6516300e-01
  -7.1898015e-01  -2.4745146e-01
  -7.4362149e-01   9.6019780e-01
  -7.0848047e-02   1.1766059e+00
  -3.9249371e-01   7.1783367e-01
  -3.3358121e-01   6.4180550e-01
  -5.9372007e-01   6.7479795e-01
  -3.6668925e-02   1.3130828e+00
  -3.3641852e-02   8.1064877e-01
  -5.7347477e-01   1.7037410e-01
  -6.2176123e-01   5.6571224e-01
  -3.8063826e-01   8.1107290e-01
  -2.4379744e-02   1.0414003e+00
   9.8440614e-02   1.3031127e+00
   2.1313991e-01   1.2432726e+00
   3.6024987e-01   1.1834133e+00
  -3.3656241e-02  -1.0413774e-01
  -3.5595222e-02   1.9370006e-01
  -5.4675376e-02   5.9203980e-01
   1.7742084e-01   7.0135754e-01
   6.5969122e-01   1.2454029e+00
   2.6960954e-02   3.1656919e-01
  -1.9240856e-01   3.2709714e-01
  -1.4315960e-01   7.1489557e-01
  -1.9264384e-01   2.4202001e-01
  -9.4304064e-02   8.9018636e-01
  -3.1839460e-02  -4.4401695e-01
   2.9165406e-01   1.2624590e+00
   2.8619062e-01   9.4408982e-01
   6.1995048e-01   7.4286397e-01
   1.1057916e+00   8.3312967e-01
   4.0152011e-01   9.9768746e-01
   1.5461282e+00   1.3264355e+00
   1.1784201e+00   6.3342284e-01
   3.2180018e-01   1.1996737e-01
   3.2558993e-01  -2.6118584e-01
  -1.0985392e-01   5.2466659e-01
   9.2081260e-01   2.1040288e-01
   2.4734336e-01   3.4515523e-01
  -4.8828636e-01   1.2680755e-01
  -4.8098804e-01   5.8076495e-01
   2.9953118e-01   3.3550223e-01
   4.8812986e-01   6.5890820e-01
   2.4051660e-02   1.0964891e+00
   4.2464004e-01   9.2532176e-01
  -1.2707374e-01   1.2568696e+00
   1.8243224e-01   1.3217059e+00
  -3.5641470e-01   3.5129874e-01
  -4.7337843e-01   1.6108143e-01
  -3.8595410e-01  -1.3758532e-01
  -7.6818389e-01  -8.3180065e-02
  -6.8161615e-01  -2.1098616e-01
  -3.6661699e-01   1.8797655e-01
  -2.1688874e-01   4.0496477e-01
  -2.5465413e-01   6.7107963e-01
  -1.9389325e-01   3.5776921e-01
  -8.4285713e-01   9.3792783e-01
  -6.1373986e-01   6.4775522e-01
   4.2660894e-01   1.1149791e+00
   8.3239411e-01   1.4011431e+00
  -7.3088258e-01   1.5508981e-01
  -1.8771522e+00  -5.6689956e-01
  -6.9298270e-01   1.1620426e+00
  -3.8356644e-01   2.1115049e-01
  -4.9306594e-01   5.8919344e-01
  -5.1265808e-01   8.9156720e-01
   3.9924146e-01   1.4508232e+00
   9.1196778e-01   1.2825351e+00
   8.6747079e-01   7.2093327e-01
  -4.5599395e-02  -1.0550461e-01
  -4.7326091e-01   5.0922851e-01
  -1.7836076e-01   1.6170138e+00
  -8.7365230e-01   1.2600248e+00
   8.2701414e-01   1.5259022e+00
   6.8967126e-01   1.0640295e+00
   4.1577499e-02  -1.2442977e+00
   3.7791369e-01   1.9575929e+00
  -5.4390849e-01   1.6936154e+00
   1.8508742e-01   1.9615066e+00
   1.1180203e-01   1.6985479e+00
  -2.5314862e-01   9.8960286e-01
  -1.4321346e-01   1.4443765e+00
   8.3786984e-01   1.0383262e+00
  -1.4685617e-01   1.4910062e+00
   1.3501285e-01   1.5121541e+00
   7.0467628e-01   1.8011903e+00
  -1.2378414e-01   5.2282884e-01
   8.2946751e-01   1.1133317e+00
   2.0982175e-01   1.5113638e+00
   6.7499807e-01   1.9631978e+00
   2.6020230e-01   1.2648786e+00
   7.7525658e-01   1.1594878e+00
   2.8075852e-01   1.0127018e+00
   5.8168342e-02   1.1647768e+00
   3.3681714e-01   2.5076835e+00
   3.8713712e-01   1.6833649e+00
  -9.5907144e-02   9.1849883e-01
  -3.4102056e-01   7.0820359e-01
  -5.5501996e-01   8.0123591e-01
   1.1694433e-01   1.0111162e-01
   3.1905821e-01   2.1831628e-01
   2.7503169e-01   7.7914816e-01
   2.4460190e-01   1.0604285e+00
   7.2401778e-02   3.5494526e-01
  -4.5273052e-01   9.2754129e-01
  -6.8080777e-01   1.2167367e-01
  -1.1190863e+00   1.1088241e+00
  -5.6232735e-01   4.7280693e-01
  -1.2463671e-01   8.0607233e-01
   3.8809611e-01  -1.9048042e-01
  -8.4386176e-02   3.2984222e-01
  -1.0890547e+00   5.3092614e-01
   3.7263482e-01   1.3825152e+00
   5.2459069e-01   1.0132735e+00
   4.8962353e-01   2.0321525e-01
   2.7864120e-01  -1.2819903e-02
  -1.7993843e-01   1.0078531e+00
  -2.2386489e-01   9.8486583e-01
  -6.7182108e-01   6.6748312e-01
  -2.1418153e-01   4.5108861e-01
   4.4391659e-02   9.3758320e-01
  -4.9808196e-01   9.4689750e-01
  -2.5554530e-01   8.3985983e-01
  -3.9995552e-01   1.1735214e+00
  -4.8532900e-01   1.0374670e+00
   1.7685984e-01   7.3436926e-01
   4.8728198e-01   3.2014523e-01
   5.5469397e-01  -1.5792804e-01
   2.9751803e-01   3.4314070e-01
   3.4868307e-01   1.3535796e-02
  -7.1045577e-01   1.9301807e+00
  -1.1864100e+00   1.7800312e+00
  -8.8973649e-01   1.5392528e+00
   4.7263152e-01   7.4667347e-01
  -2.2472608e-01   2.1272471e+00
  -5.9596176e-01   1.7507508e+00
  -1.1843281e-01   1.4284337e+00
  -8.7215494e-01   1.1025393e+00
   4.9310459e-01   6.0739709e-01
   2.7165417e-01   9.6610865e-01
   3.7692306e-01   9.5405999e-01
   4.2892604e-01   7.1904977e-01
   1.8361079e-01   5.2441723e-01
  -6.6158103e-01   6.0970033e-01
  -2.9976072e-01   4.9579425e-01
   6.5719172e-02   1.3942326e+00
  -2.4490816e-01   2.2928757e+00
   3.2726730e-01   1.9329874e+00
   2.4902122e-01   3.2605034e+00
  -1.7742811e-01   1.6343396e-01
   3.1855976e-01   2.9380659e-01
   2.4936940e-01   3.3799152e-01
   8.5516299e-02  -4.3827957e-01
   7.6787894e-01  -7.4999347e-01
   8.2010778e-01  -3.3771887e-01
   2.2506472e-01  -6.7389781e-01
  -2.0949494e+00   3.5998755e-01
  -1.2395996e+00   7.2180892e-01
  -3.4801414e-01   7.0740143e-01
  -4.4450258e-01   7.0760757e-01
  -6.0547747e-02   1.5791878e+00
  -7.9023071e-01   1.4242307e+00
   6.1115325e-01   1.3846869e+00
   4.3643555e-01   6.5299332e-01
   1.0382290e-01  -1.2065843e-01
   8.2945688e-01   3.8871768e-01
  -9.5808584e-02   8.7678907e-01
  -1.2450628e+00  -3.7530175e-02
  -1.8603008e+00  -5.1174359e-02
  -6.8253019e-01   3.4246643e-01
   3.0673707e-02   6.6039061e-01
   5.4739762e-01   8.0775076e-01
   7.5561660e-01   7.5670141e-01
   6.3590942e-01   2.2116637e-01
   8.5335959e-01   7.6961242e-01
   1.2418678e+00   6.0096958e-01
   7.8136302e-01   5.3402336e-01
  -1.4540311e-01   9.1588245e-01
  -4.1639129e-01   1.3406917e+00
   7.6515220e-01   5.7383916e-01
  -1.6429538e-01   1.1646163e+00
   9.4847685e-01   7.8380265e-01
   1.0469510e+00  -3.9802978e-01
   8.5267954e-01   1.0168266e+00
   3.8132123e-01  -1.7597337e-01
  -4.0262461e-01  -1.0201358e+00
  -6.3719285e-01  -1.6088354e+00
   3.6780625e-01   6.8644018e-01
   1.4452108e-01   9.1777107e-01
  -4.7884921e-01  -3.4793148e-01
  -8.9304622e-01  -5.1910538e-02
  -6.3503845e-01   2.8177998e-01
  -4.3881672e-02   9.3269552e-01
   5.5544662e-01   7.9498350e-01
   5.0662106e-01   9.9018333e-01
   3.9973012e-01   7.7589363e-01
   4.3438953e-01   6.1384515e-01
  -2.9840639e-02   1.7506495e-01
   1.2726332e-01   5.1067491e-01
   6.4263604e-02  -1.0317494e-01
   3.1084691e-01  -4.9599825e-01
   5.2450956e-01  -1.8162756e-01
   5.4241671e-01   6.6701792e-01
   2.9229424e-01   1.0209364e+00
  -8.5095249e-01   4.8389945e-01
  -3.5668962e-01   6.6028838e-01
  -3.6653946e-01   2.0105572e-01
  -4.0713998e-01   6.6655373e-01
  -3.6412583e-01   8.3039466e-01
  -3.8188762e-02   7.9018466e-01
   3.2016025e-01   2.6838296e-01
   4.2876300e-01   4.5826413e-01
   2.8517491e-01  -2.4825458e-01
  -2.0875366e-01   6.0941854e-01
  -4.3611172e-02   7.5205887e-01
  -1.8252538e-01   3.5455934e-01
   2.6539097e-01   1.2636647e+00
   7.5367226e-01   1.7641196e+00
   2.7011878e-01   1.3468589e+00
  -1.6974013e-01   1.3702116e+00
   1.5123526e-01   1.6556601e+00
   5.7626838e-01   1.8506377e+00
  -1.3697503e-01   7.5471983e-01
   1.9142737e-01   1.1487582e+00
  -9.7809290e-02   2.2129071e-01
   1.3657253e-01   2.2374736e-01
   4.7739039e-01   2.1992906e-01
  -4.9228302e-01   1.1578215e+00
  -8.4572962e-02   1.5698323e+00
  -2.9557313e-01   1.2260786e+00
  -6.1384614e-01   1.7150854e+00
   5.0991070e-02   1.9544196e-01
  -5.3822361e-01   1.6982438e+00
  -5.3487742e-01   1.4069871e+00
   4.8539674e-01   7.3834526e-02
   4.2298851e-02   7.5315263e-02
  -7.0614738e-01   7.1170447e-01
  -3.2992243e-01   6.4456977e-01
   5.7222618e-01   9.5853371e-01
   7.5124203e-02   1.3537063e+00
   1.4906060e-01   1.9643317e+00
   3.5690519e-01   1.6791336e+00
   9.3602433e-02   2.2296030e+00
   1.6649070e-01   2.3241404e+00
   8.1912676e-02   5.2506292e-01
   1.6492839e-01   8.4673043e-01
   4.4968238e-01   1.2828920e+00
   1.8248715e-02   1.9546996e+00
  -1.6379412e-01   1.5601295e+00
  -1.4034214e-01   1.5220637e+00
  -5.1748106e-01   7.5640033e-01
  -2.8109574e-01   5.9397679e-01
  -2.0234853e-01   1.3153398e+00
   1.6965113e-01   1.3341756e+00
  -9.9903313e-02   1.2677099e+00
  -1.8205018e-01   4.0169643e-01
  -2.2498312e-01   1.3897408e+00
   1.8801697e-01   1.0775999e+00
  -1.7220226e-01  -3.3993168e-01
  -8.8532145e-02  -2.4007835e-01
  -4.1311695e-01   2.5518846e-01
  -6.0365675e-02   5.3113610e-01
  -1.4308539e-01  -1.6662728e-01
  -6.3814067e-01   1.0131004e+00
   2.7340115e-01   8.7083566e-01
   5.6824281e-01   8.4012412e-01
   7.7548951e-01  -8.0501283e-01
   9.1441725e-01   5.4654047e-01
  -1.8999341e-01   1.9849715e+00
   1.5805286e-01   1.2872474e+00
   1.5646690e+00   1.5896640e+00
   4.4294230e-01   1.5621032e+00
  -1.0569673e-02   1.7638694e+00
   3.4358055e-01   1.2046470e+00
  -5.4687871e-01   1.1262300e+00
   1.0744941e+00  -6.7180524e-01
  -4.8828246e-01   1.2330592e+00
   8.2994145e-02   9.7469964e-01
  -2.0096229e-02   7.8661937e-01
   1.2629168e-01   1.9033655e+00
  -6.2324342e-01   1.6976155e+00
  -2.3134266e-01   1.0405414e+00
  -5.0993687e-01   3.0980791e-01
  -6.3975396e-01   8.2022045e-01
  -2.5047979e-01   5.3773636e-01
  -5.7172225e-01   8.0843290e-01
  -5.1454074e-01   9.6895535e-01
  -8.8614349e-01   1.0510186e+00
  -1.7111916e-01   1.5134333e+00
  -4.4775663e-01   1.0889171e+00
  -2.6584455e-02   1.1498239e+00
   9.0519893e-02   1.7412933e+00
   1.4645347e-01   1.7696233e+00
   1.2316023e-01   1.9653158e+00
   2.9808704e-01   9.5051350e-01
  -2.6185686e-01   3.4992403e-01
   3.1243759e-01  -3.2688612e-01
   1.0328405e-03  -3.1875450e-01
  -2.4560894e-02  -3.8953186e-01
   2.9738779e-01   4.7202593e-01
  -2.1319635e-01   1.1208203e+00
  -2.9049573e-01   1.2306020e+00
  -1.3083294e-01  -7.3769106e-02
   7.4307043e-02  -3.2685229e-01
  -9.0308097e-02   1.3671818e+00
  -1.5376257e-01   1.3366582e+00
  -4.4961262e-01   1.2311766e+00
  -2.4637632e-01   8.4716389e-01
  -4.8292023e-01   1.6516477e+00
   2.6915613e-01   5.0917663e-01
   5.6361538e-01   2.5034691e-02
   1.7000680e-01   5.6771127e-01
  -3.6166772e-01  -3.6850201e-01
   4.3791354e-01  -3.9242928e-01
   1.4626737e-01  -6.6697648e-01
   4.2070546e-01  -5.5759403e-01
  -5.8570655e-02   6.0653018e-01
   6.0617326e-02   8.4134983e-01
   5.2039926e-01   1.3738819e+00
   2.4826051e-01   1.1208530e+00
   5.2798261e-01   5.8048400e-01
  -3.8420935e-01   4.8844104e-01
   8.1335357e-02  -9.6530195e-02
   8.7685635e-02   6.6648306e-01
   1.1506197e+00   6.1067829e-02
   9.3318055e-01   5.7849754e-01
   3.8233540e-01   8.9933835e-01
  -1.8719164e-01   1.0705410e+00
  -9.8193694e-02   8.1600996e-01
   4.2886047e-01   4.5529538e-02
   9.0684868e-01   1.2457297e-01
  -2.2956388e-01   5.2522709e-01
  -6.8000502e-01   9.0412483e-01
  -5.5925482e-01   1.3608897e+00
  -4.7298767e-01   9.4005351e-01
  -5.0697800e-01   7.3146897e-01
  -7.5865788e-01   1.1503884e+00
  -4.3408154e-01   3.0309573e-01
  -9.5843135e-01  -8.2061407e-01
  -1.9044916e+00   1.2931705e+00
  -4.5394116e-01   9.6540191e-01
   4.6304329e-01   1.2874236e+00
   1.7826174e+00   1.2348343e+00
  -6.5649334e-01   1.2254620e+00
  -1.4108952e+00   4.7467417e-01
  -1.4142634e+00   1.0212197e+00
   1.9476768e+00  -5.9199397e-01
   8.8454709e-01  -7.4417942e-01
   6.6736217e-01  -1.3121641e+00
  -9.3594942e-01   7.8884050e-01
  -1.0417170e+00   1.2888782e+00
  -6.3021513e-01   3.4417109e-01
  -2.3923698e-01   3.5565861e-02
   2.9720791e-01   8.6920737e-01
  -1.7462934e-01   1.9190917e+00
   2.7305641e-01   5.1910306e-01
   4.2471817e-02   4.7940550e-01
   1.2525668e+00  -1.2908182e+00
  -1.6141738e-01   5.5395133e-01
   6.0299142e-01   1.1266620e-01
   8.0970892e-01   2.2206876e-01
  -1.9515992e-01   1.6606410e+00
   3.5782716e-01   1.6243525e-01
   4.5190319e-01   7.1484304e-01
   5.0610836e-01   4.7083909e-01
  -2.1359218e-02   1.9556783e+00
   3.6683130e-01   6.1403907e-01
   3.8861687e-01   7.4897237e-01
   4.7708657e-01   1.4336466e+00
   5.3343330e-01   1.7430609e+00
  -7.5930892e-01   1.4732760e+00
  -7.6784325e-01   9.0169208e-01
  -5.6369474e-01   8.0077046e-01
  -7.7164456e-01   1.2259248e+00
  -1.5604488e-01   2.0787565e+00
   9.2227704e-01   1.1928048e+00
   7.2216805e-01   4.6176509e-01
   9.5355217e-02   1.1156514e+00
  -3.8943794e-01   9.6277350e-01
  -7.5283810e-01   2.7654637e-01
  -6.1450114e-01   5.2983570e-01
   6.5752615e-02  -2.6968787e-02
  -1.9257689e-01   8.2760497e-01
   2.9704991e-01   1.2783646e+00
   8.1218723e-01   7.2413729e-01
   1.6875785e-01   1.3152725e+00
   3.9947573e-01   9.7824889e-01
   9.4527095e-02   1.1590012e+00
   1.3722497e-01   1.5118035e+00
   3.3498957e-01   1.1104343e+00
  -4.1176070e-01   1.4469561e+00
  -8.9583230e-01   2.7027983e-01
   1.1808808e-01   1.2012955e+00
   6.3797747e-01   1.2051342e+00
   1.1643910e+00  -4.2549834e-01
   6.7848658e-01  -3.8285109e-01
   9.5682865e-01   5.4748416e-01
   1.8853229e-03   1.2956041e+00
   6.6048020e-01   6.1690255e-01
  -4.7060029e-01   5.1004465e-01
  -4.7249237e-02   1.4319065e+00
  -1.0566386e+00   6.9781935e-01
  -4.9735434e-01   1.2256472e+00
   3.4789492e-01   1.1517381e+00
  -1.2010218e+00   1.3066642e+00
   4.4737831e-01  -1.7933564e+00
  -1.2447945e-02   1.2601028e-01
  -3.1103990e-01  -1.5330630e+00
  -2.0566278e+00   3.4089428e-01
   3.2164862e-01   9.3617245e-01
   2.4115374e-01   1.0972827e+00
   1.3974241e-01   5.9642049e-01
  -7.1439840e-01   1.4330124e+00
  -1.0098988e+00   6.2543530e-01
  -1.1826898e+00   1.7245643e+00
  -1.5639015e+00   9.4642622e-02
  -9.5681253e-01   1.7856236e+00
  -4.8781691e-01   2.6976245e+00
  -1.5886513e+00  -2.7246751e-01
   1.1810640e+00   9.5660921e-01
   9.8019831e-01   3.9791988e-01
   7.3017198e-01   4.4951559e-01
   5.6567508e-01   1.4817834e-01
   1.0251122e+00   3.9557291e-01
   7.2358731e-01   7.6032258e-01
   3.5669192e-01  -2.2700398e-02
   6.0242338e-01   1.0588494e+00
   9.3556548e-01   7.8172295e-01
   7.9184388e-01   5.3675158e-01
  -6.3240312e-02   2.8189917e-01
   1.0356680e+00  -1.8071324e-01
   1.5963825e-02   1.1308594e+00
  -2.0791006e+00   2.1228357e-01
  -2.3407150e-01   6.5433391e-01
   2.5946788e-01   5.7634508e-01
  -9.9842937e-01   8.9770092e-01
  -6.9161346e-01   7.8498885e-01
  -8.0821883e-01   7.0600771e-01
   2.5597206e-01   8.0349419e-01
   7.1098035e-01   5.2727359e-01
   8.9001635e-01   1.5534664e-01
  -1.6922689e-01   3.8666345e-01
   2.6579504e-01   1.7948570e-01
   9.5449188e-01   3.4949897e-01
   6.6752070e-01   2.1572656e-01
  -3.1176227e-01   2.4037874e-01
  -8.1950601e-01   5.9738818e-02
  -5.8979809e-02   1.7992808e-01
   9.1823088e-01  -2.7692997e-01
   3.1669295e-01  -2.3574876e-03
  -3.0932756e-01   3.1122759e-01
  -6.1612549e-01   6.2454289e-01
   9.3729102e-01   1.2451539e-01
   1.0536027e+00   6.9011180e-02
   3.7079986e-01   7.2568490e-03
   3.7495110e-02  -1.7760087e-01
  -4.3793491e-01   4.1333334e-01
  -9.6418539e-01  -3.1857577e-01
  -9.1452486e-01   4.1759464e-01
  -3.0445045e-01   4.3075030e-01
   1.4481854e-01   1.0238389e+00
   2.0961054e-01   1.0806781e+00
  -1.0499416e+00   1.4377568e+00
  -7.1169872e-01   9.9364140e-01
  -8.4505400e-01   1.0230188e+00
   2.1722337e-01   1.1495288e+00
   6.4067297e-01   1.4403022e+00
   7.9846142e-01   1.0624858e+00
  -4.6981337e-01   5.5500377e-01
   5.3484792e-01   7.7158702e-01
   8.8387756e-01   7.4899114e-01
   5.9969199e-01   5.4291793e-01
   1.5097557e-01   2.8075176e-02
  -8.0181564e-01  -4.4870112e-01
  -4.6069323e-02   4.6353090e-01
   8.7499638e-01   1.0458462e-01
   1.9881183e-01   6.6453582e-01
  -3.5504498e-01   7.4801323e-01
  -6.2840958e-01   7.0712796e-01
   8.7003741e-01   7.1157143e-01
   9.7385853e-01   4.9080199e-01
   2.8747191e-01   6.2478806e-01
  -6.7129823e-03   2.2272638e-01
  -4.5052305e-01   3.6242165e-01
  -9.9402971e-01  -1.3301305e-01
  -7.2402093e-01   3.5961902e-01
  -3.0222205e-01   2.4418279e-01
  -4.6850674e-01  -1.3715165e-01
  -3.2622994e-01  -2.3950620e-01
  -1.9770327e-01   1.6690714e-01
  -8.1195949e-01   1.3152690e+00
  -7.4632806e-01   1.1931984e+00
  -7.3244113e-01   1.0216975e+00
  -5.0723371e-01   1.2449898e+00
   8.3350405e-02   1.2556064e+00
   5.5221355e-03   1.2108176e+00
  -2.2352112e-01   1.2603356e+00
  -1.2427644e-01   1.0288820e+00
  -7.1935791e-01  -4.3224467e-01
  -1.1147331e+00  -1.3925693e-01
  -6.6912422e-01   7.6045169e-01
   4.8834976e-01   1.2722271e+00
   5.3074538e-01   1.3639426e+00
   1.8430059e-01   2.9260691e-01
   1.2001421e+00   6.8392226e-01
   6.7305363e-01   3.1530999e-01
   7.2683724e-01   6.8922051e-01
   8.1904346e-01   1.6397174e-01
   5.6942078e-01   4.4078214e-01
   2.9700878e-01   6.1691102e-01
  -4.1360690e-01  -2.5687826e-02
   8.6015188e-03  -2.4256231e-01
   7.1986492e-01   5.9485350e-01
   7.4878136e-01   8.8559880e-01
  -5.3508539e-01  -1.1718059e-01
   5.5140287e-02   1.4734927e+00
  -4.1114907e-01  -2.7132751e-01
  -2.7784127e-01   1.9380501e-01
  -7.8955494e-01   9.9552167e-01
  -6.6402467e-01   1.3873148e+00
  -7.6441940e-01   1.0521612e+00
  -5.1553970e-01   9.8519129e-01
  -4.6747330e-01   1.0416043e+00
   5.8498459e-02   1.1638540e+00
   2.9011606e-03   1.0801166e+00
  -3.2247413e-01   1.3531412e+00
  -2.0779951e-01   1.0603274e+00
  -7.9625407e-01  -4.6363868e-01
  -1.1180125e+00  -2.4952692e-01
  -7.0013583e-01   6.6877911e-01
   5.0421623e-01   1.1250945e+00
   5.1312455e-01   1.2615129e+00
   2.5370946e-01   1.0573974e-01
   1.2540003e+00   5.2080783e-01
   7.9491426e-01   8.0660703e-02
   8.3445841e-01   3.9973732e-01
   9.0314040e-01  -3.2716661e-02
   6.8445881e-01   2.0501382e-01
   4.1760728e-01   3.4894636e-01
  -2.3618868e-01   5.8886418e-01
  -2.0323465e-01   5.6574829e-01
   9.4062961e-01   4.0728474e-01
   7.9238790e-01   7.3777577e-01
  -1.4095462e-01  -5.8955901e-01
  -5.1980829e-02  -3.8058980e-01
  -1.3667735e-01   3.4360079e-01
  -6.4454762e-01   5.1220941e-01
   1.2748498e-02   7.7884852e-01
  -1.2344247e-01  -8.0375182e-01
  -2.6128111e-01  -9.8644040e-01
  -9.4278087e-02  -5.7900050e-01
  -3.1692686e-03   1.4295663e-01
   8.4507181e-02   5.9948933e-01
  -1.1572667e+00  -1.4876594e+00
  -3.2056309e-01  -3.4186501e-01
   1.5796458e-01   1.0551198e-01
   1.9925531e-01   7.8311592e-01
   8.3681995e-01   1.2603448e-01
   4.7064089e-01   1.4906068e+00
   3.4549979e-01   1.3047234e+00
   1.5399976e-01   1.7138015e+00
  -1.5908713e-01   1.8967093e+00
  -5.0917486e-01   1.5311999e+00
   3.0742580e-01   7.0171386e-01
   1.0335614e+00   1.5941076e+00
   1.1443016e-01   7.4647836e-01
  -1.2130599e+00   9.2335984e-01
  -7.9421922e-01   5.7848089e-01
  -1.7555445e-02   1.4927523e+00
  -1.3391378e+00   4.1534290e-01
  -7.3393857e-02   1.5535044e+00
   5.5963352e-02   1.0046262e+00
  -1.6588085e-01   1.2288089e+00
  -2.6387926e-01   1.0444568e+00
  -4.9647240e-01   2.8133973e-01
   2.6523095e-01   4.9564894e-01
   1.8989431e-02   8.0357798e-01
   2.9246269e-01   4.0450602e-01
   8.4593479e-01   4.7380706e-01
  -7.0364762e-01   3.6340520e-02
   2.1826445e-01   6.0953621e-01
   1.5850200e-01  -6.8548065e-01
   1.3556750e-02   2.1599742e-01
   1.3373796e-01  -1.9212388e-01
   1.8917883e-01  -2.4324792e-01
   6.6534933e-01   7.9695721e-01
   1.2814134e-01   5.6999151e-01
   1.2386327e-01   7.2311273e-01
   1.3235989e+00   5.5100956e-01
   4.9382251e-02  -6.4236965e-01
   4.6702460e-01   1.1761411e+00
   3.6353001e-03  -2.5012693e-01
   1.7967742e-01   5.7039318e-01
  -1.2243877e+00   1.0529251e+00
  -6.8578604e-01   8.0091073e-01
   9.6635996e-01   9.8477173e-01
  -6.8213103e-01   1.3158111e+00
  -5.1293639e-01   1.3064656e+00
  -9.8236909e-02   7.6824720e-01
  -1.8598665e-01   1.1231388e+00
  -8.9093545e-02   1.2792512e+00
  -9.9055963e-01   1.4871931e+00
  -1.9126186e-01   1.0382390e+00
   1.2368570e-01   1.0066489e+00
   9.3318653e-01   1.5044021e-01
   8.0229946e-01   1.5136377e-01
   4.6989905e-01   1.8513707e-01
   6.4009949e-01   3.0083108e-01
   4.5572053e-01  -3.2835903e-01
   3.1072994e-02  -6.6823516e-01
  -3.9687007e-01  -7.3011955e-03
  -6.2847120e-01  -9.7839846e-02
   4.4222311e-01   9.2829076e-01
   7.9073304e-01   2.9339136e-01
  -6.2526921e-01  -1.7290314e-01
   4.7603298e-01   3.3540195e-01
  -1.0581499e-02   6.7883579e-02
  -4.1451528e-01   5.7178624e-01
  -5.3485408e-01   5.4206769e-01
   2.9927416e-01   4.2018446e-01
   1.3498119e-01   2.2433670e-01
   2.6480634e-01   2.1097725e-01
   4.7834988e-01   7.0283151e-01
   1.6902463e-01   8.0281504e-01
  -5.0323737e-01   9.5189204e-01
   5.1565914e-01   3.9459483e-02
  -3.7993050e-01   9.7529349e-01
   1.4093300e-01  -7.1545522e-02
   6.6122806e-02   5.6820091e-01
  -2.7132946e-01   6.9760239e-01
   4.5297047e-02   5.1589210e-01
  -6.6797350e-01   5.6278911e-01
  -2.7620314e-01   1.3964165e+00
   2.8007974e-01   1.8856613e+00
   4.5224460e-02   2.0093720e+00
  -1.6326155e-01   1.9146132e+00
  -2.3681156e-01   2.0644902e+00
   1.9531995e-01   1.2467654e+00
  -5.5606233e-01   1.3671490e+00
  -9.5298969e-02   6.9367783e-01
   1.2498540e-01  -1.6264194e+00
  -4.5524077e-01   1.9205043e-01
   5.7405612e-01   2.3295881e+00
   4.5773474e-01   2.4839455e+00
   5.1204729e-01   2.2184262e+00
   1.8331716e-01   2.1875212e+00
  -8.9184717e-02   2.5804407e+00
  -2.7096629e-01  -2.0907579e-01
   1.3832622e-01   6.8717950e-01
   2.9991175e-01   1.4382734e+00
  -2.9946254e-01   1.8715747e+00
   2.5867631e-01   3.4345817e+00
  -2.8954593e-02   2.4223920e+00
  -1.7938136e-01   3.7949199e-01
   2.5020760e-01   2.8409357e+00
   3.3576470e-01   1.5473302e+00
  -1.3309814e-01   1.6147934e+00
   4.0633847e-01  -7.6155168e-02
   2.5635568e-01   7.8514969e-01
   1.4266909e+00   1.8945124e+00
  -5.1363590e-01   7.5742749e-01
  -4.2809283e-01   7.7774414e-01
  -6.3675057e-01   8.0307938e-01
  -1.5604692e-01   3.7919075e-01
  -5.5861077e-01   5.4270270e-01
   4.3197718e-01   8.2509393e-01
  -7.2172950e-01   1.0656730e+00
  -2.4021478e-01   1.1357767e+00
  -1.1534536e-01   1.0280526e+00
   3.1330091e-01   9.2151605e-01
   3.0336502e-01   1.2999048e+00
   1.6245576e-01   1.6738234e+00
   3.1332754e-01   1.6820097e+00
   3.0458264e-01   1.1725736e+00
   3.8414663e-01   7.6703493e-01
   6.3596767e-01   1.0156981e+00
   5.0473029e-01   1.2690929e+00
   7.4059175e-01   1.1776715e+00
  -5.2149813e-01   9.3496354e-01
  -6.2717845e-01   9.6516317e-01
  -5.9565730e-01   7.4619047e-01
  -5.2660695e-01   1.1767312e-01
  -4.4568839e-01   2.6096012e-01
  -3.0052655e-01   1.4438919e-01
   3.6767595e-01   4.9646313e-01
   1.0421478e+00  -2.0930824e-01
   5.2473753e-01   1.5178585e-02
   3.7412156e-01  -3.3024565e-01
   7.0552665e-02   4.7616850e-01
   6.9916434e-01  -3.3873507e-01
   5.3223688e-02   4.0183301e-02
  -4.7500149e-01   2.6088533e-01
   3.3929703e-03  -3.0240039e-01
   4.6537927e-01   4.9604574e-01
  -2.3086758e-01   8.5811716e-01
   2.2518815e-02   8.7829926e-01
  -4.7141368e-01   3.3932348e-01
  -2.9100204e-02   4.5351028e-01
   8.9295205e-02   2.3261542e-01
  -1.1194184e+00   7.1118732e-01
  -8.4579799e-01   5.9248814e-01
  -2.4412184e-01   4.8113330e-01
   1.3793086e-01   6.6795889e-01
   1.8075280e-01   5.1395824e-01
   4.0392561e-02   4.4352665e-01
  -2.5365571e-01   5.5529078e-01
   5.1778935e-03   4.4374846e-01
  -2.6935620e-01   1.2337393e+00
  -1.3773082e-01   8.9790686e-01
  -1.4559790e-01   1.3540350e+00
  -5.3638109e-03   5.4303298e-01
  -1.5591043e-01   1.3732197e+00
  -3.1318195e-01   1.2321661e+00
  -3.7628320e-01   1.6234042e+00
   5.1245978e-01   8.8817812e-01
   1.1681481e-02   1.3332611e+00
   2.8787263e-01   8.7070693e-01
   1.3316162e-01   1.6899089e+00
   2.0864917e-02   1.0753832e+00
  -2.3116969e-01   1.4440956e+00
   2.8423442e-01   1.0287117e-01
   1.5479685e-01   1.3180516e-01
  -7.6390703e-02   4.8216079e-01
  -1.0117401e-01   4.0223134e-01
  -1.0160906e+00  -4.6126769e-01
   5.4123475e-01   1.7005978e+00
   3.6433229e-01   1.1930807e+00
  -3.6024520e-01   1.3145988e+00
  -2.6178311e-01   1.7747626e+00
  -3.3350973e-01   1.6446269e+00
   1.1128783e-01   2.2897749e+00
  -2.8796611e-01   1.6770043e+00
   1.2427399e+00   1.0442381e-01
   6.3392236e-03   1.0838143e+00
   8.1543610e-02   1.1785930e+00
   1.3139938e-01   8.1722007e-01
  -9.1862692e-02   1.3062764e+00
   5.6477809e-01   1.1920352e+00
  -3.4067938e-01   1.5209049e+00
   4.6895508e-01   1.2328090e+00
   2.1599663e-01   7.9448975e-01
   1.3498733e+00   1.1214655e+00
   8.9516032e-01   1.0503854e+00
   3.4219642e-01   9.8788028e-01
  -3.6845717e-01   1.0649952e+00
  -2.0947113e-01   1.2824589e+00
   9.2045339e-01   6.9761315e-01
   1.3469407e+00   4.7318843e-01
  -2.0721076e-01   1.4873311e+00
  -8.5995058e-01   1.5915884e+00
  -1.2534960e+00   1.8385054e+00
  -6.9011808e-01   1.8173687e+00
  -1.2257202e+00   1.9557677e+00
  -4.4668675e-01   2.7711706e+00
  -6.2998345e-01   2.9087914e+00
   3.2409306e-01   8.0350606e-01
   4.2198637e-01   7.5737853e-01
  -4.1968617e-01   8.9949967e-01
  -1.1731708e+00   1.1519943e+00
  -8.1805350e-01   1.4587555e+00
  -3.7370864e-01   1.3862629e+00
  -7.5810236e-01   6.5985789e-01
  -9.2065564e-01   1.0733626e+00
  -7.6402718e-01   1.5835102e+00
   8.7833349e-01   1.3780720e+00
   8.8862963e-02   5.2404586e-01
  -2.5097118e-01   1.3143225e-01
  -1.6400384e-02   1.8670065e-01
  -2.7318035e-01   6.2119129e-01
  -7.6483198e-01   2.0593811e-01
  -1.0263553e-01   4.0818629e-01
   6.2404935e-02   3.8611854e-01
  -1.3368677e-01   3.8404583e-01
   7.7112521e-01   3.7900542e-01
   1.5074588e+00   8.0876550e-01
   1.2433730e+00   7.1577942e-01
   8.2091864e-02   3.4856747e-01
   4.2325791e-01   5.7143255e-01
   2.8745471e-01  -8.2237401e-02
   2.2269874e-01  -1.4525399e-01
   6.3186499e-01   6.8200003e-01
  -1.7589555e-01   1.7447846e-01
  -2.2967330e-01   1.1770520e+00
  -2.4851164e-01   1.6074262e+00
   2.3346607e-01   1.1376443e+00
   7.4029767e-01   6.1029471e-01
   1.0318281e+00   1.0973143e+00
   3.8128738e-01   1.2710463e+00
   3.0244742e-01   2.2871874e-01
   1.4431748e-01   9.3613425e-01
   9.4060209e-01   9.2919075e-01
   4.1691949e-01   1.2325029e+00
  -1.4774606e-01   2.0148370e+00
  -5.8884018e-01   1.1350274e+00
  -2.5397186e-02   1.7248148e+00
  -4.0065046e-01   1.4049697e+00
  -2.8445392e-01   1.0221787e+00
  -2.5196971e-01   5.5854467e-01
  -8.8087096e-01   9.7016909e-02
  -2.2156303e-01   9.3424557e-01
   3.4266130e-01  -5.2011279e-01
  -8.0593284e-01  -6.6411970e-01
  -2.1282818e-01  -3.8140287e-01
   5.5885246e-01  -1.0751501e+00
  -4.4352623e-01  -4.2659837e-01
  -3.7121234e-02  -1.0466912e+00
  -6.7218015e-01  -6.2843050e-01
   3.0740241e-01   4.3590926e-01
   1.0082909e-01   2.1072094e-01
  -4.9645892e-02   8.8796212e-01
   9.1421031e-01   2.5642586e+00
   5.2631017e-01   7.9121551e-01
   8.2240344e-01   2.7850798e+00
   6.5926231e-02   2.5985126e+00
   7.4719569e-02   2.0513828e+00
   7.5267146e-01   2.0561660e+00
   1.7315456e+00   1.0707285e+00
   1.2021174e+00   1.2899751e+00
  -1.1968864e+00   8.5954342e-01
  -1.5057067e-01  -2.2814724e-01
   8.8856053e-02  -2.9338383e-01
  -1.9579442e-01  -4.8199472e-01
   9.6706975e-02  -5.6257840e-01
  -4.8702182e-01  -2.3043159e-01
  -4.1700825e-01   4.7141308e-01
  -1.0354972e+00  -3.0614867e-01
  -9.8566486e-01  -2.3882016e-01
   6.3698427e-02   1.6422459e+00
  -3.5619597e-01   1.2514311e-01
   5.3308478e-02   7.1530544e-01
   2.7830972e-03   1.6454978e-01
  -5.5622715e-01   2.6260128e-01
  -5.3877997e-01   3.5164384e-01
   4.9464455e-01   1.6536995e+00
   4.2875934e-01   1.8466609e+00
   5.4827786e-01   1.7533172e+00
  -7.9026305e-01  -1.5982700e-01
  -1.1570292e+00  -2.8639774e-01
   2.4025067e-01   1.6875435e+00
  -6.6227110e-01  -5.6557451e-02
  -4.1994957e-01   5.9906473e-01
  -2.1173213e-01   1.2636393e+00
   9.1980935e-02   2.1218407e+00
  -1.7350770e-01   2.4800894e+00
  -5.8646670e-01   2.2134400e+00
  -4.7054383e-01   2.7950074e+00
  -5.7196079e-02   2.5760994e+00
   2.5181141e-01   1.5171048e+00
   2.4672115e-01   2.5110945e+00
  -4.1996358e-02   2.5086122e+00
   3.9124667e-01   2.7620365e+00
   1.8618487e-01   2.8571638e+00
   7.7076502e-01   5.5280051e-03
   3.1539078e-01   1.6963005e-02
   2.3146217e-02   1.3391013e-01
   6.4059663e-01   7.1051156e-01
  -3.7638761e-01   7.1748725e-01
  -3.8567989e-01   3.9345999e-01
  -3.3256350e-01   3.7812949e-01
  -1.1397072e-01   1.4267978e+00
   1.6036851e-01   1.2538551e+00
   1.5886025e-01  -7.0903298e-01
   3.5494208e-01   6.2927410e-01
   3.1812132e-02  -4.5338560e-01
   2.2263847e-01  -4.2369859e-01
   5.7491873e-01   1.2703978e-01
  -3.6101025e-01   5.9450468e-01
  -1.7915319e-01   6.1260066e-01
  -2.1691820e-01   7.1450048e-01
  -6.4862695e-01  -1.5701506e-01
   5.7633925e-01   4.4708321e-01
  -3.6054603e-01   9.4284521e-01
   1.0461204e-01   1.2717348e+00
  -9.1193523e-02   3.4065899e-01
   6.3604644e-02   9.0313335e-01
  -4.0421759e-01   1.1033800e+00
   4.5029443e-01   1.6082671e+00
   5.3214713e-01   1.1319817e+00
   4.3844546e-01   3.6892260e-01
   8.0638685e-02   7.1337667e-01
  -3.8859233e-01   8.8263604e-01
  -2.9561956e-01   6.8451581e-01
   2.7768068e-01   7.9542500e-01
  -1.6031842e-01   6.4885712e-01
   4.3007781e-01   4.2345806e-01
   5.6204503e-01  -8.9449181e-02
   2.2274957e-01  -1.3427227e-01
  -4.4820842e-01   5.9548056e-01
  -1.8093113e-01   3.4916756e-01
  -1.0008827e-01   1.5048634e-01
   2.7357838e-02   6.4124619e-01
  -3.1591119e-01  -8.2856966e-02
  -6.7766406e-02  -1.2373197e-01
  -1.1369683e-01   1.6971794e-01
  -4.9254463e-01   1.0285103e-01
  -6.3613733e-01   1.4051697e-02
   1.3298264e+00  -1.1184022e+00
  -4.6370805e-01  -1.8300631e-01
  -6.0047068e-01   5.1974514e-01
  -3.7710781e-01  -7.9557043e-02
  -1.4271591e-01   3.3491170e-01
  -4.9158267e-01   7.0002906e-01
   4.7232839e-01   8.1475095e-01
   1.9067893e-01   3.8699341e-01
  -7.0036455e-01  -2.8764542e-01
  -8.9676591e-01  -2.3926571e-01
  -5.3009382e-01   2.0685258e-01
  -2.2764299e-01   9.8103262e-01
   9.1248733e-02   1.4064035e+00
  -1.8756850e+00  -1.0152853e-01
  -7.0995915e-01   5.5901237e-01
  -1.2941209e+00   1.3855551e+00
   3.3845566e-01   6.3857904e-01
   7.5723165e-01   8.3364349e-01
   9.6049258e-01   1.0938103e+00
   9.7788663e-01   6.6016510e-01
   1.7244662e+00   1.1345358e+00
   7.1505526e-01   6.2145808e-01
   7.0223438e-01   1.0899800e+00
   5.3622393e-01   1.2421378e+00
   3.2019577e-02   1.0512674e+00
   3.4818750e-01   5.9640704e-01
  -1.3462466e-01   1.7390646e+00
  -6.0377776e-01   7.1153882e-01
  -5.0821107e-01   1.3891228e+00
  -2.0493147e-01   1.5099063e+00
  -4.4049875e-02   1.0381527e+00
  -1.1221660e-01   8.8532736e-01
   2.0463605e-01   7.5672830e-01
   2.0700897e-02   1.2649295e+00
  -7.4021305e-01   1.0734757e+00
  -2.8383832e-01   8.6666260e-01
   3.2443290e-01   9.2933035e-01
   2.4684056e-01   7.1777456e-01
  -9.6503923e-01   1.0447374e+00
  -2.9911953e-02   4.7120447e-01
  -2.4102475e-01   1.4599366e+00
   4.4108075e-01   1.7168004e+00
  -1.5152744e-01   1.4764297e+00
  -6.9460021e-01   6.0859710e-01
   2.1192960e-01   1.4551322e+00
   2.0814635e-01   1.2806261e+00
   4.9728699e-01   4.1619374e-01
   9.8965859e-01   1.4263631e+00
   3.0579026e-01   1.2966299e+00
   1.2116826e+00   1.2742081e+00
   5.1780880e-02   7.4095504e-01
   2.2123137e-01   1.3110791e+00
   2.4966920e-01   6.2631006e-01
   5.5221026e-01   1.2375699e+00
   2.6085930e-01   2.0042263e+00
   2.0062421e-01   1.5147959e+00
   3.1299530e-01   2.5430725e+00
  -5.7105790e-02   2.3459538e+00
  -1.4052441e-01   2.4209800e+00
  -6.1801593e-01   1.3058344e+00
   3.7986072e-01   3.0308106e+00
   1.5428558e-01   2.1745409e+00
   2.1216335e-01   1.5670181e+00
   2.8343101e-01   2.5104635e-01
  -1.0316204e-02   3.1799384e-01
  -7.3478094e-02   3.4859615e-02
   2.6282055e-01   4.3187916e-01
  -1.1984306e-01   5.7359137e-01
  -1.2531687e-01  -4.0930734e-01
  -2.4498546e-01   6.7525280e-01
   1.6949843e-01   5.8729153e-01
   3.9596817e-02   3.7225016e-01
  -6.1218504e-01  -3.2392424e-01
   6.3676266e-01  -4.9650490e-01
  -7.9659832e-01   3.4578952e-01
  -1.1376396e+00   1.6825357e+00
   1.2530638e+00   2.0361426e+00
   1.1915467e+00   2.2639500e+00
   1.0625937e+00   2.1696384e+00
   6.4225906e-02   2.0585789e+00
  -4.4591351e-01   2.0874119e+00
  -4.1991538e-01   1.3128905e+00
   3.0137182e-01   1.7276692e+00
  -2.1395357e-01   2.1094554e+00
   6.9470052e-01   1.4069519e+00
   1.4892122e-01   1.2212173e+00
   1.6672859e-02   2.0648373e+00
  -2.4875781e-01   1.9902663e+00
  -1.1388950e+00   1.2623311e+00
  -9.8705599e-01   2.3225766e+00
   1.8897918e-02   1.5202757e+00
  -3.6677870e-01   1.5937064e+00
  -2.6178369e-01   1.1113192e+00
  -2.4160297e-01   9.0389187e-01
   1.5725523e-01   1.7359314e+00
  -8.9769074e-01   1.0594168e+00
  -3.0201965e-01   1.8796621e+00
  -3.0184098e-01   9.7530102e-01
  -3.3657077e-01   1.6219941e+00
  -6.5132686e-01   1.1041187e+00
   3.3872141e-01  -5.4166577e-01
   6.1236117e-02  -3.1903482e-02
   1.6119528e+00  -1.7545114e-01
  -1.0705438e-01  -1.9693981e+00
  -2.3113965e-01  -1.7472458e-01
  -7.4048468e-01  -4.6212146e-01
  -4.9500757e-01   1.5468799e-01
  -1.0844870e+00   2.8853488e-01
  -4.7447719e-01   1.5772753e+00
  -2.7926764e-01   1.6645765e+00
  -1.3906132e-01   8.0936585e-01
   8.2583152e-02   4.4352757e-01
   2.4958711e-01   1.5308628e+00
   4.4454421e-01   1.5152358e+00
   3.9741462e-01   1.7936881e+00
  -1.5494643e-01   8.3284273e-01
   2.8833856e-01   1.7428211e+00
   4.9708183e-01   7.4741597e-01
  -1.9444589e-01   1.0303462e+00
   4.6302812e-01   1.2959536e+00
  -3.6906269e-01  -3.6874249e-01
   2.3950598e-01   3.4402541e-01
  -9.2287204e-02   2.5003685e-01
   6.9457969e-01   1.3150283e+00
   4.6446649e-01   1.3318025e+00
  -3.1973351e-01   1.8912088e+00
  -5.8936357e-03   5.8683542e-01
  -2.2702840e-01   8.1151579e-01
  -1.0309732e-01   1.6345043e+00
  -3.7840623e-01   6.8264756e-01
   5.9264444e-01   1.6452432e+00
   8.7505222e-01   1.5252079e+00
  -9.6564333e-01   9.1784902e-01
  -4.6337142e-01   7.2702180e-01
  -3.0426270e-01   6.2548087e-01
   2.0745575e-01   1.0693550e+00
  -3.1062710e-01   1.3228116e+00
   2.1570675e-01   1.0196336e+00
  -7.6576426e-02   1.1070978e+00
  -5.8779185e-01   9.7819965e-01
   8.3482407e-02   8.1370389e-01
   4.9990659e-01   5.7033590e-01
   7.4787174e-01  -3.9215713e-01
   6.9551662e-01  -6.0567524e-01
   2.5833296e-01   8.3661734e-01
  -6.9829233e-01   2.5094394e-01
  -3.2069806e-01  -9.0801324e-03
  -5.5431048e-01   1.3325056e-01
  -9.6107029e-02   5.7479279e-01
  -4.0919091e-01   2.2422483e-01
  -5.1551532e-02   5.7447310e-01
  -2.6194019e-01   5.0018241e-01
  -8.0175002e-01   2.7166291e-03
  -1.8174563e-01   3.9123518e-01
   2.8776255e-01   5.5568709e-01
   1.1569269e+00   1.2171513e-01
   9.0028234e-01   2.5148364e-01
   1.0669487e+00   9.3937165e-02
  -3.6334364e-02   5.1734540e-01
  -1.1205736e+00   5.3873359e-01
  -5.7110363e-01   4.9953212e-01
  -8.8128568e-01   1.0727778e+00
  -4.8065732e-01   1.0070730e+00
  -3.5263514e-01   7.8493714e-01
  -9.4092629e-01   5.8102061e-01
  -1.7395632e-01   1.0649832e+00
  -6.9423240e-01  -4.3308730e-03
   2.2867740e-01   8.2267351e-01
   5.4048461e-01   4.7291326e-01
   2.5830750e-01   1.2620600e+00
   3.5536934e-01   9.3327782e-01
   9.3932008e-01   4.9860042e-01
   2.9682916e-01   1.1496346e+00
   5.9026201e-02   8.9620571e-01
   3.2866640e-01   7.8888438e-01
   9.7569579e-01   2.3728162e-01
   4.5335155e-01   8.4674922e-02
   7.0271433e-01   6.4537938e-01
  -4.2579383e-01   1.8339229e+00
  -2.8606471e-01   1.1972473e+00
   7.8878654e-01   6.1155037e-01
  -1.0832091e-01   3.2258218e-01
   2.0673372e-01   7.7711031e-01
   5.5052111e-01   2.4776230e-01
   3.7691351e-02   1.1167625e+00
  -4.2542145e-04   9.0687808e-01
  -6.0045724e-01   1.9274549e+00
   2.2239615e-01   1.1496193e+00
   4.6231163e-01   1.2729585e+00
  -2.9910879e-01   1.3269274e+00
  -7.1152213e-01   1.0462491e+00
  -1.1680534e-01   7.6723164e-01
  -2.6288835e-01   3.2345860e-01
   4.7216344e-01   3.8242537e-01
  -3.4453007e-02   5.2693124e-01
   1.7542978e-01   9.1720695e-01
   3.9680097e-01   1.1644243e+00
  -8.7527517e-02   1.0664665e+00
  -2.0378770e-01  -5.3931810e-03
  -1.6000293e-01   1.1333366e+00
   6.1251207e-02   7.1531820e-01
   8.2930782e-02  -2.0961437e-01
  -7.6050911e-02  -1.8491329e-01
   1.3500015e-01  -6.2873855e-01
   2.0777621e-01   1.7290464e+00
   2.6599061e-01   1.2642623e+00
   2.4082281e-01   1.7753028e+00
   9.3613344e-02   2.3075157e+00
  -1.5711933e-01   2.0616312e+00
  -1.4457618e-01   2.1478809e+00
  -4.5878558e-01   8.9813055e-01
  -2.9249109e-01   2.3062376e+00
  -4.6048412e-01   2.5525543e+00
   8.5726473e-02   1.9246220e+00
   2.9604528e-01   1.4904157e+00
  -3.0724068e-01   8.9344947e-02
   7.8507517e-02   4.0143139e-01
   4.0075231e-01   3.8509154e-01
   3.2802453e-01   2.4428988e-01
   4.3131938e-02  -6.0374171e-01
  -3.6157407e-01  -1.3907716e-01
   7.0258940e-01  -3.7588026e-01
   8.9016785e-01  -5.6592295e-01
   7.6853086e-01  -7.5930763e-01
   1.3969548e-01  -7.9870219e-01
   4.2553651e-01  -8.7716430e-01
   1.0278261e+00  -1.6573024e-01
   7.6549015e-01   1.0241211e+00
   8.0395865e-01  -4.2850464e-01
  -2.4781440e-01   4.7746479e-01
   1.4005972e-01   1.2180485e+00
  -1.7288702e-01   1.3290765e+00
   6.5525458e-02   6.9627067e-01
   2.2708916e-01  -5.1515096e-01
  -7.1529339e-01   1.7551970e+00
  -6.0817621e-01   1.4385846e+00
  -5.0829077e-01   1.1355969e+00
  -7.3648068e-01   1.5403133e+00
  -4.0991118e-01  -2.3394328e-01
  -6.1535456e-01   1.4578858e+00
  -3.7098721e-01   1.8793923e+00
  -3.1861162e-01   1.7835616e+00
  -4.2034187e-01   2.1132440e+00
  -1.4095125e-01   1.9835318e+00
  -6.9136911e-01   2.7032099e+00
   4.9003465e-01   3.1650783e+00
   5.2295910e-01   8.0927678e-01
   7.5857216e-01   2.7925580e+00
   1.3806255e-02   2.6145561e+00
   7.9733982e-02   2.1162942e+00
   7.2026255e-01   2.0951477e+00
   1.7180788e+00   1.1231287e+00
   1.1821629e+00   1.3319898e+00
  -1.4258128e-01   4.5792180e-01
  -7.1998161e-01  -2.5036392e-01
  -9.1298128e-02  -2.4873423e-01
   6.2217623e-02  -3.0630759e-01
  -1.5822149e-01  -4.4831151e-01
   1.2432535e-01  -5.5135655e-01
  -3.8682104e-01  -1.8127009e-01
  -3.7203942e-01   4.6037854e-01
  -1.0120959e+00  -3.2515718e-01
  -9.1877140e-01  -2.1708508e-01
  -5.4989744e-02   1.5271812e+00
  -3.3851178e-01   1.2595677e-01
   5.1112808e-02   7.2344068e-01
   1.5000796e-02   1.6960203e-01
  -5.4793731e-01   2.5724307e-01
  -4.1770918e-01   4.2607420e-01
   4.3680488e-01   1.6729103e+00
   3.9946707e-01   1.8630619e+00
   4.9331633e-01   1.7644722e+00
  -7.7123544e-01  -1.7158630e-01
  -1.1356615e+00  -3.0550317e-01
   2.7101795e-01   9.9388000e-01
   3.1193616e-01   1.7751416e-01
  -9.8319473e-01   1.5146182e+00
   6.7011010e-01   9.1782338e-01
   1.0442133e+00   1.3649905e+00
   7.5955530e-01   1.3053670e+00
   1.3804816e+00   1.3708103e+00
   4.1427742e-01   1.3456795e+00
  -8.0632318e-02   1.7222763e+00
  -2.7195950e-01   1.4080339e+00
   1.4332976e+00   1.2995051e+00
   3.8030309e-01   1.0571645e+00
   5.0171308e-01   1.3160143e+00
   9.6098561e-01   8.8598763e-01
  -1.7074980e+00   9.7708219e-01
   7.3881468e-01   6.4174729e-01
  -3.2740154e-01  -5.8195508e-01
  -9.2635122e-01   9.3871131e-01
  -8.0170752e-01   7.1610678e-01
  -6.3776430e-01   3.7983991e-01
   5.2518213e-01   1.7015542e-01
   7.5396211e-01  -1.2035443e-01
   7.3225742e-01   5.9362277e-02
  -1.0484718e+00   1.7963417e-01
  -3.2478928e-01   1.0124059e+00
  -9.4509076e-01   6.0692197e-01
   5.3600345e-01   1.2507831e+00
  -1.0782952e+00   3.3380813e-01
  -1.4898011e+00   6.1287476e-01
  -7.9115367e-01   3.4969734e-01
   5.0506504e-01   1.2030422e+00
  -5.5602041e-01   1.0012334e+00
   1.4790993e-01   4.0026353e-01
   2.4995194e-01   1.0309052e+00
   4.2111521e-01   4.5243955e-01
  -2.2679958e-01   1.3178179e+00
  -6.1241427e-01   1.7221423e+00
   5.3873125e-02   4.0250608e-01
   4.3586868e-01   7.7970914e-01
   3.5159425e-01   9.1318870e-01
  -2.6178162e-01   1.2281897e+00
   6.4276982e-01   7.4708081e-01
  -4.3790624e-01   1.6540658e+00
   4.1064645e-01   1.9168009e-01
  -3.1269915e-01   1.5508529e+00
  -5.7016668e-01   1.8010293e+00
   3.0136371e-01   1.8369103e-01
  -1.6088107e-01  -1.3548203e-01
  -2.4702896e-01  -1.9697601e-01
  -5.2243264e-02   7.7174509e-01
  -8.2216932e-02   1.2014056e+00
  -1.1616681e-01   9.3551466e-01
   8.5252198e-02  -8.7219494e-02
  -2.8075374e-01   1.1008203e+00
   6.3501826e-01   3.9943466e-01
  -2.1620724e-01   7.7364345e-01
   4.9485639e-01   3.3579328e-01
   8.0480759e-01   4.0972510e-01
   6.2442543e-01   3.8363256e-01
   5.3417300e-01  -1.5216860e-01
  -3.8938719e-01  -2.2201628e-03
   4.0242118e-01  -4.9052867e-02
   6.5742566e-01   8.2015836e-01
   4.0132639e-02   3.4542836e-01
  -2.4067874e-01   4.1184358e-01
  -2.3540897e-01   5.4771352e-01
  -1.4089362e+00   1.0801008e+00
  -3.6722551e-01   7.0257924e-01
  -2.8915601e-01   5.2308451e-01
  -8.9505630e-01   3.0928870e-01
   3.1841842e-01   2.8230001e-01
  -7.8141083e-01   1.7306801e-01
   3.1851798e-01   5.1692914e-01
   3.0493879e-01   6.0624211e-01
   6.4773047e-01   1.0037475e+00
   1.9922188e-01   1.0152431e+00
   3.5123235e-01   1.2626475e+00
  -4.8298135e-01   1.2051815e+00
  -6.1551157e-01   1.6206174e+00
   6.6010879e-02   1.2889770e+00
  -7.1102868e-01   1.5160058e+00
  -1.5963964e+00   7.9048095e-01
  -4.9198394e-01   1.2147229e+00
   1.6761942e-01   1.2301684e+00
   1.1222645e+00  -1.3410583e-01
   7.1752373e-01  -7.9087052e-02
   9.6881566e-01  -8.8515758e-01
  -9.1346994e-02   1.5409562e+00
   5.2695031e-01   8.6337562e-01
  -2.0524345e-01   8.7653540e-01
  -3.6181770e-01   1.5696597e+00
  -5.3183771e-01   1.0126057e+00
  -4.9973956e-01   1.4845607e+00
   1.5498274e-01   1.3666134e+00
   3.8487801e-01   6.2076400e-01
   1.8829361e-01  -1.4482578e+00
   3.8364495e-01   5.6773677e-01
   2.6912148e-01  -1.0602958e+00
  -5.6040261e-01   7.2893886e-02
  -5.6510354e-01   2.3280030e+00
   5.0154680e-01   6.0092728e-01
  -4.7112382e-01   1.5281717e+00
  -1.6303625e-01   9.1361468e-01
  -6.9849237e-01   1.2721062e+00
  -1.1226858e+00   2.3370764e+00
  -1.1820977e+00   3.8043102e+00
   4.3142381e-01   1.0976187e+00
   9.8916899e-02   9.2717749e-01
  -7.2156390e-02   6.7561259e-01
  -2.5126182e-01   9.3729452e-01
   3.9684493e-01   6.6044501e-01
  -6.1105051e-01   1.6703859e+00
  -3.7602188e-01   8.0847152e-01
  -5.4300429e-01   5.5465112e+00
  -8.1452335e-02  -5.6659317e-01
   5.7466265e-01   5.4303611e+00
  -7.7702673e-02  -1.8576259e-01
   2.2152167e-01  -4.9724103e-02
   1.0239509e+00   3.3539892e-01
   3.7764074e-01   4.3782744e-01
   3.9575632e-01   5.3296685e-01
   1.2834783e+00  -3.0789834e-01
  -7.4089917e-02  -3.4382227e-01
   9.2718846e-01   6.8676066e-01
   5.6347754e-02  -3.0354458e-02
   4.2014213e-01   9.3264837e-01
  -3.9501976e-01   9.1000786e-01
  -2.2647583e-01  -3.2697813e-01
  -6.6940209e-01  -8.7307764e-01
  -6.4033052e-01  -8.0234031e-01
  -1.7100252e+00  -4.5776058e-01
  -2.4718555e-01  -5.8707661e-01
  -3.3520232e-01   2.1259923e-01
  -4.6044309e-01   5.0395876e-01
   3.3558560e-01   1.2244486e+00
   9.1311061e-01   1.1209764e+00
   9.2717126e-01   5.9523219e-01
   9.6157691e-01   2.4484338e-01
   5.8098630e-03   7.2147635e-01
  -2.6265574e-01   1.2866422e+00
  -9.4148165e-01   8.0136060e-01
   7.8665472e-01   1.4052071e+00
   6.9046875e-01   9.0216487e-01
   4.1583602e-01  -1.4977970e+00
   1.4561276e-01   1.7223373e+00
  -6.3614039e-01   1.2981256e+00
   3.2649720e-02   1.6948174e+00
   7.9499181e-03   1.4215248e+00
  -2.2321069e-01   6.5348965e-01
  -1.9670576e-01   1.1180874e+00
   8.4109099e-01   9.0014263e-01
  -1.7691724e-01   1.1629312e+00
   6.4724537e-02   1.2358533e+00
   5.7281202e-01   1.6272688e+00
   3.7476574e-02   7.1509042e-01
  -4.5792677e-02   5.1291283e-01
  -1.7634537e+00   6.1203385e-01
   1.5570136e-01   2.4627177e-01
   2.7736031e-01   7.5128198e-01
  -1.3816252e+00   2.9088825e-01
  -3.7743627e-02   7.7044139e-01
   1.1360860e-01   3.1087604e-01
   2.6606040e-01  -2.2964863e-01
   1.6338235e-01   2.0997706e-01
   2.3530016e-01  -5.7301860e-02
   1.5586305e-01   1.0252558e+00
  -8.8196763e-03   2.0360851e-01
   6.5625272e-01  -3.5372660e-01
   7.5016007e-01   6.4854479e-02
   4.2626926e-01  -4.9837290e-02
   5.5684235e-01  -8.6286402e-01
  -1.2459602e-01   1.4858687e+00
  -2.4410579e-01   1.4789646e+00
   8.7500689e-02   1.9295500e+00
   1.0218574e-01   1.8414304e+00
  -1.2584911e-01   1.4682000e+00
  -3.2445086e-01   1.1971743e+00
  -7.1710895e-02   1.1568189e+00
   6.5139339e-01   1.5075332e+00
   4.1673364e-01   1.1884604e+00
  -2.3579118e-01   1.2896717e+00
  -5.2698737e-01   1.1947158e+00
  -2.8484754e-01   1.5340543e+00
   1.4769706e+00   3.5364099e-01
  -1.0818897e+00   1.2678896e+00
   1.2043725e+00   1.5942228e-01
  -1.2942798e-01  -7.8496578e-01
  -3.6968662e-01   1.0050754e+00
  -2.9668166e-01   7.2699786e-01
   1.8696329e-01   2.6434194e-01
   8.3561483e-01  -1.1686574e-01
   9.5535969e-01  -5.2507395e-01
   1.0199951e+00  -3.1697401e-01
  -6.8139669e-01   2.9623045e-01
   2.2910346e-01   9.2518191e-01
  -4.6344366e-01   6.5868459e-01
  -6.7391583e-01   6.5839394e-01
  -6.7366234e-01   4.6288265e-01
  -1.0092608e+00   8.6972948e-01
  -4.0533122e-01   4.4437139e-01
  -3.3876429e-01   1.5352922e+00
   4.3647972e-01   2.0776316e-01
   3.8437687e-01   7.2875784e-01
   3.9280505e-01   5.6245351e-01
   4.7163808e-01   3.1657340e-01
   3.5869644e-01   6.1614795e-01
   3.1767434e-01   7.7465464e-01
   3.1240146e-01   1.4518812e+00
   3.4171965e-01   1.7990008e+00
  -9.0845441e-01   1.3570142e+00
  -8.0268247e-01   7.7816515e-01
  -6.8135421e-01   6.6160648e-01
  -8.3644182e-01   1.0749130e+00
  -3.6098964e-01   2.0014295e+00
   7.6355934e-01   1.2122316e+00
   6.5526794e-01   5.1207203e-01
   9.7892023e-03   1.1573331e+00
  -5.2746510e-01   4.1716072e-01
   1.0201025e-01  -4.4933687e-03
  -2.4836760e-01   8.3463502e-01
   1.5810119e-01   1.3306753e+00
   1.0383394e-01  -9.0813128e-02
   2.0281586e-01  -2.1712490e-02
   9.4943210e-03   5.3276879e-01
  -1.4775729e-01   1.0575352e-01
   2.2182388e-01   7.5374423e-01
  -2.6437824e-02   1.4277382e+00
  -6.4143567e-02   9.9261172e-01
   4.4202938e-01   1.2416026e+00
   1.9924895e-01   1.6164343e+00
   4.1938638e-01   1.1955408e+00
   7.6275886e-01   1.6576221e+00
   2.5551530e-01   1.9510004e+00
  -1.3632350e-01   1.8845415e+00
  -2.5063516e-01   1.7838939e+00
   4.5512447e-01   1.7233984e+00
  -3.1215783e-01   3.6027051e-01
   1.9765380e-02   4.5983049e-01
  -4.9858056e-01   8.3863243e-01
  -3.1819282e-01   6.1700702e-01
   7.3988686e-02   6.8400448e-02
  -3.7916401e-01  -1.2208045e-01
  -4.8019522e-02  -2.0665814e-01
  -4.7624014e-01  -2.1535628e-01
  -7.2274633e-02  -2.7517673e-01
  -4.3585854e-01  -9.2184733e-01
   2.0122382e-01   2.9276402e-01
   8.0915668e-01   9.2942818e-01
   1.0054870e-01   1.6347814e+00
   5.3029590e-01  -1.2886263e-01
   6.0211641e-01   2.7697602e-01
   5.6161512e-01   6.8907056e-01
   5.2737998e-01   9.3529343e-01
   4.0956001e-01   9.2085704e-01
   5.5715642e-01   1.8987863e+00
  -4.9599495e-01   2.3363899e+00
   3.9110280e-01   1.7559123e+00
  -4.3921078e-01   2.3179336e+00
   5.1766554e-01   1.5305695e+00
  -1.3229064e-01   1.4113073e+00
  -1.2815158e-02   1.2769091e+00
  -5.7886661e-01   2.5285601e+00
  -2.1981175e-02   9.7604458e-01
  -7.6477936e-01   1.4784536e+00
  -5.7512422e-02   2.5384105e+00
  -2.8943405e-01   2.1181031e+00
  -7.4143936e-01   1.2740976e+00
  -4.0420672e-01   2.0922012e+00
  -1.5690252e-01   1.7143936e-01
  -8.8634994e-01   1.9743579e+00
  -2.2603768e-01  -1.4341089e+00
   1.0670608e-01   1.0331599e+00
  -1.6301486e-01   1.7639515e-01
  -4.9893724e-01  -7.3207130e-01
   4.1461907e-02   1.6840100e+00
  -8.6817483e-02   1.8884571e+00
   1.1489203e-01   2.7809708e+00
   6.4498967e-01   1.6356335e+00
   3.7784226e-01   1.5331203e+00
   1.2878107e-01   8.2846995e-01
   1.3422925e-01   1.3960082e+00
  -1.3276273e-01   1.6130363e+00
  -1.2441769e-01   9.4566126e-01
   1.8881240e-01   1.6934551e+00
  -3.1674611e-01   5.7311821e-01
  -7.7692829e-03   2.5080827e-01
   3.5683841e-01   1.5177851e+00
   8.0678156e-01   2.1857349e+00
   9.2237091e-01   2.3632264e+00
  -5.9293473e-01   1.4669281e+00
  -6.3344558e-01   1.0674348e+00
  -1.3243226e-01   1.0893605e+00
  -4.9681076e-01   1.1624376e+00
   2.9598482e-01   1.9255772e+00
   2.1307456e-02   1.0233351e+00
  -1.2522446e-01   6.0002728e-01
  -1.7970765e-01   1.1903087e+00
  -6.4997699e-01   2.9758375e-01
   2.6156717e-01   6.9626543e-01
   2.2960689e-01   1.0764467e+00
   1.4801702e+00   1.8756316e+00
  -6.0493974e-01   9.0663455e-01
  -5.3528727e-01   4.8641132e-01
  -5.7104901e-01  -8.4617628e-01
  -6.4446271e-01   2.3739158e-01
  -3.2414923e-01   1.5296880e+00
   1.1235236e+00   1.1011129e+00
  -3.5952164e-01   1.4035806e+00
   6.6136332e-01   1.5405022e+00
   1.0969508e+00   1.4614500e+00
   1.4593878e+00   1.1723461e+00
  -3.4754203e-02   1.6516580e+00
  -8.8194694e-01   1.2170054e+00
  -5.5593049e-01   1.4686314e+00
  -2.3710685e-01   1.6054068e+00
   4.4015778e-01   5.6050721e-01
  -1.4460685e-01  -3.8390377e-01
  -1.8074942e-01   7.5276131e-01
  -1.1436289e+00  -2.8462406e-01
  -1.8800254e-01   4.2609350e-01
  -3.8627033e-02  -3.7343693e-01
  -4.4105100e-03  -4.7473837e-01
  -3.0355423e-01  -1.9945959e-02
  -4.5468857e-01   1.6218253e+00
  -4.9110066e-02   2.0399047e+00
  -1.8790316e-01   1.0803069e+00
  -2.5760725e-02   6.5608754e-01
  -5.3377761e-01   1.8134553e+00
   2.9641878e-01   2.4706977e+00
   4.1576741e-01   1.7737582e+00
   3.8808686e-01   1.0770132e+00
   1.2361331e+00   1.1409868e+00
  -2.1184939e-03   1.5408376e+00
  -4.8333576e-01   1.6784979e+00
   6.1706170e-01   1.6711661e+00
  -3.0575395e-01   1.6466631e+00
   4.5086220e-01   1.1763671e+00
   4.8643168e-01   6.3211365e-01
   2.2488842e-01   6.1532999e-01
  -5.2352103e-01   1.4558221e+00
  -3.2789763e-01   1.5293536e+00
  -1.4251127e-01   1.4590926e+00
  -5.9429258e-02   1.4704315e+00
  -3.3614201e-01   7.2941171e-01
   6.0695122e-03   5.6064435e-01
  -1.5569015e-01   1.0303274e+00
  -5.3407996e-01   9.4847709e-01
   4.2799176e-01   1.6124414e+00
  -1.8768862e-01   9.7447717e-01
   9.8718658e-01   6.5307730e-01
  -1.7364885e-01   1.1947042e+00
   4.6873724e-02   1.5205015e+00
  -4.5459722e-01   8.7151600e-01
  -4.2734963e-01   1.3023053e+00
   7.2667454e-01   1.8179895e+00
   5.5494940e-01   1.8211233e+00
  -6.1941015e-02   9.3110932e-01
   2.0323938e-01   1.0526122e-01
  -3.8076773e-01   1.2853088e+00
  -5.5104761e-01   7.6744932e-01
   8.3080613e-02   8.9657707e-01
  -8.7606591e-01   1.1295624e+00
   6.1358971e-01   1.3899346e+00
   7.1739604e-01   1.2655423e+00
   2.2485092e-01   8.7944355e-01
  -1.1074022e-01   1.3649850e+00
  -1.0293997e+00   4.9891598e-01
   6.3811151e-01   1.1450678e+00
   3.1811208e-03   1.1775428e+00
   4.6188087e-01   1.3910977e+00
  -1.1589463e-01   8.3799505e-01
  -6.7242368e-01   5.6046400e-01
  -6.4744139e-01   1.6356047e-01
   1.4860900e-01   1.5282886e+00
  -5.9516357e-01   3.5133647e-01
  -5.0413070e-01  -1.1826570e-01
  -1.8172211e-01   1.9689428e+00
   1.2324996e-01   2.2773180e+00
   2.8487063e-01   1.9572531e+00
   5.2480432e-01   1.3101288e+00
   6.5917825e-01   8.4349584e-01
   3.3650866e-01   1.0088918e+00
  -5.6325162e-01   1.3619624e+00
  -2.0977206e-01   1.9854163e+00
  -5.7666936e-01   1.8399436e+00
  -3.6742796e-01   1.3869069e+00
  -1.4177900e-01   1.6620782e+00
   2.9229660e-01   1.5636321e+00
   9.0054017e-01   7.6561639e-01
   1.8082431e-01   1.1439801e+00
   3.3069197e-01   1.9636555e+00
   4.6749113e-01   1.4315601e+00
   3.1447688e-01   1.4359689e+00
   7.2454053e-02   5.0944583e-01
  -8.5955440e-02   6.6084818e-01
  -3.1287611e-01  -1.8315214e-01
   2.4835703e-01   1.1912217e+00
  -6.7247377e-01   1.6544984e-01
  -2.2622846e-01  -6.2132479e-02
   1.5824648e-01   1.8196880e+00
  -4.1153281e-01  -1.1288461e-02
  -1.9361647e-01   6.5364283e-01
   8.5601063e-01   9.7704630e-01
   4.1417829e-01   1.0605985e-01
  -5.8427315e-01  -1.5483147e+00
  -6.1582098e-01  -1.6899806e+00
   1.0593735e-01   1.1472731e+00
  -1.7789724e-03   1.0535776e+00
  -3.1289003e-01  -4.0217652e-01
  -6.5206139e-01  -3.6888925e-01
  -5.9056670e-01   1.9720090e-01
  -4.9053458e-02   7.0496180e-01
   3.8612199e-01   1.0969255e+00
   3.6667854e-01   1.1003565e+00
   2.9757893e-01   1.0051100e+00
   2.8500404e-01   7.8355484e-01
  -2.3957690e-02   3.0023994e-01
  -6.2271113e-02   8.7249801e-01
   1.5936981e-01   1.3694255e-01
   4.1951547e-01  -2.2818241e-01
   6.2989052e-01   7.9554203e-02
   4.1254542e-01   9.4865322e-01
   4.6769207e-01   8.0274053e-01
  -7.3818065e-01   1.1417995e-01
  -1.6223863e-01   2.5584947e-01
  -5.3696973e-01   4.2780618e-01
  -9.7932032e-02   3.7039064e-01
  -2.6793906e-01   5.4008055e-01
  -1.0458945e-01   8.0547604e-01
   5.0175921e-04   7.1677149e-01
  -1.3143606e+00   9.4106516e-01
  -5.1826076e-02   1.3684936e+00
   6.8240227e-01   2.6035328e+00
   1.1443544e+00   1.9573828e+00
   4.5198998e-01   2.0376586e+00
   6.6340107e-01   1.2654081e+00
   2.7384970e-01   1.2344191e+00
   2.5712299e-02   5.1136674e-01
   2.8877466e-02   1.0879672e+00
  -2.4860907e-01   1.2940042e+00
  -2.4041517e-01   6.1384323e-01
   6.4009399e-02   1.3754754e+00
  -4.4364373e-01   2.2030211e-01
  -7.9321352e-02  -8.5045822e-02
   2.4616427e-01   1.2125076e+00
   7.4233374e-01   1.8952234e+00
   8.4403595e-01   2.0404069e+00
  -7.2190349e-01   1.1232558e+00
  -7.6184506e-01   7.1565093e-01
  -2.6178452e-01   7.4852326e-01
  -6.0946480e-01   8.2925832e-01
   7.6925693e-02   4.3709125e-01
   2.3653989e-01   1.5564016e+00
  -8.2756081e-02   7.0668255e-01
   3.8313262e-01   1.0010462e+00
  -2.8965620e-01   8.6720167e-01
  -7.5864431e-01  -5.2246571e-02
  -3.3346444e-02   1.4153637e+00
  -2.5028129e-01   1.0312661e+00
  -1.0129880e-01   5.3599914e-01
  -1.1933983e-01   9.7495006e-01
   7.0235745e-01   5.3127814e-01
  -1.5081152e-01   8.8959132e-01
   5.8791129e-01   3.6726611e-01
  -1.0109344e-01   1.0397927e+00
   4.6976643e-01   7.4104007e-01
   5.7147638e-01   6.5004081e-01
   1.3341686e-01   1.4083878e+00
   6.0909400e-03   9.3232332e-01
   3.9821620e-02   1.1347274e+00
  -8.5823042e-01   1.0668730e+00
  -2.0371881e-01   1.4223199e+00
   2.9951053e-01   1.2890539e+00
  -3.8418478e-02   8.0559616e-01
  -9.1847532e-01   1.1032126e+00
  -4.7680233e-01   8.9913707e-01
   4.2672690e-01   5.5977409e-01
  -3.1728868e-01  -9.4288837e-01
   3.3202697e-01  -1.2911971e+00
  -1.4185664e-01  -7.3426778e-02
  -3.8000778e-01   9.6456776e-01
   8.6842355e-03   1.1263868e+00
  -2.5966319e-01   7.8362546e-01
   5.4873406e-01   1.4060261e-01
   1.1935654e+00   4.8396011e-01
   8.5201481e-01   1.8345590e+00
   1.6390322e-01   5.1559340e-01
   5.6487327e-01   1.4341880e+00
   8.9100972e-01   1.6042330e+00
   4.1040913e-01   5.7927412e-01
   5.9074039e-02   2.8086095e-01
  -1.0118425e-01   4.0371666e-01
   8.9009737e-01   8.7471539e-01
   8.6833618e-01   4.6899207e-01
  -9.5568696e-02   5.9201532e-01
  -4.0222337e-01   6.1854481e-01
  -8.4659714e-01   2.8252773e-01
  -6.8295254e-01   2.3949000e-01
  -4.6266372e-01   3.3001877e-01
  -4.7482210e-01  -4.4762380e-01
  -6.7480081e-01  -1.9931519e-01
  -1.2652717e+00  -6.3867576e-02
  -1.2391895e+00   5.4794414e-02
  -1.1824237e+00   2.4527252e-02
   9.9371093e-01   1.2866266e-01
   7.6481273e-01  -3.3366622e-02
  -3.7876075e-01   4.7039323e-01
   3.6399946e-02   5.5643904e-01
  -9.6668025e-03   2.0593281e-01
  -2.1782452e-01  -2.3298204e-01
  -9.2352088e-03  -3.3701521e-01
   2.1114072e-01   3.1837905e-01
   3.3194010e-01   4.3276257e-01
  -5.8215109e-01  -5.0610845e-01
   1.5388623e-01  -4.0482878e-01
  -3.6062533e-01   1.0242581e+00
   4.1489502e-01  -5.4554344e-01
  -8.8718006e-02  -2.4632022e-02
   2.3490993e-01   4.7934096e-01
   2.6013900e-01   6.8975005e-01
   2.8018140e-02   1.0648411e-01
   2.2975536e-01   2.1130557e-01
   4.6004507e-03   4.1935195e-02
  -7.2207685e-02   4.1815866e-01
  -1.8649549e-01   3.1467783e-01
   3.3538822e-01   6.1503575e-01
   2.5724924e-01   1.0905904e+00
  -1.9107666e-01  -6.6736393e-01
  -5.4925492e-01   8.2126403e-01
  -4.5287264e-01   3.3457090e-01
  -4.5942305e-01  -9.3003421e-01
  -5.6419489e-01   1.4460421e-01
  -2.8558351e-01   1.4473256e+00
   1.2511228e+00   1.1757446e+00
  -3.1859204e-01   1.3234486e+00
   6.9265322e-01   1.5175572e+00
   9.6466358e-01   1.5456950e+00
   1.5030473e+00   1.1574883e+00
   7.2099598e-03   1.5922826e+00
  -8.3974883e-01   1.1301070e+00
  -5.1185811e-01   1.3721082e+00
  -1.9969852e-01   1.5232132e+00
   5.0796494e-01   5.0528435e-01
  -4.9012574e-02  -4.5222435e-01
  -1.7692938e-02   7.2149287e-01
  -1.3938917e-01  -4.6136800e-01
  -9.8050454e-01  -3.8164965e-01
  -1.0618958e-01   3.2744762e-01
   2.6175598e-01  -3.7015906e-01
   9.8162803e-02  -5.4678978e-01
  -2.1412607e-01  -1.0404077e-01
  -2.7068108e-01  -2.0881352e+00
  -1.9872889e-01   3.9007482e-02
  -2.6408363e-01  -4.5861131e-01
  -6.8929415e-01   6.4674054e-03
  -8.3003423e-02   7.9307518e-01
  -1.2311497e-01   1.1074205e+00
   7.0436569e-01   1.4851073e+00
  -6.1382734e-02   1.0631906e+00
  -4.7284810e-01   1.2529965e+00
  -1.3701218e-01   1.2941214e+00
   5.8421437e-01   7.9573506e-01
   3.1932918e-01  -8.8877220e-02
   3.2534000e-02   8.9451291e-01
  -3.8905983e-01   7.2093704e-01
  -5.4316728e-01   6.5037038e-01
   1.4487601e-01   7.7404137e-01
  -6.0928760e-01   4.8212622e-01
  -1.3489685e-01   2.1124444e-01
  -1.6702202e-01   6.8232957e-01
  -6.4307889e-01   3.6616661e-01
  -4.7102322e-01   1.0782212e+00
  -2.3242393e-01   1.2330148e+00
  -3.6025963e-01   1.4842591e+00
   1.8613752e-01   3.8332094e-01
   4.5573498e-01   1.2746160e+00
   6.4773336e-01   8.0296054e-01
   5.8846913e-01   6.9398123e-01
   7.8331823e-01   1.1896232e+00
   1.4036559e+00   7.8801899e-01
  -1.6711119e-01   5.1001148e-01
  -1.3552706e-01   5.1235690e-01
   8.2751162e-01   1.0921818e+00
   2.0853772e-01   1.5158801e+00
   7.6564888e-01   1.9440633e+00
   2.8182377e-01   1.2813751e+00
   7.6093638e-01   1.2095404e+00
   6.1943968e-01  -1.8624984e-01
   8.3676520e-02   1.1793797e+00
   2.0742856e-01   2.6129098e+00
   4.1677966e-01   1.6909978e+00
  -6.6181904e-02   9.1350547e-01
  -4.4360230e-01   7.9197527e-01
  -5.4118702e-01   8.0080202e-01
   1.2358528e-01   1.0165862e-01
   2.6826213e-01   3.0842950e-01
   2.7495428e-01   7.7133425e-01
   2.5709024e-01   1.0614545e+00
   6.2979011e-02   3.8707089e-01
  -5.3630538e-01   9.7885484e-01
  -7.0638915e-01   1.0243285e-01
  -1.1424139e+00   1.0988102e+00
  -5.5463518e-01   4.8732724e-01
  -5.7539745e-02   8.2560216e-01
   3.9116079e-02   1.2953382e+00
   1.3722861e-01   4.9301788e-02
   2.7462252e-01  -1.6220199e-02
  -1.1694642e-01   3.0139337e-01
  -1.1417817e+00   5.2891301e-01
   3.3164075e-01   6.0507566e-01
   5.1760446e-02  -2.2248116e-01
  -2.9305519e-01   7.0434647e-01
   3.9191355e-01   2.0673483e+00
  -1.7580291e-01   1.1871053e+00
  -2.6250098e-02   6.6957735e-01
  -2.4659692e-01   3.6893859e-01
   3.5686174e-01   1.1345803e+00
   9.2382005e-01   1.5359418e+00
  -5.7591090e-02   6.8017801e-01
  -5.0941254e-02   1.2852057e+00
   2.8536709e-01   1.5855056e+00
   7.3761825e-01   1.6682929e+00
  -1.5448473e-01   7.5512400e-01
   1.7828732e-01   1.1931943e+00
  -2.6807786e-01   3.4049642e-01
   1.1980360e-02   2.6407402e-01
   3.5969525e-01   1.2212210e-01
  -3.4035010e-01   1.1968665e+00
   1.1514613e-01   1.4999690e+00
  -2.0907935e-01   1.2022880e+00
  -4.4279491e-01   1.7385681e+00
  -1.7935453e-01   1.2529942e+00
  -3.6931092e-01   1.7365609e+00
  -3.7485464e-01   1.3459951e+00
   4.3509755e-01  -1.8240542e-01
  -5.9670367e-02  -6.6010983e-04
  -6.5019262e-01   6.7276493e-01
  -2.8078099e-01   5.2683267e-01
  -2.3645035e-01   5.4348112e-01
   1.4253718e-01   1.4357558e+00
   8.4293560e-02   2.0484250e+00
   1.8891180e-01   1.5286551e+00
   5.5195185e-01   8.4773495e-01
  -7.2636388e-01  -1.4352103e-01
   3.7260021e-01   1.5948016e+00
   6.0949766e-01   1.1605342e+00
   8.3640151e-02   1.0521479e+00
   3.9831013e-01   1.6431426e+00
  -5.8881784e-01   1.2044605e+00
  -9.3141038e-01   9.3859402e-02
  -7.3591306e-01   1.1736169e+00
  -8.0002815e-01   1.9224469e+00
  -4.9405157e-01   2.0957202e+00
   5.7921570e-01   1.3504272e+00
   1.7398686e-02   1.4436051e+00
   4.7954292e-02   6.1526301e-01
   7.8832023e-02   1.2694669e+00
   7.1476665e-02   1.3771914e+00
   2.4284590e-01   8.4450398e-01
   3.2736922e-01   3.1264508e-01
  -1.2673962e-01   9.6807921e-01
  -4.7790797e-02   5.4651635e-01
   5.1840291e-01   1.5196896e+00
   3.7232770e-01   1.0709802e+00
   4.9734594e-01   1.1063026e+00
   6.5655557e-01   1.5665212e+00
  -2.9358887e-01   1.0638147e+00
   1.9418721e-01   9.3692915e-01
  -4.6679733e-01   1.6324360e-01
   2.5658231e-01   1.2986864e+00
   2.2427967e-01   1.4313374e+00
   8.3867311e-01   1.8199774e+00
   6.1284088e-01   1.2953715e+00
  -8.3821455e-02   1.3278718e+00
  -2.5671755e-01  -6.7693460e-01
   2.5185936e-01   1.5456040e+00
  -2.5298731e-01  -1.1176939e+00
  -2.4402657e-01  -1.3116691e+00
  -9.1293520e-01  -5.0169806e-01
  -1.3818375e-01   6.0275321e-01
   5.0996815e-02  -2.3131819e-01
  -6.9651455e-01  -1.3304149e+00
  -1.7404587e-01  -4.4616049e-02
  -2.0085959e-01  -4.0345306e-01
  -4.6065313e-01  -9.9465273e-01
   6.3350017e-01   1.4366117e+00
  -3.3693351e-01   6.0316470e-01
   3.0124366e-01   1.1603400e+00
   8.7150012e-01   1.0970855e+00
   7.4316346e-01   5.7061980e-01
   5.7962914e-01   2.0920520e-01
  -6.3699634e-02   8.9370192e-01
  -1.4620113e-01   8.3482737e-01
  -6.6892591e-01   3.4747645e-01
  -2.2666667e-01   3.2390180e-01
   9.0736187e-02   4.2268462e-01
   1.8828004e-01   3.9684319e-01
  -1.1507737e-01   7.7809822e-01
  -2.7962336e-01   8.8813264e-01
  -2.4456429e-01   1.0684007e+00
   4.7182275e-01   8.9445010e-01
   7.3083618e-01   5.9402649e-01
   6.0744259e-02   5.8353052e-01
  -1.1024691e-01  -4.2632290e-02
  -5.2705350e-01   1.2347309e-01
  -7.5179883e-01  -7.7757112e-01
  -6.0285454e-01  -6.9456290e-01
  -1.6187509e+00   1.3328423e+00
   1.1157358e+00   1.1984038e+00
  -1.2301005e+00   1.4314925e+00
  -8.8624828e-01   1.1903035e+00
  -8.8107711e-02   2.1046620e+00
  -1.3860424e+00   1.8961109e+00
  -8.9624366e-01   2.8144132e+00
  -2.4598789e+00   1.5136866e+00
  -5.1142587e-01   1.9411047e+00
  -1.4233153e+00   2.6455321e+00
  -1.1407935e-01   2.6767863e+00
   5.1172233e-01   6.0199792e-01
   4.8497805e-01   1.2077338e+00
   2.2884036e-01   1.2569808e+00
   6.9039798e-01   2.5937360e-01
   2.0562791e-01  -6.6612755e-01
   3.5592972e-01   1.4753028e+00
   5.3444919e-01   1.3350244e+00
   3.1756522e-01   9.7862235e-01
   4.3676996e-01   5.5597917e-01
   1.4332822e+00   8.2686340e-01
  -8.0329542e-01   1.9498787e-01
   9.4214067e-01   1.5366865e+00
   1.8438463e+00   4.9701117e-01
   2.3162026e+00  -7.6215106e-01
  -1.9068345e+00   2.4722234e+00
  -1.5292440e+00   2.4503878e+00
   1.0780831e+00   1.4520124e+00
   1.2769103e+00   2.2012199e+00
   1.8433235e+00   2.4352793e+00
   1.7229233e+00   2.2102900e+00
   2.0261728e+00   2.5691399e+00
   8.9910585e-01   3.1552626e+00
  -1.7220353e+00   2.4502567e+00
  -9.3229302e-01   1.3352886e+00
  -1.1807562e+00   1.4661188e+00
  -1.0559437e+00   2.8024522e+00
  -2.4334269e-01   2.1506359e+00
   3.3711629e-01   1.7136554e+00
  -8.2799736e-01   1.6305012e+00
   1.4914121e-01   1.5395415e+00
   4.1709460e-01   1.7603115e+00
  -1.1279920e-01   1.9900736e+00
  -3.2297004e-01   1.7119281e+00
  -1.3836863e-01   2.4056723e+00
   2.0262160e-01   1.7228630e+00
   1.9276734e-01   2.3308461e+00
   5.9652370e-01   2.2750320e+00
  -8.5585927e-02   5.1044149e-01
   4.0060103e-01   2.3249346e+00
  -5.2296967e-01   4.0141825e-01
  -5.6124445e-01   1.0833055e+00
   5.7965849e-01   6.5416050e-01
  -2.9913327e-01   1.3647014e+00
  -5.2408218e-01   1.5887393e+00
   5.3359830e-01   1.3426372e+00
   3.0629896e-01   1.5313431e+00
  -4.5982387e-01   1.6085813e+00
   7.4527344e-02   6.9394504e-01
  -7.7552351e-01   1.7500212e+00
  -1.0148017e-01   3.4153034e-01
  -5.4393713e-02   4.8493629e-01
   3.6580542e-01  -2.7804063e-01
   3.5454821e-01   1.5459746e+00
   2.2378177e-01   8.1733796e-01
  -9.1559210e-01   1.6754332e+00
  -6.6392341e-01   1.0795913e+00
   4.7606465e-01   1.5811469e+00
  -1.2283868e+00   1.1788641e+00
   4.4308615e-01   1.6441365e+00
   1.7800481e-01   1.3544092e+00
   3.7887745e-02   1.2648911e+00
  -5.4145694e-01   6.7460155e-01
  -8.0280375e-01   8.7609440e-01
   1.7782098e-01   9.0260392e-01
  -1.1690884e+00   1.6112558e+00
  -8.8716860e-01   7.3992797e-01
  -8.4201420e-01   5.4759453e-01
  -4.5774046e-01  -6.1084412e-01
   1.2179613e+00   1.1330816e-01
  -4.2121846e-01  -1.8637189e-01
   1.0961328e+00   1.6992968e-01
   1.2028832e+00   8.7231180e-03
   7.3738056e-01   5.9879678e-01
   1.5796640e-01   6.5537617e-01
   2.5859662e-01   7.7204006e-01
   1.2149716e+00   9.5446676e-02
  -4.8039519e-01  -3.9957826e-01
   7.4213245e-01   1.0358211e+00
   2.4511732e-01   1.0752259e+00
  -1.5481443e-01   2.5237727e+00
  -3.6736705e-01   2.2021878e+00
   6.4102771e-01   2.0602948e+00
  -1.7329511e-02   2.3531058e+00
   3.7678318e-02   2.7016438e+00
  -1.6090933e-01   3.2008235e+00
  -4.4795436e-02   2.9605157e+00
   3.7310378e-02   3.0741775e+00
   3.6695618e-01   1.9538381e+00
  -6.3739562e-03   1.8433977e+00
  -2.0946866e-01   1.5786891e+00
  -5.4450140e-01   3.9583666e-01
  -4.3336467e-01   8.2644937e-01
  -1.2720638e-01   8.2280519e-01
   1.5123237e-02   4.9621832e-01
  -2.6106633e-01   8.5725626e-01
   5.8352021e-02   1.3853966e+00
  -6.1818642e-02   1.9112255e+00
   7.1689153e-02   1.1848063e+00
  -3.0995341e-01   9.0796459e-01
   3.0371108e-02  -1.8618103e-01
   9.5674545e-02   7.5561077e-01
  -6.1445390e-02   4.4011374e-01
  -2.1304798e-01   9.7065118e-01
   7.8886301e-01   9.2392425e-01
   8.3041693e-01   1.5945843e+00
  -3.1084577e-01   2.8855285e-02
   3.2192906e-02  -2.0623745e-01
  -2.5262846e-01  -6.3571449e-02
   2.1770592e-01  -8.9198421e-01
  -3.7066525e-01  -6.4543052e-01
  -5.7474843e-01   1.1307101e-01
  -5.0222006e-01   2.2164833e-01
   2.2875493e-02  -1.0536065e-01
   3.7950649e-01   4.0675293e-01
   4.2737642e-01   9.9491795e-02
  -2.1839134e-01   7.2066097e-01
   3.3320760e-01  -8.8415204e-03
  -8.6550746e-02   3.4506690e-01
   1.0136998e+00   4.5872739e-01
  -2.2990382e-02   3.4056823e-01
   6.8490072e-01  -9.6915542e-01
  -7.0677256e-03   4.2169629e-01
  -1.1762039e-01   1.4680824e+00
  -7.5435267e-01   1.9100611e+00
  -1.5935113e-01   1.5344366e+00
   1.8019882e-01   8.8603314e-01
   1.2080932e-01   1.0715185e+00
   1.5263032e-01  -3.4930197e-02
   1.9896622e-01   9.3947303e-01
  -3.8663773e-01  -3.0382507e-01
  -2.1194216e+00   2.4385241e-01
  -1.2647475e+00   6.3880769e-01
  -3.8540116e-01   7.1679841e-01
  -4.8254293e-01   7.1932612e-01
  -8.1870823e-01   1.3640063e+00
   5.7840657e-01   1.4500979e+00
   2.0323860e-01  -5.7359260e-02
   8.0957957e-01   4.8702307e-01
   8.0140159e-01   1.4460572e+00
  -1.1695797e-01   9.3299125e-01
  -1.2309909e+00  -8.7716386e-02
  -1.8431739e+00  -1.5026499e-01
  -4.4003887e-01  -6.5555637e-01
   8.4438224e-02   7.0297916e-01
   5.0369429e-01   8.5276930e-01
   7.1985134e-01   8.4962202e-01
   6.1488753e-01   3.7244909e-01
   8.0811651e-01   8.6968178e-01
   1.2076511e+00   7.1981271e-01
   7.2918001e-01   5.9800319e-01
  -1.8015048e-01   9.7950013e-01
  -4.9682215e-01   1.3571878e+00
   6.1990836e-01   7.6509514e-01
  -2.3421674e-01   1.2042544e+00
   8.9222688e-01   9.5031628e-01
   1.0405919e+00  -2.8337726e-01
  -2.0210938e-01   1.8677717e+00
  -4.6111247e-01   1.3345440e+00
  -3.5222052e-02   1.4063292e+00
   7.0304018e-02   2.2414978e+00
   1.1171727e-01   2.2692440e+00
   7.1646733e-02   2.3595380e+00
   2.5938963e-01   1.2420299e+00
  -2.3144352e-01   5.8850435e-01
   3.8106194e-01  -8.0108342e-02
   7.0325670e-02  -8.5908541e-02
   4.5834029e-02  -1.9109487e-01
   3.0376675e-01   8.5530689e-01
  -2.3771320e-01   1.5863639e+00
  -2.9531071e-01   1.6587752e+00
  -7.2014835e-02   1.9511051e-01
   1.7886833e-01   1.0583488e-02
  -9.5228564e-02   1.8938111e+00
  -1.1394940e-01   1.7492971e+00
  -4.1959328e-01   1.5561981e+00
  -2.4186559e-01   1.1872244e+00
  -5.1516566e-01   2.0524191e+00
   3.2090416e-01   8.0483529e-01
   5.7621175e-01   3.0923487e-01
   1.8957159e-01   8.6812116e-01
  -3.0789889e-01  -2.4065245e-01
   2.4687795e-01  -3.2826136e-01
   4.0214772e-01  -2.3890826e-01
   2.5375380e-01   1.0924148e+00
   6.8321922e-01   1.3341475e+00
  -1.0509903e+00   4.9051298e-01
  -8.2053406e-01   1.3977373e+00
  -7.6053232e-01   1.8919687e-01
  -6.9446641e-01   8.6443358e-01
  -6.6987179e-01   1.1548568e+00
   2.8351784e-01   1.4917649e+00
   7.6736248e-01   1.2087919e+00
   6.3106464e-01   6.4375158e-01
   5.3621957e-01   3.0946107e-01
  -2.5663803e-01   1.7122547e+00
  -1.0435434e+00   1.5298952e+00
   1.0857371e+00   2.2646739e+00
   5.0398246e-01   9.9281904e-01
  -3.3141253e-02   9.0058910e-01
   2.3996426e-01   1.9431536e+00
  -6.1199444e-01   1.8227300e+00
   1.6208439e-01   1.8719564e+00
   3.4415345e-02   1.7180788e+00
  -4.1944594e-01   1.1356733e+00
  -2.3206997e-01   1.5960011e+00
   6.5752388e-01   9.8413729e-01
  -2.2824168e-01   1.6432006e+00
   4.9784976e-02   1.6069891e+00
   9.3283966e-01  -1.4807778e+00
   7.6079556e-01   1.1592249e-01
   9.0201326e-01   8.5673580e-01
   5.5299363e-01   1.3417768e+00
   3.9629964e-01   8.7516622e-01
   3.0337536e-01   8.5708449e-01
   1.1984368e+00   7.4694188e-01
   1.0854867e+00   2.2026937e-01
   1.2297719e+00   1.2011730e-01
   9.8105059e-01   7.5102071e-01
   5.5974293e-01   6.9844086e-01
   9.0403264e-01   2.3252298e-01
   6.1517444e-01   2.5713872e-01
   1.1753699e+00   8.7660235e-01
   2.8258324e-02   7.2704208e-01
  -7.6082351e-01   2.1200009e-01
  -1.3359870e+00   1.1934669e-02
  -1.5671559e+00   7.9219115e-02
  -2.1390362e+00  -1.6022716e-01
  -1.8984628e+00  -1.4686304e-01
   3.1093526e-01   6.9571554e-01
   1.1133723e+00   1.5041994e+00
  -1.3797345e+00   7.7301902e-01
   8.3132261e-01   1.6660745e+00
  -2.2143621e+00  -9.0340454e-02
  -1.6528697e+00   7.1013470e-01
   7.5982646e-01   7.9653300e-01
   7.0473394e-01  -7.7003198e-02
  -5.0623571e-01   1.4112981e+00
  -2.2482086e-01   1.8455967e+00
  -1.9711667e-01   1.7755127e+00
  -3.5384870e-01   1.3827688e+00
   8.7866030e-01   1.0996415e+00
   4.2984887e-01   1.5401806e+00
   2.3507431e-01   1.2169703e+00
   1.9057157e+00   9.1783480e-01
  -6.6128131e-01   9.9999532e-01
  -4.8757401e-01   1.3925709e+00
   1.4156913e+00   5.7192619e-01
  -1.2549709e+00   9.6384726e-01
   1.1743054e+00   3.4396936e-01
   3.3986233e-03  -7.8693883e-01
  -4.8174147e-01   8.5171030e-01
  -3.7259908e-01   6.0573081e-01
  -2.4937260e-01   2.6987129e-01
  -6.9458984e-01   4.4644747e-01
   1.1029760e+00  -3.9089484e-01
   1.0952367e+00  -2.0337701e-01
  -6.7427161e-01   1.0403495e-01
   1.5939218e-01   8.7753835e-01
  -5.2583041e-01   5.1086545e-01
  -6.9587355e-01   4.6101106e-01
  -9.9200945e-01   1.3103835e-01
  -1.0807857e+00   5.9473831e-01
  -4.1193792e-01   2.6801229e-01
   1.3045220e+00  -1.4617588e-01
   1.3217539e-01   1.5402076e+00
   4.6266665e-01   1.3617312e+00
   9.2071416e-01   1.4777063e+00
   2.0044897e+00   1.4346706e+00
   1.4208429e+00   2.0527859e+00
   5.7289327e-01   1.8008157e+00
   2.4863726e-01   4.3106423e-01
   9.6307577e-02   2.8597945e-01
  -6.4432424e-01  -1.4421679e-01
  -1.0968405e+00  -3.2014244e-01
  -7.2084021e-01  -3.7718959e-01
  -1.1628720e+00   1.9308935e-01
  -1.5515346e+00   1.1793896e-01
  -6.3374136e-01   4.5344318e-02
  -1.5006560e+00   2.0586012e-01
  -5.4294899e-02   9.1509844e-01
   2.0185500e-01   3.9794096e-01
   6.1495902e-01   3.1644010e-01
   4.3939077e-01   2.7557501e-01
   3.2081064e-01  -2.2562032e-01
  -4.7013916e-01   2.1853449e-01
  -2.5639576e-01   1.9596399e-01
   3.8214190e-01   3.0226519e-02
   3.0059122e-01   8.8255151e-01
  -3.6092135e-01   3.7660097e-01
  -3.4637210e-01   5.4769437e-01
   1.2633511e-01   2.8112584e-01
   9.3291067e-02   4.7239045e-01
   4.3913211e-01   1.0677071e+00
   6.7240731e-01   6.7831764e-01
   7.9286072e-01  -3.5807329e-01
   6.2204752e-01   8.0047466e-01
  -1.6409568e-01  -5.9294680e-02
   1.9318407e-01  -1.8807459e-01
  -3.4536682e-01   5.4509122e-01
  -1.8622474e+00   5.4130937e-01
  -3.6641178e-01   8.4327520e-01
  -7.9156335e-01   1.5088622e+00
  -3.5246883e-01   6.4179902e-01
   9.2822368e-02   7.4801883e-01
  -6.1679288e-02  -1.1720052e-02
  -3.1148596e-01   1.0265879e+00
  -1.5181041e-02  -1.0153489e-01
   4.3853896e-01   5.3722514e-01
   1.7581570e-01   6.6101275e-01
  -1.3420367e+00   3.8944512e-01
   1.2201323e-01   5.7689756e-01
  -2.8691235e-03   1.5425516e-01
  -5.2454154e-02   6.0590846e-01
   5.1847861e-01   1.4698204e+00
  -9.5011030e-02   4.5102318e-01
   9.3010333e-02   4.9936073e-01
  -3.6059427e-01   8.4211565e-01
   2.1359394e-01   1.6844539e+00
  -9.8490195e-02   7.8063946e-01
   3.3708218e-02   7.7433945e-01
   2.6979220e-02   1.2219493e+00
  -2.6834930e-01   9.0561038e-01
   7.9367473e-01  -7.8103956e-02
   1.2521493e-01   7.2037644e-01
   7.9081575e-02   7.7576765e-01
   1.9538008e-01   8.3346314e-01
   1.5868397e-01   3.9256633e-01
  -3.4153815e-02   9.1381643e-01
   3.3824675e-01   1.3040587e+00
   2.7605164e-01   1.7996424e+00
  -1.0109711e-01   1.3566271e+00
  -2.4072837e-01   5.5441096e-01
  -4.0657048e-02   6.6495391e-01
   2.7485337e-01   1.5599871e+00
   9.6909701e-02   1.1825603e+00
  -1.1720547e+00  -5.9301668e-01
   9.1960869e-02   1.8866739e+00
   3.7065471e-01   1.6291907e+00
   1.3023467e+00   1.2018539e+00
   8.6607773e-01   1.0035288e+00
   1.2782289e+00   8.9132874e-01
  -4.0551633e-01   1.5876638e-01
   1.0051869e+00   3.0505948e-01
   8.6645894e-01   4.3716010e-01
   2.2397228e-01   5.2841711e-01
   6.9660880e-01   1.1618744e+00
   6.3857870e-01   1.6286463e+00
   3.1223964e-01   8.0690374e-01
   1.6270527e-01   7.2711767e-01
   4.3513448e-02   6.4684501e-01
  -3.1412964e-01  -1.2843648e-01
  -6.6610661e-01  -1.6277157e-01
  -2.3160515e-01   2.2333147e-02
  -9.4217493e-01  -1.3260993e-01
  -1.0019529e+00  -3.8230826e-01
  -6.9817696e-01   1.6317430e-01
  -9.9732468e-01  -6.3673147e-01
  -1.2459534e+00  -4.3438242e-01
  -4.0605881e-01   3.1667599e-01
  -4.5483002e-01   1.9709712e-01
  -5.9008092e-01  -6.1645897e-01
   5.5799297e-01   1.5114857e+00
   9.6429001e-03   2.1909495e+00
   4.5282356e-01  -3.6518065e-01
  -8.6953858e-02  -1.2620203e+00
  -4.7748331e-01  -1.7659320e+00
   8.5308044e-02   2.9975571e+00
   1.7463419e-01   3.2249219e+00
  -1.7094189e-01   2.0830556e+00
  -9.7863253e-02   1.1653163e+00
   8.6638980e-02   1.9093123e+00
  -5.3731918e-01  -1.4446705e+00
   1.0385852e+00   1.8419281e+00
   5.7807901e-01   1.3806398e+00
   8.6327219e-01   1.3208532e+00
   8.4719388e-01   1.6256771e+00
   1.8121569e-01   2.0237489e+00
   8.4929094e-02   1.6671468e+00
   6.5318806e-02   2.7499911e+00
   3.8322013e-01   2.2165821e+00
   3.5213296e-01   2.6263717e+00
   5.0720086e-01   1.4937162e+00
   4.4329221e-01   1.7533585e+00
  -9.2653031e-01  -1.3520559e+00
  -2.5468171e-01  -2.0469286e+00
  -9.9746302e-01  -1.6534569e+00
  -9.7617454e-01  -1.7169356e+00
  -5.9518638e-01  -1.4831083e+00
  -1.0328902e+00  -1.2878884e+00
  -3.9208346e-01  -8.0047231e-02
   9.3393731e-02   6.4304392e-01
   4.2190644e-01   1.2248663e+00
   5.9833526e-01   1.5151464e+00
   3.9833100e-02   1.9915364e+00
  -2.0103757e-03   1.5837727e+00
  -4.4228146e-01   1.3007976e+00
  -2.9721469e-01   2.1740644e+00
   9.0276497e-02   6.9825956e-01
   1.0187977e-01   8.3496125e-01
   5.2780072e-01   1.0623171e+00
  -5.2781161e-02   1.3356850e+00
   1.8189415e-02   1.1508202e+00
   3.2387340e-03   2.0939668e+00
  -1.4328566e-01   2.0959813e+00
  -3.1786533e-01   1.3678838e+00
  -4.0964027e-01   1.7485045e+00
  -6.1775887e-01   1.9692634e+00
  -2.0532894e-01   1.0773750e+00
   7.7626968e-01   9.6457037e-01
  -8.9293030e-02   1.4461658e+00
  -2.3147922e-02   1.4638556e+00
   4.0111090e-01   4.0221791e-01
  -7.9543059e-02   7.0746548e-01
  -7.1054179e-01  -5.8783327e-01
  -1.2048668e-01   1.5157805e+00
  -3.1502403e-01   8.2378539e-01
   2.2979430e-01   1.5548076e+00
   3.1636197e-01   1.5922172e+00
  -5.1346282e-01   1.5245620e-01
  -7.4863543e-01  -4.5044589e-02
  -6.7091849e-01  -2.0451885e-01
  -5.7521429e-01   1.8692211e+00
  -3.3761503e-01   1.6295679e+00
  -7.6712965e-01   1.7470277e+00
  -7.4086642e-01   1.4017428e+00
  -5.4395546e-01   1.1319959e+00
   1.9327126e-01   1.1635123e+00
   3.8335850e-01   1.1378131e+00
  -1.6742497e-01   1.3826615e+00
   4.5942506e-02   1.1781431e+00
   3.1016227e-02   1.0865181e+00
   1.9057974e-01   9.1874825e-01
   1.1169232e+00   1.2959590e+00
   2.6050120e-01   8.6609464e-01
   3.4689555e-01   1.1538020e+00
   1.0784051e+00   3.7919081e-01
   8.8636033e-01   1.3299465e-01
   7.6367631e-01   4.7941033e-01
   3.6818886e-01   5.5866624e-01
   4.3964482e-01   1.4464607e+00
   8.4573815e-02   7.4432961e-01
   2.4366010e-01   1.8629833e+00
   5.0807510e-01   1.6829997e+00
   5.0573485e-01   1.7346231e+00
   1.1952605e-01   4.1449983e-01
   1.1654758e-01   5.9709913e-01
  -1.1089354e-01   1.5370212e+00
  -3.3260451e-01   1.2936444e+00
  -3.7410374e-01   7.4229353e-01
  -5.7517723e-01   4.0421923e-01
  -3.3907527e-01   1.5536686e+00
  -1.8375011e-03   1.2040807e+00
  -6.2976661e-02   1.2431547e+00
   5.8336577e-01   9.9892726e-01
   9.4161607e-01   1.0273354e+00
   6.5127006e-02   2.0761629e+00
   3.9606546e-01   8.9946778e-01
   1.0452585e-01   2.1889868e+00
  -2.6150746e-01   4.1007799e-01
  -4.4828080e-01  -1.1350580e-01
  -1.2483546e-01   4.4188771e-01
  -8.4691325e-01  -1.8805049e-02
   4.7598965e-01   1.1495250e+00
  -3.5476167e-01  -1.0306888e+00
  -5.3506476e-01   3.4650053e-01
  -2.1642027e-01   1.1631909e+00
   6.4562292e-01  -1.0799667e+00
   3.2097746e-03  -1.2272227e+00
  -8.7753513e-01  -7.4883537e-01
  -1.0439021e+00  -6.9605695e-01
  -1.1977963e-01   1.6487688e+00
  -1.1958436e+00  -1.3348039e+00
   3.3875468e-01   1.1148806e+00
  -9.7411018e-01  -1.1436074e+00
  -7.1835607e-01  -1.4208998e+00
   3.2124116e-01   1.0247759e+00
   4.6136032e-01   9.4411384e-01
   2.6738207e-01   1.8776443e+00
   7.1861290e-01   1.5185955e+00
   7.7402287e-02   1.0384602e+00
   6.9170510e-02   1.0027933e+00
   9.0104924e-02   7.9993873e-01
  -5.7658626e-01  -1.4622164e+00
   1.5963925e-01   7.9334706e-01
   9.8608408e-04   5.4693429e-01
  -3.7367879e-01   3.7165704e-01
   5.9496389e-01   5.5900160e-02
   3.1529706e-01   1.2685728e+00
   5.4332556e-01   7.8749834e-02
   6.9048244e-01   1.7942717e+00
   5.8223597e-01   1.0655482e+00
  -1.5207292e-01  -8.5405658e-02
   5.1407301e-01   4.8998714e-01
  -3.1556364e-02   1.5504824e-01
   8.2569392e-02  -2.1322748e-01
   6.9047134e-01   5.4778100e-01
   4.8870161e-01   1.1945703e+00
  -3.5131502e-01   8.3395856e-01
  -3.2350192e-01   3.3829989e-01
  -8.8817609e-01  -2.4415742e-02
  -5.8698995e-01   9.5376638e-02
   2.6660737e-01   5.3683574e-01
  -2.5920655e-01   9.0207660e-02
  -7.0692968e-01   4.8499245e-01
   6.1303792e-01   2.7551066e-01
   4.1601600e-01   7.7521173e-01
   1.0399372e+00   7.7580589e-01
   8.4637016e-01   6.6595100e-01
  -4.2585001e-01  -5.6938529e-01
  -6.6078608e-02   2.8179837e-01
  -2.5340784e-01  -2.3772451e-01
  -1.9273881e-01  -4.1648875e-01
   4.6597513e-01   3.7034743e-01
  -3.8322032e-02   8.2377386e-01
   5.4937414e-01   5.4932277e-01
  -4.6865151e-04  -3.6929135e-01
   1.6279370e-01   6.8677167e-01
  -1.0024582e+00  -5.2841692e-01
  -2.7170123e-01   1.1888847e-01
  -5.8515307e-01   1.6325581e-01
   2.4307788e-01   1.2745722e+00
   2.8854075e-01   7.1226490e-01
   7.9205628e-01   5.0331765e-01
   5.0034915e-01   7.7720873e-01
  -2.1479381e-01   1.0102128e+00
   1.7574812e-01   1.0278448e+00
  -4.2687272e-02   8.8747657e-01
  -8.8521514e-01   7.9152715e-01
  -6.8898119e-02   1.0716160e+00
  -3.0661583e-01   8.6029637e-01
  -9.6877036e-02   7.8318456e-01
   1.7760653e-01   4.4055234e-01
   2.6370990e-01   5.1650800e-02
   2.8775314e-01   5.4579510e-01
   2.8163182e-02   2.8884017e-01
   6.4696488e-01   1.6835114e-01
   1.6000463e-01   2.0805846e-01
  -3.5278962e-01   1.5024997e+00
   2.3292363e-01   7.7186153e-01
  -2.8983873e-01   5.8751031e-01
  -2.6537452e-01   1.8195500e-01
   5.1604486e-02   4.0000296e-01
  -1.0584436e-01   1.8542863e-01
  -3.1800709e-01  -4.6709702e-01
  -5.4893078e-02   2.8546587e-01
  -3.9357365e-01   1.2786755e-01
  -4.5309430e-01   6.7104671e-01
   1.4563669e-01   1.8423683e+00
  -1.0888461e+00   3.9573630e-01
  -7.2488468e-01  -1.6155121e-01
  -1.1272159e+00  -5.3074296e-02
  -1.1929012e+00  -1.5531117e-01
  -2.9441219e-01   1.6130808e+00
  -1.4111505e-03   1.2519556e+00
   1.3873553e-01   9.9774660e-01
   3.4689912e-01   1.4383106e+00
   4.3183851e-02   1.5259221e+00
   2.4017973e-02   1.5266605e+00
  -3.9641573e-01   1.3443202e+00
  -7.1966048e-01   7.6444290e-01
  -5.8662182e-01   1.0803528e+00
  -6.5663255e-01   9.7690800e-01
  -1.2248275e+00  -1.5299540e-01
   8.9826753e-02   1.3147212e+00
   2.9485418e-01   6.1766025e-01
   6.3192852e-01   1.1887903e+00
   4.4384721e-01   5.5205488e-01
   1.0140563e+00   2.0015807e-01
   1.0034730e+00   5.4353071e-01
   6.5483052e-01   7.8494479e-01
   3.8864533e-01   4.4201939e-01
   4.9592144e-01   1.8979176e-01
   6.8066491e-01   5.1511406e-01
  -1.0525062e+00   5.7975421e-02
   6.7217799e-01   5.7693776e-01
   1.3211649e+00   3.8917805e-01
   6.7647122e-01   7.8486640e-01
  -8.9814527e-01  -8.9737791e-01
  -5.8998143e-01  -6.8413285e-01
  -1.0359675e-01   1.2488637e-01
  -6.6100433e-01   1.6144075e-01
   3.3218924e-01   1.1153239e+00
   1.3052414e-01   4.0483126e-01
   3.4999730e-01   1.3747988e+00
  -5.8654402e-02   8.9431085e-01
   2.6410820e-01   1.7566037e+00
   4.2227557e-01   2.2075529e+00
   4.2494808e-01   5.0203639e-01
  -4.9147696e-01   8.7762295e-01
  -7.7788779e-01   2.4796721e-01
  -3.1205364e-01   4.9233076e-01
   1.6504234e-02   1.9726406e+00
   2.2274408e-01   2.1025368e+00
   3.7362832e-01   2.0013798e+00
   5.5421929e-01   1.4067698e+00
   1.4093683e-02  -1.7394669e-01
  -2.6775626e-01   1.1625932e-02
   2.0472800e-01   4.7113459e-01
   4.2902090e-01   1.2411869e+00
   3.5805293e-01   1.1125153e+00
   6.3522857e-02   3.6866384e-01
  -6.1771752e-01  -1.1179235e-01
  -4.2024274e-01  -2.6343271e-01
  -6.2879856e-01   7.9739216e-01
  -1.0146957e+00   1.2999746e+00
  -1.0498703e+00   1.6363317e+00
  -9.6604145e-01   1.1444665e+00
  -1.1245608e-01   1.4395388e+00
  -1.9771253e-01   1.4931332e+00
  -1.8875381e-01   9.3648507e-01
  -7.4711056e-01   1.1452218e+00
  -6.8972921e-01   1.3439546e+00
  -8.4664697e-01   1.7958103e+00
   1.2772776e+00   1.1579832e+00
   1.0732896e+00   1.5236817e+00
  -7.1080364e-01   1.2163564e+00
  -6.2953303e-01   8.5689321e-01
  -6.2443768e-01   1.4697546e+00
  -3.9795878e-01   1.1123801e+00
   1.2909220e+00   2.4976596e+00
   1.3994820e+00   1.9212475e+00
   1.0827531e+00   1.9528263e+00
  -4.1857701e-01   9.6669676e-01
   9.9146506e-01   2.3054251e+00
   1.3168018e+00   2.2086597e+00
  -5.6651298e-01   1.7409416e-01
  -5.2000300e-01   6.8242083e-04
   1.5223837e+00   2.3433032e+00
   1.3932269e+00   2.3055255e+00
  -1.8536918e-01   6.0194756e-01
  -1.9224132e-01   9.9495736e-01
   9.3886292e-01  -5.9061582e-01
   1.2955008e+00  -5.5754113e-02
  -5.6483294e-01   1.3817544e+00
  -3.4966224e-01   3.6444674e-01
  -4.0821316e-01   3.5324910e-01
  -2.5489383e-01   9.5771572e-01
  -9.2815083e-02   1.3801238e+00
  -3.7995597e-01   1.6275601e+00
  -4.1769065e-01   1.1266163e-01
   1.8697859e+00  -4.5085542e-01
  -3.3030957e-01   1.6067991e+00
  -4.1268006e-01   1.5413244e+00
  -6.7656844e-01   7.4442641e-01
  -6.1570526e-01   1.4514045e+00
  -1.9192614e-01   5.5395170e-01
  -1.8763055e-01   4.5282635e-01
  -2.0160489e-02   3.4213360e-01
   1.4264953e-02   4.9319756e-01
  -2.8720012e-01   1.3864501e-01
   1.1214966e+00   1.2224795e+00
   1.0926156e+00  -6.9570063e-01
   3.8089206e-01   1.0723138e+00
  -5.1223071e-01   5.9693533e-01
  -5.6080709e-01   5.5912597e-01
  -1.8752915e-01   4.2830753e-01
  -2.1924736e-01   2.7974376e-01
   3.3425041e-01   8.2623706e-01
  -5.2425234e-01   9.0364664e-01
  -1.3570561e-02   6.2560612e-01
  -1.7966227e-02   9.7624095e-01
   3.5957846e-01   1.6395622e+00
   3.3378502e-01   1.8266645e+00
   4.5880990e-01   2.0577972e+00
   2.9921211e-01   2.5364483e+00
  -3.1857692e-01   2.7852020e+00
  -7.1585705e-02   2.1086367e+00
  -3.7395310e-02   1.5265930e+00
  -9.7666424e-02   1.0756882e+00
   3.0166283e-02   8.7937150e-01
   1.1589823e-01   5.2999687e-01
  -5.4907708e-01   9.0222695e-01
  -1.6488209e-01   6.1563256e-02
  -4.0948056e-01   6.9968503e-02
  -4.9983746e-01   5.9906905e-01
  -4.6348437e-01   5.7529822e-01
   3.7102437e-01   4.3696910e-01
   2.6496696e-01   5.4254482e-01
  -2.0348834e-01   7.3846509e-01
   8.3625974e-01  -2.6706281e-01
  -1.1669354e-01   7.8678648e-01
   4.1825584e-01   1.2659649e+00
   6.2720206e-02   1.0095283e+00
  -2.6936989e-01   9.1299430e-01
  -1.3016228e-01   9.4086340e-01
  -4.9651698e-02   8.5716681e-01
  -2.1623410e-01   9.8994731e-01
   4.6892539e-03   1.3324172e+00
  -1.3027329e-01   5.0291448e-01
   4.1426514e-01   7.3488786e-01
   4.2463975e-02   8.6689149e-01
  -1.0083566e+00   8.8265895e-01
   1.7705286e-01   1.2211016e+00
  -1.1000299e-01   6.7894601e-01
   3.7329698e-02   9.7445786e-01
  -4.4751036e-01   1.0487700e+00
   7.0325338e-01   3.3186251e-01
   5.6445127e-01  -1.1108496e+00
   3.5533543e-01  -8.9958835e-01
  -1.0118342e+00   5.8717307e-01
  -1.3730608e+00   2.6688773e-01
  -9.6288607e-01   6.2930581e-01
  -1.2606476e+00   3.6145541e-01
  -1.3847691e+00   4.6490310e-01
   1.3423012e-01   7.1935814e-01
  -5.2565065e-01   6.3283894e-01
   2.1381542e+00   2.9748712e-01
   7.1372743e-01   6.4403959e-01
   8.6811821e-01   1.0252100e+00
   5.7330333e-01   1.1294326e+00
   8.5898802e-01   1.0168248e+00
  -5.0098821e-03   7.9112351e-01
   1.2069939e-01   8.3830651e-01
   1.1166376e+00   4.6784043e-01
  -2.3590117e-01   3.1727910e-01
  -1.1528775e+00   1.1613974e+00
  -2.2211771e-01   5.8957815e-01
  -1.3246497e-01   1.0497998e-01
  -3.1652374e-01  -1.1073510e-01
   3.5171302e-01   1.7270689e-01
   4.9791084e-01   7.5515476e-02
   4.6141992e-01   4.4832052e-01
  -1.7965320e-03   1.6074015e+00
  -4.6072498e-01   1.4442584e+00
  -1.7297070e-01   1.4063872e+00
   8.8951775e-01   4.3815801e-01
   8.3791163e-01   2.2001388e-01
  -3.2323715e-01   2.0651178e-01
   2.5154081e-01   1.2217855e+00
   6.4809809e-02   1.3691531e+00
   2.9807973e-01   1.4717633e+00
  -1.1907661e-02   2.6423261e-01
  -3.9517035e-02   7.0318362e-01
  -3.0557234e-01   4.2704690e-01
   3.4748398e-01   5.3481242e-01
   5.7090781e-01   1.0980307e+00
  -6.1689783e-01   7.1258444e-01
  -4.2937383e-01   2.5866351e-01
   3.6567071e-01   8.1693158e-01
   3.2769440e-01   1.7563578e+00
  -8.1294074e-01   2.3557522e-01
   7.3716144e-01   2.2341445e-01
  -2.0491607e-01   2.5800300e-01
  -5.6208190e-01   5.0790761e-01
   8.7514464e-01   8.1099228e-02
   4.1041723e-01   5.4996879e-01
  -1.0129333e-01   6.0761938e-01
   1.8139306e-01   1.3390599e+00
   3.4163833e-01   1.7337526e+00
   7.1647533e-01   1.1081583e+00
   2.8966495e-01   1.1954301e+00
   3.5713189e-01   2.0863023e+00
   6.9749550e-01   1.8473006e+00
  -7.9816215e-02   1.8288291e+00
  -2.9985693e-01   1.6713601e+00
  -2.3134504e-01   1.3938630e+00
   5.7744812e-01   1.4787561e+00
  -3.7711542e-01   9.2478273e-01
   1.6406243e-01   5.9906356e-01
  -6.4198900e-01   5.3623668e-01
  -8.3884011e-01   4.1674764e-01
  -9.2498253e-01   7.1733140e-01
  -8.5792649e-01   9.1428376e-01
   2.4837582e-02   1.1138095e+00
   5.9092762e-01   1.4879136e+00
   3.8069879e-01   1.3594941e+00
  -1.9218320e-02   9.2837234e-01
  -3.4097041e-01   6.2574600e-01
  -3.9044575e-01   5.3801176e-01
  -5.0353594e-01   1.0535730e+00
   1.1057981e+00   1.7097012e-01
  -5.9644910e-02   3.2737347e-01
  -1.0461532e+00   7.4991037e-01
   3.4003147e-01   7.3617078e-01
   5.7288889e-01   1.2577431e+00
   2.9110787e-02   7.3806785e-01
   5.7477877e-02   1.6349286e+00
   5.9651080e-01   1.9410126e+00
   3.1445053e-02   1.2140952e+00
  -2.5590547e-03   1.1807390e+00
   2.3756535e-01   1.6502747e+00
  -1.3586642e-01   2.1755898e+00
   3.0503476e-02   2.0142124e+00
  -3.4768014e-01   2.1552409e+00
  -3.1601998e-01   2.7662855e+00
   2.8504519e-01   1.9663786e+00
  -4.2222030e-01   1.4306679e+00
  -3.5628892e-01   2.3484659e+00
  -4.1351990e-01   1.6764897e+00
  -6.9118934e-01   1.8469570e+00
  -6.3517277e-01   2.3264673e+00
  -8.1364461e-01   8.8348549e-01
  -4.9589082e-01   2.0265434e+00
  -2.4803909e-02   9.8876093e-01
  -2.4851888e-02   1.0889833e+00
   9.1559532e-02   1.0518054e+00
   1.0815281e+00   1.0808113e+00
   6.9679715e-01   1.5813396e+00
  -9.5586252e-02  -1.2638162e+00
  -5.2658352e-02   1.0829109e+00
   7.7748903e-01   1.3028355e+00
   5.9065132e-02   9.0425639e-01
  -4.4523654e-01   9.4815277e-01
  -3.0547306e-01   4.0839261e-01
  -1.5498455e-01   1.0638460e+00
  -5.1294114e-02   6.4331326e-02
  -5.6384701e-02   5.6468695e-01
  -1.8143037e-01   3.1343235e-01
   2.0564676e-01   6.5474968e-01
  -1.6876807e-01   1.0969303e+00
   9.8850202e-02   3.2251430e-01
  -3.2281735e-01   1.6106933e-01
  -6.3439733e-01   1.3315757e+00
   3.1085218e-01   7.7883090e-03
  -2.7095733e-01  -2.6533746e-01
  -1.1415841e-01   3.0089509e-01
  -6.7779422e-03   4.4325910e-01
   2.6650346e-01   2.4248847e-01
   3.3078720e-01   3.9527192e-01
   1.5560704e-01   7.8895148e-01
   4.6380780e-01   4.3990281e-01
   1.2485148e-01  -8.2061734e-03
   3.4980044e-01   2.4490394e-01
   5.2245213e-01   8.5564707e-01
  -3.9222659e-01  -5.4371959e-01
   5.7831762e-01  -1.2913816e-01
  -3.9929087e-01  -6.2090294e-01
  -2.8580301e-01  -5.2051596e-01
   3.2345877e-01   1.1066930e-01
   4.4534617e-01   2.2140107e-01
   6.8185279e-01   7.0935725e-01
   7.5810899e-02   2.6960948e-01
   2.0483378e-01   1.2187800e+00
  -1.0979616e-02   2.3789427e+00
   5.8798953e-01   1.5052370e+00
   2.1284137e-02   7.7716629e-01
  -7.3682571e-02   7.6697963e-01
   1.4355389e-01   1.2362700e+00
  -1.2781970e-01   1.7701719e+00
   5.5876263e-02   1.5974947e+00
  -3.7253851e-01   1.7827122e+00
  -1.2304152e-01   2.3344834e+00
   4.8274586e-01   1.4550417e+00
  -3.5560842e-01   1.0103151e+00
  -3.1766742e-01   1.9554273e+00
  -4.9380690e-01   1.3768401e+00
  -6.1004436e-01   1.4557121e+00
  -5.7181462e-01   1.9489077e+00
  -7.9295872e-01   4.4445406e-01
  -5.0849345e-01   1.6548313e+00
  -1.3880673e-01   5.9766874e-01
  -1.5903476e-01   6.9667723e-01
  -8.4420586e-03   5.3597519e-01
   9.3666291e-01   6.2136469e-01
   5.7562265e-01   1.1457708e+00
  -1.6576355e-01   6.8544739e-01
   6.1892402e-01   8.9550159e-01
   1.8568013e-01   1.6952712e+00
  -6.6294784e-02   1.5491615e+00
   4.1271800e-01   8.6159959e-01
   3.1005825e-01   8.9820768e-01
   6.4258059e-01   9.2327594e-01
   1.0726810e+00   1.5238600e+00
   4.7234144e-01   1.7665192e+00
   6.1379957e-01   1.7318782e+00
   6.7498929e-01   2.0424269e+00
   1.4374183e-01   1.9924031e+00
  -2.5605630e-01   1.2681025e+00
  -3.5780799e-01   1.0667695e+00
  -1.9166315e-01   7.5544016e-01
   8.1311876e-02   6.9207413e-01
  -2.0266264e-01   1.1810987e+00
  -2.1780071e-01  -9.7745829e-03
  -4.5894315e-01   2.5289533e-01
  -6.9554278e-01   4.4425759e-01
   1.8008133e-02   1.2577524e+00
   4.3945491e-01   1.5686294e+00
   2.6691254e-01   1.2203129e+00
   2.0243432e-01   8.8224333e-01
   5.5715064e-01   6.7610520e-01
  -1.6439229e-01   6.2717174e-01
  -1.0488526e+00  -5.0406918e-01
  -9.6057569e-01  -5.9000389e-01
  -5.7104244e-01  -7.6081154e-01
  -9.0222805e-01  -1.9847494e-01
   2.2530762e-01   8.4270900e-01
   2.5282191e-01   7.5179882e-01
  -4.1988164e-02   7.6646013e-01
  -2.2382125e-01   1.0324082e+00
   3.9036202e-01   1.1776313e+00
  -1.1282616e-01   1.3315015e+00
  -3.8825657e-01   1.4005236e+00
  -7.0455326e-01   1.8576511e+00
  -7.8418967e-02   1.6137493e+00
   2.3923245e-03   1.3052003e+00
   1.7910940e-01   9.0965857e-01
   5.6719497e-01   9.4478590e-01
   6.3413339e-01   8.8132073e-01
   6.4500149e-01   8.7185170e-01
   3.9575742e-01   7.1545186e-01
   6.1964040e-01   1.9958651e-01
   8.3392535e-01   7.1847875e-01
  -9.7901985e-02   5.9305622e-01
  -3.1743410e-01   6.7248263e-01
  -7.1663583e-01   2.4493490e-01
  -7.2062250e-01   1.0310828e+00
  -4.4824673e-01   9.8791242e-01
  -4.7990878e-01   4.6483021e-01
   1.7104514e-01   5.1082840e-01
   2.4984186e-01  -1.8255937e-01
   3.0057946e-01  -1.4111878e-01
  -6.1389644e-01   1.5406621e+00
  -5.2260202e-01   1.8550859e+00
   6.2343496e-01   2.3593240e-01
   1.4586300e+00   1.2730230e-01
   3.4535836e-01  -1.1840558e-01
   6.6654123e-01   1.8981761e-01
  -6.1964817e-01   4.2928306e-01
   5.6850111e-01   4.3032942e-01
  -1.2146045e-01   4.8306441e-01
  -1.0040054e+00   8.0266840e-02
   2.8924472e-01   6.1223869e-01
  -6.4080043e-01  -2.7762943e-01
  -9.6333451e-02   1.1934208e+00
  -7.2988267e-01  -1.0074659e-01
   9.7227507e-02   6.0816380e-01
  -4.1833584e-01   1.1259997e+00
  -4.1847144e-01   1.1577571e+00
   6.7894634e-02   1.7842407e+00
  -8.6068364e-01   1.9264283e+00
   2.5526006e-01   1.5715556e+00
   2.1152645e-01   2.1224882e+00
   5.8853263e-01   1.6002776e+00
   1.5435670e+00   1.0456955e+00
   3.0662428e-02   4.2173078e-01
   7.0101812e-02   1.0077158e+00
   3.5970218e-01   1.6079161e+00
   3.9128827e-01   1.5150655e+00
   9.1294079e-01   1.4720907e+00
  -8.3316088e-04   4.0769797e-01
   1.5330779e+00   1.4768387e+00
   1.4049872e-01  -2.8249922e-01
   3.2681632e-01  -1.3273833e-01
  -5.1252766e-01   2.0597780e+00
  -1.7299543e-02  -1.1099442e+00
  -2.6061407e-02  -8.2440653e-01
  -6.2803945e-01   1.9005831e+00
  -6.3749983e-01   2.3122232e+00
   6.3212398e-01   6.7359044e-01
  -1.0461937e+00   2.3576352e+00
  -1.1433903e+00   1.9129539e+00
   3.5417732e-01   4.0189150e-03
  -1.6096211e+00   1.7749168e+00
  -2.0894963e-01   1.0431209e+00
  -1.4376327e+00   1.2314509e+00
  -2.5536246e-01   1.7389780e+00
   9.6592417e-01  -1.2322855e-01
  -7.6923448e-01   2.3843478e-01
  -2.6442702e-01  -4.7131790e-01
  -7.3904571e-01   2.1194222e+00
  -9.8569503e-01   1.7426782e+00
  -1.6305544e-01   1.5275341e+00
   5.9201250e-01   1.5654961e+00
  -5.0313915e-01  -1.1634651e-02
  -3.7507772e-01   1.4174292e-01
   5.9360749e-02   1.3919294e+00
   2.8118818e-01   1.4828033e+00
   2.2010776e-01   1.8722463e+00
   1.0119566e-01   1.9803259e+00
  -1.4087579e-01   1.8480603e+00
   4.9739566e-02   1.4230440e+00
   2.1266000e-01   2.2503161e+00
  -5.5397287e-02   2.1605113e+00
  -9.0997582e-02   1.1458864e+00
  -3.3850958e-02   2.1809724e+00
   2.1801230e-02   1.2798037e+00
   3.4575185e-02   1.0756275e+00
   1.2648514e-01   1.1392032e+00
   2.4107377e-01   1.2768453e+00
   6.1583400e-01   1.4822258e+00
   1.1628593e-01   1.2070655e+00
   2.5849364e-01   8.8174480e-01
   1.1035749e-01   1.6337166e+00
   1.6395007e-02   6.6765903e-01
   2.3443936e-01   1.4219515e+00
   2.9530759e-01   1.1670040e+00
   5.3348340e-01   8.6540195e-01
  -4.0358638e-01   6.3331578e-01
   4.6782946e-02   1.0204294e+00
  -7.8855769e-01   4.8391574e-01
  -7.9540667e-01   5.8844503e-01
  -1.0431784e+00   1.0793179e+00
  -9.6688142e-01   1.0254527e+00
  -3.4594739e-01   1.4582310e+00
  -3.8753111e-01   1.6473934e+00
  -3.2341751e-01   1.4921972e+00
  -3.7195215e-01   9.5363681e-01
   1.3055478e-01   1.3326389e+00
   3.2173534e-02   1.2116464e+00
  -1.6290710e-01   1.1712237e+00
   2.0753347e-01   6.2037161e-01
  -4.9789687e-01   4.0305359e-01
   9.2460577e-02   4.5780163e-01
   4.3814187e-01   4.9176960e-01
   6.7932439e-01   1.0516176e+00
  -2.2365494e-02   1.8542907e+00
   5.6243367e-01   2.3719347e-01
   4.1155619e-01   3.3709609e-01
   8.5537275e-01   5.1985122e-01
   8.7659330e-01   6.9766229e-01
  -3.2065772e-01   7.1929755e-01
  -7.0045833e-02   7.8165557e-01
   2.1700357e-01   1.3947048e-01
  -1.7250704e-01   5.4475204e-01
   1.1439499e+00   1.9014132e-02
   9.7895784e-01   3.0294471e-01
  -2.6059741e-01   6.8373915e-01
  -6.1732239e-01   7.1496657e-01
   6.4062270e-01   1.4622561e+00
   1.2314470e+00   1.8807994e+00
   9.0213762e-01   1.7489913e+00
  -8.3468381e-01   1.1913225e+00
  -4.3394247e-01   1.0020598e+00
   1.1220013e+00   2.5471445e+00
  -8.7200323e-02   1.2061483e+00
   9.5337402e-02   1.9099228e+00
   4.6338241e-01   1.6672060e+00
  -2.0756801e-01   7.9741156e-01
  -6.2044630e-01   1.0393320e+00
  -2.5936487e-01   1.0577561e+00
  -6.6098522e-02   1.3808322e+00
  -8.4118027e-01   1.0472987e+00
  -5.5594812e-02   1.1600777e+00
  -2.5289413e-01   4.0971774e-01
  -3.1562828e-01  -5.6430345e-01
   3.9759319e-01  -2.0884997e-01
  -5.7110941e-01   1.9691556e-01
   4.7163662e-01   1.2057029e+00
  -5.2030231e-01   7.0795137e-01
   4.9633239e-01   9.5349356e-01
   7.4542634e-01   1.0435354e+00
   4.7437542e-01   6.0459089e-01
  -2.0706885e-01   6.3818140e-01
   3.4984480e-02   2.9244227e-01
  -2.9436473e-01   6.1206237e-01
   6.0654747e-01   8.5191787e-01
   2.8478536e-01  -9.8460694e-01
  -5.3107537e-01   8.4152852e-02
  -6.1277108e-01   7.3734544e-01
   1.4779336e-01   1.5315456e-01
   3.4522251e-02   1.7210024e-01
  -1.6349310e-01   1.0713761e-01
  -1.7802212e-01   1.2104130e-01
   2.4903752e-01   6.1542114e-01
  -5.7116022e-01   8.4989447e-01
  -5.7472214e-01   7.0945825e-01
   2.5034417e-01   8.5973184e-01
   1.2087224e-01   5.3119082e-01
  -2.7520606e-01  -1.1315542e-01
   2.7004640e-01   1.9126838e-01
   3.1259138e-01   3.1808649e-02
  -3.1047453e-01  -9.7815058e-02
  -3.3901688e-01   1.9016585e-01
  -1.7864013e-01   7.3034539e-01
  -2.7205312e-01   5.1807408e-01
   1.6110278e-01   6.8748977e-01
  -4.7306303e-01   5.8761623e-01
   2.6590533e-01   8.5788090e-01
   9.6397359e-02   6.5288810e-01
   4.8729156e-01   2.5492202e-01
   9.8180747e-02   7.0136845e-01
   2.7459856e-01   8.1285573e-01
   1.8612631e-01  -4.8806594e-01
  -6.3640472e-02  -4.1965698e-01
  -6.8807425e-01   5.0840429e-01
  -4.2063750e-01   3.2774784e-01
  -9.0386802e-02   5.5831876e-01
  -1.0650712e-02   9.6566080e-01
   4.1281534e-01   4.9805652e-01
   5.3129038e-01   9.3424002e-02
   9.0787301e-02  -6.2474939e-01
   1.6602461e-01  -4.4701457e-01
   9.7841567e-02   1.0243140e-01
   2.6426931e-02  -2.5289879e-01
   2.1789108e-01  -6.7950343e-01
  -2.6604242e-01   5.5756388e-01
  -9.1121576e-01   1.6416720e-01
  -1.1134249e+00   5.7023917e-01
   1.5575631e+00   1.2412950e+00
  -1.2887638e+00   9.8786226e-01
  -1.3631219e+00   1.6720255e+00
   9.9317813e-01   2.0833308e+00
  -3.2228861e-01   1.9016516e+00
  -8.6492310e-01   2.5475004e+00
  -1.1164111e+00   2.5614759e+00
  -1.6835282e+00   9.2584923e-01
  -1.1536800e+00   8.5505336e-01
   1.8433420e+00   1.9079848e+00
  -4.1284363e-01  -4.6273315e-01
  -3.6126355e-01   3.3951101e-02
  -4.5272558e-01   1.9735397e-01
  -8.1728188e-01  -9.3993028e-02
  -8.4218553e-01   4.4038562e-01
   1.1374019e+00   1.3258511e+00
  -6.6971418e-01  -8.7509255e-01
   1.7753823e+00   1.1369673e+00
   1.2254336e+00   1.5901961e+00
  -9.4988152e-01  -1.1334685e-01
   1.6012980e+00   7.2950086e-01
  -2.2954854e-01   2.4350782e-02
  -2.1511044e-01  -3.7349771e-01
  -2.2419827e-01   1.1439259e-02
   2.4704061e+00   1.1931538e+00
   2.3881054e+00   1.3586707e+00
   7.0138134e-02   7.9523148e-01
  -4.7495990e-01  -9.5543990e-01
  -8.2953236e-01  -5.3400574e-01
  -8.8691349e-01  -2.1311066e-01
  -4.8121615e-02   1.8200664e+00
   7.9749438e-01   7.9369679e-01
   4.0437976e-01   1.0579212e+00
   7.7352896e-02   1.4232292e+00
   8.8622661e-02   1.0331292e+00
   6.6871449e-02   1.0463323e+00
  -3.7429308e-02   1.4905993e+00
   2.1091992e-02   1.8486572e+00
   1.7726032e-01   1.3309606e+00
   2.5632393e-01   1.0475895e+00
   3.6977809e-02   1.0981810e+00
  -2.2864849e-01   1.1154508e+00
   4.4903177e-01   9.1934415e-01
  -3.0082238e-01   3.4947790e-01
   2.1679428e-01  -1.4745574e-01
  -4.2395660e-01   9.0604687e-02
  -4.6069060e-01  -4.3630971e-01
   1.5511393e-02   1.4337646e-01
   1.2243594e-01   9.3356709e-01
   7.6756467e-02   7.4984125e-02
   8.1403157e-01   1.2067457e+00
  -5.1650025e-01   3.9038826e-01
  -1.9596117e-02   7.7584484e-01
  -4.1352687e-01   1.1512305e+00
  -1.9786320e-01   1.0019498e+00
  -5.3614214e-01   1.8688981e+00
  -2.7677612e-01   1.6026950e+00
   3.1549170e-01   7.6511722e-01
   3.1644564e-01   1.1085838e+00
  -5.0819786e-01   1.5039567e+00
   4.6316267e-01   1.9998147e+00
   1.4964700e-01   1.6377488e+00
  -3.5082388e-01   1.4629656e+00
  -8.0262089e-01   9.7964819e-01
  -1.1394168e+00   1.7557167e+00
  -4.5575870e-01   1.0098700e+00
   1.1988039e-01   6.8924948e-01
  -3.5298648e-01   1.2780002e+00
  -1.8608867e-01   1.3198419e+00
   1.7124494e-01   2.9656858e-01
   1.2837684e+00  -5.7572668e-01
   5.9273288e-02  -7.3863509e-01
   7.7304703e-01  -3.8747100e-01
   5.4791995e-01  -7.3981721e-01
   8.0463590e-01   5.8979627e-01
   7.5178106e-01   7.7756582e-01
  -1.5148347e-01  -3.7031091e-01
  -4.4568086e-01   1.0994267e+00
   5.2959383e-01  -1.2773066e-01
   3.7414853e-01   1.4483899e+00
   3.5149688e-01   4.5280348e-01
  -1.0365243e+00   1.1729437e+00
  -4.7220578e-01   6.6034802e-01
  -7.6736690e-01   8.1217134e-01
  -4.8500116e-01   8.4793155e-01
   4.2969646e-01   5.4686379e-01
   5.1561129e-02  -6.1027969e-01
  -3.1441526e-01   1.4327039e+00
  -3.3036329e-01   1.3180310e+00
   4.4972973e-02   5.7946068e-01
   1.6297650e-01   1.7178813e+00
  -4.1431329e-01   8.0737508e-01
   3.0475600e-01   2.0996990e-01
  -5.2252099e-02   2.5377393e-01
   1.4488869e-01   7.1606578e-01
   2.5138463e-01   8.6193103e-01
   1.1126780e-01   1.7222418e+00
   6.3402528e-01   8.7617790e-01
  -1.7889426e-01   6.7739924e-01
   2.3670118e-01   3.8328875e-01
  -1.6980364e-01   8.0639811e-01
  -2.0760775e-01   8.1136025e-01
   1.0189810e+00   1.0444684e+00
   3.7946114e-01   9.1021693e-01
   1.3018978e+00   8.4842416e-01
   3.9557375e-01   1.0749180e+00
   4.4624459e-01   1.5300299e+00
  -2.9211921e-01   2.2270367e+00
   5.7745488e-01   2.4215440e+00
   5.7155029e-01   2.0036155e+00
   2.7964729e-01   1.3932674e+00
  -6.6447181e-01   1.5959217e+00
  -5.7520158e-01   1.3580851e+00
  -4.6949042e-01   1.9837492e+00
   2.1222983e-01   1.7295640e+00
   8.4684728e-01   2.4877117e+00
   5.6724657e-01   2.2142172e+00
   2.1755683e-02   1.5465215e+00
   5.4633575e-01   1.7945400e+00
  -9.8409717e-02   1.3042477e+00
  -1.0707875e+00   6.3462074e-01
   3.8316777e-02   8.4302366e-01
   1.3328628e-01   9.3341447e-01
  -2.9491726e-01   1.0806765e+00
   8.2582260e-03   1.6879045e+00
  -6.2331857e-01   1.0591831e+00
  -4.0054135e-01   1.5480329e+00
  -4.5973617e-01   1.1767522e+00
  -3.8348730e-02   8.8511569e-01
  -1.0583787e+00   7.0792893e-01
   1.7663376e-01   7.6617131e-01
  -2.2145404e-01   3.4595362e-01
   1.4389627e-01   8.6311447e-01
   8.2075769e-01   2.8839383e+00
   6.5747230e-01   1.9449422e+00
   7.8288771e-01   2.2310224e+00
   1.4580842e-01   2.6903228e+00
  -4.8004758e-01   2.9459676e+00
  -5.1942681e-01   3.4514497e+00
  -6.6639973e-01   3.3934921e+00
  -1.3967820e+00   2.8981550e+00
   6.4583334e-01   3.2508122e+00
   3.5490446e-01   2.9939687e+00
   6.8917944e-01   2.7755773e+00
   1.4133947e-01   2.1290858e+00
   4.8971659e-02   2.4641503e+00
  -2.6748086e-01   3.0908138e+00
  -2.2983016e-01   1.9813573e+00
  -5.6051648e-01   1.0269277e+00
  -4.0320035e-01   4.8233740e-01
   1.0877767e-01  -9.4863080e-01
   2.5461903e-01   2.2255713e+00
  -1.2686720e-01  -1.1531607e+00
  -3.2751095e-01   8.9329101e-01
  -9.0741924e-01   6.6318204e-01
  -2.0924037e-01   1.4167996e-01
  -2.5692062e-02   7.7748891e-01
  -6.9645738e-01   1.0374804e+00
  -7.5436975e-01   1.8089040e-01
  -3.3435117e-01   3.3408896e-01
  -5.8901513e-01   2.7271494e-02
  -4.2504323e-01   8.9944524e-01
  -7.3901774e-01   7.1340968e-01
  -2.0289643e-02   1.2955706e+00
   8.1011105e-01   9.5488898e-01
   6.1927835e-01   2.3390240e-01
   1.8211762e-01   1.4249203e-01
   8.3178182e-01   6.3675522e-01
   5.9303638e-01   2.3867127e-01
   2.3060186e-01  -3.3241135e-01
   6.1402932e-01   1.1784440e+00
   2.2481144e-01   1.2120576e+00
   1.4415136e-01   7.6779007e-01
   4.1367099e-01   1.1036475e+00
  -3.6020334e-01   1.6045986e-01
  -4.1789709e-01   1.1873501e+00
  -2.8776355e-01   4.5221232e-01
  -8.5496296e-02   4.3149905e-01
   4.5482894e-01   1.1779188e+00
  -2.3385808e-01   4.6034079e-01
  -1.3298428e-01   5.5669490e-01
   4.5114341e-01   7.0269397e-01
   9.7704679e-01   1.2144912e+00
  -3.9667394e-02   4.5211903e-01
   7.7452017e-01   1.5265445e+00
  -5.7341564e-01   9.9300173e-01
   1.0744717e+00   1.3199498e+00
   5.6313124e-01   1.2293528e+00
   3.1221738e-01   3.1407585e-03
  -6.9660146e-01   4.9725836e-01
  -1.1395720e-01   1.4168949e+00
   4.2719230e-01   7.4556807e-01
   3.9312477e-01   1.7382288e+00
   1.0910013e+00   2.1585763e+00
   1.0636115e+00   2.1434262e+00
   8.9301803e-01   1.2330849e+00
  -3.4061251e-02   1.2615191e+00
   1.4774411e-01   1.3291924e+00
  -3.8095288e-01   5.7103829e-01
  -7.8522711e-02   4.0385450e-02
   1.2636204e-01   1.2998595e+00
  -1.0536192e+00  -5.9155433e-02
  -1.1492644e+00  -7.7511623e-01
   2.8976145e-02  -1.6424402e-01
  -1.0570985e+00  -7.5556327e-01
  -6.7762739e-01  -1.0381594e-01
   6.4952443e-02   5.3043803e-01
  -7.9312049e-01   3.0044914e-01
  -3.1241462e-01  -4.1657125e-01
  -2.4406277e-02   9.7158790e-01
  -3.0217090e-02   1.0207414e+00
  -5.4063506e-01  -5.4085341e-01
   2.1284975e-01   1.7871170e+00
   2.4702593e-01   1.8185885e+00
   8.3931272e-02   1.1324143e+00
  -4.0246207e-01   2.2840154e-01
  -4.5904381e-01  -2.6991718e-01
  -3.5277068e-01   1.1935654e-01
   5.7806193e-02   1.4016238e+00
  -9.7445900e-03   1.7593716e+00
   2.7103516e-01   1.0914349e+00
   5.4991644e-03   4.0489038e-01
  -1.2822324e-01   8.4989627e-01
   4.3539167e-02   2.1608313e+00
  -3.4768688e-01  -4.0233792e-01
  -2.1053775e-01   1.6633321e+00
  -3.7690780e-01  -3.0084193e-01
  -1.5134114e-01   4.2851635e-01
   3.3893533e-01   1.7260880e+00
   2.8896528e-01   1.1631236e+00
   2.2320327e-02   1.2420016e+00
  -1.2434557e-01   7.2238050e-01
   1.9852239e-02   1.5993262e+00
   2.9292564e-01   1.4491534e+00
   1.2625874e-01   1.1958173e+00
   1.8449282e-01   1.2048494e+00
   5.3374393e-01   1.5321688e+00
   4.2914101e-01   1.5075176e+00
   3.0818760e-01   8.2339537e-01
   3.3632205e-01   7.2444509e-01
   4.1001117e-02   7.4880394e-01
  -1.3757693e-01   1.0277045e+00
   5.3324432e-01   1.1801914e+00
  -1.8565999e-02   1.3221142e+00
  -3.6144275e-01   1.3757558e+00
  -6.0457926e-01   1.8535987e+00
   3.3882064e-02   1.6232718e+00
   8.2454349e-02   1.3581881e+00
   2.5218694e-01   9.2617667e-01
   3.6929582e-01   9.3319525e-01
   7.0297085e-01   8.9048222e-01
   6.7986667e-01   9.2255529e-01
   4.6405626e-01   7.2156079e-01
   9.2410993e-01   7.1576108e-01
  -8.3748903e-02   6.2250970e-01
  -2.5520180e-01   7.0961063e-01
  -6.6858449e-01   3.0188649e-01
  -6.2949692e-01   1.0962561e+00
  -1.0349986e+00   1.7991448e+00
  -3.7035578e-01   1.0077043e+00
  -4.1260447e-01   4.7981967e-01
   1.9273990e-01   5.3584824e-01
   2.8948329e-01  -1.3985218e-01
   3.3971374e-01  -1.1114555e-01
  -5.3883618e-01   1.5922508e+00
  -4.3352282e-01   1.9025218e+00
  -8.6812637e-01   7.8031229e-01
  -3.2360236e-01   5.7106644e-01
   4.1566653e-01   2.3592028e-01
   4.7353866e-01   9.2397093e-01
   9.7704941e-01   4.7438476e-01
  -2.0503898e-01   4.6349168e-01
   5.8153573e-02   8.0525912e-01
  -7.5077178e-01   9.6620862e-01
  -4.6425187e-01   7.8967179e-01
  -5.2580877e-01   1.0701942e+00
  -4.5546762e-01   4.3943242e-01
  -1.2258820e+00   6.1608597e-01
  -1.4422096e+00   5.0044269e-01
   1.5909952e-01   5.9007586e-02
   2.8078381e-01  -8.9728840e-02
   7.0903532e-01   4.7148468e-01
  -2.4836656e-01   2.6944976e-01
  -6.0299256e-01   2.8999062e-01
  -6.8013173e-01   7.4205412e-01
   5.5799522e-01   2.4868764e-01
   4.9814037e-01   3.0691944e-01
   3.3431547e-01   8.9122337e-01
   8.3994189e-01  -1.8868474e-02
  -1.1720306e-01   2.2032700e-01
  -7.6163442e-01   3.4868215e-01
   1.3041401e+00   2.1098676e-01
  -2.8736544e-01  -2.6550762e-01
   8.9392303e-01   2.5082326e-01
   1.4570702e+00  -6.0674625e-02
  -6.8359611e-01   2.7493148e-01
  -4.0335575e-02  -3.2263561e-01
  -3.3475120e-01   1.6082819e+00
   5.6120166e-01   1.7964101e+00
  -3.6905423e-01   6.3465755e-02
  -2.8329463e-01   2.4798260e-01
  -6.3466479e-02   1.5072821e+00
   1.7076966e-01   1.6511457e+00
   5.2484682e-02   2.0230173e+00
  -8.0223079e-02   2.1237145e+00
  -3.1194589e-01   1.9494229e+00
  -5.3979059e-02   1.5671899e+00
  -2.0986198e-02   2.4120789e+00
  -2.3860636e-01   2.2596840e+00
  -1.4471738e-01   1.2598276e+00
  -2.3714223e-01   2.2715487e+00
  -5.0265359e-02   1.4022996e+00
  -3.0011225e-03   1.1956904e+00
   2.5290598e-02   1.2334871e+00
   1.3767732e-01   1.4358937e+00
   5.0730383e-01   1.6901596e+00
   2.6720040e-01   2.9948259e-01
   1.9144604e-01   1.0356810e+00
   4.9489218e-02   1.7907278e+00
   3.6947393e-02   7.9916821e-01
   1.3865766e-01   1.5741661e+00
   2.5116244e-01   1.3045429e+00
   5.2573401e-01   1.0573080e+00
  -6.0865691e-01   3.1969042e-01
   1.6268088e+00   9.3907924e-01
  -1.1051530e+00   3.6967190e-01
  -1.1678510e+00   9.0549334e-02
  -1.9281939e+00  -1.0395030e+00
  -1.3020794e+00   2.1098486e-01
  -2.3153887e+00  -5.0654991e-01
  -9.9972805e-01   6.3262136e-01
  -7.1848723e-01   4.2092759e-01
  -5.9679070e-01   6.5372655e-01
  -1.3434614e+00   4.4877783e-01
  -7.1915712e-02   1.2388707e+00
   9.5500030e-01   1.4332003e+00
  -5.1278029e-01   4.2467749e-01
   1.2405567e+00   6.0019906e-01
   9.4841746e-01   8.7871246e-01
   5.1162614e-01  -3.0384422e-01
   9.6860222e-01  -3.1037490e-01
  -1.1236867e-02   1.3941975e-01
   9.1701579e-01   8.4772149e-02
   5.8888661e-01  -3.5743924e-01
   1.3102247e+00   2.3321369e-01
  -2.9787570e-01  -5.2274917e-01
   5.8643963e-01   2.8088255e-01
   8.5757324e-01   9.8856219e-02
   1.1603368e+00   5.6647183e-01
   1.3081106e+00   3.1749895e-02
  -5.8404891e-01   2.2584695e-01
  -7.4181756e-01  -4.2292305e-01
  -6.0598575e-01  -1.4801391e-02
  -5.0782911e-01   3.9302903e-01
  -1.4356622e-01   1.5537880e+00
   3.8879512e-01   8.0841128e-01
   3.9825354e-01   4.0754553e-01
  -8.1729478e-02   8.1612607e-02
   1.6919709e-01   3.8324874e-01
   3.7031515e-01   1.3293086e+00
   6.0103528e-01   9.2409692e-01
   4.6653232e-01   1.4414226e+00
   2.5918816e-01   1.4388015e+00
  -6.5957912e-02   1.8458628e+00
  -2.0797307e-01   1.4475139e+00
  -3.0582603e-01   2.2212566e+00
  -3.8791701e-01   1.1572212e+00
  -2.6701372e-02   1.7615327e+00
   2.3358136e-01   1.3164798e+00
   2.1406747e-01   1.7054516e+00
   6.1182895e-01   1.9293179e+00
   4.1354501e-01   1.7908720e+00
  -7.0234768e-01   4.2296637e-01
  -2.6022181e-01   4.7938499e-01
  -7.2400908e-01   8.1042205e-01
   2.7823513e-02   2.4995422e-01
   4.3631139e-01   2.1055712e+00
   7.5545665e-01   1.5632411e+00
  -1.2999530e-01   1.0020141e+00
  -4.2237778e-01   1.1013158e+00
   5.1274784e-01  -6.7171942e-02
  -1.0244629e-01   6.1367536e-02
  -6.6851848e-01   2.0614995e+00
  -3.0909299e-01   1.7673606e+00
  -6.1595756e-01   1.2021205e+00
  -4.9663188e-01   9.5709747e-01
  -4.8204086e-01   1.7073407e+00
  -1.0060843e-01   6.6008155e-01
  -9.0392835e-01   1.1107032e+00
  -1.3477390e-01   1.3725445e-01
  -6.4655928e-02   3.0578892e-01
   1.1986485e+00  -1.4699279e-01
   7.5608223e-02   1.1132637e-01
   5.9260216e-01  -7.4153214e-01
   1.0271155e+00  -4.0794238e-01
   6.6829888e-01   2.1860698e-01
   5.7978328e-01  -1.7560553e-01
  -3.4096843e-01   7.5105366e-01
  -1.0247025e+00   1.1733987e+00
  -7.1347337e-01   2.1786747e+00
   2.1572381e-02   1.3485189e-01
  -3.1520343e-01   1.0960038e+00
   1.5815654e+00   1.7612042e-01
   1.9847564e-01  -1.5692673e-01
   6.2302151e-02  -2.4385389e-01
   8.0873968e-01  -6.1561600e-01
  -5.0208420e-01   1.4854193e+00
  -1.1572217e+00  -5.2462246e-01
  -6.4306335e-01  -6.1953647e-01
  -5.7321412e-01  -1.7196843e-01
  -5.1642814e-01   2.2929121e-01
  -2.6608227e-01   1.4990401e+00
   3.2379400e-01   7.8446030e-01
   3.4197414e-01   4.1553535e-01
  -1.1444300e-01   4.0308457e-02
   1.0606469e-01   3.9421885e-01
   2.6566617e-01   1.2535474e+00
   3.8499935e-02   1.9039815e+00
   5.6741415e-01   1.5632278e+00
   2.3812512e-01   1.5626050e+00
  -1.5289724e-01   1.6645264e+00
  -2.9729182e-01   1.2778487e+00
  -1.8952901e-01   2.0775871e+00
  -4.0320204e-01   9.1681228e-01
  -1.7454728e-01   1.6440647e+00
   1.2748719e-01   1.2075146e+00
   2.5061060e-01   6.2261066e-01
   6.3139616e-01   8.4859632e-01
   1.1093956e-01   1.3283947e+00
  -6.6687025e-01   2.4612993e-01
   4.2217782e-01   1.0030104e+00
   9.1076850e-01   9.2090912e-01
  -3.4853274e-01   4.7581979e-01
   4.0081387e-01   1.8387889e+00
   7.6759105e-01   1.3447035e+00
  -5.5462941e-01  -8.0623588e-02
  -6.3467607e-01  -7.7077341e-02
  -7.9987330e-01   5.7497731e-01
  -1.9646349e-01   1.1523768e+00
   7.0066720e-02   9.9294201e-01
  -8.7618710e-02   4.8163007e-01
  -2.1116699e-01   5.0112785e-01
   1.8126476e-01   8.4645564e-01
   3.8822823e-01   5.9634481e-01
   3.2969881e-01   5.7842344e-01
   2.1025523e-01   1.1682293e+00
  -6.9791959e-01   8.0612729e-01
  -2.1420988e-01   9.2557927e-01
  -5.0194198e-02   1.2773662e+00
   2.5786317e-01   6.0365420e-01
   4.5515614e-01   1.0014238e+00
   4.6776475e-01   6.6793102e-01
   9.7526241e-02   1.4022064e+00
   2.5303657e-01   1.2660244e+00
  -3.0175790e-01   1.0542000e+00
   9.7421179e-01   1.5574551e+00
  -4.0827929e-01   2.5229888e-01
  -2.6949993e-01   8.2506352e-01
  -1.9747121e-01   8.5778420e-01
   9.3868757e-01   7.4200695e-01
   1.2882531e+00   1.0598755e+00
   6.7594939e-01   9.8790807e-01
   7.9456303e-01   1.1411372e-01
   1.3497041e+00   6.1849045e-01
  -6.5236072e-01  -1.3130489e-01
   1.3832500e+00   1.2343245e+00
  -6.0953961e-01   1.0232649e+00
  -2.1630007e-01   1.2423808e+00
   1.0879836e+00   1.7185869e+00
   1.0247298e-01   8.7399853e-01
   4.2441800e-01   1.3155599e+00
   2.6174884e-01   1.3236131e+00
  -6.0931194e-01   3.6375353e-01
   4.4560057e-01   9.5203559e-01
  -1.9846898e-01   1.4005938e+00
  -3.2251408e-01   1.7661388e+00
  -1.0133207e+00   7.6385601e-01
  -7.3699838e-01  -2.0721201e-01
   7.1437749e-01   8.1697797e-01
  -6.0505088e-01  -3.5751163e-01
  -1.3113077e+00   3.8198108e-01
  -7.8524487e-01   5.3174472e-01
  -1.3659552e+00   3.6163224e-01
   2.8989992e-01   2.9213655e-01
  -5.1395199e-01  -1.3891468e-01
   5.5874670e-01  -3.7965397e-01
  -8.1322650e-01  -5.4411938e-01
   2.0268022e-01  -1.7513099e+00
   1.7390360e-01   2.0918958e-01
   6.3403303e-01   4.1235720e-01
   6.7664155e-01   8.0438374e-01
   5.5389368e-01   3.6676388e-01
   1.4656727e-01   5.2191991e-01
   1.4327141e-01  -5.3866725e-02
  -4.8383370e-01   6.8184828e-01
   5.0272958e-02   2.4926995e-02
  -4.8655213e-01   5.3435441e-01
   6.8460219e-01   7.2842061e-01
   2.2775383e-01   4.5958832e-01
  -2.9978624e-01   7.6827243e-01
  -2.4480948e-01   6.2166966e-01
   2.6590528e-01   6.4954346e-01
  -7.1389460e-01   9.9860351e-01
  -2.2103460e-01   8.0492316e-01
  -7.4979786e-02   4.6771358e-01
   3.2709906e-01  -9.3725655e-02
   7.4355372e-01   5.7058184e-03
  -6.6677464e-01   3.4676370e-01
  -5.0085121e-02   2.7252836e-01
  -2.9840585e-01   2.3172221e-01
  -3.2059159e-01   1.8084959e-01
  -3.1592585e-01   1.6120996e-01
  -2.3933229e-01  -3.4175354e-02
   3.9165165e-02   4.2254392e-01
  -7.6753254e-02  -7.3188515e-02
   9.7834384e-01  -1.9975206e-01
   5.6432360e-01   3.0779495e-02
  -3.9741557e-01   8.2664376e-01
  -4.8826774e-01   3.7998753e-01
   7.0511275e-01   8.6940985e-01
   1.2476778e-01   1.8421602e+00
   1.2004731e-01   1.0779826e+00
  -3.2438373e-01   1.4416833e+00
   1.5188343e-01   1.6648448e+00
  -3.5829483e-01   1.7134154e+00
  -8.0546947e-02   1.6576791e+00
   6.2226093e-01   2.8189651e-01
   5.1391079e-01   6.8251645e-02
  -6.4408719e-01   5.5447951e-01
   2.8484786e-01   1.1813644e+00
   2.1405187e-02   1.3738849e+00
   4.0560960e-01   1.4103197e+00
  -3.0035794e-01   4.3542227e-01
  -4.9894968e-01   6.1272259e-01
   2.4566097e-01   2.8118610e-01
   5.8502119e-01   8.7175774e-01
  -6.9130871e-01   9.5167943e-01
  -6.7303328e-01   5.0041747e-01
   2.4162698e-01   8.1846881e-01
   5.4502659e-01   1.6184729e+00
  -1.0257160e+00   5.5445301e-01
   4.2779543e-01   8.2667260e-02
  -3.6517257e-01   1.9180960e-01
  -6.9011005e-01   7.0500671e-01
   3.8297814e-01   1.4618472e+00
   2.5968452e-02   6.5245808e-01
   2.7398651e-01   2.0332963e+00
   4.7213746e-01   1.7600275e+00
   4.4674723e-01   1.7540454e+00
   1.2219612e-01   4.1834695e-01
  -3.6390296e-01   1.2879628e-01
  -1.6996803e-01   1.5233728e+00
  -3.7907903e-01   1.2692416e+00
  -3.2676673e-01   7.9400007e-01
  -5.7087968e-01   3.6813551e-01
  -3.8839967e-01   1.5522895e+00
  -3.6033957e-02   1.2022650e+00
  -1.0430959e-01   1.2319678e+00
   5.5342826e-01   1.0268682e+00
   9.5602074e-01   1.0988475e+00
   1.4352451e-02   2.0707920e+00
   3.7128967e-01   9.1757194e-01
   7.5541429e-03   2.1866263e+00
  -2.5655330e-01   3.9070403e-01
  -4.1479484e-01  -1.4100291e-01
  -1.2517079e-01   4.3325140e-01
  -7.9496906e-01  -3.4829203e-02
   4.5359477e-01   1.1646851e+00
   6.3199588e-01   1.4559656e+00
  -5.2632567e-01   3.1176182e-01
  -2.5509653e-01   1.1452812e+00
   2.3779907e-01   4.2285501e-01
   1.0028282e+00   4.3924734e-01
  -1.9023025e-01   1.0745202e+00
  -7.6590548e-03   1.2194354e-01
  -4.3806479e-01   9.1719316e-01
   9.5681073e-02   4.5996203e-01
  -7.5330842e-01   1.4856234e+00
  -8.2160983e-02   1.1366251e+00
  -1.4856041e-01   1.4241542e+00
   7.6540972e-01  -3.4462460e-01
   6.2097326e-01  -8.6483522e-01
   9.0937783e-01   1.8854229e-01
   8.2495688e-01  -1.6028765e-01
   4.4788756e-01   3.5990105e-01
   5.7963387e-01   1.7158622e-01
  -4.1809638e-01   7.1801439e-01
   6.1679988e-01  -1.8800060e-01
  -1.4256233e+00   3.3932297e-01
  -7.9352227e-01   6.7744988e-01
  -1.8441214e+00   1.0620999e+00
  -1.9908272e-01   1.0324886e+00
   5.1687685e-01   6.7400264e-01
   6.7050960e-01   6.7273070e-02
   1.0497273e-01   1.9015018e-01
   3.3883763e-01   6.5178491e-01
  -1.0734950e-01   9.2850559e-01
  -8.4406300e-01   4.6026915e-01
  -6.6998044e-01   6.0978849e-01
  -6.1893265e-01   8.0112766e-01
  -3.2200957e-01   9.5912381e-01
  -2.1433994e-01   6.3612325e-01
   1.0509758e+00   8.4799446e-01
   9.3799226e-01   7.2742662e-01
   1.0499613e+00   8.7423495e-01
   7.7724733e-01  -2.8040506e-01
   1.0652388e+00   6.5015573e-01
   6.6195073e-01   3.2822356e-01
  -6.6642943e-01  -3.8312805e-01
  -8.1264060e-01   2.1849451e-01
  -4.2451435e-01   3.3773497e-01
   7.8972431e-01   9.1899811e-01
  -9.1132389e-01  -6.7048872e-01
  -7.7509852e-01  -5.4683044e-01
   5.3694201e-01  -4.2968746e-02
  -7.6854909e-01  -4.4676975e-01
  -3.5924332e-01   9.9823470e-01
  -8.0767233e-01  -2.0670290e-01
  -4.9795429e-01   6.7323467e-02
  -6.5351711e-01  -6.6155003e-01
  -7.1050130e-01   6.1451975e-01
  -1.3058531e+00  -6.8518722e-01
  -8.6733842e-01  -5.6447448e-01
  -2.2634101e-01  -1.2184195e+00
  -3.5294240e-01   1.1529894e+00
   4.7378722e-01   1.6559360e+00
   7.2419509e-01   1.6833124e+00
  -1.9167540e-01   2.3988620e+00
  -2.1769429e-01   2.2700824e+00
   1.7188769e-01   1.9684429e+00
   2.0434387e-01   2.1378828e+00
   2.1825028e-01   3.0746546e-01
   3.0418816e-01   9.1192074e-01
  -4.9218667e-01   4.3743021e-01
   1.5500529e-01   1.4182153e+00
  -8.7956488e-02   1.7395732e+00
  -3.7906479e-02   1.5269527e+00
   3.3287386e-01   1.6853757e+00
   5.8788044e-01   1.1647726e+00
   1.1783252e+00   1.4043131e+00
   7.1756409e-01   1.0688105e+00
  -1.9429440e-01   1.0647911e+00
  -7.6596460e-01   3.9827357e-01
   4.4641335e-01   4.3211985e-01
  -6.3438680e-01   5.0134738e-01
   9.3688314e-01   1.2250081e+00
   7.8491500e-01   1.8562365e-01
   1.9324477e-01   1.0956175e+00
  -7.7465637e-02   1.1915586e+00
  -2.1470013e-01   6.1112018e-01
  -3.6509776e-01   2.3890835e-01
   2.3412282e-01   7.4670300e-01
   2.8614465e-01   3.2914033e-01
  -2.2732775e-01   8.6524934e-02
  -1.4923598e-01   3.2182782e-01
  -8.3088265e-01   9.4743517e-01
  -3.1906753e-01   7.7549137e-01
  -4.1996488e-04   8.1029663e-01
   1.0322535e-01   1.0484848e+00
   4.2777215e-01   4.1557333e-01
   3.4516123e-01   1.4695190e-01
   3.1707332e-01   1.4287070e+00
   2.7745311e-01   8.0683248e-01
   5.7692595e-01   1.0711090e+00
  -1.3348356e-01   7.8782796e-01
   1.6610615e-01   1.6726648e+00
  -8.1113034e-02   2.0308582e+00
  -5.5722947e-01   2.1493837e+00
  -6.9625571e-02   1.2939434e+00
   3.9955566e-01   9.4505489e-01
   2.5235928e-01   6.4149880e-01
   1.9088013e-01   1.4170740e+00
  -3.7026854e-01   2.2976222e+00
   3.1737958e-01   2.2138297e+00
  -1.7616379e-01   1.5056981e+00
   3.5397839e-02   1.3354751e+00
  -2.5568413e-02   7.5024965e-01
  -4.7877928e-01   1.4760041e+00
  -6.5074716e-01   1.8272234e+00
  -8.8449054e-01   1.5814766e+00
  -2.5320383e-01   1.3553927e+00
   3.8890268e-01   1.4982578e+00
   5.9048265e-01   2.1182766e+00
   4.7439766e-01   1.5205503e+00
  -2.6874481e-01   1.2962421e+00
  -4.8684406e-01   1.1049482e+00
   1.2955197e-01   9.0874907e-01
   7.8972121e-02   3.1204377e-01
   1.5600982e-01  -4.0612852e-01
   2.3442237e-01   4.7264568e-01
   4.2624153e-01   2.6040485e-01
   1.8676671e-02   4.1692060e-01
  -9.8203006e-01   7.4623081e-01
  -1.5472260e+00   9.2274962e-01
  -1.4811974e+00   2.0090071e-01
  -1.0367569e+00   6.1449015e-02
  -1.2579605e+00   8.7118408e-01
  -3.5961142e-01   7.8586435e-01
   1.0478711e-01   5.8130581e-01
   7.9931993e-01   9.9711994e-01
   6.0566648e-01   1.4706781e+00
   6.6444115e-01   7.9709844e-01
   9.9915177e-01   6.8427180e-01
   9.8922895e-01   1.2788391e+00
   2.5111576e-02   1.4032272e+00
   1.5481571e-01   1.5285490e+00
   2.3719361e-01   1.3443265e+00
  -4.9490986e-01  -8.9024481e-01
   5.6886901e-01   1.8776712e+00
   8.5299501e-01   2.1478349e+00
   3.4328661e-01   1.3521923e+00
   1.9570522e-01   1.4146540e+00
  -1.6826210e-01  -1.4453049e+00
   1.5597345e-01   1.7024017e+00
   6.3140859e-01   1.7659632e+00
  -9.7910927e-01   9.0381095e-01
   1.2811008e+00  -9.3075047e-02
   1.2085655e+00  -5.4338885e-01
   2.4365207e-02   9.8883208e-01
   6.4185599e-01  -1.6760297e-01
   7.4979508e-01  -6.3374038e-02
   5.0844891e-01   3.0399540e-01
   1.3389586e+00   2.4032433e-01
  -1.0413968e+00   6.7877106e-01
   5.9434704e-01  -9.7829484e-02
   4.6487311e-01  -5.5190191e-02
   3.0374575e-01  -9.5978841e-03
  -3.2267097e-01   4.1083698e-01
  -9.0787350e-02   2.6620170e-01
  -4.9726674e-01   7.7840687e-01
  -4.4388980e-02   6.0244243e-01
  -6.5733574e-01   8.2440474e-01
  -9.7177827e-01   6.6548017e-01
  -3.6241367e-01   5.4378245e-01
  -1.0505696e+00   9.4334953e-01
  -9.8215436e-01   1.1487326e+00
  -4.9614914e-01   1.0388646e+00
  -2.9660151e-01   1.2768649e+00
  -9.9219419e-01   3.5215896e-01
   1.6687608e+00   5.8629838e-01
   6.1895621e-01   1.8227032e-01
  -4.1254409e-01   9.7271971e-01
  -8.3572122e-01   5.6390997e-01
  -1.1610178e+00   9.6675661e-01
  -4.8452503e-01   9.5382701e-01
  -2.4390901e-01   9.5851445e-01
  -7.1898618e-01   1.0324617e+00
  -1.8393841e-01   6.5833447e-01
   1.2387493e-01   1.5142614e+00
   2.8719663e-01   1.4286577e+00
   4.4051454e-01   4.4105475e-01
   1.8377877e-01  -7.6403189e-01
  -4.9822344e-01   1.1110790e+00
   5.9361813e-01   9.2875465e-01
   2.9553363e-01   5.0619444e-01
   2.0307515e-01   1.1808193e+00
  -5.3961511e-01   4.5105984e-01
   2.5697318e-01  -4.0697690e-02
  -9.6315035e-02  -3.3890712e-02
   1.9062548e-01   6.4280832e-01
   3.2355097e-01   8.5989000e-01
  -2.3071633e-01   9.1793233e-01
   4.3147537e-01   6.4775603e-01
  -5.2040654e-02   6.5895389e-01
   4.2186689e-01   4.5128000e-01
  -4.3086769e-01   3.5439728e-01
   4.6522236e-01   4.3427237e-01
   8.3289373e-01   1.1150547e+00
   2.1926404e-01   6.3271754e-01
   1.8385350e-01   4.6934709e-01
  -3.1935537e-01   9.1550512e-01
  -3.8853707e-01   5.3451480e-01
  -6.8521353e-02   1.0820925e+00
   1.4802500e-02  -1.0584723e-03
   2.1865364e-01   3.7944381e-01
  -1.4844513e-01   3.3289298e-01
   3.0269677e-01   6.1954251e-01
  -2.6730095e-02   1.0922852e+00
  -1.4031217e-02   4.2624396e-01
  -4.0163279e-01   2.5273527e-01
  -4.6996575e-01   1.3529809e+00
   7.6891176e-02   1.3567103e-01
  -3.8756958e-01  -1.7386525e-01
  -1.3000399e-01   3.4393739e-01
  -8.5064801e-02   5.2176129e-01
   2.5546692e-01   2.4950372e-01
   3.7705486e-01   3.2310219e-01
   3.2357224e-01   7.2081485e-01
   4.8344642e-01   4.2128850e-01
   2.0338864e-02   3.8905502e-02
   2.3991090e-01   3.0513134e-01
   4.9484413e-01   8.7932503e-01
  -5.2061307e-01  -4.4773494e-01
   5.1651347e-01  -9.8166708e-02
  -4.8345130e-01  -4.2683224e-01
  -3.9998497e-01  -4.4062961e-01
   3.3586110e-01   9.3099995e-02
  -1.8859285e-01  -2.9312103e-01
   3.8012313e-01   1.5550699e+00
  -7.5707201e-01   1.2384583e-01
  -6.6964433e-01  -1.0941842e+00
  -4.9605674e-01   1.4960349e+00
  -9.9586395e-01   3.5867110e-01
  -5.3742788e-01   8.5820664e-01
   2.1514732e-01   1.4565860e+00
   4.6836714e-01   1.4177300e+00
  -4.5751036e-01   2.0177011e+00
   8.4319760e-01  -1.0882229e+00
   1.0524205e+00  -1.6753630e+00
   2.5762630e-01  -2.1060749e+00
   1.5522339e-01   3.9462103e-01
  -6.5067601e-02   5.3919718e-01
  -6.0157259e-01   8.1739229e-02
  -2.6394417e-01   1.0770139e+00
  -3.9972405e-01   1.4582610e+00
  -3.5040012e-01   1.2686698e+00
  -1.8623309e-02   1.4685218e+00
   3.1565156e-01   9.5809773e-01
   9.1915725e-01   1.3188752e+00
   3.2035807e-01   8.9616316e-01
  -4.0927676e-01   7.1358182e-01
   2.3414397e-01  -2.2271967e+00
   5.5768565e-01   1.0779689e+00
   4.9167481e-01   1.0773707e-01
   6.0422922e-01  -8.6193040e-02
   1.5146800e-01   2.8427070e-01
   4.2028585e-01   4.0511460e-01
   1.2553455e+00   3.4996939e-01
   7.2429430e-01   8.5925205e-01
   3.4746740e-01  -4.4740971e-01
  -3.8529301e-01   1.5422446e+00
   3.5378545e-02   1.3711726e+00
   1.1504190e+00   4.6728985e-01
   3.8665938e-01   1.2856122e+00
  -4.6209553e-01   9.9084571e-01
  -3.5755658e-01   1.6695098e+00
  -5.2805634e-01   1.4406817e+00
   1.7018912e-01   6.3850119e-01
   2.8473190e-02   1.3403861e+00
   5.6157471e-02   1.4701082e+00
  -3.8192946e-01   2.0650695e+00
  -1.3456465e+00   9.6818329e-01
   3.1023478e-01   4.0879457e-01
  -9.3567376e-01   1.1243292e+00
   1.4102366e+00   1.0034790e+00
  -4.7212151e-01   1.7065899e+00
   4.6858312e-01  -2.9175023e-01
  -2.7115222e-02   6.9163724e-01
  -7.8058593e-01   1.1273570e+00
  -2.4627348e-01   1.8623931e-01
  -1.2977338e+00   1.1062440e+00
  -2.0029841e-01   1.0826215e+00
  -9.9042021e-02   7.8398159e-01
  -2.3678763e-01   1.3458149e+00
  -1.5961160e-02   9.9298698e-01
  -8.3928039e-02   9.4883637e-01
   2.9412734e-01   1.2820229e+00
   2.4209612e-01   1.3907933e+00
  -7.6848382e-01  -5.4756702e-02
  -8.8443088e-01  -7.2288123e-01
  -9.4902254e-01  -2.8575506e-01
  -6.7273040e-01   1.7233509e+00
  -3.5213979e-01   1.5383118e+00
  -8.4640589e-01   1.5379437e+00
  -8.4389299e-01   1.2734825e+00
  -7.0508831e-01   9.7488506e-01
  -7.9052401e-02   1.0807018e+00
   1.7872619e-01   9.8904210e-01
  -2.9307833e-02   1.6568491e+00
  -2.2471137e-01   1.0812757e+00
   6.6197335e-02   8.7159736e-01
   1.7938337e-01   6.7996523e-01
   3.0150127e-01   7.2395224e-01
   9.5672741e-01   9.0031913e-01
   2.4925537e-01   5.7649416e-01
   2.9455481e-01   1.0523448e+00
   4.9765596e-01   1.5789494e+00
   1.2044099e+00   1.8127856e-01
   9.2161100e-01  -2.1679869e-01
   7.7465436e-01   1.3700396e-01
   5.3104259e-01   1.4210807e-01
   2.7574008e-01   3.3409529e-01
  -1.5940692e-02   1.2337328e+00
  -1.0694548e-01   9.8237612e-01
  -1.5706757e-01   1.2489717e+00
   2.9589869e-01   9.2264503e-01
  -6.4343159e-01   1.5673586e+00
  -4.9398006e-02   1.2142875e+00
  -2.3652975e-01   9.3239123e-01
  -1.0468162e-01   7.0114322e-01
   2.3571915e-01   8.9121036e-01
   4.4011123e-01   4.7680801e-01
   6.7007308e-01   2.1620796e-01
   3.0078331e-01   9.0508383e-01
  -6.2398722e-02   6.3602527e-01
   4.8190350e-01   1.3975849e-01
   7.1551831e-02  -1.8940298e-01
  -1.5001948e-01  -6.5474955e-01
   3.7186686e-01   8.1513369e-01
   3.6690663e-01   5.9903036e-01
   5.5691389e-01   5.1602724e-01
   1.5565764e-01   6.1327880e-01
   2.1716748e-01   4.0994882e-01
  -1.2951956e-01   3.8903339e-01
  -2.0844295e-01   2.3355087e-01
  -5.1690183e-01  -1.5870341e-01
  -1.1938995e+00  -1.8247528e-01
  -7.1285601e-01  -3.5442295e-01
  -1.0609605e+00  -2.3458729e-01
   1.8599803e-01   2.8530364e-01
   7.2270186e-01   4.4259732e-01
   8.4650686e-02   1.4787410e+00
  -1.6931083e-01   1.7484814e+00
   9.8659589e-02   1.5743358e+00
  -2.0538838e-01   1.8721033e+00
  -4.5106162e-01   1.8665071e+00
  -7.2638869e-01   1.1438213e+00
  -1.4133293e-02   1.2657049e+00
   3.9870820e-01   1.5551308e+00
   2.4736784e-01   1.3625968e+00
   5.9368881e-01   7.8860185e-01
   2.0932774e-01   9.6442260e-01
  -1.0062534e-01   1.1023367e+00
  -6.1139167e-01   8.6751735e-01
  -1.1669155e-01   1.6255143e+00
  -5.4600242e-01   4.3317884e-01
  -9.9647819e-02   8.8086318e-01
   1.1707344e-01   4.3709705e-01
   1.1107227e-01   9.3434712e-01
   5.5547098e-01   1.0640203e+00
   3.0846508e-01   1.0179587e+00
  -9.2979778e-01  -3.0851061e-01
   2.5715093e-01   3.3963551e-01
   6.9527085e-01   1.6198870e-01
  -6.1432325e-01   8.0927410e-03
  -1.5851107e-01  -6.9797841e-02
   4.4994044e-01   1.3378553e+00
   6.1642685e-01   7.2714105e-01
   1.6271828e-01   3.5159996e-01
   3.8597710e-01   4.0908927e-01
   3.6473337e-01   2.0384127e-01
  -4.4990622e-02   3.6897389e-01
  -7.0570469e-01   8.3085742e-01
   1.8920389e-01   1.0853873e+00
   1.6347174e-01   2.6624363e-01
   7.1955310e-02   2.6161724e-01
  -2.4107644e-01   9.2406162e-01
   1.8151989e-02   2.5852761e-01
   2.5860595e-01   2.2294725e-01
  -4.3317965e-01   1.2112782e+00
   4.1592850e-02   1.1716492e+00
  -1.3785013e-01   1.5930290e-01
  -9.2088982e-02   6.4692668e-02
   2.7438651e-02  -1.3296930e-01
  -3.9721714e-01   1.5115482e+00
  -4.6665027e-02   1.0625775e-01
  -7.0342728e-02  -2.0853029e-01
  -4.6912736e-01  -1.2614562e+00
  -2.4694014e-01  -4.0964915e-01
   6.3589167e-01  -3.4086151e-01
  -1.6272773e-01   6.1259645e-01
   6.0831175e-01  -3.4583564e-01
  -1.0042122e-01   1.4093502e+00
   2.2027931e-01   5.7938223e-01
   1.0126580e+00   2.0691705e-01
   1.0512023e+00  -2.8717920e-01
  -4.7982286e-01   9.1625994e-01
   4.5543806e-01   1.9462766e-01
   5.2284940e-01   2.2945776e-01
   1.5511700e-01   2.6781741e-01
   9.9751535e-01   5.0628697e-01
   1.4110059e+00   9.7202954e-01
  -3.3136141e-01  -4.0446014e-01
   6.6381733e-01   7.6945591e-01
   8.6280871e-01   1.1764217e+00
  -7.4212022e-01   7.1995139e-02
   7.2978501e-01   7.3225864e-01
  -5.0254160e-01   4.5685126e-01
  -1.1591155e+00   1.7662638e-01
  -1.4383657e+00  -1.0636199e-01
  -8.2285363e-01  -1.1379210e-01
  -1.5293124e+00   4.2042473e-01
  -1.5308062e+00   5.2336512e-01
  -1.0130938e+00   6.3592096e-01
  -6.2354630e-01  -7.9618194e-02
   1.0527564e+00   1.1406136e+00
   1.2579861e+00   9.1696130e-01
   7.1199070e-01   1.9997417e+00
   9.0189439e-01   2.0729735e+00
  -1.1353001e+00   8.1557379e-01
  -1.5586726e+00   1.2541520e+00
   1.1049694e+00   2.8945647e+00
   1.0545142e+00   2.2169616e+00
  -9.3930891e-01   1.5845824e+00
   1.4832883e+00   6.7973505e-01
   9.2706894e-01   1.0982804e+00
  -1.7035782e+00   1.1068900e+00
   2.7569045e-01   2.4820217e+00
   3.5133835e-01   2.7695504e+00
   1.0519321e+00   2.2634063e+00
  -1.1187945e-01   1.1569746e-02
  -8.7700570e-01   1.4377952e+00
  -1.1454285e+00   6.1911756e-01
   1.3501866e+00   6.3508696e-01
   6.6090031e-01   2.5802498e+00
   1.3328358e+00   7.1394697e-01
   9.2319679e-01   1.4869268e+00
   9.3160391e-01   2.8683489e+00
  -1.3358785e+00   8.3921590e-01
  -1.3704252e+00   4.6864442e-01
  -1.1099102e+00  -1.4033424e-01
   4.9164642e-01   2.6327824e+00
   9.3167642e-01   2.5994704e+00
  -1.0517811e+00   2.4991981e-01
  -1.0126973e+00   1.9572287e-01
  -1.6626783e+00   8.3572779e-01
   5.2981109e-01   2.7304590e+00
  -4.8045157e-01  -2.3887776e-01
   2.6607941e-01  -3.7627188e-01
  -1.4429236e-01   5.7155743e-01
  -5.4624177e-02   7.0148383e-01
  -2.4016455e-01   2.8755668e-01
  -4.9309942e-01  -6.0290478e-01
  -1.4980686e-01   1.6878358e-02
   5.1390480e-01   5.4747936e-01
   2.1594057e-01   5.9810275e-01
   1.0300203e-01   5.1493022e-01
   1.1348881e-01   6.0279019e-01
  -1.2137347e-01   1.2034351e+00
   3.2767632e-01   3.2435308e-01
   1.4372047e-01   3.6670006e-01
  -6.0074821e-01   2.7254762e-01
  -8.9832035e-01   6.0168698e-01
   1.0884963e-01   1.4858173e-01
  -2.3981955e-01  -4.8519752e-02
   2.2758585e-01   1.2217350e-01
  -4.5530697e-01   5.6614123e-01
   2.8034606e-01   8.0478317e-01
   5.7308154e-02   5.2571461e-01
  -6.9448190e-01   7.8642255e-02
   7.3244987e-01   1.4280141e+00
  -1.3944129e-01   9.5469251e-01
  -5.7513601e-02   1.0008736e+00
   1.5150183e-01   1.0741035e+00
   2.4443574e-01   4.1812862e-01
   2.3367786e-01   7.7509887e-01
  -1.2952981e-01   8.5377913e-01
   2.9275949e-02   9.7059231e-01
   3.4828984e-01   1.1526627e+00
   8.0144089e-01   1.0755557e+00
   6.4798753e-01   3.0982247e-01
  -4.1818631e-01   9.6757647e-01
   7.4895686e-01   3.9794633e-01
   6.6235129e-02   1.3822062e+00
   5.4159630e-01   4.6596251e-01
   5.5986742e-01   9.9218584e-01
   2.5108204e-01   1.0422372e+00
   3.3380833e-01   9.6253918e-01
  -3.7292878e-01  -4.8997898e-01
  -3.6861092e-01   8.4556153e-01
   7.5236874e-02   8.9334284e-01
   3.3412525e-02   4.7726467e-01
  -5.9705138e-01   8.6983961e-01
  -6.9991028e-01   8.9697928e-01
  -8.0149533e-01  -5.7570929e-02
  -2.2320646e-02   7.6559477e-01
  -2.4000567e-02   8.6014491e-01
  -7.2340574e-01  -6.1271154e-01
   2.5159740e-01   1.6189785e+00
   2.7513505e-01   1.6857786e+00
   7.5018402e-02   1.0066736e+00
  -4.5595019e-01   9.8915621e-02
  -6.5739504e-01  -3.5068615e-01
  -3.9951171e-01  -4.5258225e-02
   1.8981900e-01   1.1404116e+00
   1.4666906e-01   1.5544792e+00
   2.7255126e-01   9.1791120e-01
  -6.2177162e-02   2.4397301e-01
  -2.0640714e-01   7.3781359e-01
   3.7589271e-02   2.0386898e+00
  -4.9359260e-01  -5.0226163e-01
  -1.1375870e-01   1.5620334e+00
  -5.1837430e-01  -3.9837060e-01
  -1.5207640e-01   3.1041938e-01
   3.6960336e-01   1.4890252e+00
   2.6764352e-01   1.1011570e+00
   8.1706419e-02   1.0549104e+00
   2.6693576e-02   6.7581818e-01
   1.3693762e-01   1.4109771e+00
   3.7414101e-01   1.3006925e+00
   4.3180194e-02   1.0823500e+00
   1.3186826e-01   1.0708671e+00
   5.9552983e-01   1.3226279e+00
   5.5328696e-01   1.2678597e+00
  -1.2385713e-01   6.7791054e-01
  -5.0299207e-01   7.9994134e-01
   8.8500271e-01   1.3637230e+00
   1.4850785e+00   1.7245137e+00
   1.0687318e-01   2.1557334e+00
  -6.0657219e-01   1.3396847e+00
  -2.3315325e-01   1.0847996e+00
  -2.2276659e-01   6.7829306e-01
   8.4063341e-02   1.1357067e+00
   4.4023014e-01   1.8737518e+00
   7.6359587e-01   1.5371432e+00
  -5.7904408e-02   8.1320149e-01
  -4.2209074e-01   1.1414916e+00
  -6.4723580e-02   1.0971811e+00
   7.9452385e-02   1.4609099e+00
  -6.2630622e-01   1.2117395e+00
   1.5522065e-01   1.1564540e+00
  -1.5419801e-01   4.1895237e-01
  -4.0340099e-01  -5.4190809e-01
  -4.2024984e-01  -7.1727789e-01
  -5.1224270e-01  -6.8088311e-01
   3.5094092e-01  -2.8680060e-01
  -6.1247163e-01   3.2145188e-01
   1.5774540e+00   9.4334028e-01
  -9.7988057e-01   3.6763050e-01
  -1.1269384e+00   4.8889408e-02
  -1.9128804e+00  -1.0223832e+00
  -1.3037192e+00   2.0000648e-01
  -2.3044941e+00  -5.4332084e-01
  -9.6197783e-01   6.4061412e-01
  -7.2315980e-01   4.1815519e-01
  -6.0295962e-01   6.4320104e-01
  -1.3477479e+00   4.3338550e-01
  -8.1438963e-02   1.2408413e+00
   9.3670443e-01   1.4491847e+00
  -4.9630753e-01   4.2879826e-01
   1.1897963e+00   5.9297902e-01
   9.4107456e-01   8.7887049e-01
   4.7664341e-01  -3.3447769e-01
   9.5843507e-01  -3.3596805e-01
  -8.5601825e-03   1.2911836e-01
   9.2040941e-01   8.7526245e-02
   5.5087119e-01  -3.8308200e-01
   1.2808958e+00   2.3267632e-01
  -2.8707375e-01  -5.3017304e-01
   5.8786161e-01   2.7483885e-01
   8.5973063e-01   1.0614478e-01
   1.1571144e+00   5.7125409e-01
   1.3126191e+00   3.8014819e-02
   2.1337670e-01   1.7965925e+00
  -1.0970774e+00   3.8291142e-01
  -7.5933854e-01  -1.4916774e-01
  -1.1761650e+00  -1.3543442e-02
  -1.2350502e+00  -9.0212958e-02
  -2.5134776e-01   1.6001677e+00
   3.1881972e-02   1.2183045e+00
   1.5894014e-01   9.4873161e-01
   3.5832195e-01   1.3968904e+00
   6.9419269e-02   1.5190802e+00
   5.4706131e-02   1.4938202e+00
  -3.7669912e-01   1.3314692e+00
  -8.4101325e-01   5.1048544e-01
  -5.6076274e-01   1.0571964e+00
  -6.4836867e-01   9.7228922e-01
  -1.2571022e+00  -1.3371007e-01
   9.4197580e-02   1.3027527e+00
   2.8038428e-01   5.9473277e-01
   6.1361155e-01   1.1580775e+00
   4.4553180e-01   5.0262012e-01
   9.9476785e-01   1.1309407e-01
   1.0615955e+00   5.1395494e-01
   6.5825171e-01   7.3527317e-01
   3.8805086e-01   3.9293705e-01
   5.0759076e-01   2.2614723e-01
   6.7541240e-01   4.7679960e-01
  -1.0769797e+00   7.0327660e-02
   6.5160874e-01   5.4716094e-01
   1.3476217e+00   3.2331898e-01
   6.7463377e-01   7.4070129e-01
  -6.1204325e-01  -1.6917835e-01
   2.2048697e-02   4.1681150e-01
   3.1860132e-01   8.6738002e-01
   6.6503830e-01   4.4894032e-01
  -9.8914797e-03   1.3848056e+00
   8.0910519e-02   3.5013510e-01
   4.7961325e-02   4.8396835e-01
   5.2911025e-01   7.1901906e-01
   2.6782521e-02   1.0153967e+00
   3.4118103e-02   8.4977772e-01
  -2.7864733e-01   7.6307872e-01
  -8.1345851e-03   5.5253093e-01
   6.2062588e-02   1.8975047e+00
  -9.3816022e-02   1.9360528e+00
  -3.2494980e-01   1.0595377e+00
  -3.6986599e-01   1.4864517e+00
  -6.3250618e-01   1.4309273e+00
  -4.9511380e-01   1.8053467e+00
  -1.4854428e-01   8.0378578e-01
   8.2860953e-01   6.0274123e-01
  -3.4448045e-02   1.1340942e+00
   3.3374039e-02   1.1446371e+00
   4.0221498e-01  -6.3660631e-02
  -4.2871402e-02   2.8043183e-01
   3.8823294e-01   6.8128686e-01
   3.2824469e-01   8.5551899e-01
   5.9011863e-01  -5.6897244e-01
  -1.4743965e-01   8.1141568e-01
  -5.6906243e-01  -2.9796854e-01
  -1.0125060e+00   2.8198139e-01
   7.1812203e-02   3.8901110e-01
   4.4587810e-01   8.5256126e-01
   8.4057088e-02  -2.7464664e-01
   2.5313233e-01  -2.6431891e-01
  -1.8718439e-01   6.2292221e-01
   6.5490932e-01   1.2471867e+00
  -6.6386257e-01   8.4522290e-01
   2.8464032e-01  -5.2950612e-01
  -1.1395621e-01   7.7027766e-01
   4.8934319e-01   1.5342935e+00
   4.1918795e-01   9.9607262e-01
   3.5182876e-01   1.5750410e+00
  -6.0797861e-01   2.9384271e-01
  -4.2422395e-02   7.4664234e-01
  -2.8156898e-02  -3.9053356e-01
  -7.6030851e-01   6.3913457e-01
  -5.3186113e-01  -1.7235427e-01
   3.0335326e-01   2.3684018e-02
  -1.3971773e-01   2.6895929e-01
   4.5380302e-01   8.6484896e-01
  -1.4568132e-02   4.5739530e-01
   1.5540062e-01   1.6836721e-01
   5.8668015e-01   1.0251974e+00
   2.1914893e-01   1.5950792e+00
  -5.6295697e-01   1.0860068e+00
  -3.7572972e-01   5.6631545e-01
  -7.6947501e-01   3.5064117e-02
   3.8363474e-01  -1.6186370e-01
   8.7028999e-02   9.9650398e-01
  -2.8964335e-01   4.1221854e-01
  -7.5870182e-01   6.0897507e-01
   5.9063896e-01   7.2570310e-01
   2.1172125e-01   1.2004123e+00
   9.4918304e-01   1.3283623e+00
   6.9313535e-01   1.1564690e+00
  -1.4506203e-01  -4.1173306e-01
  -6.2135337e-02   5.5138001e-01
  -1.9470057e-01   7.8664448e-02
  -8.4147467e-02  -7.1486947e-02
   3.3979985e-01   8.6107130e-01
  -2.3868487e-01   1.1496536e+00
   4.2551385e-01   1.0088505e+00
   1.8886488e-01   1.9077630e-02
  -6.1506792e-02   9.3079397e-01
  -7.1707014e-01  -5.0313895e-01
  -2.8345259e-01   4.0950535e-01
  -5.8700111e-01   4.0430169e-01
  -7.9500948e-02   1.3031712e+00
   5.0237735e-01   2.4793816e+00
   1.2945506e+00   1.6804958e+00
  -1.7146580e-01   2.1343872e+00
   3.0963825e-01   2.5267324e+00
   3.0736781e-01   2.4223868e+00
   4.2321930e-01   1.3692850e+00
  -2.3687252e-01   1.4050619e+00
   1.3869634e+00   2.1109042e+00
  -4.1997269e-01   7.8060676e-01
  -2.2232271e-01   8.6765473e-01
  -1.6257100e+00   5.1279787e-01
  -6.8605577e-01  -9.1295526e-02
  -6.1948126e-01   1.6454987e-01
  -3.6370869e-01   4.1720986e-01
  -2.4820325e-02   1.1778720e+00
   4.3867830e-01   1.4823657e+00
  -4.3952224e-02   9.2077482e-01
   3.0267501e-01   3.5446056e-01
  -5.5622272e-01  -7.6241253e-02
  -5.6498756e-01  -4.4781185e-02
   6.9425743e-02   1.3184852e-01
   5.8017744e-01   5.0568779e-01
   1.4136373e+00   1.1963057e-01
   8.7053760e-01   1.8148273e-01
  -2.3111754e-01   7.1640997e-01
  -2.0396253e-01   2.7048900e-01
  -5.1705271e-01   1.3618701e-01
   3.0469260e-01   2.8671858e-01
   1.7746899e-01   1.0548808e+00
  -3.1619865e-01   1.3131580e+00
   7.9625486e-02   1.6597923e+00
  -4.3140475e-01   1.5768874e+00
  -1.9131563e-01   1.5842729e+00
  -2.4990734e-01   5.7760563e-02
  -3.5667252e-01  -2.0099554e-01
  -4.0288715e-01   3.9818664e-01
   3.4209324e-01   1.2263535e+00
   2.8445794e-02   1.3502820e+00
   3.9585752e-01   1.4798944e+00
  -3.0640706e-02   3.6511191e-01
   5.3194306e-01   7.3166930e-02
  -2.6630993e-01   4.7813535e-01
  -4.6526086e-02   8.5707994e-01
   7.2570135e-01   9.9604656e-01
  -5.5304134e-01   7.2133764e-01
  -3.9806929e-01   3.1496964e-01
   3.9034836e-01   8.7657553e-01
   4.8093324e-01   1.7084878e+00
  -7.4019794e-01   2.6822679e-01
  -3.5065191e-01   5.8740712e-01
  -4.5532855e-01   4.9879522e-01
  -6.9899371e-01  -2.3140821e+00
   1.2626117e+00   1.4119596e+00
   2.5129154e+00  -4.8667183e-01
   8.4694380e-01   1.8956637e+00
   1.2367266e+00   1.6256433e+00
  -3.0559205e+00  -4.6540694e-01
   9.6910688e-01   1.7726197e+00
   6.9028832e-01   1.4076920e+00
   1.0918831e+00   1.8455882e+00
  -1.1664468e+00   8.2549030e-02
  -1.1547425e+00  -2.3396026e-01
  -6.9871771e-01   4.7363994e-01
  -7.8564312e-01  -9.5009102e-02
  -2.9971210e-01   4.7066383e-01
  -5.6274160e-01  -2.5898933e-01
  -9.3384866e-01  -4.1813178e-01
  -4.4054965e-02  -1.5713858e+00
  -5.5062645e-01  -3.1651408e-01
   9.9718936e-02   5.6030623e-01
   1.2412533e+00   1.2050976e+00
  -7.1756277e-01   9.9203610e-02
   1.0979010e+00   5.2791147e-01
   9.5909758e-02   1.6169654e+00
   9.8123136e-02   1.2156079e+00
   5.6159648e-01   1.1944785e+00
   1.9077200e+00   8.4690272e-01
   6.9115973e-01   8.7674965e-01
   1.1716608e-02   3.9846688e-01
  -4.4875944e-02   1.1499174e+00
  -2.2034560e-01   7.5830954e-01
   9.0758058e-01   5.3059934e-01
   6.3764812e-01   1.2716935e+00
  -6.6278794e-01  -1.3682624e-01
  -2.4938704e-01   1.3758135e+00
  -7.3812401e-01   2.3589224e-01
   1.0647682e+00   2.8615220e-01
  -6.3446565e-01   1.5345814e-01
  -7.5618878e-01   1.2745928e+00
  -2.1291156e-01   1.0014755e+00
  -8.0908327e-01   1.2384847e+00
  -5.9788758e-01  -5.4708935e-01
  -4.4008748e-01   2.7367268e-01
   3.0554395e-01  -5.3343941e-01
  -9.4946723e-01   6.3044504e-02
  -6.9035516e-01  -1.4586296e+00
   3.4386236e-01   1.9786072e-01
  -8.0934465e-01   1.8758347e+00
  -1.3983398e+00   1.6952165e+00
  -8.9719608e-01   1.8110870e+00
  -1.5488944e+00   1.2896454e+00
   1.0602161e+00  -1.1571531e-01
   1.1626213e+00  -8.7027981e-01
  -5.9326714e-01   1.1024474e+00
   1.1508481e+00  -1.7535435e-01
   1.1455930e+00  -2.4637128e-01
  -4.4000640e-01   9.5359484e-01
  -3.1879793e-01   9.3952310e-01
   1.4865680e+00  -1.2882852e+00
  -6.9613628e-01   1.7125415e+00
   9.3928781e-01   6.9188028e-01
  -3.8749753e-01   1.5344404e+00
  -4.7675365e-01   1.9775234e+00
  -8.0606330e-01   1.9368619e+00
  -3.4807312e-01   4.5280310e-01
  -5.1686709e-01   9.5463408e-01
  -8.6307971e-01   1.8237786e+00
  -8.5229875e-01   1.7528108e+00
  -7.2037101e-01   2.0153937e+00
  -1.8691880e+00   7.9995201e-01
  -8.3423458e-01   2.5271523e+00
   1.0420474e+00   5.4985644e-01
   8.3948044e-01   2.6108729e-01
   1.0271988e+00   1.0006509e+00
   8.9809389e-01   6.1865153e-01
   2.4661713e-01  -1.4967880e-01
   6.3464821e-01   9.2152021e-01
   1.0337552e+00   1.1248242e+00
   6.8371148e-01   1.0940376e+00
   7.7963295e-01   1.0027779e+00
   2.9001421e-01   7.1947954e-01
  -1.9195158e+00   8.3039704e-01
   7.0355703e-01   9.2802049e-02
  -8.0099634e-01   9.6254555e-01
  -4.0985364e-02   6.0768626e-02
   8.3247317e-01   9.6764596e-01
   1.1815429e+00   5.2879868e-01
   7.9615894e-01   7.5212611e-01
  -4.7815499e-01   9.0775461e-01
   9.2100751e-01   1.1632140e-01
  -1.0237130e+00   1.0105870e+00
  -4.8058897e-01   1.0348799e+00
  -1.0481439e+00   5.8452532e-01
  -2.8083962e-01   5.2080471e-01
   9.1885910e-02   1.5125655e+00
  -5.2082450e-01   1.7561068e-01
  -9.2351526e-02   1.2454376e+00
   4.5231043e-01   4.7984991e-01
   3.3717989e-02   4.3935090e-01
  -7.5327249e-01   4.3638678e-01
  -7.4760684e-01   1.9011601e-01
   4.6662104e-01   1.1249615e+00
  -5.8311434e-01  -7.1453700e-02
   4.1727681e-01  -2.2307391e-01
   7.1693200e-02   8.1136785e-01
   1.9533376e-01   7.5969322e-01
   2.5421942e-01   1.0836589e+00
  -9.4464865e-02   1.6098246e+00
   2.6706596e-02   1.1186909e+00
   2.3621139e-02   9.9520789e-01
   5.7794610e-01   1.0251124e+00
   5.5841000e-01   9.6948462e-01
   6.3905301e-01   1.0600211e+00
   4.7107324e-01   9.4039329e-01
   1.0603999e-01   1.0240924e-01
   2.6960173e-02   4.0243800e-01
   8.5752815e-01   1.4202350e+00
  -5.4258868e-01   9.5258837e-01
   1.1118190e+00   1.3053970e+00
   6.1094627e-01   1.1935729e+00
   3.3657589e-01  -1.1418930e-01
  -6.5411333e-01   4.5487497e-01
  -9.5422852e-02   1.3859076e+00
   4.7649014e-01   7.1770398e-01
   4.3329385e-01   1.6925726e+00
   1.1222781e+00   2.1284303e+00
   1.0899597e+00   2.1180919e+00
   9.0274975e-01   1.1866906e+00
  -2.6871451e-03   1.2269192e+00
  -1.1186430e+00  -3.9309264e-01
  -3.3525323e-01   5.3128299e-01
  -1.6109966e-02   5.0288628e-03
   1.6318840e-01   1.2626234e+00
  -9.8158783e-01  -1.2624339e-01
  -1.0809291e+00  -8.4880811e-01
   1.0878010e-01  -2.0945012e-01
  -9.6269754e-01  -8.2736117e-01
  -6.1576125e-01  -2.1747021e-01
   1.3324184e-01   5.2447321e-01
  -7.3724348e-01   2.8290425e-01
  -2.3077400e-01  -4.6552536e-01
  -4.3444977e-03   6.9686401e-01
   1.0760697e-01   1.1160944e+00
   5.2937022e-04   1.1504426e+00
   2.8454671e-01   1.7380778e+00
   2.3992085e-01   1.9358438e+00
   3.6620688e-01   2.1665440e+00
   1.7013410e-01   2.6316630e+00
  -4.6521520e-01   2.8314196e+00
  -1.6631716e-01   2.1767615e+00
  -1.0873524e-01   1.6046434e+00
  -1.1254569e-01   1.1444094e+00
   3.0048517e-02   9.5843978e-01
   1.4945609e-01   6.2360736e-01
  -5.4905177e-01   9.3686479e-01
  -1.0133339e-01   1.2739481e-01
  -3.9603492e-01  -2.3649043e-02
  -3.2905785e-01   9.4022400e-02
  -4.7133716e-01   6.3555670e-01
  -4.0408348e-01   6.1792490e-01
   4.0377067e-01   5.4278202e-01
   2.7111675e-01   6.7572115e-01
  -1.9231584e-01   7.9901090e-01
   9.2225636e-01  -1.2271412e-01
  -1.6923946e-01   7.6395817e-01
  -1.2206921e-01   8.6407957e-01
   6.4608760e-01   1.2351881e+00
  -7.9485560e-01  -1.9444086e-02
  -2.8949634e-01   5.9538569e-01
   9.1499296e-02   1.1215533e+00
   1.1358851e+00   7.5717664e-01
  -6.5999823e-02   7.4058931e-01
  -1.4396251e-02   5.7291481e-02
   7.8926773e-02   3.0260459e-01
   1.0830739e+00  -2.1598770e-01
   1.3985721e-01  -1.1627074e-01
   2.7385076e-01   5.9202150e-01
   6.7200667e-01   6.6365561e-01
   2.1771692e-01   5.4321730e-01
   3.2026825e-01   4.9643449e-01
   2.7885048e-01   4.9662669e-01
   2.6271135e-01   2.5554073e-01
   3.0117235e-01  -5.5855453e-01
  -3.6035642e-02   4.7833109e-01
   3.2860186e-01   5.4484014e-01
  -1.1601731e+00   1.7940748e+00
   4.2026134e-01  -3.6349256e-01
   6.4757323e-01   7.2579333e-03
  -9.8506156e-02   3.3589132e-01
  -9.2486909e-03   4.8306111e-01
  -1.7286391e+00   2.0470020e+00
  -1.7726740e+00   1.9070516e+00
  -9.0135221e-03  -1.9055206e-01
  -1.4196988e+00   1.7787444e+00
   1.1464815e+00  -1.0340020e+00
   9.2683904e-01  -1.9074961e-02
   4.4831659e-01   1.1073275e-01
   4.6941695e-01   9.9255946e-01
  -6.1412193e-01   3.5263233e-01
  -9.7386287e-01   3.1474881e-01
  -1.0217190e-01   2.9350165e-01
  -8.5231587e-02   9.9668085e-01
   1.6125928e-01   4.2356606e-01
   5.3277995e-01   3.5804835e-01
   4.6174330e-01   1.2192162e-01
  -7.9760833e-01   5.0974072e-01
   1.0421355e-01   1.1385155e+00
  -2.0930226e-01   1.3338304e+00
   1.9055875e-01   1.3825880e+00
  -4.1071638e-01   3.9090279e-01
  -5.9700601e-01   4.7606133e-01
   2.6377062e-01   8.6337452e-02
   4.7988277e-01   8.1742058e-01
  -8.1575571e-01   7.4825516e-01
  -7.5736147e-01   3.4721801e-01
   8.2482584e-02   8.2717313e-01
   3.2447004e-01   1.5639701e+00
   6.7262580e-02  -7.2476552e-01
   3.8460504e-01   1.0629484e-01
   2.1586240e-01  -1.3714721e-01
   2.4967499e-01   3.8024176e-01
  -1.5302949e-01   1.5114838e+00
  -3.5183364e-01   2.0091554e+00
  -2.5146286e-01   1.5906698e+00
   2.5098404e-04   2.2222923e+00
   9.8851279e-02   1.3147107e+00
   3.0837665e-01   1.6149426e+00
  -1.8297295e-01   2.3870489e+00
   8.7665887e-01   2.2877326e+00
   4.4702999e-01   2.1489836e+00
  -5.8583247e-01   2.9342293e+00
  -4.0647203e-01   1.9348376e+00
  -8.6842210e-02   1.3646587e+00
  -1.6821127e-01   2.1120209e+00
   2.8878786e-01   5.0103891e-01
   4.0654954e-01   4.0713873e-01
   2.1091206e-01  -3.3822753e-01
  -8.8605252e-01   1.8272261e-01
  -4.4848377e-02   1.1264168e-01
  -4.7159548e-01  -7.7596563e-02
   4.4868104e-01   9.1677647e-01
   5.0305502e-01   1.1039577e+00
  -4.4920962e-01   1.1314102e+00
   5.4491787e-02   1.4309766e+00
  -3.3084878e-01   4.3180685e-01
   7.2556661e-01   4.4255434e-01
   2.5055145e-01   6.6592114e-01
   4.0215029e-01   3.7311203e-01
   1.6452748e-01   1.0129474e+00
   1.5223983e-02  -2.0022149e-01
   1.7024330e-01   1.3752299e+00
  -1.1692354e-01   8.6271976e-01
  -8.2136295e-01   1.1024908e+00
   9.6121708e-02   6.3219881e-01
  -2.6200802e-01   6.0098663e-01
  -1.4151543e-01   1.1311104e+00
  -6.0295936e-02   1.3074125e+00
  -7.2081700e-01   1.1128712e+00
  -4.4329063e-01   1.2720690e+00
  -4.4007561e-01   1.0414372e+00
   3.1612730e-02   8.4641998e-01
   1.1715608e-01  -2.5159056e-02
   7.2859485e-02   8.2787839e-01
   9.2679947e-01  -5.1905462e-01
   7.5904311e-01  -1.0497647e-01
  -7.9414323e-01   9.1763105e-01
  -8.6369114e-01   1.1294599e+00
  -8.3965327e-01   3.1307831e-01
  -1.1907512e-01   1.5643488e-01
   8.4631630e-01   1.6859289e-03
  -5.9072904e-01   1.0788248e+00
  -3.5789364e-01   2.1420462e-01
  -2.9742682e-01   4.0004603e-01
  -4.9502573e-01   5.7844672e-01
  -3.7630588e-02   8.0527017e-01
  -8.1816852e-02   1.5590970e+00
  -4.3508962e-02   9.5013814e-01
   3.8737563e-01   9.6933789e-01
   1.8808649e-01   6.7801484e-01
   1.5341134e-01  -1.3256026e-01
   2.0753164e-01   5.2366932e-01
  -5.8508527e-03   2.5923424e-01
   4.2341894e-01   2.3151414e-01
   9.8191411e-01   1.3110644e-01
   6.8049638e-01   4.1084972e-01
   5.4577384e-01   1.1510894e+00
   4.6266540e-01   5.3297204e-01
   5.2308742e-01   7.2961481e-01
  -3.1325767e-01   4.9898394e-01
  -6.9087895e-01   8.1539737e-01
  -7.2513394e-01   5.4326719e-01
  -6.3758984e-01   7.2163528e-01
   9.6590584e-01  -3.2825708e-01
   5.2732232e-01   4.2465554e-02
  -7.5693252e-01   3.0504768e+00
  -9.4966512e-01   2.5271413e+00
  -4.8283257e-01   2.0968134e+00
   4.3206828e-02   2.6237774e+00
  -5.1833267e-01   3.3139561e+00
  -8.1232902e-01   2.8142089e+00
  -3.6339498e-01   2.5390314e+00
   1.5595122e-01   2.6093889e+00
  -4.7594717e-02   3.4166163e+00
  -1.7340494e-01   2.5563695e+00
  -4.8978054e-01   2.2699261e+00
  -1.2987180e+00   2.0695722e+00
  -6.9300053e-01   2.7333009e+00
   3.5409168e-01   1.3621816e+00
   4.5798918e-01  -1.0863831e-01
   1.0394216e+00  -1.5341218e+00
   3.6982503e-01  -2.3115480e-01
  -1.6297317e-01   5.8068383e-01
   1.1781721e-01   1.2908642e+00
   1.7718558e-01   2.0612365e+00
   3.4845929e-01   8.2972529e-01
   1.2981623e+00   6.2798165e-02
   5.3212627e-01  -6.5951473e-01
   1.0687745e+00  -1.2310499e+00
   1.1216196e-01   3.6639366e-02
   4.5573305e-01  -2.1482152e+00
   2.1805314e-01   1.8911969e-02
   4.1760347e-02   1.5159081e+00
   5.7187863e-02   1.2890257e+00
  -1.0978484e-01   1.1297394e+00
  -2.7095484e-01   1.6340498e+00
  -2.0691327e-01   1.7687193e+00
  -3.1971022e-01   1.8602829e+00
   2.9791533e-01   1.9136517e+00
   4.0173604e-01   1.6122899e+00
   2.8335431e-01   2.3914171e+00
   5.4061276e-01   2.0023615e+00
   3.3142211e-01   1.9255143e+00
   2.8947324e-01   2.2361160e+00
   6.3784145e-01   1.2960671e+00
   6.7635282e-01   1.8696652e+00
  -3.2261472e-01   1.0611255e+00
  -2.1475952e-01   8.0513891e-01
   5.8093452e-02   3.7739376e-01
   1.9281735e-02   6.8461001e-01
  -5.4470652e-02   7.8743268e-01
  -2.8734271e-01   4.5362384e-01
  -2.6151353e-01   5.1630775e-01
  -1.8076677e-01   1.7634222e-01
  -4.6328971e-01   2.6319121e-01
  -3.9219363e-01  -3.5935192e-01
  -2.4140711e-01   3.6467098e-02
  -1.7726094e-01  -3.4937714e-01
  -1.3204901e-01  -4.4387782e-01
  -1.8751035e-02   1.7389456e+00
   4.0654551e-01   1.4007948e+00
   6.0068644e-01   1.0952882e+00
   4.9736953e-01   1.0027928e+00
  -1.1378421e-01   2.1977739e+00
   5.2611615e-02   9.7038016e-01
  -2.2463439e-01   8.9791914e-01
  -5.1734122e-01   9.2359431e-01
  -2.8273711e-01   1.4151389e+00
  -7.8876359e-02   9.5514261e-01
  -5.0713296e-01   5.3615629e-01
  -1.5988169e-01   4.7314073e-01
   4.6278236e-02   1.7494410e-01
   2.3359185e-01   1.0018492e+00
   3.7619900e-02   7.9822501e-01
   1.3833936e-01   7.5457640e-01
   3.6468246e-01   2.9120859e-01
   2.3397686e-02   2.8286015e-01
  -5.2081493e-01   6.5168833e-01
   3.6583646e-01  -7.4412610e-01
   6.4627740e-04   9.3851600e-02
   1.3666563e-01  -2.5836893e-01
   2.5939923e-01  -1.2651562e-02
  -2.2726900e-01  -1.6137013e-01
  -5.2720008e-01   1.7880440e-02
   1.4752805e-02  -3.3851261e-01
   1.8873688e+00  -5.4927138e-01
   1.0219194e+00   5.7360209e-02
   4.6599978e-01   9.5815700e-01
  -6.1731845e-01   1.2602832e+00
   6.6586143e-02   1.8127245e+00
   4.2561390e-01   2.2545717e+00
   2.1166069e-01   1.9141777e+00
  -3.9159494e-01   9.5935075e-01
  -2.2167517e-01   1.7518098e+00
   1.6480773e-01   2.2447552e+00
  -5.6512476e-01   9.4303413e-01
  -1.8316713e-01   1.3478777e+00
  -2.8178825e-01   1.0043877e+00
   2.3255816e-01  -2.4271559e-01
  -1.4856505e-01   1.0190963e+00
  -2.7771408e-01   1.6389496e+00
  -2.3823082e-01   9.5760707e-01
   1.7861794e-01   1.0275246e+00
   6.6444278e-01   1.2053043e+00
   1.9836844e-01   1.4135883e+00
   1.9636735e-01   2.2776608e+00
   3.2920810e-01   1.7401728e+00
   9.0489881e-02   1.9891068e+00
   1.8758743e-01   1.3945584e+00
  -9.2991081e-01   1.9572500e-01
  -4.9833237e-01   1.0470406e+00
  -5.7821956e-01   5.3426492e-02
  -4.8559673e-02   2.8641871e-01
  -6.7870071e-01  -2.5196680e-03
  -6.6269475e-01   4.3212986e-01
  -7.1587506e-01   5.2168950e-02
  -7.6809126e-01   1.2974583e+00
   1.5685656e-01   1.7518744e+00
  -8.0803529e-02   2.3881341e+00
   3.4209853e-01   1.6512975e+00
  -7.4083328e-03   2.1269939e+00
   5.1165373e-01   2.1472953e+00
   2.4432795e-01   2.2339975e+00
  -3.6338173e-02   2.2565904e+00
   6.6238432e-02   1.3166328e+00
  -4.3239700e-01  -2.6791657e-01
  -5.3784025e-01  -2.4777089e-01
  -2.7894484e-01  -3.3397532e-01
   4.7607263e-01   1.5921808e+00
   7.3441479e-01   1.2184690e+00
  -3.7578454e-01   2.1713863e+00
  -2.1366925e-01   1.4394184e+00
  -5.5640635e-02   2.0172160e+00
   1.7443863e-01   2.0637045e+00
   4.3972015e-01   1.5801115e+00
   1.0863082e+00   1.8772974e+00
   3.3953389e-01   1.6696176e+00
  -2.7123860e-01  -4.0185755e-02
  -2.9463360e-01   5.4453091e-01
  -9.5190397e-02   1.1058138e+00
  -2.3921220e-01   1.2099162e+00
  -1.6859587e-01   9.7281596e-01
  -2.5097460e-01   5.4412887e-01
  -6.4282154e-02   7.7520892e-01
   8.8487034e-01   1.6677196e+00
   1.4107554e+00   2.6140391e+00
   1.3381383e+00   2.8236819e+00
   1.0717422e+00   3.0383641e+00
   9.4401518e-01   1.8425574e+00
  -1.7790116e-01   4.4835993e-01
  -7.5472240e-01   5.4774036e-01
  -1.1390103e-01   1.2683228e+00
  -5.8948601e-01   6.3441261e-01
  -7.0598314e-01   3.7508788e-01
  -6.2017579e-01   8.5177565e-01
  -6.6320914e-01   9.4410162e-01
   7.5947597e-02   1.0080746e+00
   6.6082246e-01   1.4795721e+00
   8.8953328e-01   7.4980706e-01
  -7.6361028e-01   1.0309229e+00
   1.6432312e-01   1.3432449e+00
   1.6329463e-01   1.1236095e+00
   3.5074851e-02   5.2884828e-01
  -1.0998329e+00   2.2806635e-01
  -5.5760677e-01   2.9734058e-01
  -5.9311292e-01  -2.7768249e-01
  -1.9022574e-01  -2.6871741e-01
   2.2704729e-01  -2.3717497e-01
  -2.1597320e-01  -2.8631994e-01
  -1.4493623e-01  -8.6482380e-01
  -3.5963112e-01  -6.6573428e-01
  -3.7488123e-01   8.4857953e-01
  -3.4346483e-01   7.8353969e-01
   3.8542994e-01   9.7097521e-01
  -1.0720046e-01   9.7216903e-01
   4.5124580e-01   8.2233412e-01
  -1.2580947e-01   1.1881846e+00
   6.5071146e-02   1.0333913e+00
   4.2333361e-02   1.1528719e+00
   5.3954530e-01   7.9662286e-01
   1.2779643e-02   5.0183991e-01
   3.6321711e-01   8.2213191e-01
  -3.2253829e-01  -3.0885234e-01
  -2.3518586e-01   1.9391468e-01
  -1.5273952e-01   4.1489589e-01
  -3.3447999e-01  -3.6324640e-03
  -2.7347729e-01   3.5708413e-01
   8.3799497e-02   7.4210325e-01
   1.5009482e-01   3.1931868e-01
   3.6952647e-01   7.2646016e-01
   5.6640949e-01   2.2070912e-01
  -3.0380601e-01  -1.7845793e-01
  -4.1130589e-01  -3.4695553e-01
  -3.8817888e-01  -2.6436262e-01
  -1.5077984e-01  -6.9652093e-01
  -4.2337085e-01  -1.2061831e-01
   9.6384501e-02   1.1410741e-01
   3.5630793e-01   2.4964943e-01
   5.1084631e-01   3.4945217e-01
  -4.5772921e-02  -4.7865933e-01
   9.3157785e-01   1.2853986e+00
   5.7143800e-01   9.1327269e-01
  -1.1327149e+00   7.7209447e-01
  -1.0917054e-01   7.3474389e-01
  -3.8323011e-01   2.5916834e-01
  -4.0023474e-01   6.3925766e-01
  -1.1177249e-01   8.5310274e-01
   2.5798189e-02   1.7077106e-01
   5.3400518e-01   8.2197120e-01
   2.3561342e-01   4.6903131e-01
  -5.1137865e-02   1.6652559e-01
  -3.2146859e-02   4.4850626e-01
  -3.3482503e-01   2.2937283e-01
  -8.0996745e-01   1.5333020e+00
  -1.5347878e-01   1.6323339e+00
  -4.5914818e-02   9.4662417e-01
  -1.5508215e-01   2.3346523e+00
  -8.7618311e-02   6.4591266e-01
  -3.2391776e-01  -1.0490279e-01
  -1.1081234e+00  -4.4025601e-01
   5.1229527e-01   1.5002549e-01
   3.1559389e-01   3.4852613e-01
   4.5102025e-01   1.9314477e-01
   5.3479180e-01  -1.2637357e-01
   1.2066856e+00  -4.0703582e-01
  -3.5454183e-01  -4.9133217e-01
   3.1296705e-01  -6.4181674e-01
  -3.7909478e-02  -5.9856015e-01
  -2.8020711e-01   1.1956856e+00
  -4.7461952e-01   1.1100710e+00
  -1.6736079e+00   1.4134794e+00
  -1.2170824e+00   1.4996888e+00
  -4.6444605e-01   1.5817008e+00
  -1.7644826e-01   1.0329587e+00
  -7.1969981e-01   3.8420542e-01
  -3.7088088e-01   8.8477681e-01
   4.7118955e-01   7.3908603e-02
   8.2700380e-01   4.9893925e-01
  -5.1934589e-01   5.8114316e-01
   3.3245419e-03   9.8006566e-01
  -3.9776255e-01   8.3529617e-01
  -3.0851950e-01   1.9453885e-01
   5.5770957e-01   8.9392419e-01
  -6.1654176e-01   6.3323358e-01
  -2.1826497e-01   4.7196649e-01
   1.1503104e+00  -4.8170301e-01
   4.9768972e-01  -4.2798922e-01
   1.5311491e-01  -3.3621414e-02
   2.8695143e-01  -4.1237004e-01
   6.0172637e-01  -3.7630007e-01
   3.6206208e-01  -4.9753786e-01
  -4.0116529e-01   5.0723000e-02
   4.7394555e-01   7.2793315e-02
   7.0929211e-01   5.0014631e-01
   5.9037840e-01   5.3040676e-02
   7.7803037e-01   3.0612658e-01
   3.7586314e-01   7.1677341e-02
   4.6280361e-02   1.1026364e+00
   3.0546618e-01   1.5697742e+00
  -9.2339127e-02   1.1440654e+00
   3.1515257e-01   1.3809330e+00
   7.4142572e-02   1.8665064e+00
  -1.5174428e-01   1.5884888e+00
  -3.6851402e-01   1.1254687e+00
   1.6854492e-01   1.4558208e+00
  -4.1583487e-02   9.3619567e-01
   4.7199543e-01   5.7624322e-01
   3.6808560e-01   1.0932024e+00
  -6.1233792e-02   5.7334538e-01
   2.3286018e-01   1.0683356e+00
   3.6733157e-01   1.6957032e+00
   7.3284446e-01   8.6462535e-01
  -4.4147968e-01   3.5424274e-01
  -5.3626415e-01   3.2633340e-01
   2.1160133e-01   8.1571419e-01
  -2.2542774e-01  -6.5305941e-01
  -1.3107565e-01   1.5424620e-01
   2.9756874e-01   7.1629007e-01
  -9.9132373e-02   8.1027696e-02
  -4.8488820e-01  -1.8282996e-01
  -3.3386562e-01  -5.5494987e-03
  -2.8760057e-01   4.0144160e-01
   1.4121373e-01  -1.3340734e-01
  -2.1012388e-01  -9.6834080e-01
  -2.1070905e-02   1.5130183e-02
   3.6363611e-02  -6.0250713e-01
  -2.8310776e-01   9.4372196e-02
   1.2079192e+00  -2.3908409e-01
   2.3604369e-01   7.4785256e-01
  -5.9139662e-01   1.3457616e+00
  -2.4538567e-01   1.5005847e+00
   2.0787671e-01   1.5711585e+00
  -2.0264678e-01   2.6536415e-01
  -1.0229205e-01  -1.1085785e-02
  -7.4071814e-01   1.0498985e+00
  -3.4256895e-01   1.0767265e+00
   3.7718416e-01   1.4810594e+00
   2.0455008e-01   1.2591834e+00
   2.1814944e-01   1.4816967e+00
   1.3158168e-01   1.1952564e+00
   9.0788395e-02   1.0374207e+00
  -9.3995371e-01   8.2295519e-01
   4.2003552e-01   9.9982234e-01
  -3.4802801e-02  -1.9280927e-01
   2.3206671e-01   1.2357642e+00
  -4.5202804e-01   1.2242943e+00
  -4.2776474e-01   1.5164189e+00
   4.4443181e-01   1.3135205e+00
   2.3259998e-01   1.1452321e+00
  -3.9930187e-01   6.1586252e-01
  -4.4785080e-01   7.0215849e-01
   1.0662577e+00   1.1217177e+00
  -5.6753373e-02   8.4504097e-01
   9.6381673e-01   1.0346020e+00
  -5.3249316e-01   1.4633415e+00
  -5.1734510e-01   1.3212805e+00
  -3.4448322e-01   9.2779451e-01
   1.3005441e-01  -4.8960183e-01
   7.1918527e-01  -9.1777420e-02
  -3.1810701e-01   1.1445048e+00
  -3.9397315e-01   1.1865796e+00
   2.0732370e-01  -1.4869824e-01
   2.9648439e-02   6.0781693e-01
   4.4871443e-01   3.8773693e-01
  -1.0313422e-01   5.5947356e-01
  -2.1230044e-01   3.5440091e-01
   2.0043054e-01   3.2438965e-01
   5.4874021e-01   7.7821538e-01
   3.5313894e-01   1.4448150e-01
   8.2252946e-01  -2.9206350e-01
   4.8946847e-01   1.0311619e+00
  -4.1430833e-01   1.2331144e+00
  -1.3424577e-01   1.7742340e+00
  -8.3444197e-01   1.5726360e+00
  -6.7208185e-02   1.3556577e+00
  -3.8078204e-01   1.3448103e+00
  -4.9794431e-01   8.3751590e-01
   4.9577835e-01   1.3546033e+00
  -1.7736070e-01   7.4291725e-01
   3.8261249e-01   1.7015729e+00
  -3.7032583e-01   1.3285495e+00
  -7.2582967e-01   1.3284287e+00
  -4.0844659e-02   1.3028675e+00
  -2.7220116e-01   8.7199022e-01
  -7.8486250e-02   6.9986695e-01
   3.0581517e-01   2.6803752e-01
   3.7755443e-01   6.0201212e-01
  -2.7480888e-01   1.0683715e+00
  -1.7979039e-01   9.9723878e-01
   6.3715392e-02   6.2668186e-01
   2.4586647e-01   5.5033910e-02
  -3.2666125e-02   7.2166270e-01
   4.9863629e-02   4.8515567e-01
  -4.4157341e-02   7.3274437e-01
  -9.2840056e-02   8.5939519e-01
   1.3095563e-01   9.6653001e-01
   2.1580373e-01   6.4515391e-01
   2.8995528e-01   1.2257206e+00
  -3.8506037e-01   1.6607921e+00
   2.1049140e-01   2.2932267e+00
   6.8542475e-02   2.2587639e+00
  -4.4193835e-02   1.7438597e+00
   2.2461954e-01   1.6544149e+00
   2.6620227e-01   1.5215442e+00
   1.8119605e-01   1.6215073e+00
   5.8194969e-01   1.6364052e+00
   7.0953764e-01   1.3714352e+00
   6.3033220e-01   7.4434909e-01
   3.4258833e-01   2.4054993e-01
   4.2595710e-01   4.9304923e-01
   1.9141874e-01  -3.6494304e-01
   5.3715153e-01  -8.9112311e-01
  -2.3221708e+00   2.0048833e+00
   9.3677491e-02  -8.4283445e-01
  -2.2614658e+00   1.7204645e+00
  -2.0833970e+00   1.4655624e+00
   9.9533635e-01  -9.8903666e-01
  -2.4794483e-01  -1.6709859e-01
   7.6694902e-01  -1.2479643e+00
   6.0136799e-01  -7.3040107e-01
  -2.5038857e-01   4.3131261e-01
  -5.5320226e-01   4.4498852e-01
   1.4987568e-01   4.2775365e-01
   4.6251464e-01   5.3044513e-01
  -2.4511836e-01   8.1707482e-02
  -4.3708992e-01   4.6517456e-01
  -4.7458998e-01   1.6431649e-01
   3.7675894e-02   5.4693744e-01
   4.4237376e-01   5.0771676e-01
   3.2895227e-01   1.5986817e-01
   2.0847449e-01   9.9129461e-01
  -1.5582643e-01   4.7210062e-01
   7.0608031e-02   5.3557768e-01
  -9.5101444e-02   1.0268030e-01
  -4.1818069e-01  -2.8719007e-01
  -5.0216568e-01  -5.5790257e-02
   3.6253908e-02   1.4221436e-01
  -5.5484388e-01  -3.1853432e-01
  -7.1626036e-01  -2.8070608e-01
  -6.7208736e-02  -2.6159743e-01
   2.9692173e-01  -3.4822156e-02
   2.2986698e-01   8.6031782e-02
   3.4539848e-01  -5.7031254e-01
   5.1683659e-01  -3.6522328e-02
   3.3736286e-01   4.5441002e-01
   1.3418167e-01   1.8515669e-02
   5.0223911e-01   5.8759509e-01
   3.7044023e-01   5.4288459e-02
   4.3237547e-01   1.2204329e+00
   3.1250358e-01   1.0780073e+00
  -4.9683445e-01  -5.3088101e-01
  -4.8486983e-01  -1.6557621e-01
   4.4521886e-01   1.4839147e+00
  -3.2546552e-01   2.4437522e+00
  -9.5800521e-02   2.5515958e+00
  -4.9488679e-01   2.4149830e+00
  -3.1485341e-01   1.3398696e+00
   7.7348198e-02   1.1036948e+00
   9.5130650e-02   1.4170386e+00
   5.0976308e-02  -9.3417748e-03
  -6.5921434e-01  -3.6148630e-01
  -5.4850473e-01  -7.2405709e-03
   1.1034939e-01  -4.5207199e-02
   6.2501156e-01   1.1767611e+00
   4.0523282e-01   1.6655807e+00
  -8.1340930e-02   1.1739589e-01
  -2.3100848e-01   9.4549423e-02
  -1.8582856e-01   1.5569940e+00
  -4.9311281e-01   2.2746910e+00
   1.8513004e-01   1.6685055e+00
   4.2492627e-01   7.0813000e-01
   4.0888270e-01  -1.9732931e-01
   4.6591538e-01  -1.9695730e-01
   2.1094240e-01   5.9783078e-01
   1.6177677e-01   7.2385067e-01
   4.9867572e-01   9.4623771e-01
   2.3224117e-01   1.1206194e+00
  -2.6101715e-01   9.8992401e-01
   2.5544504e-01   1.6290144e+00
   5.8019863e-02   1.5036549e+00
   2.7158193e-01   1.9759685e+00
   4.0158646e-01   1.3195108e+00
   2.5110627e-01   1.6568071e+00
   3.3642210e-01   9.0878395e-01
   6.6799848e-01   1.1100363e+00
   3.6177572e-01   1.9012775e+00
  -1.2469084e-01   1.0409614e+00
   4.2145147e-01   2.8226231e-01
  -3.9596822e-01   8.3567216e-01
   4.5090596e-01   4.3347121e-01
   2.0876187e-01   8.0323308e-01
   3.7068822e-01   6.7654095e-01
  -3.5797190e-01   7.4678239e-01
  -6.2146750e-01   8.4977548e-01
  -1.5360911e-01   6.0386295e-01
  -6.3707256e-01  -3.4980784e-02
  -4.3371973e-01   2.8478446e-01
   9.1264223e-02   5.5021447e-01
  -6.0956617e-01   7.6538671e-01
  -1.3807074e-01  -1.5159759e-01
  -2.9397948e-01   1.3930224e-01
  -7.4992241e-01   6.2733581e-01
  -1.0086870e-01   9.6847976e-01
  -1.6602639e-01   4.5102109e-01
  -8.0961435e-02   6.0283077e-01
   5.4221113e-01   1.5043613e+00
   1.1018545e-01   1.5272481e+00
  -3.1769922e-01   1.0045301e+00
   1.2117257e-01   3.7375461e-01
  -1.8805588e-01   6.9755779e-01
  -5.3174669e-01   7.6922069e-01
   1.1221116e-01  -5.1617256e-03
  -1.5880859e-01   5.8667922e-01
   3.7038277e-01   8.6292511e-01
  -2.4972691e-01   8.8989511e-01
   1.3230577e-01   2.1643323e+00
   6.1250017e-02   5.3780365e-01
   3.4057184e-01   5.3246052e-01
  -9.7265587e-02   5.7272797e-01
  -4.7548496e-01   8.7553385e-01
  -4.5890117e-01   9.1113893e-01
  -4.8636767e-02   3.7978908e-01
   5.7964163e-02   3.9470655e-01
  -4.5117564e-02  -5.6853939e-02
  -3.8938845e-01   6.7636248e-01
  -3.7937556e-01   5.3613890e-01
  -3.7852657e-01   4.5694194e-01
   7.1773618e-02  -3.5073706e-01
  -1.0409354e-01   3.0845595e-01
  -3.7634431e-01   1.0543306e+00
   4.5758505e-01  -2.5737075e-02
  -2.1122628e-01   6.2847713e-02
  -2.2105339e-01   9.1475753e-02
  -4.6966985e-01   1.1015325e-01
   3.5260420e-01   1.7812984e-01
   2.2040387e-01   3.7017143e-01
  -2.1148371e-01   8.5046773e-01
   1.1187930e+00  -5.8683924e-01
   4.0733249e-01   4.5015309e-02
   1.1593562e-01   5.0802560e-01
  -3.4991512e-01   5.3319732e-01
  -2.9937732e-01   4.0839432e-01
  -2.5605923e-01  -4.7092549e-02
   7.1964592e-01  -4.4036582e-01
   6.5963949e-01  -5.0217712e-01
   4.9297633e-01  -3.3553774e-01
   1.4127289e+00   4.7475379e-01
   1.2143169e+00   5.4357954e-01
   9.8742385e-01   4.7211067e-01
   1.6876762e+00   1.6604244e-01
  -1.2326139e-01   1.1506500e+00
  -1.4993070e-01   1.1893264e+00
   2.1561002e-01   1.4264690e+00
  -6.2078298e-01   1.6904711e+00
   5.4644770e-01   1.6012913e+00
   1.3836392e-01   4.0782190e-01
  -6.9554966e-03   1.0299119e+00
  -4.1190875e-01   6.7631448e-01
   1.0978926e+00   5.1919961e-01
   1.3508392e+00   5.3097513e-01
  -8.9941013e-02   8.7981049e-01
   6.8648718e-01   7.1430652e-01
  -7.3278507e-02   9.8468124e-01
   8.7089123e-02   6.9681665e-01
  -1.3582283e+00   3.9611665e-01
  -6.1040755e-01  -1.8562853e-01
  -1.3035030e+00   4.5717126e-01
  -3.7327263e-01   3.0896847e-01
  -1.3941549e+00   8.6016986e-01
  -1.2359532e+00   1.4985183e+00
  -9.4833148e-01   1.1702163e+00
  -6.1130363e-01   7.5152799e-01
  -5.3928440e-01   7.5424079e-01
   4.2562253e-01   5.9283077e-01
  -8.1390740e-01   3.0824843e-01
  -7.1910500e-01   2.7508944e-01
   5.8172712e-01   9.3715613e-01
   3.1953857e-01   1.7097705e+00
  -2.6315202e-02   1.0368686e+00
   3.7317674e-01   1.8282432e+00
   2.2630553e-01   1.4275569e+00
   4.3876577e-01   1.7675708e+00
   2.7391429e-01   2.0207918e+00
  -2.1180070e-01   1.3810833e+00
  -6.0487477e-01   8.9759203e-01
  -7.7431202e-01   6.1867322e-01
  -1.5073385e+00   3.1358940e-01
  -6.4840670e-01  -9.6625185e-02
  -9.6367721e-01   6.7780113e-01
   5.2036346e-01  -1.1667041e-01
   3.7480429e-01  -9.7902361e-01
  -3.1942204e-01   7.0192585e-01
   4.0973362e-01   1.4633667e+00
   5.4673020e-01   3.4781542e-01
   3.3764203e-01   2.1227826e-02
   5.3677227e-01   1.0177831e+00
   6.5094665e-01   5.2157671e-01
   3.2491848e-01  -3.5714603e-01
   6.7382050e-01  -3.5315977e-01
   1.0614123e+00  -1.4060400e+00
   1.0050921e+00  -1.2755424e+00
   2.2327512e-01   3.2928614e-01
  -7.3188971e-01   7.1529224e-01
  -1.4556120e+00   4.3467746e-01
  -1.2478242e+00   2.6935229e-01
  -1.3742856e-01   2.7521946e-01
   2.6866766e-01   1.6017122e-01
   4.8100531e-01  -1.3813336e-01
  -4.9356984e-01   5.4897771e-01
  -5.7837344e-01   6.0604081e-01
  -8.9012095e-01   5.9049391e-01
   8.4549285e-01   1.7851479e-01
   1.1720652e+00  -9.1309691e-01
   8.9183629e-01   3.3122620e-02
   2.5754405e-01  -7.1182337e-01
  -5.0888162e-01   4.6050348e-01
  -8.6386628e-01   3.6966565e-01
  -5.6819384e-01   5.8628349e-01
   1.2852968e+00   6.1244353e-01
   1.0833072e+00   5.0085336e-01
   1.5028007e+00   2.2268597e-01
   1.5442424e+00   2.7475664e-01
  -1.1309600e+00   5.7177142e-01
  -1.0339532e+00   6.8509196e-01
  -1.1575972e+00   6.0108705e-01
  -1.2000164e+00   7.1537011e-01
   3.7624924e-01   8.4337705e-01
  -5.3729528e-01  -8.0384847e-02
  -7.1974855e-01  -8.2058357e-02
  -3.4627481e-01  -2.3180900e-01
  -3.8513094e-01  -1.8869310e-01
  -2.1172684e-01   3.1050313e-01
  -6.5151682e-01   2.4850368e-01
  -3.3610524e-01  -9.5448277e-02
   1.2115190e-01   4.8857614e-01
   2.3060281e-01   6.4360048e-01
   1.3932113e-01   8.4045984e-01
   6.4201011e-01   1.0978554e+00
   5.5909150e-01   6.1835233e-01
   1.1176883e-01   8.4390994e-01
  -9.2859163e-03   5.7919900e-01
   6.1138242e-02   6.6929967e-01
   1.5323294e-01   6.5245364e-01
   2.9247966e-01   1.0874783e+00
   1.0397947e-01   1.0528896e+00
   7.8309820e-01   1.1278527e+00
   1.2276155e+00   1.0831997e+00
   3.4342873e-01   1.2798350e+00
   5.9669524e-01   6.1301423e-01
   3.4017691e-01   9.5801289e-01
   2.8763553e-01   5.7729803e-01
  -8.2642650e-01   4.5363232e-01
   8.0339054e-02   7.8968317e-02
  -1.6199677e-01  -2.6279386e-01
  -1.8882581e+00   5.2079615e-01
   3.2226399e-01   6.7637938e-01
   1.6537046e-01   1.5217535e+00
   5.1536961e-01   8.7978609e-01
   3.5296349e-01   2.0553770e-01
   4.2870003e-01   6.8056768e-01
   1.2402558e-01   3.5617730e-01
  -2.8272987e-01   5.7566869e-01
  -4.6570516e-02   9.6941104e-01
   4.5839110e-01   1.3524255e+00
  -1.9762901e-01   1.2341637e+00
  -3.6408971e-01   1.5568745e+00
  -1.2859219e-01   1.3498779e+00
   1.7470910e-01   1.2645593e+00
   2.4018233e-01   9.8526131e-01
   4.4691731e-02   3.4177365e-01
   7.0657233e-01   5.0332950e-01
   6.3856202e-02   2.9757711e-01
  -1.4829681e-01   7.2309782e-01
  -4.5502072e-01   4.3616359e-01
  -3.8308806e-01  -3.6025816e-01
  -2.0396003e-01  -1.8847878e-01
   5.4278154e-01   1.2200645e-01
   1.4345821e-01   6.1888333e-01
   5.9442629e-01   5.9780581e-01
  -6.0024011e-02   9.4762359e-01
  -6.3299354e-01   3.3871896e-01
  -8.3295532e-01   6.0625795e-02
  -7.2565831e-01   3.2078366e-01
  -7.3064081e-01  -3.3557366e-01
   3.1448691e-01  -5.1824932e-01
  -3.4314162e-01   1.3903360e+00
  -2.7670081e-01   1.5129899e+00
   1.6373015e-01   1.5283152e+00
   2.6271424e-01   1.5889286e+00
   4.6042338e-01   1.6303374e+00
  -3.6741207e-01   1.5663710e+00
   6.6715701e-01   9.3150967e-01
   9.9710079e-01   1.8199595e+00
   6.2559455e-01   2.3423399e+00
   1.2476215e+00   2.1182317e+00
   8.6428124e-01   1.5954281e+00
  -6.7417399e-02   1.4346811e+00
  -2.6763144e-01   1.1513955e+00
  -4.4352546e-02   1.7521328e+00
  -7.9535505e-01   1.1224953e+00
  -1.1759373e+00   2.7113979e-01
  -4.2056282e-02  -6.2216002e-01
   4.0471791e-01  -6.3504506e-01
   1.7200422e-01  -7.5241386e-01
   1.1809506e-01  -1.0946665e+00
  -1.9528863e-01  -1.2514681e+00
  -1.0508571e-01  -9.5441601e-01
   1.6112939e-01  -7.5388201e-01
  -7.8959353e-01  -1.8328336e+00
  -4.6131868e-01  -6.2037583e-01
  -3.9917139e-01  -8.2647927e-01
  -8.1410701e-01  -1.7157249e+00
  -3.5148956e-01  -5.6444999e-01
   4.3801890e-01   5.2954584e-01
  -1.8817874e-01   2.7824446e-01
  -5.7888425e-02   1.0371425e-01
  -4.9161655e-01  -4.3123961e-01
   3.7531537e-01   2.3946683e-01
  -3.2912404e-01   1.0855461e-01
  -5.7681743e-01   5.5465356e-03
   1.6749540e-01   6.2282719e-01
  -2.1796330e-01   7.5566646e-01
   5.2556803e-02   4.8635428e-01
  -6.2697499e-02   6.2283804e-01
  -2.3719784e-01   6.8199797e-01
   2.8769878e-01   1.7125281e-01
  -3.6335788e-01   6.4706796e-01
   4.2898184e-01   1.1549150e-02
  -5.2951459e-01   5.2694436e-02
   3.3029920e-02  -4.1974534e-01
   4.8883599e-01   2.1865740e-01
  -1.0140887e-01   6.7590270e-01
   2.3199950e-01   5.3044885e-01
  -1.4644916e-01   7.2765614e-01
  -7.0651980e-01   5.3566379e-01
  -2.2038444e-01   4.7572334e-01
   6.2225070e-01   1.1272574e-01
   1.0798048e-01  -7.5562353e-01
  -1.3976573e-01   5.8271311e-01
   7.5673556e-01   4.7531714e-01
   7.2947462e-01   4.1805634e-01
  -5.9136061e-01   7.6718285e-01
  -3.1904891e-01   4.6331785e-01
   4.7115012e-01   1.0321022e+00
   5.6842800e-01   1.0546171e+00
  -2.6298715e-01   8.2730405e-01
   3.8847547e-01   1.1731152e+00
  -5.0368003e-01   8.5571652e-01
   1.8932675e-01   1.3537870e+00
   2.6578532e-01   1.4254999e+00
  -2.3854994e-02   9.4610043e-01
   5.9519016e-01   1.0771761e+00
   5.1404456e-01   2.7500797e-01
   5.0180814e-01   5.1821401e-01
   3.1733586e-01   5.6916842e-01
  -1.6256504e-01   1.8822396e-01
  -7.4410572e-01  -2.2284130e-01
  -3.7523589e-01   1.3424997e-01
  -1.9831455e-01   3.4007567e-01
  -4.6086224e-02   7.4766710e-02
   2.9932028e-02   3.9307292e-01
  -3.3896676e-01   5.8199973e-01
  -5.6289837e-01  -5.2664547e-02
  -1.8028918e-01   6.1138282e-01
  -3.0481704e-01   1.8230679e-01
  -1.7351991e-01   6.2833636e-01
   7.7161187e-01   7.4071560e-01
   7.9076803e-01   6.1854770e-01
  -4.1794898e-01   6.6812927e-02
  -5.4144568e-01   4.7282692e-01
   3.4326872e-01   8.0710478e-01
   2.0383198e-01   7.8751149e-01
   2.5880251e-01   4.3327183e-01
   1.7193016e-02   7.5388194e-01
  -5.1640915e-01   7.8211072e-01
   5.2272510e-01   1.0640783e+00
   5.5720906e-01   9.2803173e-01
   1.8265745e-01   9.0957263e-01
   1.9672793e-01   6.1015741e-01
   6.6525073e-01   7.0111101e-01
   1.7597379e-01   5.6425926e-01
   8.2490014e-02   7.1557848e-01
  -1.0641621e-01   3.3757724e-01
  -2.8205723e-01   9.0691211e-01
  -2.1812750e-01   7.1939047e-02
  -1.0686649e-01   2.2516041e-01
  -5.1681493e-01   4.5033873e-01
  -3.9597173e-01  -1.4062585e-01
   1.7160834e-01   1.0189824e-01
   3.0065781e-01   4.7980960e-01
  -9.1526024e-01   3.5390653e-01
  -5.7941579e-02  -6.8867777e-01
  -2.1926267e-01   3.7380735e-01
  -1.8043004e-01   1.0148428e+00
  -5.6257431e-01   3.9800963e-02
  -4.0310238e-01   2.5035719e-01
  -4.3534013e-01   5.0918770e-01
   5.4169870e-01   1.5668848e+00
   8.5279845e-02   6.7302942e-01
  -2.0970668e-01   1.1858852e+00
   3.6324416e-01   5.5531266e-01
   4.2168878e-01   6.4411777e-01
   2.6398807e-02   2.2399460e-01
   7.5185398e-02  -8.4358487e-02
  -2.9466124e-01  -2.7694209e-02
  -3.7619980e-01   5.3929718e-01
  -1.0792455e+00  -9.9500767e-02
  -8.8295930e-01   5.8775525e-01
  -6.9792648e-02   1.6330156e-01
  -6.9550617e-01   6.1030351e-01
  -1.9148521e-01   3.1219305e-01
  -2.0519236e-01   2.9301454e-01
  -8.6360600e-02   5.1172348e-01
   1.1105638e+00  -8.9159907e-02
   8.4930423e-01  -9.0206214e-01
  -5.1254091e-02   3.4687115e-01
   4.3211279e-01  -7.2360600e-01
   1.0458350e-01   1.6645404e-01
   3.6649145e-01   1.3214648e-02
   2.4920146e-02  -5.6664394e-02
   1.2083187e+00  -5.5246649e-01
   1.1402016e-01  -6.1668281e-01
   8.5279360e-01   1.2970033e+00
   3.4104445e-01   1.4712628e+00
   5.1402484e-02   1.1074423e+00
  -1.7214520e-02   1.4443910e+00
  -9.9304628e-01   6.2178996e-01
  -7.6303478e-01   2.9647644e-01
  -5.9758162e-01   5.1503718e-01
  -8.5441170e-01   6.1711090e-01
  -9.7056278e-01   8.9796121e-01
  -7.4076316e-01   1.2935797e+00
  -7.7802253e-01   1.4993395e+00
  -6.5246873e-01   1.6387964e+00
   5.4260207e-01   2.2777595e+00
  -2.7112542e-01   1.7777222e+00
  -2.5232757e-01   1.2021787e+00
   1.1671329e-01   8.0569424e-01
  -3.2825192e-01   5.0170958e-01
  -8.0847562e-02   2.1859417e-01
   4.2636436e-01   5.3258308e-01
   8.2986759e-01   6.7287298e-01
   4.8982590e-01   1.0965845e+00
   9.0063328e-01   1.3526222e+00
   1.2849704e-01   1.4097233e+00
   8.0749734e-01   5.9238704e-01
   3.7120885e-01  -4.4908849e-01
   3.5843425e-01   1.3645420e-01
   6.1133006e-01   2.0726994e+00
   4.7144403e-01   1.4083541e+00
  -1.0906194e-01   6.6728099e-01
   3.1283464e-01   6.9447580e-02
   5.7714399e-01  -1.1556411e-01
  -4.7816661e-01   5.9854255e-01
   4.1208268e-01   5.2763576e-02
  -1.6678091e-01   9.6868661e-01
   5.1417978e-02   6.1802473e-01
   1.9202970e-01   6.7614704e-01
   6.3135104e-02   6.3129223e-01
  -2.7269783e-01  -1.4429742e-01
  -4.4686616e-01   2.6763173e-01
  -4.5848360e-01   4.5581592e-01
  -4.3792594e-01   1.7169113e-01
  -1.3829957e-01   4.6434794e-01
  -3.0655275e-01  -5.3220274e-02
  -3.7363928e-01   6.3278122e-01
   1.2545329e-01   6.0284424e-01
   1.2066134e+00   9.5309202e-01
   7.0087184e-01   2.6026844e-01
  -1.1898633e-01   1.5743143e-01
  -1.4224562e-01  -5.5517824e-01
  -1.9187608e-01   2.6012993e-01
   2.1043161e-02   1.7902461e+00
  -4.1291648e-01   2.4205046e+00
   5.5128330e-02   5.8014028e-01
  -8.1702650e-01   3.7414531e+00
  -5.1766760e-01   3.1881323e+00
  -3.1979736e-01   2.9447411e+00
   2.5879022e-01   3.1297701e-01
   5.2757995e-01   5.6474257e-01
  -4.4676276e-01   2.5399338e+00
   1.4372788e-01   1.3964568e-01
  -4.7993847e-01  -3.9198013e-01
  -6.7960113e-02   1.4145481e-02
   7.2368433e-01   1.9291316e+00
   2.0025185e-01   1.8898113e+00
   5.2790934e-01   6.8330704e-01
   2.1294703e-01   1.4608718e+00
   1.8564185e-01   1.3825361e+00
  -4.5989646e-01   2.6388303e+00
   7.1740664e-01  -3.7107955e-02
   2.8086220e-01  -4.1759954e-01
  -3.5387243e-01   2.2735777e+00
  -8.5716467e-02  -7.1710260e-02
   6.4000558e-01   8.7766928e-01
   1.8466257e-01   5.4662363e-01
  -2.5004064e-01  -6.0715206e-01
  -4.1136503e-01  -5.8081321e-02
   3.6509376e-02  -7.9055805e-03
  -4.5295305e-01   6.1433940e-02
  -1.5247760e-01   2.1130734e+00
   5.1224063e-01  -6.5593533e-01
  -6.2010538e-01   2.0333768e-01
  -6.9989517e-01  -1.1084566e-01
   1.8319422e-01  -1.0671942e+00
  -5.1152728e-01   1.8174136e-01
  -1.8003221e-01   1.2440372e+00
   5.2802170e-02   1.4834151e+00
   1.1002960e-01   1.0787395e+00
   2.0354972e-01   5.7233338e-01
   1.5831195e-01   1.7871556e+00
   4.4236242e-01   1.1179502e+00
   1.6958209e-01   1.6104489e+00
  -4.0132607e-02   1.3931914e+00
   8.8417094e-02   7.9504776e-01
  -4.8459644e-01   7.9904496e-01
   4.0728215e-01   8.7323475e-01
  -2.4502676e-01   1.0539416e-01
  -1.7805166e-01   6.2270247e-01
  -2.1071551e-01   5.1432166e-01
   2.1633652e-01   1.1314384e+00
   5.1814445e-01   1.2271066e+00
   2.4653005e-01   8.0234516e-01
   1.6519429e-01   1.7915218e+00
   9.4436645e-02   1.4626204e+00
   1.7557919e-01   1.0616918e+00
  -2.5324425e-01   4.6476406e-01
  -1.3781760e-01   4.8027209e-01
   3.2939229e-01   1.9215275e+00
  -1.2091493e+00  -1.1382315e+00
  -4.7417579e-01  -1.1100319e+00
  -1.2859518e-01  -5.4624560e-01
  -3.8222136e-01  -2.4762452e-01
  -4.0218058e-01   3.8418392e-01
   1.2052833e-02   1.3705475e+00
  -5.3523954e-01   6.8296925e-01
  -2.2588116e-01   8.2133355e-01
  -1.2093923e-01   1.3302911e+00
   2.2823085e-02   1.5689896e+00
   1.1198634e-01   1.9175742e+00
  -1.6847151e-01   1.4001276e+00
   1.0896172e-01   1.2945631e+00
   2.8842208e-01   1.2553427e+00
   1.7689019e-01   9.9185036e-01
   5.5048712e-01   1.6464986e+00
   2.2713245e-01   1.2282848e+00
  -8.7925541e-04   6.6334857e-01
   3.1700957e-01   8.2757371e-01
   1.3170809e-01   6.1694140e-01
   6.5292907e-01   1.1130988e+00
   3.5162674e-01   1.0897980e+00
   3.4804028e-01   1.6628818e+00
   1.7097206e-01   9.4820658e-01
   4.6750623e-01   1.0367958e+00
  -4.8339932e-01  -1.5552903e-01
  -2.5541974e-01   8.9950576e-02
   4.4800413e-01   7.5032634e-01
  -2.6628124e-01   1.6108691e+00
  -3.5864616e-01   1.9960545e+00
  -8.9169365e-01   6.6423552e-01
  -5.7420692e-01   1.2869969e+00
  -5.2701394e-01   1.0648426e+00
   6.2391263e-01   1.7393992e+00
   7.4142184e-01   1.3611475e+00
   5.0885070e-01   1.1439492e+00
   3.2928376e-01   1.2293995e+00
  -2.2693222e-01   7.6015420e-01
  -2.9713344e-02   5.9415799e-01
   2.2799314e-01   1.1526352e+00
   1.4164746e-01   1.6396022e+00
  -1.0757386e-01   9.4081097e-01
  -1.8840531e-01   2.4167854e+00
   3.4425408e-01   1.7740386e+00
  -6.4649133e-01  -4.3579924e-01
   9.7580858e-01   1.9139651e+00
   4.3109000e-01   2.2913324e+00
  -3.5780657e-01  -3.5186516e-01
  -1.1684910e-01  -1.2585965e-01
  -3.2648547e-02  -1.6706399e+00
  -4.2469536e-02   8.7659472e-01
  -3.3083140e-01   5.0588392e-01
   5.1562629e-01   5.5401278e-02
   6.6865175e-01   9.3118735e-01
   1.3023816e+00   6.5961302e-01
   6.3981867e-01   2.9050515e-01
   7.4901938e-01   1.0848316e+00
   1.4210850e-01   6.0296626e-01
   6.4660170e-01   1.1024322e+00
   9.3995822e-01   1.1241252e+00
  -3.8981994e-01   7.8878573e-01
  -2.4827822e-01   3.3298604e-01
  -3.3240390e-01   3.8660519e-01
  -1.3494205e-01   1.4597399e-01
  -6.1044501e-01  -1.3608082e-01
  -2.5692145e-01  -1.1940647e+00
  -4.9070207e-01   5.7306775e-01
  -6.2567142e-01  -2.2313401e-01
  -4.2383509e-01   3.0258450e-01
   1.3828135e-01   6.8447281e-01
  -4.9979237e-01   2.0481703e-01
  -3.0707623e-01  -1.4952950e-01
   1.7984049e-02   7.2787142e-01
  -2.1538451e-01   5.2837959e-01
  -2.0124100e-01   5.6056268e-01
  -7.6703231e-01   4.7345906e-01
   1.1641498e-01   4.0156761e-02
   3.8146306e-01   1.1528291e+00
  -1.0514355e-01   4.3764258e-01
   3.2756792e-01   5.3525258e-01
   1.9861242e-01   6.8871827e-01
   1.5846842e-01   1.1684353e-01
   7.2829523e-02   8.9979379e-01
   4.0534712e-01   1.2878863e+00
   4.3775160e-01   4.8568842e-01
   2.5091241e-01   6.3119373e-01
   4.7230010e-02  -2.4030342e-01
  -3.8342385e-01  -3.3189920e-01
  -1.0463140e+00  -3.0986251e-01
   2.0428862e-02  -1.5151522e-02
  -3.0700849e-01   4.0637169e-01
  -4.1035675e-01   8.6023061e-01
   7.8342818e-03   9.3462956e-01
  -5.1944963e-02  -5.7706342e-01
  -7.7771288e-01   8.4767768e-01
  -4.2146286e-01  -1.4058000e-01
   4.5222151e-01   1.7527812e-01
   1.1072333e-01   8.9233493e-01
   2.5352082e-01   6.8751743e-01
   1.7031696e-01   8.1969803e-01
   2.0813907e-01   1.6428034e+00
   9.0043840e-01   1.0795647e+00
   8.5408881e-01   7.9188126e-01
   1.7036638e-02   1.4015345e-01
   1.1834207e-01   1.2594863e+00
   3.3212075e-01   1.2887165e+00
   4.8400150e-02   1.1176998e+00
  -9.4477983e-01   1.2844214e+00
  -2.8023304e-02   1.0426596e+00
  -3.6410867e-01   1.1393331e+00
  -5.3681251e-01   1.0757522e+00
   1.0779774e+00   1.1216540e-01
   3.3828967e-01   9.8355091e-01
   2.4063524e-01   4.5467010e-01
   6.6718989e-01   1.1901800e+00
  -6.9016647e-02   3.0082161e-01
  -2.3978672e-01   1.5734860e+00
  -1.5802725e-01   7.7230537e-01
  -6.5489087e-01   8.7708214e-01
   2.2139895e-01   6.5843238e-01
  -6.8680805e-01   1.0683993e+00
  -2.1656721e-01   7.1408969e-01
  -2.6853791e-01   1.1168774e+00
   9.0543711e-01   5.4803941e-01
  -1.5529152e-01   4.8319724e-01
  -4.6100235e-01   6.9798586e-01
  -9.3770219e-01  -2.0547321e-01
  -3.9212271e-01   8.8664923e-01
  -2.6745846e-01   8.1683284e-01
  -6.8672571e-02   1.1123907e+00
   4.1258439e-02   1.2159951e+00
   4.6534976e-01   1.3681572e+00
   1.4917002e-01   1.0904601e+00
   5.4289759e-01   1.6844490e+00
   1.2602278e-01   4.8760841e-01
  -1.1957222e-02   5.4356722e-01
   1.6324507e-01   3.6887660e-01
   1.6302524e-01   1.2525772e+00
   3.3838724e-01   1.5137111e+00
  -1.8530107e-02   6.1497377e-01
   4.4019304e-01   1.3121166e+00
  -2.1995651e-01   5.6364640e-01
   2.5968398e-01   4.9136651e-01
  -1.2417292e-01   4.9798656e-01
  -2.0952242e-01   4.4866261e-01
   2.4205748e-01   1.0355846e+00
  -1.2290345e+00   2.0711923e-02
  -3.8986319e-01   2.1705161e-02
  -6.8450088e-02   2.3852637e+00
  -1.7512120e-01   2.3859179e+00
  -6.9840801e-01   3.4268311e+00
  -2.3486767e-01   2.8267844e+00
  -7.0904564e-02   2.6526768e+00
  -7.3446661e-01  -1.0228755e+00
  -3.0251303e-01   2.4004802e+00
  -2.0897338e-01   3.3249043e+00
  -6.2426795e-01  -1.0113240e+00
  -2.0176407e-01   3.1326501e+00
  -2.0577039e-01   2.8887398e+00
  -3.4911460e-02   2.5001436e+00
   2.8378308e-01   2.0276871e+00
  -3.7867150e-01  -1.3964932e+00
  -3.9535434e-01  -1.1655880e+00
   5.4383519e-01   1.1324943e+00
   5.7883831e-01  -9.5306455e-01
  -5.5471889e-02  -1.0810856e+00
   8.4204255e-01  -9.2453676e-02
   8.7668674e-02   2.3404698e+00
   7.7538868e-02   2.5128871e+00
  -1.8853813e-01   2.0647449e+00
   7.8752576e-01   8.2893360e-02
   7.2105088e-01  -6.5193553e-01
   2.7125255e-01  -4.5584381e-01
   1.6884008e-01  -1.8700726e+00
  -4.9566048e-01   1.8089722e+00
   8.4442209e-01  -7.8415511e-01
  -1.3268326e-01  -1.0535531e+00
   4.2693994e-01   3.9058466e-01
   3.0227854e-01   1.0315571e+00
  -3.4858855e-01   1.7204110e+00
  -8.3662157e-01   3.1723259e-01
   4.1445313e-01  -2.8443687e-01
   4.7768117e-01   2.8038709e-01
   1.1599969e+00   1.9639012e-01
   3.4848719e-01   4.7308081e-01
   3.4257557e-01   1.0836406e+00
  -8.7441560e-01   1.1242462e+00
  -2.4923921e-01   1.3040680e+00
  -4.3395720e-01   3.4020932e-01
  -4.4763123e-02   7.9186513e-02
   3.3257489e-01  -7.9667638e-02
  -2.6332600e-01   3.5921755e-01
  -6.1571096e-01   5.9591013e-01
  -3.1952870e-01   2.3552569e-01
  -9.5543221e-01  -5.8182480e-01
   5.4096808e-01   3.6399689e-01
   5.9562772e-01   5.4981279e-01
  -4.3183177e-01   3.6775743e-01
  -3.7748251e-01   5.4555674e-01
  -6.2942437e-02   5.7948864e-01
  -6.2211114e-02   7.2512605e-01
  -1.1774857e-01   7.7245181e-01
   2.4565909e-02   7.0545816e-01
   2.5092612e-01   6.7548698e-01
  -1.2101663e-01   8.2969477e-01
  -3.6969614e-01   1.3816192e+00
   3.8542877e-02   2.7364302e-01
   6.8555789e-01  -8.2543749e-01
   5.4333638e-01  -4.7738133e-01
  -1.1129807e-01   7.8958977e-01
   2.1308938e-02   1.0074390e+00
   8.8257415e-01   2.2032795e+00
   8.9188414e-01   2.8965933e+00
   1.0460709e+00   3.2510651e+00
   7.9170099e-01   3.4626392e+00
   7.7476249e-01   2.2171983e+00
  -8.8416098e-02   6.8820730e-01
  -6.5613389e-01   6.6081990e-01
  -1.4986611e-01   1.4996335e+00
  -5.1338854e-01   7.8433587e-01
  -5.8744814e-01   5.0922517e-01
  -5.7610181e-01   9.9057654e-01
  -6.2569630e-01   1.0590721e+00
   8.6963334e-02   1.2539634e+00
   5.6856766e-01   1.8136320e+00
  -2.4932428e-01   1.1491810e+00
  -7.3862315e-01   1.1294117e+00
   1.2602907e-01   1.5894843e+00
   1.5455287e-01   1.3829789e+00
   1.1656839e-01   7.8541071e-01
  -9.7062547e-01   3.0623066e-01
  -4.2722235e-01   4.5247631e-01
  -2.9467847e-01  -1.9367138e-01
   1.8154416e-02  -3.5562595e-02
   4.1669047e-01   7.9650558e-02
   4.9230170e-03  -8.9524704e-02
   7.4243534e-02  -6.0162418e-01
   1.3828310e-02  -4.1379536e-01
  -7.4751505e-01   1.7246981e-01
   7.1775320e-02   1.5295328e+00
   3.7042098e-01   6.7511298e-01
   3.6295432e-01   8.0914158e-01
   7.5762934e-02   1.2651703e+00
   5.3670466e-01   1.3926283e+00
   6.0369742e-01   1.3893072e+00
  -7.8298164e-02   1.2845630e+00
   4.0572211e-01   1.4354481e+00
   5.8718006e-01   1.5105290e+00
   6.6831729e-02   1.2993250e+00
   8.5587504e-02   1.5605770e+00
   1.3766614e-01   1.8131733e+00
  -6.2931795e-02   1.6401901e+00
   5.9628026e-02   1.3740074e+00
  -2.1691389e-01   1.4040771e+00
   3.4933716e-01   9.6898200e-01
  -1.5553106e+00   5.9353246e-01
  -1.6746442e-02  -4.3058149e-01
   3.1342992e-01   1.1619126e+00
  -8.4715118e-01   1.2326824e+00
  -8.3949276e-01   1.1067026e+00
  -8.4554750e-01   4.1667685e-01
   8.1067310e-02   8.3409267e-01
   5.8715051e-01   1.2735980e+00
   3.8918364e-01   1.7002688e+00
   5.5646079e-01   1.2718879e+00
  -4.3065320e-01   1.3565685e-01
   8.6551140e-01   1.2657173e+00
   3.2837226e-01   1.4749392e+00
   1.5218095e-01   1.1085013e+00
   1.3386566e-02   1.3777723e+00
  -1.0028502e+00   6.2180648e-01
  -7.7714499e-01   2.9336453e-01
  -5.8919732e-01   4.8854583e-01
  -8.7910313e-01   6.0551920e-01
  -9.9003262e-01   8.8847256e-01
  -7.3774815e-01   1.2890652e+00
  -7.4677993e-01   1.5142912e+00
  -6.4834002e-01   1.6505478e+00
   6.2416525e-01   2.1746476e+00
  -2.7474181e-01   1.8132059e+00
  -1.8264277e-01   1.1061479e+00
   1.1992416e-01   7.9112040e-01
  -3.3134892e-01   5.2311187e-01
  -7.1331570e-02   1.2875855e-01
   3.9675751e-01   4.9536891e-01
   7.7544876e-01   6.4163080e-01
   4.9702455e-01   1.0742328e+00
   8.9884837e-01   1.3817013e+00
   1.4274172e-01   1.3947348e+00
   6.9353301e-01   6.5159126e-01
   2.8941512e-01  -4.4618261e-01
   3.3285566e-01   1.0751276e-01
   6.4044410e-01   2.0502899e+00
   4.6065203e-01   1.3717468e+00
   8.9057508e-02   1.1581870e+00
   3.1358101e-02   1.2602941e+00
  -5.1630388e-01   8.5408381e-01
   2.5812068e-01   1.5613456e+00
   2.3044576e-01   1.6863315e+00
   4.8208078e-01   1.2597603e+00
   4.6027988e-01   1.1580236e+00
  -2.5824246e-02   1.1997274e+00
   5.5123769e-01   1.4433357e+00
   3.0386599e-01   2.5831824e+00
  -8.9883871e-02   2.8290984e+00
   4.0274318e-01   6.6631229e-01
   5.1024972e-01   1.1693050e+00
  -4.9403003e-01  -2.4973564e-01
  -5.8075571e-02  -2.9227395e-01
  -6.4255136e-01  -3.0220778e-01
  -5.1088447e-01  -9.8329240e-01
  -4.2519797e-01  -1.1954534e+00
  -4.2199187e-01  -1.4535834e+00
  -1.3469603e-01  -4.9019322e-01
  -4.4580865e-01   1.5837530e+00
  -3.0616406e-01   1.5670353e+00
   1.8032821e-01   6.6272476e-01
   1.8890630e-01   1.1767258e+00
  -6.4526760e-01   7.2100048e-01
  -3.5909816e-01   1.5079540e+00
  -2.1126245e-01   1.5948205e+00
  -2.0058141e-01   1.8216922e+00
  -1.9013152e-01   6.6300383e-01
   3.0898512e-01   7.7966269e-01
   4.0568617e-01   6.2952312e-01
   7.7127631e-02   1.0732222e+00
   4.4031505e-01   8.0195914e-01
  -4.6839726e-01   8.3118663e-01
   1.1497987e-01   4.5983054e-01
  -2.4650195e-01   1.6728984e-01
   3.5352172e-01   6.6990033e-01
   2.8915416e-01   8.4125465e-01
   1.8672073e-01   8.1104686e-01
   2.2420858e-01   6.1396231e-01
   2.7093048e-02  -1.3583431e+00
   1.4515802e-01   6.9121132e-01
  -4.1717498e-01   1.1298066e-01
   2.1554534e-01  -5.2271014e-01
   3.3948009e-01  -1.5720424e+00
  -6.8219908e-03  -2.9990914e-01
  -5.5804799e-01   1.3619373e+00
  -3.6754779e-01   1.5750823e+00
  -2.0017653e-01   1.5199572e-01
  -4.4748418e-01   1.0875976e+00
  -7.7298494e-02   2.0879641e+00
  -5.8828580e-02   1.8854506e+00
   4.7671513e-01   2.8568009e+00
   9.1377727e-01   2.7261492e+00
   1.2508784e+00   2.2991246e+00
   1.1168607e+00   2.2734000e+00
  -8.5157447e-01   9.2445152e-01
  -3.4404856e-01   2.5895760e-01
  -4.6623916e-01  -1.9912153e-01
  -7.8560786e-01   6.3834044e-01
   9.1713070e-01   3.1444012e-02
   6.6394831e-01   2.2058662e-01
  -1.0337481e-01   6.4730785e-01
  -1.6287210e-01   3.6841046e-01
   1.6972947e-01   6.8214275e-01
   6.5126078e-02   1.9036350e-01
  -6.4768515e-01   1.0956219e-01
  -5.0338037e-01   1.0732788e+00
  -3.8837325e-01   1.7279533e+00
  -5.7804484e-01   1.9651800e+00
   1.0153690e+00   1.9388765e-01
   9.2966624e-01   4.3335495e-01
   9.4384953e-01   9.7439139e-01
   5.7957313e-01   7.2556220e-01
  -1.5986836e-01   1.2228452e+00
  -3.3297448e-01   1.0697517e+00
  -2.1078380e-02   1.1137182e+00
  -1.1713999e-01   3.0705326e-01
  -3.1870845e-02   1.1372695e-01
   5.1439938e-01  -8.6693835e-03
   1.4063437e-01   1.8940628e-02
   9.0488850e-02   1.3660345e-01
  -4.2551770e-01   2.2006281e+00
  -7.6300698e-01   7.8220840e-01
  -8.9909163e-01   1.5245051e+00
  -1.1616190e+00   6.1151185e-01
  -9.7387225e-01   2.2489542e-01
   5.4242997e-01  -3.0360940e-01
  -8.1172829e-01   5.6791268e-01
   5.6033540e-02  -1.6907275e-01
   6.1385518e-01   1.7700359e-01
   5.2521118e-01  -4.5832348e-02
  -1.0842473e-01   9.3877374e-02
   5.9107645e-01  -5.3619359e-02
  -9.4848901e-03   5.4225445e-01
   2.3950877e-01   7.8407527e-01
   3.2370632e-02   8.0528574e-01
  -1.3897185e-01   1.6993119e+00
   9.5113341e-02   1.8079550e+00
   5.4011443e-01   1.7551385e+00
   1.1515729e-01   8.5733377e-01
   3.6543624e-01   8.9138316e-01
   8.4140247e-02   4.1947056e-01
   2.1626796e-01   1.1881884e+00
  -1.2010755e-01   1.7541178e+00
  -1.1987627e-02   9.6226315e-01
  -4.7946053e-01   1.4786759e+00
  -9.1257362e-02   1.5981386e+00
  -3.2210506e-01   1.1882303e+00
   6.3773878e-02  -6.9161762e-01
  -8.8546740e-02   6.9469321e-01
   4.4594280e-01   1.0119860e+00
   5.9565007e-01   7.0961621e-01
  -4.2479322e-02   1.3280174e+00
  -2.5827396e-01   5.5154687e-01
  -5.8194911e-01   9.8120424e-01
  -4.1882778e-01  -1.4378824e-01
  -1.4712222e-01   1.2727061e+00
   2.5462342e-01   1.2054713e+00
  -1.3056966e-01   1.5372812e+00
  -1.0485609e-01   1.3107290e+00
  -2.2361121e-01   1.1166623e+00
  -4.5847182e-01   1.5812303e+00
  -3.9526367e-01   1.7655010e+00
  -5.2034688e-01   1.8130217e+00
   8.9685155e-02   1.9349942e+00
   2.9343761e-01   1.7002936e+00
   2.0853313e-01   1.7884570e+00
   3.2192102e-01   2.0485171e+00
   1.2310844e-01   1.9466604e+00
   2.5090302e-02   2.2854706e+00
   4.8274086e-01   1.4025176e+00
   5.1777330e-01   1.9625676e+00
  -4.4723740e-01   1.0620939e+00
  -3.3515397e-01   8.7167732e-01
   8.5530835e-03   4.0777258e-01
  -5.9473796e-02   7.6102396e-01
  -1.6398488e-01   8.1446918e-01
  -3.4136275e-01   4.3820702e-01
  -3.7787958e-01   4.9149331e-01
  -1.5919369e-01   1.5383270e-01
  -3.1948786e-01   1.4204160e-01
  -1.9808862e-01  -2.5699512e-02
   2.0634832e+00   1.6412044e+00
  -6.8454344e-03  -5.3391222e-01
   2.4107036e-01   1.2873113e+00
   3.0468054e-01   1.6039439e+00
  -1.0999648e-01   1.0758429e+00
   2.5763428e-02   1.5536568e+00
   2.4764409e-02   1.3696208e+00
   4.4278790e-01   1.7191655e+00
   7.4218939e-01   1.1738112e+00
   2.1965072e-01   1.5546559e+00
   2.0042357e-01   1.1574155e+00
   3.4639322e-01   1.1033744e+00
   2.3654844e-01   7.1107045e-01
  -1.1776210e-01   8.6385510e-01
   3.4702954e-01   1.4548377e+00
  -3.2078692e-02   7.9154456e-01
  -2.2602758e-02   4.3599573e-01
  -2.4081356e-01   4.0472230e-01
  -8.5374875e-01  -3.9041212e-01
  -8.3271499e-01   3.3271406e-01
   2.6953339e-01   6.1352308e-01
  -2.0760310e-01   1.7272647e-01
  -3.2620628e-02  -2.0436413e-01
  -6.6609237e-01  -1.1865037e+00
  -2.8480148e-01  -1.4521071e+00
  -8.5638182e-02   1.0842292e+00
  -5.1879684e-01  -6.3778502e-01
   3.4576633e-01   1.1080784e+00
   2.2339328e-02   9.6409457e-01
   1.6948577e-01   1.2775965e+00
  -2.6782045e-01   4.5536458e-01
  -1.2119123e-02  -2.9138887e-01
   1.4408198e-02   2.0602011e-01
   5.2562405e-01   1.5083568e+00
   1.2017980e-01   7.3488061e-02
   3.0955814e-01   9.6226326e-01
  -2.8611453e-01   6.4281298e-01
  -2.6149185e-01   1.0188236e+00
  -1.0692539e-01   7.3191415e-01
   1.8049574e-01   4.9634455e-01
  -1.4895098e-01   4.7207367e-01
  -3.3104343e-01   2.7266119e-01
  -1.8894615e-01   5.4576619e-01
  -1.0285046e-01   9.3470471e-01
   8.3393858e-02   1.3800717e+00
  -3.8684409e-02   2.1754777e+00
   1.6836014e-01   2.8335279e+00
  -1.8133467e-01   2.2268866e+00
  -7.4674218e-02   2.7116874e+00
   1.1816274e-02   2.1517287e+00
   2.6526456e-01   7.7803779e-01
   1.6890279e-01   8.5652811e-01
   1.1911871e-02   7.9674578e-01
  -5.4313864e-02   1.0026378e+00
   2.8427238e-02   1.6307373e+00
   1.7925647e-01   7.3024822e-01
   6.0369210e-01   9.6951667e-01
   8.2185054e-01   8.6207820e-01
   9.9475940e-01   8.4043983e-01
   6.0450378e-01   9.0013131e-01
  -4.3391572e-01   1.0363141e+00
  -2.6359077e-01   1.4411523e+00
  -3.4043908e-01   1.9345222e+00
  -3.5553054e-01   1.6184607e+00
  -5.4516667e-02   4.0176449e-01
   1.6193366e-01   1.0801508e+00
  -3.8465265e-01   4.0204118e-01
  -3.2143394e-01   1.5919165e+00
  -9.7814610e-01   1.7145788e+00
   9.6039535e-02   5.4600270e-01
   4.2398342e-01   9.8889313e-01
   2.2678107e-02   5.5057132e-01
  -1.5220135e-01   8.7908466e-01
   1.0137464e-01   1.5304820e+00
  -8.8851133e-02   8.1183874e-01
   5.9466198e-01   3.6838572e-01
   4.7894027e-01   4.4993630e-01
   6.9613275e-02   4.4963099e-01
   7.5679448e-02   1.4237060e+00
   1.4196432e-01   1.6012982e+00
  -3.9378568e-02   9.5699059e-01
  -1.5293539e-02   8.7016971e-01
  -2.5150008e-01   9.9589878e-01
  -1.0366499e-01   9.2960517e-01
   2.7884489e-01   1.2886322e+00
  -2.1447164e-01   1.4472064e+00
   1.4839700e-01   6.0818014e-01
  -1.5774408e-01   6.1569478e-01
  -7.0867589e-01   1.0488124e+00
  -3.0692274e-01   6.9856707e-01
  -2.8734945e-01  -1.1163571e-01
  -1.5174152e-01   1.9629289e-01
  -7.9841192e-02   2.2500049e-02
   1.4632434e-01  -4.0808772e-01
  -2.0865050e-02   5.2089698e-01
   4.8876531e-01   1.1748832e+00
   9.3194396e-01   2.2676101e-01
   2.1921694e-01   4.3796253e-01
   2.4960834e-01   6.6907508e-01
   2.4322330e-01   8.3709494e-01
   9.7115038e-01   8.9522354e-01
   1.7134033e-01   1.0510739e+00
   8.8385888e-02   1.4566083e+00
   9.6445817e-01   1.1289027e+00
  -4.2203047e-01  -2.0190828e-01
  -7.2110417e-01  -5.5596771e-01
  -4.8473576e-01  -4.9355873e-01
  -9.1411228e-01  -1.6585794e-01
  -7.4688400e-01  -3.5069654e-01
  -8.1790549e-01   1.0346305e-01
   7.0340142e-02   6.3121939e-01
   2.4473595e-01   4.0269058e-01
  -1.3677900e-01  -3.2912343e-01
   7.7265289e-01  -1.3875508e-01
  -1.3846809e-01   4.0708250e-01
   4.4310403e-01  -3.2715465e-01
  -6.4831095e-01   6.6356931e-01
  -8.2859542e-01   6.1635289e-01
  -1.3000002e+00  -3.3238528e-01
  -6.0435108e-01   4.4295596e-01
   3.4738825e-01   1.2140863e+00
   3.7176159e-02   6.8538626e-01
  -3.3904691e-02   1.3984386e+00
   3.0452508e-01   1.2486819e+00
   1.2447005e-01   1.0289917e+00
   4.8913975e-01   1.1221653e+00
   3.8803430e-01   7.7580187e-01
   2.0011467e-01   2.9393956e-01
   3.0448735e-01   6.8448488e-02
  -5.8011894e-02   1.0304971e-03
   9.8034091e-02  -1.4841874e-01
  -7.9008166e-01  -2.8077228e-01
   2.4422357e-01  -6.4277268e-02
   1.7203460e-01  -2.3722121e-01
  -1.2221111e-01  -6.7722750e-01
   1.9893277e-01  -5.2171739e-01
  -1.0380176e+00   1.6691705e+00
  -9.0427311e-01   1.8212547e+00
  -7.9546738e-01   1.4030449e+00
  -8.2769072e-01   1.5740385e+00
   1.6529675e-02   1.4795236e+00
  -2.3889865e-01   1.2815606e+00
   1.1647856e-01   1.2797427e+00
   3.5193399e-01   1.4620525e+00
   4.0082879e-01   1.4625793e+00
   2.8167399e-02   2.0484447e+00
   7.5937167e-01   2.4485290e+00
   1.2859524e-01   9.4277673e-01
   1.9488475e-03   1.0362391e+00
  -7.7998311e-02   8.6237361e-01
  -8.5471875e-02   5.1952108e-01
   3.7952629e-01   1.0249084e+00
   6.4512263e-01   7.1228588e-01
   7.3577720e-01  -2.0927969e-01
  -6.3903864e-01  -2.4672769e-01
   5.7734487e-01  -1.5013633e-01
  -1.6111079e-02  -8.2853688e-01
   4.8134216e-01  -9.7936016e-01
   1.2289241e+00   1.5850601e+00
   1.0660918e+00   1.5399795e+00
   9.1697423e-01   1.3979135e+00
   1.6859397e+00   1.5187124e+00
  -2.0699894e-01   1.2866730e+00
  -4.0526170e-01   1.2200784e+00
  -1.8392968e-01   1.6841724e+00
  -1.0579299e+00   1.2681336e+00
  -2.2649570e-02   1.9583179e+00
   3.3199045e-01   7.5749163e-01
  -6.7043315e-02   9.8287905e-01
  -2.3886390e-01   5.9099550e-01
   9.7971775e-01   1.4665544e+00
   1.1458845e+00   1.6751429e+00
  -1.2425020e-01   1.0235646e+00
   6.8011698e-01   1.5306351e+00
  -1.5989860e-01   1.1180342e+00
   1.6519683e-01   9.8859674e-01
  -8.3500867e-01  -2.1827805e-01
   1.6342541e-01  -1.6346999e-01
  -8.0306213e-01  -9.5893302e-02
  -1.3422177e-01   3.1809288e-01
  -1.1422180e+00   1.4295211e-01
  -1.4174823e+00   7.3474759e-01
  -1.0320637e+00   6.8024263e-01
  -5.4568497e-01   5.9056936e-01
  -4.4107720e-01   6.4696315e-01
   4.5338282e-01   1.0232703e+00
   4.2806064e-02  -3.4052865e-03
   5.5568348e-01   8.5656843e-01
   4.0547567e-01   1.5505899e+00
   2.0461455e-01   1.5556293e+00
  -7.4171037e-02   1.4397597e+00
  -4.8411459e-02   1.4126382e+00
  -8.9440997e-02   1.7148964e-01
   5.1687114e-02   1.2452559e+00
   1.4247324e-01   1.1124928e+00
   1.6274550e-01   6.9552140e-01
   4.5645588e-01   1.4524834e+00
  -1.4445950e+00  -1.2298138e+00
   4.2816932e-01   1.2467614e+00
   1.4293217e-02   6.9291964e-01
  -7.8399259e-01  -9.8116846e-01
  -1.4456219e+00  -1.0220311e+00
  -9.5625566e-01  -7.4930046e-01
   6.8661464e-02   5.9316649e-01
  -6.6174547e-02   1.2774669e-01
   8.0647638e-01   1.5138379e+00
   9.3311461e-01   1.4630521e+00
   6.3600675e-01   1.0616014e+00
  -8.7003549e-01   8.1969364e-01
  -9.3874005e-01   8.2001510e-01
  -8.4081233e-01   2.6963378e-01
  -1.1132774e-01   1.4117714e-01
   8.8410236e-01   1.6009999e-01
  -6.2390342e-01   9.7462636e-01
  -3.4870399e-01   1.7932512e-01
  -3.2107101e-01   3.9330131e-01
  -4.8875526e-01   5.2323049e-01
  -1.0103553e-01   8.3061783e-01
  -1.8224897e-01   1.6224844e+00
  -1.4641414e-01   9.7790521e-01
   2.6841651e-01   1.0114767e+00
   1.2014657e-01   7.4958478e-01
   1.0887862e-01  -9.3952828e-02
   1.3643522e-01   5.9211112e-01
  -4.7180669e-02   2.9978820e-01
   4.0419443e-01   3.4073997e-01
   9.9160705e-01   2.4445524e-01
   6.3070503e-01   4.7918479e-01
   4.3604103e-01   1.2016308e+00
   3.9821731e-01   6.0789438e-01
   4.4817705e-01   8.0612514e-01
  -3.4587542e-01   4.8569437e-01
  -7.1619547e-01   7.5824101e-01
  -7.3325861e-01   5.1798148e-01
   5.3295620e-01   5.8998463e-01
   9.5556841e-01  -2.5434177e-01
   5.0011232e-01   1.7243937e-01
   1.5702411e-01   2.0725799e+00
  -9.5899619e-02   2.7987327e+00
   2.1107630e-02   8.6353977e-01
  -1.7663648e-01   3.8746298e+00
  -1.4676336e-01   3.5161221e+00
  -6.2412285e-02   3.2083020e+00
   1.4684790e-01   5.6415485e-01
   4.3090851e-01   7.8709546e-01
  -1.1874529e-01   2.9151740e+00
  -1.5469852e-01   4.6718929e-01
  -8.9579963e-01  -1.4793653e-02
  -3.7254836e-01   3.2573853e-01
   9.1064228e-01   2.0764213e+00
   1.4982694e-01   1.3037965e+00
   3.7930306e-01   9.3528129e-01
   2.9273858e-01   1.7188893e+00
   2.5117201e-01   1.6490978e+00
   1.3898719e-01   1.4237775e+00
   3.0343424e-01   5.4615697e-02
  -2.6938086e-01  -2.4145292e-01
  -1.9695810e-01   2.5804789e+00
  -4.8693798e-01   2.0727991e-01
   5.7033674e-01   9.3441967e-01
  -9.5905604e-02   7.5101043e-01
   5.3874681e-01   1.3550283e-01
  -7.2814554e-01   3.3650128e-01
  -2.8672017e-01   2.7625746e-01
  -7.5629280e-01   4.4554380e-01
   6.7131748e-01  -2.3022247e-01
  -1.1854889e-01  -5.3556341e-01
   3.7140500e-01   5.5676654e-01
  -6.1961949e-01   9.3156337e-01
  -1.4068865e+00   1.3937929e+00
   8.5982180e-02   1.3649832e+00
  -4.8660278e-01  -5.1675582e-02
   2.2877030e-01  -1.7630447e-01
  -6.3756295e-01   6.2654934e-01
  -3.0758199e-01   7.5939929e-01
   2.8775919e-01   1.3453967e+00
   1.3337815e-01   9.7492226e-01
   1.4631116e-01   1.2327777e+00
   1.6149872e-01   9.0659437e-01
   1.7861488e-01   7.0975209e-01
  -5.5946900e-01   2.9932646e-01
   4.8571120e-01   8.2448186e-01
   9.4608957e-01   1.4919710e-01
   2.3175193e-01   1.0035109e+00
  -4.3858447e-01   8.3209112e-01
  -4.6928944e-01   1.0959591e+00
   4.0371838e-01   1.1569271e+00
   2.3819140e-01   9.6054580e-01
  -1.9885981e-01   2.4775747e-01
  -2.6850470e-01   3.1103504e-01
   3.9590571e-01  -3.1421426e-01
   1.0928129e+00   1.1774693e+00
   7.2743538e-02   5.4253720e-01
   9.7672337e-01   1.0620492e+00
  -5.5040271e-01   9.6216638e-01
  -4.9400373e-01   8.3130929e-01
   6.9310677e-01   8.5352169e-01
  -3.3438286e-01  -1.9203867e-01
   1.1188147e-01   1.6832852e+00
   5.3850823e-01   2.1321056e+00
   1.5970953e-01   1.7680339e+00
  -2.9275908e-01   7.0702598e-01
  -2.5904834e-01   1.6158611e+00
   1.5475381e-01   2.1258691e+00
  -5.1352400e-01   7.7607410e-01
  -3.4389252e-01   1.1984921e+00
  -4.2122657e-01   9.0356443e-01
   5.0919698e-01  -3.5841501e-01
  -8.3322208e-02   8.8506352e-01
  -1.7204975e-01   1.4692636e+00
  -1.3798982e-01   8.7383008e-01
   3.7247850e-01   9.0059499e-01
   8.6753027e-01   1.0165170e+00
   2.8065967e-01   1.2916782e+00
   3.6197446e-01   2.1119605e+00
   4.2096977e-01   1.6261100e+00
   2.1965292e-01   1.8391362e+00
   3.2478890e-01   1.2660816e+00
  -7.6826307e-01  -1.0301237e-02
  -5.2843629e-01   9.3199390e-01
  -4.9003073e-01  -1.0112526e-01
  -4.6021873e-01   9.0889333e-01
   4.4725719e-01   3.8558427e-01
  -6.5732450e-01   2.7889203e-01
  -1.0249800e+00   7.5635580e-01
  -9.3208899e-01   8.5582473e-01
  -6.2895199e-01  -7.5834669e-02
  -8.7138808e-01  -3.2989564e-01
  -3.5104643e-01  -1.1567815e-02
  -3.4510326e-01   7.5659082e-01
  -4.6979696e-02   7.1218314e-01
   3.2370213e-01  -8.5319472e-02
  -2.8328128e-01   3.5869534e-01
  -6.7111083e-01   2.5608507e-01
  -4.2828424e-01   5.6080937e-01
   1.1493423e+00   9.5803111e-02
   1.2510692e+00   2.9154171e-01
   9.6675315e-01   3.1213656e-03
   6.1297327e-01  -2.3805441e-01
   4.4193022e-01  -4.6201088e-02
   6.8181342e-01   4.9085152e-01
  -1.7416022e-04   3.0755284e-01
   1.8144861e-01  -1.9023483e-01
   1.0772299e+00  -5.8485436e-02
  -1.2946659e+00   2.6553510e-01
   1.9179261e-01  -2.5727798e-01
   3.9134558e-01   1.5587585e+00
  -2.7785521e-02   7.7826314e-01
  -7.4697383e-01   1.0960821e+00
   1.2340809e-01   6.7737624e-01
   8.1620250e-01   7.1117582e-01
   3.3774085e-02   4.6566010e-01
   4.8484425e-01   2.5811528e-01
  -3.4240416e-01   5.9320812e-01
   5.3586665e-01   9.1357687e-01
  -4.5299800e-01   1.7769635e+00
  -8.8509609e-02   5.9374332e-02
   1.6573329e-01  -3.2658116e-01
   1.6032967e-01   1.9712773e-01
  -3.6677536e-01   1.5927477e+00
  -7.4550103e-01   1.8738734e+00
  -1.3017929e-01   6.3567587e-01
   1.8962267e-01  -2.5222714e-01
  -1.6843909e-01   9.7831652e-01
  -1.3883836e-01   9.1632526e-01
   4.9732023e-01   8.9516349e-01
   7.4813192e-02   1.0485313e+00
   4.6269458e-01   7.2928237e-01
  -3.3055333e-01   6.0339136e-01
   1.4011945e-01   9.5838069e-01
   1.9452013e-01   1.1711248e+00
   6.3624942e-01   7.1766394e-01
   1.5025110e-01   5.6382862e-01
   4.3599348e-01   8.5710856e-01
  -2.9158994e-01  -2.0470638e-01
  -1.8274898e-01   1.6851048e-01
  -6.3083173e-02   3.3382838e-01
  -2.5817010e-01   1.0614574e-01
  -2.0831405e-01   4.6720319e-01
   1.7359723e-01   7.1754665e-01
   1.8476922e-01   3.2017585e-01
   3.6171046e-01   6.7350470e-01
   6.0483699e-01   1.5729301e-01
  -2.4991776e-01  -7.1250736e-02
  -3.5106572e-01  -1.9867479e-01
  -3.4147908e-01  -1.4289820e-01
  -2.1275643e-01  -6.8079974e-01
  -3.1737651e-01   3.1476206e-02
  -9.3414429e-01  -2.6687286e-01
   3.7045932e-01   1.7548185e-01
  -2.0443690e-01  -9.5418361e-01
  -3.4421094e-02  -4.2700363e-01
  -8.7903836e-01   1.0875870e+00
  -1.4287130e-01   3.3881877e-01
  -3.8298650e-01   8.7112220e-01
  -3.6395883e-01   1.3737592e+00
   2.3681888e-02   1.3001885e+00
  -2.7147010e-01   1.2137402e+00
   5.3819246e-01   1.8823585e-01
   1.3516038e-01   4.0194816e-02
  -1.5899664e-01   1.5048894e-01
  -2.9241367e-02   2.7723112e-01
  -1.5122873e-01   5.7512764e-01
  -5.3165592e-01   1.0884176e+00
  -1.2935152e-01   5.4405409e-01
   9.7885908e-01   5.6939684e-01
   2.3841860e-01   8.4803309e-01
   8.8315914e-02   5.6232748e-01
  -4.2859780e-01   6.0603275e-01
  -1.1218754e-01   5.4488785e-01
  -8.2819668e-01   8.3051901e-01
   1.0073104e+00   8.0294550e-01
  -4.2412428e-01   5.9201830e-01
   4.0556707e-01   2.2354531e-03
   5.9377388e-01   6.7019427e-02
   1.0006526e+00  -5.4756032e-01
  -4.2333421e-01   8.6819593e-02
   2.1845278e-01  -1.7353370e-01
   2.8854736e-02   1.7052802e-01
   4.8636356e-01   1.2465421e+00
   3.8073578e-01   1.0835353e+00
  -5.3738450e-01  -4.9490009e-01
  -5.0912519e-01  -1.3288816e-01
  -1.2630655e+00   2.3851103e+00
   5.3714500e-01   1.4609866e+00
  -1.7251223e-01   2.4564233e+00
   6.2477832e-02   2.4945432e+00
  -3.5120094e-01   2.4460194e+00
  -2.5422013e-01   1.3578233e+00
   1.5668174e-01   1.0549748e+00
   1.6822214e-01   1.4112147e+00
   7.4261086e-02  -4.9719961e-02
  -6.9731051e-01  -3.3132738e-01
  -5.7011301e-01   2.4860530e-02
   9.4716961e-02  -6.8313853e-03
   6.9195710e-01   1.1416234e+00
   4.8897370e-01   1.6380461e+00
  -8.2391216e-02   1.2662060e-01
  -2.6405401e-01   1.5546478e-01
  -9.8574788e-02   1.5697252e+00
  -3.6820545e-01   2.3198411e+00
   2.8072490e-01   1.6208704e+00
   4.6619444e-01   6.8707100e-01
   3.8946166e-01  -2.1714227e-01
   4.4859548e-01  -2.1963209e-01
   2.4385130e-01   5.8958628e-01
   1.9779480e-01   7.1697286e-01
  -1.3418283e-02   4.4443673e-01
  -3.4169733e-01   1.4798364e+00
  -5.5308608e-01   2.2010284e+00
  -2.4698875e-01   1.5545721e+00
  -1.4620279e-01   7.8948130e-01
   2.4625909e-01  -5.0280775e-01
   3.6973935e-01   2.5657584e-01
   3.7910287e-01   2.8194800e-01
   4.5644061e-01   8.0102930e-01
  -1.6117235e-01   7.1193453e-01
   2.1972807e-01   7.7621083e-01
  -2.2730262e-02   2.4650503e-01
   3.8630990e-01   1.1366978e-01
   2.5371336e-01   2.5298474e-01
   1.1112190e-01   1.1008172e-01
  -3.2374037e-01   2.8901923e-01
  -3.4577268e-01   6.1949952e-02
  -2.4849170e-01  -4.0212824e-01
  -3.7490352e-01   3.7127648e-01
   4.5394452e-02   3.6671498e-01
  -4.3379958e-01   6.0040073e-01
   7.2751719e-01  -1.6045203e-01
   3.3314508e-01  -3.5797223e-01
  -3.0798992e-01   6.6107699e-01
  -8.4782318e-03   3.5618227e-01
  -1.7275034e-01   6.6643533e-01
  -1.8008872e-02   9.2127759e-01
   9.2248997e-01   2.0757147e+00
   9.4956285e-01   2.7733782e+00
   1.1136918e+00   3.1236416e+00
   8.6779802e-01   3.3370334e+00
   8.1627376e-01   2.0900296e+00
  -9.0662861e-02   5.8709439e-01
  -6.6293048e-01   5.8531248e-01
  -1.3009732e-01   1.4028929e+00
  -5.1595061e-01   7.0292946e-01
  -5.9793923e-01   4.3023051e-01
  -5.7465464e-01   8.3760967e-01
  -6.2309656e-01   9.8720242e-01
   9.7070874e-02   1.1564237e+00
   5.9585188e-01   1.6989447e+00
  -3.8296907e-01   1.0393666e+00
  -7.3392788e-01   1.0606713e+00
   1.4439908e-01   1.4938044e+00
   1.6848842e-01   1.2830794e+00
   1.1484029e-01   6.8347459e-01
  -9.5771212e-01   2.6172649e-01
  -4.3984067e-01   3.6992846e-01
  -3.5162921e-01  -2.8491119e-01
   1.4502027e-02  -1.3261442e-01
   4.7970139e-01   8.2624050e-04
  -2.9509264e-02  -1.5702676e-01
   1.1865500e-01  -7.2959835e-01
  -1.2164624e-01  -5.5549303e-01
  -1.2786480e-01   1.0348792e+00
  -6.0561333e-01   1.5325119e-01
  -3.9585838e-01   3.9774252e-01
  -4.2667002e-01   6.5558906e-01
   6.3958924e-01   1.5650560e+00
   8.1696124e-02   6.7279026e-01
  -1.6718768e-01   1.2248963e+00
   3.6001635e-01   5.7674954e-01
   5.4060373e-01   9.9283831e-01
  -1.5255624e-03   2.7762676e-01
  -9.8501140e-03   6.3326776e-02
  -3.4682830e-01   5.9704571e-02
  -3.7111354e-01   6.3202869e-01
  -1.1518930e+00   4.3782920e-02
  -8.5851813e-01   7.4533460e-01
  -1.0588311e-01   2.4283437e-01
  -6.8216805e-01   7.3493335e-01
  -2.3057332e-01   3.7201245e-01
  -2.2403641e-01   3.6905561e-01
   6.0155550e-01   5.3662957e-01
  -8.6100070e-02   5.7172544e-01
   1.0693953e+00  -1.1732740e-01
   7.0420781e-01  -9.2525430e-01
  -7.1127228e-02   4.0989826e-01
   4.5348575e-01  -7.2312349e-01
   4.1958155e-02   2.4779464e-01
   3.1063663e-01   3.6218433e-02
  -3.4506884e-02   1.3426320e-04
   1.0954822e+00  -6.0407121e-01
  -1.3089080e-03  -5.6633970e-01
  -2.8207241e-01   1.4146049e+00
   2.9477863e-02   1.6268488e+00
  -3.3355732e-01   6.6068296e-02
  -3.6550518e-01   1.0975524e+00
   2.8638564e-01   1.6265032e+00
   2.8655314e-01   1.7685155e+00
  -3.5634379e-01   1.5104692e+00
  -1.2957879e-01   1.5442514e+00
   8.9351081e-02   8.8437753e-01
  -1.2694743e-01   1.0640198e+00
  -4.2120191e-01   1.3624444e+00
  -2.4656135e-01   3.5569879e-01
  -2.4767398e-01   1.2125168e-01
  -4.0712899e-01   9.6939214e-01
   9.2731824e-01  -1.6052959e-01
   7.3537134e-01   1.5991787e-01
   3.7308786e-01   8.9258989e-01
   2.2196948e-02   5.8334873e-01
   2.8246319e-01   5.9590167e-01
   1.8032922e-01   2.3352619e-01
  -2.3726127e-01   6.0489509e-01
  -5.8702078e-02   1.2962248e+00
   2.0558339e-01   6.1436495e-01
   1.8181206e-01   1.4638204e+00
   4.4739995e-01   7.8190561e-01
   2.1535336e-01   1.4035354e-01
   3.7254252e-01   6.0726774e-01
  -1.9269220e-01   5.4363341e-01
  -4.6894237e-02   9.8802593e-01
   4.9205226e-01   1.2656460e+00
  -5.2276074e-02   1.1923356e+00
   1.7172751e-01   1.5290477e+00
  -7.6938290e-02   1.3459019e+00
   2.5007796e-01   1.1977338e+00
   2.2420217e-01   9.2114399e-01
  -4.8706768e-02   2.9976392e-01
   6.4195628e-01   3.8510520e-01
  -6.0195934e-02   2.3285628e-01
  -2.5353217e-02   6.6030236e-01
  -3.1467306e-01   4.1296299e-01
  -3.3078375e-01  -3.8474112e-01
  -3.2866651e-01  -2.0813164e-01
   4.6830357e-01   3.2514128e-02
   3.6865326e-03   5.7492070e-01
   5.1177180e-01   4.9584555e-01
  -1.6345010e-03   1.0219688e+00
  -5.1961518e-01   3.3369167e-01
  -7.8763765e-01   6.1992717e-02
  -6.0165262e-01   3.1594152e-01
  -6.7629719e-01  -3.0350836e-01
  -1.2245221e-01   9.5132549e-01
   1.4942940e-01   1.5340007e+00
   2.4757433e-01   1.3824437e+00
   2.9793437e-01   1.0772979e+00
   2.5514349e-01   9.8756145e-01
  -5.1393664e-02   2.1927059e+00
   2.4754939e-01   9.8667534e-01
   1.2813358e-01   9.1866804e-01
  -2.7218869e-01   1.0280053e+00
  -6.4646468e-02   1.4209105e+00
   1.8679150e-03   9.4277343e-01
  -3.2944674e-01   5.9347714e-01
  -1.6319304e-01   8.1667925e-01
   2.5913466e-02   1.6979080e-01
   2.8898107e-02   9.8825637e-01
   1.5362826e-01   7.5688911e-01
   7.3269436e-02   7.4739976e-01
   2.7351409e-01   2.7565426e-01
   1.5880152e-01   2.5236020e-01
  -5.3833868e-01   6.4646646e-01
   2.8331919e-01  -7.5205127e-01
  -8.8774901e-02   8.5487457e-02
   1.6675583e-01   7.4556733e-01
   7.6834959e-02  -2.5228966e-02
  -3.9479703e-01  -1.7343334e-01
  -4.8343618e-01   2.1253199e-02
  -1.8235195e-01  -4.2412828e-01
   3.4459646e-01   5.6759833e-01
  -6.2353570e-01   8.8170006e-01
  -3.7738092e-01   1.1300185e+00
   6.8679416e-02   1.3408381e+00
  -6.7513260e-01   5.5302431e-01
  -3.0431462e-01   7.0029814e-01
   2.5762423e-01   1.3059573e+00
   9.2539234e-02   1.0054337e+00
   1.0378864e-01   1.2625512e+00
   8.0685297e-01   1.1578625e-01
   1.1785253e-01   8.0293923e-01
  -7.9908405e-01   2.8264950e-01
   4.4226726e-01   8.6561140e-01
   3.7328715e-01  -4.1231598e-01
   1.8551542e-01   1.0308699e+00
  -4.5477956e-01   8.1028120e-01
  -5.2116620e-01   1.0973365e+00
   3.7112918e-01   1.1698429e+00
   2.2149201e-01   9.4308706e-01
  -1.6244748e-01   2.7963799e-01
  -2.9299857e-01   3.1607283e-01
   1.0070526e+00   1.1992654e+00
   4.0419955e-02   5.8794963e-01
   9.5052440e-01   1.0624648e+00
  -6.5192682e-01   9.8819880e-01
  -5.2085497e-01   9.2569645e-01
  -6.9292452e-01   1.6646647e-02
  -7.9110396e-01   1.2636828e+00
   1.5588966e-01   1.8042530e+00
  -1.1713419e-01   2.4210546e+00
   4.2602066e-01   1.5472259e+00
  -1.1994259e-02   2.1860799e+00
   4.8850496e-01   2.2063916e+00
   2.0776264e-01   2.2700813e+00
  -2.9033938e-02   2.1910653e+00
   4.3034441e-02   1.3178749e+00
  -3.9144409e-01  -2.8533452e-01
  -4.9665589e-01  -2.6348322e-01
  -2.5229055e-01  -3.6540531e-01
   4.6645934e-01   1.6281558e+00
   7.9668727e-01   1.3228095e+00
  -4.1065846e-01   2.1443750e+00
  -2.2789319e-01   1.4457689e+00
  -6.0287528e-02   2.0374398e+00
   1.3778728e-01   2.0887196e+00
   4.3307681e-01   1.6291483e+00
   1.0294459e+00   2.0644419e+00
   3.2730459e-01   1.7120676e+00
  -2.2424568e-01  -3.2892735e-02
  -2.9082108e-01   5.2672481e-01
  -9.4543061e-02   1.1259762e+00
  -2.4730192e-01   1.1844855e+00
  -1.7364118e-01   9.4956737e-01
   3.5611854e-01   1.2801759e+00
   1.9600157e-01   1.3061056e+00
   5.4356632e-01   1.7121613e+00
   8.6218456e-02   1.3462950e+00
  -2.0661021e-02   9.4953242e-01
   4.9790346e-01   6.3130801e-01
   3.5012928e-01   1.0151323e+00
   3.4017918e-01   7.7754962e-01
   8.4327942e-01   1.0983040e+00
  -7.9856282e-01   2.0085534e+00
  -1.5430058e-01   8.4369891e-01
   6.3669796e-01   1.2001862e+00
  -2.4203465e-01   1.2049971e+00
   8.9600862e-01   1.1166479e+00
  -2.4266288e-01   1.1792913e+00
  -4.1957109e-01   8.5243172e-01
  -6.9507986e-01   8.9066614e-01
  -7.9754692e-01   4.6426131e-01
  -6.7068105e-01   9.3941728e-02
  -4.8914501e-01  -4.9368055e-01
  -6.6105176e-01  -1.6126726e-02
   1.0461235e-01  -1.8456393e+00
   3.4058249e-01  -1.9237225e+00
   3.3496440e-02   9.3447654e-01
   5.6094094e-02   7.3219046e-01
  -8.3098000e-02   7.3635908e-01
  -5.6414549e-02   9.8175332e-01
   2.9788462e-01   1.1677137e+00
   3.3953605e-01   7.9558095e-01
   4.4056386e-01   1.4061850e+00
  -1.8734577e-01   1.8485821e+00
   4.6291295e-01   2.4462227e+00
  -2.1471911e+00   1.3378799e+00
   1.0662427e-01   1.8911673e+00
   3.4218559e-01   1.7331569e+00
  -2.0566494e+00   1.5521900e+00
  -2.1579771e+00   1.7428953e+00
   7.8388488e-01   1.6263467e+00
   6.8255003e-01   1.3761516e+00
   7.2632207e-01   8.2819226e-01
   3.9006855e-01   3.4882146e-01
   6.1819614e-01   6.6790562e-01
   1.6718113e-01  -2.2447360e-01
   4.3416806e-01  -7.9561061e-01
   3.8552471e-01  -4.6860066e-01
   3.1186728e-01  -5.6513848e-01
   2.7827434e-01   1.0849556e-01
  -1.8692445e+00   1.8594499e+00
   7.7610997e-01  -9.9955848e-01
  -1.9794617e-01  -1.0466456e-02
   6.2701703e-01  -1.0789058e+00
   4.9540460e-01  -5.6232608e-01
  -2.2819419e-01   4.8442417e-01
  -2.4899947e-01   1.0014863e-01
   1.0609944e+00  -4.8195486e-02
   9.9011973e-01   2.4181706e-01
   1.0549901e+00   7.7902522e-01
   6.9374574e-01   4.3066542e-01
   1.0952552e-02   9.5826166e-01
  -1.3272616e-01   8.8467003e-01
   1.0850273e-01   1.0020805e+00
  -9.7331528e-02   3.5717150e-01
  -3.8857424e-02   2.4080590e-01
   2.2061784e-01   1.6081026e-01
   1.2672664e-01   1.1542182e-01
   5.2622423e-02   4.2896137e-01
  -5.4028945e-01   3.2853593e-02
  -5.6723620e-01   6.8823532e-01
  -6.7930146e-01   1.2330221e+00
  -1.0528860e+00   6.5805878e-01
  -9.5644366e-01   3.8622832e-01
  -4.9309933e-01   5.3347890e-01
  -7.2842140e-01   5.2509070e-01
  -3.2988829e-02  -1.2995242e-01
   6.4566257e-01   4.8877784e-02
   5.0882084e-01  -1.3894768e-02
  -1.1690256e-01  -3.9047475e-02
   5.4131169e-01  -6.1574474e-02
   3.5028536e-02   6.0318061e-01
  -1.3641817e-01  -8.6460300e-01
  -8.1448554e-01   1.9269210e+00
  -6.6699872e-01   2.0736749e+00
  -6.1341839e-01   1.6285462e+00
  -6.2418975e-01   1.8016173e+00
   2.6054104e-01   1.5153948e+00
  -8.1645377e-02   1.4250969e+00
   2.6837931e-01   1.3692362e+00
   5.3419359e-01   1.5428662e+00
   5.3688799e-01   1.4586576e+00
  -4.3149413e-01   1.5475145e+00
  -4.1987761e-01   1.3945710e+00
   2.7604150e-01   1.0446806e+00
   1.1778996e-01   1.1441289e+00
   1.3205163e-02   9.8439887e-01
  -4.4301127e-02   6.4736133e-01
   2.9258760e-01   3.3227057e-01
   7.0637486e-01   7.2898580e-01
   1.0416034e+00  -4.3717621e-01
   6.2172690e-01  -1.6243919e-01
  -2.1501411e-01  -9.5485147e-01
  -8.7989129e-01  -3.6930715e-01
  -1.7424628e-01  -6.9417257e-01
   2.9623097e-01  -9.1614347e-01
  -5.9280779e-01   8.7879966e-01
   8.0026848e-01  -1.9177051e+00
   2.0228520e-01   1.0861005e+00
   3.1484013e-01   1.3544104e+00
  -5.6310281e-02   1.2991776e+00
  -5.2842779e-02   1.0980408e+00
  -2.2720993e-01  -7.9553125e-01
  -1.1540827e-02   1.2026513e+00
  -4.2972211e-01   8.7799390e-01
   9.0197196e-02   2.4077829e-02
   2.7191385e-02  -1.0788840e+00
  -6.4348659e-02   2.6784269e-01
   3.3650916e-01  -1.1245192e-01
   4.6587048e-01  -3.8326708e-02
  -9.3157895e-01   1.0504044e+00
  -1.2615935e-01   3.6117224e-01
  -8.5075698e-01   1.3293350e+00
  -2.4009745e-01   6.6006623e-01
   7.5026088e-02   7.3701185e-01
  -3.5744348e-01   1.1667981e+00
   5.6467556e-01   2.6520907e-01
   1.6797668e-01   7.4196346e-02
  -1.4448564e-01   1.4310544e-01
   2.2692770e-01   7.8479657e-01
  -1.7827412e-01   5.5402298e-01
  -5.5659152e-01   1.1057448e+00
  -8.0805926e-01   1.4190577e+00
   9.8716342e-01   5.6501746e-01
   4.4713953e-02   6.6656737e-01
   8.2513454e-02   5.7753037e-01
  -6.5185673e-01   1.6191379e+00
  -8.9676536e-01   7.1539365e-01
   5.6546384e-01   1.4018286e-01
   2.3115109e-01   1.7341582e-01
   4.5211307e-01   1.4831968e-01
   6.4928908e-01   8.3121069e-02
   1.0570479e+00  -4.9717721e-01
  -4.2541293e-01   3.0773347e-02
   2.2029497e-01  -2.6359337e-01
   4.0745308e-02   1.2094290e-01
   9.9015774e-01   8.1710105e-01
   1.4527886e+00   9.6335883e-01
   2.6428470e-01   2.8219399e-01
   7.9099764e-01   7.0871374e-01
   4.0730971e-01   7.1968976e-01
   1.3974425e+00   1.2250396e+00
   1.2665724e+00   9.2952525e-01
   8.3330308e-01   9.3532834e-01
   8.2875209e-01   9.9636385e-01
   1.4074130e-01   8.1837793e-01
   3.4845667e-01   4.4369509e-01
   7.5353505e-01   7.7631548e-01
   1.3171799e+00   8.9816031e-01
   6.4555294e-01   5.4549267e-01
   1.9440587e+00   1.0835058e+00
   1.5514765e+00   9.2967555e-01
  -7.9354263e-01   1.5277951e-01
  -2.0226880e+00  -4.4681433e-01
  -1.6614771e+00   3.2211479e-01
  -2.1877984e+00   1.3344962e-01
  -1.8035753e+00  -2.9236746e-01
  -1.6055195e+00  -2.3268464e-01
  -1.4241421e+00  -7.2583295e-02
  -8.7373405e-01   3.2448950e-01
  -4.9316309e-01   3.5697333e-01
  -4.0302370e-01   3.9610696e-01
  -1.6639455e+00  -4.3131547e-01
   7.5630935e-01   9.4945985e-01
  -4.8623092e-01   1.1718063e+00
   1.8833272e-01   1.8015788e+00
   6.9372265e-01   2.2244214e+00
   2.5902706e-01   1.8941309e+00
  -2.4062388e-01   8.5614995e-01
  -1.6840461e-01   1.7644688e+00
   2.7965006e-01   2.2498588e+00
  -4.6457574e-01   9.3863218e-01
  -3.0410198e-01   1.3388646e+00
  -3.8914559e-01   1.0675548e+00
   4.8623183e-01  -2.4436929e-01
  -2.8094845e-02   1.0246021e+00
  -7.3041681e-02   1.6090631e+00
  -8.8746933e-02   9.5233849e-01
   4.4737527e-01   1.0049061e+00
  -1.3671601e-01  -8.5875777e-02
   3.9167171e-01   1.4080350e+00
   5.0820544e-01   2.2189568e+00
   5.2484910e-01   1.7353054e+00
   3.4342842e-01   1.9562657e+00
   4.1165552e-01   1.3803384e+00
  -7.5481537e-01   1.6521342e-01
  -4.8875771e-01   1.0690779e+00
  -4.2702098e-01   2.2015896e-01
   8.7705973e-02   1.8743446e-01
  -6.8204190e-01   2.8178986e-02
  -6.4584697e-01   4.5286553e-01
  -6.1667327e-02   1.1111794e+00
  -2.0050855e-01   1.1320764e+00
  -1.0321489e+00   2.0602606e+00
  -3.6686608e-01   1.4886286e+00
  -1.8183832e-01   1.4559123e+00
  -2.6795621e-01   9.6379101e-01
  -5.1682349e-01   2.1085343e+00
  -3.3040505e-01   1.7634288e+00
   5.4109395e-02   1.1044844e+00
   4.7466526e-01   7.2491301e-01
   9.9152675e-01   1.0889450e-01
   8.6906024e-01   6.1966271e-02
   1.6743288e-01   1.0617404e+00
   9.1743178e-02   1.2092923e+00
  -6.1225937e-02   6.9313808e-01
   3.1878312e-01   9.9214538e-01
   4.9005654e-04   3.4011971e-01
   4.4851383e-01  -8.0855669e-01
  -1.6731829e-01  -1.3628960e+00
  -2.2956654e-01   3.2014924e-01
  -4.7882513e-01   3.8243864e-03
   4.8250260e-01   6.1786245e-01
  -1.9403828e-01   7.8265725e-01
  -1.0858808e-01   4.7226729e-01
  -5.9253577e-01   3.9511247e-03
   2.9437462e-01  -2.4775843e-01
  -3.7229214e-01   3.6848157e-01
  -6.3158861e-01   3.6625145e-01
   1.8362220e-01   1.9623972e-01
  -2.6724619e-02   1.3078478e+00
  -1.3182953e-01   7.1141871e-01
  -1.9305342e-02   4.0240657e-01
  -9.3780599e-02   7.8742167e-01
   3.1110993e-01   4.4869974e-01
  -2.4650183e-01   9.2978056e-01
   3.3695445e-01   1.2335558e-03
  -7.1343142e-01   3.8865184e-01
  -6.1903789e-01   6.3010050e-01
   5.1790132e-01   5.6225184e-01
   5.8359447e-02   1.2950607e+00
   3.0247463e-01   1.1058401e+00
   2.4968504e-02   1.4664473e+00
  -5.3985287e-01   1.3818009e+00
  -1.2435647e-01   8.9983849e-01
   5.1092713e-01  -5.4873638e-01
  -9.0113298e-02  -3.9245255e-01
   4.7118878e-01  -5.2979313e-01
   7.9073094e-01   2.3285932e-01
   6.9768733e-01  -2.8086187e-02
   3.3537285e-01   6.2651778e-01
  -1.4295307e-01   2.5370794e-01
  -1.9241979e-01   4.0366644e-02
  -1.5195237e+00  -8.5445853e-02
  -9.1461919e-01   1.0319909e+00
  -1.4523042e+00   6.9975004e-01
  -6.6915040e-01   1.1680358e+00
  -1.2693968e+00   6.4895143e-01
  -2.2553990e-01   1.0159726e+00
  -3.8324823e-01   7.8073915e-01
  -1.0849663e+00   1.5494770e-01
   2.6863015e-02   7.8550437e-01
   1.1174663e+00   4.0088324e-01
  -4.0408918e-01   8.2393155e-01
  -6.9492485e-01   8.6541387e-01
   2.6689036e-01   8.5576801e-01
   3.9134146e-01   1.0069210e+00
   1.2586167e+00  -4.0855689e-01
   9.3731359e-01   9.3599211e-02
   1.1681949e+00  -4.4395743e-01
   1.3247177e+00  -3.6231903e-01
   5.0086785e-01   2.4171882e-01
   9.2848681e-01   2.7211818e-03
   2.9036842e-01   5.8436944e-01
  -1.4447704e+00   1.5949575e-03
   6.0142034e-01   8.0795588e-01
   7.0446642e-01   1.1672178e+00
   4.2144231e-01   5.2725741e-01
  -1.2098289e+00   1.0691094e-01
   5.2125358e-01  -6.1029017e-01
   8.1265239e-01   3.6540396e-01
   5.6430853e-02   9.6040774e-01
  -1.0951407e+00   4.1616692e-01
  -2.4990951e-01   4.3633209e-01
  -4.3435004e-01   5.4648336e-01
   3.7428571e-01   6.4661544e-01
  -3.1004965e-01   5.6155478e-01
  -1.0420364e-01  -7.0608605e-01
  -4.9319670e-01   8.2441146e-01
   3.7105546e-02   1.0431699e+00
  -5.9624826e-02  -6.0703894e-01
  -6.5778254e-01   1.1314136e+00
  -5.9059946e-02   8.2228441e-01
  -4.2882819e-01   8.4677473e-01
  -4.3923463e-03   1.1376784e+00
  -4.0502975e-01   1.1438881e+00
  -2.0394226e-01   2.1191719e-01
  -4.2444046e-01   5.0227598e-01
   4.3734156e-01   1.0314550e+00
   6.7096047e-01   5.6754016e-01
   1.0150304e-02   7.4075869e-02
   8.0918913e-02   7.4598285e-02
   6.4699525e-01   5.4190545e-01
   5.7492279e-01   1.8528861e-01
   1.5695662e-02   9.0928770e-01
   2.0187440e-01   1.2217316e+00
   3.7934365e-01   1.2646100e-01
   2.8306700e-01   1.2137803e+00
   5.9392300e-01   2.5662028e-01
   5.6693541e-01   5.3776961e-01
   6.0417885e-01   1.2565599e+00
   7.4310529e-01   1.0020086e+00
   6.3981488e-01   9.9105108e-01
   8.3542682e-03   5.3091098e-01
  -6.3068916e-01   1.3003768e+00
  -2.3842168e-01   1.2498999e+00
   7.7361703e-01   1.0970920e+00
   1.4413939e-01   1.4960864e+00
   3.8610020e-01   1.4502603e+00
  -6.9317891e-02   1.4824857e+00
   6.1625465e-01   3.1977502e-01
   4.6971166e-01   1.0104195e+00
  -2.6585016e-01   1.1982239e+00
  -1.0314057e-01   6.8253983e-01
   4.7727363e-01   9.3985793e-01
   6.3128716e-01   6.4344561e-01
   1.8558225e-01   9.5660424e-01
  -3.2245133e-03   8.3628193e-01
  -2.9815872e-01  -3.7963660e-01
  -2.0742013e-01   8.2777673e-01
  -1.7245698e-01   5.9733616e-01
  -4.1005058e-01  -4.9096689e-01
  -8.2238628e-01   1.1285036e+00
  -8.4185215e-01   8.9207571e-01
  -5.9180627e-01   4.2137117e-01
  -8.0685462e-01   8.8882478e-01
  -2.1778955e-01   6.9615586e-01
   1.1932205e-01   1.4485194e+00
   7.1126113e-01   9.4068669e-01
   9.4492946e-01   1.1205188e+00
   1.0914946e+00   1.4083353e+00
   3.1730050e-01   1.3808924e+00
   2.7727285e-01   1.4995142e+00
   1.1705618e-01   1.0958256e+00
  -4.3817133e-03   1.6862750e-01
   1.3704136e-03   1.1075105e+00
   1.6777589e-01   1.4673882e+00
  -1.4783193e-01   7.6658874e-01
  -5.4705590e-01   3.6441244e-01
  -7.4826877e-01   1.7620588e-01
  -6.9109078e-01  -1.3256791e-01
  -3.9961755e-01   6.2925414e-01
   1.9580013e-01   1.3869265e+00
   5.5346806e-02   1.1254056e+00
  -3.4707293e-01   8.6855693e-01
   3.6672660e-01   1.0269568e+00
  -1.6308639e-01   7.0609483e-01
  -6.8120161e-01   5.6355997e-02
  -7.1361041e-01  -2.3653031e-01
   7.7561330e-02   1.3430205e+00
   1.6944239e-01   3.7816777e-01
  -1.7361993e-01   2.2094078e-01
   8.0250043e-01   3.7022997e-01
   1.0204316e-01   4.2340187e-01
   7.3735314e-02   3.7289210e-01
  -3.8104882e-01   1.0547344e-01
  -7.1854865e-02   3.9880948e-01
   7.7777198e-01   5.6640622e-01
  -2.0698930e-01   8.9432781e-02
  -7.7263577e-01   2.1124586e-01
  -8.3401288e-02   6.0549533e-02
   2.4065763e-02   1.3575709e-01
  -2.1454918e-01  -1.1771024e-01
  -3.9472178e-01   3.2613156e-01
  -4.2598345e-01   3.6851050e-01
  -5.1439022e-01  -4.4358203e-01
   6.3554352e-01   7.0592276e-01
   3.5728543e-01   5.1521787e-01
  -1.7161687e+00  -1.0919416e-01
  -2.0841852e-01   1.2296341e+00
   8.8846876e-01  -3.0296357e-01
   4.1398301e-01  -7.3494578e-01
  -7.3967655e-01  -5.4539865e-01
   4.3756584e-01   7.3636583e-01
   1.2210528e+00   2.4676072e-01
   4.5336110e-01   6.7607481e-01
   1.3192754e-02   2.1853595e+00
  -6.5935611e-01   1.9416752e+00
  -4.9988938e-01   2.0495935e+00
  -7.0896081e-01   3.2703400e+00
  -7.5019450e-01   3.3387535e+00
  -8.7795136e-01   2.8330239e+00
  -9.3900679e-01   2.3426939e+00
  -6.1331867e-01   2.3663997e+00
   7.5301434e-02   1.0413823e+00
  -4.9976986e-02   1.5919173e+00
  -3.3190627e-02   1.6552166e+00
  -4.0784994e-01   1.8684399e+00
   5.9837105e-02   1.9590326e-01
  -6.2219434e-01   1.5038617e+00
   6.0303088e-01   1.9795756e-01
   2.6231171e-03   9.7339011e-01
   5.3003366e-01   1.3178140e+00
  -6.3595921e-01   1.5598202e+00
   3.6898358e-01   1.0299552e+00
   1.4118975e+00  -7.6769216e-02
   1.2248205e+00   1.8898795e-01
  -3.6424403e-01   4.7314181e-01
  -7.4964634e-02   1.5527000e-01
   7.8876667e-01   1.3293205e-01
   7.3728500e-01   1.7812156e-01
   5.4030233e-01   2.1285180e-01
   4.2762179e-01   3.6544431e-01
   1.0255942e+00   1.1155527e+00
   1.9173808e-01  -3.8992895e-01
   3.9563807e-01  -1.7821029e-01
   3.6384821e-03   2.0182861e-01
  -6.8783742e-02   9.6643300e-01
  -4.3576768e-01   4.1743318e-02
  -2.3039060e-01   2.3664288e-01
  -3.1532888e-01   2.8721045e-01
   6.7534513e-02   4.3075463e-01
   4.3490768e-01   4.8877405e-01
   1.0644370e-01   6.0922399e-01
   2.4338769e-01  -7.0320904e-01
  -4.3539853e-01  -6.2565042e-01
  -1.1910886e-01  -3.9619304e-01
   6.1016636e-02   1.1640039e-01
  -7.8777264e-03   1.5253650e+00
   4.2966826e-01   7.4254461e-01
  -1.1384576e+00  -1.6418839e-02
  -1.2417954e-02   2.3990008e-01
  -2.2842914e-01   8.1875187e-01
   3.2393376e-02  -3.0179801e-01
  -2.4728303e-01   7.8292547e-01
  -2.7608053e-01   1.8471201e+00
  -7.1909275e-02   4.8583543e-01
  -1.6893466e-01   6.8522650e-01
  -1.8813545e-01   1.0314974e+00
  -5.2499392e-02   3.3291642e-01
   7.1688762e-02   2.2717676e+00
   6.3635605e-01   2.0668779e+00
  -1.6773385e-01   2.0515879e+00
  -5.7095261e-01   1.0593438e+00
   1.0173398e+00   1.7128602e-01
   1.2219651e+00   1.0863000e-01
   1.0121269e+00  -4.2844803e-01
   5.5847068e-02  -1.4634295e+00
   9.3417097e-02   3.4816170e-01
  -4.3280614e-01   1.7096527e+00
  -1.6865094e-01  -1.6297001e+00
  -2.8619283e-01   1.8806857e+00
  -2.2715320e-01   6.9676860e-01
  -5.7733252e-01  -4.6956073e-01
  -6.9354922e-01  -6.7791745e-01
  -5.3854463e-01  -6.4517376e-01
   6.2270178e-01  -8.8487526e-01
  -4.1324581e-01  -1.6595991e+00
   1.0197041e+00  -7.0971439e-01
  -6.7014263e-01  -1.5784061e+00
   2.9300769e-01   7.5828317e-01
  -1.1508388e-01   2.1921377e+00
  -7.6098498e-01   2.0762357e+00
  -5.9899873e-01   2.1734582e+00
  -9.1293305e-01   2.9412421e+00
  -1.1025772e+00   2.5267214e+00
  -8.5242455e-01   2.5437271e+00
  -6.0878990e-02   1.1544011e+00
  -1.6669187e-01   1.7015803e+00
  -1.7775767e-01   1.7672585e+00
  -5.1070347e-01   1.9962113e+00
  -1.2292169e-01   2.9190294e-01
   1.8281050e+00   8.1665768e-01
   4.9610334e-01   2.8581611e-01
  -2.6477130e-01   1.2474971e+00
   2.6145305e-01   1.4122165e+00
  -7.5050677e-01   1.7004222e+00
   2.2305094e-01   1.1136903e+00
   1.2329776e+00   4.4801625e-02
   1.1123520e+00   1.9768781e-01
  -5.2586327e-01   6.0338164e-01
  -3.1825725e-01   2.7477152e-01
   6.1704870e-01   2.0735064e-01
   5.5580850e-01   2.4978424e-01
   3.1173664e-01   3.0360118e-01
   3.0971121e-01   4.6716266e-01
  -1.7661907e-01   1.4630446e+00
  -3.3737347e-01   6.0314080e-01
  -2.5764151e-01   7.8080628e-01
  -4.6682709e-01   1.1413010e+00
   7.6451138e-02   1.0899525e+00
   1.8637252e-01   1.1339292e+00
   3.7119516e-01   1.5234954e+00
   1.7347915e-01   2.0269470e+00
   9.0238411e-02   1.6502364e+00
   1.3949627e-01   1.7839161e+00
  -8.4199978e-02   1.7844386e+00
  -9.7172771e-02   1.4308839e+00
  -3.7054144e-01   9.1378935e-01
  -4.7875092e-01   1.0573366e+00
   2.9749680e-02   1.2480828e+00
  -1.2197101e-01   5.3099527e-01
  -3.9729471e-02   5.2682150e-02
   4.0338026e-02  -1.7405191e-01
   6.7657424e-01  -8.2109692e-01
   1.5459205e-01  -9.4250092e-01
   2.8701952e-01  -6.8390698e-01
  -2.5178570e-02   1.0617745e-01
   3.1841199e-01  -4.4292395e-01
   1.0820262e-01  -3.6265494e-01
  -2.1192289e-01  -4.2958141e-01
   1.5807404e-02  -1.0125590e+00
   1.1385869e-01   1.2338245e+00
   1.5513346e-01   9.1502214e-01
   3.2399476e-01   1.5825803e+00
  -2.3004114e-01   1.0131396e+00
   4.2967719e-02   7.9279051e-01
  -8.8535238e-01   2.8757342e-01
  -1.3638198e-01   6.7775538e-01
  -2.6467152e-01   6.2247289e-01
   7.6477235e-02   7.9478642e-01
   4.2681352e-01   4.4141676e-02
   2.1686875e-01   1.8917681e-01
   3.8240747e-01   6.6850559e-01
   1.4264957e-02   7.8505386e-01
  -6.5698849e-01   1.4475879e+00
  -6.3616341e-01   6.5033208e-01
   6.6040274e-01   3.6607897e-01
   1.7320806e-01   4.8358212e-02
   2.0515848e-01   1.1680737e+00
  -2.1535646e-01   1.0259456e-01
   7.2024707e-01  -3.9762401e-01
  -2.6467591e-01   4.0668491e-01
   6.7626055e-02   2.3166511e-01
   6.3244779e-01  -4.2373592e-01
   4.7404945e-01   7.5998213e-01
   2.9095611e-02   2.5942538e-01
  -1.4253905e+00   9.6322699e-02
  -4.4340852e-02   5.0077021e-02
  -2.9745175e-01   3.3616232e-01
  -4.9067477e-01  -4.0450586e-01
  -1.3249897e-01   1.2784759e-01
  -1.2007833e-01   7.9879439e-01
  -2.1760358e-01   9.3310920e-01
  -3.1967552e-01   4.4357637e-01
  -1.0022000e-01   9.5316923e-01
  -6.2501899e-01   1.1120895e+00
   5.1601417e-02   1.2872557e+00
  -9.8722874e-02   1.0811736e+00
   8.4229411e-02   1.1867682e+00
  -9.4512865e-03   1.0477407e+00
   3.4132062e-02   6.9274340e-01
  -7.4383602e-02   5.3878295e-01
  -3.4969065e-01   7.9985088e-01
   5.3476253e-01   1.4181000e-01
   3.0454604e-01   5.7912585e-01
   4.2285160e-01   7.4911039e-02
   5.1030207e-01   1.6004922e-01
   2.0317233e-01   1.9289192e-01
   2.4346716e-01   9.4217854e-01
  -3.3592044e-01  -2.5327548e-01
   1.3299249e-01   8.8811348e-01
   3.2935979e-01   4.3138510e-01
   3.6431471e-01   3.7044550e-01
  -1.6558497e-01   1.3271296e+00
  -4.3680695e-01   1.1280167e+00
   9.2024514e-02   1.0010159e+00
   4.0084966e-01   7.2131004e-01
  -1.9013219e-01   1.2351289e+00
  -2.6364725e-02   1.0618152e-01
  -9.4782490e-02   1.4235331e-01
   4.0765579e-01   7.0207631e-01
   3.2002965e-01   2.0989051e-02
   2.4019710e-01   6.8426723e-01
   8.9345231e-03   6.2938783e-01
  -1.6429894e+00   2.1615794e-01
   2.4830900e-01   7.6636144e-01
  -5.8471328e-01   1.2415246e+00
  -2.7120545e-02   1.2301797e+00
   1.7896017e-01   4.6195943e-01
   2.8375704e-02   4.9214739e-01
  -1.4579023e-01   1.4231350e-01
   4.2225381e-02   7.0738592e-01
   2.2155511e-01   9.6336188e-01
   2.9743236e-01   2.9585017e-01
   2.6936290e-02   3.3559797e-01
  -4.2027527e-01  -3.1738211e-01
   4.2126186e-01  -1.9130007e-01
  -1.8698465e-01   1.1604775e+00
  -1.7253449e-01   1.0646402e+00
   6.9694960e-01   3.5568853e-01
   4.6238246e-01  -1.6346373e-01
   5.0312271e-01   9.6907133e-01
   6.3176550e-02   1.0305425e+00
  -1.0050664e-01   3.6493333e-01
   8.5050565e-02   6.2149137e-01
  -3.6134334e-01   1.0482112e+00
  -9.5829559e-01   1.4604155e+00
  -4.0840073e-01   1.0516038e+00
  -7.5022598e-01   4.9542749e-01
   1.8056785e-02   1.1061198e+00
  -2.5188717e-01   5.0065388e-01
   5.7143241e-01   1.1197895e+00
   5.7955426e-01   1.2895729e+00
   4.0688758e-01   1.0828225e+00
   4.8160195e-01   5.6589305e-01
  -6.0133456e-01   4.6009881e-01
  -9.8677639e-02   7.2979908e-01
  -3.7004126e-01   2.7957172e-01
   5.3599069e-01   1.1206494e+00
   1.3136430e-01   8.7302976e-01
   6.1828173e-01   8.8576531e-01
   7.6534975e-01   9.2173272e-01
   2.8169585e-01   4.7927759e-01
  -9.9219864e-01   7.2089190e-02
  -4.9517857e-01  -6.5732130e-01
   3.4652498e-01   1.1574793e-01
  -1.4495399e+00   1.6174273e+00
  -1.4135434e+00   1.0515756e+00
  -7.6167509e-01   8.4794560e-01
  -5.3969633e-01   8.6568244e-01
  -5.5640971e-01   3.1277319e-01
  -4.9479764e-01   1.3552595e+00
   1.2357562e+00   1.0264905e+00
   2.3271870e+00   1.3261258e+00
  -6.5325712e-02   1.4859958e+00
   4.7873654e-01   1.0358661e+00
   9.6703627e-01   1.1992477e+00
   1.2300838e+00   1.1684979e+00
   2.0667564e-01   1.0049153e+00
  -1.1644876e+00   1.2639363e+00
   8.2395060e-01   1.0288698e-01
   7.5642910e-01  -5.5423287e-02
   2.0739131e-01   3.9560477e-01
  -2.3879931e-01   8.5375382e-01
  -3.7300776e-01   8.5890842e-01
   6.2968665e-01   9.9818758e-02
   8.5644516e-01  -8.7716147e-02
  -3.4855946e-01   5.7308706e-01
  -8.5982171e-01   1.1321035e+00
   5.8673970e-01   2.6571517e-03
   7.0203551e-01   2.1944968e-01
  -2.4806514e-01   1.1762163e+00
  -4.1771494e-01   1.3433682e+00
  -4.5709426e-01   7.6311192e-01
  -3.0226953e-01   4.5997626e-01
   4.3733424e-01   4.3998556e-01
   3.6831478e-01   5.0651393e-02
  -5.8828097e-01   5.8663975e-01
  -3.9765292e-01   4.6001678e-01
  -6.0790984e-01   1.3028813e+00
  -9.7709295e-02   1.1043536e+00
   7.4892961e-01   3.7291457e-01
   5.4298892e-03   1.2479450e+00
  -4.1437231e-01   1.1728308e+00
  -3.5840768e-01   1.1171822e+00
  -1.3603912e-01   1.6245000e+00
  -2.7698231e-01   8.9481834e-01
  -4.9553741e-01   1.5955807e-01
  -2.7339589e-01   3.8077007e-01
  -1.8834768e-01   6.6801412e-01
  -2.3349126e-02   6.7681896e-01
   4.9589579e-02  -2.0901697e-01
   5.8240110e-01  -1.7697566e-01
   8.4187812e-02  -7.9570739e-02
   1.1728574e-01  -4.8513920e-01
  -3.4754296e-01   2.1411399e-01
  -6.8709658e-01   7.5412363e-01
  -1.9563506e-01   7.9563157e-01
   1.5503594e-01   1.2917375e+00
   1.0168322e-01   1.4969520e+00
   1.3868471e-01   5.6001681e-02
   5.1470881e-01   3.5145234e-01
   1.9087710e-02   5.5403713e-01
  -7.6637900e-01   1.4620698e-01
   5.9849382e-01  -4.2378373e-01
   1.4326001e-01   1.5453990e+00
   4.4109531e-01  -8.3506807e-01
   3.1769929e-02  -2.5742079e-01
   8.8851359e-01   8.7265148e-01
   4.0638270e-01   8.8177332e-01
   3.7193643e-01   7.1200328e-01
   3.2223415e-01   5.6066210e-01
   3.3341287e-01   4.3517779e-01
   4.7164446e-01   7.2659448e-01
  -8.6783119e-02   6.9847805e-01
  -2.7132588e-02   9.2367670e-01
   1.4896044e-01   4.0856393e-01
   1.4688695e-01   4.3020132e-01
  -6.5792854e-02   1.0056015e+00
  -3.9511255e-03   8.0827929e-01
   1.3340685e-02   5.7373693e-01
  -1.4852116e-01   6.9671249e-01
  -4.0436199e-01   4.6251656e-01
  -3.6913240e-01   5.4296174e-01
  -4.4894056e-01   4.2810338e-01
  -3.1904751e-01   4.8071196e-01
   4.7383059e-01   2.4895293e-01
  -2.9319708e-01  -1.0592211e-01
  -1.3461094e-01  -1.0366646e-01
  -2.4674489e-01  -1.5037445e-01
  -4.9503228e-01  -6.4511452e-01
  -5.3389436e-01  -5.6194770e-01
   3.2223155e-01   7.7272527e-01
  -1.8821680e-01   6.4661217e-01
  -4.4824420e-01   8.6203076e-01
  -4.2166419e-01   2.3203629e-01
   2.1720263e-01   1.2216059e+00
  -4.3793255e-01   5.1450840e-01
  -1.6414715e-01  -1.1019540e-01
  -3.7095697e-01  -4.9177646e-01
   1.8209741e-01   6.7757380e-01
  -1.1799900e-01   2.8035336e-01
   3.0608397e-01   3.2633951e-01
  -5.6057429e-01  -3.8288969e-01
  -4.6847775e-02   1.2282930e-01
  -2.5494987e-01  -7.2347526e-02
  -6.7092485e-01   1.0597984e+00
  -3.2701798e-01   7.7307480e-01
   6.0690133e-02  -1.7866166e-01
   4.5863248e-01   4.4882407e-01
   2.3493808e-01   9.2632232e-01
  -1.2031515e-01   4.5613238e-01
  -8.2927183e-02   7.7619085e-01
   4.5180131e-01   8.5172217e-01
   3.9387989e-01   8.8511978e-01
   5.7872909e-01   8.2812726e-01
  -1.0216505e-01   1.3376338e+00
   2.9395371e-01   2.1397020e-01
  -1.6207921e-02   1.3115429e+00
   4.0154088e-01   9.3941578e-01
   4.2930979e-01   7.2455822e-01
   1.6994865e-01   1.2494475e+00
   1.4157082e-01   9.4447955e-01
   1.7676277e-01   1.8947215e-01
   3.5800006e-01   1.1450165e-01
   4.1955694e-01   6.0573532e-01
   1.4578181e-01   8.9829388e-01
  -9.9449473e-02   1.0733781e+00
   1.2757836e-01   9.4901477e-01
   5.5766324e-01   1.6734208e+00
   9.9547639e-02   1.3210448e+00
   1.3756748e-01   7.2972259e-01
   9.8117050e-02   1.5234680e+00
   3.3836960e-01   1.3743071e+00
   6.9365911e-01   9.8706408e-01
  -2.7520863e-01   6.2388461e-02
   9.5958421e-03   5.4564002e-01
   7.5107459e-02   7.5293593e-01
  -3.9688592e-01   6.4607532e-01
   3.0289519e-02   8.2472981e-01
  -2.0092999e-01   3.6051259e-01
  -2.0295347e-01  -7.9278629e-02
  -7.4204904e-01  -2.4029117e-01
  -5.1137841e-01  -3.0768700e-01
  -3.4068690e-01   5.4563893e-01
  -2.2711036e-01   7.5877240e-01
  -2.0074044e-01   5.9914735e-01
  -3.8344403e-01   3.2524409e-01
   1.7203103e-03   3.2117464e-01
  -7.8677351e-02   1.7312671e+00
   5.1331498e-01   1.1830184e+00
  -2.6907822e-01   2.6701497e-01
  -1.9381471e-01   1.3846603e+00
   1.2554483e-01   1.4298298e+00
  -4.9211893e-01   8.2951390e-01
  -1.1897820e-01   6.0153104e-01
  -3.0106041e-01   1.0289005e+00
   8.0166225e-02   1.2152018e+00
   7.7267066e-02   9.2500852e-01
  -1.2837643e-01   9.7039037e-01
  -4.4592249e-01   1.1053219e+00
  -4.1637143e-01   1.7608748e-01
   2.3159639e-01   1.3895841e+00
  -4.7727080e-01   1.1023551e+00
   1.6571332e-01   1.8001876e-01
   5.3049040e-01   9.8992918e-01
   1.6879756e-01   8.9655153e-01
   3.7085133e-01   1.5862465e+00
  -3.1591733e-02   6.5550163e-01
  -4.2461840e-02   3.5986451e-01
   1.4634325e-01   6.8509252e-01
   1.0295369e-01   6.6833871e-01
  -2.5470504e-01   7.5001104e-01
   7.3738854e-01   2.8831636e-01
   5.9010456e-01   1.4973019e+00
  -9.8324469e-01   4.4869578e-01
  -7.1289805e-01   1.5277731e-01
  -1.1923683e+00   7.4753753e-01
  -3.4613072e-01   2.3421431e+00
  -6.0002425e-01   2.4667287e+00
  -8.5922715e-01   1.0913380e+00
  -1.1048328e-01   1.5979378e+00
   4.7709528e-01   1.2960408e+00
  -1.3270925e-01   1.7291733e+00
   4.4698378e-01   1.4485400e+00
  -7.1466530e-01   1.8982790e-01
  -5.5158819e-01   1.3821191e-01
   2.1163291e-01   8.8628355e-01
   1.3079694e-02   1.1114126e+00
   2.2667379e-01   3.2924584e-01
   7.8050308e-01   7.2820897e-01
   8.9155536e-01   7.8751308e-01
   2.8561779e-01   6.6358438e-01
   6.5539030e-01   1.1674321e+00
   7.3623129e-02   5.4230685e-01
   7.8633323e-01   8.2851940e-01
  -4.4065054e-03   7.9180139e-01
  -1.0750517e+00  -9.7666141e-02
   6.7729514e-01   1.3252392e+00
   2.1597788e-01   6.1780228e-01
   3.0199584e-01   7.5611300e-01
   6.4893568e-01   3.6967732e-01
  -5.5971485e-01   1.0758483e+00
   7.3419314e-01   1.1560916e+00
  -4.1270713e-01   7.4506577e-01
  -1.7383603e-01   3.3278812e-01
  -3.2877421e-01   3.4477710e-01
   9.1058145e-01  -2.0586714e-01
  -1.6974238e-01  -2.2889633e-01
  -5.4574462e-01   2.0984152e+00
  -5.5893584e-01   1.8253132e+00
  -6.3271797e-02   5.6549808e-01
   4.4128746e-01   3.8644855e-01
   3.6223001e-01   7.9781553e-01
   7.7503291e-01   5.9831281e-01
   1.2544231e-01   1.5943513e+00
   3.7089591e-01   9.9734876e-01
   4.8367819e-02   1.6318009e+00
   2.9394704e-01   9.8259661e-01
  -5.6515754e-02   1.6172485e+00
  -4.7906062e-02   2.3838860e+00
  -5.2750192e-01   2.1673686e+00
  -5.6241466e-01   1.6431713e+00
  -6.1407622e-01   2.1436038e+00
  -7.5069766e-01   1.8991240e+00
  -1.8437122e-01   2.2627930e+00
  -2.1814102e-01   2.2914532e+00
  -2.1560614e-01   2.2939642e+00
  -1.7326837e-01   1.3264602e+00
   3.6996264e-01   1.4117835e+00
  -7.9203551e-02   5.9915907e-01
   2.0276566e-01   9.4359247e-01
  -1.1912018e-01   1.2645214e+00
   1.3736386e-01  -1.9669624e-01
   2.1394690e-01   2.9967991e-01
   7.0425415e-01  -1.7807059e-01
  -2.3193721e-02   5.6656655e-01
   3.2527307e-01   1.3145002e-01
   3.6919898e-01   8.0433471e-01
  -1.5045051e+00  -3.1981921e-01
  -7.8084249e-01   7.7539721e-01
  -1.4641786e+00   4.4953999e-01
  -6.9890803e-01   9.3754055e-01
  -1.2858874e+00   4.0664502e-01
  -2.7132023e-01   8.0508559e-01
  -3.7373421e-01   5.3428350e-01
  -1.0704698e+00  -7.6990402e-02
  -5.7288900e-03   6.1762468e-01
   1.1015421e+00   2.5407906e-01
  -4.6964575e-01   6.3767985e-01
  -6.0698641e-01   6.5472915e-01
   1.6868902e-01   7.2272143e-01
   3.0103534e-01   8.7152970e-01
   1.2929874e+00  -5.2083925e-01
   9.4138703e-01  -3.0007635e-02
   1.2111153e+00  -5.4140544e-01
   1.3592714e+00  -4.5621107e-01
   5.0832203e-01   1.1929199e-01
   9.4936684e-01  -9.4463812e-02
   2.2042854e-01   4.3967913e-01
  -1.5126572e+00  -1.9576150e-01
   5.5930789e-01   6.6100917e-01
   7.3075779e-01   9.7394313e-01
   4.8587439e-01   3.5856615e-01
  -1.1817465e+00  -1.0795627e-01
   5.8907999e-01  -7.1885274e-01
   8.0744545e-01   2.5371993e-01
  -6.6881648e-02   6.8592963e-01
   3.4542219e-01   4.2764186e-01
   3.5416406e-01   9.1402491e-01
   7.7094940e-01   7.1740562e-01
   8.2093192e-02   1.7801417e+00
   2.3709381e-02   1.3893379e+00
   8.7459607e-02   1.7480347e+00
   2.3788106e-01   1.0923637e+00
  -6.5427224e-03   1.7831004e+00
   8.5782626e-02   2.5447196e+00
  -4.2837705e-01   2.3945248e+00
  -5.7918417e-01   1.8262982e+00
  -5.5804609e-01   2.2859434e+00
  -6.3821132e-01   2.0070320e+00
  -5.3666141e-01   2.9146520e+00
  -1.6421925e-03   2.3659831e+00
  -1.2821285e-01   2.1381648e+00
  -1.7220481e-01   1.4887431e+00
   3.4358580e-01   1.5108216e+00
  -1.6234856e-01   7.4275578e-01
   1.2587075e-01   1.0509841e+00
  -1.1798681e-01   1.4255471e+00
  -8.0652896e-02  -1.0655898e-01
   1.0244546e-01   4.1864603e-01
   6.2416111e-01  -1.4286591e-01
  -1.3568478e-01   6.9087216e-01
   1.5606795e-01   2.1753225e-01
   2.7304474e-01   8.9445708e-01
   4.6272902e-01   1.7820037e+00
  -4.7878666e-01   3.5355210e-01
   5.2860311e-01   4.1552495e-01
   7.5951291e-01   4.5099261e-01
   4.5607431e-01   1.3809205e-01
  -3.5931878e-01   4.5273761e-01
  -5.9447804e-02   1.5874870e-01
  -4.0903400e-01  -5.4005620e-01
  -1.6610447e-01   2.0575162e+00
   7.3180319e-01   2.0941748e+00
   5.8328037e-01   2.4526119e+00
   9.6001163e-02   2.2779901e+00
   2.0025512e-01   1.9331519e+00
   5.3271218e-01   2.2548166e+00
   3.3058332e-01   2.2599369e+00
  -3.8173631e-02   2.6492637e+00
  -6.2519487e-01  -3.1311764e-01
  -9.0797474e-01  -1.1078362e+00
   4.6799137e-01   2.9077156e+00
  -5.0453251e-01  -3.8378391e-01
   1.8087277e-01   2.1408272e+00
   2.0730893e-01   3.4928479e-01
   5.0608940e-01   6.6296583e-01
  -9.8360853e-01   2.1742763e+00
  -1.5116412e+00   2.0271743e+00
   3.1942994e-01   9.6319887e-01
   7.7016316e-02   9.3453476e-01
   9.0947057e-02   7.1101107e-01
  -3.0869764e-01   1.2931382e+00
  -1.5933415e-01   1.0473156e+00
  -4.3294562e-01   1.1773411e+00
  -3.2106236e-01   7.4661063e-01
   6.1061817e-02   1.2473252e-01
   5.1419291e-03   6.4213031e-01
  -1.3510127e-01   9.7940020e-01
  -2.7528310e-01   4.5272944e-01
   6.2673054e-02  -8.3895252e-02
  -1.2700398e-01   7.7237847e-01
  -2.6576335e-02   1.8623806e-01
   2.7170031e-01  -1.3861837e-01
   1.8480342e-01   6.2409042e-01
   1.3776692e-01   2.0126677e-01
  -4.8359778e-03   8.9261541e-01
  -3.4434059e-02   4.5588725e-01
  -1.5651873e-01  -3.3911579e-01
  -2.5231856e-01  -4.2297766e-01
  -2.6164141e-01  -4.3487234e-01
   5.7860779e-03   5.2211628e-01
  -3.4616946e-02   4.3579143e-01
   6.5727601e-01  -1.4723131e-01
   6.5676730e-01  -1.2806744e+00
   8.6204764e-01   7.2876683e-01
   2.9849180e-01   7.5141188e-01
  -6.9403061e-02   1.1065615e+00
  -2.1091029e-01   1.5370062e+00
   4.0648608e-01   1.1481060e+00
   4.3168113e-02   9.0465595e-01
  -9.8804310e-02   1.0847635e+00
  -2.2578365e-01   1.5890750e+00
   2.7091261e-01   1.6051068e+00
  -9.9305156e-01   1.3000698e+00
  -2.8315337e-01   1.1915812e+00
   6.8036306e-01   4.9034691e-01
  -6.3291900e-02   1.0131686e+00
  -8.7611800e-02   1.4694851e+00
  -3.4909875e-01   1.2890315e+00
   9.1168319e-01   2.0534712e-01
  -7.9466324e-01   1.4138072e+00
  -1.0691380e+00   1.4685033e+00
  -9.9388527e-01   1.8199476e+00
  -4.8266006e-01   1.2313720e+00
   1.2885290e-02   5.5619291e-01
  -5.9548506e-02   3.6473957e-01
   5.7375231e-01   2.2968036e-01
   9.9868191e-02   4.5776139e-01
   4.6415211e-01   7.4125148e-02
   7.0042245e-02   3.7150147e-01
   6.2693913e-01  -7.6908671e-04
   1.6851868e-01   5.3555764e-01
  -9.0297636e-02   5.7236963e-01
  -4.5947417e-01   3.9491803e-01
  -3.1314140e-01   1.5177788e+00
  -4.4728671e-01   1.3069003e+00
   5.5973955e-01   4.9692490e-01
  -4.1993766e-01   1.3482551e+00
  -2.2205012e-01  -2.2799281e-01
   5.6723042e-01  -8.1628824e-01
  -4.8854790e-01   9.9576126e-01
  -5.6849402e-01   4.3449001e-01
   7.6982302e-01  -2.9344094e-01
   1.4041299e+00   6.2896017e-01
  -6.3075362e-01   3.1365458e-01
   6.3781918e-01  -3.2286655e-01
   1.1433024e-01  -2.5413625e-01
   8.3799660e-02   1.0107349e+00
   3.1258162e-01   7.1399377e-01
   6.8494773e-01   1.0883795e+00
   6.6698265e-01   9.5579962e-02
  -7.2164912e-02   6.0512823e-02
  -3.8681303e-01  -1.6654368e-01
  -3.9019113e-01  -1.5971964e-01
  -7.3510922e-01   2.4038708e-01
  -5.1733779e-01   9.7360232e-02
  -2.3120668e-01   9.0400356e-01
   1.3964601e-03   2.5219765e-01
   2.9439985e-01   7.8476953e-01
   1.0281340e-01   6.8642783e-01
  -2.7533562e-01   1.0222484e+00
  -1.2670474e-01   7.0805619e-01
   4.8180718e-01   9.6196078e-01
   9.4495850e-02   5.1283943e-01
  -3.1261277e-01   5.7110987e-01
   4.2309109e-01  -3.0807950e-02
  -9.5216362e-04  -2.5349634e-01
  -2.1928325e-01   3.8133526e-01
   5.9181596e-01   9.7947838e-01
   5.2393046e-01   7.3205840e-01
   3.0600337e-01   8.0276897e-01
  -7.2924921e-01   2.2122666e-01
  -1.6080537e-01   2.1887657e-01
  -2.1601436e-02   1.0411948e+00
  -6.6339285e-01   3.2298090e-01
   6.0841357e-01   1.5803538e-01
  -2.1039846e-01   1.9625626e-01
  -2.4471603e-01  -1.3558239e-01
  -2.9843877e-01   8.0377063e-01
  -3.7349461e-01   1.8716670e+00
  -1.1165435e-01   4.8621003e-01
  -2.1457927e-01   7.0638574e-01
  -2.3797474e-01   1.0524176e+00
  -5.7882079e-02   3.5108233e-01
   7.0442863e-03   2.3304976e+00
   6.5757452e-01   2.0948975e+00
  -2.6760858e-01   2.0773039e+00
  -6.3753083e-01   1.0205977e+00
   9.8905463e-01   1.7726857e-01
   1.2396756e+00   8.9214987e-02
   9.8892872e-01  -4.1796603e-01
   1.8063175e-01  -1.5279617e+00
   5.0597023e-02   3.7220148e-01
  -5.0917689e-01   1.7302734e+00
  -9.8524572e-02  -1.6190126e+00
  -2.9512119e-01   1.8948012e+00
  -2.8237252e-01   6.8652556e-01
  -4.9894678e-01  -4.5003194e-01
  -5.8412129e-01  -6.7857302e-01
  -5.4847248e-01  -6.3036363e-01
   7.7896124e-01  -8.9117563e-01
  -3.6603093e-01  -1.6487985e+00
   1.1120406e+00  -6.0702565e-01
  -6.2257843e-01  -1.5704681e+00
  -1.7670656e-02   7.9218476e-01
  -1.8852997e-01   2.4582031e-01
   7.5645767e-02  -1.6002083e-01
  -3.4369046e-01   6.2558678e-01
  -3.6772377e-02   2.4968349e-01
  -1.5958444e-01   7.8261855e-01
  -1.8486935e-01   9.7449727e-01
   4.9943338e-01   1.6932810e+00
   4.3425178e-01   1.0928938e+00
   1.8079014e-02   4.2685174e-01
  -7.0992937e-02   1.9535178e-01
   3.2831995e-01   8.3225444e-01
   3.7249234e-01   1.1594417e+00
  -2.0065234e-01   1.0392534e+00
   1.8285171e-01   5.5285884e-01
  -3.2639225e-01   2.6533590e-01
  -3.9300991e-01   1.2210959e+00
  -1.6392892e-01   1.0004930e+00
  -3.8157303e-01   1.1549711e+00
  -5.0757950e-01   5.1593774e-01
   1.4731893e-01  -1.7095932e-01
   6.2542437e-01  -4.9748028e-01
  -1.7823988e-01  -8.5306088e-01
  -5.8732690e-01  -8.3745990e-03
  -1.2715119e-01   6.9801934e-01
   5.9843073e-01   8.3892802e-01
  -2.9302453e-01   2.0143771e-01
   8.7874067e-01  -6.6623594e-01
   3.8752987e-01   1.7976987e+00
  -2.4897989e-01   9.1862817e-01
  -1.9257316e-01   1.5611576e+00
  -1.3261462e-01   1.2294989e+00
  -9.6092896e-01   9.5958974e-01
  -3.1414919e-01   1.1277241e+00
  -5.3547490e-01   1.1077479e+00
   2.0039671e-01   1.3330076e+00
   1.7835385e-01   4.5989130e-01
   8.8489123e-02   8.0883833e-01
   5.0335172e-01   1.2300392e+00
   1.9821352e-02   1.3374742e+00
  -2.0147332e-01   2.1664314e+00
  -3.6854388e-01   1.3618649e+00
   2.3681641e-01   1.6026928e+00
   6.8866160e-01   7.9322591e-01
  -1.3604694e-02   5.2524901e-01
   2.9217167e-01   1.6163618e+00
  -1.7846875e-01   7.0977155e-01
   7.2223936e-01   8.4135364e-02
   2.1137805e-01  -2.6610710e-01
  -1.4674633e-01   1.0264617e+00
   2.3344955e-01   8.2250321e-01
   5.5388731e-01   7.8766912e-03
   2.0410545e-01   8.5765681e-01
  -1.2270943e+00   9.5609127e-01
  -4.4699454e-01   6.4840452e-01
  -3.4987447e-01   7.5663962e-01
   9.0912730e-01   1.0990734e+00
   4.9594002e-01   1.2518992e+00
   4.8423824e-01   1.7608967e+00
   4.9851037e-01   1.5917199e+00
  -1.4463236e+00   6.4266539e-01
   1.0524667e-01   9.9518794e-01
  -1.2806584e+00  -1.4235877e-01
  -1.4883640e+00  -4.1906750e-01
   6.5807097e-01   8.3632401e-01
   5.7677141e-01   1.5640920e+00
  -2.5545453e+00  -3.6416692e-01
   1.5046169e+00   9.0196584e-01
   1.3472035e+00   7.2462167e-01
   9.3227202e-01   9.6502360e-01
   1.1540355e+00   1.5320737e+00
  -1.5812688e+00  -1.2564676e-01
   8.7904077e-01   1.3723700e+00
  -1.5731420e+00  -2.5087937e-01
   5.4659592e-01   1.2666404e+00
  -6.4708750e-01   2.1029459e-01
   9.5866284e-01   1.4234313e+00
  -1.3401124e+00  -1.9567166e-01
   3.4130908e-01   1.5984089e+00
   1.2710403e+00   9.1675647e-01
  -7.7137486e-01  -5.4366107e-01
   1.4099982e+00   1.7478372e+00
  -5.9293415e-01  -3.9708737e-01
   9.0317567e-01  -7.1652849e-01
   1.8795062e-01   8.8846354e-02
   3.0732306e-01   9.8690081e-01
   3.4097641e-02   6.9507502e-01
  -3.3009178e-01   8.6928490e-02
   3.1056571e-01   1.0610228e+00
   1.7699748e-01   5.7430794e-02
  -4.3220160e-01   1.2754446e-01
   7.7063055e-01   6.7608637e-01
   7.0036303e-01   9.6931089e-01
  -3.8647901e-01  -6.2286642e-01
   4.4415050e-01   3.4288224e-01
  -1.7249165e-01   1.2754877e-01
  -5.1634927e-01  -1.5857037e-01
   6.6629113e-01   6.3020268e-01
  -3.6547237e-01  -1.9912504e-02
  -1.9935344e-02   4.9205815e-01
  -5.7745461e-01   7.4452147e-01
   5.0014783e-01   9.0061576e-01
  -5.2012334e-01   9.4639571e-01
  -5.8908651e-01  -1.1930154e-01
  -6.2302420e-01   3.3973697e-01
  -4.6898352e-01   2.6884510e-01
   2.2795089e-01   6.8488554e-01
   2.4850929e-01   9.8903876e-01
  -1.8860164e-01   3.0031666e-01
   4.1498126e-02   7.4552216e-01
  -2.1100436e-01   7.6198550e-01
   3.9448878e-02   8.1050100e-01
   1.3011811e-01   7.9969764e-01
  -5.8737497e-01   8.3728459e-01
  -9.7963958e-02   5.0249510e-01
   4.2931978e-01   7.8516672e-01
   8.9953053e-01   8.1143493e-01
   1.2366805e-01   4.0464959e-01
   9.3593376e-02  -4.6378968e-01
  -2.2570344e-01   1.7742411e-01
  -5.2557647e-02   8.5104520e-01
   1.7359185e-01   1.2845891e+00
  -5.5164488e-01   4.8402371e-01
  -4.1893823e-01   4.6219213e-01
   4.4143051e-02   2.2227328e-01
  -1.1067703e+00   3.5198959e-01
   3.4777838e-02   1.3224502e-01
   6.4867566e-01   4.4810617e-01
  -1.2693633e-01   3.1493699e-01
   3.7061399e-01   4.2818458e-01
   6.2056325e-02  -3.3693283e-01
  -1.6819946e+00   1.0344364e+00
  -1.0471692e+00   1.7251971e+00
  -1.4714697e+00   1.7155583e+00
  -7.9695914e-01   1.7900793e+00
  -1.3925423e+00   1.5176729e+00
   3.1606194e-01  -1.1391727e+00
   1.0100210e+00  -8.1410790e-01
  -1.2970032e+00   1.0083000e+00
  -2.2143828e-01   1.2349518e+00
   8.0841952e-01   6.8283597e-01
  -6.7123662e-01   1.3637005e+00
  -7.5480763e-01   1.4754836e+00
   5.3844062e-01  -9.7431360e-01
   1.9607073e-02   1.2413467e+00
   6.4094115e-01  -3.3133136e-01
   5.1455460e-01   2.5150329e-01
   6.6144833e-01  -1.9531421e-01
   7.6515544e-01  -2.1469348e-01
   2.5487909e-01   7.6430402e-01
   6.0760359e-01   4.1918516e-01
   6.3424072e-03   1.0782754e+00
   6.4823258e-01  -2.0414541e+00
   2.0755579e-01   9.6075449e-01
   2.2775131e-02  -9.3464521e-01
   4.7404078e-01   1.4249838e+00
   1.6531654e-01   9.7149563e-01
   9.1129642e-01  -1.5962430e+00
   2.4705530e-01   1.0315001e-01
   5.1487345e-01   6.9025387e-01
  -6.3924894e-02   9.3718418e-01
  -4.0959640e-02   3.4752025e-01
  -3.6640365e-02   1.2774983e-01
  -4.5130551e-01   4.2489158e-01
  -9.8731142e-02   1.0654409e+00
   2.0583103e-01   1.9336267e+00
   4.6373913e-01   1.7670100e+00
   1.9289898e-01   1.8930184e+00
   1.2867535e-01   2.1728314e+00
  -5.0982599e-01   2.1628953e+00
   8.4308514e-01   2.5368385e+00
   2.1791308e-01   2.8329285e+00
   4.1248958e-01   2.4090501e+00
   1.3031495e-01   9.8835841e-01
   3.1324765e-01   6.1172740e-01
  -2.3526906e-02   3.8600058e-01
  -3.5807066e-02   7.9564129e-01
   2.4508141e-01   2.2130121e-02
  -1.2408041e-01   2.6562334e-01
  -1.2357591e+00   1.7389792e-01
  -5.3271527e-01   6.1857082e-01
   1.3878743e-01   1.3702486e+00
   3.5216248e-01   1.4283483e+00
   3.9021098e-01   3.3596098e-01
  -3.5829159e-01   8.5827215e-01
  -9.8983250e-02   5.6389331e-01
  -2.0088136e-01   4.5508878e-01
   2.6860068e-02   1.4981869e+00
  -2.2940721e-01   4.2959131e-01
  -1.3001893e-01   5.1545902e-01
   3.2835536e-02   9.0721910e-01
   7.6725854e-02   7.6100865e-01
   7.4527729e-01   1.1224091e+00
   8.0407032e-01   1.0505167e+00
   1.0581325e-01   7.8654776e-01
  -1.0879397e+00   1.0165185e+00
   1.3993543e-01   1.0500228e+00
   1.0895659e+00   4.3555536e-01
   1.5560900e-01   3.0348131e-01
  -3.6939400e-02   2.7730018e-01
   4.2969890e-01   2.0830671e-01
  -1.0252291e-01   7.8397869e-01
  -8.4313057e-01   7.2031493e-01
  -8.3489974e-01   6.4895897e-01
   3.7836667e-01   7.2877485e-01
   8.9320798e-01   6.4441971e-01
   3.8696745e-01   1.3191664e+00
  -8.3376347e-02   8.3181815e-01
  -1.5122270e+00   4.7736018e-02
   6.8037394e-02  -6.2581461e-01
  -2.7069415e-01   4.3427832e-01
   6.6831219e-01   1.0017024e-01
   6.2557557e-02  -1.6791312e-01
   6.5663858e-01  -3.0612863e-01
  -3.3706916e-01   3.2107635e-01
   5.1313991e-01   8.3270442e-01
   1.3074428e-02   1.0524466e+00
  -1.2307944e+00   1.0507959e+00
  -2.2684102e-01   9.9698439e-01
  -5.4383785e-01  -9.4695051e-01
  -4.2464676e-01   2.3240110e+00
  -5.6236139e-01   2.2618416e+00
  -1.4608429e-01   1.7929009e+00
   7.8622062e-02   1.8691613e+00
   3.4859174e-01   2.1617308e+00
   5.1097000e-01   1.9564253e+00
   6.3888911e-01   1.1165190e+00
   1.8763625e-01   1.0002818e+00
  -6.1299737e-02   1.1601818e+00
  -5.4437820e-01   2.5546239e+00
  -7.3263267e-01   2.4091472e+00
  -2.8889950e-01   2.1702746e+00
  -1.9431133e-01   1.4171148e+00
  -1.8243164e-01   1.2127575e+00
  -1.6156229e-01   7.2838089e-01
  -6.9870411e-02  -2.2245242e+00
   2.5216895e-01  -1.5345329e+00
   4.2116045e-01   1.5728520e-02
   4.9269548e-01  -3.8782027e-01
   8.7362757e-02  -6.3878077e-01
   3.0127492e-01  -4.0466886e-01
   1.1108792e-01  -4.8701678e-01
  -2.9467828e-01   1.5107044e+00
   4.8503000e-01  -1.5516764e+00
  -2.5233315e-01  -1.3993710e+00
   4.7963333e-01   1.5655278e+00
  -9.3222206e-02   3.1274981e-01
  -1.6679667e-01   4.7982811e-01
  -1.8869158e-01   7.6950175e-01
   3.3586588e-02   5.3100154e-01
  -1.6298435e-01   2.5290478e-01
   2.8433076e-01   2.6190455e-01
  -8.9956114e-02   5.9536409e-01
  -2.7054528e-01   4.2076623e-01
   1.4323825e-01   1.0662464e-01
   7.0680292e-01   6.4595664e-01
   8.0337987e-01   1.1891047e+00
   5.0103853e-01   1.3948051e+00
  -3.6543529e-01  -5.5523867e-01
  -4.9388506e-01  -4.8956532e-01
  -4.9360877e-01   2.3560755e-01
   3.9418024e-02   5.2171748e-01
  -4.4024524e-01   2.3907815e-01
   3.8102611e-01   2.5668382e-01
   1.7971580e-01   7.5610687e-01
  -7.5333388e-01   6.9080449e-02
   1.9711625e-01  -2.2014593e-01
  -2.3058198e-01   2.7897833e-02
  -8.4445061e-01   1.0933453e+00
  -8.5075738e-01   1.2664018e+00
  -4.6465325e-01   1.6222753e-01
   4.8521021e-01   8.2092847e-01
   4.1759516e-01   1.0440031e+00
   2.6522589e-01   5.2638170e-01
  -4.5312504e-02   4.9903625e-01
  -3.4891882e-02   1.1969205e+00
  -2.4031392e-02   9.7025265e-01
  -5.9337765e-01   1.2216742e+00
  -5.7945048e-01   7.1479624e-01
  -3.3521790e-01   3.7428158e-01
   1.9597693e-01   6.1619724e-01
   8.2503958e-01   3.8232850e-01
   7.3853064e-01   6.3407809e-01
   9.9615927e-01   6.2869629e-01
  -9.5432072e-01   3.5252350e-01
  -9.1046509e-01   9.5840536e-01
  -6.6733615e-01   4.9897631e-01
   6.5718002e-01   5.7441338e-01
   8.5392117e-01   7.2419523e-01
   8.6942613e-01   5.6564630e-01
   3.6906612e-01   2.3898062e+00
  -9.4048323e-02   1.7389884e+00
   9.4889304e-01   1.8185431e+00
   2.0916074e-01   1.3039801e+00
   1.2460980e+00   1.9742892e+00
  -1.9570637e-01  -9.7732912e-01
  -2.5472503e-01   1.3641274e+00
  -2.4839960e-01   1.1856841e+00
  -4.8182789e-02   1.3502816e+00
  -1.0168113e+00   1.9451675e-01
  -9.1534451e-01   3.0876257e-01
   5.6919678e-01   1.4347240e+00
  -1.0493750e+00   4.0861124e-01
  -7.4198544e-01   1.4645651e-01
  -1.2021227e+00   7.5675802e-01
  -8.5767855e-01   1.0886789e+00
  -1.0198674e-01   1.6192707e+00
   4.8509875e-01   1.2487157e+00
  -1.1104785e-01   1.7030116e+00
   4.5986614e-01   1.4022755e+00
  -7.3187792e-01   1.8806974e-01
  -6.4840818e-01  -6.0202866e-01
  -5.7014675e-01   1.3358852e-01
   2.0586370e-01   8.4945733e-01
   3.2855597e-02   1.0784908e+00
   2.0243533e-01   2.9339429e-01
   7.6953825e-01   6.7254334e-01
   8.8205614e-01   7.2923010e-01
   2.7292598e-01   6.2368368e-01
   6.5900700e-01   1.1147618e+00
   3.2341342e-02   5.0515960e-01
   7.6238810e-01   7.3371796e-01
  -1.2544922e-02   7.6054866e-01
  -1.1123040e+00  -9.1488384e-02
   6.8533824e-01   1.2734682e+00
   2.0176245e-01   5.8038123e-01
   2.9218307e-01   7.1589698e-01
   6.2662128e-01   3.1801975e-01
  -6.5809905e-01  -3.7045055e-01
  -1.3456939e-01   4.7726447e-01
  -2.1150987e-01   8.9300383e-01
   3.1387776e-01   4.5204289e-01
   5.0383504e-01   5.0300652e-01
   5.7945679e-01   2.5494753e-01
  -5.8350630e-01   2.7772384e-01
   3.2872204e-01   2.0485955e-01
   6.2630027e-01   1.6200179e+00
   9.0086465e-01   1.9374037e+00
  -1.8032608e-01  -1.7289915e-01
   2.4587917e-01   4.3695324e-01
  -6.1345987e-01   2.6227233e-02
  -2.4175014e-01   1.1660330e+00
   1.1130892e-01   7.0468609e-01
  -4.2790182e-02   7.7160577e-01
  -2.1802659e-01   6.0243556e-01
  -3.7084507e-01   8.7936092e-01
  -1.1878010e-01   1.7046216e+00
  -3.5753775e-02   1.3002961e+00
  -3.3886786e-01   5.5093072e-01
  -4.5840932e-01   8.4508852e-01
  -3.1891810e-01  -1.2771661e-01
  -3.4485014e-01   2.8325676e-01
   1.8441925e-01   1.3528517e+00
   1.0757979e+00   6.6403329e-01
  -9.4996612e-03   4.1759608e-01
  -8.9012763e-01   4.8153880e-01
   5.2735684e-01   1.1781717e-01
  -7.4615774e-01   9.8265381e-01
  -3.3489769e-01   8.8643176e-01
   4.9347362e-01   3.8956521e-02
  -4.2312192e-01   3.1066461e-01
  -3.6884965e-01   4.8209151e-01
  -2.3899662e-01   3.3865217e-01
   1.3428663e-01  -2.0508850e-02
   4.1039688e-01  -2.5696135e-01
  -2.3270110e-01   4.1343176e-01
  -9.0110677e-02   2.6065834e-01
  -2.2692787e-01   1.4932770e-01
   8.1089718e-01  -1.0131153e+00
  -3.7508254e-02  -2.5790842e-01
  -1.7106893e-01   6.5999415e-03
   5.7025938e-01   2.0283676e-01
   4.0822135e-01   2.6248555e-01
   2.2333239e-01   8.1013206e-01
   1.9174346e-01  -2.6208392e-03
   8.0273736e-01   8.2001049e-01
   9.6498905e-01   7.2287472e-01
  -1.1123574e-01   1.4236017e+00
   8.3923584e-01   1.6408523e+00
  -3.1633203e-02   1.1342788e+00
   3.6522573e-01   1.0811141e+00
   1.0694675e+00  -1.3146896e-02
  -1.1251219e-01   1.2596737e+00
  -5.4954062e-01   1.1397255e+00
  -7.4104963e-01   1.7698038e+00
  -3.4458904e-01   1.4382881e+00
  -8.5217185e-01   2.2106459e+00
  -9.8942262e-01   2.2084137e+00
  -7.2185197e-01   1.1792577e+00
  -2.8820144e-02   1.0379689e+00
  -1.0483699e+00   1.5303276e+00
  -3.7593780e-01   1.3684293e+00
  -8.8157186e-01   1.3313567e+00
  -3.8844854e-01   1.3617006e+00
  -2.4692284e-01   1.5450136e+00
   1.3115197e+00  -5.5236660e-01
   2.9695725e-01   4.1902570e-01
   1.5161766e+00  -9.9834521e-01
  -5.1284136e-01   8.0651359e-01
  -1.7711107e-01   1.8354841e-01
  -2.8394236e-01  -5.4990370e-01
  -3.9056534e-01   2.6413736e-01
   1.6643314e+00  -1.7107883e+00
  -4.2102380e-02   3.8151918e-01
  -4.1620127e-01  -1.7405760e-01
  -1.2078792e+00   1.0478225e+00
   2.1015788e-01  -1.2780658e-01
   3.6716847e-01   1.1423542e+00
   4.2514967e-01   2.6736388e-01
  -3.2287665e-01   1.1466511e+00
  -3.0584829e-01   4.7427062e-01
   2.5425192e-01  -1.1538140e-01
  -3.2215865e-01  -6.8416446e-02
   5.7476822e-01  -1.5873070e-01
   2.3941661e-01   4.2224061e-01
   5.6649082e-01   6.4777377e-01
   1.9479714e-01   2.3559777e-01
   1.2538747e-01  -1.6761308e-01
   1.6349279e-01   3.0396357e-01
  -3.0247933e-01   5.8930396e-01
   1.8064741e-01   1.7089974e-01
  -4.2428500e-01   8.2611255e-01
   1.0235935e+00  -4.3554918e-01
  -3.4156476e-01   1.4152247e+00
   3.1029693e-01  -1.3564639e+00
  -1.1711174e+00   1.7757725e+00
  -4.0483215e-01   1.0046159e+00
   6.4631693e-01   8.6759453e-01
   4.1513851e-01   6.4604764e-01
   5.2527241e-01   1.1587145e+00
   7.4039183e-02   1.2576433e-01
   4.2675293e-02   1.4726665e+00
   1.8315904e-01   1.5879146e+00
  -8.7509361e-02   8.8365780e-01
  -7.5017437e-01   3.1629961e-01
  -3.8236502e-01   2.1723962e+00
  -5.4687062e-01   1.6375995e+00
   6.0958646e-01   1.0910842e+00
   1.5679877e-01   6.3182592e-01
   2.0979535e-02   4.3396593e-01
  -1.4921740e-01  -8.9034556e-03
   1.1717824e-01  -7.2738988e-02
  -6.3320852e-01  -9.1006294e-02
   3.3361282e-01   4.0871324e-01
  -1.0739049e-01   4.9541868e-01
   3.9389823e-02   4.1282620e-01
  -1.2107052e-01   5.9425568e-01
   1.9728313e-01   8.7958757e-01
   3.8399417e-01   1.1439824e+00
   1.2571655e-01   9.3223795e-01
   1.9370684e-01   1.7320883e-01
   4.1404659e-01   1.1027455e-01
   4.0524707e-01   6.5438563e-01
  -8.6317425e-03   9.0407817e-01
  -1.8012839e-01   1.0612844e+00
   1.2938877e-01   9.3161817e-01
   5.0903495e-01   1.6817282e+00
  -3.3784924e-01   5.8018167e-01
   1.5222710e-01   7.0813924e-01
   9.1128830e-02   1.4785233e+00
   3.1060537e-01   1.3690270e+00
   7.0755891e-01   1.0581318e+00
  -2.1450572e-01   1.4726005e-02
   3.7519841e-02   5.1739399e-01
   8.8958860e-02   7.2880394e-01
  -4.0473860e-01   6.0980323e-01
   3.9111256e-02   7.9660489e-01
  -1.7029567e-01   2.8882345e-01
  -6.4615675e-02  -1.4588767e-01
  -6.5985392e-01  -3.1872313e-01
  -4.4305309e-01  -3.4816002e-01
  -3.0592664e-01   4.9818263e-01
  -2.5301557e-01   7.2744409e-01
  -2.5828988e-01   5.6660509e-01
  -3.5246185e-01   2.5740219e-01
   6.5120883e-02   3.0301906e-01
  -3.2229772e-01   5.1650293e-01
  -2.4397368e-01   7.7475253e-01
  -5.5790861e-01  -4.4765402e-01
  -5.1822415e-01  -5.7813186e-01
  -1.3454172e-02  -8.6129436e-02
  -3.7255735e-01   6.2923523e-01
  -3.1085577e-01   6.7552360e-02
   2.4576254e-01   3.0454017e-01
   1.7733043e-01   1.8834102e+00
   3.5831522e-01   8.5638918e-01
   2.2180076e-01   6.2275737e-01
   2.8251159e-02   6.1874104e-01
   8.4953085e-02   5.0013763e-01
   2.8035377e-01   5.6694214e-01
   2.7003073e-01   1.0715899e+00
   3.0253003e-02   1.6739099e+00
   5.7990421e-01   1.0028086e+00
   4.6899242e-01   4.8822517e-01
   5.2848255e-02   3.8564860e-01
   1.0416652e+00   7.9901590e-01
   6.8020138e-01   3.6649099e-01
   8.1620472e-01   1.3263051e+00
   1.0257497e+00   7.3202396e-01
   3.4907512e-01   4.5118610e-01
  -2.1634026e+00  -6.1392902e-02
  -3.3419337e-01   8.7995254e-02
   4.4061155e-01   6.2975541e-01
  -2.4414377e+00   8.9601779e-01
   1.2600197e-01   3.9558863e-01
  -5.1166472e-01  -2.5714649e-01
  -1.1666066e-01   4.4244522e-01
  -2.8385347e-01   8.7191154e-01
   1.9119947e-01   4.6636648e-01
   5.4318576e-01   5.3463062e-01
   6.4677043e-01   2.9679250e-01
  -5.4461100e-01   2.0504740e-01
   3.7935744e-01   2.1667879e-01
   5.6919661e-01   1.6588493e+00
   7.9665178e-01   2.0153334e+00
  -1.1536468e-01  -2.1331888e-01
   2.7213297e-01   4.3817251e-01
  -5.5866674e-01  -5.0641587e-02
  -3.8019161e-01   6.3023691e-01
  -2.6576499e-01   1.1479937e+00
   1.6450774e-01   7.1329320e-01
  -5.5775245e-02   7.8349762e-01
  -1.8626641e-01   5.4831816e-01
  -3.6101685e-01   8.3292198e-01
  -1.7086060e-01   1.7262388e+00
  -8.0563868e-02   1.3374427e+00
  -3.0912941e-01   4.6549253e-01
  -4.0919154e-01   6.1973975e-01
  -2.3824586e-01  -1.7270310e-01
  -2.5596738e-01   1.5237655e-01
   1.6113042e-01   1.3887646e+00
   1.1196624e+00   7.5359913e-01
   8.1911503e-01  -4.0356003e-01
   8.6212050e-02   2.6235464e-01
   3.0168561e-01   1.1362112e+00
  -1.5845818e-01   8.3953346e-01
  -4.1537800e-02   1.3044455e-01
   3.9312134e-01   1.1319291e+00
   1.1687973e-01   1.5277279e-01
  -3.4161506e-01   1.8231185e-01
   7.3394046e-01   8.8838062e-01
   6.2830877e-01   1.1660972e+00
  -4.2749676e-01  -5.1945332e-01
   3.6190367e-01   5.4318738e-01
  -2.7894938e-01   1.8786141e-01
  -4.8369269e-01  -9.7960789e-02
   4.5738659e-01   8.2875944e-01
  -3.8627152e-01   5.6373989e-02
  -1.0215300e-01   6.1969007e-01
  -4.3368017e-01   7.5116533e-01
   2.8158618e-01   1.1104493e+00
  -1.1078195e-01   4.9572878e-01
  -4.1866958e-01   1.0531289e+00
  -3.7202413e-01  -9.7280274e-02
  -3.4706267e-01   3.3412656e-01
  -2.7774653e-01   2.9979307e-01
  -5.1571981e-01   2.0293956e+00
  -1.0901351e-01   7.0331941e-01
   3.6267168e-01   4.8334836e-01
   3.3453832e-01   9.1508599e-01
   7.8122363e-01   7.2006701e-01
   1.2800414e-01   1.7541118e+00
   2.6291739e-01   1.0703854e+00
   6.0945011e-02   1.7264076e+00
   2.2598398e-01   1.0732697e+00
  -2.9275004e-02   1.7617253e+00
  -4.6569802e-01   2.3625998e+00
  -6.0902172e-01   1.7858787e+00
  -5.9949893e-01   2.2463601e+00
  -6.6770775e-01   1.9680370e+00
  -4.4507268e-02   2.3418635e+00
  -1.6323766e-01   2.1117280e+00
  -1.7256064e-01   1.4722596e+00
   3.3183381e-01   1.4239130e+00
  -1.3164475e-01   6.8695171e-01
   1.1257599e-01   1.0273832e+00
  -1.3199981e-01   1.4212101e+00
  -9.6278766e-02  -2.2463830e-01
   1.8756688e-01   3.6048678e-01
   6.3186093e-01  -7.2323561e-02
  -1.3974119e-01   6.6006931e-01
   1.7273653e-01   2.0332763e-01
   2.8304652e-01   8.4310007e-01
  -6.3649644e-01   4.5204342e-01
   3.7596821e-01  -2.6652562e-01
  -1.2528339e-01  -7.5119951e-02
   2.2865539e-01   9.4417889e-01
   3.6438768e-01   5.8787694e-01
   9.1757201e-01   7.1564761e-01
   5.7053363e-01  -1.3265403e-01
  -2.5984590e-01   2.0817832e-01
  -6.7560612e-01   1.9791356e-01
  -6.7488722e-01   2.8485700e-01
  -8.0059054e-01   4.9756618e-01
  -5.9071158e-01   2.5281509e-01
  -2.6804841e-02   7.6862315e-01
   8.1303889e-02   2.2229371e-02
   4.0665313e-01   6.8777903e-01
   2.5104329e-01   4.7212567e-01
  -2.6098284e-02   8.4332404e-01
   3.5727455e-02   5.3490502e-01
   7.2289828e-01   5.4923079e-01
   1.0536266e-01   5.0669568e-01
  -1.9162429e-01   4.7448952e-01
   3.0123319e-01  -8.0309689e-02
  -1.6930836e-01  -1.8875190e-01
  -1.8408186e-01   3.5522339e-01
  -6.9699592e-01   2.1052972e+00
  -3.7490002e-01   1.6822969e+00
   1.0328341e+00  -5.7497543e-02
  -4.8615536e-01   1.5804940e+00
  -6.8717163e-01   1.1126854e+00
   7.4817092e-01   1.5245166e+00
   7.0883003e-01  -8.9968760e-01
  -1.5184183e-01  -5.5780972e-01
  -5.5607944e-01  -2.1200243e+00
   4.6330912e-01  -1.6820811e+00
   1.1407436e+00  -1.7513004e-01
  -5.9318971e-01   1.3323183e+00
   6.7181801e-01  -1.2366317e+00
  -5.5949216e-01   9.1507682e-01
   5.3731681e-01   9.5792593e-01
   3.1767231e-01   7.7455051e-01
   3.0803626e-01   1.2888396e+00
   1.0688994e-01   1.6675911e-01
  -2.9046332e-01   1.4190595e+00
  -1.7513334e-01   1.5716227e+00
  -2.1962073e-01   8.7664496e-01
   2.9049802e-01   7.0499584e-01
  -8.8760289e-01   1.9784150e+00
  -8.7218486e-01   1.4705832e+00
   4.1701223e-01   1.2551398e+00
   1.1674333e-01   7.3431653e-01
  -4.3164196e-02   4.5386383e-01
  -7.8112397e-02  -1.3385868e-02
   1.9173940e-01  -2.0559081e-02
  -5.2299486e-01   5.6508380e-01
   2.4778860e-01   4.9055789e-01
  -1.2348522e-01   5.1101904e-01
   2.7443699e-02   3.9726281e-01
  -1.7272496e-01   4.8609224e-01
   1.6446647e-01  -7.6135369e-01
   2.4805517e-01   6.8029342e-02
   2.7989864e-02   2.3194640e-01
  -5.3384337e-01   1.3619934e-01
   3.5578665e-01   3.6818810e-01
  -9.8235431e-02   1.0221958e+00
   7.0569507e-01   1.0149066e+00
   7.9848048e-01   1.5126030e+00
   1.7450736e-01   1.0228591e+00
   4.6384147e-01   1.3057202e+00
  -1.6813152e+00   3.7310475e-01
   9.4444726e-01   1.7525018e+00
   5.3862691e-01   2.0675500e+00
  -2.0079925e-01   1.8836490e+00
  -3.6745685e-02   9.5460214e-01
  -1.3601831e-01   6.4295363e-01
  -5.7494111e-01   1.9666634e+00
  -5.1597803e-01   1.6923095e+00
  -5.6871880e-01   1.8080764e+00
   8.9165003e-02   8.6432749e-01
  -5.4035020e-01   2.5833976e-01
  -5.8713249e-01   6.5321395e-01
   3.9791067e-01   1.0899898e+00
   2.5137020e-01   1.6307606e+00
  -4.2348018e-03   1.3082318e+00
   3.3296414e-01   1.3040532e+00
   7.9965277e-01   2.3728402e-01
   3.1032076e-01  -7.1991008e-01
   7.5992861e-01   2.8970474e-01
   3.6763088e-01   1.0526151e+00
  -3.8676170e-01   3.5761529e-02
  -7.9006988e-01  -7.5863487e-01
   4.0272891e-01   1.1711550e+00
   3.4575982e-01   1.1875916e+00
   5.9724479e-01   1.3493420e+00
   4.6202754e-01   1.1424110e+00
  -6.6277507e-01   8.4551799e-01
  -4.7147895e-01   2.3156893e-01
  -4.7503409e-01   2.4455034e-01
  -9.3475064e-01  -1.0372819e+00
  -1.7495128e-01  -1.1409007e+00
  -4.8930783e-01   1.1816802e+00
   1.8153038e-01   3.8407922e-01
   3.0403124e-01   3.7065952e-01
   1.4993914e-01   3.2467382e-01
  -2.2217864e-01   2.4585178e-01
   1.1521707e-01   5.8459367e-01
   6.5169225e-02   6.1523842e-01
  -1.0440057e-01   6.7515688e-02
   1.2886477e-01   3.4774955e-01
   2.0332896e-01   4.4989617e-01
  -8.7372998e-02   1.7225124e-01
   3.9176470e-01   1.2351516e+00
   4.5298523e-02   1.3215800e+00
  -2.7945222e-01   1.4621616e+00
   5.8858210e-01   1.8217724e-01
  -1.7907643e-01   5.8099715e-01
  -5.6656143e-01   1.5428647e+00
   1.3582812e-02   1.3561623e+00
   3.7416802e-01   1.2068592e+00
  -2.7076709e-02   8.5381660e-01
  -1.9336624e-02   7.7183038e-01
   1.1695239e-01   9.4962526e-01
  -1.5916398e-01   1.5142441e+00
  -9.7459661e-02   9.0696033e-01
   1.8320033e-01   1.0950867e+00
   3.7028332e-01   1.8833595e+00
   3.0048332e-01   7.4846173e-01
  -9.7060097e-02   1.1178221e+00
  -7.2184279e-02  -6.9925411e-01
  -4.1785978e-01   1.1954084e-01
  -5.5636315e-02  -6.7512656e-01
  -3.7546797e-01  -6.3562702e-03
  -8.5052627e-02   4.6563810e-01
  -2.8633173e-01   4.5715376e-02
  -1.3677241e-01   1.6541287e+00
   2.2535603e-01   1.3770501e+00
  -1.4948574e+00   9.4547279e-01
  -8.8333999e-01   7.8115565e-01
   2.8845827e-01   1.0738364e+00
  -1.0951039e+00   1.0597333e+00
  -2.2720634e+00   2.7011835e-01
  -1.0025223e+00  -1.9484369e-01
  -4.1526131e-01   1.2960979e+00
   1.7247216e+00   4.7993687e-01
  -9.6476793e-01   7.6109815e-01
  -1.0083073e+00   8.9259824e-01
   9.5242183e-01   9.1860237e-01
  -7.2022151e-01  -1.2968097e-01
  -7.1291190e-02   5.7609084e-01
  -1.5262955e-02   3.1307528e-01
   1.5964069e+00  -6.8867858e-03
  -3.6663311e-01   1.3410665e+00
  -6.9361742e-01   9.6234946e-01
   1.0510168e+00   1.0133231e-01
   1.6579026e+00   5.9953467e-01
  -2.2644956e-01   1.0926390e+00
  -5.7595513e-01   1.3372793e-01
   1.5429633e+00   3.0276083e-01
  -7.0177622e-02   1.2137484e+00
   1.5774560e+00   3.6033855e-01
  -4.2340937e-01   7.8391990e-01
   1.9078941e+00   2.0067476e-01
  -5.2351286e-01   2.9720090e-01
  -3.8040328e-01   3.6670473e-01
  -2.7954764e-01  -2.7947327e-01
  -8.5520132e-02   6.4265432e-01
  -1.4115824e-01  -2.8279121e-01
  -4.6561057e-01   1.0566935e+00
   4.0594990e-01   6.7380503e-01
  -6.4965554e-03   5.7582780e-01
  -1.1126754e-01   7.4458882e-01
  -3.4870212e-02   1.3653408e+00
   1.3266545e-01   2.0471574e+00
   5.0008856e-01   1.4763079e+00
  -1.0872113e-02   2.7449913e-02
   1.9350318e-01   2.8565498e+00
   6.1494010e-01   2.8721498e+00
  -2.0954617e-01   1.2286431e+00
   1.8835634e-01   1.1476016e+00
   4.4666019e-02   3.2972788e+00
   9.7583465e-01   2.4869329e+00
  -6.0754250e-01   9.0927739e-01
  -2.7747353e-01   1.0255696e+00
  -5.1051176e-01  -1.9708605e-01
   1.4257341e-01   3.3619534e-01
   1.7274382e-01   3.6446650e-01
  -3.9320235e-01   2.2722264e-01
   2.1594274e-01   3.0448793e+00
   4.5027129e-01   2.8492481e+00
  -4.3591246e-02   1.6610165e+00
  -2.5370235e-01   1.7831322e+00
  -4.2004270e-01   1.5047366e+00
  -2.7884645e-01   1.8472509e+00
   6.9682317e-01   2.7535561e+00
   5.5331499e-01   2.7792744e+00
   2.8420636e-01   2.1293614e+00
  -1.9136802e-01   2.2191592e+00
   3.8047457e-03   1.2960066e+00
   8.9290262e-01   2.6505737e+00
  -7.3188797e-02   1.7517784e+00
   8.2597228e-01   2.5057266e+00
  -3.4483288e-01   1.6893596e+00
  -1.4881990e-01   1.8295086e+00
  -1.7085265e-01   1.0719726e+00
  -2.3399208e-01   9.2474016e-01
  -5.7709949e-02   8.3316163e-01
  -2.5776769e-01   4.9228090e-01
   8.7580077e-01   8.8973787e-01
  -9.6197722e-01   8.2185969e-01
  -2.2429999e-01  -2.5860800e-01
  -2.0644398e-01   1.6865880e-01
  -5.0309929e-01  -9.5824248e-01
   3.5282518e-01   2.6444822e-01
  -1.1511491e-01   1.9761106e-01
  -5.8609551e-01   6.1486494e-01
   1.9242090e-01   3.1671679e+00
   5.5965514e-02   2.8781073e+00
   1.8600234e-01   3.4714978e+00
  -5.2875608e-01   4.1331721e+00
  -4.1543427e-01   3.7247136e+00
  -4.6489844e-01   1.9593941e+00
   1.8242358e-01   2.5508225e+00
  -3.3390027e-02   3.0904170e+00
  -7.7910925e-01   4.6777112e+00
   2.7056284e-01   3.2239001e+00
   3.9668937e-01   3.3139686e+00
   5.5193102e-01   3.1503914e+00
  -2.7122133e-02   1.4600576e+00
   2.3064001e-01   1.8571850e+00
   2.4550920e-01   2.2434054e+00
   4.3198138e-01   2.7434749e+00
   6.6917612e-01   6.4195241e-01
   1.0127020e+00  -3.0417436e-01
  -9.9236934e-01   5.2371496e+00
   2.9476224e-01   2.7064340e+00
  -5.5906832e-01   9.5473612e-01
  -2.2959330e-01   3.7018917e-01
  -1.0492981e-01   1.7859886e-01
  -1.0156748e-01   1.4185024e+00
  -2.4395999e-01   1.7459835e+00
  -1.3839700e-01   1.2824841e+00
  -1.6099897e-01   1.9874083e+00
   3.4519292e-01   2.1985257e+00
   1.8954160e-01   1.4845117e+00
  -1.4894568e-01   1.8120905e+00
   7.7652972e-01   1.5605680e+00
  -3.0998266e-01   1.6301063e+00
  -4.2319424e-02   1.4233841e+00
  -8.3203419e-01   1.0889477e+00
   4.6485449e-01  -1.7028300e-01
   5.0112187e-01  -3.6709167e-01
   3.0392873e-01   2.0653939e+00
   4.9308980e-01  -8.6462392e-01
  -1.6418445e-01   1.7403476e+00
   6.8501293e-01   1.4409773e+00
  -2.5214567e-01  -6.6634505e-01
   2.0407195e-01  -7.0408045e-01
   1.5820094e-01  -4.5289581e-01
  -5.3063832e-01   1.6047086e+00
   2.7542620e-01  -5.3032742e-01
  -2.3366244e-01   1.1349147e+00
  -7.9847246e-01   1.7080535e+00
  -2.3808209e-01   1.1804115e+00
   1.4782868e-01   1.3795157e+00
  -3.4940901e-01   6.5505398e-01
   2.2415292e-01   1.3483215e+00
   1.8105731e-01   7.1844083e-01
  -3.5140300e-02   1.0515120e+00
  -1.5814490e-01   9.4578565e-01
   3.6709941e-01   8.6561182e-01
   4.3767911e-01   6.5672864e-01
  -2.1200140e-01   6.4584800e-01
  -2.4511147e-01   9.9223508e-01
   1.8569788e-01   5.1899913e-01
  -2.8343580e-01   7.0419514e-01
   1.0401565e-02   1.1014172e+00
   2.5190552e-01   8.5557425e-01
   5.3554561e-01   3.6270805e-01
  -2.6884281e-01   2.3980368e-01
   4.8659373e-02   4.0571633e-01
  -4.3511973e-01   4.2721885e-01
  -1.1651396e-01  -1.8277099e-01
   1.3486546e-01   3.6351932e-01
   8.3696636e-02   5.7037138e-01
   1.8750770e-01   5.7658270e-01
   8.5820644e-02   3.9205390e-01
  -7.8730181e-01   8.2661350e-01
   1.7781991e-01  -2.3180299e-01
  -3.9617230e-01  -2.4376837e-01
   2.0174155e-01  -4.7179711e-01
   1.8562064e-01  -6.0679259e-01
  -2.2811349e-02  -9.1594723e-01
  -3.3867541e-01   8.6126793e-02
  -2.1226808e-01   1.5085937e+00
  -2.8391136e-01   1.3683468e+00
   4.9605679e-01   2.0200710e+00
   3.3172508e-02   1.8495599e+00
   2.9718142e-02   1.7584898e+00
   3.4475956e-01   1.4320524e+00
  -2.2563022e-01   2.3166597e+00
  -4.7257631e-01   2.6976871e+00
  -9.5131531e-01   1.6909088e+00
  -6.8527814e-01   1.4215843e+00
  -6.8661260e-01   1.3721495e+00
  -7.0335571e-01   1.1248382e+00
  -1.8624157e-01   1.6387752e+00
  -3.4660602e-01   1.3863826e+00
  -2.2619700e-01   1.8653057e+00
   3.8491085e-01   1.5067001e+00
   5.9189294e-01   9.7834372e-01
  -1.9678950e-01   2.1057592e+00
   5.2815354e-01   2.0482510e+00
   3.1458715e-01   2.1053193e+00
   7.6135006e-01   1.8368129e+00
   5.0666230e-01   1.7794998e+00
   7.9780025e-01   1.6443104e+00
   5.4530547e-01   1.5715575e+00
   2.2294865e-01   1.4276422e+00
  -7.9640196e-01  -3.4432110e+00
  -2.0709162e-01  -9.3670090e-01
   6.2295718e-01   1.7650070e+00
   3.7018426e-01   7.2011133e-01
  -8.0489304e-02   5.1725448e-01
  -3.9295516e-01   4.1326158e-02
   1.8523039e-01   3.5371345e-01
   1.2928630e-01   1.4468301e+00
  -3.4042630e-02   1.2608333e+00
   9.1585903e-02   7.4415312e-01
   2.3722735e-01   1.2673429e+00
   5.4261219e-01   1.0456483e+00
   2.4898230e-01   1.7212564e+00
  -7.7687038e-04   1.0232292e+00
   6.4385167e-03   5.8744211e-01
  -6.6633614e-01  -3.1381553e-01
  -1.3663481e-01   3.1007069e-02
  -7.9450903e-02   6.5248467e-01
   2.7743302e-01   1.5891500e+00
  -8.6380053e-01  -1.3696115e-02
   2.1714437e-01   3.0439672e-01
   1.7976542e-01   1.6938870e+00
   1.7696772e-01   5.2903440e-01
   1.3985040e-01   3.0175344e-01
   2.3380626e-01   6.2291308e-01
  -1.0186016e-01   6.0766642e-01
  -2.3166285e-01   1.0820291e+00
  -1.4128143e-01   5.7938617e-01
  -2.9218815e-01   3.8042395e-01
  -1.5035459e-02   3.1209636e-02
   7.2182906e-01   1.2516705e+00
  -3.3601525e-01   1.6305119e+00
   1.6487183e-03   1.9091945e+00
  -5.6898813e-01   1.4240616e+00
  -9.0942414e-01   9.0045961e-01
   7.2732513e-01   1.0902124e+00
   2.7799013e-01   1.8355156e+00
  -3.7633591e-02   1.3121478e+00
  -4.9639746e-02   8.9348200e-01
  -1.0232310e-01   1.4609402e+00
  -4.7210165e-02   9.0637260e-01
   1.7293358e-01   1.0131696e+00
   3.1549745e-01   5.4136838e-01
  -3.3786508e-01   1.1199488e+00
  -4.6235416e-01   4.2584634e-01
   9.6619765e-03  -3.2946125e-01
   8.9448233e-01   2.5954114e-01
   5.6691661e-01   5.7520962e-01
  -1.1548032e-01   6.9018289e-01
  -2.3963494e-01   5.7401636e-01
   3.4846371e-01  -3.3141200e-02
   5.0925702e-02   1.1574641e-01
   1.5283240e-01  -4.4133860e-02
   8.6892640e-02   5.3623321e-01
  -1.2301989e-03   4.4674598e-01
   4.2539170e-02   9.6666642e-01
   5.5939592e-01   4.9702141e-01
  -8.0469682e-01   2.4495849e-01
  -9.1683890e-01   8.3481424e-02
  -2.9577576e-01   5.4937643e-01
  -4.2894002e-01   9.4481467e-01
   1.3584930e-01   1.2122228e+00
   5.6956502e-01   1.6445390e+00
  -1.3441455e-01   8.4614650e-01
  -5.5203063e-01   9.2506450e-01
  -1.2337855e-01   3.0675792e-01
  -1.0091793e+00   2.5747995e-01
  -6.2651530e-01   8.1485597e-01
  -1.1736449e-01  -2.3423436e-01
  -4.9355113e-01   1.3385793e-01
  -8.0724771e-01   2.2175192e-01
  -5.5783295e-01   1.3968965e+00
  -9.6293531e-01   4.7073004e-02
   2.6227471e-01  -9.3951229e-02
   6.9919205e-01  -8.2239411e-01
   2.8062156e-01   8.1641381e-01
  -6.4869001e-01   6.5773728e-01
  -5.4046158e-01   1.1032880e+00
   1.1329008e-01  -1.0336165e-01
   6.0788453e-01   1.4433518e+00
   2.6113482e-01   5.1889465e-01
  -3.7368763e-01  -2.8126391e-01
   5.1272533e-01  -6.9513009e-01
   9.5126950e-01   1.1996102e+00
   6.9859202e-01  -1.1260679e-01
   9.4661883e-01   1.0699969e+00
   1.0044858e+00  -3.4845904e-01
   6.2850137e-01  -9.8754356e-01
   2.1029440e-01   6.9519127e-01
   3.7470141e-01   1.3037239e+00
   3.8534066e-01   8.6548448e-01
  -1.1177238e-01  -7.5884320e-02
   2.0220472e-01  -1.6505997e-02
  -3.7935304e-01  -8.7996190e-03
  -4.9389373e-01   5.5962533e-02
   1.3966664e-01   9.8319759e-01
   1.9319493e-01   1.3664706e+00
  -4.8706544e-01   1.0057880e+00
  -2.6104480e-01   6.1139377e-01
  -5.8031630e-01   4.6857916e-01
   1.7806377e-01  -2.5692375e-01
  -6.8843309e-01   2.7371989e-01
   1.1744126e-01   1.1592478e+00
  -1.3699756e-01   4.9969961e-01
   4.0083775e-01   1.0306399e+00
   6.9506663e-01   8.2940790e-01
  -1.9060741e-01  -3.3192066e-01
  -1.9155452e-01   2.6700111e-01
  -3.9792793e-01   3.0055123e-01
   3.0905366e-01   1.2709671e+00
   3.3492026e-01   4.5871629e-01
   4.0184995e-01   6.2341782e-01
  -2.2528323e-01   5.8825520e-01
   1.0899318e-02  -2.6608505e-01
   3.0847846e-01   4.8187583e-01
  -1.1776439e-01   3.1342138e-01
  -7.8557985e-01   1.3447223e+00
  -9.8393001e-02   1.5459371e+00
   5.3245103e-01   1.7223104e+00
   8.1666890e-01   1.1240385e+00
   4.3432958e-01   1.4780907e+00
   4.6369792e-01   1.6690729e+00
   3.3039631e-01   1.6920173e+00
   3.3306972e-01   9.3276643e-01
   7.8464031e-01   4.7941453e-01
   3.0173999e-01   4.0593849e-01
   3.9121432e-01   4.3780271e-01
   1.3481047e-01   3.5557971e-01
   3.4514648e-02   1.1641660e+00
  -1.1133684e+00   1.3221133e-01
  -6.4593369e-01   2.8231498e-01
  -3.9945435e-01   3.0599506e+00
  -8.9223443e-01   7.9243866e-01
  -7.9962322e-02   1.0204592e+00
   3.5841098e-01   1.2865765e+00
   1.4670670e-01  -1.5024413e-01
   1.0345066e+00  -9.2765745e-02
  -1.4497597e-01   2.2434823e-01
  -7.3898900e-02   3.5183896e-01
  -3.3348774e-01  -3.3935788e-01
  -8.6086562e-03  -3.9351363e-01
  -8.3258491e-01   1.1970638e+00
  -6.8867530e-01   3.4784561e+00
   5.2940896e-01   4.7193229e-01
   8.7490220e-01   9.9644432e-01
  -6.0798440e-01   1.4577909e+00
   3.5794069e-02   5.7996786e-01
  -2.7589183e-01   5.8525605e-01
   1.6849400e-01   5.1629686e-01
  -2.4481033e-01   4.1841414e-01
  -4.4520780e-02   1.0405856e+00
   1.2249972e-01   6.9287642e-01
   4.0615272e-01   2.5803186e-01
   3.0652565e-01   3.3606010e-01
   1.8932373e-02   2.8651883e-01
  -3.1249186e-01  -2.1796841e-01
   2.3407020e-02   5.7497886e-01
   7.5308577e-02   4.0576848e-01
  -4.1876411e-01   3.6839658e-02
   2.7427966e-01   7.9743355e-02
  -8.1692696e-01  -1.1699410e-01
   3.8268876e-01   1.2674562e-01
  -5.3530675e-01  -1.3186499e-01
  -7.1606598e-02   7.6441543e-02
  -3.4815787e-01  -1.1773994e-01
   5.9664624e-01   2.2205948e-01
  -7.9296190e-02   2.0549857e-01
   3.0119456e-01  -3.1433134e-01
  -2.9445620e-01  -2.8533076e-02
   2.3819316e-01  -2.2807096e-01
  -4.1366982e-01  -1.1860270e+00
   1.0945604e-01   4.9145742e-02
  -2.3140554e-01   1.2558198e+00
  -2.0879769e-01   1.2030299e+00
   4.4789002e-01   8.3375867e-01
   3.9802807e-01   8.3159414e-01
   3.7991968e-01   7.0132957e-01
  -1.6883501e-01   5.3131798e-01
  -9.8547762e-02   7.4792232e-01
  -1.3006221e-01   5.8662500e-01
  -3.4968903e-01   5.5494775e-01
  -5.2349156e-01   8.0409245e-01
  -4.3208339e-02   5.7719374e-01
   2.3640683e-01   1.8256828e-01
   1.7199318e-01   8.3952692e-01
   7.9833649e-02   1.6126085e-01
   2.6881235e-01  -1.2550639e-01
  -5.3918284e-01   4.7523167e-01
  -2.9280534e-01   4.2509976e-01
  -5.5358232e-01   7.2058349e-01
   2.6646656e-01   3.6663207e-01
  -2.3691672e-01  -4.0924673e-01
   1.7747338e-01   7.1817503e-02
  -5.2492800e-01  -2.3567420e-01
  -3.8015613e-01  -3.9104199e-01
  -3.9983903e-01   3.4026818e-01
   2.7307890e-01  -8.9901598e-02
[truncated: 3,300,991 more chars]
