# Supplementary material for: Multiplexed imaging of nucleome architectures in single cells of mammalian tissue
Source: Nat Commun. 2020 Jun 9;11:2907. doi: 10.1038/s41467-020-16732-5 (PMC7283333; doi:10.1038/s41467-020-16732-5)
Supplement: Supplementary file 11 — Source Data [file 41467_2020_16732_MOESM11_ESM.zip › Source Data/FigS4ii_EndothelialCell.txt]

  -3.2498717e-01  -8.7104089e-01
  -8.0256772e-01  -1.4532272e+00
  -2.5525348e-01  -5.8316149e-01
  -2.9788179e-01   7.4545391e-02
  -5.2549921e-01   3.6775307e-02
   8.7696705e-01   4.8155011e-01
  -1.0084022e+00  -4.1181535e-01
   1.2442080e-01  -9.7458041e-01
  -4.5946563e-01  -9.6486454e-01
  -1.6636063e-02  -1.0698079e+00
  -2.2486944e-01  -9.7763051e-01
  -1.1547750e-02  -1.9380694e+00
   1.3990950e-01  -1.7645823e+00
   4.3292176e-01  -2.3115301e+00
   5.5855938e-01  -2.7909052e+00
   8.6519640e-01  -2.7185062e+00
   9.2913561e-01  -3.1193615e+00
   1.9366559e+00   1.1386025e+00
   8.2775705e-01  -5.4791426e-02
   6.6021671e-01  -7.7605692e-02
   7.8302625e-04  -4.5904152e-01
   1.1474156e+00   6.7661626e-01
  -4.1624462e-01  -1.1332022e+00
  -6.3805070e-01  -1.5255935e+00
  -5.4350946e-01  -1.7474887e+00
  -1.1542715e+00  -2.3465484e+00
  -9.1803137e-01  -2.7124780e+00
  -9.0272059e-01  -3.0204505e+00
  -5.8194546e-01  -1.8298312e+00
   4.8806347e-01   2.7450625e-02
   1.9540482e-01  -3.0049852e-01
  -4.1857690e-01  -1.1937696e+00
   1.1741145e-01   7.6654224e-02
  -1.6859379e-01  -8.4154609e-01
   3.2581532e-01  -4.7203406e-01
   4.6867639e-01  -1.3338481e+00
   8.0988310e-02  -2.0956424e+00
  -3.3337869e-01  -2.2963656e+00
  -2.6076346e-01  -1.9491337e+00
   1.5206280e-01  -1.1047367e+00
  -1.5210109e-01  -8.1780858e-01
   1.7862298e-01  -9.6519751e-01
   5.7365666e-02  -5.1912521e-01
  -2.3403045e-01   1.5554931e-01
   8.4978617e-02   6.0970409e-03
   2.1052813e-01  -1.4238666e+00
   5.4573754e-01  -1.4552950e+00
   7.2982328e-01  -2.4194048e-01
   5.1728780e-01  -9.1050176e-02
  -9.2155782e-02  -5.0223541e-01
  -4.5341773e-01  -6.0477091e-01
   6.7509972e-02  -2.6960203e-01
  -8.1213598e-01  -4.0040411e-01
  -7.2090203e-02   2.8218741e-01
  -2.2045327e-01  -1.8577300e+00
  -1.3820273e-01  -2.0692491e-02
   2.6125622e-02  -1.9363139e+00
   4.4993815e-01  -6.4581529e-01
  -6.5881235e-01  -2.3138256e+00
   1.3592818e+00   8.3230382e-02
   7.0995762e-02  -1.8286602e+00
  -2.9763716e-01  -1.6426241e+00
  -1.2323228e+00  -2.5384164e+00
   9.4808021e-02  -1.0687738e+00
  -1.8628622e-01  -1.4370666e+00
   5.1960517e-01  -3.8538854e-01
   3.1856056e-01  -2.9141705e-01
   1.9535705e-01  -1.3390334e+00
  -1.9669883e-01  -1.0929839e-01
  -4.5108297e-01  -1.1331948e+00
  -3.5044179e-01  -1.4746274e+00
  -4.2508486e-01  -4.4532634e-01
  -5.3930638e-02  -6.1131521e-01
  -2.4668983e-01  -1.3757446e+00
   2.2949837e-01  -9.3059001e-01
   5.5238597e-01   3.0343667e-01
   1.6494234e-01   4.1204882e-01
  -1.7842931e-01   6.1237401e-02
  -2.3958924e-01   1.9660457e+00
  -3.3123939e-01  -1.1388313e+00
   4.2128368e-01   1.0591682e+00
   3.1667961e-01  -1.0975187e-01
   3.9537360e-01   2.1250829e-01
   3.4512371e-01  -5.2107591e-03
   4.7714244e-01  -9.6068808e-02
   3.4848246e-03  -6.1706369e-01
   1.0193433e-01  -1.5026969e+00
   6.4611051e-02  -1.3343314e+00
  -8.4621221e-01  -8.9085992e-01
  -6.9510545e-01  -3.7273204e-01
   9.2761671e-01  -1.4966063e+00
   9.6802530e-01  -6.1190275e-01
  -3.6498281e-01  -9.2763219e-02
  -3.7743086e-01  -7.1174567e-01
   3.2862929e-01   2.4756130e-01
   5.1739290e-01   9.0027958e-02
  -4.6552236e-01  -5.7792220e-01
  -4.4262963e-01  -1.0552676e+00
  -1.1411180e-01  -1.6390799e+00
  -2.9642186e-01  -1.3760918e+00
   8.7046168e-02  -1.8358370e+00
   3.9595190e-01  -1.0403194e+00
  -6.2381886e-03  -9.6267844e-01
  -5.1691048e-01  -9.1478756e-01
  -6.2994152e-02  -1.8685471e+00
  -4.0552755e-01  -1.6672971e+00
  -1.7189258e-01  -4.1376248e-01
   4.7973883e-01   1.3004377e-02
   1.9757768e-01  -3.0027976e-01
  -4.5936316e-01  -1.1833389e+00
   1.2258178e-01   1.0373673e-01
  -1.9948045e-01  -8.3904045e-01
   1.5579899e-01  -5.5709672e-01
   4.2638190e-01  -1.3522184e+00
  -9.7101002e-03  -2.1407627e+00
  -4.0288818e-01  -2.2894863e+00
  -3.2059315e-01  -1.9451298e+00
   1.0064538e-01  -1.1296686e+00
  -1.8073541e-01  -8.1897548e-01
   1.4314571e-01  -9.6965469e-01
   1.8338161e-02  -5.5848883e-01
  -2.1145649e-01   1.6824545e-01
   1.4001850e-01   2.2601062e-02
  -7.8803947e-01   1.2396869e-01
  -1.3055919e-02  -3.2005544e-01
  -9.3767053e-01   9.2287231e-01
   1.4149452e-01  -1.0387082e+00
   1.9994303e-01  -1.4829863e+00
   2.1862283e-01  -1.6670076e+00
   2.5316290e-01  -1.9488068e+00
   4.6758096e-01  -2.6640682e+00
   4.5796167e-01  -2.9819590e+00
  -5.3498525e-01  -1.2924385e+00
   3.4491253e-02  -1.2515374e+00
   4.5219762e-01  -4.0294091e-01
  -3.9120263e-02  -4.4949667e-01
   7.1805440e-01   8.8742961e-02
  -1.3386442e-01  -5.1793047e-01
   5.3984381e-01  -8.5360817e-02
   2.4836024e-01   2.4925667e-01
   2.3681774e-01   4.0517504e-01
  -3.3137622e-02  -1.0608798e+00
   7.3274589e-01  -1.0175037e+00
  -6.3671244e-01  -1.0793124e+00
  -5.0463103e-01   2.1136955e-01
  -1.0800599e+00   2.0093023e-01
   2.7518626e-01  -1.4036782e+00
   4.4254738e-01  -2.0213074e+00
   7.6550248e-02  -1.0319605e+00
  -6.7947642e-02  -5.5318218e-01
  -1.9812906e-01   6.4895671e-01
  -5.2820718e-01  -1.6872015e+00
  -1.8616035e-02  -1.3756302e+00
   3.7224984e-01  -1.9433051e-01
   9.0235375e-02  -2.3209304e-01
   7.5738197e-01   2.4959885e-01
  -1.4007244e-01  -1.2982414e+00
   7.2578998e-02  -2.1326427e+00
  -4.2320342e-01  -1.4193297e+00
  -1.6176422e-01  -2.2809425e+00
  -4.7652882e-01  -2.0760953e+00
  -7.2261245e-02  -1.7007417e+00
  -3.7411547e-01  -3.0996275e-01
  -2.3930891e-02   9.5998205e-02
  -1.1219460e-01   5.9610189e-01
  -4.8575451e-01   1.5651950e-01
  -1.8770620e-01   3.0524528e-01
  -7.9775924e-01   3.3183962e-01
   1.8858728e-01  -3.8567120e-01
   2.5711384e-01  -1.0691112e+00
  -9.5769747e-03  -1.4010980e+00
  -2.6244499e-01  -7.7215957e-01
  -6.5809742e-01  -2.0284166e-01
   8.0318194e-01  -9.5627436e-01
   6.8764086e-01  -1.9525545e+00
   4.1093251e-01  -1.8345426e+00
   4.3027115e-01  -1.6708673e+00
   1.3385270e-01  -9.2595748e-01
  -4.0158083e-01  -1.6996021e+00
  -4.8113200e-01  -1.8378029e+00
   4.4021468e-01  -9.6584030e-01
   9.9265472e-02  -7.9510148e-01
   4.0547869e-01  -4.9878046e-01
  -3.5464643e-01  -1.7909396e+00
  -6.2680358e-01  -2.0593463e+00
  -3.1666834e-01  -1.7428139e+00
  -1.7689119e-01  -1.5675186e+00
   4.5279880e-02  -6.7805270e-01
   4.2711395e-01  -4.7527122e-01
   3.4212707e-01  -7.8300367e-01
   2.5535886e-01  -7.1040366e-01
  -2.4223368e-02  -1.0067100e+00
   3.6710714e-01  -1.2754905e+00
   4.2972285e-01  -8.0624687e-02
   3.4877020e-01  -5.8598713e-01
   1.4015803e-01   3.8715591e-03
   9.8906071e-02   9.5855701e-01
  -2.5142874e-02  -2.2431840e+00
   7.4372327e-01   1.0873843e-01
  -4.9355336e-01  -4.9839450e-01
  -2.6780852e-02  -2.6644036e-01
   6.2052796e-01  -1.0091420e+00
  -7.7540409e-01  -1.3803014e+00
   2.1907021e-01  -2.0591232e+00
   1.0812445e-01  -1.0276130e+00
  -8.8873946e-01  -9.0128379e-01
  -7.5516744e-01  -1.1292493e+00
  -1.7679050e-01  -1.0657544e+00
   1.5147968e-01  -6.5033407e-01
   5.3758905e-01  -5.7929696e-01
  -2.5649320e-01  -4.6787128e-01
   4.5624894e-01   7.3087141e-01
   4.8524128e-02   3.3969888e-01
   4.8690662e-01   7.0954579e-02
   7.2928783e-01  -5.3151090e-01
   1.0043336e+00  -6.2215160e-01
  -9.2784441e-01   1.4273121e+00
  -4.6921916e-01  -8.4920991e-01
  -2.4680620e-01  -9.5687196e-01
   1.1798515e-01  -1.2167283e+00
   7.8759005e-01   3.0514409e-01
   4.8379719e-01   3.5027876e-01
  -3.3470468e-01  -1.2646658e+00
  -3.4693113e-01  -4.4524326e-01
  -3.9387786e-01  -4.7376479e-01
   3.0656109e-01  -1.2491231e+00
  -1.2890121e+00  -1.6185241e-01
  -4.1283912e-01  -1.6229602e-01
   5.5619093e-01  -4.5951634e+00
  -1.5079183e-01  -3.4870983e+00
  -3.9055568e-01  -7.5422435e-02
   2.4232898e-01   9.4818139e-01
   6.6591488e-01   7.2546184e-01
  -1.8571821e-01  -3.1570247e-01
   2.0868109e-01   6.4692543e-01
  -2.7251064e-01  -2.4545405e+00
  -5.7200588e-01  -3.1590789e+00
  -4.9948677e-01  -3.5240043e+00
   1.3726792e-01  -1.3455842e+00
   1.8827508e-01  -1.4300681e+00
  -2.7274377e-01  -3.5066391e+00
   3.4515389e-01  -5.6682075e-01
   6.9751963e-01   8.2347272e-01
   1.1566926e+00   1.6732239e-01
  -4.3367301e-01   7.0973692e-01
   2.1150509e-01  -2.5528740e-01
   3.9573933e-01   5.5355754e-01
  -3.3210433e-01  -1.2458533e+00
   3.8943723e-01  -2.4182346e-01
  -5.4003572e-01  -1.5908907e+00
  -3.2072091e-01  -1.8897920e+00
  -5.0877563e-01  -2.2933429e+00
  -7.5230211e-01  -2.3170852e+00
   4.4730875e-01  -6.5745965e-01
  -1.7910776e-01  -9.7184189e-01
   1.9127487e-01  -1.1454599e+00
  -4.2275804e-01  -8.5440134e-01
   4.8750642e-01  -4.0467703e-01
  -4.1463238e-01  -2.6370909e-01
  -1.1393876e-01  -4.0948165e-02
   8.1477929e-01   3.4454193e-01
   1.5589904e-01  -6.7600273e-02
  -1.2571088e+00  -1.9384260e-01
   3.5268521e-02  -5.3085008e-01
   3.7325585e-01  -5.0879060e-01
   7.6025216e-01  -7.7593557e-01
   4.8608355e-01  -7.7762307e-01
   5.9474109e-01  -6.1719969e-01
   9.4287635e-01  -9.7307758e-01
  -7.9903872e-01  -1.1118082e-01
  -6.9806441e-01  -5.6585587e-01
   9.9693416e-02  -1.0763112e+00
  -5.3514502e-01  -7.8235076e-01
  -9.3242756e-01  -8.4203468e-01
   3.2544010e-01   4.6824688e-01
   2.7369591e-01   4.6105318e-01
  -2.8156909e-01   5.0584319e-01
   3.3803819e-01  -5.4117225e-02
  -7.6345678e-02  -2.6559777e-01
  -2.8299069e-01  -6.8618480e-01
  -4.5260886e-01  -2.3950813e-01
  -5.1252984e-01  -3.4649216e-01
   1.0457394e+00  -2.5133346e-01
  -1.1254886e-01  -1.3127931e+00
  -7.9766105e-04  -2.4058755e-01
  -2.6352292e-01  -8.6565122e-01
   3.3560807e-01  -4.5398746e-01
  -5.3381422e-01  -1.7529368e-01
  -2.5815307e-01   7.5706720e-01
   7.6225003e-01   1.5394801e-01
   1.1827599e+00  -7.1171676e-01
   2.0670465e-01  -9.5652879e-01
  -1.7714231e-01  -6.4186937e-01
   1.7696207e-01  -6.2440049e-01
   5.2711823e-01  -9.0874604e-01
   2.5973606e-01  -8.5412127e-01
   3.9369815e-01  -7.1634039e-01
   6.6998230e-01  -1.1445312e+00
  -5.9139987e-01  -6.5398850e-01
  -8.7210736e-01  -4.0688872e-01
  -1.8299038e-01  -1.1160589e+00
  -7.4504951e-01  -6.7725899e-01
  -1.1541627e+00  -6.9119747e-01
  -3.6164009e-01  -5.3913341e-01
  -1.7665883e-01  -1.1638804e-01
   3.7808576e-01  -8.1053369e-01
   1.1118901e-01  -6.1318442e-01
   2.9410586e-01  -9.8503141e-01
   8.2169816e-01  -1.2836063e+00
   9.1874438e-02  -4.0555094e-01
  -4.3337805e-02  -3.0158091e-01
  -3.4151481e-01  -8.8341633e-01
  -2.8620866e-01  -2.8241680e-01
  -4.8759302e-01   2.3561960e-01
   3.9549982e-01  -1.4255634e+00
  -3.5687125e-01  -2.7078832e+00
  -3.8628572e-02  -3.3573266e+00
   4.4866511e-01  -4.8710969e-01
  -3.4364986e-01  -3.2203280e-02
   1.3678651e-01   9.0755665e-01
   9.4059678e-01  -7.3410420e-02
   1.1092718e-01  -3.1948113e-01
   9.0895326e-02  -1.1671515e+00
  -1.8376641e-01  -7.1955744e-01
   2.0457590e-01  -7.1065021e-01
   5.2224955e-01  -1.0014707e+00
   2.7968724e-01  -8.7911983e-01
   4.3656340e-01  -7.7804164e-01
   6.0649643e-01  -1.2719338e+00
  -5.5166835e-01  -6.4719707e-01
  -7.3313706e-01  -2.0452917e-01
  -2.2926763e-01  -1.0780553e+00
  -6.5869615e-01  -4.8314794e-01
  -1.0772579e+00  -4.3764636e-01
  -1.0009504e+00  -8.5129680e-01
   2.2883851e-01  -1.3274597e+00
   2.2203469e-01  -1.1244790e+00
  -1.3274548e+00  -1.3729975e+00
   5.7459760e-01  -3.4739303e-01
   4.3077805e-01  -1.0162243e+00
   4.0891436e-01  -3.3658338e-01
   4.6324197e-01  -3.3356230e-01
   3.6450275e-01  -4.7520994e-01
   6.8142988e-02   5.5078232e-02
   8.9391395e-01  -6.0347130e-03
   6.4853488e-01  -1.0160824e+00
   8.6603241e-02  -1.0114923e+00
  -2.0899784e-01  -6.0245853e-01
   2.4393112e-01  -8.5373288e-01
   4.8076396e-01  -9.9295665e-01
   1.9690379e-01  -8.6111883e-01
   3.1237706e-01  -7.5398877e-01
   5.3023251e-01  -1.2407842e+00
  -6.1115008e-01  -5.1623773e-01
  -8.1132664e-01  -1.7955641e-01
  -2.9914977e-01  -1.0330629e+00
  -7.4387114e-01  -4.6768170e-01
  -1.1514108e+00  -4.0140144e-01
   8.8832598e-02  -1.4201578e+00
   2.1733860e-01   5.7738761e-02
   2.6660613e-01   8.7901932e-01
  -1.9334427e-01  -1.0356309e+00
   3.6398122e-01   4.9001518e-02
  -3.3829875e-01  -1.4529961e+00
  -4.2129571e-02  -1.6630415e+00
  -1.2685685e-01  -2.1463007e+00
  -4.0278229e-01  -2.2337007e+00
   4.9683211e-01  -2.9074907e-01
   1.5109395e-01  -8.0725823e-01
   3.4147008e-01  -8.7454107e-01
  -2.8810541e-01  -7.9592333e-01
  -5.3463755e-01  -1.8729280e+00
  -3.8801558e-01  -1.0148123e+00
  -5.4684688e-01  -1.1963907e+00
  -1.5813740e-01   2.5690906e-01
   3.9220311e-01  -9.5117568e-01
  -1.3066618e-01  -1.2065385e+00
   2.5620526e-02  -8.3830749e-01
  -1.7413383e-02   1.0878812e-01
   3.6557193e-01  -5.4529292e-01
   2.4896633e-01  -8.6233014e-02
   2.0871752e-01   1.5600823e-02
   3.6982023e-01  -5.6315091e-01
   2.0935007e-01  -5.4687115e-01
   2.6950817e-01  -2.2261159e-01
   2.1377961e-01   1.4405410e-01
  -1.6621579e-01  -1.1895024e+00
  -5.2824602e-01   1.3820507e-01
  -3.2411964e-01   3.5521235e-01
  -3.9069905e-02   3.9840729e-01
  -4.8067288e-03  -8.1584231e-01
   2.6286948e-01  -7.7888973e-01
   2.6003935e-01  -9.8079627e-01
   1.3063475e-01  -9.1889356e-01
   1.7970417e-01  -5.6759788e-01
  -3.3519671e-01   3.9109927e-01
  -1.1694785e-01  -1.0090402e-01
  -4.6013759e-01  -4.1931539e-01
  -3.1929049e-01   1.8523547e-01
   3.9832490e-01  -1.0980383e+00
  -2.5184749e-02   3.7875019e-01
   1.9648622e-01   4.8996986e-01
  -8.2723526e-02   2.6370244e-01
  -1.4124825e-01   4.1478221e-01
   2.7021650e-01   2.9608397e-01
  -4.6241709e-01  -1.1468169e+00
   5.1349533e-01   4.2279900e-01
  -5.4216450e-01  -1.2042281e+00
  -6.4033574e-01  -7.7844651e-01
  -8.4475813e-01  -9.4707690e-01
  -4.0473892e-01  -8.0155168e-01
  -6.7280535e-01  -9.6346852e-01
  -5.2643436e-02  -1.0263011e+00
   1.3965830e+00  -1.0235565e-01
   7.4714776e-01  -1.1826601e-02
  -2.1841387e-01   5.2866450e-03
   9.6350475e-01   1.0961600e-01
   1.2820461e+00   1.0698183e+00
   3.0572786e-01   8.4049634e-01
  -2.8564898e-01   8.2807277e-01
  -3.3262124e-01  -4.0852687e-01
  -5.8129477e-01   5.3123636e-01
  -5.0223270e-01  -1.2686717e+00
  -1.1688035e-02  -9.2126307e-01
   3.9944644e-02  -1.2648908e+00
   1.6417816e-01  -9.5847377e-01
   2.3550177e-01  -1.5600986e+00
  -1.7685587e-01  -1.6377818e+00
  -3.0728021e-01  -1.5525016e+00
   1.7022330e-01  -1.6199925e+00
   3.3121182e-01  -4.3170415e-01
   1.7133567e-01  -6.7090736e-01
  -6.8017441e-02  -3.2730527e-01
  -4.3453005e-01  -6.7843195e-01
   6.8552062e-01  -5.5144766e-01
   3.5079583e-01  -5.3901484e-01
   1.0304896e+00  -6.3935792e-01
  -6.5181377e-02  -2.6786836e-01
  -3.1145751e-01  -1.0086445e-01
   8.8023192e-01  -8.8989161e-01
  -5.1401072e-01   1.8213757e-01
   6.8282442e-02  -1.0307264e+00
  -4.3872903e-01  -7.6148591e-01
  -7.9818668e-01  -6.9493770e-01
  -4.2715687e-01  -1.3368776e+00
   4.6406158e-01  -1.2945640e+00
   8.5333261e-01  -8.0850379e-01
   4.4234593e-01  -8.9013935e-01
  -2.6440975e-01  -6.1867845e-01
  -7.3523059e-01  -7.6635200e-01
  -6.6197654e-01   5.7736003e-01
  -5.5872144e-01  -3.6548390e-01
  -1.0771733e-01  -4.7478630e-01
  -7.1559301e-01  -4.4562940e-01
  -2.6572582e-01  -7.1244328e-01
  -3.0090351e-01  -1.3188382e+00
   2.8640897e-01  -9.1263698e-01
  -1.6005346e-02  -6.4190299e-01
  -5.1930341e-01  -1.0542266e+00
  -1.7491045e-01  -8.5587569e-01
   2.2620336e-01  -1.2315457e+00
   7.3931604e-01  -9.8183494e-01
   1.0368097e+00  -1.0823923e+00
  -1.4635963e-02  -1.1241266e+00
   2.7776384e-01  -4.3864848e-01
  -3.4179408e-01   1.6809404e-01
   7.8070336e-02  -5.5577642e-01
  -4.4286146e-02  -2.6923072e-01
  -1.4369711e-01   7.2373498e-01
   6.1975807e-01  -7.0076606e-01
   3.3125536e-01  -5.8544710e-01
   9.1562277e-01  -7.6545482e-01
  -2.4711571e-02  -2.3742327e-01
  -1.9810105e-01   1.9725637e-02
   7.9045880e-01  -1.0253795e+00
  -3.1258928e-01   2.7076781e-01
   2.9513439e-02  -9.5568969e-01
  -4.1131922e-01  -5.8835416e-01
  -7.9000234e-01  -5.2631603e-01
  -4.0879694e-01  -1.1684161e+00
   4.3566233e-01  -1.2388019e+00
   7.8848997e-01  -8.9714129e-01
   3.9400967e-01  -9.6342871e-01
  -2.4641058e-01  -5.1268700e-01
  -7.1705727e-01  -5.6051051e-01
  -6.5606055e-01  -2.4424577e-01
  -5.3972161e-01  -2.6914186e-01
   3.0881253e-01  -2.1749398e+00
   1.5585720e-01  -2.2449284e+00
   1.4197047e-01   2.0403066e-02
   4.4203649e-01  -1.0813793e+00
  -2.3173488e-03  -2.9948484e-02
  -9.6137831e-02  -8.0140558e-02
  -8.6490159e-02  -2.0064788e+00
  -1.6826249e-01  -5.8870721e-01
   3.5101669e-02  -8.7673961e-01
   1.4502788e-01  -1.3601441e+00
  -5.8261683e-01  -6.9059732e-01
  -8.6958183e-02  -1.5598783e+00
  -3.5472802e-01  -1.2657312e+00
  -1.6401952e-02  -2.3659020e+00
   1.6510658e-01  -2.0879383e+00
  -1.0076503e+00  -7.5682775e-01
  -7.0162381e-01  -1.0360222e+00
   7.8668511e-01   3.8121091e-01
  -5.1594140e-01  -8.6309450e-01
  -7.0320512e-01   2.1635355e-02
   1.2898135e+00  -7.5831011e-01
   6.8574226e-01  -1.6670391e+00
   3.2078469e-01  -1.8841488e+00
   1.8588827e-03  -1.8560705e+00
   5.6187979e-02  -6.6857228e-01
   6.4675160e-01  -4.1358007e-02
   9.0048203e-01   1.3745020e-01
   5.6262855e-01  -2.1868287e-01
   3.3878447e-01  -2.8435799e-01
  -1.5898592e+00   8.2074524e-03
  -1.0714393e+00  -6.7000057e-01
   1.4080846e+00  -4.9084143e-01
   4.0823114e-01   8.1345217e-01
  -1.8162307e-01   8.5087749e-01
  -3.0231679e-01  -3.5045465e-01
   2.6702609e-01  -6.3199219e-01
  -5.7391748e-01  -1.2197282e+00
  -2.4771246e-01  -2.1187342e+00
  -6.1362073e-02  -9.1077207e-01
  -3.9746013e-02  -1.2459697e+00
   1.1851487e-01  -9.8632884e-01
   1.0132997e-01  -1.6349731e+00
  -2.8410859e-01  -1.6140580e+00
  -4.0504853e-01  -1.5201254e+00
   6.9494320e-02  -1.6335245e+00
  -2.7684595e-01  -1.9649763e+00
  -2.4298611e-01   5.9333420e-02
  -5.5914792e-01   4.8291802e-01
   3.1481256e-01  -2.1927465e+00
   4.6309731e-01  -1.3949171e+00
  -5.5639439e-01   1.2499553e+00
   1.1715971e-01  -1.0466141e+00
   1.3505714e+00  -1.5580993e+00
  -1.5183270e+00  -3.1719574e-01
   8.8325585e-01  -1.6421359e+00
  -2.9734522e-01  -1.5149122e+00
  -6.0377185e-02  -6.9889932e-01
  -9.9574982e-02  -9.8427004e-01
   2.0026851e-01  -1.3474816e+00
   4.9874294e-03  -8.7799761e-01
  -9.9623169e-01  -6.3038836e-01
  -8.0796636e-01  -1.1004744e+00
  -1.9552872e-01  -1.2177662e+00
  -4.3514543e-01  -6.8055932e-01
  -3.6276071e-01   7.9468558e-01
   7.9431431e-01  -7.1700510e-01
   9.9025828e-01  -8.1101895e-01
   6.9320336e-01  -7.0437168e-01
   2.8124414e-01  -6.4040999e-01
  -6.2325839e-02  -5.3151690e-01
  -1.5794511e-01   5.7648540e-01
  -4.3326092e-01  -1.6037862e-01
   2.6238708e-02   1.5694127e-01
   3.0935225e-01   4.5196168e-01
   3.5655374e-01   8.0890884e-02
   1.1518878e+00  -9.9459809e-01
   5.0899887e-01  -1.9205422e+00
   7.1074508e-01  -1.4262674e+00
  -6.2585650e-01  -9.1922537e-01
   4.8338701e-02  -1.9496855e+00
  -1.0643445e+00   2.0309246e+00
  -8.4932523e-02   8.6484129e-01
  -9.9080698e-02   2.0469092e+00
   1.9223145e-01   1.0287668e-01
  -2.2907560e-01  -8.1522774e-01
  -3.5107773e-01  -6.4178943e-01
  -5.1967413e-02  -2.2086585e+00
  -1.0586696e-01  -2.2347006e+00
   1.1888570e-01  -4.4882092e-01
  -7.4435725e-02  -1.4895978e+00
  -5.8391933e-01  -1.4352859e+00
  -3.8680077e-01  -1.2710557e+00
  -4.9166356e-01  -1.1356122e+00
   4.6588512e-02  -5.4623469e-01
   2.5096998e-01  -4.9267750e-01
   4.0354388e-01   1.3297683e-01
  -1.2665744e-01  -4.9108270e-01
  -2.6581716e-01  -9.3662099e-01
   2.4612279e-01  -5.8920499e-01
  -5.6989048e-02  -3.0325079e-01
   2.9871884e-01  -3.8563249e-01
   3.4447040e-01  -1.0622354e+00
   2.2539911e-01  -1.0878275e+00
   9.1747125e-02  -1.2907571e+00
  -4.0163289e-02  -1.2353516e+00
  -1.3602503e+00  -5.8606705e-01
  -1.3481279e+00  -1.2338171e+00
  -7.5028301e-01  -6.8706972e-01
   3.4733509e-01  -4.0573812e-01
   2.7963069e-01   1.0581401e+00
   4.2383690e-01   1.3224453e+00
   3.8727398e-01  -2.4000597e-02
   2.6610780e-01  -1.4319638e+00
   4.7499959e-01  -1.5337482e+00
   1.3728234e-02  -1.1633523e+00
  -1.7831761e-01  -1.1859251e+00
  -4.2410771e-01  -1.1126098e+00
   2.6717030e-01  -1.1454272e+00
   4.2793086e-01  -1.2699961e+00
   3.1096813e-01  -9.5089194e-01
   3.2453106e-01  -1.2523374e+00
   3.5299430e-01  -1.8366351e+00
   1.8457959e-01  -2.4155618e+00
   6.8559067e-01  -4.6937076e-01
  -1.5781864e-01   3.5995119e-02
  -2.8727382e-01   1.9151895e-01
  -1.9890571e-01  -9.6316587e-01
  -1.5151149e-01   4.0831565e-01
  -5.6109031e-02  -9.8043936e-02
   3.0284807e-02  -1.8095564e+00
  -2.1185056e-01  -1.7571429e+00
   3.4759378e-01  -1.4483895e+00
   6.2365366e-01  -1.3644363e+00
   1.0366445e-01  -1.0731032e+00
   2.1990067e-01   8.7233354e-01
   1.1302798e+00   7.5711339e-01
  -6.2485503e-01  -4.2127146e-01
   1.5404345e-01  -2.1638886e+00
  -4.7058503e-01  -2.7056464e+00
  -6.3228339e-01  -3.0577666e+00
  -5.0381862e-01  -2.6061919e+00
   4.0209334e-01   2.3381135e-01
  -3.7633302e-01  -5.2638017e-01
  -5.0215336e-01  -2.8839520e-01
  -3.2177916e-01  -5.0647475e-01
   1.2233212e-02  -1.3197154e+00
   1.3203664e-01  -1.2964833e+00
  -3.3805867e-01  -8.7405207e-01
   2.4511232e-01   2.6788407e-01
   1.5051906e-01   6.1099029e-02
   1.0082652e-01  -1.0074273e-01
  -8.3189500e-02  -1.7677539e-01
  -1.4940737e-01  -9.9395406e-01
   5.1092333e-02  -9.0306399e-01
   2.8079793e-01  -1.3967111e+00
   3.9620973e-01  -7.7472612e-01
   4.5049311e-01   1.1025626e+00
   7.0497821e-01  -1.2212724e-01
  -3.4389580e-01  -1.8677409e-01
  -3.4879678e-01  -1.0426291e+00
  -5.5977545e-01  -4.1042709e-01
  -3.3356458e-01  -5.7983409e-01
   2.5523095e-01  -6.3470546e-01
   5.7625252e-02  -6.1406683e-01
  -1.6545673e-01  -9.5360020e-01
  -2.2240326e-01  -3.8340689e-01
   8.5095640e-02  -9.1500015e-01
   4.3746507e-01  -9.0352356e-01
   5.3381997e-02  -9.8160197e-01
   9.7630232e-02  -8.4292271e-01
  -1.6800785e-01  -7.5770430e-01
   4.0016526e-01  -7.8801244e-01
  -7.3609058e-02  -7.5107923e-01
   3.7506018e-01  -6.2953917e-01
  -7.6102618e-01  -6.1806834e-01
  -2.7225152e-01  -3.9051318e-01
  -4.6266777e-01  -7.4972224e-02
  -4.5350995e-01  -5.7725952e-02
   3.8364669e-01   1.3879572e-01
   8.6419235e-01  -1.0697063e+00
   7.5682110e-02  -4.7844133e-01
  -1.3744978e-01  -1.5536351e+00
  -6.5414558e-01  -1.4347095e+00
  -6.2170149e-01  -1.2174468e+00
  -4.3847088e-01  -1.1885252e+00
   1.1793862e-01  -6.5156676e-01
   2.0258082e-01  -5.2844024e-01
   4.1635550e-01   9.8570446e-02
  -1.1375255e-01  -4.5888297e-01
  -3.1451125e-01  -9.5217721e-01
   2.0356827e-01  -6.2864802e-01
   1.8238976e-02  -3.6424554e-01
   2.9574193e-01  -4.3879045e-01
   3.3463105e-01  -1.1736596e+00
   2.9943470e-01  -1.1538558e+00
   2.1157394e-01  -1.3947057e+00
   1.0428561e-01  -1.3401282e+00
   5.7666373e-01   6.2509538e-01
   7.1838939e-01  -3.0529225e-01
  -1.5442720e-01   2.0670062e-01
  -2.9959416e-01  -5.7876135e-01
  -4.1202538e-01  -8.3226597e-03
  -3.0834499e-01  -3.5920307e-01
   2.4489157e-01  -7.9549791e-01
   1.7137563e-01  -6.6361330e-01
  -4.3622307e-02  -6.3928551e-01
  -3.7903962e-01  -1.0407239e+00
  -3.8937957e-01  -6.1296384e-01
   1.2043373e-01  -6.0402190e-01
   1.6537862e-02  -7.0987653e-01
   1.0379163e-01  -6.1076876e-01
   3.4349675e-02   6.2298581e-01
  -1.2584849e-01  -8.4458889e-01
  -2.3679148e+00  -1.2274677e+00
  -3.8150031e-01   3.0530064e-01
  -8.4249591e-01   2.3429042e-01
   8.9472902e-01  -4.4254907e-01
   1.4326417e+00  -8.6690426e-01
   8.3258738e-01  -1.9565821e+00
  -2.5069408e-01  -1.4072688e+00
  -5.8680569e-01  -1.5108607e+00
  -1.4756876e+00  -1.1917498e+00
  -6.2565001e-01  -2.8010637e-01
   1.1388813e+00  -9.8446401e-01
   1.0378221e+00  -1.3175722e+00
   1.4333946e+00  -7.9867385e-01
  -1.1345911e-01   2.6076841e-01
  -4.7914907e-01  -1.0328294e+00
  -8.0566781e-01   3.5001559e-01
   1.9926337e-01  -6.6448131e-01
   5.9527885e-01  -5.5554821e-01
   7.8248828e-01  -5.5787706e-01
   5.1424882e-01  -5.9136919e-01
   1.9311286e-01  -7.3589892e-01
  -1.0803143e-01  -7.9179513e-01
  -4.3244016e-01   1.2406915e-01
  -5.7099567e-01  -5.6841573e-01
  -1.6336632e-01  -1.7957943e-01
   5.8982163e-02   1.5123791e-01
   2.1627610e-01  -1.7781165e-01
   6.5828499e-02  -5.6194787e-01
  -4.0288515e-01  -5.4954507e-01
  -5.6455308e-01  -4.3873906e-01
  -3.1972509e-01  -4.6486425e-01
   1.8008329e-01  -9.3167875e-01
   4.3720298e-01  -4.9239614e-01
  -1.7116667e-01  -4.4931287e-01
  -7.5075682e-01  -1.1641270e+00
   4.6558232e-02  -2.2726060e-01
  -5.2695912e-03  -2.5257045e-01
  -8.8693933e-02  -6.2665825e-01
  -2.0894468e-01  -4.8930984e-01
  -2.1015387e-03  -6.7839996e-01
   3.2357333e-01  -3.7938501e-01
   7.9130780e-01  -6.3957344e-01
   6.6954244e-01  -2.9939554e-01
  -3.4044962e-01  -4.5427301e-01
  -4.4294726e-01  -2.0265563e-01
  -3.1248342e-01  -4.3800195e-01
  -2.9840652e-02  -1.2909363e+00
   8.1999012e-02  -1.2747930e+00
  -3.3996027e-01  -8.1679181e-01
   3.5395719e-01   2.9252272e-01
   2.3876600e-01   8.9774767e-02
   1.7999540e-01  -5.8175192e-02
  -1.4077209e-02  -1.2513810e-01
  -1.6133039e-01  -9.5056896e-01
   4.1730018e-02  -8.8600640e-01
   2.2517224e-01  -1.4015899e+00
   1.2299009e-01   3.1942943e-01
   3.9647888e-01  -7.8900825e-01
  -1.0902040e+00  -5.3080286e-01
  -8.0074948e-01  -2.6845600e-01
  -6.3569275e-01  -3.9869034e-01
  -5.2158777e-02   5.8255252e-01
   1.9349877e-01  -6.0851303e-01
   3.8231692e-01  -3.7621674e-05
   4.5334308e-01  -8.2622076e-03
   2.7473093e-01  -8.2418492e-02
   3.9054844e-02  -3.5329880e-01
  -1.3016709e-01  -4.5352028e-01
   2.4268643e-01  -7.9209661e-02
  -3.6477867e-01  -1.3677074e-01
   2.3692676e-01  -2.7215107e-01
   6.6099030e-01  -2.7838520e-01
   5.9020274e-01  -5.5525781e-01
   1.0715084e+00  -1.0201616e+00
   7.9344634e-01  -6.9716648e-01
   1.0159467e+00  -1.2379447e+00
   9.7863624e-01  -7.4327938e-01
  -2.9971604e-01  -1.3512041e-01
   2.6527331e-01   1.8774285e-03
  -5.6282446e-01  -1.4442929e-01
  -6.1026282e-01   6.8727220e-02
  -6.4629928e-01   2.6496228e-01
  -6.4359228e-01   3.9617661e-01
  -5.5608588e-01   5.2298973e-01
  -8.3502246e-03  -3.1602800e-01
  -1.4656369e-01  -2.0905773e-01
  -1.6454179e-01   1.6969285e-02
  -3.2732065e-01   3.5416874e-01
  -1.5925385e-01  -4.3056293e-01
   5.3876460e-01   1.4792496e-01
   7.9929330e-01   4.9336132e-01
   1.0505058e+00   3.0718539e-01
  -1.3962303e-01  -2.2733668e-03
  -1.7862721e-01  -5.8620916e-01
   1.3195958e+00  -1.2201330e+00
  -5.3915270e-01   2.8703730e-01
   3.9182711e-01  -1.1347208e+00
   2.0499510e-01  -1.1533915e+00
  -8.4516598e-01   3.5383590e-01
  -1.1490814e+00   4.2628749e-01
  -1.2359502e+00   4.2058756e-01
  -4.6505876e-03  -9.3010647e-01
  -2.5239337e-01  -1.1621338e+00
  -4.8441532e-01  -3.4469229e-01
   1.5632991e+00  -1.4535641e+00
  -9.2002415e-01  -3.3807693e-01
  -1.1919676e-01  -6.9921430e-01
   2.0760709e+00   2.7035615e-01
   1.1195974e+00  -3.4603387e-02
  -6.3180531e-01  -1.5923710e+00
   3.0256701e-01  -3.7836246e-01
  -3.6592757e-01  -5.9563181e-01
   1.2062101e+00   5.1509134e-01
   2.4209648e-01  -1.0178146e+00
   2.1574156e-01  -2.1301225e-02
  -1.0062435e+00  -2.6562995e-01
   1.0732201e+00   4.6300796e-01
   3.9250340e-01  -8.6566134e-01
   6.7051272e-02  -1.4877874e+00
  -5.7958598e-01  -8.7028678e-03
  -2.5601107e-02  -1.0784267e+00
  -1.4243504e+00  -1.4692874e+00
  -1.3785997e+00  -6.5352667e-01
  -9.9700326e-01  -8.0652934e-01
  -2.8594134e-01  -1.2515816e+00
  -1.3400239e+00  -9.5535410e-01
   1.7474547e-01  -6.1866733e-01
  -8.6491477e-01  -9.4480127e-01
  -2.1039765e-02   7.1578702e-03
   4.6197159e-01  -6.9187982e-01
   2.1218758e-01  -6.0113467e-01
  -4.5929650e-01   2.5204706e-01
  -2.0857100e-01  -7.3715955e-01
   7.0223061e-01  -2.0111961e+00
   8.7851279e-02  -2.2266968e+00
   8.5545245e-01  -1.2841344e+00
   2.8160977e-03  -2.4961036e+00
  -3.4696239e-01  -2.5596350e+00
   2.1995564e-01  -2.5193405e+00
   2.5892385e-01  -2.4737587e+00
   2.6467379e-01  -8.0269054e-01
  -1.7997049e+00   1.6779790e+00
  -6.9916358e-01   1.0267341e+00
  -1.5294639e+00   1.8871424e+00
   8.9966585e-01  -5.7806803e-01
   8.3844455e-01  -8.9508059e-01
   1.0796461e-01   1.3806980e-01
   4.2709121e-01  -1.4432757e+00
   9.1034758e-01  -8.1054299e-01
   6.6707619e-01  -8.2625808e-01
  -4.9870714e-02  -8.1473575e-01
   6.6311934e-01  -6.6756992e-01
  -2.8266489e-01  -1.3840143e-01
  -1.1398371e-01  -6.4715435e-01
   2.8184487e-01  -5.7283042e-01
   4.3664845e-02  -9.4913200e-01
  -3.6436736e-01  -8.0862454e-01
   7.7960918e-01  -6.7286816e-01
  -6.3980675e-01  -6.9284735e-01
  -4.6896849e-01   5.3965329e-01
  -1.1022903e-01   8.1867300e-01
  -4.3980579e-01  -1.2083327e+00
   1.7919170e-01  -6.7106443e-01
   1.6168439e-01  -1.6569701e+00
   1.6864297e-01  -9.5271361e-01
  -4.3096735e-02  -2.0361030e+00
   6.7164244e-01  -2.3660365e+00
  -2.5032367e-01  -1.6458216e+00
  -8.5577086e-01  -5.1670700e-01
   7.7154074e-01  -2.6480938e+00
  -9.6875084e-02  -2.5834109e+00
   1.7256498e-01  -6.0830760e-01
   3.3142110e+00   2.0514907e+00
   2.4186566e+00   5.6307961e-01
   1.8224199e+00   4.8857599e-01
   2.5015476e-01   5.6478458e-01
   4.4132999e-01   6.4168483e-01
  -2.4742627e-01  -8.9176954e-01
  -1.1675216e+00  -9.0461711e-01
  -8.5915762e-01  -9.0314502e-01
  -9.9048377e-01  -1.1296697e+00
  -1.8176899e+00  -1.3427508e+00
  -1.7426439e+00  -1.3646023e+00
  -9.0645194e-02  -1.2507410e-01
  -1.0879457e+00  -1.3790150e+00
  -1.9142798e+00  -1.1832446e+00
  -1.7833703e+00  -1.1249856e+00
   1.5520421e+00  -2.2791596e-01
   1.9023498e+00  -5.9539813e-01
  -7.3269712e-01   5.3478296e-01
  -4.5575194e-01   6.4837780e-01
  -3.7020126e-01   4.7181702e-01
  -5.0409942e-01  -1.9476315e-01
   1.5804660e-01   1.7588939e-01
   4.3386262e-01  -4.7458907e-01
   3.8672445e-01  -1.4024560e-01
   3.5411106e-01  -1.3498555e-01
  -1.2088589e-01  -8.3217492e-01
  -2.9357221e-01  -5.7083173e-01
  -2.0906499e-01  -5.0870036e-01
  -6.0993655e-02  -5.9929209e-01
   1.5114960e-01  -6.6976798e-01
   6.7642954e-01  -9.7952676e-01
   4.9702614e-01  -8.3431326e-01
  -1.1810170e-01  -7.4969540e-01
   2.0801816e-01  -1.1249346e+00
  -8.5845174e-02   7.2977088e-01
  -6.9719687e-01   6.8177029e-01
  -6.7570599e-02   6.8304398e-01
  -3.8268166e-01  -2.6581956e-02
   1.6513297e+00  -1.1051363e+00
  -4.2249621e-01   6.8721277e-02
   7.4682874e-01  -1.1878567e+00
   5.6741133e-01  -1.2747645e+00
  -7.2847454e-01  -1.3955530e-01
  -1.0440765e+00  -8.1383458e-03
  -1.1291705e+00  -9.8970094e-03
   3.1735169e-01  -9.6404914e-01
   1.1823689e-01  -1.3457139e+00
  -2.5668448e-01  -5.3674645e-01
   1.9318631e+00  -1.3463609e+00
  -6.8225572e-01  -7.4165433e-01
   1.6343077e-01  -7.5080169e-01
   2.1349977e-01  -1.0706459e+00
   9.1579209e-01   5.7638870e-01
  -1.4019469e-02  -3.9477334e-01
   2.3108252e-01  -2.4260971e-01
   5.3391916e-02  -2.9919329e-01
  -2.9646781e-01  -1.2253052e+00
  -1.5905769e-01  -1.6254793e+00
  -5.0091798e-01  -1.1703778e+00
  -4.3860329e-01  -1.2210264e+00
  -6.8998387e-01  -2.1725340e+00
   6.5334237e-01  -3.4489912e-01
  -4.2558831e-01  -7.8352914e-01
  -5.4466613e-01  -1.8393334e+00
   1.7050840e-01   9.6704799e-02
   8.3168748e-01  -1.7594605e-01
   1.6492240e+00  -8.5953238e-01
   8.4817378e-01   3.6555542e-01
  -2.7699396e-01  -4.5689402e-01
  -4.0933026e-02  -3.2163887e-01
  -3.1311843e-01  -3.4919540e-01
  -1.3501546e+00  -3.9164833e-02
  -7.5083718e-01  -1.1848277e+00
  -9.3021177e-01  -2.3018007e+00
  -6.6061522e-01  -1.6478718e+00
   1.9880073e+00  -1.4002795e+00
  -7.3177059e-01  -1.1442920e+00
   1.7774452e+00  -1.5493921e+00
   3.7965304e-01  -4.8915793e-01
  -7.4139670e-01  -7.7148556e-01
  -1.0215443e+00  -1.8411352e+00
  -2.9797538e-02  -4.8815717e-02
   2.0487004e-01  -6.8326064e-01
   4.4964741e-01  -4.9551183e-01
   4.7743507e-01   2.8372255e-01
   4.5581898e-01   5.2853664e-01
   2.5222991e-01  -7.3889125e-01
  -2.2898313e-01   1.9906084e-01
  -2.7971065e-01  -2.4853821e-01
  -7.1401710e-01  -6.5716732e-01
   7.8219212e-01  -3.7077444e-01
  -1.2304794e-01   5.7262022e-01
  -3.9884728e-01  -7.9030922e-01
  -1.1135944e+00  -1.2861677e+00
   6.4539819e-01  -1.0504983e+00
  -3.5235640e-01  -4.5093168e-01
  -7.0233591e-01  -9.8461787e-01
   1.0818812e-03  -4.9076572e-01
   1.0745953e-01  -8.2809950e-02
   1.1614698e-01   1.6748380e-01
   6.2548280e-01   1.9717181e-01
  -1.0616416e+00   7.5215261e-02
  -1.0667078e+00   7.6181723e-01
  -9.2349664e-01  -1.1848301e-01
   7.4144887e-02  -6.0309710e-01
   9.6243252e-01  -7.0221251e-01
   2.8892327e-01  -5.0504109e-01
  -4.0467785e-01  -4.0280502e-01
   1.0956658e-01  -5.5416587e-01
   5.4350351e-02  -6.6541286e-01
  -4.3071813e-01  -2.2543938e-01
  -1.2185689e-02  -7.2699480e-01
  -2.5229757e-01  -8.0555194e-01
   4.6642553e-01  -7.3260354e-01
   1.9345838e-01  -9.4605493e-01
   6.4881653e-01  -3.2686914e-01
   9.5103399e-01   3.2524791e-02
   4.0257324e-01  -1.1216190e+00
  -5.2045228e-01  -2.2182365e-01
  -6.0153928e-01  -9.8530927e-02
  -9.4956218e-01  -2.9240304e-01
   2.6908200e-01   4.4545794e-01
  -6.3231656e-01   1.6921055e-01
  -4.0384944e-01  -1.5989567e+00
   4.3062355e-02  -9.9674652e-01
   1.1950179e+00  -1.6422028e+00
   8.1750049e-02  -3.2867671e-01
   3.3371951e-02  -1.0153945e+00
  -3.1614201e-01  -1.1762336e+00
  -6.4073642e-01  -1.8503644e+00
  -3.7159096e-01  -6.2016086e-01
   4.6314660e-02  -1.0159256e+00
   7.6520301e-01  -6.5810975e-01
   7.2561500e-01  -4.1085814e-01
   1.2767722e+00  -7.3228425e-01
  -8.7976143e-01  -3.8525659e-01
  -6.0677967e-02  -1.0012894e+00
   8.6603772e-03  -4.4103087e-01
   2.4623525e-01  -5.7981464e-01
  -1.1472364e-01  -3.1559497e-01
   8.6059863e-02  -6.0334647e-01
   8.8484907e-02   1.8276580e-01
  -1.4952740e-01  -1.0467114e+00
  -3.9472464e-01  -5.1037342e-01
  -1.6480742e-01  -3.0457763e-01
  -4.9220895e-01  -8.0963294e-01
   5.9910529e-01  -8.2239381e-01
  -2.4073786e-01  -8.7497313e-01
   4.5193576e-01  -7.3305069e-02
   3.0842399e-01   4.8187039e-01
   7.0826385e-01  -3.1541044e-01
   1.6109946e-01   8.0044537e-01
  -2.1732246e-01   4.5779738e-01
  -9.9816592e-01  -1.1186509e-02
  -7.2448883e-01  -5.0738177e-01
   4.2586637e-01  -9.0580170e-01
   6.4898835e-01  -8.9536340e-01
  -7.1084766e-01  -2.0946036e-01
  -4.5152971e-01  -9.0944805e-01
  -9.3359621e-02   1.6392229e-01
  -5.1141446e-01  -4.3566297e-01
   1.0322000e+00  -8.1731844e-01
   7.4215356e-01  -8.5719232e-01
  -3.2233180e-02  -7.2386744e-01
   1.5282092e-01  -1.2303289e+00
   5.7623318e-01  -6.7040617e-01
  -3.2570172e-01  -1.7440848e+00
  -6.9882110e-01  -2.4334641e+00
  -3.2467434e-01  -4.3300337e-01
  -4.2653087e-01  -4.2188698e-01
  -3.9874266e-01  -6.7909237e-01
  -2.9612278e-02   4.3411106e-02
  -2.4181828e-01  -5.2338333e-01
   6.2664868e-02  -6.8978158e-01
   5.6113562e-02  -5.9852539e-01
   2.8562695e-01  -7.6570173e-01
   6.8137706e-01  -2.0980829e+00
   4.2210830e-01  -6.7823385e-01
   8.7274368e-04  -5.2926270e-01
   4.8232797e-01  -7.4299366e-01
   5.4843090e-01  -7.9070961e-01
  -9.3621094e-02  -2.3600468e+00
   7.5809060e-01  -1.3690400e+00
   5.6690683e-01  -1.0295233e+00
   6.4639508e-01  -1.5925021e+00
   7.4466363e-01  -1.1038860e+00
  -9.2039162e-02   8.5125194e-01
   3.4022631e-01  -1.3510589e-01
  -5.7193870e-01   1.2746903e-02
  -4.8224464e-01   1.9862022e-01
  -4.5613568e-01   3.7305656e-01
  -4.2524975e-01   4.8815622e-01
  -3.0002643e-01   5.8125829e-01
  -4.1729374e-02  -3.6615768e-01
  -1.7928356e-01  -2.8983560e-01
  -1.2617254e-01  -7.6559234e-02
  -1.6158673e-01   3.1564485e-01
  -2.1987589e-01  -4.2195910e-01
   2.9759539e-01   3.4015288e-01
   5.2631573e-01   5.5690542e-01
   7.8936761e-01   4.3454185e-01
  -2.8168610e-01   1.9113127e-01
  -2.2742761e-01  -4.3758189e-01
   1.2716402e+00  -8.6260337e-01
   8.4822601e-02  -6.2374408e-01
   3.5870774e-01  -9.0770499e-01
   1.7647774e-01  -9.9271345e-01
  -1.0807469e+00   1.6093550e-01
  -7.1838209e-01  -6.9486664e-01
  -5.3228286e-01  -7.3573116e-01
  -4.0484488e-02  -6.5892871e-01
  -2.7481482e-01  -1.0460439e+00
  -6.2246317e-01  -2.2207702e-01
   1.5377637e+00  -1.1151151e+00
  -1.0546736e+00  -4.2877079e-01
  -2.0972902e-01  -4.4052036e-01
   4.3541862e-01  -2.0803081e+00
  -4.1057461e-01   1.5255039e-01
   2.4138747e-01   2.4638925e-01
   1.2030517e+00  -1.0075319e+00
  -9.5861238e-02  -1.1560156e+00
   5.1971327e-01  -1.7577566e+00
  -1.2359467e-01  -7.8466216e-01
  -1.7717930e-01  -7.5936283e-02
  -9.2673875e-02   3.2351187e-01
  -2.7302689e-01   8.2112321e-01
  -1.2266605e+00   1.1374761e+00
   6.2597331e-01  -2.4729331e-01
   1.0447623e+00   2.0141300e-01
   1.2394250e+00  -6.7751800e-02
  -1.9955850e-02  -3.7523188e-01
  -1.7826065e-01   4.9941817e-01
   1.2795220e+00  -1.6118380e+00
  -3.5934295e-01  -1.0536487e-01
   3.7925613e-01  -1.4584483e+00
   2.0638763e-01  -1.4008722e+00
  -5.8696603e-01   3.4988388e-01
  -8.9296459e-01   2.8409086e-01
  -9.7249388e-01   2.8077907e-01
  -2.3426539e-02  -1.3317252e+00
  -2.5323927e-01  -1.3636243e+00
  -4.0215370e-01  -6.3962875e-01
  -1.9600423e-01  -1.6520943e-01
  -7.7921240e-01  -3.9213831e-01
  -1.1130625e-01  -1.1111983e+00
  -9.1324271e-02   1.3651279e+00
   3.0713746e-01  -1.3792433e+00
   2.7911838e-01  -5.7924761e-02
  -2.7219717e-01   1.0907527e-01
   2.5040439e-01  -1.2124028e+00
  -4.0366156e-01  -8.8656123e-01
   3.0737670e-01  -1.0743856e+00
  -2.6818364e-01  -1.6133901e-01
  -2.7137526e-01  -8.6747872e-01
   1.1160696e-01  -7.7064785e-01
   9.3143396e-01  -7.0845627e-01
  -2.9071992e-01  -1.0071613e+00
  -5.8961603e-01  -6.9648405e-01
   2.3412276e-02  -7.4151092e-01
  -6.6394612e-01   8.6000304e-01
  -4.0390459e-01  -6.5462037e-01
   3.7061681e-01  -4.6699021e-01
  -5.0549276e-01  -7.8757677e-01
  -2.2139511e-01  -1.6696460e+00
  -5.8416021e-01  -1.1416588e+00
   3.2300834e-01  -1.6317006e+00
   5.7665090e-01  -2.1850045e+00
   5.7216127e-01  -8.9922757e-01
  -2.4763926e-01  -1.2087295e+00
   1.1284043e+00  -2.1522106e+00
   5.5194513e-01  -2.0253367e+00
  -9.1966092e-01  -9.9231554e-01
   1.2331037e+00   3.1391970e-02
  -2.8998530e-01  -8.5784813e-01
  -1.3433488e-02  -3.8716955e-01
  -1.8329154e-01  -1.4870023e+00
  -7.4639340e-01  -5.4893221e-01
   1.5006039e-01  -1.4250766e+00
   5.4003131e-01  -1.8248703e+00
   2.1488327e-01  -4.1597890e-01
  -5.2524705e-01   4.8735645e-01
   2.0701478e-01  -1.0182533e-01
   4.8871874e-01  -5.2157264e-01
  -2.1614483e-01   2.6775985e-01
  -8.9161285e-01   5.2189593e-01
   1.5128634e-01  -4.6166857e-01
  -6.7900495e-02  -7.6047134e-01
   5.2793560e-02  -9.8121215e-01
   1.8076885e-01  -5.9006616e-01
  -2.8465200e-01  -9.8588231e-02
   1.1063144e-01  -1.1387106e+00
  -1.8782826e-01  -1.4207722e+00
  -1.9724777e-02  -6.5163019e-01
   9.6921603e-02  -3.3868922e-01
   4.0706052e-01  -5.4246349e-01
  -4.8308390e-01   1.0849801e-01
   3.1220866e-01   4.4541466e-01
  -2.2989930e-01  -5.1085893e-01
  -2.8964658e-02  -3.5665656e-03
   6.3854299e-02  -5.8598600e-01
   6.8708466e-01  -9.3150852e-01
  -7.2602137e-01  -3.9471758e-02
  -3.0451571e-01  -3.8236474e-01
   1.2078934e-01   5.6094492e-01
   3.2012451e-01   5.2137777e-02
  -4.6221115e-01   2.9568662e-01
   2.4053499e-01  -4.6975017e-01
   8.3039100e-02  -3.8322505e-01
   3.9852710e-02  -7.8866185e-02
  -3.2728414e-01  -8.7379821e-01
   4.6041027e-01   6.1991287e-01
   6.4507506e-02   6.4758450e-01
  -3.5366936e-02  -1.1719268e-01
   2.4375288e-01   1.4521398e-01
  -4.6777110e-01  -8.4989102e-01
  -5.5638867e-01  -1.0816149e+00
  -6.2749193e-01  -4.9282393e-01
   2.0422213e-02  -1.3957303e+00
   5.6423898e-01  -9.0791132e-01
   6.2111822e-01  -6.7325047e-01
   7.3264121e-01  -1.2081529e+00
   3.0737731e-01  -1.8049121e+00
   1.0235003e-01  -1.8390420e+00
   7.2292120e-01  -1.5182635e+00
  -1.2532490e-02  -5.6608656e-01
   9.8157963e-01  -1.4851767e+00
   2.7244804e-01  -2.9578925e-01
   3.0705221e-02  -9.6937760e-01
  -9.0099925e-02  -6.9640229e-01
  -2.4084635e-01  -1.5042280e+00
  -2.3682204e-01  -1.5948228e+00
  -3.5355427e-01  -1.7754582e+00
   2.2602438e-01  -1.4625231e+00
  -1.8376713e-01  -1.2430344e+00
  -1.0555550e+00   4.1706338e-01
   4.5271614e-01  -7.9447206e-01
  -5.1952277e-01  -7.1958020e-01
  -1.1360631e+00   4.5853659e-01
  -5.1776155e-01  -1.2121587e-01
  -3.9694955e-01  -1.4460340e+00
   2.2097431e-02   8.6096759e-01
   2.6275258e-01   7.5792755e-01
  -3.8277039e-01  -1.8706393e+00
   7.0188995e-01  -8.7096379e-01
   3.8593147e-01  -4.9785011e-01
   2.1167375e-01  -1.0860461e+00
   5.9032804e-02  -2.4885991e+00
  -4.6760697e-01  -3.3029508e+00
  -3.5200495e-01  -1.7330835e+00
  -3.9639573e-01  -1.7392887e+00
  -1.0631778e-01  -2.3798080e+00
   4.6732057e-02  -1.3948863e+00
   4.2647504e-01  -9.7907762e-01
   1.0099801e-01   8.2379980e-02
   4.0222383e-01  -1.8427625e+00
  -1.7802896e-01  -1.6703429e+00
   1.8553461e-01  -1.4618212e+00
   9.7677053e-02  -7.2751976e-01
  -8.9054322e-01  -1.1040247e+00
  -7.5743150e-01  -1.5284659e+00
   4.0566512e-01  -3.2966699e-01
   2.9685049e-02  -1.0327763e+00
  -5.0800866e-01  -1.7738087e+00
  -8.2321523e-01  -1.9721938e+00
  -3.2431258e-01  -2.1508170e+00
  -2.9904047e-01  -1.7424189e+00
  -3.8893081e-01  -1.3769355e+00
   5.2744300e-01  -7.4638763e-01
   4.9662721e-01  -5.2370873e-01
   4.4844247e-01  -3.2826142e-01
   6.6080304e-01   2.2173688e-01
   1.3176339e+00   2.0885143e-01
   1.5235330e+00  -1.7510148e+00
   1.0529070e+00  -2.3929779e+00
   1.0447832e+00  -1.3233758e+00
   9.7777709e-01  -6.8525966e-01
  -6.1511497e-02  -5.3526078e-01
   5.7414590e-02  -1.1647006e-01
   4.3297298e-01  -4.5526881e-01
  -9.4790419e-01  -1.1174954e+00
  -4.3226714e-01  -2.0247643e+00
  -2.1010020e-01  -1.8625005e+00
   1.1488351e-01  -2.1652893e+00
  -9.5430864e-01  -1.5851730e+00
  -4.5672653e-01  -2.0097652e+00
  -3.8036332e-01  -1.6601394e+00
  -1.7610899e+00  -9.3225343e-01
   1.5060265e-01  -1.4310300e+00
  -5.0537855e-01  -7.6688204e-01
  -9.8630439e-01  -2.7698758e-01
   3.5150449e-01   8.5823727e-01
   1.6863494e-01  -5.6642911e-01
   1.5355726e-01  -2.0750590e+00
  -3.1303305e-01  -1.2224370e+00
  -5.5072417e-01  -1.6677402e+00
  -2.3084981e-01  -5.0447032e-01
  -2.0399422e-01  -1.1330651e-01
   5.9554877e-01   4.3413785e-02
   1.0832638e+00   6.9412599e-01
   3.1573341e-01  -2.0026807e-01
  -5.1814735e-02  -4.3167884e-01
  -4.1040401e-01  -4.2366125e-01
   4.3365763e-01   3.2602320e-01
  -2.7810734e-01  -1.1052657e+00
  -4.3540746e-01  -6.8717875e-01
  -1.2876532e-01  -8.2440442e-01
  -7.1198739e-01   5.1311149e-02
   2.4022306e-01  -9.4122688e-01
  -7.6170655e-01  -1.4290455e-01
  -3.1360027e-01  -4.7092113e-01
   8.0421048e-03  -1.6596765e+00
  -4.2410979e-01  -4.2504236e-01
  -3.6483114e-01  -4.0122724e-01
  -4.9257119e-01  -2.9024271e-01
   1.1467381e+00  -1.7360569e+00
   7.7947963e-01  -3.1197375e+00
   1.7366036e+00  -2.8018663e+00
   2.1857952e-01  -2.9382939e-01
   1.2401583e-01  -7.7296684e-01
  -5.4823201e-01  -5.2065908e-01
  -1.1567732e-01   8.8782748e-01
  -6.3779312e-01  -1.3556432e+00
  -2.2912492e-01  -1.6204100e+00
   3.0101797e-02  -1.2553691e+00
   2.2005751e-01  -1.1948601e+00
   3.5250272e-01  -1.8311589e+00
   5.4354343e-01  -1.5571310e+00
   4.4475363e-01  -1.5539228e+00
  -4.0272706e-01  -1.8100205e+00
  -5.9249770e-01  -1.7129620e+00
  -6.0821274e-01  -1.6841336e+00
   1.3724525e-01  -5.9107302e-01
   3.4206983e-01  -6.1323814e-01
   4.9769674e-01  -7.5915977e-02
   1.1129894e+00  -4.1706075e-01
   4.4908744e-01  -6.2175039e-01
   1.7587287e-01   9.5343551e-02
  -5.5604274e-01  -5.0943580e-01
  -3.1678094e-01  -1.9952127e-01
  -5.4622445e-01   2.8477915e-02
  -9.0843171e-01  -1.3298409e+00
  -3.0672559e-01  -1.0758128e+00
  -6.3177955e-02  -1.1259919e+00
   3.1117627e-01   8.2251614e-02
   8.7195599e-01   1.4652160e-01
   1.8034178e-01  -6.6638980e-01
   6.6815289e-01   2.3435675e-01
  -6.1255860e-02   3.3100963e-01
  -1.3066865e+00  -8.1831649e-01
  -1.6313096e-01  -1.3402569e+00
  -3.0527628e-01  -2.1030687e+00
  -2.7447912e-01  -1.0764816e+00
   1.1340186e-01  -1.5413074e+00
   1.6446235e+00  -4.9874931e-01
  -4.1314125e-01  -5.6322828e-01
   2.1070883e+00   2.1219615e-01
  -9.0196078e-01  -2.0016635e+00
  -6.6192898e-01  -1.7550584e+00
  -6.2574860e-01  -1.3439723e+00
   2.6487186e-01  -1.1283690e-01
  -3.8570634e-01   5.9487279e-02
   7.5074990e-02   3.8928315e-01
   1.0999965e-01   9.3042883e-02
   5.0284465e-02  -3.6339901e-01
  -1.3130766e-01   5.3423083e-02
  -3.5642758e-01  -7.2875764e-02
   3.4061701e-01  -5.2740929e-01
  -1.6255922e-01  -8.0661999e-02
  -3.4775458e-01  -7.6097226e-01
   5.1443715e-02  -1.0255950e+00
  -2.1364913e-01  -5.7360999e-01
  -1.5483753e-01  -4.6841887e-01
   4.5427889e-01  -1.2122527e+00
  -1.5700501e-01  -6.0170269e-01
   2.4045701e-01  -8.2484368e-01
   2.8701092e-01  -6.0243804e-01
   3.5208538e-02  -8.3014046e-01
  -5.7039171e-01   8.6548012e-01
  -7.7127931e-01   3.2801416e-01
  -2.4169612e-01   7.6702278e-01
  -3.2803069e-01  -1.1842273e+00
  -4.4409691e-01   2.7417897e-03
   6.6892494e-01   2.7948427e-01
   1.1807572e-01  -5.7412424e-01
   4.7229805e-02  -1.0196158e+00
  -4.7375873e-02  -4.5203058e-01
   1.4870241e-01  -1.7999075e-01
   3.5326311e-01  -8.4467909e-01
  -1.1674216e-01  -5.2958201e-01
  -2.0071257e-01  -1.3759456e+00
   2.4907426e-02  -8.4021602e-01
   1.9143927e-01  -1.0644961e+00
   4.0369260e-01  -9.3710593e-01
   3.3630751e-01  -7.9918930e-01
   4.2778255e-01  -1.4857981e+00
  -1.2210909e-01  -4.9303890e-01
   1.9237409e-01  -8.9534237e-01
  -1.3374629e-01   2.2261003e-02
  -8.5113733e-02  -3.8195874e-01
   8.2431106e-02  -4.1059660e-01
   2.2634810e-01  -7.7250592e-01
  -7.1810522e-01  -1.6148511e+00
  -1.5086471e-01  -2.0796537e+00
   3.1024005e-01  -1.5373748e-01
   3.9854570e-01  -1.1604000e+00
   1.0492238e-01  -2.7864096e+00
  -4.0929949e-01  -2.7127328e+00
  -1.1281367e-01  -9.0690079e-01
   1.5264500e-01  -4.7639221e-01
  -2.7974775e-03   9.7435839e-02
   3.5269178e-01  -3.3404892e-01
   3.3523780e-01   2.7124548e-01
  -2.1583258e-02   6.9208940e-01
   2.1684576e-01  -1.0399319e+00
  -1.7027605e-01  -1.3780181e+00
  -3.1059789e-01  -1.5573635e+00
  -6.1812083e-01  -2.3991543e+00
  -6.3499506e-01  -1.2299066e+00
   2.3422045e-01   1.0005596e+00
   2.7353332e-01  -7.3792520e-01
   3.1990154e-01  -3.1371310e-01
   5.5666377e-01  -7.2136026e-01
  -2.6617808e-01   1.0485472e+00
   3.0478801e-01  -1.2872978e+00
  -1.7603503e-01  -9.7817387e-01
   4.4964457e-01  -1.7351275e+00
   9.9779108e-01  -1.4298994e+00
  -3.2026179e-03  -7.0451397e-01
   1.2666228e+00  -1.3814974e+00
   2.9659055e-01  -3.7311080e-01
  -5.5519170e-01   6.2751450e-01
   2.6151693e-01  -6.0820095e-01
   1.8158302e-01  -1.4389768e+00
   2.1100477e-02  -1.6529499e+00
  -3.6308909e-02  -1.8168493e+00
   6.1911594e-01  -1.3636574e+00
  -1.0963386e+00  -2.2088916e-01
  -1.0332281e+00   2.4175200e-01
   5.5022029e-01  -8.3456997e-01
  -7.9111983e-01   1.8076554e-01
  -1.2575489e+00   1.7456601e-01
  -6.7863308e-01  -1.0636897e+00
   3.7940925e-01  -3.2242659e-01
  -1.5562295e-01  -4.8057352e-01
   2.4785899e-01   3.2243529e-01
   1.0090601e+00   6.6595916e-01
  -2.5468158e+00  -7.0425021e-01
  -1.5643265e+00  -8.9051789e-01
  -1.9105532e+00   2.9512953e-01
  -7.2032492e-01   2.2531154e-01
  -3.9163918e-01  -1.0537656e+00
   2.3082191e-01  -1.3069827e+00
   4.2288370e-01  -1.1791189e+00
   8.5050656e-01  -1.9879541e+00
   1.2051315e+00  -2.2073088e+00
   1.7895948e+00  -2.1451882e+00
   2.8040113e+00  -2.5934533e+00
  -9.7136255e-01  -4.2799329e+00
   1.3947346e+00  -1.4793764e+00
   2.4993064e-01  -1.6503616e+00
   1.0140733e-01  -3.1984687e-01
  -5.0573015e-01  -1.5424183e-01
  -4.7522932e-01  -4.0764053e-01
  -8.4563594e-02  -1.1366438e+00
  -7.0165021e-01  -9.4404075e-01
  -1.1623998e+00  -7.8874779e-01
  -5.2577474e-01  -9.4884024e-01
  -3.4613796e-01  -1.0987381e+00
  -4.5618699e-02  -8.0367292e-01
  -1.6028464e-01  -3.9543008e-02
   6.4822717e-01  -4.5660424e-01
   4.0590210e-01  -1.0278680e+00
   7.2127930e-01  -8.9011144e-01
   4.8590792e-01   9.3284787e-02
   3.6755481e-01  -6.6692482e-01
   1.2244084e+00  -7.7266702e-01
   5.0828239e-01  -7.2990745e-01
   3.6337039e-01   4.6316854e-01
  -1.4239947e-01  -9.5191303e-01
   9.3678163e-01   5.9120663e-01
  -2.6642747e-01   3.7170792e-01
  -5.9688978e-01  -9.2846460e-01
  -6.1629088e-01  -1.5004903e+00
  -1.0111408e-01  -1.1851659e+00
  -2.2807387e-01  -1.0700261e+00
  -1.4492020e+00  -1.5522749e+00
  -3.2786671e-01  -1.2804016e+00
  -5.9096089e-02  -9.8458716e-01
   7.5544802e-02  -2.7193142e-01
   2.9373297e-01  -7.5331971e-01
   4.2581303e-01  -1.6621451e-01
   2.1955169e-01   2.9655315e-01
   1.9956445e-03  -1.4417616e+00
  -4.5712762e-01  -1.6642215e+00
  -6.4927827e-01  -1.7893221e+00
  -8.9177008e-01  -1.3743912e+00
   5.3451323e-01   5.7665438e-01
   1.6354394e-01  -1.1236293e+00
   2.3579545e-01  -7.0813739e-02
   4.0144887e-01  -1.2015502e+00
   3.3199130e-02   7.3162614e-01
  -4.3033133e-02  -1.9337911e+00
  -4.5869252e-01  -6.1087688e-01
   9.2997713e-01  -8.9050070e-01
  -5.9334151e-01   5.5240858e-01
  -9.8331298e-01  -2.8260956e+00
   1.7639468e-01  -1.5998325e+00
   5.2942523e-01  -9.0093080e-01
   2.1749260e-01  -1.6955554e+00
   2.3112432e-01  -1.6363160e+00
  -6.0338152e-03  -3.9139787e-01
   2.7976175e-01   1.0499155e+00
   3.6593863e-01   3.6016884e-01
   6.8869518e-01  -2.2182936e-02
  -3.1264826e-01  -1.5891710e+00
  -1.4255895e+00  -2.8731401e+00
  -1.4680528e+00  -2.7987901e+00
   6.7664973e-01  -2.9226665e-01
   3.9758602e-01  -3.4526348e-01
   1.3493287e+00  -8.8516663e-02
   1.5707166e+00   1.0696523e-01
  -1.4112976e+00  -3.3223787e+00
   1.5791666e+00   1.7523118e-01
  -2.2902551e+00  -1.9144781e+00
   9.7344768e-01  -1.6368240e+00
  -9.7344768e-01   7.2240753e-01
   1.4954347e-01  -6.0335617e-01
   1.2117076e+00  -1.4110244e+00
   3.8033561e-01  -3.0481717e-01
   2.3101762e-01  -1.0109539e+00
   1.8691065e-02  -7.9948103e-01
  -7.9754964e-03  -1.6151373e+00
   4.8286293e-02  -1.6739077e+00
  -6.5873796e-01   7.0131171e-01
   4.5035424e-01  -1.5054012e+00
   6.7634295e-02  -1.3049385e+00
  -1.0456404e+00   2.0336770e-01
   6.2584858e-01  -7.7584229e-01
  -3.7150761e-01  -8.5953280e-01
  -1.0995573e+00   2.5733837e-01
  -2.8932623e-01   3.2030785e-01
   6.6638857e-01  -1.0028710e+00
  -6.4197945e-01   3.7723592e-01
  -3.4551808e-01  -5.9804694e-01
  -9.0171919e-01  -5.7503189e-01
   2.8407366e-01  -6.3259340e-01
  -5.6153712e-01  -7.3977972e-01
  -2.5404067e-01  -6.5173597e-01
  -2.1391588e-01  -7.9291646e-01
   4.5043929e-01  -1.1345700e+00
   3.8087914e-01  -7.0541911e-01
   3.0079243e-01  -3.4584221e-01
   6.8579919e-01   1.2915142e-01
   4.3966434e-01   3.1806124e-01
   2.1125728e-01  -4.6488106e-02
  -4.8485239e-01   5.6034145e-02
  -1.0930256e-02   4.2399860e-01
   1.0662709e-01   1.1934991e-01
   5.9424466e-02  -3.9854029e-01
  -2.1382060e-01   4.5475463e-02
  -3.8387964e-01  -8.8183696e-02
   3.3682643e-01  -4.6222807e-01
  -2.0885476e-01  -8.7021515e-02
  -2.7948461e-01  -7.9999328e-01
   1.3520313e-01  -1.0198362e+00
  -1.6292173e-01  -6.0138174e-01
  -1.2363896e-01  -4.8293856e-01
   4.4784542e-01  -1.2165890e+00
  -1.2595921e-01  -6.0491968e-01
   3.2311592e-01  -7.5110994e-01
   3.0151051e-01  -5.3841533e-01
   7.2531909e-02  -8.3177559e-01
  -1.0645416e-01   3.1657612e-02
   5.0012898e-01   8.6161767e-02
   3.1273995e-01  -5.7867508e-01
  -1.6757543e-01  -1.8217487e-01
  -1.7907562e+00  -7.6465846e-01
   4.3344398e-01  -4.9995852e-01
   7.4825106e-01  -3.9018372e-01
   5.2820400e-01  -1.0530152e-01
  -4.5798220e-01   5.9115480e-01
  -5.8844964e-01   7.5079863e-01
  -7.6094294e-01   3.2872643e-01
  -2.5153385e-01   7.9664073e-01
  -2.8288328e-01  -1.1523136e+00
  -4.6019550e-01   1.3745239e-02
   6.3487502e-01   3.2972604e-01
   1.2917405e-01  -5.3579270e-01
   6.6771979e-02  -9.8252587e-01
  -4.1902250e-02  -4.0340614e-01
   1.4231405e-01  -1.3778534e-01
   3.3565126e-01  -7.9035017e-01
  -9.8147831e-02  -4.8028432e-01
  -1.8226577e-01  -1.3408445e+00
   2.2574806e-02  -8.1140215e-01
   1.7595781e-01  -9.3142156e-01
   3.9777323e-01  -8.8515327e-01
   3.2225966e-01  -7.5630957e-01
   4.3896921e-01  -1.4355176e+00
  -7.4469695e-01  -8.1581248e-01
   8.6602246e-02  -3.1446763e-01
   7.4952376e-01   4.8071955e-01
  -1.1209593e+00   4.5474180e-01
  -5.6378191e-01  -8.3338518e-01
  -1.5425965e-01  -1.1792685e-01
  -4.6264720e-02  -6.3689652e-01
  -2.4008738e-01  -7.6687437e-01
   2.0339239e+00  -8.9179137e-01
   1.3149680e+00  -9.4359211e-01
   5.0717749e-01  -4.8354027e-01
   2.7066706e-01   2.6944669e-01
   9.4807231e-01  -7.6583682e-01
  -3.6682269e-01  -3.1915372e-01
  -7.0509166e-01   3.4425418e-01
  -9.0189577e-01   4.3346061e-01
  -4.7182465e-01  -3.4769919e-01
  -5.1533107e-01   3.4169211e-01
  -7.9919050e-02  -1.6979007e-01
   1.7242841e-01  -2.3798816e-01
  -7.5694837e-01   8.1344349e-01
   4.4521059e-01  -8.3537524e-02
   2.1156150e-01  -2.4573390e-01
   5.2117184e-01  -2.6457057e-01
   1.2057449e-01  -1.4647003e-01
  -5.6571457e-01  -2.0938856e+00
  -1.4828389e-01  -1.9117386e+00
   1.2079766e+00  -1.0755204e+00
   9.4801392e-01  -4.8923634e-01
  -1.0614675e-01  -7.3265940e-01
  -1.3929891e-01  -2.4578506e-01
   3.5341108e-01  -4.4794385e-01
  -7.5810808e-01  -1.5005896e+00
   1.3331011e-02  -2.2009663e+00
   1.7173819e-01  -1.9851452e+00
   5.9764026e-01  -2.1840256e+00
  -5.5917324e-01  -1.9381231e+00
  -7.2143847e-02  -2.1745909e+00
  -9.1128382e-02  -1.8150670e+00
  -1.5661118e+00  -1.5285211e+00
   1.0320469e-01  -9.0109416e-01
  -8.7281431e-01  -1.5516680e+00
  -6.8830347e-01  -1.8350023e+00
   3.9856236e-01  -5.5154361e-01
  -9.5411454e-03  -1.2413577e+00
  -4.7459781e-01  -2.0298334e+00
  -7.3654872e-01  -2.2878840e+00
  -1.4312736e-01  -2.4993335e+00
  -2.1089015e-01  -2.0058262e+00
  -3.5760006e-01  -1.6397386e+00
   5.2647150e-01  -9.4044792e-01
   4.5737771e-01  -7.1354873e-01
   3.3038831e-01  -4.9570859e-01
   5.1270460e-01   6.1597499e-02
   1.1647139e+00   1.1138972e-01
  -1.2344250e-01  -1.1170826e+00
   1.8374190e-01  -7.1555764e-01
   7.4778249e-02  -1.2494196e-01
   3.9676130e-01  -5.8429824e-01
   4.3853232e-01   8.1223122e-03
   1.2527113e-01   5.0293058e-01
   1.8247019e-01  -1.2708397e+00
  -2.3043282e-01  -1.5751713e+00
  -3.8068259e-01  -1.7458277e+00
  -7.7025170e-01  -2.5705290e+00
  -6.6750734e-01  -1.3622697e+00
   3.9046956e-01   7.5477387e-01
   2.9954569e-01  -9.4540756e-01
   3.7062607e-01  -6.0620169e-01
  -1.9986809e-01  -9.9616651e-01
  -9.0011350e-02   8.3666895e-01
  -5.3591061e-01   3.5940887e-01
   8.9041296e-01  -4.5630642e-01
  -9.2364290e-01   3.2356381e-01
  -2.3060886e-01  -5.0086445e-01
  -7.0538043e-01  -6.4392357e-01
  -1.0412641e-01  -5.4444712e-01
  -3.5873043e-01  -7.0233974e-01
  -3.8157186e-02  -4.8368923e-01
  -3.1094325e-02  -6.3162544e-01
   7.1520670e-01  -6.8674981e-01
   4.8335038e-01  -3.2058547e-01
   2.6853732e-01  -2.1520313e-02
   4.3580042e-01   5.6687197e-01
   1.3434335e-01   6.4541478e-01
  -4.0402942e-01  -9.9189529e-01
  -5.7340333e-01  -5.5031925e-01
  -2.6111526e-01  -7.0109583e-01
  -6.8717462e-01   2.1290247e-01
   2.0217225e-01  -8.5939509e-01
  -8.1739620e-01   2.2561124e-03
  -3.8518147e-01  -3.6511360e-01
  -3.6671723e-03  -1.7654918e+00
  -7.2918899e-01  -1.7027143e+00
  -4.1822196e-01  -1.4932497e-01
  -3.4634368e-01  -2.5732525e-01
  -4.9013363e-01  -1.4426700e-01
   9.3000849e-01  -1.8383790e+00
   1.1368345e+00  -3.1999965e+00
   1.1189401e+00  -3.5981748e+00
   4.6949395e-01  -3.1238443e+00
   1.2584065e+00  -2.9881201e+00
   6.8866781e-01  -9.6835725e-01
   3.4207768e-02  -7.2645526e-01
   2.3878161e-01  -6.3406695e-03
   1.4172148e-01   2.5178416e-01
   5.3694513e-01  -3.3158472e-01
   7.2394304e-01  -6.3616746e-01
   1.0482605e-01  -6.8624222e-01
   8.2522626e-02  -3.1277524e-01
  -1.6654652e-01  -2.3957732e-01
  -4.1827389e-01  -1.0018253e+00
  -4.1615198e-01  -1.2380753e+00
  -9.2007784e-01  -1.4457684e+00
  -6.3056527e-01  -1.8138438e+00
   6.8099873e-02  -8.3688260e-01
  -9.4639065e-01  -1.4303715e+00
  -7.6194852e-01  -1.7318195e+00
   3.6183101e-01  -5.3348121e-01
  -1.6000323e-02  -1.1952047e+00
  -5.2493021e-01  -1.9562373e+00
  -8.5336021e-01  -2.1717982e+00
  -2.8116692e-01  -2.4112372e+00
  -2.9428439e-01  -1.9290262e+00
  -4.0748244e-01  -1.5622186e+00
   4.9712193e-01  -9.0409914e-01
   1.0853520e+00   1.1717861e-01
   3.7137032e-01  -4.7302428e-01
   5.7109400e-01   8.0239976e-02
   1.1306945e+00   1.0944017e-02
  -1.7824305e-01   1.0387972e+00
  -3.9164775e-01   1.1185576e-01
  -7.5582242e-01  -1.7558541e+00
  -2.5891806e-01   4.9555381e-01
  -7.6054522e-02   3.5106407e-01
   4.5644190e-01  -2.9176526e-01
  -2.1655888e-01  -1.1755692e-01
  -5.2442893e-01  -9.0017155e-02
  -5.9709682e-01  -8.1748698e-01
   1.2313582e-01  -1.9419857e+00
   3.6245750e-01  -1.2663545e+00
   1.5736147e-01  -1.0649344e+00
   7.6625854e-01  -1.5467473e+00
   1.1331152e+00  -1.3522740e+00
   3.7064452e-03   5.5108835e-01
   2.6002483e-01  -5.4173285e-02
   1.6118050e-01  -5.6258158e-01
  -3.4529041e-01   3.1678240e-01
  -3.8089004e-01   4.0201958e-03
   1.5294067e-01  -3.3864538e-01
  -2.4207464e-01   3.3838418e-02
  -1.6702553e-01  -8.9866431e-01
   1.3131509e-01  -1.1197279e+00
  -6.7510273e-02  -7.5524218e-01
  -1.0165653e-01  -5.8197853e-01
   2.4091630e-01  -1.0719108e+00
   1.2255710e-01  -9.4563102e-01
   1.0292800e-01  -7.1997448e-01
   1.8252688e-01  -5.2008264e-01
  -5.3648390e-02  -8.0365192e-01
  -1.2122569e-01  -1.5320475e+00
   1.4432307e-01  -1.5560277e+00
   9.8873101e-02  -7.8873755e-01
  -8.7476937e-01  -1.3040419e+00
  -7.2280951e-01  -1.6924866e+00
   4.0044296e-01  -4.4785005e-01
   1.8673393e-02  -1.1278581e+00
  -4.9047978e-01  -1.9101441e+00
  -8.0464286e-01  -2.1356554e+00
  -2.2726040e-01  -2.3691117e+00
  -2.9229858e-01  -1.8330073e+00
  -3.7333465e-01  -1.5170392e+00
   5.6597960e-01  -7.8502622e-01
   4.8167607e-01  -6.3785034e-01
   3.7781525e-01  -3.6836173e-01
   5.8137632e-01   1.3917346e-01
   1.2376611e+00   1.5954350e-01
  -3.0910703e-02  -3.9559452e-01
  -6.0410830e-01  -1.6325434e-01
  -3.3820586e-01   1.1638028e+00
  -4.6747225e-01  -1.1914728e+00
  -7.4530592e-02  -1.3382156e+00
   1.1651128e-01  -8.5888055e-01
   3.0046630e-01  -8.1591514e-01
   5.2252305e-01  -1.3735164e+00
   6.7501750e-01  -1.0648718e+00
   5.6249952e-01  -1.1116145e+00
  -3.7095061e-01  -1.5489162e+00
  -2.9083932e-01  -2.0736596e+00
   3.1939392e-01  -1.9221023e+00
   1.0950927e-01  -2.0231016e+00
   4.4718712e-01  -1.8712533e+00
   4.0124894e-01  -1.8821753e+00
   2.8040476e-01  -1.9181731e+00
   3.4770103e-01  -1.9526590e+00
   2.3385958e-01  -2.2471996e+00
  -4.8170686e-01  -6.5237698e-02
  -4.1557661e-02  -3.1459701e-01
  -7.3438167e-01   1.3185535e+00
  -4.8766974e-01  -2.0561608e-01
  -1.3211943e-01   1.6858162e+00
   4.5030879e-01   1.4330821e+00
  -2.9028409e-01   4.4865858e-01
  -7.9198270e-02   1.3878266e+00
  -3.7874345e-01  -1.1415421e-01
   3.6047766e-02   9.9393422e-01
   8.1280535e-01  -3.2099833e-01
   3.5712688e-01  -1.6399007e+00
   5.6956251e-02  -8.7474833e-01
   4.0034496e-02  -5.1531454e-01
   6.0523923e-01  -1.5410866e-01
  -1.3170160e-01  -1.7856651e+00
   3.9205400e-01  -8.7751045e-01
   3.5516364e-01  -8.1231472e-01
   1.4048566e-01  -9.5339637e-01
   5.3853994e-01  -8.2537153e-02
   2.7396213e-01   3.2378000e-01
  -7.2206606e-01  -8.3062004e-01
  -9.5460698e-01  -1.6207899e+00
  -8.7173159e-01  -2.6880974e+00
  -8.9226133e-01  -2.3832352e+00
  -1.1064388e+00  -1.4499259e+00
  -4.7421243e-01  -1.2094085e+00
  -1.1640830e-01  -1.3076427e+00
  -1.0169734e+00  -2.0128706e-01
  -3.6091401e-01  -1.8631423e-01
  -3.9089639e-01  -1.5089834e+00
   8.7855317e-01  -1.3881559e+00
  -8.5290989e-01  -6.7119827e-01
   2.5015637e-01  -1.6006392e+00
   2.5870734e-02  -1.4251515e+00
   6.7297652e-01  -1.7034552e+00
   5.9389757e-01  -1.5940751e+00
   3.6379950e-01  -5.2768780e-01
   6.0932804e-01  -1.2097510e+00
   6.3143832e-01  -7.0677401e-01
   5.9821876e-01  -4.1380933e-01
  -3.0548577e-01  -5.4904354e-01
   1.8611660e-01   1.0443034e-01
   3.6821384e-01  -6.9194587e-01
   5.5762953e-01  -4.4772490e-02
   1.0412066e+00   2.9680369e-01
   2.6578429e-01  -7.8917010e-01
   8.5811962e-01  -6.7748387e-01
   1.7044306e+00   1.1440268e+00
   5.2814661e-01   2.5208074e-01
  -1.3707254e+00  -1.1070117e+00
  -1.6323309e+00  -1.5663354e+00
  -1.1775654e+00  -1.4192395e+00
  -1.8157259e+00  -2.4512847e+00
   2.0477327e-01  -1.8495487e+00
  -4.3083285e-01  -1.9168284e+00
   1.0490317e-01  -1.0953147e-01
   6.0785630e-01  -2.5398932e-01
  -5.3085085e-01   1.5928230e+00
   3.0186838e-01  -1.2588548e+00
   6.5430399e-01  -1.6731363e-01
   2.3559302e-01  -3.5165171e-01
   8.6032438e-01  -2.2548036e-04
  -1.5658480e-01  -6.5127556e-01
   3.3020943e-01  -1.4228630e+00
  -8.0212978e-01  -1.2589177e+00
   4.3410873e-01  -6.6415055e-01
  -1.7937557e-01  -1.3633726e+00
  -1.0270886e-01  -1.5913104e+00
  -5.2996190e-02  -1.4343770e+00
  -1.5504239e-01  -1.2012958e+00
   2.7998409e-02  -1.0144986e+00
  -6.0332284e-01  -1.1159426e+00
   1.0081118e-01  -9.6983597e-01
  -5.4865564e-01  -1.7113253e+00
   1.8644940e-01  -9.6487897e-02
   9.4156301e-02   1.2002064e+00
   1.9279601e-02   9.2772839e-01
  -6.2312455e-01   2.7907725e-01
  -8.7466777e-01   1.4907575e+00
  -2.3252975e-01  -9.6824530e-01
   3.2564987e-01  -1.0690104e+00
   3.8159956e-02  -8.3471717e-01
   3.7612549e-01  -1.8288034e+00
   2.1659343e-01  -9.7049609e-01
   1.1624101e-01  -3.0929171e-01
  -2.3107732e-02  -7.7195207e-01
   2.5503309e-01  -5.0078361e-01
   2.6719829e-01  -1.4780863e+00
   4.4992771e-02  -2.7147379e-01
  -2.9432095e-01  -9.0150067e-01
  -3.6865199e-01  -9.7424715e-01
  -1.6612382e-02  -1.2835862e+00
  -1.0297019e-01  -1.1825027e+00
  -1.3589385e-01  -8.4550520e-01
  -2.1753637e-01  -1.3408117e+00
  -2.6000470e-01  -8.8537321e-01
  -3.3310884e-01  -4.4616895e-01
  -5.2405086e-02  -5.1443536e-01
  -1.8689116e-01   5.2030586e-01
   9.6563479e-01   1.8606683e-01
   1.6610345e-02   8.0716317e-02
   7.0487551e-01   1.0705405e+00
  -1.4666945e-01   2.1272507e-01
   4.2794431e-01   2.2163492e-01
  -6.1713253e-01   5.7889534e-01
  -4.5652372e-01   7.2991738e-01
  -1.2871068e-01   4.3021698e-01
   4.6505677e-01  -1.0749664e-01
   4.0783210e-01  -2.4475025e-01
   3.7835014e-01   4.3687278e-03
  -5.1965840e-01  -4.4580693e-01
   8.1903088e-02  -5.2276870e-01
   3.7186315e-01  -6.1626559e-01
   4.7844286e-01  -9.6698837e-01
   3.4632001e-01  -6.8089786e-01
   3.9092487e-01  -4.6877463e-01
  -5.9880355e-01  -1.4115504e+00
  -2.3797930e-01  -7.0423941e-01
  -6.1996457e-01  -9.6141588e-01
   2.5807974e-01  -1.7386145e+00
   8.0441859e-01   1.1388724e+00
   9.0721622e-01  -3.1133051e-02
  -2.0000159e-03   7.4399437e-01
   1.7280049e-01   8.8040913e-01
  -1.7874273e-01   5.1741937e-01
   9.3037723e-02  -1.0357698e+00
   9.2865221e-01   2.4293584e-01
  -5.0470394e-01  -4.0490795e-01
  -5.4600147e-01  -6.1620209e-02
   1.5297498e-01  -5.6514882e-01
  -6.7319499e-01  -9.3629630e-01
  -8.6488590e-01  -1.4003583e+00
  -9.0203511e-03  -1.4183471e+00
  -5.0748740e-02  -1.1164843e+00
  -2.7433919e-01   1.7536635e-02
  -1.2138092e-01  -2.7966391e-02
  -1.7794886e-01  -3.3052077e-01
   3.4386691e-01  -7.2887711e-01
   7.7651877e-01  -2.0468368e+00
   1.2819031e+00  -1.7992868e+00
   6.4307365e-02  -2.3694924e+00
  -2.1737360e-01  -1.2898359e+00
  -3.1691661e-01  -4.6070092e-01
   8.4711935e-01  -3.6109095e-01
   6.0592720e-01  -8.5431932e-01
  -1.0626154e+00   6.1457970e-01
  -1.2920625e+00   1.0111188e+00
  -1.1452523e+00   1.2579036e+00
   4.3105077e-01  -2.7606067e+00
  -8.5531782e-01  -2.2960079e+00
  -2.5128134e-01  -1.7589165e+00
   6.3964468e-03   2.6836552e-03
  -4.1357342e-01   1.0378790e+00
  -1.4144624e-01  -2.1836320e+00
  -1.0712994e-01   1.4425981e+00
   1.7897462e+00  -6.6131323e-01
  -4.2479580e-02   1.0584291e+00
  -5.1805661e-01   1.6929273e-01
   1.5080430e-01   9.2047362e-01
   1.9251731e-01   6.5328594e-01
  -5.0594781e-02  -1.0459438e+00
  -3.4085896e-01  -2.2243134e-01
  -5.4763295e-01  -9.0710403e-01
   5.3507500e-01  -5.9865621e-01
  -6.0131970e-02  -4.9379551e-01
   7.4538851e-02  -6.8456734e-01
  -5.9757889e-02  -8.0131620e-01
  -3.3662870e-01  -1.5738476e+00
  -3.6659349e-01  -1.4295550e+00
  -5.7254390e-01  -5.0504032e-01
   4.7213496e-01  -1.5655333e+00
   3.8563133e-01  -8.5282795e-01
   6.1347955e-01  -1.1675375e+00
   4.7109753e-01  -1.1166068e+00
  -6.8847721e-02   6.9465771e-01
   1.7944118e-02   3.6192507e-01
  -7.7447759e-02   4.2597374e-01
   3.8606577e-01  -1.9937790e-01
  -4.1435561e-01  -2.0917970e-01
  -2.6985637e-01  -3.0909508e-01
   2.8442054e-01  -9.6467730e-01
  -2.8711546e-02  -7.6213799e-01
   1.1118505e-02  -9.4215724e-01
   1.2875169e-01  -1.3028898e+00
   3.6446149e-01   4.9555840e-01
  -2.1787593e-01  -1.4334488e+00
  -1.1566717e-01  -3.8713178e-01
  -2.2969076e-01  -1.1470983e+00
  -1.7082756e-01  -6.6866360e-01
   2.2701021e-01   1.9150146e-01
   1.3676612e-02  -7.0155312e-01
   2.3565021e-01  -1.1703506e+00
   4.5706896e-01  -7.6007905e-01
  -5.6350243e-01   5.6554098e-01
   8.9262587e-02  -9.8896024e-01
  -3.8492475e-01  -7.7193226e-01
  -6.7093171e-01  -7.4521737e-01
  -4.0807813e-01  -9.5306351e-01
   7.6704750e-02   5.1753134e-01
   1.9895472e-01  -1.1780390e+00
   2.3516238e-02  -1.4252958e+00
   9.2520771e-01  -1.6095376e+00
   3.6986296e-01  -1.4787187e+00
  -1.8895962e-01  -7.2959298e-01
  -5.1189480e-01   1.9254166e-01
  -1.4414350e+00   1.3080974e+00
   7.0860887e-02  -1.0987666e+00
   5.2521965e-02  -2.4491417e-01
  -2.1832608e-01  -4.7540494e-02
   3.9818020e-01  -1.9428166e+00
   3.5479801e-01  -6.4147052e-01
   2.4636476e-01  -6.4979340e-01
   2.4822862e-01  -1.5916245e+00
   9.7382252e-02  -9.4540172e-01
  -2.2934050e-01  -5.3218549e-01
  -6.7967660e-02  -3.6162826e-01
  -3.4036530e-01  -1.4169529e+00
   1.6357349e-01  -2.4913370e-01
  -2.5024614e-01  -2.1360328e-01
   4.3672281e-06  -2.0870542e+00
   6.7525240e-01  -1.0784383e+00
   7.5240849e-01  -1.3294267e+00
   8.0763559e-01  -1.0009740e+00
   5.6957537e-01  -6.1696578e-01
   9.8454598e-01  -9.7793999e-01
   2.0839507e-01  -7.7604208e-01
   4.8732104e-01   3.3130503e-01
   8.7598763e-01  -3.8405207e-02
  -1.0470169e+00  -1.1450426e+00
  -1.4939015e+00  -1.2445310e+00
  -1.6835543e+00  -1.0219788e+00
   1.4599927e+00  -1.1146812e+00
  -1.2269818e-01  -3.5066393e-01
  -1.2409071e+00  -4.1099199e-01
   6.6178256e-01   1.3423328e+00
  -1.5291956e+00   8.4543727e-03
   1.0620377e+00   1.1562528e+00
   8.5191953e-01  -6.6493059e-01
  -4.7444332e-01   4.1474486e-01
  -5.7467222e-01   9.0095611e-01
  -3.9511632e-01   7.6132106e-01
   4.5379894e-01  -9.7343950e-01
   7.4518583e-01   1.6146694e-01
  -3.7568309e-01  -5.7305181e-01
  -6.1251583e-01  -3.5167615e-01
   2.9227637e-01  -2.1135205e-01
  -2.2831883e-01  -7.6719610e-01
  -2.0479890e-01  -1.3300191e+00
   3.5541049e-01  -1.1677177e+00
   2.9930768e-01  -1.1081542e+00
  -3.0342020e-01  -4.0711093e-01
  -2.1511505e-01  -3.7703537e-01
  -9.8621349e-02  -1.9368734e-01
   4.8480625e-01  -8.6974113e-01
  -1.7457360e-01   1.0722510e+00
  -5.4338166e-01   1.2823196e-01
   3.8638587e-02   9.4880361e-01
   5.2837562e-02  -1.0264350e+00
  -3.2116461e-01  -2.4567927e-01
  -3.6492387e-01  -8.7875718e-01
  -2.5983349e-01  -6.3318403e-01
  -2.2766781e-02  -5.0312628e-01
   1.4585195e-01  -6.6387232e-01
  -4.2960685e-02  -7.4933062e-01
  -1.9766779e-01  -1.6095276e+00
  -2.1401225e-01  -1.4489057e+00
  -5.2055642e-01  -5.5188370e-01
   6.3451645e-01  -1.4920840e+00
   4.6893906e-01  -7.9128244e-01
   7.3589557e-01  -1.0866529e+00
   5.8516198e-01  -1.0470753e+00
  -3.7130557e-01  -1.0396427e+00
  -3.3755419e-01  -4.1351797e-01
   1.4060910e-01   2.3640465e-01
  -6.2185838e-01   5.7356913e-01
   9.4951801e-02  -1.2643653e+00
   3.2228789e-01  -7.2658978e-01
   3.1009794e-01  -1.0365300e+00
  -2.8150576e-02  -1.0690907e+00
  -4.3913967e-01  -7.5660786e-01
  -5.5778898e-01  -6.6022607e-01
  -4.4876913e-01  -7.8654640e-01
  -3.2328469e-01  -6.8381615e-01
   5.3903524e-02  -1.1252519e+00
  -1.2162880e-01  -1.2671378e+00
   7.8837343e-01  -1.4886838e+00
   3.6715933e-01  -1.4233954e+00
   1.1720970e+00  -1.8410570e+00
   2.0522094e-01  -1.8021433e+00
  -2.0522094e-01  -1.7013818e+00
  -2.1344926e-01  -2.6637909e-01
  -3.8699953e-01  -1.1034089e-02
   5.6694599e-01   5.8694799e-01
  -3.8981020e-02   7.6497878e-01
  -5.2723226e-02  -9.6419866e-01
   6.0403646e-01   4.2706456e-01
  -4.6947993e-01   2.4680333e-01
  -3.7299987e-01  -1.2217815e+00
  -1.1388822e-01  -1.0571509e+00
  -3.5653795e-01  -1.1896643e+00
  -2.2344909e-01  -9.5581771e-01
  -7.1984794e-02  -3.3144167e-01
   8.8014775e-01  -2.2643955e+00
   1.8575303e-01  -1.6762103e+00
   2.2225078e-01  -2.9045819e+00
   2.4091998e-01  -2.0448769e+00
  -3.9956111e-01  -6.0847235e-02
  -1.8170729e-01   5.1537648e-01
  -2.6165973e-01   4.1847790e-01
  -9.4374941e-02   1.2135559e-01
   5.6839468e-01  -4.7688114e-01
   8.7366740e-01  -4.9370031e-02
  -4.3100954e-01  -6.0140711e-01
  -1.6568653e-01  -9.4964750e-01
   6.5222963e-02  -1.1436501e+00
   5.1101866e-02  -1.2741516e-01
  -4.2394889e-01  -1.6635133e+00
  -1.9673916e-01  -2.1515668e-01
  -4.4147554e-01  -8.4102847e-02
   2.6360789e-01  -7.9196584e-01
  -1.5869429e-01   8.9364398e-01
   6.7298345e-02  -8.2747790e-01
   3.0230115e-01  -8.1879529e-01
  -4.9833824e-01   4.0788457e-01
  -1.3921825e-01  -8.4519247e-01
   1.1417911e-01  -7.0355445e-01
  -1.6264183e-01  -9.7535344e-01
   4.9341569e-02  -7.8478389e-01
   7.8644804e-03  -1.2562553e-01
   4.4388605e-01  -1.3848102e+00
   2.3338020e-01  -1.5088924e+00
   5.6643681e-01  -1.6871122e+00
  -4.5118830e-01  -1.4293374e-01
   3.6240628e-01   1.0588939e+00
  -3.7070756e-01   2.7382354e-01
   4.2226984e-01   8.9224035e-01
   4.0992870e-01   6.3551176e-01
  -1.9165740e-01  -9.3917977e-01
  -2.5569492e-01  -1.7716489e-01
  -5.9138480e-01  -7.8337103e-01
   4.8818143e-01  -6.8009499e-01
  -5.8999378e-02  -4.6375616e-01
   5.6032200e-02  -6.6462109e-01
  -5.4062387e-01  -1.4799874e+00
  -5.1023279e-01  -1.3216700e+00
  -7.1236985e-01  -4.1693490e-01
   2.9045200e-01  -1.6056635e+00
   3.3391722e-01  -8.9092349e-01
   4.9888775e-01  -1.2345319e+00
   3.6959516e-01  -1.1630009e+00
   1.0174534e+00   9.1789020e-02
  -1.0174534e+00  -1.6781036e+00
  -1.2670475e-01  -6.6592495e-01
  -4.4926869e-01   4.3324835e-01
   1.6335076e-01  -1.2931410e+00
   1.5146656e-01  -4.6195681e-01
   2.4393573e-01  -1.4494956e-01
   2.0160503e-02  -1.1037007e+00
  -5.8319566e-02  -6.2647619e-01
  -2.8846458e-01  -1.5961135e-01
  -1.6449382e-01  -2.6523767e-01
  -5.2545772e-01  -9.2513778e-01
   5.7397393e-02  -2.1952158e-01
  -2.0686223e-01   2.3290851e-01
  -6.8818444e-02  -1.3418461e+00
   6.3361527e-01  -4.9237424e-01
   6.1846359e-01  -8.3999227e-01
   6.6235317e-01  -9.2122900e-01
   1.1995250e+00  -1.6278616e-01
   4.3585467e-01  -2.0770148e-01
   8.5069756e-01  -1.1652633e+00
   1.1955909e+00  -7.6390638e-01
  -8.5232900e-01   2.1992285e-02
  -1.3225837e+00  -2.0417215e-01
  -1.3767020e+00   1.9324739e-01
  -1.0744877e+00  -2.0053587e-01
   1.5238671e+00  -5.1862344e-01
   7.3488765e-02  -1.1883200e+00
  -9.0417724e-01  -3.2765539e-01
   1.5249233e+00  -5.4980190e-01
  -1.0312041e+00  -2.7794024e-02
  -9.0481661e-01   8.0845686e-01
  -4.7040627e-01   1.7206100e-01
   8.0176167e-02  -2.7629700e-01
  -1.9789619e-01  -1.5871859e-01
  -1.3271626e-01  -2.1774301e+00
   3.0009956e-01  -8.2777735e-01
   1.8087913e-01  -9.0669652e-01
   1.0244003e-01  -1.8117259e+00
   2.6033626e-02  -1.1045059e+00
  -2.6145198e-01  -6.6684757e-01
  -5.2232114e-02  -4.7499074e-01
  -4.3120144e-01  -1.5874645e+00
   1.7610473e-01  -3.4594412e-01
  -2.6061186e-01  -3.8008064e-01
  -2.0451262e-01  -2.3322870e+00
   5.2845324e-01  -1.4119667e+00
   6.1684225e-01  -1.6455413e+00
   1.6257572e+00  -2.0602702e+00
   1.8592397e+00  -1.4332838e+00
   1.0320282e+00   1.8803590e-01
  -1.6399095e+00  -2.4291672e-01
   5.2894933e-01   1.0167567e-01
  -1.3422558e+00   1.4779779e-01
  -1.6236697e+00  -6.4714377e-01
  -5.1305302e-01   8.9244833e-01
  -7.7514002e-01   1.3031339e+00
  -1.1061509e+00   1.0769411e+00
  -6.8358339e-01   1.0220467e+00
  -1.5673144e+00  -6.1953660e-01
   5.9636883e-01   5.3733344e-01
   1.0892039e+00  -8.7454147e-01
   8.4771256e-01  -1.3304547e+00
   8.0288394e-01  -1.1243632e+00
   8.6893297e-01  -1.6547136e+00
  -2.9292777e-01   1.6066147e+00
  -3.5768522e-01   7.5527895e-01
   4.8427509e-01  -1.8066577e+00
   6.2231419e-01  -1.5160052e+00
  -1.1968772e+00  -2.4946650e-01
  -1.3663895e+00  -6.9630444e-01
  -1.3347713e+00  -8.7975860e-01
  -2.0266171e-02  -9.6580097e-01
   2.9522603e-01  -1.3416565e-02
  -4.0462153e-01  -8.5793843e-01
   2.0121179e+00   1.7059998e-01
  -1.7574635e-01  -1.2497346e+00
   1.7353517e+00   8.1160979e-01
   6.3262053e-02   7.8343961e-01
   3.4511231e-01   5.9884553e-01
   1.2024380e-01   4.0402712e-01
  -5.1959813e-02   6.4155210e-01
   3.9896237e-01  -3.0141334e-01
  -3.4305180e-01  -2.0939999e-01
  -1.5699122e-01  -2.3117590e-01
   2.6673811e-01  -1.0379008e+00
  -3.1535340e-02  -8.0475123e-01
  -6.4026335e-03  -1.0263843e+00
   8.6286247e-02  -1.4041913e+00
  -1.9260621e-01  -8.6484730e-01
  -1.2360462e-01  -1.0197525e+00
  -2.7598810e-01  -1.6271979e+00
  -9.8465154e-02  -5.0171228e-01
   1.5004177e-01  -2.0073715e-01
  -6.6824265e-02  -1.7961149e-01
  -2.6285632e-01   5.1491225e-02
  -6.6114362e-01   6.4741958e-01
   3.2517070e-01  -1.0724707e+00
  -6.3509227e-01  -3.5186223e-01
  -8.3105084e-02  -1.0098576e+00
   2.9662025e-01  -1.2994581e+00
   3.4985050e-01  -6.5549874e-01
   2.8953496e-01  -3.8963731e-01
   2.9780339e-01  -8.9888600e-01
   4.0778319e-01  -9.1747731e-01
  -6.6341565e-01  -1.5571286e+00
   5.0521142e-01   3.5758777e-01
   9.6752653e-01   1.0691043e+00
  -5.6037161e-01  -1.6684280e+00
  -2.7123216e-01  -6.7580425e-01
   1.5667008e-01  -1.1197812e+00
   1.1231641e-01  -1.3813399e+00
   3.4996200e-01  -4.3465198e-01
  -1.0044502e+00  -1.2925779e+00
   7.1330296e-02  -1.4450710e+00
   1.3543202e-01  -1.0951071e+00
   5.6495003e-01  -2.2022911e-01
  -1.5951689e-01  -7.9895544e-01
  -2.7789101e-01  -4.0525135e-01
  -3.3430444e-01   7.7333846e-01
  -1.1824306e+00   5.5142325e-02
  -7.5083667e-03   4.4863733e-01
  -1.1595131e+00   5.9261312e-02
   1.3602012e+00   6.3006365e-01
   8.2232834e-02  -1.9041257e+00
  -1.1084491e-01  -2.0144299e+00
   3.9669884e-02  -2.0562844e+00
   1.1516392e+00  -2.2990013e+00
   6.0069549e-01   1.1927286e-01
   9.9807375e-01  -2.6364405e+00
  -1.2505286e+00   2.3476130e-01
  -5.2168674e-01   5.6988438e-01
  -1.5742213e-01  -3.3182924e-01
   1.5574040e-01  -3.1782161e-01
  -9.1644591e-02  -1.4870689e+00
  -1.3020275e-01  -8.1453785e-01
  -2.5791750e-02  -1.0305523e+00
   2.4932083e-01  -2.5271589e+00
  -5.2263038e-01  -1.6805440e+00
  -2.6921458e-01  -2.2429634e+00
  -3.2770450e-01  -1.4646861e+00
   3.0632537e-01   6.6369375e-01
   5.3677784e-01   1.5039082e+00
   1.9746615e-02  -2.2605580e+00
  -1.3353586e-01  -1.6576913e+00
  -1.9292548e-01  -4.9501378e-01
   3.6366811e-01  -8.5457095e-01
   4.1719902e-01  -1.1649417e+00
   3.4551422e-01  -1.0380192e-01
  -5.4322036e-01  -1.6183568e+00
   2.6048802e-01   3.4479429e-01
   5.6400123e-01   3.2732529e-01
  -1.7784397e-01  -2.3335145e-01
  -5.6194306e-01  -8.7316541e-01
  -7.7491106e-01  -1.0599133e+00
  -8.3213107e-03  -4.2267025e-01
  -8.5478675e-01  -7.4252911e-01
   1.1342921e-01   1.0830579e-01
   2.6725682e-01   9.7439591e-01
   7.9277076e-01   2.9754812e-01
   7.6173748e-02   2.0778804e-01
   2.7302581e-01   2.0011226e-01
   3.0660563e-02  -5.6582038e-01
   3.7120982e-02  -1.4392622e+00
   1.6341622e-01  -1.0149968e+00
   6.2147209e-01  -2.4853311e-01
  -2.1910227e-01  -7.4372040e-01
  -2.8292595e-01  -3.4227129e-01
  -3.1998107e-01   8.0564961e-01
  -2.8749213e-01   2.0151609e-01
   2.7512005e-01  -1.1945367e-01
  -3.8783845e-01   2.7094403e-01
   1.7516575e-01  -5.6641510e-01
   1.4597523e-01  -7.2613502e-01
   1.8305588e-01  -1.9123818e-01
  -2.4637378e-02  -8.0006933e-01
   6.7265968e-03  -2.2362592e-01
  -9.5452848e-01   5.9927363e-01
   4.0801167e-01   6.0264169e-02
  -2.1560653e-01  -5.4145292e-02
   2.6001532e-01  -4.2035320e-01
   4.1603247e-01  -3.6802672e-01
  -3.5139246e-01  -1.3390100e+00
  -2.0687119e-01  -8.5653936e-01
   5.0200509e-01  -5.5165979e-01
   5.6258561e-02   1.4793112e-01
  -9.1573555e-02  -1.7193523e+00
  -3.8264699e-02  -1.1637897e+00
   1.0824555e+00  -2.0989407e-01
  -3.2364973e-01  -1.3080542e-01
   2.4529270e-01  -1.6771188e-01
   5.3601755e-01  -4.5194380e-01
  -8.5096343e-01  -7.7098379e-01
  -7.8742938e-01  -1.5732258e+00
  -1.1470526e+00  -1.4166785e+00
  -9.4804556e-01  -1.5905676e+00
  -5.6567828e-01  -1.7484383e+00
  -7.1354578e-01  -1.3527028e+00
  -3.8406435e-02  -3.8048880e-01
  -9.0096447e-02  -8.3963480e-01
   7.8959909e-01  -1.1713922e+00
   1.1003466e+00  -8.2564764e-01
   1.8409945e+00  -7.0234545e-01
   3.1823769e-01   1.2267591e-01
   4.3857300e-01  -3.5461205e-01
   3.4651115e-02   1.5912230e-01
  -1.5240189e-01   1.0303683e+00
   2.4061921e-01  -2.0031942e+00
  -4.7569309e-01  -4.9985959e-01
  -6.9003454e-02  -1.1085121e-01
  -4.7281521e-01  -1.3616062e+00
   4.6100310e-01  -2.0413712e+00
  -8.2653081e-02  -2.1426664e+00
  -6.6886999e-01  -8.2054896e-01
  -7.5628935e-01  -1.1288900e+00
  -4.9595660e-03  -8.7174674e-01
   3.1491472e-01  -3.1739403e-01
   8.6036499e-01  -9.8987726e-03
   1.4321815e-02  -1.2714366e-01
  -2.2030638e-01  -8.6880726e-01
   6.1170303e-02  -1.3972695e+00
   5.0419923e-02  -1.0776874e+00
   3.4668455e-01  -1.3959892e+00
   2.7493268e-01  -6.6595744e-01
  -1.7625014e-02  -8.4843987e-01
   1.0778024e-01  -1.0469802e+00
  -5.1865773e-02  -8.5847919e-01
   3.0782011e-01  -4.0356092e-01
  -2.1705213e-01  -5.3321487e-01
  -4.8203198e-01  -6.7489737e-01
  -1.5992654e-01  -5.4738166e-01
   1.8563085e-01  -1.7135712e+00
  -4.0773448e-01  -1.9130777e+00
  -4.2144714e-01  -1.7511237e+00
  -4.9032566e-01  -1.3776510e+00
  -5.2959645e-01  -1.6653105e+00
  -5.8087363e-02  -9.6819915e-01
   1.7116023e-01   2.3851946e-01
  -7.3122801e-01  -1.3365617e+00
  -5.7600635e-01  -1.7051970e+00
  -2.9326751e-01  -1.4856133e+00
   2.8638493e-01  -8.9418255e-01
   5.8082587e-01   6.6846299e-02
   8.6714851e-01  -5.4820707e-01
   7.1499356e-01  -5.2828177e-01
   5.2336940e-01  -3.9019388e-01
   1.7817961e-01  -1.2617982e+00
  -5.6214667e-01  -1.3040287e+00
   1.3624147e-01  -1.6859684e+00
   4.6351300e-01  -1.1767464e+00
   4.1786334e-01  -6.0217011e-01
  -1.3675394e-01   7.5787866e-02
   6.7640226e-01  -1.4233054e-01
  -7.0272382e-02  -6.0130134e-01
  -1.2745681e-01  -8.6970167e-01
   1.0837551e-01  -7.6011479e-01
   3.4891495e-01  -1.4426666e+00
   1.5550121e-01  -1.6912696e+00
   2.1426979e-01  -1.3926646e+00
   3.5051463e-01  -7.8524602e-01
  -6.9548389e-01  -1.1236316e+00
  -8.7068171e-01  -1.5172505e+00
  -3.5498538e-02  -2.4129590e+00
  -3.7330221e-01  -2.3002187e+00
  -1.1279497e-01  -7.6826987e-01
  -2.2186264e-01  -1.7211152e-01
   9.4125120e-02  -2.9560024e-01
   1.4193851e-01  -6.5784961e-01
   9.8593978e-02  -7.9213936e-01
  -4.5775555e-01  -1.1303060e+00
   4.5167238e-02  -1.9102229e+00
  -3.3567731e-01  -9.5618200e-01
   1.4700952e-01  -8.2103105e-01
   3.3517046e-02  -9.8181094e-01
   1.0072755e-01   9.8242602e-01
   2.0613194e-01  -6.7252621e-01
  -9.5707307e-01  -5.9682270e-01
   3.3578585e-01  -2.9470941e+00
  -2.3137755e-01  -2.0807876e+00
   1.5079871e-01  -1.7057474e+00
  -1.7493881e-01  -1.7615994e+00
  -4.6752086e-01  -1.3594052e+00
   3.5622376e-01   4.6379940e-01
   4.3170141e-01  -5.6322569e-01
   5.1859080e-01  -9.5343220e-01
   2.9868934e-01  -5.8428862e-01
  -5.5464178e-01  -4.6598028e-01
  -4.0190017e-01  -1.1068349e+00
  -2.6259074e-01  -8.4975447e-01
   4.3656597e-01   1.4310250e-02
   6.6548310e-01  -5.0591079e-01
   1.1708362e-01  -1.3093509e+00
   4.5589453e-01   7.7253273e-01
   8.2225099e-02   8.5756992e-01
   3.9583468e-01   2.9017188e-01
   8.4707508e-01  -5.8415068e-01
  -7.7381343e-01   1.5857878e+00
  -5.4459825e-01  -1.0077259e+00
  -3.9652444e-01  -1.3411509e+00
   2.2699129e-01  -1.5713792e+00
   8.8702503e-01   3.8943082e-01
   9.0325392e-01   1.7321464e-01
   4.6801035e-01   3.4068499e-01
  -4.7215400e-01  -1.2054086e+00
  -5.3059191e-01  -4.0467827e-01
   9.0500275e-02  -1.1291422e+00
   1.6138738e-01  -1.6507335e+00
  -1.3048353e+00  -1.6001096e-01
  -4.9568027e-01  -1.4152996e-01
  -3.8003886e-01  -6.9467612e-01
  -2.7280336e-01  -2.8420971e-01
   2.9884115e-01  -8.7230160e-01
   4.1251150e-01  -8.6338640e-01
   7.3686834e-01  -1.6129053e+00
   2.5937462e-02  -4.7085074e-01
   2.7760563e-02  -3.5060685e-01
  -2.7959923e-01  -2.1513277e-01
  -5.6947758e-01   4.5151918e-02
  -5.2392404e-01  -1.5755341e+00
   2.4784213e-02  -1.1654602e+00
   1.0502305e+00  -1.3412048e-01
  -3.3470195e-01  -1.5616847e-01
   2.3498990e-01  -1.5426007e-01
   5.0358465e-01  -3.9446547e-01
  -8.9596586e-01  -8.1996028e-01
  -6.9405286e-01  -1.6354776e+00
  -1.0634185e+00  -1.5016384e+00
  -8.5210194e-01  -1.6592707e+00
  -5.1810075e-01  -1.7824516e+00
  -6.3604809e-01  -1.4085542e+00
  -3.2877906e-02  -3.8886531e-01
  -8.8119444e-02  -8.2342638e-01
   8.5015577e-01  -1.1181163e+00
   1.0921715e+00  -7.3925142e-01
   1.8833949e+00  -5.8136679e-01
   3.2532273e-01  -1.4968832e-01
   9.3045159e-01  -2.9404236e-02
  -3.8851142e-01  -6.5057860e-01
   4.5097244e-01   2.6869375e-01
  -4.9244083e-01  -5.5583389e-02
   6.0202362e-01   2.8560504e-01
   4.0583917e-01  -1.1139356e-01
  -2.0547752e-01  -6.3864284e-01
  -1.5877456e-01  -4.8690171e-01
  -4.1862782e-01  -5.7139879e-01
  -3.2032102e-01  -5.2869471e-01
  -2.1253153e-01  -3.2232036e-01
  -5.1792484e-01  -2.5512937e-01
  -5.4951572e-01  -1.3499431e+00
  -2.3629572e-01  -6.5883804e-01
  -3.3144731e-01  -9.7964380e-01
   1.9804347e-01   1.1159989e-01
  -9.4203230e-01  -1.6280679e+00
  -1.0134298e+00  -1.5771886e+00
   1.8212740e-02  -9.8581881e-01
   5.7302029e-01  -1.4273398e-01
   1.7329772e+00   2.2546948e-01
   4.8176906e-01  -7.0799501e-01
   3.6743888e-01  -5.3493993e-01
  -2.9874075e-01  -1.3379696e+00
   1.5202159e-01  -1.4683514e-01
  -5.1723178e-01   1.9752062e-01
  -1.3368531e-01   2.0756357e-01
   2.4850079e-01  -2.0144733e+00
  -4.6947818e-01   3.4603248e-01
   5.6569151e-01  -9.8145000e-01
   1.5418138e-01  -2.0008884e+00
  -3.7171698e-01  -9.7452745e-01
   1.0690237e-01  -9.1796305e-01
  -1.8842066e-02  -1.0072213e+00
   2.8644638e-01   8.8315980e-01
   1.5135732e-01  -7.8228717e-01
  -9.5700593e-01  -5.2839199e-01
  -4.2285563e-02  -1.6987985e+00
  -3.2537793e-01  -1.7755673e+00
  -5.7573554e-01  -1.3344841e+00
   4.7381463e-01   3.2445940e-01
   4.4854007e-01  -6.9654499e-01
   5.3498660e-01  -1.0886441e+00
   2.8891664e-01  -6.8556797e-01
  -7.3194155e-01  -2.6333534e-01
  -9.4243409e-01  -1.0314800e+00
  -2.3457991e-01  -2.3645521e-01
  -2.8322103e-01  -4.7457602e-01
  -7.5033110e-01  -8.9081787e-01
   8.0705926e-01  -4.8684977e-01
   4.2477688e-01  -9.3401221e-01
  -8.2149412e-01  -1.6370685e+00
   2.6045380e-01  -1.2721491e+00
   2.1537877e-01  -6.3279413e-01
   7.1870829e-01  -4.2007985e-01
   1.3376248e+00  -1.0050512e+00
  -1.3596854e-01  -1.4844212e+00
  -3.9112265e-02  -5.6071649e-01
  -2.4666946e-01  -9.5294062e-01
   2.7680476e-01  -6.9676956e-01
  -6.0619530e-02  -8.0698228e-01
   1.6751821e-01  -7.0765992e-01
   3.8046822e-02  -1.0604434e+00
  -1.2004710e-01   5.0612449e-01
  -4.6526646e-01  -1.0808523e-01
  -2.1307146e-01  -1.1314410e-01
  -3.3486269e-01  -7.3672711e-02
   8.4458486e-01   5.3942024e-02
  -1.4693105e-02  -4.5732510e-01
   9.0972711e-02  -2.9974483e-01
  -7.2036105e-01  -7.0991822e-01
  -5.1004310e-01  -1.2714065e+00
  -7.3798277e-01  -1.2551885e+00
   7.7524535e-02  -1.1359849e+00
   3.3511853e-01  -7.1964338e-01
   3.9951242e-01  -1.3550728e+00
   2.1706866e-01  -1.5568756e+00
   5.5912168e-01  -1.0919526e+00
   1.2792529e-01  -1.3165478e+00
   4.6449904e-01  -1.5398290e+00
   4.8611881e-01  -8.4530142e-01
   3.1141130e-01  -2.2185439e+00
   3.7108176e-01  -1.1376399e+00
   5.2971435e-01  -4.4296814e-01
   2.7992039e-01  -5.0365403e-01
  -2.6148137e-01  -1.1051338e-01
  -4.4448927e-01  -2.0341623e+00
   4.2620070e-01  -1.4938846e+00
  -3.9014606e-02  -9.6747241e-01
   2.0719535e-01  -1.3806788e+00
   2.1276339e-02  -1.4577887e+00
  -3.6811023e-01  -1.6428957e+00
   8.2693072e-03  -1.4994445e+00
  -7.7648616e-01  -6.1040742e-01
  -7.5160668e-01  -7.1005307e-01
  -1.4068621e-01   1.1437009e+00
  -4.7965808e-01   7.2073465e-01
  -3.1077556e-01   7.9486578e-01
  -1.6859959e-01   7.9963282e-01
  -1.6325847e-01   2.1659337e-01
  -1.8551483e-01  -9.1122117e-01
  -2.4005959e-01  -6.9114875e-01
   1.1663967e-01  -8.9235252e-01
   3.4074188e-01   8.0539758e-02
   8.1449575e-02  -1.2087505e+00
   4.0539255e-02  -1.8164422e+00
   1.8528562e-01  -1.9058366e+00
   2.0425398e-01   6.1911009e-01
   1.5042003e-01  -6.3620622e-01
   1.6884046e-01  -1.8035180e+00
  -3.6738460e-01  -1.3566303e+00
   4.5965954e-01  -1.4118862e+00
   3.0810692e-01  -8.8293891e-01
   4.3105527e-01  -2.6210938e-01
  -5.1429611e-01  -6.9649890e-01
  -4.9946571e-01  -1.9820873e-01
  -3.6998123e-01  -9.0590203e-01
  -1.3848452e-01   1.7125889e-03
   4.9268262e-02  -2.5274336e-02
  -7.5617037e-01   3.1322707e-01
   7.4556564e-01  -6.0016191e-01
   8.0168271e-01  -6.4646731e-01
   2.5082606e-01  -8.9191789e-02
   2.4005339e-01  -7.0146994e-01
   4.3505853e-01  -6.0010981e-01
   3.4016084e-01  -4.3341277e-01
   2.7032942e-01  -3.8738815e-01
   1.5138531e-01  -1.0249764e+00
  -2.9445922e-01  -5.1412446e-01
  -2.7567932e-01   2.7182389e-01
  -1.8731371e-01  -3.8031204e-01
  -2.4004742e-01  -6.3085744e-01
  -4.1225086e-01   6.3924753e-02
   1.6575889e-01  -6.1831208e-01
  -1.9299586e-01   7.1021848e-02
   7.1348998e-02   7.8516804e-01
   1.6392571e-01   4.2115435e-01
   2.0207485e-01   3.1429619e-01
   5.4039073e-01  -6.8332928e-01
   1.3536076e+00  -5.5817963e-01
   3.0796980e-03  -4.2041309e-01
  -6.4124579e-02  -8.4588739e-01
  -4.8339624e-01   4.7426579e-02
  -6.8329680e-02  -1.2776534e+00
   6.5452286e-01   8.5133229e-01
   9.9205749e-01   5.0219975e-01
  -9.1274215e-02  -1.6925118e+00
  -4.8209516e-01   6.9737586e-02
  -3.8491112e-01  -1.3643241e+00
  -5.8428036e-01  -1.3639182e+00
  -2.8098923e-01  -1.2638095e+00
  -1.1006926e+00  -3.4692509e-01
  -4.4091470e-01  -9.7807459e-01
   2.9449584e-01  -5.8819926e-02
   9.0720627e-01  -3.5026507e-01
   2.8536829e-01   4.6295853e-01
  -6.9024671e-01   3.4989774e-01
   5.7259189e-01  -2.2045154e-01
  -7.7815772e-01  -6.8722812e-02
  -5.1125813e-01  -1.3001888e+00
  -8.1582017e-02   2.4195072e-01
  -5.4010678e-01  -7.2608770e-01
   4.2079020e-01  -5.1085344e-01
   2.9234443e-01  -8.4628349e-01
   2.9356213e-01  -6.7504668e-01
   2.2610766e-01  -8.3822126e-01
  -3.6143304e-01  -8.7585453e-01
  -1.2233748e-01  -7.3532671e-01
   1.8270779e-01  -4.5908874e-01
  -2.3279432e-01  -3.6234883e-01
  -1.5725830e-01  -4.2559419e-01
   1.9450077e+00   1.0393166e+00
   7.1983251e-01   8.9372330e-01
  -3.9898287e-01  -1.1015254e+00
   2.1421559e-01  -6.8366189e-01
  -6.0858429e-01  -8.3547330e-01
  -5.6716404e-01  -1.4464756e+00
  -5.6484433e-01  -6.0084807e-01
  -5.4152382e-01  -7.4222700e-01
  -4.2528433e-01  -8.0092519e-01
   2.2392175e-01  -8.5769288e-01
  -3.2810642e-01   9.6253922e-01
   2.2003163e-01  -4.1564460e-01
   2.8025468e-01   2.1728576e-01
  -1.6877376e-01   8.6799123e-01
   9.0730194e-01  -1.3528951e+00
   3.9447173e-01  -3.6358769e-01
   5.4696164e-01  -2.4071903e-01
  -4.9920322e-01   6.2695327e-01
   6.5807163e-02  -2.7570887e-01
  -1.6469246e-01  -1.0658536e-01
   6.7225347e-02  -3.8666241e-01
  -1.8174897e-02  -1.0976374e+00
  -9.0957445e-02  -7.1227613e-01
  -1.2864056e-01  -1.2778489e+00
  -3.6378773e-01  -1.4610707e+00
  -1.0189914e+00   4.5344599e-01
  -7.4326151e-02  -1.9746771e-01
   6.2078084e-01  -1.1199380e+00
  -2.8555893e-01  -7.1197813e-01
   8.8645676e-02  -1.0173672e+00
  -4.6861518e-02  -4.9013979e-01
   4.7695872e-01   1.9389869e-01
   7.2513865e-01   1.0409525e-01
   8.5985604e-01  -5.5787946e-02
   4.6599139e-01   1.5805052e-01
   4.6143706e-01   2.1292281e-01
  -4.4022547e-01  -2.6844855e-01
   4.1671614e-03  -3.4033254e-01
  -1.6204356e+00   5.3189533e-02
   3.9549970e-01  -3.1927137e-01
  -1.7087447e+00   3.9113540e-01
   1.0116835e+00  -3.2228283e-01
   8.1964674e-01  -3.5608287e-01
  -9.2027045e-01  -7.6644723e-01
   5.1996665e-01  -6.8447389e-01
   5.0872170e-01  -8.7209430e-01
   3.7260941e-01  -5.2237303e-01
  -1.9782116e+00  -6.9964666e-01
   4.6211179e-02  -6.6236031e-01
  -7.4257721e-01  -9.2182313e-01
  -4.0627348e-01  -3.2620277e-01
   7.6829726e-02  -1.3208921e+00
   5.6309295e-01  -1.3864510e-01
  -6.7624874e-01  -1.0031564e+00
   5.4111330e-01  -1.2861209e+00
   2.8363044e-01  -1.9452683e+00
   3.6043301e-01  -1.9654131e+00
   4.8870553e-01   1.1334599e+00
   1.3794373e-01   7.4196741e-01
   1.2880045e+00  -7.3522506e-01
   7.6838892e-01   2.5197349e-01
   7.9166984e-01  -4.0073447e-01
  -1.3354054e-01  -1.9789739e-01
   2.6099867e-01  -5.3426968e-01
  -1.0493022e+00   1.8027975e-01
  -8.8146395e-02  -8.9636713e-01
  -8.9692369e-01   1.9500946e-01
  -4.0424470e-01  -8.8724551e-01
   8.0408203e-01  -7.0714731e-02
  -7.1340656e-01  -6.4672093e-01
   6.0576521e-01  -7.1101432e-01
   4.3958999e-01  -6.8330916e-01
  -7.5767135e-01  -5.5890970e-01
  -1.3493440e+00  -7.6357768e-01
  -1.9256903e-01   3.3053423e-01
  -6.2295661e-01  -1.9956088e-01
  -2.2498638e-01  -4.0989983e-02
  -2.3046533e-01   5.6552299e-01
  -1.8775172e-02  -8.1633177e-01
  -6.9622040e-02  -9.9970676e-01
   6.2052764e-02  -5.5491173e-01
   8.4270492e-01  -5.4666911e-01
   1.8278622e-01  -1.0109797e+00
   7.9261622e-02  -5.9256640e-01
  -6.9592670e-02  -1.7121429e+00
  -6.2408272e-01  -3.3033695e-01
  -1.5686336e-01  -1.2138174e-01
  -1.1643702e-01  -2.8732222e-01
   1.0537076e+00  -7.1608380e-01
   3.1582335e-01  -7.7675228e-01
   6.0940485e-02  -1.0482430e+00
   5.6987484e-03  -1.1157183e+00
   5.2672997e-01  -1.8949760e+00
   3.0386081e-01  -5.2095408e-01
  -2.3422943e-01  -7.8217629e-01
  -6.5319891e-02  -4.3018570e-01
   2.1631544e-01  -3.7745018e-01
  -3.9894689e-01  -2.9341389e-01
  -8.1760440e-01   2.2097928e-02
   6.7141954e-01   3.7253846e-01
   1.3706782e-01   7.4319189e-01
  -8.2199965e-01  -3.6813841e-01
  -4.2142906e-01   1.0477157e+00
   6.8549970e-01   2.5121064e-01
  -5.7382982e-02  -4.1828252e-01
   3.8968396e-01  -3.7030339e-01
  -1.2873506e+00  -4.1374045e-01
   7.4591480e-01  -2.3587289e-01
  -1.4520070e+00  -1.1761942e-01
  -1.1945204e+00   2.9345705e-01
   1.1707874e+00  -1.6402548e-01
  -3.8049453e-01  -1.0313972e+00
   9.3791732e-01  -6.4691105e-01
   1.0206933e+00  -7.5364068e-01
   7.7137824e-01  -4.3367813e-01
  -1.4093016e+00  -1.2519653e+00
   4.9412368e-01  -6.3185203e-01
   1.9981375e-01  -4.8786554e-01
  -3.6382091e-01  -2.6260593e-01
   9.4995901e-01  -5.1774801e-01
  -9.9745432e-01  -2.6299170e-01
  -3.6740813e-01   1.7857208e-02
  -1.8757220e-01  -1.3716435e+00
   9.2838694e-01  -3.5699510e-02
   2.3108733e-01   2.2034434e-01
  -1.0658404e+00  -3.3221086e-01
   8.5587374e-01  -7.0623210e-01
   6.1321453e-01  -4.4190764e-01
  -7.9623930e-01  -1.8394565e-01
  -6.4549320e-01  -6.3690394e-01
   7.8891807e-02  -7.2099845e-01
  -5.9426045e-01  -7.3803293e-01
  -5.1101020e-01  -4.1625874e-01
  -8.8731979e-01   7.2932037e-02
   2.4843694e-01  -2.6760038e-01
   5.6899196e-01  -8.0462813e-01
   3.8312480e-01  -7.1902541e-01
  -7.2573821e-02  -5.0393219e-01
  -7.9853088e-02  -1.2030270e+00
  -3.9821814e-03  -1.2182852e+00
   3.8035903e-01  -1.5162378e+00
   8.0397266e-01  -1.5725175e+00
   4.1834444e-01  -2.1697328e+00
  -8.7628912e-02  -2.3266660e+00
  -6.3844502e-01  -4.4426855e-01
  -1.9875883e-01  -1.8153811e-01
  -1.3900384e-01  -3.4384568e-01
   1.0677386e+00  -6.2612103e-01
   2.9326697e-01  -7.8836778e-01
   1.2532374e-01  -1.0791993e+00
   1.1224919e-01  -1.1859058e+00
   4.4680703e-01  -1.8844550e+00
   2.7855812e-01  -5.4119201e-01
  -1.9851035e-01  -8.5003943e-01
  -7.9497704e-02  -4.7981099e-01
   2.0187586e-01  -3.9442216e-01
  -4.1340330e-01  -3.9002081e-01
  -8.5820045e-01  -1.2162505e-01
  -4.2207999e-01  -6.4247497e-01
  -2.8098941e-01  -1.0880711e+00
  -8.5754204e-01  -5.2080738e-01
   3.6071806e-01  -1.0417074e+00
   8.4710255e-01  -9.2075968e-01
   8.0748385e-01  -1.0639675e+00
   1.8062431e-01  -1.8275272e+00
  -3.2433812e-01  -9.3050477e-01
  -3.1713433e-01  -8.8043364e-01
   4.0095406e-01  -6.5277008e-01
   2.3348775e-01  -7.7163480e-01
  -6.2828668e-01  -8.1721972e-01
  -7.0147500e-01  -2.7407969e-01
  -1.0792252e-01  -1.3187897e+00
   7.9355920e-02  -8.6052553e-01
  -7.6914872e-01  -1.2903606e+00
   2.9361422e-01  -8.6098626e-01
  -1.8402582e-01  -7.9930436e-01
   2.0722695e-01  -1.1963210e+00
  -1.5551611e-01  -1.0727265e+00
  -5.5814828e-01  -9.9232851e-01
  -2.7800482e-01  -1.7801228e+00
  -9.3591379e-02  -1.7812156e+00
   3.6168419e-01  -1.9226788e+00
   8.7379921e-01  -1.9277755e+00
   6.9777471e-01  -2.5933952e+00
   3.3437744e-01  -2.9668017e+00
   4.6136833e-01  -1.8932454e+00
   5.6919053e-01  -2.7977326e+00
  -3.5422755e-02  -1.4170398e+00
  -2.3807427e-01   4.9414955e-01
   6.2728324e-02  -9.8016183e-01
   6.0515248e-01  -1.2685635e+00
  -3.9557110e-02  -6.3579266e-01
  -3.9621709e-01  -5.8052856e-01
  -3.8617116e-01  -6.8620585e-01
  -5.8512917e-01  -1.0370885e+00
   1.2880064e-01  -9.7301456e-02
  -4.5574234e-02  -2.6793194e-01
   6.2087841e-02  -3.9733682e-01
   2.3774999e-01  -3.4045637e-03
  -4.0093236e-01   4.6883119e-01
  -5.9619397e-01  -7.9257022e-01
   1.1730419e+00  -2.5509659e-01
   9.5618245e-01  -1.1046669e+00
  -3.4186528e-02  -1.1309477e+00
   1.4849331e-01  -9.9496508e-01
   1.5825688e-01  -1.1388591e+00
  -9.0252079e-01  -6.5000215e-01
   2.0760195e+00  -4.8168289e-01
  -1.3312031e+00   1.4571415e-01
  -7.8309789e-01   1.8152683e-02
  -8.6479174e-01  -2.4775205e-01
  -1.3517814e+00   4.1435239e-01
  -1.4808583e+00   8.9402224e-02
   6.8315480e-01   2.7817710e-01
  -8.8969986e-01  -8.6136626e-02
   3.6456129e-01  -5.1788717e-02
   3.8696628e-02  -1.3459675e-01
   3.2144260e-01  -3.0655973e-01
  -9.7782320e-01  -9.6106155e-01
   4.4713783e-01  -6.0844738e-01
   8.7838857e-01  -9.2855267e-01
   7.6557776e-01  -1.3456865e+00
  -1.6411316e+00  -8.0943571e-01
   7.8533026e-02  -4.1601205e-01
   1.3980049e+00  -2.3730377e-01
   4.6158885e-01  -4.9717624e-01
   6.9135271e-01  -8.5603055e-01
   2.1285543e-01  -5.9168864e-01
  -4.5545861e-01  -7.6928425e-01
  -6.7113179e-01   2.5453052e-02
  -2.1611672e-01  -3.1184419e-02
  -7.1137265e-01  -3.9613456e-01
   4.9811870e-01  -1.4407805e+00
  -3.1136059e-01   7.1051331e-01
   7.5345274e-01  -7.2646404e-01
   5.0722862e-01  -9.1524541e-01
   6.0664030e-01  -2.7196612e-02
  -7.6191305e-01   2.1452196e-01
  -6.2404170e-01   3.6780845e-01
  -3.5648221e-01  -5.9019571e-03
   1.1720373e+00  -9.2458094e-01
   1.0989262e+00  -4.1759049e-01
   1.1586881e-01  -5.9429058e-01
   3.3565611e-01   4.5293821e-01
  -4.6460988e-01  -3.2098834e-01
   6.0295765e-01   9.5245821e-01
  -4.1092753e-01  -6.9881951e-01
   7.8083352e-02  -7.2212989e-01
   8.9989537e-01   1.0380118e+00
  -6.0859528e-01   8.0801593e-05
   4.1217371e-01   5.9944087e-01
  -4.3105108e-01  -1.0952133e+00
  -2.8633912e-01  -8.4222435e-01
  -8.6224431e-01  -4.0428483e-01
   9.0605579e-02   1.3682876e+00
   2.4820407e-01  -9.1721252e-01
   3.9048965e-01   1.6761132e-01
  -9.1528047e-03  -7.2019910e-02
  -5.4545570e-01   6.7520698e-01
   6.4238799e-02   1.9584529e-01
  -2.4705325e-01  -7.4318418e-01
   2.5955929e-01  -8.3321119e-01
  -2.2289224e-01  -7.5416412e-01
  -6.6710133e-01   2.7649798e-01
   1.9188346e-01  -7.9200538e-01
   1.5912955e-01  -5.5494734e-01
   1.9334397e-01  -4.7407072e-01
   1.3696490e-01  -1.0808299e+00
   4.7841628e-02  -8.5538362e-01
   5.3464877e-01  -9.5821380e-02
   6.8744891e-01   1.5706251e+00
   7.8293038e-01   8.5260104e-01
   4.6600792e-01  -3.0969949e-01
   4.5573383e-01   1.6433763e-01
  -1.7808883e+00  -9.1080735e-01
  -2.9079109e-01  -5.0461939e-01
   2.9778291e-01  -1.0955910e+00
  -2.0471029e-01  -1.5406120e+00
   7.2175248e-01  -3.6387936e-01
   1.3685148e+00   2.2375136e-01
  -7.5173315e-01  -2.0007387e+00
  -6.1245632e-01  -1.8805258e+00
  -1.6742408e+00  -1.8922102e+00
  -2.8548213e-01  -1.0183982e-01
   1.9034598e-01  -2.2432087e-01
   8.9599009e-01   1.2972377e-01
   6.2649381e-01  -1.0135392e+00
   7.0385474e-03  -4.3243011e-01
  -8.3016503e-01   7.9643859e-01
  -9.8260916e-01   5.9840674e-01
   4.5776275e-02  -1.2339678e+00
  -1.0566886e-03  -1.7250699e+00
  -2.4550502e-01  -1.6933429e+00
  -5.0852816e-01  -1.5826062e+00
  -1.2176780e+00   1.3824887e-01
   6.3639447e-01  -1.8184969e+00
   9.8391402e-01  -1.2726363e+00
   6.8507103e-01  -1.1752281e+00
  -1.9369914e-01  -1.3670181e-01
   3.9655692e-01  -3.3261131e-01
  -1.3092607e-01  -2.8908650e-01
   5.2707180e-01  -7.0432693e-01
  -2.2296898e-02  -1.3720357e+00
   2.9089297e-01  -4.3430303e-01
  -5.8683818e-02  -9.2242743e-01
   6.2266522e-01  -1.5687754e+00
  -3.8683610e-01  -8.4043755e-01
  -8.0052285e-01   8.6293258e-01
  -5.4652440e-01   1.3347410e-01
   8.9446905e-01  -1.2689987e+00
   1.5833044e+00  -1.5606438e+00
  -7.3801459e-01  -1.3485160e+00
  -2.5358173e-01  -1.4825457e+00
  -5.2229121e-01  -1.5100406e+00
  -6.6158358e-01  -3.3177173e-01
  -4.2696408e-01  -1.4986635e+00
   1.3213729e-01  -2.2176212e+00
   3.0108835e-02  -1.2842074e+00
   3.2624358e-01   6.0375617e-01
  -9.3620612e-01   1.3314329e-01
  -7.8435500e-01  -8.2690477e-01
  -5.8255251e-01  -2.1563320e-01
  -2.2779139e-01  -1.8869057e+00
   8.3051319e-01  -3.9341284e-01
   1.4937610e-01  -2.3621383e+00
   2.2060145e-01  -1.1709494e+00
   1.5413915e-01  -7.7774355e-01
   2.8162419e-01  -8.5612162e-01
   6.5441410e-01   2.4409578e-02
   1.7871122e-01  -8.5083800e-01
  -1.1313087e-01  -7.6244409e-01
  -5.4849167e-01  -1.6220633e+00
   8.1840650e-01  -3.6827106e-01
   3.3145465e-01  -1.9185499e-01
   1.3314992e-01  -8.1479814e-01
  -1.7276632e+00   4.4232082e-01
   4.6701501e-01   1.2969337e-01
  -2.2742155e+00   1.9293907e-01
  -1.7949416e+00  -2.0148544e-01
   6.3800333e-01  -7.5869354e-01
  -3.2206825e-01  -1.1523672e+00
   1.1902304e+00  -3.6335082e-01
   8.6089530e-01  -8.5436240e-01
   1.3534173e+00  -3.1944199e-01
   9.8793876e-01   7.2342760e-01
  -7.7574187e-01  -1.0927429e+00
  -8.1129696e-01  -7.2860928e-01
   3.6752466e-02  -3.7699637e-01
  -4.9330059e-01  -6.0810006e-01
  -8.9818788e-01  -5.3837734e-01
   2.5097913e-02  -5.7601258e-01
   4.0080868e-01  -3.8673806e-01
  -4.4323545e-01  -5.1054900e-01
  -6.0920266e-01  -6.9018605e-01
  -9.3784196e-01  -8.8021951e-01
   2.6585611e-01  -1.7131215e-01
   8.2644211e-01  -6.2004312e-01
   6.6489491e-01  -2.5793862e-01
   7.2210662e-01  -8.5096958e-01
   1.2188875e+00  -3.2943284e-01
   8.0796109e-01   1.3777184e-01
  -2.4927068e-01  -7.5296900e-02
  -5.2332675e-01   7.2107234e-01
   1.4139135e-01  -4.0295032e-01
  -1.7750591e-01   2.4959401e-01
   3.5275604e-01  -1.4337045e+00
   6.0379229e-01  -4.3445104e-01
   2.2189678e-01  -1.6807842e+00
  -4.4858030e-02  -8.7682315e-01
   8.3684818e-01  -1.7756511e-01
   8.0691566e-01  -1.5876991e+00
   5.5901204e-01  -2.0006558e+00
   4.0208817e-01  -1.7592171e+00
  -4.1870009e-01  -1.0178980e+00
  -3.9214964e-01  -1.5038578e+00
   3.0718738e-02  -1.5897508e+00
  -1.0544222e+00  -7.9878060e-01
  -1.0951860e+00  -1.8983259e-01
   1.2323412e-01  -1.2705184e+00
   4.0839546e-01  -1.3587156e+00
   3.7027174e-01  -3.8500659e-01
   2.4567322e-01  -3.6898323e-01
   7.4817629e-01  -1.8485324e+00
   5.1805874e-01  -1.4715446e+00
  -3.0027599e-01  -7.5116266e-01
   3.0312043e-01  -4.3729282e-01
   9.1724406e-02  -5.7509285e-01
   2.1083289e-01  -1.1805403e+00
  -5.9824969e-01  -8.1652766e-01
  -1.4011484e-01  -9.0439258e-01
   1.1432334e-01  -7.4215764e-01
  -6.1456030e-01  -6.0410749e-01
  -4.7537840e-01  -5.0927603e-01
  -7.1231565e-02  -3.2338946e-01
  -5.5931832e-01  -1.5719695e-01
  -3.7468151e-01  -2.3499942e-01
  -1.5522952e-01  -1.7231564e-01
  -1.0912182e-01   4.2059595e-01
   4.1358062e-01  -6.8535526e-01
  -1.9591869e-01  -3.6805264e-01
  -1.0007423e-01   1.0464381e+00
  -2.6611168e-01  -7.5773635e-01
  -3.5294446e-01  -4.7255471e-01
  -6.9367738e-01  -3.9179065e-01
   1.1391930e-01  -5.2330827e-01
   8.9715667e-01  -1.3864631e+00
  -3.1636081e-01  -9.1196436e-01
   3.3792129e-01  -1.3141599e+00
   2.5284060e-01  -8.3018990e-01
   1.7402012e-01  -1.1774522e+00
   1.4979203e-01  -4.6895268e-02
  -4.9413825e-01  -7.2274105e-01
  -6.9483977e-01  -7.4048086e-01
  -6.7607571e-02  -5.6252559e-01
   2.2152634e-01  -3.2339599e-01
  -5.6274960e-01  -4.8655827e-01
  -6.7644498e-01  -6.3986558e-01
  -9.6855200e-01  -9.0746527e-01
   1.4210591e-01  -1.4062680e-01
   6.1892097e-01  -5.3652544e-01
   3.2470699e-01  -1.0454199e-01
   5.5241167e-01  -7.8804259e-01
   9.8917698e-01  -2.3178125e-01
   4.6569130e-01   2.9167049e-01
  -9.0967666e-01  -1.6497494e+00
  -7.3279373e-01   3.6946486e-01
   2.4451447e-01  -1.0781904e-01
   1.0589426e-01  -3.9560781e-01
   6.5512286e-01  -7.8602446e-01
  -9.5197513e-01  -2.1274236e+00
   1.8771370e-01  -1.1295600e+00
   3.3184777e-01  -8.9409974e-01
   6.5199544e-02  -1.2306213e+00
   3.0122125e-01  -1.3917151e+00
   7.0293167e-01  -1.8424604e+00
   1.6462605e-02  -1.0563736e+00
   3.4401791e-01  -1.8676121e-01
  -5.3093914e-01  -1.2041712e+00
  -8.0405864e-02  -1.0437391e+00
  -4.7959464e-01  -1.4398323e+00
  -4.1187175e-01  -1.5860559e+00
  -3.7679878e-01  -1.6130326e+00
  -7.5603738e-01  -1.8047963e+00
  -3.2907037e-01  -1.2586764e+00
   1.6650995e-01  -8.0256985e-01
   9.9437763e-01   1.2120691e-03
   7.5740467e-01  -1.9975497e-01
   6.8594516e-01   3.0057330e-01
  -1.4427547e-01  -8.0430513e-01
  -5.7413841e-01  -1.0921045e+00
   4.8177282e-01   2.2858876e-01
   2.8873995e-01  -4.7593488e-01
   1.8637316e-01  -7.6432397e-01
   3.9266261e-01  -4.0541174e-01
  -7.1915399e-02  -9.2831616e-01
  -3.7398254e-01  -1.3009229e+00
  -2.2587904e-01  -1.3470626e+00
  -5.6672224e-02  -9.4056598e-01
   9.7314537e-02  -4.1055062e-01
   1.1274546e+00   2.4254918e-01
   2.0747655e-01   3.9106100e-01
  -3.5192534e-01  -7.7015845e-01
  -2.5049787e-01  -7.7437437e-01
  -3.4952811e-01   5.4913873e-01
  -2.5302931e-01  -1.1921238e+00
   1.7325404e-02  -1.4697265e+00
   7.3515107e-02  -1.6836549e+00
   9.1630059e-02  -1.5130881e+00
  -2.7661454e-01  -1.5381331e+00
  -6.2064881e-02  -1.7569197e+00
   1.6626637e-01  -2.2163272e+00
  -8.3808104e-03  -3.7926458e-01
   8.0191661e-03  -5.1236107e-02
  -1.3964639e-01  -6.8919060e-01
  -1.0251856e+00  -7.4945791e-01
  -4.9740302e-01   1.0517495e+00
  -8.5266843e-01   6.1276566e-01
   9.2575744e-01  -9.9219760e-01
  -8.3129798e-01   8.2543396e-01
   6.6662453e-01   8.7673927e-01
   6.4104697e-01  -7.0138549e-01
   2.7428818e-01  -2.4299510e+00
  -2.0621967e-01  -2.4507978e+00
   6.7875138e-01  -2.4951566e+00
   6.0835637e-01  -1.6030068e+00
  -1.7765896e-01  -3.2094814e+00
  -1.7177660e-02  -3.6501201e+00
  -1.8721356e-01  -3.8328869e+00
  -2.4689345e-01  -1.7144632e+00
  -4.1641110e-01  -2.2282480e+00
  -1.3282458e+00  -1.6769944e-01
   2.5617824e-01  -1.5495726e+00
   7.0274536e-01  -1.6960377e+00
  -3.2614778e-01   2.6921137e-01
   3.2525067e-01  -1.3781724e+00
  -5.7896759e-01   4.0524216e-01
  -1.7558419e-01  -9.8571594e-02
   6.9809350e-01  -1.9947953e+00
   5.3783348e-02  -1.8558306e+00
  -1.5467603e+00  -7.1495699e-01
   6.9195405e-01  -2.2787125e+00
   1.1219981e+00  -2.0768295e+00
   7.6900698e-01  -1.1478970e+00
   1.6234894e+00  -2.0340602e+00
   9.7837652e-01  -2.7095259e+00
   1.0459966e+00  -2.5491694e+00
  -6.1091944e-01   1.2654029e-01
  -4.7622173e-01  -3.2757616e-02
  -4.0921569e-01  -2.7260121e+00
  -1.2065905e+00  -2.6835108e+00
  -1.4089377e+00  -2.7077550e+00
  -1.6340146e+00  -3.0352351e+00
  -1.7400646e+00  -2.8376913e+00
   4.4022063e-01  -8.2736345e-02
   1.0896632e+00  -8.2505965e-01
   1.3430991e+00  -9.9178141e-01
   9.6511887e-01  -1.4983230e+00
   4.2320163e-02  -5.2175657e-01
   1.7136733e-01   7.2565638e-01
  -1.1538944e+00   6.4521243e-01
  -8.8895335e-01   1.9868958e-01
   7.3773736e-01  -6.1967251e-01
   3.2399481e-01  -9.7616426e-01
   3.7539787e-01  -5.4671715e-01
   2.5751866e-01  -1.4073542e+00
  -2.6771308e-01  -7.1615761e-01
  -2.0940118e-01  -7.6789810e-01
   2.8929235e-01  -1.0112824e-01
   3.2233346e-01  -5.0563859e-01
  -2.3326187e-01  -1.0787091e+00
  -1.6050105e-01  -8.8216792e-01
  -3.5626339e-01  -6.6924827e-01
  -1.3336358e+00   1.3380469e+00
   5.4159468e-01  -5.7339135e-01
   7.1525993e-01  -9.2982991e-01
  -7.0124601e-01  -6.5752966e-01
   9.4578586e-01  -3.3061321e-01
   1.2464950e+00  -8.4795115e-01
  -6.6422728e-01  -8.0695016e-01
  -1.4315796e-01  -4.9420921e-02
   3.4306150e-01  -2.8778575e-01
   1.0516854e+00  -1.5958595e-01
   5.6123821e-01  -1.0937760e+00
   5.4432274e-02  -4.4561501e-01
  -4.3519576e-01   9.5971180e-01
   2.9412885e-01   2.0723400e-02
  -6.3531031e-01   8.0913500e-01
  -1.2961746e-01  -1.2496976e+00
  -2.8797475e-01  -1.6929094e+00
  -5.5008147e-01  -1.5999746e+00
  -7.4160905e-01  -1.4227109e+00
  -9.7982411e-01   4.2451185e-01
   3.0249163e-01  -1.9486278e+00
   7.7998253e-01  -1.5119635e+00
   5.1575046e-01  -1.3393828e+00
   3.4095429e-02  -2.9494055e-01
  -3.3864539e-01   4.7702377e-02
  -4.7354251e-01   7.5399968e-01
  -1.4725133e+00   1.5404495e-01
  -4.8187399e-01  -2.1783659e-01
   1.0125076e+00  -1.4529570e-01
   1.0813636e+00  -4.6140086e-01
  -1.3580561e+00  -5.4641156e-01
  -1.6705667e+00  -9.2016048e-01
  -1.5104919e+00  -1.0778267e+00
  -1.2045231e+00  -1.2365267e+00
   6.1684755e-01  -7.9514534e-01
   9.8045882e-01  -7.0686882e-01
   1.2882349e+00  -1.4398967e+00
   1.6559340e+00  -1.5462040e+00
   1.8407712e+00  -1.4349509e+00
  -1.5036616e-01  -2.0337029e-01
  -1.5239767e-01  -7.6614199e-01
   1.3714531e-01   3.6653161e-02
  -1.7258867e-01   4.3357428e-01
   6.0153906e-02  -2.3738628e-01
   1.2030144e-01  -3.8482959e-01
  -4.9657284e-03  -8.4198261e-01
   1.0035088e-01  -6.0125746e-01
   8.0447965e-02  -1.2479533e+00
  -1.8081277e-02  -1.5316638e+00
   2.1382082e-01  -2.5444326e-01
  -2.4684090e-01   8.8748094e-01
   2.3587329e-01  -9.2934347e-01
  -7.4279634e-03   8.1668106e-02
  -3.4687660e-01  -7.4838876e-01
  -2.0005986e-01   5.9437755e-01
   7.8338722e-01  -1.3130342e+00
  -6.1400921e-01   1.6105145e-01
  -1.2219921e+00  -1.6862254e-01
  -1.0307617e+00  -5.2059864e-01
   2.6025426e-01  -1.4693023e+00
   5.7823278e-01  -1.2428722e+00
   5.6237673e-01  -2.3239562e-01
  -1.5796597e-01  -3.0278819e-01
   8.4665858e-01  -1.9592088e+00
   3.4533067e-01  -1.9268360e+00
   4.6206938e-02  -1.0864940e+00
  -4.2035673e-01  -1.0475942e+00
   3.6022732e-01  -7.1191784e-01
   1.0366774e-01  -6.8175484e-01
  -4.8505465e-02   3.3341864e-01
  -5.0376749e-01   9.8206742e-01
  -5.5467722e-03  -7.8000168e-02
   3.4717021e-01  -1.1444646e+00
  -4.7995292e-01   7.8016377e-02
  -3.5415915e-01  -4.4119448e-02
  -7.4968870e-01  -5.1329750e-01
  -9.8054021e-01  -4.2650236e-01
  -2.9034893e-01  -6.0270786e-01
   6.6236946e-01  -8.9358580e-01
   5.3781350e-01  -5.0359584e-01
   7.5282320e-01  -7.0560751e-01
   4.0738181e-01  -9.8478641e-01
   6.1520620e-01  -1.3376934e+00
   2.5671402e-01  -9.0102623e-01
  -2.1999641e-01  -1.3295915e+00
  -5.0634476e-01  -8.3320530e-01
   6.8956511e-01   6.5891381e-01
   1.6485524e-01  -9.0394206e-01
  -3.6352463e-01  -9.6546298e-01
  -5.6468469e-01  -9.3882278e-01
  -5.9444285e-01  -8.3273264e-01
   1.1378590e+00   5.1451313e-01
   5.1627712e-01  -5.1484131e-02
   1.6845870e-01  -9.4867014e-02
   9.4361141e-01   4.5715449e-02
  -8.0528647e-01  -1.1272799e+00
  -5.6994962e-01  -1.0962630e+00
  -5.9229469e-01  -6.8657737e-01
  -1.7703447e-01  -9.4017674e-01
   3.3881537e-01  -3.9470738e-01
   9.2866090e-02  -9.0211890e-01
   3.8122472e-01  -4.0485491e-01
  -2.9668815e-01  -7.1006229e-01
   4.6075941e-01  -2.5051275e-01
   7.4797626e-01  -6.3864468e-01
  -1.4242637e+00   1.1273675e+00
  -1.1066233e-01  -4.9992886e-01
  -6.1725075e-02  -2.3338908e-02
  -6.2095157e-01   1.7147279e-02
   2.9104836e-01   6.4297401e-01
  -4.3947791e-01  -4.6442407e-01
  -1.6934224e-01  -5.7760549e-01
   9.3567821e-01  -1.0073703e+00
   4.5505023e-01  -8.7898215e-01
   4.7389877e-01  -9.5025191e-01
  -5.1984022e-01   4.5148749e-01
   4.7117546e-01  -7.0430075e-01
  -5.3834861e-01  -2.9418560e-01
  -7.7586752e-02  -4.0553231e-01
   1.2661170e-01   3.1182699e-01
   4.6230493e-01  -1.3331896e+00
  -1.4010553e-01  -7.5121369e-01
   8.4257685e-02   8.2972527e-02
   4.6022881e-01  -4.0064380e-02
  -9.2252106e-03  -7.3073361e-01
   1.7310144e-01  -1.8596579e+00
  -8.7213705e-01  -1.4012174e+00
  -1.5842507e-01  -3.1199216e+00
  -2.9479095e-01  -7.1438526e-01
   2.0655558e-01  -2.0309082e-01
   3.9731820e-01  -5.0758031e-01
   1.0371072e-01  -6.9676602e-01
  -4.2529402e-01  -7.2014033e-01
  -6.4782470e-01  -1.2467047e+00
   3.3152009e-01   6.2533129e-01
   4.5909594e-01   1.6660814e-01
   9.6252419e-02  -2.4114530e-01
  -2.2654328e-01  -1.0035877e-01
  -4.3119377e-01  -6.8989812e-01
   2.9494989e-01  -1.1765119e-02
   1.6962356e-01   4.0620823e-01
   2.0948497e-01  -1.0907113e+00
   1.2350841e-01  -5.9323116e-01
  -2.2668078e-02  -8.2710539e-02
   1.4727878e-01   9.3207007e-01
  -1.0620561e-01  -9.2422196e-01
  -4.3542486e-01  -8.9023927e-01
  -2.9604581e-01  -1.2971690e+00
   1.0459272e-03  -1.8076550e+00
   7.3289395e-03  -2.2076120e+00
   2.3743440e-01  -1.6066343e+00
   1.4468095e-01  -2.6018382e+00
  -4.3797697e-02  -2.5641747e+00
   1.2830131e-01  -6.0394339e-03
  -1.0307241e-01   8.9182046e-01
  -7.0206554e-01   1.0293233e+00
  -8.8673467e-01   2.8194969e-01
   1.7309937e-01  -5.9846869e-01
  -4.1224610e-01   7.3397792e-01
   8.7322846e-01  -1.2993830e+00
   3.7946365e-01  -1.5498555e+00
  -1.3187362e+00  -2.3086418e-01
  -1.0698346e+00  -4.9842401e-01
   3.1933913e-01  -1.4357227e+00
   6.1568615e-01  -1.2136320e+00
   4.2731619e-01   1.0657970e-01
   1.2627388e-01  -1.8437309e+00
   9.7301908e-01  -1.8250304e+00
   4.7696228e-01  -1.8363546e+00
   1.7549569e-01  -5.4287190e-01
   2.3978713e-02  -7.0715283e-01
   1.8257170e-01  -1.1430855e+00
   2.5557807e-01  -4.8972832e-01
   9.7575703e-01  -8.0934682e-01
  -6.9735238e-01  -3.4861570e-02
   8.7825461e-02  -1.7932312e+00
  -1.9093860e-01  -4.5662688e-01
  -1.1811022e-01  -3.5221799e-01
  -2.9859574e-01  -8.1919752e-01
  -3.9620972e-01   1.2938237e-01
   1.4591802e+00  -5.8410431e-02
   8.1082590e-01  -2.8620144e-01
   1.5825730e+00  -2.2012156e-01
  -5.9922225e-02  -1.1159141e+00
  -4.2956380e-01   9.6973741e-04
   9.7874935e-02  -5.7887969e-02
  -1.5708273e-01  -6.4846383e-02
  -4.8646021e-01  -9.7140463e-01
  -6.1430092e-01  -1.3160206e+00
  -2.9255610e-01  -1.1038434e+00
  -3.3256886e-01  -1.2250526e+00
  -3.6235551e-01  -4.5110433e-01
  -4.4279548e-01  -1.6241146e-01
  -2.8794695e-01  -1.4235486e+00
  -4.2626424e-01  -1.5360661e+00
  -5.8636938e-02  -1.7884212e+00
  -2.3188970e-01  -1.2199371e+00
  -1.4074423e+00  -1.0080622e+00
  -9.5721637e-01  -2.9546329e-01
   1.5842441e+00   1.2398090e+00
  -3.4304015e-01   6.3710517e-01
   1.7941455e-01   5.2534934e-01
   5.2549438e-01  -2.3596422e+00
   3.2692535e-01  -1.0644992e+00
  -3.2150623e-01  -1.7843032e+00
   7.4811791e-03  -1.6904764e+00
  -9.5469301e-04  -1.4256214e+00
   5.0329400e-01  -2.4587121e+00
   1.3519595e-01  -2.8216074e+00
   1.7872911e-01  -1.5313942e+00
   1.8648711e-01  -2.2876254e+00
   1.4188108e-01  -8.3283627e-01
  -2.9175152e-01  -9.2431722e-02
  -4.6685176e-01  -1.1694850e+00
   8.2620259e-01  -5.0351336e-01
  -3.2268916e-01  -5.8423440e-01
  -4.1985642e-01  -5.0439235e-01
  -1.9611685e-01  -1.9527966e+00
  -8.7126446e-02  -2.0000843e+00
   2.2572247e-01  -2.1765167e+00
   8.1158686e-02  -5.8506186e-01
   8.6448605e-02  -1.7086873e+00
   1.1411818e-01  -1.6031377e+00
  -5.6355682e-02  -8.5700401e-01
   2.0094668e-01  -3.7650576e-01
   5.5663765e-01  -3.4957643e-01
   1.2772778e-01  -6.1990395e-01
   7.3281080e-01   6.7062179e-01
  -1.4405211e-01  -1.2049051e+00
  -3.0363584e-03  -1.8957074e+00
   3.2133733e-01  -1.6330583e+00
   5.6978732e-02  -1.2546512e+00
   5.8549773e-02  -1.3260530e+00
   3.3930821e-01  -1.5482130e+00
  -2.6125270e-01  -1.6084944e+00
  -1.5606222e-01  -2.1275458e+00
  -5.5578700e-01  -1.4218410e+00
  -6.1294788e-01  -1.6108284e+00
  -6.6115868e-01  -1.1310420e+00
   1.2506774e-01   1.7093248e+00
   7.3560730e-02   1.0605592e+00
  -6.6496211e-01  -8.0121691e-01
   9.8695828e-02  -1.3562374e+00
  -8.5166370e-02  -1.3849190e+00
   2.3553380e-01  -1.7548877e+00
   2.6181064e-01  -1.6168087e+00
   5.4284958e-01  -1.3928422e+00
   2.4920351e-01  -1.4853740e+00
  -7.8858951e-01  -1.5131717e+00
  -3.4006156e-01  -1.8256738e+00
  -1.2030626e-01  -1.8498603e+00
   7.9676652e-02  -1.7659371e+00
   3.3268732e-01  -1.4183920e+00
  -6.1255356e-01  -1.4142959e+00
  -5.3847488e-01  -8.6188541e-01
   2.4165038e-01  -1.6173913e+00
   1.8668474e-01   6.1799297e-01
  -7.9692073e-02   1.3227669e+00
   6.1440063e-01  -1.4823740e+00
   2.4517319e-01  -2.5417720e+00
   4.3254637e-01  -2.1887377e+00
   2.9839426e-01  -2.1922788e+00
   1.6003751e-01  -1.5611570e+00
  -2.5336217e-01  -1.0632555e+00
  -5.0076962e-01  -1.0617991e+00
  -2.1275253e-01  -2.1566043e+00
   1.8717759e-02  -1.9862239e+00
  -1.7126018e-01  -1.8358417e+00
  -2.7529329e-01  -1.5633134e+00
   6.5756097e-02  -1.1578469e+00
   1.9179495e-01  -2.4382364e-01
   4.8452992e-01   7.8441166e-01
  -5.3411498e-01   1.2712305e+00
  -6.9972461e-01   1.2240457e+00
  -4.8990260e-01   5.6564705e-01
  -5.7228740e-01   5.8704255e-01
  -1.4861350e-01  -1.3333169e-02
  -6.2040677e-01   6.3082830e-01
   7.7207997e-01   6.2855535e-02
   6.4599227e-01  -1.1089263e+00
   2.7416330e-01  -1.6883071e+00
   3.6122907e-01  -2.0827956e+00
   7.1605776e-01  -1.5475740e+00
   1.3007636e+00   8.3762008e-02
   7.2469146e-01  -7.3902701e-02
   1.5646728e+00  -2.3297082e-02
  -5.5027336e-01  -1.0733006e-01
  -4.1855492e-01  -1.0321017e-01
   2.9626627e-02   1.2217720e-02
  -2.7228228e-01  -1.8820355e-02
  -5.0288048e-01  -8.8092217e-01
  -5.6940640e-01  -1.3108111e+00
  -2.3986384e-01  -1.0610651e+00
  -2.4567030e-01  -1.2181734e+00
  -3.4651606e-01  -4.7766093e-01
  -4.4290136e-01  -2.5453751e-01
   1.6918251e-02  -1.0954485e+00
  -2.2955649e-01  -1.6264253e+00
   1.8123268e-01  -1.8522688e+00
   1.2439092e+00  -1.2911812e-01
  -1.2047343e-01  -5.0458530e-01
  -1.3767823e+00  -9.8192918e-01
   1.5728165e-01  -2.5490086e-01
  -9.2196323e-01  -6.8969301e-01
  -8.7785708e-01  -8.1990369e-01
   5.0061650e-01  -6.2646711e-01
   1.4344992e-01  -8.5811514e-01
  -9.4941627e-02  -6.7149017e-01
   5.4967023e-01  -3.4682580e-01
   3.9825645e-01  -2.5429964e-01
   3.9883369e-01  -5.6598640e-01
  -3.0852042e-02  -1.0687482e+00
   8.0724697e-01  -3.3531254e-01
   1.3595745e+00  -6.1281428e-01
  -2.8130052e-03  -2.4699158e-01
   5.5826440e-01   9.1832264e-02
   3.9662292e-01   7.7039340e-02
   8.6499712e-02   4.7750394e-01
   7.0924354e-01  -1.7298987e+00
   4.1317714e-01  -2.1110649e+00
  -2.9561209e-01  -1.7520568e+00
  -6.2553959e-01  -1.2560532e+00
  -5.0749709e-01  -6.7421118e-01
  -4.8228432e-01   4.0694979e-02
  -8.7964536e-01   8.7696155e-01
  -1.5063857e+00   7.3794835e-01
   6.7728725e-01  -1.3507887e+00
   7.9261527e-01  -6.5458815e-02
  -3.9417097e-01  -1.2267356e+00
  -6.7772825e-02  -1.7894084e-01
  -4.4349291e-01  -8.8592045e-03
  -7.1307712e-02  -2.1219056e+00
  -9.0859175e-02  -1.2248081e+00
   1.8466961e-01  -9.5094536e-01
   8.2909005e-01  -3.1836679e+00
  -1.6429688e-01  -3.3938169e+00
  -4.1128025e-01  -1.5772521e+00
  -8.4048145e-01  -2.3553393e-01
   2.6745845e-01   3.0884934e-01
   1.0077515e-01  -2.5773978e+00
   7.6678068e-01   5.6152268e-01
  -6.7870355e-01  -3.2473859e+00
  -7.4327027e-01  -2.8507278e+00
   1.1964429e-01   8.6963120e-01
   1.6731525e-01  -1.5081445e+00
   1.5561924e-01  -6.0818526e-01
  -1.1481402e+00   1.8258064e-01
   3.5774287e-01  -5.6482949e-01
   1.3458077e-01  -3.6870280e-01
  -1.1070797e+00  -2.7905641e-01
   5.0988279e-01  -4.4230549e-01
   3.4191667e-01  -2.9011337e-01
  -3.3037126e-02  -1.6302876e+00
  -4.0505525e-01  -1.6320562e+00
   5.6353744e-02  -2.1852516e+00
  -4.7441706e-02  -1.5702349e+00
   5.3051724e-01  -1.3331506e+00
   6.5414074e-01  -2.3550907e+00
  -6.6719409e-01  -1.6143796e+00
  -7.9633077e-02  -4.9690587e-01
  -1.9862282e-02  -1.8714674e+00
  -4.0769878e-01   8.5381207e-01
   1.7759655e-01  -3.6879129e-01
   3.2469901e-01  -8.8644923e-01
  -3.1157159e-02  -1.6985085e+00
  -3.1979576e-01  -1.8738776e+00
   1.8930504e-01  -1.5753335e+00
  -2.4895842e-01  -1.3240022e+00
   5.3616602e-01  -1.1440073e+00
   6.2665308e-01  -1.2353765e+00
   1.7424666e-01  -1.8559681e-01
  -2.5436679e-01  -5.1624307e-01
  -3.7891588e-01  -7.2264267e-01
  -9.0343110e-01  -8.8862608e-01
  -8.8476651e-01  -1.0598150e+00
  -4.6789491e-01  -1.8577326e+00
   3.5104453e-01  -3.1804946e-03
   8.2604606e-01   1.6765643e-01
  -3.6211827e-01  -4.0457686e-01
   8.9315251e-01   7.4279541e-01
   9.3469647e-01  -2.4789603e-01
   5.1953679e-02   1.9171577e-01
   6.2522839e-01   1.4069754e-01
  -7.6089936e-04  -1.4743768e+00
  -6.8423407e-01  -1.5967959e+00
  -4.0457255e-01  -6.1054898e-01
  -5.4358097e-01  -9.9288229e-01
  -9.4141940e-01  -7.1296863e-01
   5.9838537e-01  -2.8735213e-01
  -3.7630013e-01  -2.2060622e-01
   4.5701371e-01   1.1025642e-01
   3.1550122e-01  -3.4989182e-02
  -2.1851030e-01  -2.6274536e-01
  -4.0284704e-01  -9.2574251e-01
   4.6418564e-01  -5.8559931e-01
  -3.2237936e-02  -1.5375924e+00
  -4.5004803e-01  -1.3702018e+00
  -9.4783575e-02  -1.1667125e+00
   3.1052020e-01  -1.2475375e+00
   2.0940934e-01  -1.1242919e+00
   1.6323855e-01  -1.2441626e+00
   9.9503776e-02  -1.1547411e+00
   8.4654213e-01  -9.6378047e-01
  -7.4384540e-01  -3.2078364e-01
  -5.4290998e-02  -1.2485855e+00
  -1.4942516e-01  -7.9399816e-01
  -5.0942819e-01  -3.5478174e-01
   7.2340237e-01  -8.4317324e-01
  -8.8993550e-01  -4.9216940e-01
  -4.2171503e-01   2.6782059e-01
   1.2600834e-01  -1.0666824e+00
  -4.5125287e-02  -8.9018934e-01
   3.1387068e-02  -5.3177720e-01
   5.2460822e-01  -1.6058567e-01
  -1.2492227e-01  -1.1810011e+00
  -1.2973732e-02  -1.6311186e-01
   5.2751516e-01  -5.1789628e-01
   3.0852792e-02  -5.4662424e-01
   9.8788763e-01  -1.5306372e+00
   2.8522783e-01   1.1356424e+00
   1.4735201e-01  -1.8035797e+00
   2.5295451e-01  -2.8525586e-01
   1.9976677e-01  -1.3565300e+00
  -3.2668837e-02  -5.4225861e-01
   3.6828372e-01  -4.0341307e-01
  -1.6179830e-01   2.9399409e-01
  -1.1948029e-01  -2.4672769e-01
   5.2138296e-01  -2.0886911e+00
   2.4515501e-01  -2.2046219e+00
   1.7480386e-02  -1.1522705e+00
  -7.1200517e-02  -2.2148527e-01
  -4.0462199e-02  -1.7544079e+00
  -2.8728284e-01  -3.4956470e-01
  -4.1577756e-01  -7.6433236e-01
  -7.1713625e-01  -1.1140386e+00
  -1.0728763e-01  -1.2342750e+00
  -8.4508788e-02  -1.1362497e+00
   7.7220475e-01  -1.2452575e+00
  -2.8203691e-01  -1.9364005e+00
   2.6331222e-02  -1.1039468e+00
  -3.8870386e-01  -6.6235703e-01
   5.8495185e-01   1.5435291e+00
   9.7481603e-01   8.8648989e-02
   2.4117181e-01  -1.9963746e+00
  -6.0979008e-01  -1.3879159e+00
  -4.9749760e-01  -1.5470831e+00
  -8.2144720e-01  -1.7048690e+00
  -7.1143847e-01  -1.5046911e+00
  -1.1344080e+00  -8.9576380e-01
  -9.0016015e-01  -1.0307848e+00
  -7.7618105e-01  -7.1877831e-01
   2.4660872e-01   5.1012322e-01
   5.8647844e-01   3.0860040e-01
   7.1497515e-01   3.2298831e-01
  -5.6877086e-02  -3.6166296e-01
   3.1975488e-01  -5.0690289e-01
   3.7373856e-01  -1.1792229e+00
   8.8463458e-01  -8.3163180e-01
   5.0935224e-01  -5.8033237e-01
  -2.0241798e-02  -3.7861493e-01
   6.9658932e-02  -3.0875040e-01
  -2.1616698e-01  -1.5830503e-01
  -3.1500667e-01  -7.9828965e-02
   4.2527867e-01  -4.4954657e-01
  -2.5601235e-01  -1.3958370e+00
   2.9561419e-01  -1.4864210e+00
  -1.2216539e-01  -1.3459669e+00
   5.5815857e-01   5.8128407e-02
   9.5467202e-01   1.3766632e-01
  -8.6310447e-02  -5.4454977e-01
  -1.6230366e-01  -9.3842579e-01
  -8.3364326e-01  -1.6628978e+00
  -4.9257777e-01  -1.2293621e+00
  -1.2209555e-01  -1.8864585e+00
   1.9812961e-01  -1.2292711e+00
   4.8555550e-01  -1.6237753e+00
   3.2859689e-01  -8.2567212e-01
  -1.5577103e-01   1.4777952e-01
  -6.6127128e-01  -1.3379692e+00
  -5.5710182e-03  -4.6674449e-01
   7.6994958e-02  -1.5862999e-01
   8.5434473e-01  -8.2985886e-01
   2.9581873e-01  -3.2044135e-01
   5.0791962e-01  -3.1103200e-01
   3.2666082e-01   2.1519246e-01
  -8.7875030e-01  -2.4431547e+00
  -1.0573510e+00  -1.9315964e+00
   5.9099234e-02  -2.9654753e+00
  -3.3680818e-01  -3.1455483e+00
   5.8377902e-01   1.1943106e-01
  -1.4072837e+00  -2.2960873e+00
  -1.1886375e+00  -2.9780707e+00
   9.1917261e-01   8.1545262e-01
   1.3220359e+00  -1.6623645e-01
  -8.7462922e-01  -1.4682482e+00
  -4.7562947e-01  -1.1424677e+00
   4.1781729e-01  -4.1768030e-01
   1.6909290e-01   6.1651993e-02
   2.7275238e-01  -1.0796679e-01
   6.4054744e-01  -3.0235390e-01
   1.4811281e+00   2.2544179e-01
  -2.6690993e-01  -1.0424451e+00
  -7.3179591e-01  -1.3299834e+00
  -3.9834979e-01  -1.2051925e+00
   3.0560745e-01  -1.5773667e+00
  -4.7008174e-01  -1.9487463e+00
  -5.7993757e-01  -1.8796977e+00
  -1.0906930e-01  -1.8770558e+00
   6.1945741e-01  -2.2571848e+00
   3.5198502e-01   8.0883847e-01
   3.5799544e-01   4.8753465e-01
  -2.4233878e-01   4.8956587e-01
   5.6888668e-01   1.6352890e-01
   8.1950093e-01  -1.7888312e+00
  -2.5244431e-01  -2.1105101e+00
  -4.3734553e-01  -2.1640286e+00
  -3.3317727e-01  -2.4823687e+00
  -8.3306218e-01  -2.9088596e+00
   4.6761408e-01  -2.7293886e+00
  -1.1760095e+00  -1.6060414e+00
  -6.7142482e-02   5.5037873e-04
  -7.9386078e-02   1.3861704e-01
   7.4949190e-01   6.7399141e-02
  -1.5313523e+00  -3.5608979e+00
   1.6363213e-01  -5.3735229e-01
   2.0352764e-01  -2.9847163e+00
   8.0931028e-01  -1.0705876e+00
   6.8484788e-01  -1.1161108e+00
   3.3925167e-01  -6.2232741e-01
   5.2855201e-01  -5.0635750e-01
  -8.7763736e-01  -3.7557389e+00
  -8.3148077e-01  -3.1970929e+00
  -6.7841601e-01  -3.3844385e+00
   1.2951969e+00  -1.1476183e+00
   6.9971484e-01   1.0847703e-02
  -4.5320672e-01  -1.3338672e+00
  -1.4106476e-01  -1.3482155e+00
  -3.8164194e-01  -1.2478739e+00
   5.0794413e-01   2.9556778e-01
   5.9698764e-01  -6.7043580e-01
  -7.4660274e-01  -7.5073511e-01
  -3.7864963e-01  -9.0185130e-01
   1.3530179e-01  -5.8321021e-01
  -5.9523550e-01  -8.9468782e-01
   9.8687774e-01   1.7870424e-01
  -2.0546725e-01  -6.3875627e-01
  -6.2231920e-01  -1.2940569e+00
   4.5841386e-01  -6.3644720e-01
   1.3894772e-01  -9.1184151e-01
   1.2662524e-01   3.4842347e-01
  -1.0081283e+00  -4.8232767e-02
   1.0480805e-02   1.4378065e-02
   4.4468289e-01  -1.0066294e+00
  -3.2235268e-02  -7.9586416e-01
  -1.4211588e-01  -1.1863915e+00
  -4.6027222e-01  -1.5565876e+00
  -5.9527917e-01  -1.3291010e+00
  -8.0171530e-01  -1.5708570e+00
   2.3776723e-01  -1.8928843e+00
   3.9089571e-01  -1.4302856e+00
   6.6880080e-02  -1.5217827e+00
   5.9885693e-01  -1.8927126e+00
   1.1635572e+00  -1.7397085e+00
  -4.7411259e-01  -2.5954740e-01
  -4.3495903e-01  -5.3995402e-01
   3.0076455e-01  -1.9885732e-01
   5.2983283e-01   2.9349481e-01
  -9.3426856e-02  -1.6969987e-01
  -1.0350097e-01  -6.7255072e-02
  -5.7898444e-02  -8.4018042e-01
  -1.6099703e-01  -3.3777711e-01
  -6.1085533e-01  -1.1102786e+00
   8.2327185e-01  -1.4212755e+00
   7.5045069e-01  -1.4185485e+00
   2.9513488e-01  -1.7171988e+00
   7.9627676e-02  -1.3228909e+00
  -4.1267806e-01  -5.7791390e-01
  -6.5690519e-02  -1.1788264e+00
  -1.4285042e-01  -1.2212532e+00
  -2.2211323e-01  -1.0911341e+00
  -1.9338965e-01  -1.3913824e+00
  -4.4579574e-01  -1.1843968e+00
  -3.3230205e-01  -9.5938475e-01
   5.0277086e-01  -1.0153181e+00
  -2.8216055e-01   4.1643586e-01
   1.2257435e+00   3.5224425e-01
  -3.8267760e-01  -1.6532152e+00
  -5.0154833e-01  -2.9286246e-01
   4.0543364e-01  -1.9997210e+00
  -2.1518952e-01  -7.4464555e-01
  -3.1332274e-01  -2.7285848e+00
   1.6106421e-02  -2.8944969e+00
   4.6456891e-01  -8.7115486e-02
   5.1762892e-02   2.8638231e-01
  -1.8356385e-01  -4.5079255e-02
  -1.7750902e-01   1.4080962e-01
   5.7794025e-01  -4.9785357e-01
  -2.4909813e-01  -6.9712605e-01
  -2.1235481e-02  -1.1577982e+00
   8.0830083e-02  -1.7223739e+00
  -4.5815959e-03  -1.5691391e+00
  -1.2070876e-01  -9.0449111e-01
   8.3988659e-02  -8.0023439e-01
   1.3937858e-02  -1.2129244e+00
  -2.3140632e-01   3.0199487e-01
   1.4079119e+00  -7.3514352e-01
   2.2401677e-01  -1.2552146e+00
   5.4541611e-01  -1.2575899e+00
  -3.7420212e-01  -5.4398386e-01
   1.4255282e+00  -5.8962900e-01
  -5.3409746e-01  -8.3228362e-02
  -8.6542280e-01  -4.5852680e-01
  -1.0608119e+00  -8.5093863e-02
  -5.3693242e-01   1.2505809e-01
   2.7928224e-01   2.4095710e-01
   3.5133407e-01   3.5834377e-02
   4.8099346e-01   4.9983659e-02
  -7.2968460e-01  -1.0102815e+00
  -9.9502272e-02  -1.2506567e+00
   4.2229616e-03  -1.7402256e+00
   5.3316106e-01  -1.3731125e+00
   1.9799413e-01  -1.0147073e+00
  -2.2380026e-01  -5.0590185e-01
  -8.2419012e-02  -3.8287998e-01
  -4.0083616e-01  -2.4105642e-01
  -5.1383030e-01  -2.1573607e-01
   2.0308469e-01  -6.0988479e-01
   2.2171991e-01   1.1165059e+00
  -7.4931909e-02  -1.3831813e-01
   1.8746886e-01  -2.6206572e-01
  -5.3617296e-03  -5.6541779e-01
   4.4492578e-01  -4.1449736e-01
  -2.6573762e-01   3.3670452e-01
  -6.1094243e-02  -2.9658588e-01
   6.3567236e-01  -2.0472289e+00
   5.0649205e-01  -2.2775186e+00
   1.2898985e-01  -1.1803843e+00
   6.3212448e-02  -2.9353509e-01
   1.4069152e-01  -1.7917248e+00
  -3.4949305e-01  -3.9191237e-01
  -4.3476488e-01  -7.9652266e-01
  -8.0839734e-01  -1.1259519e+00
  -2.1030380e-01  -1.1984948e+00
  -1.1908823e-01  -1.0817073e+00
  -2.8452027e-01  -1.3200917e+00
  -3.3842050e-01  -8.0188962e-01
  -7.2537819e-01  -3.6921465e-01
   2.0521729e+00  -2.0432651e-01
  -1.0626708e+00  -5.2932574e-01
  -4.8818391e-01   2.0578610e-01
  -9.6601284e-03  -1.0564058e+00
  -1.9814741e-01  -9.1735019e-01
   8.0932678e-02  -6.2310060e-01
   4.5530341e-01  -2.7946894e-01
  -3.0744578e-01  -1.1865519e+00
  -3.5083130e-02  -2.2243167e-01
   4.3957970e-01  -5.3857480e-01
  -2.1359494e-01  -5.3501816e-01
   6.3511638e-01  -1.4497958e+00
  -1.1175949e-01  -1.2360704e+00
   6.5850677e-01  -1.1865773e+00
   3.9613919e-01  -8.3766440e-01
   9.2287815e-01  -1.0142029e-01
  -1.5819659e+00   2.1598979e+00
   9.7198265e-02  -5.9193846e-01
   2.1736453e-01  -6.7386473e-01
  -6.0987188e-01  -1.2868430e+00
  -2.2207052e-01  -9.3479936e-01
   4.6310258e-03  -1.6819882e+00
   3.4982017e-01  -1.2392093e+00
   5.3146546e-01  -1.6384455e+00
   5.6669145e-01  -8.3686917e-01
  -4.4843643e-03  -1.1351209e-01
  -5.8156746e-01  -1.2230870e+00
   1.4000311e-01  -7.2617793e-01
  -6.6919815e-01  -1.2741072e+00
  -1.0378040e-01  -7.3080078e-01
   3.5880208e-01  -2.2433812e-01
  -3.5046515e-01  -8.9125797e-01
  -3.4357952e-02   4.0661743e-01
  -1.2738838e-01   1.6310741e-02
   1.0382457e-01  -9.9920962e-01
   6.5516339e-02  -1.0840471e+00
  -1.5931516e-02   5.1718147e-01
  -5.4830286e-01  -9.3514013e-01
  -9.0953940e-01  -6.1041713e-01
  -3.2326920e-01  -1.9533890e-01
   5.6438409e-01   5.5426163e-02
   5.0869173e-01  -1.1659387e-01
  -1.3891930e-01  -2.4644089e-01
  -4.0034135e-01  -8.8451288e-01
   4.9918179e-01  -6.4722950e-01
  -1.0284120e-01  -1.5350551e+00
  -4.9852330e-01  -1.3205322e+00
  -1.2161078e-01  -1.1591934e+00
   2.7205039e-01  -1.2861009e+00
   1.8557694e-01  -1.1521273e+00
   1.2520743e-01  -1.2661671e+00
   7.1966904e-02  -1.1701018e+00
   8.1628810e-01  -1.0196450e+00
   2.7119566e-01  -1.5640062e+00
   4.3531266e-01  -7.4655096e-01
  -3.3425215e-01  -7.6000658e-01
  -9.2930516e-02   7.8465792e-02
  -6.1644355e-01  -1.0827085e-01
   3.1753067e-01  -8.2303983e-02
   1.0072618e+00  -6.6945230e-01
  -7.0766473e-01  -5.1297005e-01
  -2.3833930e-01  -1.2899083e+00
  -1.4931302e-01  -1.5425825e+00
  -2.5286845e-01  -8.1994406e-01
   7.8199931e-03  -7.6470034e-01
  -1.5367054e-01   1.6960246e-01
   3.8473645e-01  -3.7077772e-01
   4.3883755e-02   4.1365973e-02
   4.9389378e-01  -7.8397828e-01
  -4.1615251e-01  -9.8955888e-01
  -9.7440422e-01  -7.4060034e-01
  -3.4638647e-01   2.7107393e-01
  -9.4934848e-02  -1.5118709e+00
  -1.6298862e-01  -2.1376505e+00
  -2.0469938e-01  -2.4763007e+00
  -2.1922114e-01   1.7312424e+00
   2.4011969e-01  -2.1267304e+00
   7.2444685e-02  -2.1510197e+00
   6.7716123e-01  -1.0138066e+00
   3.4108028e-01  -1.2242449e+00
   8.6416802e-02  -1.5557760e+00
   5.8541198e-01  -1.8049152e+00
   4.1873870e-01  -5.6200173e-01
  -3.6049614e-01   4.7680659e-01
  -2.4230977e-01   8.3948069e-02
  -7.1032753e-01  -2.1678579e-01
   2.1063240e-01   1.6563674e-02
   9.8118445e-01  -3.3585272e-01
  -6.8494420e-01  -6.4935541e-01
  -4.3558755e-02  -1.2750769e+00
   8.1364720e-02  -1.4635424e+00
  -1.6561009e-01  -8.3649825e-01
   3.2122848e-01   3.9409474e-01
  -2.8195787e-01   9.8402619e-02
   3.3869107e-01  -2.4091720e-01
  -1.4014995e-01   9.2317493e-02
   5.3232491e-01  -5.9266844e-01
  -2.5481043e-01  -1.0787437e+00
   7.4061198e-02  -1.3409694e+00
   4.7330499e-01  -1.7054023e+00
  -2.4982575e-01  -8.0353838e-01
  -2.9312684e-01  -7.2344899e-01
   3.0804053e-01  -4.7376857e-01
  -1.4246119e-01  -6.6645169e-01
  -5.6422495e-01  -8.8753635e-01
  -1.4998937e-01  -3.0293067e-01
  -3.1502540e-01  -7.6888735e-01
  -1.8295854e-01  -5.4509622e-01
   4.2247223e-01  -7.9728798e-01
   5.3859358e-01  -1.4260626e+00
   3.8652148e-01   1.8743381e-01
  -1.9232165e-01   4.2714891e-01
  -1.1306030e-01  -2.8492184e-02
  -4.4402791e-01   2.2498776e-01
  -7.7319445e-01   1.3480751e-01
  -4.2682228e-01  -5.2721455e-01
  -3.4918302e-01  -6.5113398e-01
  -4.2963226e-02  -7.2661021e-01
   1.6048442e-01  -1.2142496e+00
   5.8480480e-01  -1.3099636e+00
   4.1904247e-01  -2.0916963e+00
   7.4184485e-01  -1.5612282e+00
   5.0885385e-01  -1.7686648e+00
   1.1743643e-01  -9.8362708e-01
  -2.9247073e-01  -2.5303992e-01
  -5.2284150e-03  -2.8940101e-01
  -2.9425537e-01  -3.9503258e-01
  -2.5940202e-01  -8.4603691e-01
   3.5508062e-01  -1.0514820e+00
  -2.0548241e-01   8.9358177e-02
   1.7307261e-01  -1.6671812e+00
   3.0188172e-02  -1.3188883e+00
   1.8330459e-01  -1.2893666e+00
   2.2871834e-01  -1.5597851e+00
  -2.0343705e-01  -2.0447435e+00
  -2.0636426e-01  -1.1967476e+00
   5.5836964e-01  -1.2785464e+00
   4.3726334e-01  -4.1961421e-01
  -2.9907242e-01  -6.6780516e-01
  -2.6874011e-01   2.1123206e-01
  -7.7406501e-01  -3.9353552e-02
   1.7917927e-01   1.5037266e-01
   7.8670040e-01   4.3440042e-02
  -6.8995224e-01  -5.4396212e-01
  -1.2323176e-01  -1.0487069e+00
  -1.4315129e-01  -1.0349264e+00
  -1.7788188e-01  -7.1125845e-01
   1.4664550e-01  -7.0874365e-01
  -7.2485554e-02  -9.6443269e-02
   3.2193031e-01  -1.1363248e-01
  -2.1955346e-01   3.3735976e-01
   4.6038486e-01  -2.8557281e-01
  -1.2233961e-01  -1.1475462e+00
   5.1396153e-01   3.2606420e-01
   3.0193342e-01   5.9576241e-01
   3.7574069e-01  -3.2859282e-02
   3.1308577e-02  -3.9194279e-01
   3.0453467e-01  -3.3952277e-02
  -3.4751675e-01  -4.1206357e-01
  -3.0470668e-01  -8.1177822e-01
  -3.8252907e-01  -2.9956178e-01
  -1.6201809e-01  -8.7608109e-01
  -9.0297970e-02  -5.8606838e-01
  -2.7100980e-01  -5.6408981e-01
  -4.2377044e-01  -4.0463278e-01
   2.5800214e-02  -7.9515658e-01
  -3.2577750e-01  -6.8982106e-01
   6.3397969e-02  -1.0123755e+00
   3.8697850e-01  -6.3095902e-01
   3.0397074e-01  -1.1082422e+00
   2.5050148e-01  -1.1262640e-01
   2.1257319e-02  -5.4023580e-01
   3.1970570e-01  -3.7840161e-01
   4.3987324e-01  -1.4851747e-01
   5.1321875e-03   7.0290160e-01
  -2.3866232e-02   1.2899584e-01
  -7.2210533e-01   1.8652162e-01
  -8.2936798e-01  -1.9580856e+00
   6.3078287e-01  -2.0643972e-01
   8.5265873e-01  -3.3212803e-01
   8.3522472e-02  -9.2841755e-01
   5.9562289e-01   3.6978011e-02
   2.6692191e-02  -4.2811550e-01
  -1.9555861e-01   9.5029618e-02
   6.3967018e-01   2.4998231e-01
  -1.0595643e+00  -8.1828795e-01
  -1.0349568e+00  -8.3595668e-01
  -2.2002962e-01   1.6337191e-01
  -2.9995851e-01  -5.2623852e-01
  -9.7567015e-01   2.7143625e-01
   2.3519724e-01  -6.8422080e-01
  -4.3153656e-01   4.5414339e-01
   5.2013210e-01  -3.4834762e-01
  -3.8080111e-01  -1.5984438e+00
   6.6117771e-01  -1.8029254e+00
  -9.6609382e-01  -1.3104581e+00
  -6.3081877e-01  -1.3104340e+00
  -9.6873746e-02  -1.6895066e+00
   3.3228675e-01  -1.8199604e+00
   8.4294302e-01  -1.6893778e+00
   9.4766794e-01  -1.9291335e+00
   4.6237752e-01  -1.6337812e+00
  -8.5058567e-01  -8.1770350e-01
  -8.1357826e-01  -7.7280262e-01
  -3.1805645e-01  -3.2361104e-01
   5.2344094e-01  -8.8824299e-01
  -5.3792235e-02  -3.0491386e-01
   5.9593261e-01  -7.8215712e-01
   5.2218712e-01  -3.3436687e-01
   4.6270312e-01  -1.9158922e-01
   5.2879649e-01  -6.5003557e-01
   9.1254395e-02   8.9932879e-02
  -6.8830206e-01  -7.3859852e-01
   2.2064815e-01  -1.0307662e+00
  -7.3941307e-01  -8.5555621e-01
   1.2288381e-01  -9.9983328e-01
   5.9353470e-01  -1.3213407e+00
   9.3362463e-01  -3.8920828e-01
   2.2902731e-01  -4.0308990e-01
  -9.6363455e-01  -3.5513417e-01
  -2.9007506e-01  -1.4278288e+00
   2.5604732e-02  -1.2861941e+00
  -1.1271838e-01  -1.7077086e+00
  -1.9413939e-01  -2.2388562e+00
  -8.5566904e-01  -1.4214155e+00
   3.9842550e-01  -2.9325486e+00
   2.1836852e-01  -1.2497087e+00
   2.8359133e-01  -2.0978584e+00
   1.2994082e-01  -2.2149423e+00
  -8.9398220e-01  -4.4010536e-01
  -8.4361558e-01  -5.3014569e-01
  -6.1773789e-01  -5.8827613e-01
   1.5914128e-02  -1.3780837e+00
  -1.9466238e-01  -6.3146373e-01
   1.8275584e-01  -1.1401739e+00
   3.9809730e-01  -6.8859462e-01
   2.1463565e-01  -7.2866209e-01
   3.9564419e-01  -9.0743578e-01
   5.8348495e-01   2.3500736e-01
   7.5946599e-01   5.7074830e-01
   1.6168382e+00  -1.1710151e+00
   1.4466336e+00  -9.2851817e-01
   1.9888603e+00  -2.4616963e-01
  -2.5624102e-01  -8.3079994e-01
  -4.9185821e-01  -1.2858370e-01
   1.9195653e-01  -1.2834200e+00
  -1.5403266e+00  -1.1129297e+00
  -7.7368829e-01  -1.1337286e+00
  -2.3986653e+00   7.5852292e-03
  -2.2221395e+00  -5.7461157e-01
  -1.9617485e+00  -8.3955645e-01
  -1.4158373e+00  -1.0406994e+00
   1.3336297e+00  -1.6088814e+00
   1.8337430e+00  -1.6548033e+00
   1.7366703e+00  -2.0829368e+00
   9.1217312e-01  -1.9173320e+00
  -4.5752080e-01  -2.7540443e-01
   4.5752080e-01  -1.0356477e+00
   2.0635940e-01  -2.1954271e+00
   1.1129421e+00  -1.4649643e+00
   9.5174830e-01   4.2683546e-02
   7.0930744e-02  -3.3220595e-01
  -4.9307343e-01   8.7835153e-02
  -4.9123801e-01   3.6921432e-01
   5.4611663e-01  -4.4925588e-01
   4.1623985e-01  -7.6652113e-01
  -8.7071573e-01  -6.8439932e-01
   5.5274021e-01  -5.6160097e-01
  -7.7984808e-01  -8.5043920e-01
  -4.3560499e-01  -5.9182369e-01
   9.1356373e-01  -4.2272013e-01
  -9.6633802e-01   5.5749637e-01
  -7.3382270e-01   7.6718359e-01
  -8.9859741e-01  -1.0179633e+00
  -8.7348457e-01  -8.5959087e-01
  -8.2517957e-01  -3.7405798e-01
  -5.9857746e-01  -5.3967263e-01
   6.2662601e-01   4.7522230e-01
  -3.4664391e-01  -1.1724716e+00
  -6.4827533e-01  -1.3730934e+00
   9.5022658e-01   5.3439521e-01
  -7.2635631e-02   1.4836010e+00
  -1.9545602e-02  -9.2785651e-01
  -2.7961440e-01  -7.4493448e-01
  -6.9108348e-01  -1.4958564e+00
  -4.2478101e-01  -1.3993428e+00
   5.5858328e-01  -9.0363962e-01
   6.0343072e-01  -6.5438269e-01
   8.9373795e-01   1.7912762e-02
   9.9236200e-01   5.3515430e-02
   1.0534518e+00  -3.6768009e-01
   4.8156360e-02  -6.9379979e-01
   2.4209463e-01  -1.6613572e+00
  -1.2180521e+00  -1.6245564e-01
  -6.3223719e-01  -9.2510842e-01
  -2.4754046e-01   1.0586444e-01
   5.3393964e-01  -1.9394705e+00
   1.4508533e+00  -7.0792220e-01
  -1.7721416e-01  -5.3984310e-02
   1.8411993e-01   1.4606456e-01
  -2.8698386e-02  -4.0959109e-01
  -1.4070638e-01   7.6740476e-04
  -2.2775184e-01  -5.7721746e-01
   6.3433016e-01  -1.2570418e-01
  -1.6027645e-01  -6.5460062e-01
   9.0054837e-01  -8.2813602e-01
  -8.4674984e-01  -5.3099516e-01
  -1.8671857e-02   6.9148282e-03
   2.3772424e-01   3.3263181e-01
   2.8016188e-01  -2.3520244e-01
   1.1597054e-02  -3.8080670e-01
  -3.8767012e-01  -9.5456186e-01
  -7.2917538e-02  -5.3002322e-01
   1.6671030e-01  -2.0730983e-01
   3.1430836e-01  -4.6263612e-01
  -5.1528763e-02   4.8430773e-03
  -7.9452912e-01  -4.3064724e-01
  -3.5089741e-01  -8.4058276e-01
  -6.0146793e-02  -9.5596162e-01
   3.7822320e-01  -3.6861786e-01
  -4.5565347e-01  -4.1195936e-01
  -7.4588685e-02   2.7748485e-02
   2.6099132e-01   6.0637071e-01
  -9.2059657e-02  -1.4494241e-01
   1.0587832e-01  -2.6218738e-01
   2.5809344e-01  -5.2119430e-02
   2.6287459e-01  -1.3116463e+00
  -3.7309107e-01  -1.0083722e+00
   1.5805207e-01  -6.1331749e-01
  -4.7204000e-02  -1.0317255e+00
  -6.5721715e-02  -2.2489169e+00
   9.5249866e-02  -2.1337622e+00
  -2.8918691e-01  -5.2953793e-01
  -4.5061960e-02  -2.0075195e-01
  -9.3408875e-02   2.8956925e-01
   4.2765774e-01  -8.3522097e-01
   3.3766787e-01  -7.8291598e-02
  -6.0996866e-01  -1.7630187e-01
  -1.4634747e-02  -2.8634334e-01
   8.2565418e-01  -8.6824152e-01
  -4.6553160e-01  -7.1535544e-01
  -2.0265409e-01  -2.2342814e-01
   4.4113826e-01  -9.1358227e-01
  -3.1167121e-01  -1.0971863e+00
   2.1737865e-01  -1.3292004e+00
   2.6888571e-01  -7.1807634e-02
   2.6335523e-02  -7.2894086e-01
  -2.8824986e-01  -5.2591698e-01
   3.8616568e-01  -1.1629365e-02
   8.9456672e-02  -1.8261916e-01
  -7.6996418e-02  -6.0233906e-03
   1.6643850e-01  -1.4417424e-01
  -2.9669867e-01  -2.2219706e-01
   7.7095813e-02  -8.4715293e-02
   3.0290729e-01  -1.9284426e-01
   8.5565959e-02  -7.4154834e-01
   3.4252881e-01  -1.1642416e+00
  -7.5520745e-01  -1.8259673e-02
  -5.4560621e-01   3.8632365e-01
   1.0743510e-01  -9.0247671e-01
  -5.9907546e-01  -8.1689171e-01
  -4.0639271e-01  -6.1250031e-01
  -3.3502156e-01  -4.7784453e-01
  -1.3193185e+00  -9.7048701e-02
   8.5219367e-01  -9.7028187e-02
   2.4180364e-01  -5.9246732e-01
   7.8849027e-01  -6.6455519e-01
   4.3718290e-02  -1.1469720e+00
  -2.0415481e-01  -9.9373919e-01
  -7.3252958e-01  -1.1768636e+00
  -4.6042285e-01  -1.4880812e+00
   6.8784938e-01  -6.3372076e-01
   5.7964768e-01  -3.0924425e-01
   7.5577748e-01  -9.1480174e-01
   9.1058974e-02  -1.2030312e+00
   2.3401627e-01  -1.7384788e+00
  -5.5899750e-02  -5.0696103e-01
  -2.6252602e-01  -1.4126116e-01
  -1.9051665e-01  -8.4346887e-01
   2.1267501e-01  -1.2751253e-01
   3.8491593e-02  -6.4229403e-01
  -6.9353870e-02  -4.8167031e-01
   1.4089800e-01  -1.0030154e+00
   6.2596637e-01  -4.1658762e-02
  -8.6655250e-01  -5.3127879e-01
  -2.4066254e-01  -5.9289780e-02
  -3.5486849e-01   7.9066900e-02
   4.6021123e-01  -2.2381227e-01
   2.3706237e-01  -3.0556539e-01
  -1.2733884e+00   1.4777385e-01
  -9.6764449e-01  -5.2201706e-02
  -2.7050624e-01   9.3385410e-01
   4.9354431e-01   9.3613659e-01
   8.5784641e-01  -1.5405697e+00
   7.1137681e-01   7.6139813e-01
   5.4198710e-01   4.0347639e-01
  -2.9156188e-01  -1.7002637e-01
  -5.9589357e-01   9.6007624e-02
  -5.9458448e-01   1.8157970e-01
  -2.9379488e-01  -8.6625702e-01
   2.6094075e-02  -1.7791414e+00
  -1.0705500e-01  -1.1665520e+00
   1.0254932e-01  -1.0589767e+00
   9.1551011e-01   1.1469456e-01
   7.4552085e-01   7.8256313e-01
   2.0804441e-01   6.9843225e-02
  -5.7748660e-02  -5.1298385e-01
  -1.4023434e-01  -1.0899985e-01
  -2.5137714e-01  -6.6620975e-01
   6.0838709e-01  -2.2509450e-01
  -1.7745106e-01  -7.1505685e-01
   8.9159090e-01  -9.2460127e-01
  -8.6802865e-01  -5.9105588e-01
   4.6062160e-02  -1.4281849e-01
   2.5748670e-01   2.1215857e-01
   2.8487478e-01  -2.6239604e-01
   3.7778205e-02  -4.2430622e-01
  -4.0959290e-01  -1.0459435e+00
  -1.3949346e-01  -5.9553971e-01
   1.9620721e-01  -2.1068908e-01
   3.1537300e-01  -4.2165133e-01
  -8.0187823e-01  -4.6638205e-01
   2.4556495e-01  -1.3098461e+00
   5.4675276e-01  -1.2502732e+00
  -7.1165781e-01  -9.4289100e-01
   1.6906482e-01   4.4978401e-01
   5.3217453e-01  -4.6890722e-01
   1.3144532e-01  -1.6893927e-01
  -6.6675731e-01  -1.5740720e+00
   7.1453486e-01  -2.1714707e-01
   8.3922222e-01  -1.0300272e+00
  -3.1865098e-01  -7.9995716e-01
  -3.0889752e-01  -7.9873920e-01
  -6.6542924e-01  -7.5171579e-01
  -4.5295659e-01  -7.4769307e-01
  -3.0807045e-01  -9.6478832e-01
   2.5391444e-01  -1.3298976e+00
   8.1760125e-03  -1.0731091e+00
   1.1736291e-01  -9.7773606e-01
  -1.2579294e-01  -1.0932648e+00
  -1.2733005e-01  -1.1396766e+00
   1.4535863e-02  -1.6357285e+00
  -2.6123345e-01  -3.9603667e-01
  -4.6937505e-01  -4.2634565e-02
   3.1760183e-01  -4.8393140e-01
   5.6304328e-01  -1.1684759e+00
  -3.8561972e-01  -7.3223690e-01
   4.1996205e-03   1.1323522e-02
  -1.6286076e-01  -5.2890911e-01
  -2.7463160e-01  -3.7073127e-01
  -7.2236544e-02  -8.6239771e-01
   4.2214691e-01   6.6936012e-02
  -1.0651727e+00  -4.3026069e-01
   6.8207692e-01  -1.2298928e+00
   6.3074469e-01  -7.6696438e-01
  -1.0148614e-01  -3.7601145e-01
   2.8559687e-01  -5.8907997e-01
   1.0193065e-01  -8.9880116e-01
   2.7659037e-01  -6.0140259e-01
   3.3522156e-01  -8.9620619e-01
  -7.6924139e-01  -1.3194530e-01
  -7.0848314e-04  -9.8054950e-01
  -3.2471765e-01  -4.8389187e-01
  -6.5204574e-01  -7.5979101e-01
  -2.3187754e-01  -8.7444674e-01
  -4.9921702e-01  -6.3871927e-01
   6.2862717e-02  -8.5520481e-01
  -2.1934351e-01  -6.4403046e-01
  -1.6311968e+00   1.0661569e-01
  -3.2284304e-01  -4.6513120e-01
   1.9347395e+00  -5.6693136e-01
   1.9398464e+00   7.2614478e-01
   6.9585175e-01  -1.0420290e+00
  -6.4254014e-01  -2.6593241e-01
   3.4484817e-01  -9.1117686e-01
   8.8294720e-01  -3.8995458e-01
  -5.3260705e-02  -2.0614489e+00
   8.7419784e-01   4.0095586e-02
   5.0548831e-01   1.3759103e-01
  -5.9193733e-01  -8.0810882e-02
  -4.8765079e-01  -5.4824808e-01
  -4.8781288e-01  -1.5305071e+00
  -1.0055322e+00   4.9226009e-01
  -1.4235741e+00   1.2802570e+00
   7.7926385e-02  -2.6255613e+00
  -1.3012953e-01  -2.9410381e+00
   5.3098521e-01   7.2207137e-01
   9.1019286e-01   6.3064136e-02
  -9.7585902e-01   5.6866139e-01
   2.0868001e-01   5.1376628e-01
   8.8610656e-01   2.7454427e-01
   4.2275831e-02  -1.3838285e+00
   1.0000181e+00   3.0037890e-01
   6.7470980e-01   2.6935292e-02
  -4.4779303e-01  -9.3526211e-02
  -4.7057830e-01   6.9355130e-02
  -4.5333125e-01   6.6993302e-02
  -6.7791524e-01  -4.6544834e-01
  -8.1011358e-01  -1.2427068e+00
  -6.3636606e-01  -8.4219420e-01
  -4.0668055e-01  -7.9288369e-01
   8.3966516e-01  -1.0306062e-01
   1.2271816e+00   2.7864009e-01
   1.0728338e+00  -4.5061103e-01
   9.6676311e-01  -4.6769706e-01
   9.9650745e-01  -4.7352267e-01
   4.6878414e-01  -5.2816791e-01
  -3.4123901e-01  -8.2280737e-01
  -9.7292077e-01  -7.3377857e-01
   2.0104137e-01  -7.9833039e-01
  -2.9417897e-01  -2.8857858e-01
  -3.7337778e-01  -9.2514267e-01
   4.7434781e-02  -6.2141112e-01
   7.6853790e-01  -9.6774740e-01
  -1.1707950e+00  -1.8476256e-01
  -1.3693910e+00   5.7494683e-02
   8.8409786e-01  -1.4151303e+00
  -4.7267858e-01  -8.7727489e-01
  -2.0599033e-02   2.5651690e-01
  -1.3515916e-01  -5.9083921e-01
  -6.2630610e-01  -9.1812439e-01
   1.9182374e-01   3.8244919e-01
  -4.4542441e-01  -3.4642204e-01
  -3.7265705e-01  -9.7220342e-01
  -1.7126178e-01  -1.0907815e+00
   2.2188240e-01  -9.3853489e-01
   4.3647886e-01  -5.1180053e-01
   5.0980326e-01  -2.7711531e-01
   7.1036171e-01  -4.9112244e-01
   6.0234553e-01  -4.6048561e-01
  -3.0212449e-01   7.2119235e-01
   4.2081866e-01   3.5123988e-01
   1.1868460e-01   6.1767257e-01
  -2.0698397e-01  -8.9335330e-01
   5.3236049e-01  -6.9567796e-01
  -2.3536345e-01  -6.3895554e-01
  -6.5554554e-01  -4.3827852e-01
  -3.8903784e-03  -1.0432375e+00
  -3.2567057e-01  -1.1269228e+00
   2.7341511e-01  -9.3186962e-01
  -6.3006606e-03  -9.5670317e-01
  -7.2610344e-01  -1.1732546e+00
   1.2170535e-01  -5.2429447e-01
  -1.8770455e-01  -6.3611518e-01
  -2.1315995e-02  -9.4518462e-01
  -1.0868840e-01  -1.2442281e+00
   9.7825377e-01  -7.3315753e-01
   3.6868663e-01  -4.2832381e-01
  -9.6329798e-02   6.5026905e-01
   1.6619640e-02  -5.3557744e-02
  -5.0474316e-01  -1.9679022e-01
   7.2279572e-02  -2.7732371e-01
  -3.9322973e-01  -1.9308546e+00
  -4.5974160e-01  -1.5221126e+00
   2.7861869e-01  -3.8748731e-01
  -7.4328389e-01  -1.6658335e+00
  -4.0853607e-01  -1.9441399e+00
   1.3759726e-01  -8.4685583e-01
   2.0292353e-01  -1.3648895e+00
  -1.0878250e-02  -1.4225261e+00
   1.4800296e-01  -1.6693427e+00
   4.1376045e-01  -1.3424506e+00
   5.8248598e-01  -8.3357797e-01
   7.5792932e-02  -1.0044352e+00
  -3.0590953e-01   1.4975533e+00
  -6.8344414e-02  -1.0319531e+00
  -2.7262944e-01   1.7343256e+00
  -1.0506670e+00  -1.0363094e+00
  -1.0176698e+00  -6.2999577e-01
   3.3575565e-01  -1.0157134e+00
   3.9219697e-01  -8.6408893e-01
   4.3841177e-01  -2.1016205e+00
   1.7101666e-01   7.3405923e-01
   3.5047937e-01  -2.3593928e+00
   9.9419659e-02  -1.9130043e+00
   5.9092574e-01  -1.6791614e+00
   2.5580416e-01  -1.6532154e+00
  -5.7706880e-01  -2.0764158e+00
   4.7540093e-01   6.3301417e-01
   1.0106510e-01   9.3668653e-01
  -6.6300696e-02   1.1306513e+00
   7.1628523e-03   5.5181267e-01
   1.0646459e+00   1.1039862e-01
  -1.7896077e-01  -3.1517741e-01
  -6.3567958e-01   9.4332560e-02
  -4.4704106e-01  -3.9532023e-02
   7.1320623e-02   1.6608156e-01
   5.8841731e-01  -7.8321011e-01
  -5.6477294e-02  -8.6189502e-01
   1.8449233e-01  -9.4898226e-01
   3.9239621e-01  -4.0895121e-01
  -4.5621728e-01  -7.9766374e-01
  -3.0981003e-01  -8.2427064e-01
  -4.2022818e-01  -7.8388748e-01
  -8.8721660e-02  -1.3678590e+00
  -2.2546468e-01  -1.2938883e+00
  -9.6865569e-02  -8.8022895e-01
   1.7507874e-01  -1.0946491e+00
  -2.6833219e-01  -5.3638594e-01
  -1.7851835e-02   5.3410147e-01
   2.1030133e-01  -1.7549866e+00
  -4.7298722e-01  -1.3485210e+00
   4.7065674e-01  -1.4077008e+00
  -4.7138293e-01  -3.0680199e-02
   2.8850519e-01   1.1619258e+00
   7.1117902e-01  -1.6250526e+00
   8.4360001e-01  -9.9995080e-01
   9.0328582e-02  -1.0699537e+00
  -9.6806974e-02  -1.4424237e+00
  -1.6538464e-01  -1.6005534e+00
  -4.8840653e-02  -5.2911444e-01
  -1.4626736e-01  -8.6380856e-01
   2.6843025e-01  -4.6607593e-01
  -8.2386368e-03  -3.1967585e-01
  -8.6222291e-02  -4.0346084e-03
  -1.1788996e+00  -5.9494708e-01
   5.1284017e-01  -1.2840563e+00
  -1.8891370e-01  -7.9365341e-01
   1.0009040e+00  -3.2893491e-01
  -6.3138543e-01  -9.0438796e-01
   8.1005842e-01  -1.3292295e+00
  -8.3471583e-01  -1.7450039e+00
  -3.0205957e-01  -9.5408065e-01
   1.6321687e-01  -8.5961205e-01
   3.6668157e-01  -7.8869616e-01
   5.4232434e-02  -1.8388085e+00
   3.0028675e-01  -1.6930954e+00
  -3.7121225e-01  -1.9111973e+00
  -2.3342453e-01  -1.6721166e+00
   3.3343512e-01  -1.4851092e+00
  -1.3170401e-01  -1.3824062e+00
  -8.4824007e-01  -9.2674377e-01
  -2.1108870e-01   1.1084263e+00
  -7.1762762e-02   7.5371867e-01
   3.1048113e-01   7.7945728e-01
   1.6963530e-01   4.5287503e-01
   1.1887789e+00  -2.2248009e-01
  -1.3931954e-01  -3.6809008e-01
  -5.3231809e-01   9.5468367e-02
  -3.7493145e-01   2.3566930e-03
   1.8682275e-01   3.5230694e-02
   5.5831449e-01  -9.1964027e-01
  -1.0127433e-01  -9.5139307e-01
   2.9083303e-01  -1.1054023e+00
   4.0914459e-01  -5.2417002e-01
  -4.8967638e-01  -7.7257965e-01
  -3.1240199e-01  -8.4419040e-01
  -4.3865526e-01  -8.2202106e-01
  -2.0651725e-01  -1.4373090e+00
  -2.3606438e-01  -1.3163756e+00
   2.8632038e-01  -2.3358085e-01
  -2.0740001e-01  -1.0955821e-01
   1.0487951e-01  -1.1988841e+00
  -3.1368151e-01   8.9950359e-01
   5.1170857e-01  -1.1523550e+00
  -4.2990472e-01   1.5862710e+00
  -2.6842660e-01  -1.3558313e+00
  -2.4121248e-01  -1.0396948e+00
  -7.4279007e-02  -1.1040429e+00
  -4.1568219e-01  -1.0035111e+00
   2.5886448e-02  -1.2966752e+00
   4.8921691e-01   6.0147565e-01
   2.9272812e-01  -1.8231310e+00
  -1.6504741e-01  -1.6459742e+00
   3.2313947e-01  -1.7121815e+00
   9.4573446e-02  -1.9943543e+00
  -1.2818943e-02  -2.2062332e+00
  -7.0846796e-01  -7.2256627e-01
   4.8545240e-01  -1.6580184e-01
   6.4786929e-01   1.9665308e-01
   6.5851938e-01  -7.7803146e-01
  -3.8392106e-01  -1.5066343e-01
  -2.4515019e-01  -6.4898475e-01
  -4.8966251e-01  -1.1592412e+00
  -6.4085489e-01  -1.0810312e+00
  -4.3859025e-01  -8.1227592e-01
  -7.9317341e-01  -5.8834915e-01
   6.8619261e-01   7.0172388e-01
   7.6710681e-01  -2.7645609e-01
   2.0944306e-01   6.7743533e-01
   2.4523673e-01   5.7262061e-01
  -1.0779571e+00  -9.1404929e-01
  -1.0078326e+00  -1.5804110e+00
   2.0488205e-02  -1.7192230e-01
   1.3573600e+00  -6.8756639e-01
   5.1044608e-01  -3.5324421e-01
   1.0565207e+00  -2.3014909e-01
  -1.6027289e-01  -6.5907873e-01
  -4.8061379e-01  -9.7105785e-01
  -3.2401817e-01  -3.4990859e-01
   1.4726154e+00  -8.7476843e-01
  -8.8626824e-01  -1.7002905e-01
  -5.1006747e-01  -1.5027601e-01
   2.9599851e-02   3.8602766e-01
  -1.2360165e+00   9.1171295e-01
  -6.4829764e-01  -1.8322973e-01
   8.7252585e-01   7.1614055e-01
   1.2979008e+00   4.5942081e-01
  -1.7057090e+00   1.0180993e+00
   3.5326514e-01   4.3071422e-01
  -2.0965748e-01  -6.2874999e-01
   1.3318278e+00  -1.7291055e+00
  -3.4530459e-01   2.2662030e-01
  -9.0306824e-01  -1.6432488e+00
  -2.8001927e-01  -2.3951445e+00
   2.9781499e-01  -7.1468518e-01
  -1.3702537e+00  -2.0046765e+00
   6.6905789e-01  -9.9398125e-01
   6.5126133e-01  -2.1942563e+00
   1.2246726e+00  -1.9879480e+00
   2.2209072e-01   1.1905790e+00
   8.1090746e-01   1.0716387e+00
   2.1772550e-01  -1.8547527e-01
  -1.5107818e-01  -1.1162785e+00
  -1.8128248e+00   1.3972597e+00
  -8.4485623e-01  -5.5372712e-01
  -2.6810977e-01   6.5181713e-02
   5.0766758e-01  -1.6715446e+00
  -7.5189748e-01   2.5060208e-01
   6.1330860e-01   1.2491590e-01
   4.8332406e-01  -5.5271992e-01
   5.0368538e-02  -1.4523334e+00
   9.2337400e-01  -1.3638684e+00
  -5.3242075e-01  -1.3175438e+00
  -1.4541644e-01  -7.8990775e-02
  -1.3100301e+00   4.1987725e-01
  -3.2309564e-01  -4.6014098e-01
  -1.9868369e-01  -7.5939292e-01
  -2.9374462e-01  -1.1239813e+00
  -4.4512239e-01  -5.3231366e-01
   6.2350783e-01  -1.2838640e+00
   4.9697022e-01  -6.4948470e-01
  -3.4108902e-01  -1.0871688e+00
   1.1293907e+00   1.6764988e-01
   2.8341094e-01  -1.4289551e+00
   4.2980915e-01  -6.0294040e-01
   6.2651375e-01  -2.1931014e-01
  -1.2807798e+00  -5.2152462e-01
  -7.7505908e-01  -4.2268488e-02
  -5.4513574e-01   2.3344408e-02
   2.0497362e-01  -4.3999143e-01
   1.9713082e-01  -1.9294351e+00
  -6.7627920e-02  -1.1498304e+00
  -5.2368018e-01  -1.2625165e+00
   2.8588753e-01  -7.8911819e-01
   1.3236631e-01  -1.2745037e+00
   2.2645564e-01  -1.3315586e+00
   8.4284375e-01  -1.5984636e+00
   1.3667808e-01  -1.8756504e+00
   1.1659469e+00  -8.4780985e-01
  -8.4723258e-01  -7.1393907e-01
  -1.5959362e-01  -1.8237942e-01
   5.1208487e-01  -7.0782039e-01
   2.6531152e-01   1.5435480e-01
  -1.8584204e-01  -2.3355149e-01
   2.3065791e-02  -3.9794141e-01
  -6.5715106e-01  -1.5762660e+00
   3.8715696e-01  -1.2859861e+00
  -1.1850591e-01  -7.6176444e-01
   7.8070606e-01  -1.5926743e-02
  -8.4820069e-01  -5.6470272e-01
  -4.1729293e-01  -5.2494107e-01
   3.1625599e-03   1.8190295e-01
   4.1696415e-02   1.8186046e-01
  -8.6408679e-02   8.7578708e-01
   4.5689838e-01   1.5290709e-01
  -1.8445319e-02   2.9349749e-01
  -4.6643456e-01  -6.1025994e-01
  -1.3785863e-01  -9.0951238e-01
  -6.4482923e-01  -1.0950796e+00
  -4.4235148e-01  -1.1235450e+00
  -5.4451297e-01  -8.8686707e-01
   2.9246823e-01   3.4476035e-01
   1.6622970e-01  -9.8454967e-01
   2.6038020e-01  -1.6603997e+00
   4.1718454e-01  -7.4446384e-01
   5.2882169e-01  -6.6133306e-01
   1.4394928e+00  -5.5531259e-01
   4.2683783e-02   3.0530331e-01
  -2.1849165e-02  -1.0880104e+00
  -3.6207825e-01  -1.5007758e+00
   7.6693366e-02  -1.6272068e+00
   2.1306637e-01  -1.1924673e+00
  -2.6451058e-01  -1.3230214e+00
  -4.2072427e-01  -1.3270005e+00
  -1.5805800e-01  -7.2816022e-01
   2.3222879e-01  -1.0899541e+00
   6.6254796e-01  -3.5559890e-01
   2.4489952e-01  -8.2399894e-01
  -3.2497569e-01  -8.5914149e-01
  -2.4691357e-01  -9.2914883e-01
   7.9624540e-01   2.2234458e-01
  -7.9033741e-02   3.8508625e-01
  -3.0689103e-01   4.1509657e-01
  -7.1473528e-01  -6.2255091e-01
  -1.6317823e-01  -3.6528902e-01
   4.3600716e-01  -4.2396567e-01
   7.7670083e-01  -9.3645019e-02
   5.0833197e-01  -4.3904675e-01
   4.2274426e-01  -9.0283081e-02
  -1.5956454e+00  -8.2502916e-01
   6.0677676e-01   7.4800938e-01
  -3.6033293e-01  -1.9857323e-01
   3.5203243e-01   7.9023138e-01
  -1.6131035e-01   5.3425419e-01
   3.8362499e-01  -3.2322391e-01
  -3.8501734e-01   7.2909329e-01
  -5.2368140e-01  -8.4008494e-01
  -2.1501556e-01  -1.2997510e+00
  -7.2309466e-01  -1.4984521e+00
  -5.2370283e-01  -1.5516362e+00
  -6.3051171e-01  -1.3482781e+00
   2.4143984e-01   1.8579754e-01
   8.8281771e-02  -1.3817394e+00
  -2.5133439e-02  -1.4958471e+00
   3.3304112e-01  -1.1865277e+00
   4.4944568e-01  -1.0636218e+00
   1.3396014e+00  -1.1422003e+00
  -3.6638783e-01  -4.2300783e-01
   7.4928479e-01   2.8701234e-01
   7.1788875e-01  -7.6579420e-01
   3.4021551e-02   4.8275396e-01
   7.5018889e-02  -3.3482067e-01
   1.3547899e-02  -6.1822315e-01
  -1.9591268e-01  -7.3159556e-01
  -1.3735394e-01  -5.8054066e-01
  -5.0291925e-01  -3.6758959e-01
  -2.7332171e-01  -8.0416842e-01
   6.3653244e-01  -5.4692690e-01
  -4.3547001e-01  -4.8598425e-01
  -3.1492890e-01  -4.4496664e-01
   3.0255296e-01  -6.6947142e-01
  -1.4382042e-01  -5.2773644e-01
  -1.8994769e-01  -6.3161912e-01
  -7.4716094e-02   4.5181364e-01
  -1.0150129e-01   6.2261207e-01
  -3.8200250e-01  -1.7462000e-01
  -2.7284474e-01  -2.3703486e-01
   5.2992331e-01  -3.4385893e-01
   5.8479677e-01  -3.2635940e-01
  -3.6248395e-02  -2.1255263e+00
   7.5826783e-02  -5.7341415e-01
  -2.3815845e-01  -5.2648004e-01
   4.2820613e-01  -7.0468536e-02
   2.7014885e-02   3.9936662e-01
  -5.0908126e-01  -1.0851691e-01
  -1.6925870e+00   7.1688187e-01
  -6.8251441e-01  -2.0009070e-01
   5.6585390e-01   1.0970709e+00
   1.8399355e-01   1.1910422e+00
  -2.0391423e+00   7.1853574e-01
   1.8662625e-01  -1.6182570e+00
  -1.6101406e-01  -5.1117021e-01
   1.6206373e+00  -1.1452304e+00
  -2.3668699e-01  -2.0547576e+00
  -8.5525834e-02  -2.3121236e+00
   2.2315062e-01  -2.1733434e+00
  -4.2453794e-01  -1.5283618e+00
  -9.1273925e-01  -2.1751777e+00
   7.8230907e-01  -6.3756737e-01
   1.0890870e+00  -1.7832408e+00
   1.5830901e+00  -1.4569664e+00
   1.1323637e+00  -7.0332354e-03
  -1.6152414e+00   1.7689839e-01
  -1.3048956e+00  -2.0406334e-01
  -1.3589698e+00  -1.8648451e-01
  -8.2022909e-01  -6.6590866e-01
  -5.1115219e-01  -9.5885315e-01
   9.1451504e-01  -3.7849088e-01
   6.3014501e-01  -1.1792929e-02
  -1.0609890e+00  -1.4590603e+00
   8.9210886e-01  -9.5784763e-01
   1.5956961e+00  -1.0454017e+00
   1.5066485e+00   1.9128144e-01
  -6.5263315e-01  -1.0659326e+00
   8.5111676e-01  -4.0073875e-01
   4.0714846e-01  -1.3336519e+00
   3.9640566e-01  -2.0462857e+00
  -1.6051158e+00  -2.7073629e-01
  -1.6263478e+00  -2.8157712e-01
  -1.0937848e+00  -8.3101940e-01
  -9.1868544e-01  -1.1540740e+00
   6.2589284e-01  -7.5095919e-01
   3.9799507e-01  -3.6836099e-01
   2.2992905e-01  -8.6046776e-01
   4.8326223e-01  -1.3077079e+00
   1.2224983e+00  -1.4927865e+00
   1.2823187e+00  -2.5453777e-01
  -2.5742066e-02  -1.8929161e+00
   1.5486815e-01  -2.2532889e+00
   1.0421425e+00  -1.6322184e+00
  -3.9750512e-01   2.4574388e-01
  -3.8303690e-01  -8.6690747e-01
  -8.3183840e-01  -8.5478880e-01
  -8.1335709e-01  -3.7205537e-01
   1.0521199e+00  -1.4984600e+00
  -6.6141861e-01   6.0317305e-02
   8.7875223e-01  -1.2676698e+00
   8.0208481e-01  -5.7129094e-01
   5.4249625e-01   1.2588791e-02
  -3.1645039e-02  -5.9018429e-01
  -3.0361241e-01  -7.8786650e-01
  -6.9327776e-02  -6.1418801e-01
  -9.5498049e-01  -3.8497424e-01
   1.9994956e+00   1.7606228e-01
   1.1797398e+00   1.6716702e-01
   6.4119791e-01  -2.1030826e-01
   1.0199082e+00  -8.7157948e-01
   1.5638573e+00  -2.1719458e-01
  -9.8610035e-02  -1.3990136e+00
  -2.4711979e+00   3.6916887e-01
  -1.3530101e-01  -1.4924823e+00
   3.5714315e-01  -1.1905486e+00
   5.9589020e-01  -1.2694777e+00
   8.6753099e-01  -1.7136805e+00
   1.2466212e+00  -1.5462596e+00
   1.9032417e-01  -1.2853397e+00
  -2.0102429e+00  -6.5201006e-01
  -2.7521031e-01  -1.9664478e+00
  -2.2179045e+00  -1.6789186e+00
  -2.4532419e+00  -1.6747080e+00
  -6.1871692e-01  -5.4577291e-01
  -8.4133965e-01  -2.9834978e-01
  -5.9259060e-02  -2.5205365e-01
  -1.9392568e-01  -5.3594518e-01
  -4.4312220e-01  -1.2131966e-01
   1.9277261e-01  -9.9593834e-01
  -8.3158101e-01  -2.1310742e-01
   2.8794682e-01   1.6631088e-01
   4.9814249e-01   2.3028373e-01
   4.1677662e-01   3.9127030e-02
  -2.8555427e-01  -9.1995595e-02
   1.2090767e+00  -6.8167424e-01
  -1.2851671e+00   5.6169267e-02
   1.0332693e+00  -1.8124901e+00
   9.9116708e-01  -1.6085398e+00
   8.2794122e-01  -1.3116535e+00
  -8.9842693e-01   4.6311185e-01
   3.5813705e-01  -1.1847670e-01
   8.5766173e-01   1.0494736e+00
   7.8298960e-01  -2.4186883e-01
   5.3784141e-01   2.1634587e-01
  -1.7403271e-01   2.0076842e-01
   2.2829261e-01  -2.8752818e-01
   9.1859666e-01   1.3413705e+00
   6.2955512e-02   4.5314746e-01
   4.8302715e-01  -6.7023330e-01
  -4.2335245e-01  -1.1541148e+00
  -4.3458097e-01  -2.3832555e+00
  -6.0504176e-01  -2.9470725e+00
  -9.3796543e-01  -2.9921757e+00
   1.0630918e+00   1.2910019e+00
  -9.9129455e-01  -2.9050184e+00
  -8.1180843e-01  -3.6797795e+00
   2.4123353e-01   3.8485662e-02
  -1.1557507e+00  -4.6560051e+00
   5.5869375e-01  -9.4605185e-01
   2.2341491e-01  -5.1459546e-01
  -3.1940867e-01  -3.2707958e-02
   3.7185337e-02   1.9434275e-01
  -3.4338869e-01  -7.6232051e-01
   5.5188533e-01  -6.5182554e-01
   1.9743553e-02  -3.8147525e-01
   2.9978254e-01  -5.6211954e-01
  -7.6834582e-01  -1.4587820e-01
  -2.5639196e-01  -1.4292568e-01
  -7.1237773e-01  -3.7850553e-01
  -8.1486030e-01  -5.1024100e-01
   1.3162738e-01  -8.9309305e-01
   5.3604695e-01  -4.0580932e-01
  -2.4932659e-01  -4.8482129e-01
   4.9278469e-01  -9.3840401e-01
   6.1293532e-01  -7.1286961e-01
   1.6284886e+00  -3.5232792e-01
   1.0821983e+00  -1.4292424e+00
  -1.7252953e-01  -7.1754291e-01
  -5.2791694e-01  -9.7272032e-01
  -1.4909345e+00   1.8379675e+00
   1.8551585e-02  -1.0636891e+00
   2.1515511e-01  -1.2866350e+00
  -2.6041921e-01  -1.3536374e+00
   3.8878194e-01  -1.5145638e+00
   5.8164162e-01  -9.7699232e-01
  -1.1702623e+00   1.5555174e+00
   3.5970029e-01  -1.2103283e+00
  -1.6463475e+00   2.0189045e+00
   7.6081780e-01  -4.1513629e-01
   2.3307475e-01  -2.7572330e-01
   7.1894608e-01  -8.6282492e-01
   1.3874183e+00  -4.1319100e-01
   1.7451897e+00   9.7014847e-01
  -4.6319602e-02   3.2267927e-01
   3.1885376e-01   1.6224330e-01
  -7.1400359e-01  -7.8058364e-01
  -5.6341547e-01  -1.0560218e+00
  -8.2515648e-01   2.6449657e-01
  -5.0719954e-01   4.5024396e-01
  -7.7394498e-01   2.4889108e-01
  -5.8934927e-01   3.0371855e-01
  -9.5941876e-01  -9.4859090e-02
  -5.5397036e-01  -9.5368234e-01
  -2.3308854e-01  -1.4714684e+00
  -8.6684595e-01  -9.9435670e-01
   1.5256984e+00   3.5768037e-01
   9.3660635e-01   1.5411035e-01
  -1.3570131e-01  -2.4529165e+00
   6.0528384e-01  -6.8277701e-01
   3.1221508e-01  -9.6123467e-01
   3.2368756e-01  -5.8741843e-01
   2.6429055e-01  -6.3980302e-01
  -3.6116418e-01  -1.6800567e+00
  -3.1148788e-01  -2.1946649e+00
   8.8558375e-02  -1.8770626e+00
  -2.6076697e-01  -1.4306296e+00
  -3.4037714e-01  -1.8890572e+00
  -4.7519933e-02  -1.1933167e+00
   1.6046701e-01  -1.2103269e+00
  -1.8387399e-01  -7.9385436e-01
  -1.4228496e-01  -2.1160289e+00
   1.3734094e-01  -1.4241268e+00
  -1.0866700e-01  -9.1078694e-01
  -1.4658933e+00  -1.3260750e+00
  -1.0830145e+00  -1.3778339e+00
  -1.3039178e+00  -9.4337403e-01
  -9.5716834e-01  -1.0589454e+00
   3.6255618e-01  -8.6894698e-01
   5.3507400e-01  -4.1474250e-01
   6.1280822e-01  -4.9063537e-01
   4.7124175e-01   1.0366985e+00
  -7.9900284e-02  -6.6004145e-01
  -1.1917774e-01  -8.3302126e-01
  -1.9030779e-01  -1.2882659e+00
  -2.0398501e-01  -1.0758140e+00
  -2.6098111e-01  -6.6303967e-01
   7.5019299e-01   1.7530381e+00
   8.5493796e-01   1.3946531e+00
   1.1025233e+00   8.8596599e-01
   9.7501141e-01   1.2016166e+00
   4.4191932e-01  -1.3600247e+00
  -3.8645303e-01  -1.4301062e+00
  -9.3228862e-01  -9.7486461e-02
  -2.2317098e-01  -8.6374538e-01
   3.9939436e-01   6.6229839e-01
  -6.2669337e-01  -5.5887913e-01
   2.6097340e-01  -8.7384422e-01
   5.9414315e-01   2.7637412e-01
   2.3861259e-01   1.6176112e-01
   1.4568199e-01  -1.2637622e+00
  -6.7888895e-02  -1.2488272e+00
   2.9665527e-01  -1.1974269e+00
   5.1221981e-01  -5.7109557e-01
   8.8620574e-01  -8.8760877e-01
  -3.4155349e-01  -1.0139630e+00
  -4.7617753e-01  -9.7474457e-01
  -4.1446934e-03   7.9885832e-03
  -7.1743503e-01  -1.5109548e+00
  -1.5505215e-01  -3.3291004e+00
  -2.4490573e-01  -2.6518940e+00
  -4.7057964e-01  -6.3618364e-01
   5.3525570e-01   3.6731013e-01
  -2.6380529e-01  -8.7582431e-01
   9.1693062e-01   1.4809608e+00
  -3.1627466e-01  -1.9359462e+00
  -1.9295482e-01  -1.3932331e+00
  -5.3738470e-02   1.0243766e+00
  -3.7025499e-01  -2.0477197e+00
  -2.5148594e-01  -1.8533301e+00
   4.1866902e-01  -1.1881435e+00
   5.2802628e-02  -6.2281500e-01
  -4.0650586e-01  -1.4946996e+00
   3.1368895e-01  -9.1601506e-01
   4.8821064e-01   2.2419339e+00
  -1.0882994e+00  -1.2053854e+00
  -6.3205031e-01  -7.7524159e-01
   4.8373246e-02  -1.6162522e+00
   1.8186795e+00  -1.7598681e+00
  -6.6089683e-01   6.8957306e-01
   5.9445698e-01  -2.0579208e+00
  -1.1737933e+00   4.1648896e-01
   5.2566817e-01  -2.0580555e+00
  -8.5908222e-01  -5.8377513e-01
   1.2879835e+00  -2.0277309e+00
   1.4289623e+00  -2.5964131e+00
   1.8419243e+00  -2.5651241e+00
   8.8487390e-01  -1.8224447e+00
  -1.0383158e+00  -6.8826913e-01
   2.4492286e-01  -2.3344168e+00
  -1.4742731e+00  -1.5643880e+00
  -1.7491338e+00  -1.5791157e+00
  -2.3747928e-01   1.2639180e-01
  -2.8478618e-01   7.9632164e-01
  -3.4358582e-01  -2.2976743e-01
  -1.7093396e-01   2.1469029e-01
  -3.5450575e-01  -6.6868165e-01
  -2.9505619e-01  -1.4606557e-01
   2.5606277e-01  -1.6839004e-01
   1.3869869e-01  -2.4521041e-01
  -1.3043685e-01  -4.0519911e-01
  -2.9645239e-02  -8.9536210e-01
  -1.5155309e-01  -1.1386851e+00
  -1.3294705e-01  -1.0970177e+00
   2.5142285e-01  -1.3246418e+00
   2.8446538e-01  -2.5259944e-01
   1.8377691e-01  -8.0071773e-01
   5.3441002e-01  -4.3826746e-01
   4.8209279e-01  -8.0180226e-02
   1.0266740e+00   6.2744879e-01
   9.5718731e-01   4.3362755e-01
  -5.8396746e-01  -1.2766333e-01
   5.4199258e-01   4.8548029e-02
  -2.2172410e-03  -4.9830625e-01
   8.3938185e-02   4.9100078e-01
  -1.7377138e-01  -8.3156365e-01
  -3.4405221e-01  -1.7580093e+00
  -2.4713701e-01  -1.8572996e+00
  -2.2851710e-01  -2.1382964e+00
  -9.2022502e-02  -1.4712508e+00
  -1.2439009e-01  -1.5530233e+00
   3.5494756e-01   1.1908758e-01
  -6.5732628e-01  -8.2119035e-01
  -3.1766216e-01  -4.3461610e-01
  -1.9367619e-01  -9.9951925e-01
   4.4887116e-02  -4.7145800e-01
   2.4993090e-01  -2.6980994e-01
  -4.8238369e-01  -1.0003103e+00
   1.9305203e-01  -3.2536341e-01
   5.5894956e-02  -5.0996968e-01
  -1.9942283e-01  -1.0536085e+00
   2.8866727e-01  -5.4681576e-02
  -1.8353774e-01  -5.7420677e-01
   3.2911980e-02  -2.8229611e-01
  -1.6950755e-01   3.1118733e-01
  -1.4164392e-01  -4.2065293e-01
  -1.8119680e-01   5.6202411e-01
  -3.0623520e-01   4.0583497e-01
   1.0046521e-01  -1.3075527e+00
   3.5626197e-01  -1.3376235e+00
   6.3806673e-02  -1.6403782e+00
   2.7804962e-01  -1.1291789e+00
   9.9823440e-02   1.2899715e-02
  -5.4108878e-02   7.0800232e-01
   5.9108865e-01  -9.5880688e-01
   2.4820312e-01  -9.6001419e-01
  -1.4015747e+00  -1.6562315e+00
  -3.3668982e-01  -1.5053239e+00
   2.3124388e-01  -7.2043524e-01
   2.4921501e-01   3.0501037e-01
   3.7279936e-01   2.0974548e-01
  -9.6650878e-02   2.2675047e-01
   1.0250597e+00  -2.0643500e-01
   4.6142231e-01  -7.8468817e-01
  -1.3773857e+00   4.1701876e-01
   2.5998764e-01  -7.7131883e-01
   6.4193657e-01  -8.6654746e-01
   3.0530017e-02  -1.7481426e+00
   2.8751993e-01  -8.7001641e-01
  -8.6582301e-01  -2.6738032e-01
   2.4715066e-01  -1.1200668e+00
  -1.2643959e+00  -4.1701189e-01
   2.9430642e-01  -1.5310856e-01
  -5.3113235e-01  -1.2661236e-01
   9.0796251e-01  -1.1047611e+00
  -2.0487933e-02  -1.8610167e+00
   9.1168458e-01  -1.5608271e+00
   5.8524563e-01  -1.8675782e+00
   6.0871552e-01  -1.4514063e+00
   5.5149383e-01  -1.4396224e+00
  -1.3400480e+00   1.2290728e+00
  -5.6814331e-01   1.1392240e+00
   3.7857647e-01  -2.7465184e+00
   5.6901998e-02  -2.2384418e+00
  -5.0175329e-02  -2.7478761e+00
   2.8658501e-01  -2.0376562e+00
   4.7747677e-01  -2.0889898e+00
   1.7247789e-01  -1.6249685e+00
   1.2806936e-01  -2.9910109e+00
   4.5420289e-01  -2.2821545e+00
   2.0087605e-01  -1.7788502e+00
  -2.8539394e+00   1.3559250e-02
  -8.4175574e-01  -1.8260192e+00
  -8.1832860e-01   5.0833363e-01
  -1.0206139e+00   5.2237490e-01
  -5.3652076e-01  -9.4167847e-02
  -2.9472937e-01  -1.4232439e+00
  -2.1223382e-01  -1.6012744e+00
   1.2866896e+00  -1.9682612e+00
   6.1032569e-01  -1.3746484e+00
  -5.1331629e-01  -9.8841048e-01
  -3.8864296e-02  -1.0067499e+00
   6.2206438e-01   2.9261896e-01
  -2.4943814e-01  -2.0057414e-01
   4.4056708e-01  -7.5267920e-01
   1.1256897e+00  -4.0403004e-01
   4.4046443e-01  -5.1270693e-01
   8.0939768e-01   6.2769390e-01
  -1.0739353e+00  -1.3200217e+00
   4.1529209e-01   3.8246679e-01
  -9.1968553e-02  -1.0551829e+00
  -3.7640174e-01  -1.1869175e+00
  -5.4526526e-01  -1.1628292e+00
  -8.5350582e-01  -1.3765281e+00
  -5.1317834e-01  -7.7957111e-01
  -1.2365284e+00  -1.2678362e+00
   5.8448789e-01   3.9212436e-01
   8.0525726e-01  -2.0299393e-01
   1.3117303e+00  -1.6528842e-01
   7.6461815e-01   1.5240636e-02
  -7.2782918e-01   1.1209934e-01
   1.6243094e-01  -3.6245617e-01
   1.4234757e-01   1.2562676e-01
   3.2195402e-01  -2.5195459e-01
   4.3298746e-01  -5.3613331e-01
  -1.2856837e-01  -7.8825982e-02
  -1.7190862e+00  -4.9401699e-01
   4.1617294e-01  -1.0790648e+00
   2.3147537e-01  -3.8452368e-01
  -1.1198531e-01   4.7496692e-01
  -5.9684171e-01   6.0469093e-01
   8.2024357e-01  -8.7494626e-01
   7.5669885e-01  -8.5022141e-01
   1.6840531e-01   5.3177819e-02
  -2.6128095e-01  -9.9749791e-01
   5.5758996e-01  -1.0182942e+00
  -1.0368885e+00   5.4227257e-01
   2.7596071e-01  -1.0154186e+00
   7.1795174e-01  -1.1345080e+00
   3.2064303e-01  -1.1331090e+00
  -6.8094575e-01  -3.0195449e-01
   2.2317375e-01  -1.3859220e+00
   5.7275427e-01  -1.6584074e+00
  -1.1188296e+00  -3.9858657e-01
   5.0256708e-01  -3.7615264e-01
  -3.1137817e-01  -2.0711652e-01
   8.8809151e-01  -1.4771259e+00
  -8.1781442e-01   2.7041366e-01
   3.4664571e-01   6.7173918e-01
  -7.6376190e-01  -6.4949513e-01
  -6.7093551e-01  -4.4796779e-01
   2.6578813e-01   3.2788181e-01
  -3.6322651e-01   3.6213890e-01
  -7.7155593e-02   6.5460910e-01
  -2.3446692e-01   5.8633032e-01
  -2.5267841e-01   4.6158702e-01
  -4.7483325e-01  -6.7411763e-01
   7.7153109e-01   1.3202900e-01
   2.2793087e-01  -7.0081319e-01
   4.0713853e-01  -1.1655985e+00
   2.9924755e-01  -4.3597566e-01
   5.1877622e-01   2.3100592e-02
  -3.4147801e-01   4.0732453e-01
   2.9960281e-01   2.5972847e-02
   5.4415111e-01  -2.9423638e-02
  -3.6185097e-01   3.7513358e-01
   7.6235680e-01   1.6792139e-02
  -2.1009913e+00  -5.8537958e-02
   1.4776413e+00  -8.7647524e-01
  -1.8392820e-01  -5.9463573e-01
   1.0644381e+00  -8.9530722e-01
   3.3923544e-01  -8.6013348e-01
  -1.7159424e+00   4.2167623e-01
  -2.4522850e+00   1.9241810e-01
   1.2977026e+00  -3.7001671e-01
   2.6171204e-01  -1.1241405e+00
   1.1096357e+00  -1.0354134e+00
  -7.0427627e-01   3.5152898e-02
  -8.7757847e-01   2.9340303e-01
  -5.1032369e-01   4.3644567e-01
  -8.8867513e-02  -1.7873031e-01
  -3.6297653e-02  -3.4057561e-01
  -3.0778559e-02  -4.0339310e-01
   4.6567541e-01  -1.0674395e+00
   6.0958410e-01  -3.9209937e-01
   3.5418046e-01  -2.8055001e-01
   9.7264500e-01  -7.1845201e-01
  -4.0416102e-01  -3.6802001e-01
   4.0402188e-01  -2.6608008e-02
  -4.7527939e-01  -5.9212176e-01
   4.4739600e-01  -1.1567294e+00
  -5.3304683e-01  -5.1688750e-01
  -1.8938543e-01  -7.6853561e-01
   5.9649199e-01  -7.2127205e-01
   6.1757857e-01  -5.3430743e-01
   4.7943439e-01  -7.3358791e-01
  -7.6132212e-01  -8.1108452e-02
  -5.9083695e-01   3.0379002e-01
   4.1779301e-01  -1.2567707e+00
  -1.7255520e+00   8.7647678e-01
   1.0751195e+00  -1.2176060e+00
   8.4926933e-01  -9.2960232e-01
   6.4100864e-01  -1.3206744e+00
  -1.1253998e+00  -3.7955672e-01
  -1.6776942e+00  -3.7373480e-02
   5.6574836e-01  -3.4595761e-01
   1.0376103e+00  -8.0117533e-01
  -1.9162288e+00   9.4300098e-01
   1.1873804e+00  -7.7981046e-02
   9.2609144e-01  -4.0953181e-01
  -1.6182097e+00  -8.8178372e-01
   3.2821836e-01   3.7459563e-01
   8.1507699e-01  -1.8734833e-01
   1.2114010e+00   7.5404310e-01
   2.1482197e-01  -1.0341241e+00
  -2.7211086e+00  -4.2405604e-01
   2.1257173e-01  -1.0972918e+00
   5.2221347e-01  -6.6717341e-01
   8.1363517e-01  -5.3983233e-01
   1.1457270e+00  -1.0352683e+00
   1.4767869e+00  -6.5341993e-01
   3.7951207e-01  -7.9983052e-01
  -1.8749564e+00  -1.1567629e+00
   2.5183872e-01  -1.6060592e+00
  -1.6361030e+00  -2.1725840e+00
   4.7857428e-01  -2.1012796e+00
  -7.5842274e-01  -4.4150634e-01
   6.3511834e-02   1.0410472e+00
   5.8935818e-01   1.1099441e+00
  -4.3493946e-01  -6.5008450e-01
  -5.4653890e-01  -8.4890445e-01
   1.0925823e-01  -1.6374229e+00
  -6.7999606e-01  -1.3609950e+00
  -2.9512702e-01  -5.9010728e-01
  -2.7539938e-01  -1.1524579e+00
   7.9218350e-01  -1.4011934e+00
   4.4668935e-01  -1.1867307e+00
   6.0620538e-01  -1.0554377e+00
   3.8321708e-01  -1.4842114e+00
  -1.0071581e-01  -3.0328030e-01
  -2.6784647e-01   9.2984298e-02
  -1.7159131e-01   3.6823645e-01
   7.6862053e-01   1.3720657e-01
  -8.7515431e-02   2.5459112e-01
  -8.3906277e-01  -6.1294718e-01
   7.2179704e-01  -5.5647924e-01
   5.6230556e-01  -1.3931060e-01
   3.6433858e-01  -7.9541947e-02
   8.3843970e-01  -1.2033562e-01
  -5.7086182e-01  -1.0478720e+00
  -7.4454853e-01  -9.4464435e-01
  -1.2066151e+00  -1.6908709e+00
   7.9605738e-01  -3.5463378e-01
   8.2835726e-01  -3.1170643e-01
  -8.9115882e-01  -1.2604584e+00
  -1.1822769e+00   9.6206874e-01
   3.3960173e-01  -4.8736392e-01
   2.0775206e-01   1.7263465e-01
  -1.2859784e-01  -2.7013177e-01
  -7.1068728e-02  -3.7061481e-01
   5.0335316e-01  -2.7454527e-01
  -1.3545027e-01  -1.5242561e+00
   8.9008153e-01  -1.7908480e+00
  -9.5035670e-02  -9.6635957e-01
  -3.4334891e-01  -1.4552498e+00
   4.5489716e-01  -2.0920091e+00
   2.3028227e-01  -2.1506843e+00
  -6.7018960e-01  -1.1381798e+00
  -2.1935518e-01   1.0032846e-01
  -2.8656268e-01   7.6817145e-01
  -2.9303202e-01  -2.3797034e-01
  -1.6306083e-01   2.2018143e-01
  -3.1420827e-01  -6.7510148e-01
  -2.9871144e-01  -1.3732978e-01
   2.4292457e-01  -8.0338615e-02
   1.2995759e-01  -2.6572054e-01
  -1.0842520e-01  -4.0767350e-01
  -2.7182537e-03  -8.2883946e-01
  -1.3830155e-01  -1.1393369e+00
  -1.0007260e-01  -1.1002262e+00
   2.2027309e-01  -1.3159172e+00
   2.4148853e-01  -2.4318638e-01
   1.4093254e-01  -7.8220005e-01
   4.9917980e-01  -4.2773996e-01
   4.4969190e-01  -7.0837725e-02
   1.1572923e-01  -1.1486889e+00
  -8.9775748e-02  -1.6921978e+00
  -9.4268481e-02  -1.1415947e+00
  -2.0495832e-01  -3.0351975e-01
  -2.5937874e-01   4.8645846e-01
   4.5926873e-02  -1.8498324e-01
   2.5361412e-01  -1.1536049e-01
   4.2325732e-01  -5.1328579e-03
  -5.8791062e-01  -1.0821168e+00
  -5.1008313e-01  -7.6286528e-01
  -3.9519408e-01  -1.1738838e+00
  -5.1466073e-01  -9.8066586e-01
   2.6697747e-01  -3.7924257e-01
   6.0177912e-01   3.9572432e-01
   1.9757755e-01   8.1581682e-01
   7.5136817e-01   1.2577039e+00
  -1.0119375e-01  -9.5330820e-01
   1.0888454e+00  -7.2453396e-01
   3.7262308e-01  -1.3118225e-01
  -1.3611973e-01   2.1367987e-01
   1.5693608e+00   8.8779292e-01
  -5.7601300e-01  -6.3969695e-01
  -8.5287218e-01  -1.0670920e+00
  -6.3080471e-01  -5.8772362e-01
   1.2068592e+00   3.1909152e-01
   3.8956612e-01  -1.9638544e-01
  -9.5528836e-01  -7.4599308e-01
  -4.4775872e-01  -1.0095813e+00
  -5.4349963e-01  -8.1892781e-01
  -2.2036592e-01  -6.1641528e-01
  -1.6333850e-01  -4.5566315e-01
  -4.6482015e-01  -3.1285172e-01
  -5.5253024e-01  -7.4710386e-01
  -4.5407736e-01  -3.5631726e-02
  -4.2032800e-01   3.9254819e-02
  -5.8032622e-01   1.1700683e+00
   8.7127196e-02  -4.8492701e-01
  -2.5299170e-02  -4.2538567e-01
   2.2077137e-01  -1.9462311e+00
   1.4723059e-01  -1.8583775e+00
   1.0621886e-01  -2.3783339e+00
   6.2734789e-02  -2.0308499e+00
   1.9534464e-01  -8.3077744e-01
   6.5433234e-02  -1.5496068e+00
   3.8220967e-01  -2.6754571e+00
   4.4869633e-01  -2.6010658e+00
   3.8178558e-01  -1.6571892e+00
   3.9982888e-01  -1.6781160e+00
  -6.6713982e-01  -1.1367247e-01
  -3.6046813e-01  -5.5295108e-02
  -1.3899531e+00  -1.9582750e-01
  -1.0652826e+00   5.9687513e-02
  -1.1614626e-01  -2.2463966e-01
  -4.2664338e-01  -4.3375088e-01
   6.1375185e-02   1.3533033e-01
  -2.1847011e-01  -6.6567427e-01
  -1.5688794e-01  -1.0082680e+00
   8.6425716e-02  -2.3047494e+00
  -1.9296450e-01  -1.1728178e+00
  -6.9885156e-01  -1.1273409e+00
  -2.3001691e-01  -7.4600763e-01
   8.0964302e-01  -6.9440649e-01
   1.1988361e+00  -9.6426744e-01
   1.2978342e+00  -7.2996556e-01
   1.2355787e+00  -7.2194838e-01
   8.3313141e-01  -1.0469530e+00
  -1.1836809e-01  -1.5600407e+00
   3.2560379e-02   9.5946833e-02
  -3.5332920e-01   1.0948765e-01
  -6.6543222e-01  -6.3896437e-01
   7.5563137e-02  -2.2245130e-01
   5.1729471e-01  -6.0129140e-01
   3.4172321e-01  -1.1229435e+00
   2.6457029e-01  -1.2579417e+00
  -3.5562166e-02  -3.7916240e-01
  -5.9020054e-02   8.1874490e-01
   3.9443980e-01  -2.3355210e+00
  -1.4980720e-01  -2.4437870e+00
   2.1867680e-01  -1.2605908e+00
   6.4799193e-01   6.2206476e-01
  -2.6589635e-01   5.8481141e-01
   1.7449430e+00  -1.7342625e+00
   2.8370992e-01  -3.9288029e-02
   7.8096537e-01  -3.4698561e+00
  -3.3401838e-01  -2.6283996e+00
  -4.0783209e-01  -2.8043445e+00
  -5.3699022e-01  -2.8695305e+00
  -3.0088291e-01  -3.0186222e+00
  -3.3687014e-01  -2.2231827e+00
  -7.6554976e-01  -1.1126556e+00
  -3.3739455e-01  -1.0585653e+00
   5.8532747e-01  -1.4896286e+00
  -9.9693859e-01  -1.4406313e+00
  -2.2387410e-01  -1.5548952e+00
   8.9719513e-02  -6.2388795e-01
  -8.5834769e-01  -9.2161859e-01
  -4.9912631e-01  -6.8502159e-01
  -4.2026518e-01  -8.1356357e-01
   2.5555462e-01  -7.0762516e-02
  -1.6247896e-01  -2.0717825e-01
  -1.6768920e-01  -5.0269803e-01
   1.4229040e-01  -3.7948972e-01
  -3.8809308e-01  -1.0638322e+00
   5.5390601e-02  -1.2568810e+00
   2.6397587e-01  -1.1036907e+00
   3.5225947e-01  -1.0965572e-01
   8.7460604e-02  -4.7641502e-01
   5.1371944e-01  -2.7254019e-01
   3.2834382e-01   6.1976959e-02
   9.4974402e-02   1.4351005e-02
   3.1231167e-01   6.5743305e-02
  -4.4667694e-01  -2.5953428e-01
  -6.4169412e-01  -1.2287908e-01
   4.4156288e-02   1.7938346e-01
   4.6060336e-01  -5.4345514e-02
  -2.0283467e-01  -2.1669390e-01
  -5.9083537e-01  -4.0112056e-01
  -9.0559840e-02  -3.8429770e-02
  -4.5763523e-01  -6.7167917e-01
  -4.0551748e-01  -9.7983941e-01
   8.7930789e-02  -1.2302191e+00
  -4.4686753e-01  -1.1581057e+00
  -9.6765434e-01  -9.7446764e-01
  -5.4390125e-01  -6.6177655e-01
   6.1106587e-01  -9.4289410e-01
   8.9500509e-01  -1.2669178e+00
   9.9058624e-01  -1.1074167e+00
   1.0851111e+00  -9.4451347e-01
   6.1971802e-01  -1.1754100e+00
  -4.7097126e-01  -9.7621687e-01
  -8.6270967e-01  -1.2397115e+00
  -6.4029550e-01  -5.6624914e-01
   1.3042269e-01   2.3068300e-01
  -3.9988227e-01  -4.8575267e-01
   3.3219014e-02  -4.1493430e-01
  -2.8563672e-01  -4.8471024e-01
   6.8059622e-01  -9.5286464e-01
   4.2953752e-02  -9.5437411e-01
   4.6757039e-02  -1.2282189e+00
  -1.3028321e-01  -9.5582431e-01
   6.1705360e-02  -7.6960535e-01
  -3.2377476e-02  -7.4151477e-01
   2.9020522e-01  -6.4492558e-01
   4.3195660e-01  -8.4284498e-01
   7.1624199e-01  -9.6281205e-01
   3.8809824e-01  -7.9403876e-01
  -9.2015881e-01   4.9590201e-01
   4.7348246e-01   9.5416235e-01
  -1.7328496e-03  -1.0480293e+00
  -1.9251404e-01   1.2436115e-01
   3.8203319e-02  -4.6966804e-01
  -1.7707973e-01  -4.3544781e-01
   3.7574290e-01  -6.8852277e-01
   1.0781629e-02  -5.1620100e-01
   1.9463909e-01  -7.8787739e-01
   1.3658069e-01   7.2236567e-03
   6.2055345e-02  -7.8465858e-01
  -5.8610466e-01  -2.4039040e+00
  -4.3532142e-01  -1.6885548e+00
   1.8340127e-02  -5.2386025e-01
  -6.6416208e-01  -1.9083477e+00
   3.7137836e-01   8.0863020e-01
  -2.8863472e-01  -5.7570825e-01
  -2.6207389e-01  -1.3864852e+00
   2.6987583e-01  -2.9882962e-01
   4.0990597e-01  -7.2395753e-01
   1.4520708e-01  -8.5117815e-01
  -1.0928931e-01  -1.4098764e+00
   7.0954170e-02  -1.1285637e+00
   2.1616818e-01  -4.2789660e-01
   8.5059798e-02  -1.0958618e+00
   1.3387411e-02  -8.8929904e-01
   3.4430654e-01  -1.5319933e-01
   4.0100261e-01  -1.2985330e+00
  -3.0728331e-01  -1.7102835e+00
  -7.6558132e-01  -1.0822631e+00
  -6.9084077e-02  -4.8691222e-01
   3.2173543e-01   1.8645470e-01
  -2.2151318e-02  -4.7131966e-01
  -5.8708231e-02  -8.7023487e-02
  -3.0701707e-02  -7.1454979e-01
  -3.2250091e-01  -9.2006586e-01
  -1.8576776e-01  -1.0004837e+00
   2.0772097e-01  -1.2432855e+00
   2.2683535e-01  -1.5695253e+00
   4.7636610e-01  -1.1889652e+00
   9.0154990e-02  -6.9677806e-01
   2.0064791e-01  -1.1965564e+00
   4.9091881e-01  -1.2881188e+00
  -2.5260094e-01  -8.5540155e-01
   2.9091849e-01   3.4297930e-02
   7.5600402e-02  -1.0695436e+00
  -2.3019308e-01  -6.9250880e-01
  -8.3484323e-01  -1.5613384e+00
  -2.0378381e-02  -1.4516516e+00
   1.8771401e-01  -2.1145975e+00
  -9.4300718e-02  -2.4800232e+00
  -2.2849054e-01  -2.6381465e+00
  -1.6061690e-01  -1.6188710e+00
   2.8934448e-01  -3.1808488e-01
   4.5608638e-01   4.1584079e-01
   5.5817309e-01   5.9278395e-01
  -2.8901401e-01   6.1631100e-01
   3.8733117e-02   9.6230997e-01
  -4.1219872e-01   2.5528466e-01
   3.5224666e-01  -2.2644817e-01
   4.5133606e-01  -7.3506375e-01
  -3.5426594e-01  -4.1716023e-01
  -1.1592974e-01  -4.9608026e-01
  -2.3110262e-01  -4.5881443e-01
  -3.8564518e-01  -4.6695493e-01
  -8.9858821e-02  -9.2324551e-01
  -2.9956369e-01  -9.0426283e-01
   3.5071949e-01  -1.2223354e+00
   1.7404887e-01  -1.1434273e+00
   1.3066213e-01  -1.0768497e+00
   3.9081837e-01  -1.0451250e+00
  -2.6297223e-02  -1.8596388e+00
   8.2624511e-01  -1.0782338e+00
   2.6909575e-01  -2.2410148e-01
   1.7566253e-01   3.9455940e-02
   1.0439046e+00   1.1808026e+00
  -7.2163031e-01  -5.5275806e-01
  -1.0619407e+00  -9.3144760e-01
  -4.2212951e-01  -6.7967957e-01
   7.5513847e-01  -2.5788273e-01
   9.5342561e-01   3.6054820e-01
   2.0941431e+00   8.6281145e-01
   3.0300321e-01  -2.1887177e-01
  -1.1293311e+00  -5.9361576e-01
  -9.4497122e-01  -6.6776950e-01
  -8.4387563e-01  -7.0764340e-01
  -6.9500001e-01  -2.7755472e-01
  -5.7544279e-01  -1.6942150e-01
  -1.0379861e+00  -5.6196177e-01
   5.9651423e-01  -1.1812014e+00
   1.2788279e-01  -3.1437805e-01
   1.0659545e+00  -3.2954855e-01
   7.2844381e-01  -5.6730059e-01
   2.3424992e-01  -5.7872273e-01
  -6.5965435e-01   1.9213430e-01
   6.5625406e-01  -1.1052726e+00
   2.2152914e-01  -8.6860893e-01
   4.8558293e-01  -1.1863809e+00
   5.1782664e-01  -8.9628174e-01
   4.4575501e-01  -8.0122272e-01
  -8.6703394e-01  -3.1544516e-01
  -8.8989190e-01  -3.5525621e-01
  -7.8443366e-01  -1.6832544e-01
  -5.0152315e-01  -2.8162312e-01
  -3.3946995e-01  -2.4804456e-01
  -1.5150230e+00  -3.1884276e-01
   3.6750100e-02  -5.1168063e-01
   6.2721379e-01   2.2270081e-01
  -8.1451981e-01  -9.9268824e-02
   1.3535161e+00  -1.5353528e+00
   8.6744883e-01  -2.8542723e-01
   9.0961646e-01  -1.6574818e+00
  -2.3414615e-01  -1.0943403e+00
  -1.6816249e-01  -1.5739850e+00
   2.4407842e-01  -5.3694002e-01
  -5.4801906e-01  -2.1252972e+00
  -2.5011502e-01  -5.6816810e-01
  -2.3958459e-01  -8.2369114e-01
  -3.3136807e-01  -3.6971095e-01
   6.2314447e-02  -5.5696253e-01
   2.0516624e-01  -1.0598408e+00
  -1.5957730e-02  -1.2691274e+00
  -5.0394500e-01  -1.1584428e+00
  -4.6801481e-01  -8.5607581e-01
   1.2856382e+00   4.3320387e-01
  -5.6655313e-01   7.5453623e-03
  -2.1894147e-01  -2.1192646e-01
   5.9709872e-01  -9.9831514e-01
  -4.2137739e-01  -1.5585472e+00
  -6.8038710e-01  -1.8045850e+00
  -2.8443179e-01  -1.8646437e+00
  -5.8217691e-02  -1.6143613e+00
   9.3536660e-01  -2.1016756e-01
   3.6849812e-01  -1.2768395e+00
  -4.6916902e-01  -1.0540966e+00
  -4.6899677e-01  -7.3712675e-01
   1.0675096e+00   6.7622013e-01
  -3.0328556e-01  -1.0507498e+00
   3.4830073e-01   1.3449736e-01
   1.8299372e-01  -8.5707574e-02
   6.4019633e-01  -6.9333843e-02
   2.7399484e-01  -9.4762723e-01
   1.2489287e-01  -7.6328735e-01
  -8.5798931e-01  -9.2683100e-01
  -4.4444267e-01  -1.8156121e+00
  -5.9170800e-02  -1.2077305e+00
   5.4921869e-02  -1.1074907e+00
  -7.2562107e-02  -6.0666267e-01
  -7.2305514e-01  -1.1709804e+00
   2.7967285e-01   3.6292504e-01
   1.2022306e-02   1.4971797e-01
   2.4022452e-01   2.8192146e-01
  -1.8509727e-01  -3.5142118e-01
  -9.5579200e-01  -1.1613656e+00
  -2.9752834e-01  -2.3353414e-01
  -2.7374614e-01   3.8610592e-02
   6.8481889e-01  -8.1288643e-01
   2.1959386e-01  -1.0544032e+00
   5.1448271e-01  -1.5795574e+00
  -1.2372037e-01  -2.1339023e+00
   9.7329420e-02  -2.2358814e+00
   1.4917025e-01  -2.1020927e+00
  -1.9924072e-01  -1.3523448e+00
   2.6848388e-01  -1.8602390e+00
  -1.1350976e-01  -1.2361069e+00
  -1.6482561e-01  -8.2601346e-01
   3.7958118e-01  -8.3884789e-01
  -1.8678855e-01  -6.9916449e-01
  -3.4123625e-01  -5.9684330e-01
   2.2353182e-02  -1.5435060e-01
  -3.4417162e-01  -4.5062671e-01
  -9.4276088e-01  -3.3475109e-01
  -3.5024097e-01  -3.6620059e-01
   1.2575616e+00   3.1867602e-01
   1.3669813e+00   1.1519387e-01
  -5.0083470e-02  -7.0865258e-01
  -1.0955759e+00  -6.4781184e-01
   2.6560661e+00  -8.6819944e-01
  -7.5646614e-01  -2.9919047e-01
  -1.9911256e-01  -2.5612194e-01
  -1.0365257e+00  -2.3356158e-01
  -4.7187570e-01  -8.8500625e-01
   2.8219399e-01  -7.9834207e-01
   7.4971523e-01  -4.4503894e-01
  -1.3489527e-01   9.9085371e-01
   4.9245425e-01  -2.8475702e-01
  -2.2868236e-01   3.9005848e-01
  -5.4355358e-01  -2.8182320e-02
  -9.3372727e-01  -1.0403176e+00
   7.8158332e-01  -8.6898396e-01
   1.1640741e+00  -9.5526081e-01
   7.3203920e-01  -1.2288487e+00
   1.8010235e-01  -1.1972578e+00
  -4.2958991e-01  -1.1482926e+00
  -5.5395430e-01  -1.1657930e+00
   1.5220027e-01  -5.6310077e-01
  -3.0661748e-01  -3.9825119e-01
  -6.8861772e-01   2.5261714e-02
  -2.4284907e-01  -7.2735760e-01
  -3.6108563e-01  -1.1797348e+00
  -4.3645154e-01   5.6135732e-01
  -8.1634484e-02  -1.0232007e+00
   8.7917166e-01  -5.4702162e-01
   6.9457626e-01  -1.5298153e+00
   1.8975508e-01  -1.8648211e+00
   1.3119761e-01  -6.0042943e-01
  -4.8913629e-01   3.8593297e-01
  -1.2395130e-01  -5.5910033e-01
  -1.2272858e-01   4.4782516e-01
   1.7635289e-01  -1.8261978e+00
   1.2288608e-01  -2.1197564e+00
   3.5030629e-02  -2.1853220e+00
   3.9889254e-01  -2.0070992e+00
   1.2621440e-01  -1.2293559e+00
  -9.3193503e-01  -8.9368167e-01
  -4.1440951e-01  -1.0463091e+00
   6.4216203e-01  -5.7696973e-01
  -3.7226647e-01  -6.2391667e-01
  -6.2640344e-02  -7.4274273e-01
   7.3190040e-01  -7.6429088e-01
   6.9499898e-01  -1.6192016e+00
   2.9240921e-01   1.8959638e-01
   2.7328013e-01   1.4478660e+00
   9.6558628e-02  -5.4430287e-01
  -9.8938551e-02  -2.6848005e+00
  -8.2292705e-01  -1.5897214e+00
  -3.1275922e-01  -1.4671956e+00
   2.6203219e-01  -1.9358782e+00
   9.8695617e-02  -1.0420059e+00
   1.1291969e+00  -5.3680341e-01
  -1.0439465e+00  -1.5452117e+00
  -1.5589683e+00  -1.6235617e+00
   2.5846759e-01  -6.6054710e-01
  -5.1523035e-01  -2.2503540e-01
  -5.9142449e-01  -6.3195906e-01
  -5.2426273e-01   5.9882885e-02
   1.1664859e-01  -1.1652115e+00
  -6.7822597e-01   1.3087592e+00
   3.4705606e-02  -3.6699472e-01
  -8.3363271e-02  -2.8023413e-01
   2.4075194e-01  -1.8103965e+00
   1.5147413e-01  -1.7466481e+00
   1.3044069e-01  -2.2569091e+00
   9.9781625e-02  -1.9092945e+00
   7.1339898e-02  -7.8384444e-01
   5.7428248e-02  -1.4434158e+00
   4.1797560e-01  -2.5399350e+00
   4.7445427e-01  -2.4635456e+00
   3.7791589e-01  -1.5383965e+00
   2.1959032e-01  -1.5877490e+00
  -7.1296453e-01  -1.5607461e+00
  -1.9820467e-02  -5.1810737e-01
  -9.1549885e-01  -1.7638815e+00
   3.7855467e-01   7.0191771e-01
  -1.9880426e-01  -6.0398379e-01
  -3.2937034e-01  -1.5223640e+00
   2.8275299e-01  -4.5357860e-01
   2.7923567e-01  -6.4490072e-01
  -2.2230814e-02  -7.9061893e-01
  -3.5374426e-01  -1.3066103e+00
   1.1230245e-02  -1.1384366e+00
   2.8973077e-01  -1.3738862e+00
   1.6134705e-01  -1.0964116e+00
   8.2909576e-02  -9.6484726e-01
   4.7270580e-01  -2.5897482e-01
   5.9396675e-01  -1.1169993e+00
   3.5936666e-02   1.0485323e+00
  -4.3502759e-01   2.9894036e-01
   2.9332042e-01  -1.2036462e-01
   4.4370873e-01  -6.9113066e-01
  -3.6429227e-01  -3.8802314e-01
  -1.2226044e-01  -4.7323896e-01
  -2.3961182e-01  -4.1221032e-01
  -3.9287012e-01  -4.4555806e-01
  -9.8535371e-03  -8.8966992e-01
  -3.4613326e-01  -8.8688594e-01
   3.4349270e-01  -1.1649729e+00
   1.8725817e-01  -1.0768482e+00
   1.3745675e-01  -1.0344876e+00
   4.6887558e-01  -9.8348467e-01
  -5.2185991e-01  -8.8829135e-01
   2.5575650e-01  -9.3759049e-01
   7.7980112e-01  -6.7590694e-01
   1.3804607e-01   8.9156458e-01
   5.2780981e-01  -4.9448474e-01
  -5.1086692e-02   3.6060285e-01
  -4.2765168e-01   3.2819768e-02
  -1.0049548e+00  -9.5652130e-01
   7.2667236e-01  -1.1508300e+00
   1.0629290e+00  -1.2066339e+00
   6.3679280e-01  -1.4498609e+00
   6.3203250e-02  -1.3023098e+00
  -5.2762051e-01  -1.1547163e+00
  -6.5447085e-01  -1.1493921e+00
   1.4591708e-01  -6.8691270e-01
  -2.9001635e-01  -4.4347265e-01
  -5.7618392e-01   4.4890704e-02
  -2.8308329e-01  -7.7790490e-01
  -6.8094548e-02   8.0495203e-01
   2.4874577e-01   1.2503348e+00
  -8.5960736e-02   4.0432348e-01
  -2.1412038e-01  -7.5892309e-01
  -4.9709031e-01   1.0255872e-02
   1.9418911e-01  -2.1069187e-01
   2.1967056e-01  -1.2436663e+00
   6.6190664e-02  -1.2211124e+00
  -1.7751176e-01  -9.4802966e-01
   5.7158175e-01  -2.0729248e+00
   2.2100694e-01  -1.2839798e+00
   1.2856447e-01  -1.2631654e+00
  -6.0717154e-01  -4.0287906e-01
  -1.9979418e-01   5.0327500e-01
  -2.6251909e-01   3.3318679e-01
  -3.5152048e-01   6.4933512e-01
  -2.0362095e-01   7.5729816e-01
  -5.2904041e-02  -2.1439729e-01
   1.7842092e-02  -2.9093223e-01
   2.6891172e-01   3.7230834e-01
   2.4085188e-01  -1.0574471e-02
   3.8640427e-01  -5.8235399e-01
  -4.8100344e-01  -8.2233055e-01
   5.1867404e-01  -3.9912339e-01
   1.9093609e-01  -1.3036521e+00
  -2.8349705e-01  -1.3808268e+00
  -1.3122231e-02  -1.8148918e+00
   2.7755457e-01  -1.0380099e+00
   1.9537258e-01  -1.0408412e+00
  -1.0247472e-01  -1.6803494e+00
  -1.4609106e-01  -1.6574897e+00
  -3.7634713e-01   1.0741457e+00
  -1.0322748e+00   9.9471920e-01
  -4.9309025e-02   9.2525140e-01
  -1.7921339e-01   7.8889566e-01
  -1.3830752e-01   1.2018523e-01
  -7.1618206e-02  -5.4084527e-01
   7.6510058e-01  -4.2096918e-01
   4.2614659e-02  -1.7565122e-01
  -5.0346220e-01   4.0522852e-01
  -1.2652629e-01  -8.6058855e-01
  -1.3731561e-01  -8.8453815e-01
  -4.6211556e-01  -1.6232108e+00
  -9.2355360e-01  -1.7470787e+00
   8.8615716e-01  -3.0391067e-01
   6.3248178e-01  -1.3570058e-01
   9.2325769e-01  -3.7021538e-01
   6.2209313e-01  -2.7665799e-01
   1.2833831e-01  -1.1199476e+00
   1.5978500e-01  -1.1045412e+00
   6.9840207e-02  -2.0314331e+00
  -7.4622692e-01  -1.2483432e+00
   9.7472442e-01   5.2583434e-01
  -9.9380690e-01  -1.2377144e+00
   8.7587578e-01  -3.6521606e-01
  -1.5474847e+00  -1.0568904e+00
  -1.7262917e+00  -7.6603481e-01
  -9.9226706e-02  -1.3540722e+00
   5.8727234e-02  -1.4858799e+00
   6.5685285e-01  -1.2091989e-01
   8.6462811e-01  -7.7452069e-01
   8.4328737e-02  -2.4144538e-01
   5.4065214e-01  -1.2162252e+00
   8.2762240e-01  -1.0142566e+00
  -1.2356772e-01  -7.5090055e-01
  -2.8807604e-01  -8.5966933e-01
   3.0320307e-01  -8.7191765e-01
   2.8123597e-01   8.5096691e-02
   4.6995332e-01  -1.1484509e+00
   1.5083247e-01   1.4748618e+00
  -5.6377268e-01  -1.4061752e+00
   3.3416005e-01   1.7848614e+00
   8.4195647e-02  -9.0348849e-01
  -5.3757553e-02  -4.9068122e-01
  -2.0737763e-01  -8.1004453e-01
  -1.7503394e-01  -8.2597547e-01
   3.6945255e-01  -9.0534219e-01
   3.3417826e-01  -1.3855451e+00
  -2.5711254e-01  -1.4742288e+00
  -5.8735912e-01  -4.9519718e-01
  -7.1154105e-02  -5.0140444e-01
  -2.1256412e-01   5.1324802e-01
   3.8309484e-02   9.3133864e-01
   2.2183441e-01   6.9784515e-01
   4.3297146e-01   8.9135220e-01
   3.2622104e-01   3.5456019e-01
   2.8791015e-01  -2.1546365e-01
  -4.8821806e-02  -2.5281853e-02
  -3.0511543e-02  -6.0408573e-01
   7.1674416e-02  -1.0772030e+00
   3.1423640e-01  -8.7244456e-01
  -1.8559071e-01  -1.1772785e+00
  -2.0044981e-01  -1.1248133e+00
   3.8440742e-02  -1.6883383e+00
  -5.0788009e-01  -1.3244916e+00
  -6.1971982e-02  -1.8190473e+00
  -1.4036376e-01  -1.5421116e+00
  -3.4344428e-01  -1.6602479e+00
  -5.2694365e-01  -1.9127223e+00
  -2.3571159e-01  -2.1696158e+00
   2.4870139e-02  -1.1580787e+00
  -5.3337346e-01  -1.5425879e+00
  -8.5873351e-01  -8.2513631e-01
   3.5635611e-02  -1.0503778e+00
  -9.5866733e-02  -1.2900751e+00
  -2.9603282e-01  -5.4190949e-01
   8.0094452e-02  -2.3870848e-01
   4.3174171e-01  -1.7811198e-01
   4.1336693e-02  -7.8157849e-01
   2.5140786e-01  -6.4912998e-01
   3.6674863e-01  -1.2256351e-01
  -1.7085978e-01  -4.2928547e-01
  -3.3388946e-01  -1.2177670e+00
   4.5924221e-01  -2.4565487e-01
   6.6557046e-01  -3.9900960e-02
   6.9476322e-01  -4.8046288e-01
  -3.4526823e-01   6.5927692e-01
  -4.8845510e-01   2.1706975e-02
  -3.9702046e-01  -4.0864257e-01
  -9.3727020e-01   6.9681836e-01
   1.0922030e-02  -5.4658315e-01
  -2.3769188e-01  -6.1180960e-01
   4.8248123e-01  -2.1275418e+00
  -1.8521586e-01  -1.4647558e+00
   1.2811113e-01  -2.0602756e+00
  -4.3676598e-02  -2.1285529e+00
  -4.9022652e-01  -1.9001959e+00
   3.8353013e-02  -1.7402980e+00
   5.6000797e-01  -6.7556731e-01
   7.5831739e-01  -1.5669282e+00
   7.4549551e-01  -1.1345582e+00
   3.8573920e-01  -1.0122356e+00
   1.5397368e-02  -1.1854962e+00
  -3.3290162e-02  -5.6925951e-01
   8.4391179e-01  -1.0032775e+00
   3.6168640e-01  -3.5048716e-01
  -9.7617620e-02  -3.4891133e-01
   3.2013554e-01   3.8664927e-01
   1.0232957e+00  -1.6927281e-01
  -3.2681381e-01  -1.3863750e-01
  -4.1184440e-01  -1.1663128e+00
  -3.1846367e-01  -7.2254911e-01
  -1.9541834e-01  -8.6150185e-01
  -2.9625096e-01  -2.3884870e-01
  -2.0690654e-01  -1.0460587e-01
  -6.6242394e-01  -1.4485137e-01
  -6.1093478e-01  -7.7974165e-01
   1.2366069e-01   1.0454551e+00
   3.1023199e-01  -6.5275067e-01
  -1.2600627e+00   5.7264076e-01
   9.0677433e-02  -7.9846268e-01
   4.5962637e-01  -6.3417807e-01
   4.6607727e-01  -1.2444556e+00
  -2.8078508e+00   4.3464937e-01
   1.3552691e+00  -9.7003315e-01
   1.4551944e+00  -5.6118493e-01
   6.8588218e-01  -6.1823089e-01
   9.9572811e-01  -7.0806306e-01
   1.5817173e+00  -8.1169318e-01
   1.1246766e+00  -1.1958279e+00
   3.7526884e-01  -1.2817955e+00
  -9.9705060e-01   2.3836420e-01
  -1.0079104e+00   2.2761584e-01
  -2.3402011e+00   4.6986875e-01
  -6.3346906e-02  -1.0448968e+00
   1.1245841e-01  -8.7630068e-01
  -5.8696261e-02  -6.8947133e-01
  -3.0883776e-01   3.6570533e-02
   2.1808234e-01  -7.7812937e-01
   3.1930401e-02  -1.2265334e-01
   3.8836380e-01  -4.9717455e-01
   1.3448610e-01   6.4059526e-02
  -2.0678249e-01  -4.2995721e-01
  -2.4765764e-01  -3.2038600e-01
   5.4384504e-01  -2.8089025e-01
   3.1180210e-01  -5.6016127e-02
   3.6724703e-01  -9.2358923e-02
   1.2808987e+00   3.6213742e-01
  -4.2521199e-02  -7.0473263e-01
  -5.9178913e-02  -6.5358990e-02
  -7.6425822e-01  -5.5820835e-01
  -2.7143660e-01  -3.3311509e-01
  -1.5559397e-02  -2.1434240e-01
   1.6881059e+00   8.9833796e-01
  -2.7671118e-01  -1.0324621e+00
  -4.1802503e-01  -1.9358775e-01
  -2.7348318e-01  -1.3135505e+00
  -4.3170830e-01  -9.6694378e-01
  -8.2955802e-01  -8.6024145e-01
  -8.0945866e-01  -1.2274732e+00
   3.6130735e-01  -9.0974920e-01
   2.5655728e-02  -8.6927932e-01
   3.6309395e-01  -7.8034720e-01
   3.4943704e-01   1.0129071e-01
  -1.0356210e-01  -1.1606198e-01
   3.2365638e-01  -4.7045223e-01
   2.6756012e-01  -3.0609720e-01
  -6.4277060e-02  -1.0954419e+00
   5.5703309e-02  -5.6031679e-01
  -1.7049970e-01  -5.6546493e-01
  -2.5149911e-01  -8.8184511e-01
  -9.3371329e-01  -1.4929200e+00
  -7.1344476e-02  -8.8300878e-01
  -1.5151814e-01   2.3669990e-01
  -1.1378325e+00  -7.2257151e-01
  -1.3411924e-01  -1.5359414e+00
   8.3103457e-02  -1.1880921e+00
   5.9896774e-02  -1.8265909e-01
  -5.4067440e-01  -1.1139834e+00
   3.6077306e-01  -7.6371918e-01
   7.7545342e-02  -6.4515323e-01
  -6.5077799e-01  -1.2350242e+00
  -5.6242774e-01  -1.4212721e+00
  -4.1342028e-01  -1.2566898e+00
  -2.1968947e-01  -5.7189030e-01
   9.9076106e-01  -3.5430799e-01
   5.7650703e-01  -5.9174123e-01
   7.8762350e-01  -3.9649752e-01
   4.9815155e-01  -1.9678357e-01
   2.2457981e-01   6.6471739e-02
   1.1954799e+00  -3.9982486e-01
   6.3155595e-01  -1.4694016e-01
   1.3993891e+00  -4.3567237e-02
   1.1927558e-01  -1.6415965e-01
   6.4401324e-01  -6.7321561e-01
   5.5584589e-01  -8.4660497e-01
  -1.5592200e+00  -3.5382144e-01
  -2.4830681e-01  -8.0079779e-01
  -1.0364845e+00  -5.0871118e-03
   3.7307791e-01  -8.7304183e-01
   4.5937597e-01  -8.2951821e-01
  -2.4808296e-01  -7.4031532e-01
  -1.1762093e+00  -3.3405004e-01
   1.1598122e-01  -5.9237868e-01
  -8.4005033e-02  -6.1383357e-01
  -1.1416861e+00  -3.6631404e-02
   1.2575065e-01  -1.4599552e+00
   4.5066404e-01  -2.2095303e+00
   1.1286138e-01  -1.1148918e+00
  -6.8557949e-01  -1.9289538e+00
   1.9387878e-01   5.8172905e-01
  -9.1498204e-01  -2.0802105e+00
   4.9342174e-01  -4.9710737e-01
  -1.6986337e-01  -7.4867453e-01
  -1.7217067e+00  -1.8347721e+00
   9.4131999e-02  -1.7368642e+00
   7.6839297e-02  -2.2378126e+00
   1.7709195e-01  -1.8038968e+00
   1.5532404e-01  -3.6453529e-01
   6.5268886e-01  -8.5333223e-01
  -2.7852434e-01  -6.8221712e-01
   4.9677108e-01  -1.3314979e+00
   7.4123212e-01  -1.0069431e+00
  -2.8734024e-01  -5.2345380e-01
   1.2046890e+00   5.3970864e-01
  -3.2374108e-03   6.4853608e-01
  -8.1942315e-01  -3.1385462e-01
  -4.1669231e-01  -1.5346595e+00
  -2.0795942e+00  -1.8249559e+00
  -1.7323247e+00  -1.8834781e+00
  -9.7467467e-01  -1.3636744e+00
  -1.5281639e+00  -1.0332593e+00
   9.2542955e-01  -6.8192500e-01
   1.1092190e+00  -5.6269218e-01
   2.3091525e+00  -3.1557260e-01
   2.2929606e+00  -4.9687232e-01
   1.2483084e-01  -3.5069513e-01
  -2.5208523e-01   4.1022113e-01
  -8.3521322e-01  -3.3025111e-01
  -3.1732804e-01  -4.9388625e-01
  -1.3326910e-01   5.0224629e-01
  -5.9273167e-01  -5.3328292e-01
  -3.4986280e-01   3.9975163e-01
   8.5870993e-02  -5.6289902e-01
   5.5034817e-01   1.5832860e-01
   4.8880962e-01  -4.5390894e-01
   3.2216158e-01  -1.0711565e+00
   1.5909522e-01  -1.0171186e+00
  -8.2918505e-02  -1.3725586e+00
   5.7267429e-01  -1.0653855e+00
  -8.1505334e-02  -1.8784943e+00
   3.4112318e-01  -1.3529611e+00
  -1.4135877e+00   6.2018949e-01
   1.6333345e-01   5.8796402e-01
   9.5820139e-01  -4.0132895e-01
   5.2771623e-01  -3.1061584e-02
   8.4071578e-01  -9.3490831e-01
   6.6227098e-01  -1.2908293e+00
   6.1534189e-01  -1.5450228e+00
  -1.1201964e+00  -8.8874560e-01
  -9.3974719e-01  -6.8491406e-02
  -6.2353422e-01   2.1752843e-02
   3.2948576e-01  -7.8385133e-01
  -1.9977833e-01  -5.8187656e-02
  -6.8273794e-02  -2.7779357e-03
   6.6303583e-01  -3.5624167e-01
   6.4827983e-01  -2.6030930e-01
   7.7619809e-01  -1.7047639e+00
   2.0734124e-01  -1.3682111e+00
  -6.2714156e-02  -1.3922464e+00
   1.2143117e-01  -1.4559205e+00
   2.5172570e-01  -5.4140292e-01
  -3.8449139e-01  -7.5361907e-01
  -8.7898699e-01  -9.6570883e-01
  -2.9692594e-01  -1.0399857e+00
  -7.7684125e-01  -7.3264332e-01
  -5.9831975e-01  -1.7629539e+00
  -3.4635493e-01  -1.9716212e+00
  -3.6055537e-03  -1.1059303e+00
  -5.5345721e-01  -1.4176739e+00
  -7.9998181e-01  -6.5597748e-01
   3.1335550e-02  -9.4567172e-01
  -1.2444559e-01  -1.2569021e+00
  -2.1516235e-01  -4.3914097e-01
   1.6627051e-01  -1.8865018e-01
  -1.7991814e-01  -9.3359235e-01
   5.6531064e-02  -6.8501718e-01
   3.1353442e-01  -5.4460763e-01
   4.5281729e-01  -8.0181763e-02
  -8.8929002e-02  -3.8419789e-01
  -3.0332480e-01  -1.1355738e+00
   5.7766288e-01  -2.4129432e-01
   7.7879785e-01  -3.1878152e-02
   8.3654956e-01  -5.2589027e-01
  -5.6665881e-01   6.0841364e-01
  -2.9549601e-01   9.6835710e-01
  -2.2408635e-01   9.1154536e-01
  -1.1971626e-01   7.0785230e-01
  -2.1289598e-02   3.8868359e-01
   2.2979495e-01  -2.4727447e-01
  -2.6443876e-01  -4.8356997e-01
  -2.3800124e-02  -6.2226559e-01
   3.9572799e-01  -6.9936234e-01
   4.1528234e-02  -9.9809942e-01
   1.3540569e-02  -8.8399309e-01
   4.2879124e-01  -1.3946678e+00
  -2.2030930e-01  -1.4243691e+00
   3.7830900e-01  -1.5770845e+00
   2.0001295e-01  -1.4976366e+00
   4.8090276e-02  -1.7167313e+00
   4.6578359e-01   3.4166124e-01
   2.2430440e-01  -3.7238951e-02
   4.9623065e-01   4.5354470e-02
  -4.3622969e-01  -1.0071951e+00
  -2.6378255e-01  -9.0913052e-01
  -1.3701758e-02  -1.0816267e+00
   1.4097007e-02  -1.0776121e+00
   4.7484534e-01  -3.9923416e-01
   2.0203171e-01  -1.2148306e+00
  -1.8644539e-01  -1.3991834e+00
   1.6923329e-01  -8.1746206e-01
  -4.1480108e-01  -7.8278276e-01
  -3.0891405e-01  -8.0966181e-01
  -4.2265147e-01  -1.3518948e+00
  -4.0316662e-01  -6.6833332e-01
  -2.0301789e-01  -1.3420981e+00
   3.1375345e-01  -1.0301951e+00
  -7.6247031e-01  -1.1959651e+00
  -9.7572180e-01   9.0716395e-02
   4.1396200e-01  -3.2532949e-01
   4.0761657e-02  -5.5711589e-01
   1.0705969e-01  -3.9939508e-01
   2.7218744e-01  -1.3612545e+00
   1.1759690e-01  -1.4880707e+00
   1.0163104e+00  -9.0670565e-01
  -1.4293204e-01  -6.8932799e-02
  -1.3927979e-01   6.0558466e-02
   1.2132227e-02   2.1571435e-01
   3.3282465e-01   1.4896344e-02
   1.5797431e+00   6.6826244e-02
   3.7941269e-01  -1.6259887e-01
  -3.2367163e-01  -4.7205056e-01
  -7.9013818e-01  -5.2545696e-01
  -1.8633922e-01  -1.0661690e+00
  -6.7996653e-01  -1.3755589e+00
  -7.5776795e-01  -1.3015195e+00
  -1.9025103e-01  -1.0858463e+00
  -8.4012040e-02  -6.7584442e-01
   5.4567475e-01  -9.9333783e-01
   5.0731598e-01  -3.3459637e-01
  -9.9246593e-01  -1.2348581e+00
  -6.4241565e-01  -1.0808950e+00
  -2.9473089e-01   5.9794153e-02
   1.2570276e-01  -3.2983416e-01
  -3.1894180e-01  -1.6788184e+00
   5.0263088e-01  -1.1967760e-01
   1.0211987e+00  -5.9448005e-01
   2.9517088e-01  -6.5926361e-01
   1.8687579e-01  -1.1978255e+00
   4.0136281e-01   1.0489855e-01
   4.1128400e-02  -7.6804532e-01
  -2.0648737e-01  -1.5651667e+00
  -4.1311261e-01  -1.8030959e+00
  -1.0351577e-01  -2.6631690e-01
   3.9759975e-01  -7.8788275e-01
  -1.2679782e-01  -1.0394388e+00
  -1.3148302e-02  -1.0173013e+00
  -6.0350226e-01  -7.8176603e-02
   3.5825631e-01  -4.7325439e-01
  -3.0371954e-01  -4.3124196e-01
  -6.9491264e-01   3.3038340e-01
  -9.3759164e-01  -1.3845994e+00
  -4.1432826e-02  -1.5738740e+00
   7.2308685e-02  -1.8703074e+00
  -2.3944989e-01  -8.9939168e-01
  -8.3747190e-02  -3.5004643e-01
   2.5332168e-02  -4.7363283e-01
   7.7709970e-01  -1.6333408e+00
   1.0557694e+00  -1.5949377e+00
   7.5553583e-01  -1.0936535e+00
   2.9549838e-01  -1.0641091e+00
   2.0232221e-01   4.8345733e-02
   5.1002189e-01   1.4620902e-02
   7.1526902e-01  -7.0099700e-01
   1.2998231e-01  -7.6747836e-01
  -2.9338147e-01  -7.7649422e-01
   6.4494790e-02  -7.2063840e-01
  -1.1497277e-02  -8.4473905e-01
  -4.7698856e-01  -1.7303086e+00
   5.5247042e-02  -1.4665801e+00
   1.3262008e-01  -1.7335893e+00
   1.9064554e-01  -1.4798136e+00
   1.5458280e-01  -1.3416156e+00
  -2.4007407e-01  -1.0549468e+00
  -2.5467978e-01  -7.7440821e-01
  -5.6687414e-01   4.7342959e-02
  -6.0718876e-01  -4.8194377e-01
  -5.5160455e-01   1.4246358e-01
   1.2922118e+00  -2.6039274e-01
  -1.3075592e-01   8.8005728e-02
   5.1334180e-01   2.5169128e-01
  -1.4399105e-01   1.4953653e-01
   6.9282696e-01   4.2784523e-01
   1.4605248e-01   2.4718125e-01
  -1.8785430e+00  -1.6613326e+00
  -7.9591894e-01  -1.8180093e-01
  -1.6118574e-02  -2.8314555e-01
  -1.2025826e-01  -4.3525644e-01
   5.3919972e-02  -5.3088184e-01
   4.9931966e-01   4.4665304e-01
   1.1414211e-01   3.5566504e-01
   2.8279397e-01  -2.7738023e-01
   4.2581533e-02  -4.3058939e-01
   4.5962316e-01   6.8643067e-01
   5.9658981e-01  -3.6497652e-02
   2.2828464e-01  -1.6651864e-03
   1.2353621e-01   1.2108353e+00
   2.7267903e-01   7.9395978e-01
   1.8802955e-01  -6.1996886e-01
   1.0087845e-01  -1.3550406e+00
   2.7938336e-01   9.2074046e-03
  -7.5370292e-01  -2.1486450e+00
  -2.9424889e-01  -1.8914743e+00
  -6.7559930e-01  -2.0969234e+00
   1.2990140e-02  -1.7436919e+00
  -3.9765101e-01  -2.6210721e+00
  -3.4980387e-01  -3.0801079e+00
  -1.8595067e-01  -3.5624995e-01
   1.4601186e-01  -8.9511871e-01
   2.4895047e-01  -8.1825529e-01
   8.6555664e-01   7.1445121e-01
  -2.7144900e-01  -1.4212998e-01
  -1.1176662e-02  -8.8713817e-02
   7.1663828e-01   4.2133762e-01
  -5.8993014e-01  -1.0906918e+00
  -4.0805225e-01  -6.7097258e-01
   1.1219017e+00   2.3980112e-01
  -4.8330668e-01  -2.5353500e-01
  -2.0610256e-01  -8.5079992e-01
  -7.9192699e-01  -1.1483193e+00
  -1.0890791e+00  -1.2719381e+00
   6.0079281e-01   2.2020138e-01
   5.4613402e-01  -1.6753053e-02
  -3.4848992e-01   7.0091841e-02
  -1.6275389e-01  -1.5453429e-01
  -7.2705967e-01  -6.5092634e-01
  -1.0226181e+00  -2.6425696e-01
  -1.3308379e-01  -1.4769183e+00
   2.5785242e-01  -1.9969317e+00
   1.3111588e+00  -1.3868407e+00
   2.3166849e-01  -1.6007539e+00
  -4.3231899e-01  -1.6478501e+00
   1.9062093e-01  -1.5197498e+00
   5.9167021e-01  -9.0281203e-01
   6.4285613e-01   1.0110251e+00
   1.0633885e-01   1.2174728e+00
  -1.9670847e-01  -8.2800323e-01
  -3.0913304e-01  -1.1615163e+00
  -5.4096074e-01  -9.8306639e-01
  -4.2105453e-01  -1.9255960e+00
  -5.8220907e-01  -1.0846985e+00
   4.6909811e-01   1.5995549e-01
  -4.7604310e-01  -4.9510837e-01
  -4.8704291e-01   4.4608983e-01
   2.0401083e-01  -1.6476530e-01
  -1.1291444e-01  -3.0094493e-01
   3.4480366e-01  -6.7218563e-01
   1.0189727e-02  -1.7995974e+00
  -1.2136594e-02  -1.6844866e+00
  -8.6751346e-02  -1.4948045e+00
   8.5482771e-02  -5.1953047e-01
   9.2815427e-01  -1.3349183e+00
   4.1179730e-01  -1.9022971e+00
   5.1545030e-01  -1.2057220e+00
  -2.4987422e-01  -1.3572510e+00
   1.4595831e-02  -4.5026675e-01
   6.0719155e-01  -1.7505352e-01
   4.2972767e-01  -1.4275656e-01
   6.4288069e-01  -1.6470782e-01
  -6.7892608e-01  -1.0420385e+00
   1.3234821e-01  -7.6539180e-01
  -8.0212980e-01  -1.1930388e+00
  -1.5264596e-01  -5.7716945e-02
  -1.6382585e-02  -1.1864292e+00
  -4.0676156e-01  -1.6262718e+00
  -8.0198048e-01  -1.9007210e+00
   5.3974210e-01  -1.2977229e-01
   3.8297339e-01  -3.4604375e-01
   1.2220292e-01  -1.6763630e-01
  -1.2585504e-01  -2.4461851e-01
   1.1301914e-01  -1.3954206e-01
  -1.2792080e-01  -1.7363985e+00
   5.5247117e-01  -8.2637276e-01
   2.6765696e-01  -9.9916797e-01
   1.3501733e+00  -7.6726613e-01
   2.7481267e-01   5.2225695e-01
   7.9566640e-01  -3.0657516e-01
   3.0751954e-02  -1.2864073e-01
  -8.2405750e-01  -1.4316890e+00
   4.1582461e-01  -4.5565144e-01
   2.2057228e-01  -6.7359183e-01
  -2.9155800e-01  -9.0353952e-01
  -5.1854139e-01  -5.0718412e-01
  -5.0519887e-01  -1.3922596e+00
  -3.8222222e-02  -2.0753930e+00
  -1.1240500e-01  -1.4677797e+00
  -7.2471487e-01  -7.0661550e-01
  -7.6531066e-01  -9.5399378e-01
  -7.3989130e-02   9.8564307e-01
  -2.0735608e-01  -1.3270999e-01
   3.8494446e-02  -1.1176789e-02
   7.1475620e-01   5.7211171e-01
  -4.7149303e-01  -1.0861351e+00
  -3.0649826e-01  -6.3183707e-01
   1.2187576e+00   4.8418125e-01
  -3.7886412e-01  -2.9076533e-01
  -1.1345680e-01  -7.5154106e-01
  -6.5957385e-01  -1.1222211e+00
  -9.7084037e-01  -1.2208976e+00
   6.2318500e-01   3.4696561e-01
   5.8687838e-01   1.0753872e-01
   8.4904859e-01  -1.1816625e+00
   7.1562167e-01  -8.4479420e-01
  -4.0909764e-01   6.0589527e-01
  -8.3506018e-01   1.1047174e+00
   1.5370236e-01  -8.6475727e-01
   4.2985178e-01  -1.4322559e+00
   8.7499342e-01  -1.0197438e+00
   3.3621731e-01  -7.2439183e-01
  -1.2348064e-01  -6.5594698e-01
   5.8829205e-01   3.5757606e-01
   5.0350520e-01  -2.2981035e-01
   6.3051321e-01   1.9679851e-01
   4.5574112e-01  -1.1015704e+00
  -1.8782596e+00   4.3164648e-01
  -1.5395807e+00   9.3759955e-02
  -2.8342486e-01  -8.3964216e-02
  -4.6858311e-01  -7.5854999e-01
   7.6796162e-01   2.1938145e-01
   3.1144073e-01  -1.3858681e-02
   1.5655494e-01   1.8347394e-01
   8.6794213e-01  -1.6571501e-01
  -9.8537695e-01  -5.1622522e-01
   2.0962904e-01  -3.1339412e-01
  -1.0659320e+00  -4.6841535e-01
  -2.6141066e-01  -2.1029415e-01
   1.1273907e-01  -3.2354405e-01
  -3.2115460e-01  -3.5532486e-01
  -4.3187468e-01   1.8690081e-02
   6.6668685e-01  -2.2511579e-01
   3.8479634e-01  -3.1911045e-01
  -1.4055973e-02  -3.7109528e-01
  -4.3359271e-01  -4.8983266e-01
   3.5646845e-02  -2.9569232e-01
   8.6686834e-01   4.8671864e-01
   2.5109941e-01  -1.9397754e+00
   1.1293310e+00   1.2384471e+00
  -1.4956764e-01  -5.0571502e-01
   3.8166179e-01   2.4469719e-01
  -1.9903666e-01  -1.0547723e+00
  -5.4345178e-01  -1.7388391e+00
  -6.8619270e-01  -1.0967754e+00
  -6.4296956e-01  -1.5519708e+00
  -4.0774217e-01  -9.7587723e-01
   5.4423581e-01  -6.7425458e-02
   2.0529481e-01  -2.9328858e-01
   3.8369013e-01  -8.1257385e-01
  -3.1721873e-01   4.3394750e-01
   4.9445814e-01  -1.8510128e+00
   8.3846874e-02  -5.8135225e-01
  -2.2870993e-01  -4.1078433e-01
  -4.4376666e-01  -1.7127933e-01
  -4.5993170e-01   2.5117247e-01
  -3.1307328e-01   2.6846239e-01
  -4.4827241e-02  -1.1742098e-01
   1.2099857e-02  -1.1542967e+00
   1.1449572e-01  -1.5060610e+00
  -3.0593808e-02  -2.3289569e-01
  -4.8606712e-01  -6.8967111e-01
   5.3988336e-02  -3.1543260e-01
  -4.4945068e-01  -5.2423067e-01
  -1.1752296e+00   2.8119364e-01
  -6.3761114e-01  -2.1029568e-01
   9.7371599e-02  -1.7583231e-01
   4.5433366e-01   4.0809056e-01
   5.7164023e-01   2.6970260e-01
   9.5913852e-01  -1.0891688e-01
   2.5577766e-01  -2.4889590e-01
   2.7950788e-01  -1.0172819e+00
   7.6600656e-02  -6.0537169e-01
  -7.4923713e-01  -4.0908563e-01
   1.2060109e-01  -9.0775837e-01
   7.8032909e-01  -1.5711393e+00
  -1.2044059e-01   7.3454145e-01
  -5.2041276e-01   3.9077789e-01
   1.3102467e+00  -2.5504706e+00
   3.7760109e-01  -3.1407312e+00
  -5.1623317e-01  -2.4574824e+00
   2.6652452e-01  -1.3651697e+00
  -5.3957474e-01  -2.3608192e+00
  -2.7428236e-01  -2.2863296e+00
  -1.2392735e-01  -2.8474909e+00
  -5.9617811e-01  -3.6077174e-01
  -4.0904065e-03  -2.9653595e+00
  -1.4323555e-01  -2.9714515e+00
   6.7414789e-01   4.7480363e-01
   5.8161820e-02  -3.5883382e+00
  -2.0992788e-01  -1.4817101e+00
   2.8094405e-01  -1.4388488e+00
  -8.5425367e-01  -4.5147064e-02
  -1.1421532e+00  -6.7944895e-02
  -3.3901953e-01  -1.3939923e-01
   1.8828268e-01  -8.0031445e-01
  -1.9912092e-01  -1.4508026e+00
  -1.4078545e-01  -1.4423975e+00
   3.9408670e-02  -1.5077949e+00
  -1.1453893e-02  -8.8905171e-01
   6.5529551e-01  -1.1156038e+00
   6.9971354e-01  -1.4836491e+00
   5.4268464e-01  -9.2381182e-01
   2.6683758e-01  -1.1083905e+00
   2.2354789e-01  -6.4127874e-01
   9.6767552e-02  -4.6094866e-01
   1.0594303e+00   1.5360541e-01
  -9.8461747e-01   2.0974947e-01
   8.9315431e-02  -3.1186240e-01
   5.8333402e-01   2.8272509e-01
  -2.1115809e-01   4.9756840e-01
  -2.3571440e-01   1.0826193e-01
  -3.7128904e-01  -1.7118330e-01
   1.3354364e-01  -7.1665449e-01
  -5.8877218e-02  -4.7108449e-01
  -3.6668743e-01  -5.2231261e-01
   1.6747191e-01  -7.4201977e-01
   9.8480800e-02  -9.4829806e-01
  -4.9398247e-02  -7.8317965e-01
  -6.0248954e-02  -2.9945222e-01
   2.8838572e-01  -5.2124650e-01
  -2.8461617e-01  -8.1020235e-01
   7.3293312e-01  -2.2290505e-01
   7.9653438e-02  -1.0119146e+00
   2.5861997e-03  -1.2491825e+00
   3.5956477e-01  -6.0969144e-01
  -3.3861173e-01   2.1529617e-01
  -4.0912615e-01  -6.7460016e-01
  -1.4155327e-01  -4.5944620e-01
  -1.7956873e-01  -6.7940302e-01
   8.5847198e-01   6.6297601e-01
  -1.0461677e+00  -1.8701023e+00
  -4.0925313e-01  -1.3657575e+00
  -1.2084024e-01   4.8209717e-01
   7.3297567e-01   3.0496545e-02
   5.6270374e-01   4.8268124e-01
   8.9634801e-01   4.9405398e-01
  -3.4824015e-01  -1.1118130e+00
  -3.6103081e-01  -9.2734715e-01
  -4.5234447e-01  -6.1187811e-01
  -3.1262294e-01   5.4741843e-01
   1.1714870e-01   1.0483863e+00
  -4.4626723e-01   1.2703157e-01
  -7.6467857e-01   1.3568805e+00
   1.3230941e-01  -1.0801812e+00
  -2.4195635e-01  -1.7250629e-01
   1.8990049e-01  -5.2934630e-01
  -5.0829817e-01   7.2433832e-01
  -6.3225758e-01   4.9180492e-02
   2.8557767e-01  -9.1806770e-01
   4.7358982e-01  -9.1783185e-01
   3.6129864e-01  -5.4842943e-01
   8.3948808e-02  -1.5609205e+00
   5.8653247e-01  -1.3767242e+00
   3.6315188e-01  -1.7049626e+00
  -1.5996820e-01  -7.7824435e-01
  -1.5652868e-01  -2.6537107e-01
  -7.5230902e-03  -7.8891364e-01
   2.5685974e-02  -3.2616606e-01
   1.2173889e-01   7.9709505e-02
  -1.4218491e-01  -4.6400558e-01
  -2.5567578e-01  -1.0292522e+00
  -8.6638526e-02  -1.2953870e+00
   6.6436103e-02  -5.9089887e-01
   1.3604201e-01  -1.2328779e+00
   4.5861620e-01  -1.2137285e+00
  -4.2661445e-01  -8.6433144e-01
  -4.2033207e-01  -1.8140227e+00
  -5.0459449e-01  -9.4920222e-01
   6.1667010e-01   2.4243871e-01
  -3.5990854e-01  -3.6266692e-01
  -3.3530291e-01   6.9862237e-01
   2.4414938e-01  -6.6068346e-02
  -6.1513802e-02  -2.9746934e-01
   3.6456336e-01  -6.0485073e-01
  -9.1373012e-02  -1.3480530e+00
  -1.5573733e-01  -1.6654737e+00
  -2.1075858e-01  -1.3603536e+00
   1.2488020e-01  -4.4338465e-01
   8.9808386e-01  -1.3468488e+00
   2.9032244e-01  -1.8365564e+00
   4.5635201e-01  -1.1917756e+00
  -4.2888616e-01  -8.9483783e-01
   5.9096808e-01   7.9294563e-01
   7.4770474e-01   8.4099419e-02
   3.4694254e-01   1.3445231e-01
   1.3245536e-01  -1.7037217e+00
   2.6563713e-01   1.0168472e+00
   8.9755819e-02  -2.0951811e+00
   1.7695657e-02  -1.0174283e+00
   4.1521830e-01   1.3213863e-01
  -4.9540577e-01  -2.1043706e+00
  -3.3383862e-01  -1.5885112e+00
  -5.4123743e-01  -1.9467301e+00
  -7.5770783e-02  -1.4707203e+00
  -4.2279860e-01  -2.3144896e+00
  -3.5209066e-01  -2.0496864e+00
  -4.2394963e-01  -2.7188909e+00
  -2.0144852e-01  -1.1554157e-01
   7.9248460e-02  -5.9739721e-01
   1.6091393e-01  -4.8603265e-01
   8.7152026e-01  -5.2203360e-01
  -7.5609911e-01   3.5014497e-01
  -1.1691467e+00   7.0669751e-01
   2.6139568e-01  -7.9964538e-01
   6.8427010e-01  -1.3163923e+00
   1.1135991e+00  -4.7590119e-01
   4.3486647e-01  -6.3549844e-01
   1.3736287e-01  -4.9077777e-01
  -6.7274359e-02  -8.1951226e-01
   4.5466763e-01   5.5637795e-01
   4.8846073e-01  -2.2104956e-01
   4.7665469e-01   4.3749307e-01
   6.5216630e-01  -9.2030011e-01
  -1.7716034e+00   5.7489231e-01
  -1.3877390e+00   4.4419444e-01
  -3.0622911e-01  -1.2184264e-01
  -1.1687213e-01  -9.5584139e-01
   2.7308300e-01  -6.0461513e-01
   7.3460588e-01  -9.6986637e-01
   4.9954885e-01  -8.0185855e-01
  -5.5910849e-01  -2.8599396e-01
  -4.2178798e-01  -3.9409281e-01
   2.8434907e-01  -5.9110394e-01
  -3.0945876e-01  -3.2270505e-01
  -2.1655587e-01   1.1934970e-01
  -2.8467571e-01   5.2180931e-01
   4.6913944e-01  -3.5638602e-01
  -6.1656985e-01  -1.0448601e+00
  -6.0904573e-01  -6.8804329e-01
  -3.3281884e-01  -3.6922256e-01
  -2.6490851e-01  -9.6984701e-01
   1.3324098e+00  -2.9688509e-01
   1.1038405e-02   3.5960913e-01
  -2.7219979e-02  -7.8846134e-01
  -2.3137771e-01  -1.2653975e+00
  -5.9071593e-02  -1.9314715e-02
  -1.5412153e-01  -9.5496005e-01
   2.7173813e-01  -1.6464834e+00
   2.1080795e-01  -2.0725512e+00
   6.1753919e-01  -5.0996790e-02
   1.2123287e+00  -1.1231551e+00
   6.3445662e-01  -4.3568026e-01
   4.5352359e-01  -2.1883423e-01
   3.4600425e-01  -8.3853766e-01
  -8.6343022e-01  -1.6742350e+00
  -1.1913625e-01  -9.8174993e-01
  -1.9548244e-01  -1.0428800e+00
  -5.0752355e-02  -1.3910268e+00
  -1.1068022e-01  -1.4775072e+00
  -3.8347417e-01  -1.1353730e+00
  -3.8517814e-01  -9.1810316e-01
  -8.5207338e-02  -3.5031449e-02
  -4.9187211e-01  -4.5455271e-01
  -5.7863914e-01  -6.0952338e-01
   3.4485004e-01  -7.8100846e-01
   9.6776577e-01  -1.0838245e+00
   1.1901965e+00  -4.0325633e-01
   7.2470980e-01   3.9864698e-01
  -2.7081525e-01   7.3473242e-02
   1.2517344e-01   1.2013549e+00
   2.8066820e-02   4.2813028e-01
  -5.3960330e-01  -3.2322215e-01
  -5.1568597e-01  -1.3297520e+00
  -1.0868639e+00  -1.3870047e+00
  -9.6779397e-01  -2.5833806e-01
  -6.7853351e-01  -8.3198967e-02
   4.5442157e-01  -3.5149350e-01
  -1.9538085e-01  -2.3125944e-01
  -4.3219652e-01   3.1230855e-01
   9.0877931e-01  -8.4614997e-01
   6.3778906e-01  -1.4468231e+00
   2.7766715e-01  -2.1397214e+00
  -5.8953613e-01   5.4260247e-01
  -8.5484333e-01   1.2270097e+00
   2.2351181e-01  -2.2515733e+00
  -5.7744485e-01   7.2629625e-01
   3.1117384e-01  -2.4401865e+00
   1.6782857e-02  -2.4290792e+00
   3.3607196e-01  -1.7547131e+00
   1.6173764e-01  -2.1319063e+00
  -6.5259961e-01  -5.3455078e-01
   2.7137334e-01  -1.1532610e+00
   5.8029737e-02  -1.6141940e-01
  -7.7474644e-02  -5.0823429e-01
  -7.2302129e-01  -6.3968834e-01
   6.5374014e-01   1.3053987e-01
  -1.9032519e-01  -2.4371369e-01
  -4.9359101e-02  -9.9614307e-01
  -3.9648299e-01  -6.4502629e-01
  -5.8794418e-02  -1.0189729e+00
  -3.8796212e-01  -4.2806773e-01
   3.9057184e-01  -6.3484365e-01
   8.0882384e-02  -5.3751440e-01
   3.6498498e-01  -1.1311087e+00
   2.9476775e-01  -9.1623012e-01
   4.2166921e-01   9.5344666e-02
  -3.5509842e-01   5.4728824e-01
  -5.9188392e-01   1.4421373e-01
  -4.8563350e-01   1.2703384e-01
  -3.3897431e-01   3.9989908e-01
   1.6867539e-01  -6.3320777e-01
   3.7661602e-01   2.8453073e-01
  -5.1153593e-01  -3.1151896e-01
   5.2097511e-01  -1.0746765e+00
   1.4935233e-01  -3.1725429e-01
   1.9450976e-01  -2.4192805e-01
   4.2137209e-01  -2.3295434e-01
  -2.2563145e-01   5.0741078e-01
   6.0715915e-02  -4.2317870e-01
   7.1253372e-01  -5.0935685e-01
  -9.5992801e-02  -6.7002654e-01
   3.7895486e-01  -1.6772311e+00
   1.6683618e-02  -1.2825024e+00
   3.8521791e-01  -9.3624814e-01
  -1.2538666e-01  -7.0969461e-01
   1.0019256e-01  -2.3908145e-02
  -1.1387509e-02   8.0785885e-02
   1.2863674e-01  -1.4472234e+00
   2.3604973e-01  -1.5070214e+00
  -3.2687271e-01  -8.9897205e-01
  -4.8475151e-01  -4.6089178e-01
  -2.9733703e-01  -2.5337657e-01
  -1.7736324e-01   2.3261007e-01
  -3.8943921e-02  -1.8227707e-01
   2.0076729e-01  -5.2573303e-01
  -1.3388631e+00  -4.0667953e-01
   5.1954053e-01  -7.2533012e-01
   3.5059241e-01  -6.4276723e-01
   4.0426300e-01  -4.2936945e-01
   1.2627839e-01  -1.1450753e+00
   1.7415695e-01  -9.2512122e-01
   4.1319804e-01  -1.0770304e+00
   4.8748924e-01  -5.2209204e-01
  -1.9087379e-01  -9.9372195e-01
   3.5859905e-01  -8.9845891e-01
  -5.0484942e-01  -1.4446341e-01
  -7.8399143e-01  -1.0572561e+00
  -6.5018452e-01  -7.5884843e-01
   1.9103117e-01   4.6973503e-01
  -1.3274281e+00  -1.5962555e-01
  -1.4345194e+00   2.6139202e-01
   2.8029959e-01  -4.5078442e-01
  -5.7880401e-01  -1.0866343e+00
   2.5671616e-01  -1.2666831e+00
  -4.9968619e-01  -1.4457719e+00
   4.3998440e-01  -1.4964277e+00
   1.4657476e-01  -1.5455149e+00
   6.5847000e-01  -1.2442018e+00
   8.0039110e-01  -1.4734543e+00
   9.1932452e-01  -6.8057824e-01
   7.9783050e-01  -2.6489903e-01
  -1.0350218e-01  -1.1045053e+00
  -2.2837986e-01  -1.3230596e+00
  -4.3225538e-01  -4.0616160e-01
  -1.6040975e-01   2.2856689e-01
  -3.0051239e-01  -4.2814261e-01
   1.1973290e-02  -1.0705065e+00
   2.0692065e-01  -8.4361247e-01
   2.3145043e-01  -8.9259980e-01
   2.0678639e-01  -2.6598238e-02
   3.3315780e-02   2.4595303e-01
   1.6019032e-01  -3.6987819e-01
   3.7442271e-01  -2.3068572e-01
  -1.6590764e+00  -1.6499680e-01
  -1.0868113e+00   4.6119297e-01
  -1.1118985e+00  -2.9824832e-01
  -1.1412427e+00   1.7708696e-01
   3.7917841e-01  -5.2226326e-01
  -3.3210670e-01  -1.1584690e+00
   4.5193634e-01  -1.3408950e+00
  -3.0985142e-01  -1.5744151e+00
   7.0232989e-01  -1.5160208e+00
   4.0725903e-01  -1.5061049e+00
   8.1243345e-01  -1.3282101e+00
   1.0494321e+00  -1.5028732e+00
   9.9135317e-01  -6.4537067e-01
   8.4706458e-01  -3.0894451e-01
   6.2920864e-02  -1.8309181e+00
   4.3640608e-01  -7.1464934e-01
   7.0091985e-01  -2.5179786e-01
   3.9619086e-02  -1.7303597e+00
  -1.8288462e-01   9.5656775e-01
   9.9756476e-01  -1.9536063e+00
   8.2901552e-01  -2.0591038e+00
   3.3573529e-01  -1.9833122e+00
   8.8323014e-01  -2.4550373e+00
   1.2692766e+00  -2.5153447e+00
  -2.1911772e+00   6.1983683e-01
   6.1666336e-01  -2.4987623e+00
  -1.7756668e+00   1.1089427e+00
  -2.0216229e+00   1.2755919e+00
   9.7113257e-01   5.4492554e-01
   2.2037015e-01   1.4595983e+00
  -6.4338407e-01  -2.2769503e+00
  -8.1710823e-01  -2.0862201e+00
  -1.1542646e+00  -1.4177870e+00
   4.3241530e-01  -1.5574643e+00
   2.4098619e+00   7.6828796e-01
  -1.3232585e+00  -1.1981801e+00
   1.3188366e+00   7.7057818e-01
  -1.8697022e+00  -1.1049174e+00
  -1.5603932e+00  -6.8059971e-02
   8.6031174e-01   1.1385449e+00
   1.1551825e+00   5.1177953e-01
   3.7345579e-01  -1.5624050e+00
  -2.1348807e-01  -9.3975769e-01
  -7.6953233e-01  -5.6514687e-01
   3.8020777e-01  -8.0650386e-01
  -2.2099498e+00  -8.8438827e-01
   9.7970924e-01  -3.0394482e-01
   1.0157313e+00  -3.3316365e-01
   7.1083277e-01  -1.1957284e+00
   1.3631733e+00  -7.9422657e-01
   1.5785618e+00  -5.7441303e-01
   1.6443982e+00  -6.9993992e-01
   1.2907479e+00  -9.8655306e-01
  -2.8782250e+00  -1.4569865e+00
  -3.2656231e+00  -1.7299861e+00
  -3.7496001e-01  -5.2916007e-01
  -1.1237734e-02  -1.3756429e+00
  -2.3960799e-01  -3.2690808e-01
   7.0276067e-03  -5.5813584e-01
  -5.1424875e-01   6.7042301e-01
  -6.2262735e-01  -4.6788419e-01
  -8.7573222e-01  -6.3039391e-02
   3.3548609e-02  -7.6554369e-01
   1.4466555e-02  -2.2860750e+00
   3.7782756e-02  -2.4952024e+00
   2.5840411e-01  -9.6290237e-01
   4.4813552e-01  -4.5700685e-01
   2.2827819e-01  -1.3888396e+00
   8.7193043e-01  -5.1209030e-01
   7.3884028e-01  -2.0825911e-01
  -5.0833111e-01  -1.2586532e-01
   4.2570455e-01  -6.2798363e-01
  -3.8389749e-01   8.1872744e-02
  -1.3220216e-01  -1.2196904e-01
   5.2999159e-01  -8.9143193e-01
  -8.4114644e-01   1.1265478e-02
  -1.0203254e+00   2.8597711e-01
  -8.9626102e-02  -3.3007407e-01
  -3.4587457e-01  -1.0560631e+00
  -6.0667078e-02  -1.7833037e+00
   4.1686865e-02  -2.0652555e+00
   1.5610380e-01  -5.2184139e-01
   4.1730060e-01  -1.2353262e-01
   1.8416165e-01  -1.0019006e+00
   8.5086208e-01  -2.4481696e-01
   7.6823485e-01   5.7094319e-02
   8.0243429e-03  -2.1617220e-01
  -5.0847067e-01  -8.1014591e-01
  -4.5109175e-01  -5.7717429e-01
  -1.7365716e-01  -6.7363590e-01
  -1.0184612e+00   1.2330600e-01
  -9.7034895e-01  -7.5015911e-01
  -1.0738704e+00  -6.1547282e-01
  -6.8935672e-02  -8.5522935e-01
   4.0797464e-01  -2.1807102e+00
   5.8670684e-01  -2.4383101e+00
   1.1369118e-01  -1.1932219e+00
   5.0642796e-01  -5.8825404e-01
   4.6042304e-01  -1.4183827e+00
   1.0109984e+00  -5.9425756e-01
   9.0439748e-01  -3.7452628e-01
   2.7421633e-01   2.3900458e+00
   8.2204230e-01   5.9837075e-03
   1.2334989e+00  -9.0662558e-01
   1.1058905e+00   4.2811533e-01
   1.4394652e+00  -5.6082210e-01
   2.1883872e-01  -7.3421595e-01
  -4.0218565e-01  -1.6398820e+00
  -2.1068766e-01  -1.1503123e-01
  -5.5381581e-01  -1.7655769e+00
  -5.3522170e-01  -2.4982802e+00
  -7.1447583e-01  -1.0588704e+00
  -6.4023959e-01  -1.4272633e+00
  -8.3690813e-01  -2.3102309e+00
  -9.2620135e-01  -1.8165342e+00
   5.7009039e-01  -7.9327346e-02
   1.0896881e+00  -1.1035589e+00
   4.3477862e-01  -5.1342346e-01
   4.1854442e-01  -3.2312078e-01
   2.6983955e-01  -9.1620056e-01
  -2.0982474e-01  -9.9916221e-01
  -2.7622857e-01  -1.1168440e+00
  -1.7050445e-01  -1.3757105e+00
  -2.1938771e-01  -1.4744064e+00
  -4.0476241e-01  -1.2227558e+00
  -3.6516451e-01  -1.0209756e+00
   2.7726807e-03  -1.9875244e-01
  -5.4372628e-01  -6.4633908e-01
  -5.9611513e-01  -8.5128687e-01
  -4.9525369e-01  -8.1462837e-01
   5.0864662e-01  -1.1727571e+00
   8.6399154e-02  -2.8686938e-01
   3.3672065e-02  -6.4627498e-01
  -5.3348611e-01  -9.3604149e-01
   5.7471524e-01   1.8919870e-01
  -2.2959815e+00   1.7717712e+00
  -1.3128894e-01  -4.0809726e-01
   2.0301559e-01  -1.1023065e+00
  -2.9443483e-01  -8.2922484e-01
   2.1031382e-01  -1.1179181e+00
  -2.7065580e-01  -6.3847204e-01
   6.0729564e-01  -6.0146437e-01
   2.1051209e-01  -6.1476804e-01
   6.6425888e-01  -1.0905612e+00
   5.2010927e-01  -9.1706798e-01
   4.0216249e-01   1.0939794e-01
  -2.8838080e-01  -6.6046220e-01
   2.6437732e-01  -6.1460220e-01
   4.6497388e-01  -4.0685089e-01
  -3.2721053e-01  -2.6503939e-01
   3.4657503e-01  -7.5642329e-01
  -4.6033490e-01  -1.2041245e-01
   5.5089388e-01  -1.2202438e+00
   3.6824686e-01  -5.9479381e-01
   5.7885595e-01  -3.4635698e-01
  -1.5448655e-01  -5.3300531e-01
   6.1395701e-01  -3.7458555e-01
   6.6330643e-02  -1.2016618e+00
   4.9498862e-02  -4.8565198e-01
  -5.5108142e-01  -5.4178663e-01
  -4.4313560e-01  -7.8634595e-01
  -2.9447586e-01  -8.8109900e-01
  -4.1341881e-01  -7.2882502e-01
  -2.5966917e-01  -1.1988720e+00
  -1.5376397e-02   2.0655490e-01
  -9.6139419e-02  -1.2004449e+00
  -1.5861321e-01  -1.4106170e+00
  -5.1320670e-01  -1.4425399e+00
  -2.1626542e-01  -1.6821114e+00
  -4.1686308e-01  -1.1858760e+00
  -4.0163733e-01  -3.4532576e-03
  -1.8015528e-02  -3.1334409e-01
  -1.7865307e-01  -3.4536989e-01
   8.6217046e-01  -6.6745746e-01
   4.3758051e-02   5.4460807e-01
   4.4766086e-01  -3.2859386e-01
   5.4966498e-01  -2.2829352e-01
   5.2369415e-01   7.9003877e-02
  -4.2749006e-01   1.6802546e-02
  -4.7979003e-01   2.4749558e-01
   1.7216662e-01   3.7821540e-01
  -1.5734776e-01  -7.4477955e-02
   3.4219716e-01  -8.0491164e-01
   4.7242846e-01  -1.3117973e+00
   1.8554061e-01  -1.1044391e+00
   4.2366847e-01  -6.6635714e-01
  -1.3015539e-01  -1.4659151e+00
  -4.3281147e-01  -1.5828364e+00
  -4.9210075e-01  -2.1382696e+00
  -1.8934428e-01  -9.5800278e-01
  -4.2074880e-01  -1.9446919e-01
   1.4634887e-01  -8.5781276e-01
   2.2403970e-01  -2.3037175e-01
   3.2469206e-01  -1.3951921e+00
  -8.6198603e-02  -1.8596073e+00
   1.2110500e-03  -2.0326005e+00
   3.0784328e-01  -6.3108743e-02
   7.5831892e-02  -4.4965992e-01
   4.0178307e-02  -6.1094676e-02
   6.3590900e-01  -3.5175626e-01
   1.3150629e+00   6.8661647e-01
   9.0286430e-01  -4.8341902e-01
  -4.9368822e-01   2.7730514e-01
   4.4413409e-01   2.0331392e-01
  -2.8085654e-01  -5.6249175e-01
  -7.8618930e-01  -4.4652977e-01
  -2.3856459e-01  -8.1519529e-01
  -3.1556848e-01  -5.6839762e-01
  -1.0008923e+00  -1.6721769e-01
  -7.6195760e-01  -5.2719772e-01
   1.5589321e-01  -3.9468054e-02
  -5.4048997e-01  -3.8118671e-01
   6.9037554e-01  -7.0675674e-01
   4.1156154e-01  -2.7832600e-01
   6.1425235e-01  -8.5915987e-01
   6.7788543e-01  -2.1731738e-01
  -2.6741650e-01   6.1373980e-01
  -5.4500552e-01  -4.3319810e-01
  -6.7489787e-01   1.6462216e-01
  -4.5629574e-01  -5.2271820e-01
   2.1489697e-01  -9.1319989e-01
  -1.6899587e-01  -3.5075753e-01
   3.6771043e-02   1.9552574e-01
   7.3585995e-03  -4.6372477e-01
  -3.4787113e-01   6.3194053e-02
  -2.5712058e-01   5.3406912e-01
   4.0066600e-01  -1.4722864e+00
  -5.5802276e-01   2.5958916e-01
   4.4431047e-01  -1.4678012e+00
   9.5262432e-02  -9.5577110e-01
  -6.4127636e-01   4.2253932e-01
   7.6617120e-01  -1.8379310e+00
   9.7880736e-02  -1.7679109e+00
  -1.7496873e-01  -1.2933719e+00
   1.1087845e-01  -1.1804962e+00
   1.3542639e+00  -2.4555305e-01
   3.5332386e-01  -5.9637981e-01
   4.2299591e-01  -1.4157702e-01
  -7.5350807e-01  -1.0816537e+00
  -2.8477937e-03  -5.8979370e-01
  -2.3482637e-01  -1.5216457e+00
  -5.6633411e-01  -1.1191050e+00
  -1.6145201e-01  -1.0179746e+00
   1.6418492e-01  -1.1768773e+00
  -1.0480335e+00  -1.0342809e+00
   8.2827718e-01  -4.3421665e-01
  -2.0018343e-01  -5.3979040e-01
  -1.9489212e-01  -6.9082211e-01
   8.7406531e-01  -5.0273295e-01
  -7.7094334e-01  -3.3287195e-01
   8.2936903e-01  -1.1870556e+00
   2.3317588e-01  -1.5797541e+00
   7.0409900e-01  -1.1629565e+00
   2.6184984e-01  -6.5429128e-01
   4.5725296e-01   5.3092885e-03
  -6.6331975e-01  -2.2939338e-01
  -8.2416431e-02  -5.1135756e-01
  -3.7133737e-01   5.6741053e-01
  -1.3537681e-02  -1.2159295e+00
   6.5906693e-02  -1.6213604e+00
   7.3190771e-02   7.6229681e-01
  -3.1685645e-01   1.4636233e+00
  -8.5527280e-01  -1.5779233e+00
  -3.2210371e-01  -2.1016514e+00
   6.3372845e-01  -5.9853191e-02
   5.1549087e-02   1.3267451e+00
   2.0210517e-02   7.4056928e-01
  -3.3814573e-01  -2.9335800e-02
  -1.5835418e-01  -1.4702516e+00
  -1.4779027e-01  -7.1048161e-03
   3.5548025e-01   2.2468150e-01
   3.1857044e-01   6.5147400e-01
  -1.7007678e-01  -2.2202810e+00
  -4.0400496e-01  -1.5116289e+00
  -1.1129787e-01  -1.1460268e+00
   8.0823148e-02  -1.8526961e+00
   1.2049679e-01  -6.4075731e-01
  -2.5118889e-01  -1.7107229e+00
  -4.2747064e-01  -1.6885558e+00
   1.4270020e-01  -4.8609018e-01
  -5.8848624e-01  -4.1018877e-01
   5.3065826e-01   7.6967068e-01
   6.8990468e-01  -1.8414762e+00
   7.6526396e-01   2.1187115e-01
   5.9527178e-02  -2.4141775e-01
  -1.0971644e+00  -2.6426237e+00
  -1.2764655e+00  -2.3217689e+00
  -6.7050433e-01  -2.0935161e+00
   6.9476312e-01   3.6951155e-02
  -5.0049103e-01  -3.2546577e+00
  -3.8402770e-01  -3.0789041e+00
   1.4913430e+00   6.3912349e-01
   5.7044944e-01   9.0146136e-02
  -1.9065871e-01  -8.0386829e-01
  -4.8478967e-01   8.9172193e-03
  -1.2760956e-01   3.4382183e-01
  -4.9248327e-01  -3.8404863e-01
  -1.2333167e-01  -1.3501207e+00
  -4.0547059e-01  -3.3045913e-01
   1.1354229e-01  -5.3960297e-01
   1.4561377e-01  -7.5300739e-01
   1.2023084e-01  -7.7678706e-01
  -1.4223885e-01  -5.3913719e-01
   4.8613319e-01  -2.2354079e-01
   4.3089324e-01  -6.2489622e-01
   6.7016899e-01  -1.6607762e-01
  -4.8658313e-01  -3.5102108e-01
   5.4716741e-01  -2.0438171e-01
   8.6445726e-01   5.8790051e-01
   3.2806520e-01   1.9909806e-01
   5.0737208e-01   1.4258992e+00
  -4.9921997e-01  -1.8706885e+00
   9.0792132e-01  -4.3492014e-01
   9.6314086e-02  -2.5364512e+00
  -2.4079495e-01  -2.6618584e+00
   1.4826452e-02  -2.1465460e+00
  -3.3866264e-01  -5.9819402e-01
  -1.1382469e-01  -1.3399461e+00
   1.0062932e-01  -1.5343475e+00
  -7.7896956e-01  -1.7156172e+00
  -9.0869819e-01  -8.9398203e-01
   1.0075113e-01  -1.4744861e+00
  -1.2652294e+00  -8.7781848e-01
  -1.3510279e+00  -8.1241471e-01
   7.4704730e-01  -1.7267438e+00
  -2.7364596e-01   3.0275854e-02
   1.4695828e+00  -1.8695392e+00
   7.7306653e-01  -2.2551284e+00
  -1.3969077e+00   1.0495387e+00
   9.5903714e-01  -1.4863626e+00
   9.8318475e-01  -1.1657855e+00
   1.2189596e+00  -1.0540178e+00
  -1.2021690e+00  -5.2837177e-01
  -1.0493215e+00  -2.3448204e-01
  -1.6021834e-01   1.6615099e-01
   1.5971398e-01  -7.2619993e-01
   1.7083068e-01  -3.0208752e-01
   1.9860326e-01  -5.0234291e-02
  -8.2257436e-02   4.0451523e-01
  -1.4461219e-01  -1.5431422e+00
   2.9367325e-03  -1.1790782e+00
   5.7835404e-01   1.1297707e+00
   9.4098034e-01  -4.4842136e-01
   3.8410493e-01  -5.7107306e-01
  -2.6307054e-01  -1.3591392e+00
   1.1910947e-01  -1.2152903e+00
  -6.1602083e-01  -1.2983461e+00
   3.9186983e-01  -1.4958778e+00
   3.7168992e-01  -1.2365563e+00
   4.4948932e-01  -1.7532539e+00
   1.1493568e-01  -9.8981964e-01
  -6.0644274e-01  -9.0726547e-01
  -9.0598893e-01  -1.6246842e+00
  -6.6752720e-01  -2.0222978e+00
  -3.9541716e-02  -5.7823712e-01
  -1.1026611e-01  -9.2426398e-01
   6.7267330e-01   3.2116883e-02
   2.2638183e-01  -7.7108105e-02
   8.3590669e-01  -2.0441791e-01
   5.7654048e-01  -4.0436975e-01
  -1.6338843e-01  -3.5617542e-01
   2.2005409e-01  -1.8977690e-01
   6.2391604e-01  -5.1210705e-01
   8.1638982e-02  -9.2621487e-01
  -2.9274530e-01  -8.6073044e-01
   1.9297779e-01  -4.1464381e-01
  -3.3642970e-01  -8.1287157e-01
   1.9123664e-01  -5.1794015e-01
  -5.8802490e-01  -1.4291752e+00
  -5.3009492e-01  -6.2940665e-01
  -1.8434580e-01  -9.8259775e-01
  -1.5262968e+00  -1.3035665e+00
   4.4644543e-01  -5.4661769e-01
   8.3734467e-01  -4.2283677e-01
  -1.2079052e+00  -2.8945530e-01
  -4.5550186e-01  -1.0932889e+00
  -4.8297757e-01  -1.1823764e+00
   1.8918679e-01  -6.6391037e-01
   6.7340779e-01  -4.9993914e-02
   3.0447283e-01  -2.7884065e-01
   1.7986645e-01  -3.4292083e-02
  -5.9852126e-01  -9.0448485e-02
  -3.3718147e-02  -5.4906779e-01
   9.7040652e-01  -4.7312152e-01
   1.9576635e-01  -2.4019347e-01
  -1.7102622e-02  -5.2909352e-01
  -1.0011701e+00  -1.1962615e-01
  -2.7695989e-01  -1.1173798e+00
   8.3846751e-02  -1.1867417e+00
   4.0788790e-01  -1.3037263e+00
  -2.3575006e-01  -4.8942079e-01
  -3.6697735e-02  -1.0695151e-01
  -5.1825495e-02   2.1128129e-01
   1.6025498e-01  -2.3773245e-01
   2.9541673e-01  -5.5848456e-02
  -2.5820021e-01  -5.3934580e-01
  -5.0299659e-01  -6.0317130e-01
  -3.8987578e-01  -6.2265210e-01
  -2.2774397e-01  -6.3792713e-01
   1.1087678e-01  -4.0800599e-01
   3.0822951e-01  -8.7269006e-02
   1.9996676e-01   4.5613888e-02
  -3.3231820e-01  -1.6593075e-01
   7.4588853e-01   5.0073810e-01
   5.7805470e-01   2.7669334e-01
  -2.0079940e-01   1.4516481e+00
  -2.1689292e-01   7.7384829e-01
  -4.9332992e-01  -3.5659495e-02
   5.2080330e-02  -1.3701640e+00
  -3.4326033e-01  -2.0269467e-02
   2.4893870e-01   4.5128469e-01
   1.2285185e-01   8.4473837e-01
  -1.5223941e-01  -1.8096704e+00
  -1.2692157e-02  -2.1752571e+00
   1.8336273e-01  -2.0548673e+00
  -1.5370871e-01  -1.4540602e+00
  -4.5934521e-02  -1.0830195e+00
   3.7889104e-01  -1.5841233e+00
   5.1512906e-02  -5.7246147e-01
   3.1651041e-03  -1.5479811e+00
  -4.7009224e-02  -4.6465930e-01
   7.1974066e-01  -5.4754833e-02
   6.6944049e-01  -1.4948552e-01
  -5.8379571e-01  -8.8844426e-01
  -3.0283865e-01  -4.3539981e-01
  -8.2866541e-01  -1.0745850e+00
   6.8684982e-01  -3.8056507e-01
  -3.1372198e-01  -2.8644197e-02
   4.8780086e-01  -1.3894073e+00
   3.0907394e-01  -7.3915988e-01
   5.8608925e-01  -4.9475027e-01
  -3.4903693e-01  -5.1440745e-01
   5.9513127e-01  -4.1442680e-01
   7.1316837e-02  -1.1477339e+00
  -1.0384999e-02  -5.1206814e-01
  -5.9470274e-01  -4.1506185e-01
  -4.4148207e-01  -7.3141743e-01
  -2.3778340e-01  -7.7277317e-01
  -5.3174908e-01  -5.4107645e-01
   2.8172559e-01  -5.1255305e-01
   7.8442986e-04   4.1613677e-02
  -1.6678297e-01  -7.4711213e-01
   5.1674744e-01   5.8290386e-01
   3.9822164e-01  -5.0558592e-01
  -3.9897577e-01  -1.2239677e+00
   3.1566920e-01   5.7108339e-01
  -5.0849929e-01   1.1516367e+00
   5.5279655e-01  -1.4632183e+00
  -2.8980985e-01  -9.4928341e-01
  -7.2270575e-01   5.3895473e-02
  -7.6714894e-02   1.4691225e-01
   7.8928990e-01  -1.9942527e+00
  -1.3554933e+00   7.4397801e-01
   1.6774226e-01  -1.5332011e+00
   6.1173180e-01  -1.8636387e+00
   2.3414627e-01  -8.3503245e-01
   4.7285882e-01  -2.1221627e+00
   9.2851183e-01  -1.1329648e+00
   1.0853721e+00  -6.1131124e-01
   5.5333161e-01  -3.6212694e-01
  -4.8670019e-01  -1.4923340e+00
   1.6876342e-01  -1.6645235e+00
  -4.7796017e-01  -9.6872849e-01
   4.4806180e-01  -2.8815823e+00
  -4.1046668e-01   8.3623910e-01
  -1.4260456e-01  -6.1992103e-01
  -7.1866898e-01  -1.7120752e-01
  -2.9734682e-01   4.0683095e-01
  -1.3572984e+00   7.6278154e-01
   5.9195713e-01   3.8239787e-01
   8.7084370e-01   9.8544832e-01
   1.0146277e-01   9.2723051e-02
   6.7783911e-02  -1.2872148e+00
   5.7774732e-02   3.3337367e-01
  -3.1594294e-01  -1.9106257e+00
   2.5820687e-01   5.4947544e-01
  -2.5632937e-01  -1.3668407e+00
  -2.6635216e-01  -1.6288592e+00
  -2.1601761e-01  -1.0882328e+00
  -5.3651055e-01  -2.1901552e+00
  -1.2517078e-01  -1.3935959e+00
  -4.3570496e-01  -5.2904961e-01
   2.0399926e-01  -7.1426599e-01
   4.5846831e-01   1.6735604e-01
  -9.8591654e-01  -3.0324927e-02
  -5.7640925e-01   3.1871601e-01
   1.1224514e-01   3.7291923e-01
  -2.7575675e-01  -1.7813302e+00
  -2.2689732e-01   3.5030792e-02
   3.0760919e-01  -3.4204784e-01
   3.6667307e-01  -8.0111697e-01
   5.3443539e-01  -1.2750125e+00
   1.9671414e-01  -1.0964916e+00
   4.1033609e-01  -6.3744019e-01
   6.8572402e-01  -2.0141361e+00
  -1.1713061e-01  -1.4069193e+00
  -4.2245879e-01  -1.5031907e+00
  -4.6763609e-01  -2.1334683e+00
   4.5464815e-01  -1.0579301e+00
   9.2016253e-01   5.3097536e-02
   4.2948153e-01  -9.8395153e-02
   3.0339353e-02  -7.3566907e-01
  -5.5934460e-01  -8.0788478e-03
   5.2720183e-02  -2.5628832e-01
  -5.9567100e-01  -2.8964698e+00
   2.3552710e-01  -7.2486868e-01
   3.8870726e-01  -1.1376139e+00
   2.8151558e-01  -1.9558812e+00
  -8.4214004e-01  -2.9361451e+00
  -3.3517222e-01  -2.1818136e+00
  -5.5581146e-01  -1.3677369e+00
   9.5037652e-02  -1.8147480e+00
  -6.1582449e-01   5.0213389e-02
  -5.0885235e-01  -4.7517517e-01
   8.7373804e-01   6.8236711e-01
   3.6501390e-01   3.1941789e-01
   9.8026046e-02  -2.0241831e+00
   1.0017284e+00  -2.3024365e-01
   2.8213187e-01  -2.5074250e+00
  -3.5991687e-01  -3.4920450e+00
   2.3475680e-01  -2.1611830e+00
  -2.6904052e-01  -7.5977339e-01
   4.0654661e-02  -1.3381217e+00
   2.5606336e-01  -1.5077623e+00
  -5.9553329e-01  -1.8004169e+00
  -8.0294553e-01  -1.0465363e+00
   1.1328387e+00   9.9588256e-01
   5.6982585e-01   4.9789030e-01
   1.4129228e-01   1.1236094e+00
   1.7867885e-01  -1.8962817e-01
   7.1884287e-02  -2.5046228e-01
  -5.4393251e-01   4.4309561e-03
  -6.9510859e-01  -7.9694771e-01
  -2.9032479e-01  -3.3554787e-01
  -1.5413277e-02  -4.7048854e-01
  -1.8256336e-01  -6.7007804e-01
  -6.4562376e-02  -5.8364334e-01
  -3.0261504e-01  -5.7055626e-01
   1.4362448e+00  -1.1721619e+00
   1.9460105e-01  -1.9760718e+00
   9.4575902e-02  -7.0168034e-01
  -1.6680134e-01  -6.8563841e-01
  -1.5210142e+00   1.2595742e-01
  -1.9797729e-01  -5.3846965e-02
   9.9211003e-02  -4.9483178e-01
  -2.8595440e-01  -1.0729101e+00
  -7.1359538e-01  -7.6383072e-01
  -1.5100074e+00  -5.7821683e-01
  -7.8624923e-01  -2.2979876e-01
  -5.1804073e-01  -3.0222931e-01
   8.1351481e-01  -1.7433053e-01
   5.7195253e-01  -7.5476213e-01
   1.1366568e+00  -9.6153029e-01
   1.1622555e+00  -7.9143546e-01
   1.9062752e-01  -1.2702221e+00
  -4.1961932e-02  -3.9057829e-01
  -8.9310784e-03  -8.6061366e-01
   7.9259906e-01  -9.1856311e-01
   1.2330586e+00   3.4956629e-01
   3.7437643e-02  -3.6713979e-01
   4.0012425e-01  -6.3796734e-01
  -5.5671102e-01   3.7313285e-01
  -7.5592583e-01  -5.0282808e-01
  -2.8428489e-01   1.5154196e-01
   1.1578861e-01   1.5872860e-02
  -5.6934696e-01  -1.2730511e-01
  -2.5424497e-01  -2.6022257e-01
  -1.7241558e-01  -2.5420007e-03
  -3.8650945e-01  -2.8250749e-01
  -8.1425259e-02  -9.7157506e-01
   2.1847418e-01  -1.6251240e+00
   3.1427462e-01  -2.7256099e+00
  -2.1496636e-01  -1.6191908e+00
   2.2322354e-01  -8.9972705e-01
   2.5234929e-01  -2.9527834e-01
   1.4635227e-01  -3.1474073e-01
  -1.9581821e-02  -4.0072413e-01
  -3.4566842e-01   4.9322804e-01
   1.0022937e+00  -1.6015577e+00
   8.0701144e-01  -3.4515305e-01
  -3.4399730e-01  -4.6838185e-01
  -1.0990137e-02   4.2997765e-01
  -6.0223379e-01  -6.2658093e-01
  -4.7715618e-01  -7.0347028e-01
   2.7323598e-01  -1.6299281e+00
  -5.6611416e-01   6.9188664e-01
  -1.6117510e-01  -1.0224001e+00
   7.5862211e-01  -2.5846264e-01
  -7.2120507e-01   6.3483259e-01
   1.5050915e-01  -5.0308606e-01
  -3.4766056e-02  -8.2088210e-01
  -6.9312801e-02  -4.3729811e-01
  -6.8875557e-02  -3.2365466e-01
   2.2445265e-02   1.7593136e-01
   3.3567034e-01   7.4350274e-02
   1.9189045e+00  -1.5234344e+00
   1.3755651e+00  -6.4488295e-01
  -5.2271134e-01  -4.3420138e-01
  -1.1854971e+00  -2.3837266e-01
   5.5243954e-01   1.1314204e+00
  -9.0705404e-01  -9.9547714e-01
   3.0006149e-01  -1.9916207e-01
  -8.3842993e-02   4.8017537e-01
   7.4986311e-02  -1.0238754e+00
   5.0259545e-01  -2.0010337e+00
  -1.8640869e-01  -1.7638149e+00
  -7.4501158e-01  -6.9505220e-01
  -2.5311668e-01   2.2861142e-01
   2.4641319e-01   7.2786042e-01
  -2.5786769e-01  -6.6866826e-01
  -1.0351368e+00  -7.6812643e-01
  -1.2998908e-01   4.2425054e-01
  -5.2616878e-02   9.3710676e-01
  -1.0153883e-01   1.0134186e+00
  -2.4190116e-01   6.1942603e-01
  -9.3839767e-02   2.7709519e-01
  -1.6698837e-01   1.8903570e-02
   3.0224805e-01  -6.0222518e-01
   9.2437279e-01  -3.1506252e-01
  -2.4736636e-01  -6.6264590e-01
  -4.8089565e-01  -6.5075729e-01
  -3.5532360e-01  -6.7274574e-01
  -2.7934767e-01  -9.7048646e-01
   2.4163245e-01  -9.8429786e-01
   4.1679564e-01  -1.1223847e+00
   1.0238492e-01  -8.7011897e-01
   2.9622528e-01  -1.0074176e+00
  -2.6384085e-01  -4.9190495e-01
  -1.5748168e-01  -1.1684452e+00
  -6.4437407e-01  -1.3159031e+00
  -4.8681648e-01  -1.2674737e+00
  -6.7118688e-02  -1.3964488e+00
   3.6630445e-01  -1.3173458e-01
  -2.8923169e-02   4.1280203e-01
  -3.3900390e-01  -3.6791759e-01
  -9.7586055e-02  -8.9708007e-01
  -1.3709739e-02  -1.5339667e+00
  -7.7009474e-02  -3.0864248e-01
   1.2369475e-01  -1.1846972e+00
   2.5790508e-01  -2.1145092e-01
   2.9696039e-01  -4.4683602e-01
   4.2604149e-01  -7.4465342e-01
   4.4111710e-01  -1.3605972e+00
   5.5288861e-01  -3.7633122e-01
   2.3047933e-01  -7.3489796e-01
   4.3387565e-01  -2.0716901e-01
   6.1750768e-01  -4.9267114e-01
   4.9544657e-02  -4.4300596e-01
   1.1018526e+00  -1.0495167e+00
  -2.4889587e-01  -6.7984673e-01
  -1.4244453e-01  -1.2516546e-01
  -3.2795054e-01  -6.1296852e-01
   2.7565707e-01  -1.0281971e+00
  -6.8141661e-02  -8.1354526e-01
   1.6875293e-01  -9.7541674e-01
   2.1053051e-01  -1.0860269e+00
  -1.4277098e-01   3.2004675e-01
  -8.3328184e-01  -1.0370856e+00
  -9.9576722e-01  -9.6491697e-01
  -8.8183638e-01  -9.2482786e-01
   6.2324264e-01  -1.1297604e+00
   2.6510457e-01  -1.1905187e+00
  -4.1582634e-01  -1.2490301e+00
  -2.1638790e-02   5.3530093e-01
   1.1393373e+00  -1.8647662e-01
  -9.5272164e-01  -1.6648546e+00
   6.2311196e-01  -1.5431498e+00
   3.0290740e-01  -5.5509816e-01
  -4.1706155e-02  -2.0025321e+00
  -5.6745472e-01  -2.4805093e+00
  -5.7811951e-01  -1.6438863e+00
   1.6367933e-01  -9.0617050e-01
   2.5821763e-01  -1.7141325e+00
  -1.7163811e-01  -1.6501908e+00
  -8.3472222e-01  -1.6988027e+00
   2.0822662e-01  -5.3824161e-01
   6.6965117e-02  -6.9830782e-01
  -7.7696593e-01  -8.1400613e-01
   1.0022708e+00  -6.1098805e-01
   9.6427670e-01   4.9677206e-01
   3.2107026e-01  -5.8940293e-01
   5.1720836e-01  -6.1918386e-01
  -7.1966366e-01   3.7416027e-02
  -5.5334921e-01  -7.9034849e-01
  -3.4042897e-01  -5.2360996e-01
   8.0848702e-02  -4.9368438e-01
  -5.2621042e-01  -5.9719562e-01
  -1.8960407e-01  -5.4392688e-01
  -3.4000440e-01   1.5485099e-01
  -3.0865067e-01  -5.6079070e-01
   2.3341489e-01  -7.0918286e-01
   5.6882248e-01  -8.9974621e-01
  -4.2348417e-01   1.6059880e-01
  -5.1888697e-01   3.8154778e-01
  -4.5922760e-01   5.3303653e-01
   5.8416194e-01  -1.7553206e-01
   5.7091377e-02  -5.9401787e-01
  -4.1423317e-03  -6.2545315e-01
  -1.7391662e-01  -9.5291083e-01
  -4.4377979e-02  -1.1516576e+00
  -5.5532857e-01   2.2202657e-01
   6.5283785e-01  -3.2542821e-01
   1.0247369e-01  -1.4672098e+00
  -2.6407020e-01  -1.4150047e+00
   1.7873195e-01  -8.5345239e-01
   4.9117517e-01  -1.4663302e+00
   3.7696246e-01  -1.3054336e+00
   1.4221091e+00  -1.2231982e+00
   7.1844404e-02  -6.6731459e-01
  -1.4970842e-01  -6.4910054e-01
  -1.4956919e+00   1.7603856e-01
  -2.0026236e-01  -3.2056047e-02
   1.4301124e-01  -4.5680304e-01
  -3.0750761e-01  -1.0567153e+00
  -7.1649768e-01  -7.4682128e-01
  -1.4920403e+00  -4.9790101e-01
  -7.6497161e-01  -2.0507007e-01
  -4.8727695e-01  -2.5746356e-01
   8.4578174e-01  -1.9096248e-01
   6.0909103e-01  -7.7970888e-01
   1.1375503e+00  -9.8756085e-01
   1.1663070e+00  -8.2801547e-01
   2.1826202e-01  -1.2711787e+00
  -7.6662377e-01  -5.6590131e-01
   3.4093604e-01  -5.3622094e-01
   6.2802276e-01  -5.2062789e-02
   6.4331983e-01  -2.3897766e-01
   2.6674939e-01  -8.1460082e-01
  -5.8849820e-02  -9.3080198e-01
   4.9605115e-02  -6.3259952e-01
  -3.0831336e-01  -1.0140760e+00
  -4.2075823e-01  -1.3689686e+00
  -3.7408795e-01  -1.6736678e+00
   2.5539082e-01  -9.4150336e-01
  -6.4251731e-01  -1.3692455e+00
  -1.0708386e+00  -1.4020940e+00
  -1.4626157e-01  -1.1523846e+00
  -1.4122067e+00  -1.3237069e+00
   3.5158751e-01   1.1814036e-01
   4.2780821e-01  -4.3577864e-01
   3.7529961e-02  -1.5810360e-01
  -5.8857755e-01  -5.4564919e-01
  -1.3844667e-01  -7.4360952e-01
  -4.0990477e-01  -1.0647368e+00
   3.3359434e-01  -5.1336627e-01
   7.2052296e-02  -8.9905698e-01
   1.0127754e-01  -6.9674816e-01
   9.2954571e-01   3.0939710e-01
   1.2187663e+00   4.3665870e-01
   6.8120046e-01   1.6380809e-01
   4.7587301e-01  -5.9008427e-01
   3.8324552e-01  -1.2677630e+00
   7.4402729e-01  -1.8559506e-01
   1.0044104e+00   3.8064703e-01
  -1.2991890e+00  -9.0241653e-01
   1.8157289e-01  -8.2984959e-01
   5.8269131e-01  -9.5858785e-02
   3.0748219e-01  -1.3216288e+00
   1.0952888e-01  -1.6735484e+00
  -1.8820031e-02  -1.8961962e+00
  -2.2065392e-01  -2.0627017e+00
  -8.8342006e-01  -2.1469800e+00
  -2.0860268e-01  -1.1917600e+00
  -3.7048653e-01  -1.8259706e+00
  -2.0949605e-01  -1.9638147e+00
  -3.3699536e-01  -1.1341682e+00
  -2.4116784e-01  -9.3362527e-01
   4.5736067e-02   1.9438612e-01
  -4.2335270e-01  -1.1260622e-01
   1.5844183e-01   1.7499245e-01
  -3.4495429e-01   9.1799721e-01
   1.4501968e-01  -1.1560738e+00
   1.3623816e-01  -8.7331781e-01
   1.1170525e-01  -7.4000238e-01
  -5.8223148e-01  -5.1261548e-01
  -9.2687551e-01  -2.5376092e-01
   4.7150149e-01   1.3649211e-01
  -5.7556575e-01  -6.8376815e-01
  -6.5835860e-03  -7.2696419e-01
   1.3014332e-01  -1.1431013e+00
   4.3170941e-01  -1.1992031e+00
   6.7101384e-01  -1.5058283e+00
   3.7952938e-01  -9.2420520e-01
   1.7852487e-01  -1.9189349e-01
  -1.1687842e+00   8.1798728e-01
  -5.3463722e-01  -4.0345965e-01
   4.9941399e-01   1.1224891e+00
  -3.8820352e-01  -1.3530204e-01
  -1.8996460e-01   1.6123953e-01
  -8.3716810e-02  -1.1392095e+00
  -4.0415626e-01  -8.8905055e-01
  -3.3631191e-01  -1.2770399e+00
  -4.7954237e-01  -1.0293253e+00
   1.3046562e+00  -1.7425710e+00
   3.5524614e-01  -2.1026216e+00
   4.4041223e-01  -1.3632767e+00
   3.9577190e-01  -1.3584633e+00
   5.8981643e-01  -1.7859607e+00
  -9.4027585e-01  -6.7581712e-01
   7.1337819e-01  -7.8233253e-02
   1.1775334e+00  -2.0567435e-01
   9.6615049e-01  -1.6251821e+00
  -1.0750041e+00   1.3113850e+00
  -6.2154566e-01   1.5266625e+00
   6.7665232e-01  -1.3814878e+00
  -3.3047884e-01   1.5461905e+00
   9.1573470e-01  -2.0545176e+00
   4.1071337e-01  -1.9853000e+00
  -9.5605207e-01   1.4411729e+00
   4.0119733e-02  -2.0396806e+00
   6.9062813e-01  -1.8647493e+00
  -1.6675538e+00  -9.5089672e-01
  -5.6020254e-01  -1.5813172e+00
  -1.3981970e-01  -1.4478644e+00
  -2.5551346e-01  -7.9492843e-01
   1.4609898e+00   2.3273354e-01
  -1.1638453e+00  -5.1474197e-01
  -2.1674403e-01  -3.1282025e-01
  -2.2881841e-01  -7.1807901e-01
  -1.1336112e-01  -8.5024229e-01
   3.3691877e-01  -3.4733471e-01
  -4.7570300e-01  -8.7981257e-01
   9.5989117e-01   1.1924456e+00
   1.1076076e-01  -1.2445251e+00
   2.8544705e-01  -6.3586787e-01
  -1.8799642e-01   3.9918663e-02
  -5.4371624e-01  -3.9127678e-01
  -5.6983393e-02   1.0132029e-01
  -7.7603316e-01   6.4270404e-01
   3.1008392e-01  -1.2325968e+00
   2.9214883e-01  -9.0793669e-01
   1.5691219e-01  -7.7055605e-01
  -5.7478525e-01  -7.9833020e-01
  -9.8136731e-01  -6.6163805e-01
   2.3923718e-01   2.0134913e-01
   4.3591065e-02   4.1332298e-03
   4.1198004e-02  -7.6748945e-01
   5.9854816e-01  -1.1389961e+00
   9.1826598e-01  -1.3683166e+00
   4.6604012e-01  -9.0373117e-01
   5.4856323e-02  -2.7390492e-01
   7.3898487e-01   6.8948037e-01
   9.1792740e-01   2.6595332e-01
   4.3178586e-01   3.7534218e-01
   5.2359627e-01   2.3048280e-01
  -6.5539283e-01  -1.2324265e+00
   1.0465110e-01  -6.4970163e-01
  -1.8913774e-02  -6.0595249e-01
  -4.9335176e-01  -1.1451010e+00
  -2.6099296e-01  -6.9867983e-01
  -7.3063746e-01  -1.1589802e+00
  -5.5765672e-01  -5.2610561e-01
   3.0525345e-01  -2.6261680e+00
  -4.8666545e-01  -2.6049084e+00
  -2.1552323e-01  -8.6270761e-01
  -3.6499969e-01  -2.1952781e+00
  -6.4993559e-02   4.3567491e-01
   7.2734421e-01  -2.2368982e-01
  -3.6759833e-01  -1.2304239e-03
   2.5442854e-01  -1.5257556e+00
   6.9675079e-01  -1.9851979e+00
  -6.4310201e-03  -2.4433312e+00
   4.0827341e-01  -2.1459666e+00
   5.7905567e-01  -1.4333806e+00
  -4.6366256e-01  -1.4104785e+00
  -2.6365780e-01  -7.4770921e-01
  -7.3757444e-01  -7.0222150e-01
  -4.8192628e-03  -5.6705496e-02
  -4.8820922e-01  -3.3882678e-01
   1.3192877e-01  -6.2314045e-02
  -3.2925471e-01   6.6466408e-01
  -7.0521992e-01  -1.5348746e-01
   4.4004344e-02  -1.0993683e+00
   2.9681488e-02  -9.5653140e-01
   3.9593380e-01  -5.3669239e-01
  -9.9445538e-01  -4.4578027e-01
   4.3994392e-01  -8.1923491e-02
   1.9022131e-01  -1.9407543e-01
  -8.1291354e-02  -9.2194465e-01
   2.0620335e-02  -1.3777013e+00
   3.1979501e-01  -1.4469028e+00
   5.4137606e-01  -1.7701732e+00
   2.7855460e-01  -1.1765071e+00
   2.1119020e-01  -4.9016992e-01
  -9.7990328e-01  -7.9734034e-01
   3.5337653e-01   2.0238358e-01
   8.1318838e-01   3.5537681e-01
   1.1509471e+00  -1.0586438e+00
  -1.8506695e+00   5.8579415e-01
  -1.4425852e+00   9.1938311e-01
   8.1933774e-01  -8.5848652e-01
  -1.1759576e+00   1.0201284e+00
   1.2512422e+00  -1.4626266e+00
   7.3934662e-01  -1.6477885e+00
  -1.9045610e-01  -1.5605649e+00
  -1.7378448e+00   8.3113831e-01
   4.4944264e-01  -2.1839051e+00
   1.0264724e+00  -1.6811231e+00
   7.7406273e-01  -2.1613386e+00
   5.2810720e-01  -1.5863425e+00
  -3.1547989e-01  -9.1926160e-01
   1.1022867e-01  -7.8319888e-01
  -6.2768342e-01   5.8591627e-01
   8.1526897e-02  -3.1327767e-01
   4.5769241e-01  -2.0851815e+00
   2.5918576e-01  -1.7518774e+00
   1.2611991e-01  -2.0988902e+00
  -3.4827756e-03  -2.1352908e+00
   3.3416475e-01  -1.8060421e+00
   1.2343106e-01  -1.0713509e+00
  -8.7419432e-01  -1.2461403e+00
  -2.9758581e-01  -9.8579244e-01
   5.4133863e-01  -7.2625813e-01
  -4.3096900e-01  -7.8945088e-01
  -1.2400078e-02  -8.1072220e-01
   5.2174074e-01  -2.7881320e-01
   2.4717559e-01  -4.7458800e-01
   3.1572829e-01  -6.1158862e-01
   3.3383500e-01   8.1573508e-02
   1.1393104e+00   5.8093117e-01
  -9.2303121e-01  -6.9949409e-01
  -4.3634923e-01  -8.4618251e-01
   2.2860980e-02  -1.0227701e+00
  -1.3800261e-01  -5.0840336e-01
  -4.4938199e-01  -6.3349350e-01
   3.9829522e-02  -4.7877672e-01
   2.9671914e-01  -2.7246158e-01
  -2.5059202e-01  -1.7680129e-01
  -7.1984256e-01  -1.1524691e-01
   1.2800870e-01  -1.2101177e+00
  -9.3475171e-02  -1.7364356e+00
  -1.0871531e-01  -1.2071122e+00
  -1.9327211e-01  -2.7047744e-01
  -1.3149225e-01   5.1046842e-01
   4.6272682e-02  -2.0572147e-01
  -7.9538381e-03   1.4819669e-01
   4.2904204e-01  -3.4398196e-02
  -5.7660899e-01  -1.1851361e+00
  -5.2975255e-01  -7.7980764e-01
  -4.6966980e-01  -1.1593636e+00
  -5.6946360e-01  -8.3357828e-01
   2.4148680e-01  -1.4068820e-01
   7.1658786e-01   6.4925265e-01
   3.5325703e-01   1.0409872e+00
   7.6574850e-01   1.6230661e+00
   7.3715504e-02   6.7680798e-01
   1.1293526e+00   6.2273061e-01
   9.9062717e-01   2.3417004e-01
   8.8208819e-01   2.6407946e-01
   3.7688989e-01   1.3551657e-01
   2.3975695e-01  -2.7535586e-01
   1.7404653e-01  -3.5744831e-01
  -3.5295965e-01  -1.7975361e-01
  -8.1239125e-01  -6.6023680e-01
   1.0215151e-01  -8.0793876e-01
   1.8715032e-01  -4.6467721e-01
   6.1301323e-02  -4.5661769e-01
  -2.0179158e-01  -1.9421808e-01
  -1.4045580e-01  -9.9046590e-01
  -5.7633696e-01  -1.6532996e+00
  -3.7801486e-01  -1.0101535e+00
  -7.7144139e-01  -1.6642192e+00
  -9.8368854e-01  -1.4265994e+00
  -1.7956166e-01   9.3759064e-01
  -1.7145736e-01   9.1354288e-01
  -2.2866890e-01   8.0609263e-01
   1.1654140e-01   5.3678066e-01
  -5.2589184e-01  -4.8582387e-02
   1.1051397e-01  -4.7759114e-01
  -2.4631963e-03  -7.6453644e-01
   9.9461678e-02  -5.6145687e-01
   3.9617520e-01  -7.0583879e-02
   4.6786063e-01  -9.8801599e-01
   6.2179338e-01  -7.5490268e-01
  -2.0702920e-01  -8.5725867e-01
  -1.3986391e-01  -1.2371537e+00
  -8.9807136e-02  -9.9956830e-01
   2.2617879e-01  -1.1396916e+00
  -1.4791806e-01  -1.3576714e+00
  -3.4586380e-01  -1.0914612e+00
  -2.5239932e-01  -1.8924095e+00
   1.9212785e-01  -9.0684307e-01
  -2.8065418e-01  -6.7194674e-01
  -5.7479568e-01  -1.6434216e+00
   5.3769085e-01  -1.8049398e+00
   4.0156468e-01  -2.2587262e+00
   2.5896948e-01  -2.2910580e+00
   9.4778624e-02  -1.2452089e+00
   1.8628124e-01   1.1879487e-01
   1.3756353e-01   1.0297659e+00
  -7.0112707e-01   8.8094290e-01
   1.3539390e-01  -2.1055546e+00
   2.7316554e-01  -2.3581723e+00
   2.3648550e-01  -9.5473750e-01
  -2.9683484e-01  -1.5530322e+00
  -5.6467288e-02   3.5032701e-01
   1.7545932e-02  -1.7302904e+00
   5.2681247e-01  -4.3662869e-01
  -1.0963964e-01   1.8246200e-01
  -1.2873526e-01  -8.3416024e-01
   2.9558259e-02  -1.2344194e+00
   1.5051585e-02  -1.5994421e+00
  -9.1766403e-02  -6.5026838e-01
   5.4992786e-01  -2.5100155e-01
   2.3636518e-01   9.4057050e-02
  -2.1105250e-01  -6.5666844e-01
  -3.6814683e-01  -7.2837805e-01
  -7.5766347e-01   3.6895322e-01
   2.6417049e-01   5.9982000e-01
  -4.1110661e-01   2.4978276e-01
  -6.3585815e-01   1.2073028e+00
  -3.9448119e-01  -5.0921020e-02
   2.2195754e-01  -3.1654395e-01
  -2.9861357e-01  -9.8512616e-03
  -5.8976325e-02  -1.2046976e+00
   4.9547323e-01  -1.8622411e-01
  -3.4065362e-02  -7.4268068e-01
   4.5047063e-01  -7.5893981e-01
  -3.5526891e-01  -2.5865841e-01
   1.0850066e-01  -9.7723054e-01
   1.3122725e-01  -2.2983297e+00
   8.2273793e-02  -1.7567576e+00
   2.3768609e-01  -1.6911275e+00
   1.4560519e-01  -1.5569562e+00
   5.1005244e-02  -1.3775252e+00
  -1.5990488e-01  -1.6286721e+00
  -7.3724435e-01  -1.1778470e+00
  -7.9731879e-02  -5.7388840e-01
   8.0952565e-02   1.3361572e-01
  -1.3353278e-01  -4.6581828e-01
  -1.6493306e-01   2.9642421e-02
   2.6608632e-02  -6.1382305e-01
  -1.5656842e-01  -1.1039346e+00
   2.7791423e-01  -1.2819991e+00
   3.0009908e-01  -1.6274441e+00
   4.3016429e-02  -1.0691174e+00
   4.9958193e-01  -1.0851116e+00
   9.4668220e-02  -5.0765036e-01
   3.5952966e-01  -1.0002060e+00
  -2.5045537e-01  -7.8917951e-01
   5.8865357e-01   2.4638375e-01
  -1.6875954e-01   3.9387259e-01
   2.1754823e-01   1.3348687e-01
  -2.0952538e-01   1.6110419e-02
   2.8642494e-01  -1.7814039e-01
   2.7771086e-01  -7.5653003e-01
  -4.8663621e-01  -6.2245442e-01
  -8.3199909e-01  -7.4729851e-01
  -8.7110768e-01  -7.1470570e-01
   5.7656392e-01  -7.3471303e-01
   3.1471701e-01  -9.8119419e-01
   2.2568782e-01  -3.9921592e-01
  -1.1771506e-01  -8.9941513e-01
   1.9843662e-01  -5.2288235e-01
   9.8178488e-02   2.2922815e-01
   7.9403792e-01  -3.6493519e-01
   8.6817838e-01   1.4247726e-02
   4.6042016e-01  -1.4823402e-03
  -4.9902239e-01  -1.1767197e+00
  -5.0786104e-01  -6.2347049e-01
  -2.5766200e-01  -1.0890073e+00
  -6.4839797e-01  -1.0830163e+00
  -4.6102569e-03  -2.6180035e-01
   3.2958647e-01  -6.8631895e-01
  -3.3355719e-01  -7.0705666e-01
  -2.0635696e-01  -6.8348290e-01
  -9.2933598e-02  -3.1901740e-01
   1.9078149e-01  -7.7030290e-01
  -1.4605591e-01   7.0799702e-02
  -3.5923301e-01  -5.9347115e-01
   2.5702501e-01  -1.2003247e-01
   5.7482417e-02  -9.3828490e-01
   2.7529790e-01  -1.1760223e+00
   6.9816263e-01  -1.0845699e+00
   3.7135204e-01   5.9266411e-01
   1.1463997e-01  -1.3305698e-01
  -6.9589711e-02  -2.5946953e-01
   3.3222713e-01  -3.7361582e-02
   5.2935761e-02  -1.5941505e+00
   4.0132706e-01  -2.1107876e+00
  -9.7998656e-02  -1.2978708e+00
  -2.7653617e-01  -1.4981054e+00
  -6.2601884e-02  -1.5120652e+00
  -4.5225672e-01  -2.2898561e+00
  -3.3687778e-01  -2.1678289e+00
  -9.5008158e-01  -1.6886278e+00
  -3.9404893e-01   7.4245270e-04
   2.2313220e-01  -2.9397216e-01
  -2.4257920e-01   9.1328582e-03
   2.9333513e-02  -1.1334291e+00
   3.9345356e-01  -9.4117257e-02
   4.0638762e-03  -7.5101798e-01
   4.8216817e-01  -7.4107183e-01
  -4.5966498e-01  -2.0107194e-01
   1.0450875e-01  -1.0409298e+00
   3.7414282e-02  -2.3146903e+00
   3.5691469e-03  -1.7197259e+00
  -8.5768647e-04  -1.5376565e+00
  -1.1758158e-02  -1.4909109e+00
  -1.6873454e-01  -1.2436606e+00
   3.6010427e-02   7.1007809e-01
   1.0803606e+00   6.7171161e-01
   9.3731918e-01   2.8920271e-01
   8.6543937e-01   3.0423560e-01
   3.0587732e-01   2.1634929e-01
   7.6299844e-01   6.1096772e-02
   1.0616362e-01  -4.7525000e-01
  -3.8188856e-01  -1.4601976e-01
  -8.3879996e-01  -6.4379577e-01
   6.4861740e-02  -7.7634224e-01
   1.3225598e-01  -4.0745520e-01
  -3.8825785e-02  -3.6862597e-01
  -2.0168405e-01  -2.1603809e-01
  -1.1348634e-01  -1.0516756e+00
  -5.6283167e-01  -1.5515629e+00
  -4.0838437e-01  -9.4269708e-01
  -7.4958884e-01  -1.6196068e+00
  -9.9579709e-01  -1.4312713e+00
  -3.4302109e-01   5.1171475e-01
  -2.9488076e-01   3.2770008e-01
   8.7557921e-01   4.5828410e-02
   1.5768812e-01  -1.4148662e-03
   4.5493707e-01  -4.0036593e-01
   1.1264341e+00  -3.2208265e-01
   4.8772346e-01   1.6271825e-01
  -1.2118292e+00  -8.4849181e-01
  -1.3176284e+00  -9.2900602e-01
  -1.4146450e+00  -9.3985828e-01
  -7.5097345e-01  -1.1775098e-01
   5.0178788e-01  -1.6450274e-02
   9.3396957e-01  -1.8841642e-01
   7.9485849e-01  -5.5399817e-01
  -1.2603376e+00  -1.7342053e+00
  -9.4069998e-01  -2.0241051e+00
  -6.8496084e-01  -1.6925488e+00
   8.9828783e-01   3.1666630e-01
  -1.1764475e+00  -7.8142996e-01
   4.4742737e-01  -5.0214793e-01
   1.1282722e+00   9.0266786e-02
  -4.1056436e-02  -4.6206451e-01
   2.5584008e-01  -7.3766102e-01
   8.0291136e-01  -4.9591384e-01
   7.5021203e-01  -3.1964743e-01
   3.8759563e-01  -5.1049055e-01
   4.1085466e-01  -6.9912307e-01
  -6.1977619e-01  -1.7906962e+00
  -3.5812261e-01  -1.3824555e+00
  -4.2935020e-01   1.3390044e+00
   1.4221855e-01  -2.2778573e+00
   4.2330823e-02  -2.0126955e+00
  -9.0496801e-01  -2.4797712e+00
  -1.4404985e+00   4.9340291e-01
  -9.4212235e-01   1.0037157e+00
  -1.9579558e+00   9.1220381e-01
   8.2033901e-01  -9.3138249e-01
   8.0461152e-01  -1.0235087e+00
   1.0934956e+00  -8.7304948e-01
  -1.8897480e+00   1.0981836e+00
   1.6401111e+00  -1.7642715e+00
   1.4341866e+00  -1.7546951e+00
   6.2941695e-01  -1.3510910e+00
   5.8063582e-01  -1.7915923e+00
   3.7729688e-01   1.2837200e+00
  -5.7234862e-01  -5.3210703e-01
  -7.7220013e-01  -4.5549354e-01
  -1.0964836e+00   1.6838210e-01
  -3.3946708e-01  -3.8733148e-01
  -8.9336701e-01   1.1532332e-01
  -5.8304453e-01  -1.7726300e-01
   1.9944305e-01  -1.5501360e-01
   5.9702379e-01  -7.6816031e-01
   3.9391654e-01  -6.2614923e-01
   4.6970372e-01  -7.0805111e-01
   4.4337796e-01  -6.2525828e-01
   1.0157834e+00  -8.7571230e-01
   2.4747679e-01  -2.6744181e-01
  -3.9806204e-01  -3.0475214e-01
  -3.8256563e-01   8.3129688e-02
   6.6715550e-02  -1.4363755e-01
   6.9249605e-01  -5.1742309e-01
   9.1160181e-01  -2.0599773e-01
  -2.1722543e-01  -8.2042203e-01
  -1.3468700e+00  -2.4223714e+00
  -5.5844371e-01  -1.5670619e+00
  -5.9517016e-01  -1.4711532e+00
   6.6708962e-01   7.4414215e-01
  -1.5444870e-01  -8.8772252e-01
   5.4989543e-02  -8.5849120e-01
   8.3003607e-01   2.4285669e-02
  -4.1374649e-01  -1.2387857e+00
  -5.1100335e-01  -1.7838983e+00
   5.2757299e-02  -1.5052434e+00
   9.4823339e-02  -1.2919717e+00
   2.8481039e-01  -4.6793829e-01
   2.0949266e-01  -7.2989937e-02
   5.3018818e-02  -6.1380727e-01
   5.7962742e-01  -4.7884615e-01
   9.7026265e-01  -3.7529880e-01
  -8.9423409e-01   9.6850573e-01
  -5.0713564e-01   8.6433249e-01
  -1.2206623e-01  -2.8483692e-01
   1.1498889e+00  -4.4586243e-02
  -3.9508301e-01  -2.7194546e-01
  -1.2521366e-01  -7.0046722e-01
  -2.1909797e-01  -1.1219650e+00
  -9.9833503e-02  -9.6899182e-01
   1.4378413e-01  -9.8624034e-01
   8.8189656e-02  -1.5953578e+00
   1.1857171e-02  -1.2446833e+00
   2.3364456e-01  -1.3795580e+00
   7.3529967e-01  -1.0456115e+00
   1.0713037e+00   2.3465496e-01
  -1.1124826e+00  -9.3700367e-01
  -2.4749776e-01  -6.8017367e-01
   3.5574466e-01  -3.2421386e-01
  -4.6149910e-01  -9.2755524e-01
   5.1123869e-01  -8.8653128e-01
  -3.5217427e-01   3.2082801e-01
   5.1075391e-02  -3.5161005e-01
  -9.0433308e-02  -5.0034261e-01
  -3.0252394e-01  -3.3488664e-01
   1.0344319e+00   2.6132088e-02
   2.8388849e-02  -2.4383957e-01
  -3.3602808e-01  -3.1673285e-01
  -4.8631301e-01  -7.4322116e-01
  -8.7429380e-02  -3.7022358e-01
  -4.6549444e-02   2.7151626e-01
   4.7074772e-01   3.1526005e-01
   9.0605998e-01  -4.7477691e-01
   5.5536202e-01   2.8065377e-01
   1.5071958e+00   6.3894299e-01
   3.8386520e-01  -8.8930631e-01
   6.2821427e-01  -1.1893504e+00
   8.0599958e-01  -5.7538698e-01
  -1.5549604e-01   2.2243385e-01
   4.2998810e-01   9.0746995e-01
  -6.4667270e-01  -1.3384122e+00
  -8.7686315e-01  -1.2172312e+00
  -1.0804004e+00  -1.2505503e+00
  -9.0559149e-01  -5.4698575e-01
  -5.5700658e-01  -5.5815131e-01
   6.9930126e-01  -1.4111775e+00
  -1.6939559e+00  -1.4277354e+00
  -4.5610718e-02   1.2881107e-01
  -6.5010535e-01  -4.2570548e-01
   2.5563557e-01  -2.7453480e-01
  -5.8719134e-01  -5.3265951e-02
  -2.0921727e-01  -4.9594428e-01
  -2.8425306e-02  -1.0513529e+00
  -9.7599300e-02  -7.9522040e-01
   1.2434012e-01  -7.7970269e-01
   8.8702678e-02  -1.0878928e+00
   3.1122049e-01  -1.1980043e+00
   8.3825043e-01  -8.5223584e-01
   2.0306595e-01   1.2203078e+00
  -5.1815393e-02  -2.1175722e+00
   4.2576796e-01  -1.7916803e+00
  -1.4553356e-01   2.3739638e-01
  -2.7962402e-01  -9.4337695e-01
  -2.6900890e-01  -5.0781713e-01
  -6.8965329e-01  -7.0640731e-01
   4.7879164e-01  -1.8782249e+00
   2.4211412e-01  -1.8167296e+00
   6.1146369e-02  -1.3348015e+00
   1.4571444e-01  -5.0373564e-02
   5.7538640e-01  -1.2024102e+00
   7.6072668e-01  -1.9546583e+00
  -5.3931091e-01  -4.3364859e-01
  -8.9754131e-01   8.0460249e-02
   1.8981740e-01  -1.6116211e+00
  -2.1004358e-01  -2.1869242e+00
   4.1342618e-01   1.5529041e-01
  -2.1645960e-01  -1.4597816e+00
  -1.0763198e-01  -7.8902757e-01
   1.5576202e-01  -9.1495417e-01
  -1.2753278e-01  -4.3308088e-01
   2.6562306e-01  -1.0346767e+00
   7.1283075e-02  -1.3741694e+00
   7.2182681e-02  -9.9034126e-01
  -1.3347664e-01  -1.2333570e+00
  -8.7675310e-02  -1.1936213e+00
  -4.2988813e-01  -1.0094597e+00
  -2.1008756e-01  -1.1198479e+00
   4.2274854e-03  -6.8168935e-01
   2.1528963e-01  -6.7934705e-01
   2.6476059e-01  -1.4967406e+00
  -9.2635652e-03  -1.5509033e+00
  -1.4053918e-01  -2.0123895e+00
   1.4770615e+00  -4.3860847e-01
   8.5965495e-01  -9.1176378e-01
  -7.4205403e-02  -3.8640248e-01
   5.8054107e-01  -9.3351622e-01
   1.6236546e-01  -4.5324785e-01
   3.5386559e-01  -8.6359363e-01
   9.8081430e-01  -8.5123953e-01
   1.3147936e+00  -6.2999301e-01
   1.2488014e+00  -8.0590196e-01
   8.0372526e-01  -4.7090944e-01
  -1.7537099e+00   1.4488204e+00
  -2.0926778e-01  -4.6813572e-01
  -1.6125835e+00   1.8631165e+00
  -1.2987150e+00  -3.6537845e-01
  -1.5666304e+00   1.4380767e+00
  -1.2665111e+00  -5.6929492e-01
  -7.4039831e-02   2.6314898e-01
  -1.6899253e-01  -5.3784741e-01
   1.8575010e-01  -4.8044150e-01
   2.6261012e-01  -8.4055753e-01
   1.2556741e-01  -1.1490353e-01
  -2.7840363e-03  -7.3640836e-01
  -3.2811123e-01   5.1535319e-01
   5.2341299e-01  -5.0675372e-01
   4.1001957e-01  -4.8521145e-01
   2.9019953e-01  -9.0557429e-01
   6.7849114e-01  -5.8118248e-01
  -1.8477664e-01  -1.1811187e-01
   4.4020365e-01  -3.9712972e-01
   8.5769023e-02  -8.2805788e-02
  -4.2504539e-01   8.0947658e-01
   1.2580756e-01  -1.1807789e+00
  -1.1122906e-01  -1.3236324e+00
  -8.5023160e-01  -1.7641049e+00
  -4.3539460e-01   2.6846713e-01
  -4.1897489e-01  -8.6537076e-01
   1.2183589e-01  -1.1803499e+00
  -1.5178391e-01  -1.9193076e+00
  -9.8303267e-02  -2.8060209e-01
   6.5010437e-01  -7.2756876e-01
   8.7610945e-01  -3.5261253e-01
   5.3500514e-01  -9.9451422e-02
  -1.6324735e-02   3.3273653e-01
  -1.9482156e-02   1.5896213e-01
  -3.2266288e-02   4.5319857e-01
  -1.4041852e+00   1.0690303e+00
  -2.0300298e+00  -2.1749160e-01
  -1.0674661e+00  -9.1458036e-01
  -7.2676446e-01  -1.0286838e+00
  -5.5813106e-01  -8.3001883e-01
   7.9982499e-01  -1.0145737e+00
   9.8275982e-01  -6.8846499e-01
   6.8940888e-01  -7.1336999e-01
   4.8548109e-01  -6.5281013e-01
   2.7225962e-01  -9.0125788e-01
   5.6369632e-01  -1.0707087e+00
   9.1639989e-01  -4.6272454e-01
   2.3600542e-01   7.2572726e-02
  -2.1497079e-01  -1.3055143e-01
   7.3138416e-01  -2.1546653e-01
   8.5826375e-01  -7.0869510e-01
   6.0669286e-02  -1.4514162e-01
  -6.5372995e-01  -1.5109396e-01
   8.3891591e-02  -4.9052512e-01
  -2.1076290e-01  -5.0673310e-01
  -1.7554713e-01  -7.0707949e-01
  -1.9230934e-01  -1.9840006e-01
   3.1923039e-01  -2.6537918e-01
  -3.8796886e-01  -5.8740508e-01
  -5.0454772e-01   1.7142774e-01
  -6.0439030e-01  -4.2892379e-01
  -3.4511150e-01  -3.8349988e-02
   8.3493999e-02  -4.2285711e-01
  -5.1478284e-02  -1.0488349e+00
   4.1971999e-01  -1.0179063e-01
   9.2564803e-02  -7.2636865e-01
   5.7361947e-01   7.3324675e-02
  -5.0677866e-01  -1.9588381e+00
   7.3846460e-01   6.4875390e-01
   5.2174534e-01   1.0031840e-01
   4.0741246e-01   9.0399609e-02
   1.6332169e-01  -1.4821147e-01
   4.0063190e-02   5.5180966e-01
  -3.2471060e-01  -8.1678850e-03
  -8.1234564e-01  -5.8916677e-01
  -6.4971758e-01  -3.6476790e-01
  -1.2814719e-01  -3.6584734e-02
  -4.8373359e-01  -6.7172765e-01
  -5.8737474e-02  -1.1181262e+00
   2.7837386e-01  -1.2161169e+00
   3.9349261e-01  -6.4305800e-01
   1.3682347e-01  -5.1866309e-01
  -3.8300339e-01   7.9848640e-02
   1.1181553e-01  -8.9588908e-02
  -3.6623473e-01  -9.6778792e-01
   4.0577781e-01  -9.8110596e-01
   4.0776044e-01  -1.0243556e+00
   3.1092212e-01  -1.2150180e+00
   2.2592151e-01  -7.5040432e-01
  -1.2772264e+00  -9.9103430e-01
  -1.8298415e-01  -9.3961910e-01
  -1.1527632e-01  -1.2190532e+00
   1.1257515e-01  -1.5068747e+00
   7.5663530e-01   8.3708293e-02
  -1.0296999e-01  -4.9844384e-01
  -6.0799295e-01  -6.0093699e-01
  -1.0001834e-01  -2.0206530e-01
   2.1877969e-01  -1.8768129e-01
  -5.7481639e-01   5.8061994e-02
   2.7504170e-02  -5.5522052e-01
  -1.3608220e-02  -6.3824213e-01
  -4.3134512e-01   7.6399696e-01
  -7.6123363e-02  -1.1561628e-01
   3.3857297e-01  -9.3311117e-02
   4.3585409e-01  -4.5116756e-01
   7.4148581e-01  -8.3529111e-01
  -6.1195765e-01  -2.9407019e-01
  -5.2850149e-01  -2.2434603e-01
  -1.6258486e-01  -6.0539249e-01
  -2.7242866e-01  -8.5927989e-01
  -8.7503013e-02  -8.7114789e-03
  -2.8662578e-01   1.1365374e-03
   2.1525018e-01  -6.3714059e-02
   8.9137838e-02  -5.3477273e-01
  -4.4048948e-01  -3.0069546e-01
  -2.4217426e-01   2.4837576e-01
   6.6516685e-01  -2.5297167e-01
   2.0624930e-01  -2.0694561e-02
   3.1086388e-01  -2.1619210e-02
   4.5784381e-01  -3.9149309e-01
   7.5795683e-02  -2.0983007e-01
  -1.2795831e+00  -1.8890114e+00
  -8.4746647e-01  -2.0875160e+00
  -6.3345913e-01  -1.6661948e+00
   8.1688930e-01   3.5935789e-01
  -1.1669540e+00  -8.4872265e-01
   4.1636860e-01  -4.6476625e-01
   1.0940473e+00   1.4302946e-01
  -9.9210127e-02  -6.5075557e-01
   3.2717669e-01  -7.7243499e-01
   8.3342112e-01  -4.8240720e-01
   3.5468694e-01  -4.7166923e-01
   5.0231438e-01  -7.4694605e-01
   1.4069855e-01  -6.3714491e-01
  -1.4496554e-01  -1.1050988e+00
  -3.1396455e-01  -1.4181061e+00
  -6.5921536e-01  -9.2474730e-02
  -9.2816201e-01   5.2332698e-01
   2.1545785e-01  -8.2439320e-01
   8.5082914e-01  -8.8544520e-01
  -1.9721675e-01  -3.2901222e-01
  -1.2960017e-01  -7.9816806e-01
  -6.1204494e-01  -1.6113938e-01
   7.9194597e-01  -1.2405392e+00
  -2.2239054e-01  -6.8286361e-01
  -4.4464309e-02  -5.0219391e-01
  -2.1244543e-01   1.0839509e+00
   1.3138886e+00  -1.1815574e+00
  -3.2623491e-01  -2.5130609e-02
  -2.5390627e-01  -5.9982814e-01
   4.1355914e-01  -3.5603926e-01
   4.0265254e-01  -1.0748962e+00
   6.4856290e-01  -1.4663703e+00
   2.8373244e-01  -1.2570658e+00
  -2.0725822e-01   4.3579730e-01
  -2.1559062e-02  -9.7179558e-01
   1.7261636e-01  -1.5161158e+00
  -1.6835877e-01  -1.0947677e+00
   7.0401689e-02  -1.4104521e+00
   5.2814036e-02  -1.7699983e+00
   2.2117010e-02  -1.4489138e+00
  -4.9459486e-01  -1.1470211e-01
   1.9829532e-01  -1.2089053e+00
  -6.0769899e-01  -3.1893274e-01
   7.5814985e-02   3.6152431e-02
  -2.1386636e-01  -1.7596057e-01
  -2.1367103e-01   6.3960619e-02
   3.2830879e-01  -1.2285689e+00
   7.9264164e-01  -1.4661013e+00
   5.0435812e-01  -1.2636494e+00
  -9.3600033e-02   4.0185618e-01
  -5.9152035e-03  -1.0629050e+00
   2.9641534e-01  -1.5973098e+00
  -1.9587545e-01  -1.0879817e+00
  -3.2203224e-01  -3.1146562e-01
   1.9557869e-01  -1.5432736e+00
   1.4703327e-01  -1.8003695e+00
   1.3888217e-01  -1.5398099e+00
  -5.0567157e-01  -1.5678235e-01
   1.4666904e-01  -1.1695213e+00
  -6.4852513e-01  -3.4267151e-01
  -1.0841374e-01   1.1710999e-01
  -3.6462983e-01  -1.2149016e-01
  -3.0522386e-01   7.6899483e-02
   1.1159344e-01   4.3723579e-01
   3.9189997e-01  -6.4459618e-01
  -8.6007872e-02  -2.7563658e-01
   3.7830456e-01  -1.1190165e+00
   6.4097361e-01  -1.1794610e+00
   3.1112556e-01  -8.2855082e-01
  -3.7616564e-01  -7.1229756e-01
   1.9243855e-01  -5.8528124e-01
   2.8492488e-01  -1.6284105e-02
  -8.6919905e-01  -5.9457704e-01
   1.4911611e-01  -7.2177088e-01
   3.0391487e-01  -3.9469202e-01
  -5.5935245e-01   2.4991327e-01
  -3.7363944e-01   1.7156022e-01
  -4.9992711e-01   1.0242497e-01
   6.1528507e-02  -2.5021959e-01
   3.4324728e-01  -5.8887853e-01
   4.4086489e-01  -6.0960985e-01
   6.3988583e-01  -5.8114105e-01
  -5.3657873e-01  -6.9512700e-01
  -5.0475515e-01  -4.7915062e-01
   8.1372469e-01  -7.6847188e-01
  -1.2579173e+00  -5.1324690e-01
   1.1250551e-01  -2.2792006e-01
  -3.2471249e-02   6.0192682e-01
  -4.6844688e-01   8.0703109e-01
  -4.8812536e-01   1.5523065e-01
  -2.4506670e-01  -6.1047980e-01
   6.1823133e-03  -1.2870612e+00
  -1.6746300e-01  -9.6485763e-01
  -2.3784730e-01  -1.3181439e+00
   2.6275058e-01  -1.6504215e+00
  -3.2667611e-02  -1.3153754e+00
   5.3533781e-01  -3.0657452e+00
   7.5531189e-01  -1.2697406e+00
   8.6234884e-03   7.3679104e-01
   2.3513239e-02   8.8051333e-01
  -3.8178797e-01  -1.5071238e+00
   4.0830608e-01  -1.1443503e+00
  -8.3705120e-03   3.6446666e-02
   3.5275685e-01  -9.6661502e-01
   7.5849101e-02  -4.5912042e-01
   1.0997637e-02   4.6474882e-01
   3.4050472e-02  -4.7307700e-01
  -1.1254634e-01  -4.8049020e-01
  -4.1139205e-01  -6.6156869e-01
  -4.2471485e-02  -7.6848898e-01
   1.1978608e-01  -7.9883266e-01
  -4.8961424e-02  -6.2252195e-01
   2.8604453e-01  -1.5944951e-01
  -2.9667783e-01  -4.2928667e-01
   2.4973056e-01  -7.6165665e-01
  -1.6974473e-01  -2.7601519e-02
  -3.4456635e-01   9.8717102e-03
   2.4686065e-01  -3.0628830e-01
  -1.4522465e-01  -6.0425216e-01
   1.4200100e-01   6.0273818e-01
  -1.9933780e-01   1.2365348e-02
   8.2793658e-01   1.3242777e+00
  -7.3759130e-01  -1.3815531e+00
  -4.0236145e-02  -8.4275215e-01
  -6.2921298e-01   2.8340651e-01
   1.3080312e-01  -1.4262629e+00
   4.0932260e-01   2.2577141e+00
   5.1361820e-01  -4.5326864e-01
  -5.4360970e-01  -1.1648147e+00
   2.7485374e-01  -1.8943555e+00
  -3.3226749e-03  -1.9327125e+00
   7.7775901e-01  -5.4479451e-01
   4.2691190e-01  -8.1076810e-01
   1.7144309e+00  -7.2313014e-01
  -1.8012283e-01   2.3799507e-02
  -9.3723234e-01  -1.2000150e-01
  -5.1194947e-03   1.7748310e-01
  -2.7929908e-01  -1.6532475e-01
  -9.4660736e-01   3.2838756e-02
  -1.7765435e+00  -3.7542072e-01
  -1.4600025e-01  -4.1697846e-01
  -1.6078342e+00  -3.4445061e-01
   8.8482516e-01  -2.8670432e-01
   1.1922966e+00  -4.2076739e-01
   8.8253547e-01  -2.4843565e-01
  -1.8230995e-01  -5.2025544e-01
  -3.7894059e-01  -1.0215600e+00
   1.2282282e-01   8.3493338e-01
   3.9562613e-01  -1.8720294e-01
  -8.0802077e-02   6.1143008e-02
  -7.8140985e-01  -7.4814188e-01
   5.7896430e-02  -7.0741348e-01
  -2.3891519e-01  -1.0669540e+00
  -2.3017139e-01  -1.1251221e+00
  -2.6459358e-01  -7.1340821e-01
  -5.3608858e-01  -5.3692470e-01
  -8.8900020e-01  -8.2135156e-01
   1.1403184e+00  -2.0221314e+00
   1.8655676e+00  -2.1807817e+00
   7.4715590e-02  -7.9540892e-01
   1.3993840e-01  -6.8791581e-01
   1.8560392e-02  -6.8025972e-01
   4.4484690e-01   2.9664014e-01
  -4.0337374e-01   1.0674773e+00
  -3.1173706e-01   3.8745508e-01
  -4.2781481e-01  -9.3644626e-01
  -7.2165931e-01   1.1714786e+00
   6.3930636e-01  -6.1875007e-01
   1.9364888e-01  -8.8801613e-01
  -1.8951050e-01  -8.7012656e-01
  -5.6815215e-02  -1.0869471e+00
   8.4815985e-03  -4.9564309e-01
   2.1170975e-01  -3.0728871e-01
   3.7970278e-01   2.0477609e-01
  -1.0767288e-03   7.8780054e-02
   3.7726839e-02   2.2655554e-02
  -6.0013044e-02  -1.0358751e+00
   7.1194598e-03   2.8882560e-02
  -1.4306980e-02   5.6898486e-03
  -4.0422746e-03   1.4526117e-02
   1.0246434e-02   2.8422042e-02
   1.7955362e-02   3.8921252e-02
   6.3909330e-03   7.1009726e-02
  -4.3962648e-01  -1.6416305e+00
  -1.8117938e-01  -1.5261905e+00
  -2.8870063e-01  -1.7596126e+00
  -7.8593589e-02   7.9017304e-01
  -2.4753924e-02  -4.7831144e-01
   2.2240706e-01   1.6892168e+00
   1.7074772e-01   1.0741598e-01
   1.7793011e-02  -8.9092586e-01
   2.1110844e-01  -1.9270157e+00
   1.2972389e-01  -6.3469014e-01
   2.9022691e-01  -4.4891746e-02
  -3.3062552e-01  -6.3920278e-01
  -3.7133617e-01  -2.8306569e-01
  -1.2929391e-02  -1.1166386e-01
   3.8990809e-01  -1.3115042e+00
   4.7496809e-02  -4.4591690e-01
   4.9427437e-02  -1.2808830e+00
   1.9890571e-01  -5.1173617e-01
   8.7523063e-03  -5.3288480e-02
   2.3472902e-03  -4.9472739e-02
  -3.4254701e-02  -1.9575617e-02
   4.4349556e-02  -6.9168986e-02
  -4.9428697e-02  -5.0815558e-02
   2.8234246e-02  -7.7293005e-02
  -2.7665701e-01  -1.5654421e+00
   1.6583462e-01  -1.0685534e+00
   3.8080967e-03  -1.8093924e-01
   4.7167072e-01  -1.0245040e+00
   1.1734592e-01  -7.0860318e-01
  -3.2320468e-01   6.8564198e-02
  -2.9637100e-02  -1.3066134e+00
  -5.9514478e-01  -1.6533658e+00
  -3.0611689e-01  -1.6921463e+00
  -4.2474542e-02  -1.3015623e+00
  -1.8154097e-01  -5.8471905e-01
  -7.8981576e-02  -1.0681296e+00
  -4.2500570e-02  -1.0896560e+00
   6.7384606e-01  -4.1447327e-01
   4.4375271e-01  -3.1627259e-01
   1.4291527e+00   5.3229417e-01
   5.8694666e-02  -1.3820805e+00
   6.0054598e-01  -6.1145349e-01
  -2.7874849e-01  -9.7714889e-01
  -1.0611563e-01   2.7188641e-01
  -5.0503901e-01  -1.5981178e+00
  -2.1541296e-01  -1.2350471e+00
  -5.2800080e-01  -1.5577434e+00
  -3.2402869e-01  -1.2690508e+00
  -4.0789505e-03  -8.3305515e-01
  -3.3728875e-01  -7.6792454e-01
   1.6153455e-01  -5.6590755e-01
   2.5767858e-01  -8.1307264e-01
  -2.0889315e-01  -9.1460561e-01
   1.3769906e-01  -1.2328087e+00
   1.6290500e-01  -1.5966891e+00
  -5.5641938e-01  -9.2651359e-01
  -7.1744472e-01  -8.9326743e-01
   5.1818557e-01  -7.2360345e-03
  -5.3067339e-01  -5.3151602e-01
   7.2770076e-01   2.8164755e-01
   1.8723803e-01  -9.5671957e-01
   7.0809083e-02  -3.1071265e-01
   6.6311201e-01  -2.6362853e-01
   1.0565600e+00  -6.6289063e-01
   5.8409605e-01  -4.9026114e-01
   1.2671092e+00  -7.1011196e-01
  -2.6926358e-01  -9.5716540e-01
  -1.9212615e-01   4.6233701e-03
  -3.4477806e-01   6.4275879e-01
   4.8205829e-01   1.3611776e-01
  -7.7308928e-02  -6.2876081e-01
  -7.5081939e-01  -9.1945140e-01
  -9.8227327e-01  -5.6312395e-01
  -1.0051721e+00  -1.3213555e+00
   2.1858015e-01  -8.8434315e-01
  -1.5769689e-02  -2.5518161e-01
  -1.0699667e-01  -1.4966714e+00
  -1.9451419e-01  -1.3022994e+00
  -3.3249365e-01  -1.3879341e+00
  -6.2573022e-01  -8.1967486e-01
  -1.2703757e+00  -1.8137171e+00
  -9.6260636e-01  -1.2127633e+00
   3.2786220e-01  -1.0559004e+00
   3.9748190e-01   5.4737868e-01
  -4.3501295e-01  -7.5781791e-01
  -1.4234902e-01  -7.2223110e-01
   2.0122031e+00   1.4709395e+00
   9.7077008e-01  -2.8044391e-01
   7.8715999e-02  -5.8732875e-01
  -3.7877001e-01  -7.2579596e-01
  -5.6344031e-01  -1.0416187e-01
   1.3103643e-01  -8.4458051e-01
   1.6131183e-01  -1.0268661e+00
   6.4589819e-02  -1.2304439e+00
   8.8463848e-02  -1.5989355e+00
   1.4584936e-01  -1.3692500e+00
  -1.0216110e-01  -8.8721415e-01
  -5.5130422e-01  -3.7607186e-01
  -3.3906444e-01   4.1481686e-01
  -4.7613208e-01   7.1491491e-01
  -1.9138130e-01  -8.4227585e-01
  -3.2929091e-01  -1.0844048e+00
   3.5153942e-01  -1.7220992e-01
   9.7968263e-01   1.7308333e-01
  -8.8701488e-01  -1.4844908e+00
   8.5540809e-01  -9.4015161e-01
  -1.5740424e+00  -1.3752388e+00
  -8.0036539e-01  -2.1581055e+00
   8.1672739e-01  -9.2033731e-02
  -2.2458655e-02  -1.6561265e+00
   1.2185373e+00   4.2149286e-01
   1.0513205e+00   1.3469939e+00
   7.6878215e-01  -8.5571091e-01
   4.3351819e-01  -1.2813728e-01
   9.7646834e-01   1.4041541e-01
   7.3850508e-01  -2.1679643e-01
   6.1660869e-02   5.2221543e-01
   2.5146788e-01   5.2969390e-01
   3.7460271e-01  -7.6864772e-01
  -2.4191155e+00  -2.1573010e+00
  -1.2378842e+00  -1.4366109e+00
  -6.1491781e-03  -1.1609593e+00
   4.5349659e-01  -6.4487002e-01
   1.3673291e-01  -4.4929894e-01
  -2.0392810e-01  -7.4412530e-01
  -1.0816254e-01  -6.1500168e-01
  -2.1999526e-01  -1.5172022e+00
  -8.3659322e-01  -5.4974410e-02
  -5.5002298e-01  -9.8404378e-01
  -1.1035227e+00  -4.0284886e-01
  -1.1627035e-01  -1.3379771e-03
  -1.4018024e-01   3.6108613e-01
  -1.9976656e-01  -5.7097765e-01
  -7.7017293e-02  -1.0739102e+00
   1.0967648e+00  -2.7949635e-01
   4.5499931e-01  -2.7108152e-01
  -4.6503607e-01   8.5872726e-02
  -7.8440619e-01  -3.5877532e-01
  -1.2135645e+00  -1.6800911e+00
   3.0053417e-01  -1.7786111e-01
   2.5237561e-01  -4.6609348e-02
   1.1994335e+00  -3.2601722e-01
   1.1937130e+00   2.9382118e-01
   9.8855982e-01   1.9895578e-01
   3.2641599e-02  -1.5884982e-01
  -7.1915063e-03   9.1833648e-03
  -2.5450093e-02  -1.4153408e-01
  -2.2675415e-01  -3.9803625e-01
  -7.3893298e-01   7.3934180e-02
   2.5359182e-01  -3.6971323e-01
   7.8937595e-02  -8.7269858e-01
  -5.9528796e-01  -7.2999275e-01
  -8.7552951e-01  -9.2745187e-01
  -1.1084558e+00  -9.6877366e-01
   1.7611000e-01  -8.3169552e-01
   8.0436169e-01  -3.1319214e-01
   6.4487305e-01  -6.4565370e-01
   9.7641960e-01   1.0994872e-01
   6.1066664e-01   2.4269927e-01
   6.9923039e-01  -3.8187179e-01
   1.0827572e+00  -3.8761995e-01
  -9.7381804e-01   6.1502289e-01
  -1.1317919e+00   4.7862121e-01
   5.1059483e-02  -2.5411225e-01
  -5.7575944e-01  -1.6816230e+00
   1.4970962e-02  -1.8762830e+00
   1.5720820e+00  -1.6348907e-01
  -7.7827116e-01  -1.5514592e+00
  -7.4346479e-01  -1.3547735e+00
  -2.9017870e-01  -9.6512904e-01
   2.4526225e-01  -1.3404269e+00
   4.1741599e-01  -1.9053828e+00
   3.3373378e-01  -1.9443975e+00
   7.6771944e-02  -1.7925097e+00
  -2.6071832e-01   1.2167868e-02
   3.0550758e-01  -9.8932747e-01
  -4.4789257e-02  -9.5380870e-01
  -3.9710109e-01  -1.7807047e+00
  -2.0648588e-01  -1.6272308e+00
  -2.3444059e-01  -1.8437192e+00
  -3.7707772e-02   6.3833847e-01
   7.4395226e-03  -6.2451216e-01
   9.6396977e-02   1.6171028e+00
   2.4657035e-01  -5.8336790e-02
   1.1360930e-01  -1.0622955e+00
   2.2064747e-01  -2.1034151e+00
   1.4786665e-01  -6.5830331e-01
   2.5117852e-01  -2.2147837e-01
  -3.3818745e-01  -7.5781156e-01
  -4.5540294e-01  -3.7410336e-01
  -1.2009127e-01  -2.1723480e-01
   4.3128831e-01  -1.4987247e+00
   5.3370243e-02  -4.8590054e-01
   6.8729071e-02  -1.4150278e+00
   1.5232057e-01  -6.5236553e-01
   3.8880113e-01  -1.0521895e-03
  -1.8922076e-01   1.0747799e-01
   5.1918376e-02  -1.1207880e-02
  -4.7232862e-01   2.7917572e-01
  -3.5262049e-01  -4.8911744e-01
   3.4722083e-01   8.0905690e-02
   8.4091030e-01   4.6344812e-01
   7.4958302e-01   2.9388796e-01
   2.0602540e-01  -4.6187841e-01
  -4.5441089e-01  -1.4942228e+00
   2.0412833e-01  -1.0192237e+00
   7.3907104e-01  -9.8407494e-01
   9.8638716e-02  -1.4825223e+00
  -2.2808117e-01  -4.4394324e-01
   2.3342636e-01  -6.6673489e-02
  -8.9103779e-01  -8.6921842e-01
  -5.5003905e-01  -8.5735914e-01
  -7.2198472e-01  -9.2078673e-01
  -2.6296147e-01   5.3987704e-01
   3.6796245e-01  -6.3532812e-01
  -2.8431214e-01  -8.6733502e-01
   2.7469113e-01   1.0586547e+00
   3.9263626e-01  -1.9923245e-01
  -4.6545159e-01   1.4421616e+00
  -8.6164329e-01  -1.3977193e+00
   1.8555754e-01  -9.7061173e-01
   1.0139398e-02  -7.5032872e-01
  -5.6966248e-03  -6.5688332e-01
   3.5053409e-01  -7.7847724e-01
  -7.1291235e-01   1.2678313e+00
  -8.9101749e-02  -1.1123080e+00
  -7.5287522e-02   1.0111956e+00
  -6.7053271e-01  -1.1505520e+00
   1.8463786e+00  -8.1990978e-01
  -1.5704306e-01   3.9256092e-02
  -7.7492341e-01   1.2582788e-01
   5.5150774e-01  -9.3849713e-01
   4.6954044e-02  -6.0878155e-01
   4.2466589e-01  -5.7231277e-01
   1.1913814e-02  -2.1273073e-01
  -1.6343044e-01  -7.7389415e-01
  -4.9252385e-01  -8.9986615e-01
   2.9055549e-01  -7.4597471e-01
   3.7283857e-01  -7.3367199e-01
  -1.1051478e-01  -1.0266746e+00
  -3.6146703e-01   4.5328038e-01
   5.0759536e-01   4.2689275e-02
   6.5450104e-02  -7.8254378e-01
  -8.4409005e-02  -7.2343773e-01
  -5.1179723e-02  -4.9385849e-01
   1.5234743e-01   9.7255549e-02
  -2.9610715e-01  -5.9770197e-01
   1.5989082e-01  -6.3041751e-01
  -9.2120799e-02  -4.3449183e-01
  -9.7069949e-01  -2.1463147e-01
  -5.6663091e-01  -1.1242467e+00
  -1.2019292e+00  -5.8331440e-01
  -2.7521153e-01  -7.0879348e-02
  -2.8707629e-01   2.2592906e-01
  -1.9997713e-01  -7.6129233e-01
  -6.5712998e-02  -1.1876973e+00
   1.0125756e+00  -2.6814549e-01
   4.1888374e-01  -3.3953769e-01
  -6.1518362e-01  -3.5686705e-02
  -8.6250511e-01  -5.6892171e-01
  -1.1621437e+00  -1.8709382e+00
   2.0034597e-01  -2.6021625e-01
   2.2175515e-01  -2.3152216e-01
   1.1800523e+00  -3.8294078e-01
   1.2062522e+00   4.2045442e-01
   1.0396929e+00   3.1823925e-01
   9.2751213e-01   9.2985507e-02
  -8.3400161e-01  -1.8446788e+00
   6.8490998e-01  -4.5762354e-01
  -1.0678195e-01  -9.6218757e-01
  -1.3450901e-01   2.9847269e-01
   1.2273964e-01  -1.0822592e+00
   3.5078926e-01  -1.2231123e+00
  -1.8300681e-01  -1.6297584e+00
  -1.4926881e-01  -1.2616998e+00
  -2.0060783e-01  -1.5585717e+00
  -1.0510058e-01  -1.2578104e+00
   1.4166388e-01  -7.7668390e-01
  -1.9770062e-01  -7.6511630e-01
   2.6250208e-01  -4.8576775e-01
   3.9648114e-01  -7.1407748e-01
  -4.8108777e-02  -8.8824086e-01
   1.7121496e-01  -2.8517031e-01
  -8.5078942e-02  -2.8192461e+00
  -6.0202137e-04  -4.8647790e-01
  -1.4801970e-02  -1.6402642e-01
  -2.4119637e-01  -5.7512748e-01
  -1.7594239e-01  -6.5162052e-01
  -1.2791766e-01  -8.5380697e-01
   3.4486977e-01  -7.5143785e-01
  -2.6219718e-01  -1.0649684e+00
   5.1361714e-02  -1.5045680e+00
   3.4029009e-01  -9.9657916e-01
  -1.1739732e-01   2.0835276e-01
   2.0572515e-01  -4.6760878e-01
   2.0791466e-01  -1.7355675e-01
  -5.8159482e-02   2.1868227e-01
   6.3032165e-02   2.5973795e-01
  -4.4101623e-03   2.4210825e-01
  -5.8711386e-02   3.9856104e-01
   6.0672995e-02   1.7766063e-01
  -2.9866662e-01  -1.8141605e+00
   5.3691457e-01  -9.9598826e-01
   8.4499168e-01  -1.5809598e-01
   6.0430699e-01  -3.3859546e-01
  -9.9648287e-03   3.3234174e-01
   1.8647093e-01   3.2577999e-01
   1.4438883e-01  -8.8319035e-01
  -1.1257573e+00   3.3249279e-01
   3.4860570e-03  -1.4359859e+00
   2.0323582e-01  -9.5680750e-01
  -3.2477891e-01  -1.2731679e+00
   2.2628395e-01  -7.9637722e-01
  -1.4960719e-03  -6.0396642e-01
  -4.2150968e-01  -8.4369777e-01
  -3.0420183e-01  -7.0475639e-01
  -5.6237020e-01  -1.5268551e+00
   6.9540612e-02   7.4317138e-02
  -1.8077924e-02  -1.0845498e-01
   6.1613489e-01  -1.2832853e+00
  -4.0712888e-01  -5.1082403e-01
  -1.0002602e+00   1.5659891e+00
  -4.4719827e-01  -9.7891551e-02
   5.0553817e-01  -5.0501224e-01
   5.4052631e-01  -5.9890795e-01
   1.5728606e-01  -4.5125937e-01
   4.3302476e-02  -9.2028006e-01
   9.5746819e-01  -5.5131708e-01
   8.1845224e-02  -1.2747467e+00
  -4.1219702e-01   2.5312737e-01
  -8.9850300e-01   8.8940625e-01
   2.1172338e-01  -7.5611766e-01
   1.0190369e+00  -9.3372034e-01
   2.3059245e-02  -2.6537665e-01
  -9.9809755e-02  -2.4066043e-01
  -6.8881280e-01   2.2532620e-01
   1.9770370e-01  -8.2859875e-01
  -8.5158898e-01  -3.8326088e-02
  -3.8210492e-01  -8.0785043e-01
   5.2208558e-01  -9.4878771e-01
   4.3950515e-01  -1.2976936e+00
   5.8663455e-01  -9.4060887e-01
   6.5903092e-01  -5.9415735e-01
   8.9536013e-01  -9.9300015e-01
   9.6041054e-01  -1.1099083e+00
  -5.7184966e-01  -7.5597807e-02
   4.8413579e-02  -8.5043407e-01
  -8.5967657e-01  -5.4373637e-01
  -1.8973976e+00  -6.0628688e-01
  -5.6838046e-01  -8.5894956e-01
  -1.2985404e+00  -1.1257925e+00
  -1.3491810e-01  -6.8451174e-01
  -8.7799944e-01   2.3427844e-02
  -9.9531740e-01  -1.6189506e+00
  -1.1898341e+00  -1.0017677e+00
  -4.9257488e-01  -1.4738113e-01
   1.2598652e+00   6.3691710e-01
  -1.3993166e-01  -1.5463853e+00
   3.7442241e-01  -1.1000846e+00
   9.2666190e-02  -1.1600044e+00
  -5.2292809e-01  -1.2312344e+00
   6.2315231e-01  -4.2254987e-02
   4.9127906e-01   1.2115372e-01
   1.2343015e+00  -1.2036907e-01
   1.3783363e+00  -5.2736162e-02
   1.3525998e+00  -3.5657046e-01
  -5.8619824e-01  -4.3245485e-01
   1.5521219e-01  -1.0992789e+00
   3.1612127e-01  -2.5856025e+00
  -6.5320970e-02  -1.5011394e+00
   1.4193359e-02  -4.3127995e-01
  -8.9848702e-01   3.2330864e-01
   5.0218164e-01  -3.2748679e-01
  -4.0583690e-01  -8.9165650e-01
  -6.1222760e-02  -1.2381403e+00
  -3.3031806e-01  -1.4098898e+00
   2.7845049e-02  -1.8118099e+00
   9.5889370e-02  -1.2119400e+00
  -2.2172173e-01  -1.0739298e+00
   1.8422871e-01  -1.7877068e+00
   1.3177371e-02  -8.5783858e-01
  -8.1148478e-02   2.7008280e-01
   7.5520697e-01  -3.4186142e-01
  -4.8584363e-01   1.3140003e+00
  -7.9092435e-02   1.2376295e+00
   7.4424536e-01   1.0017622e+00
  -7.8457265e-02  -2.4944607e+00
   9.6199124e-01   5.2799998e-01
  -4.1830140e-01  -2.7355550e+00
   3.3237676e-01  -2.1539645e+00
   7.6396088e-01   7.9216954e-01
   2.4230558e-01  -1.6789863e+00
   1.2459496e+00   2.3371165e-01
   6.3229090e-01  -1.8996716e+00
   5.0696359e-01  -1.1542380e+00
  -1.1664241e+00  -1.8630624e+00
  -2.1309813e-01  -2.0058643e+00
  -1.1451967e+00  -2.2311416e+00
  -1.8436702e+00  -3.2006685e+00
  -2.4521176e-01   8.7519314e-01
  -5.4777142e-01   1.0810717e+00
  -1.0326057e+00   5.2335000e-01
   8.6081535e-02   5.3411003e-03
  -2.2254129e-01  -3.0204923e-01
   2.5214259e-01  -2.2320318e-01
   3.5382033e-01  -5.5026792e-01
   1.5292409e-01  -5.9766064e-01
   1.3057308e-01  -4.2747090e-01
   5.1329712e-02  -8.7441547e-01
   8.8911741e-02  -1.0740428e+00
   1.3197419e-01  -1.6185239e+00
   2.9751461e-01  -1.8661796e+00
  -2.3793252e-01  -1.4503068e+00
   3.9167483e-01  -1.3396002e+00
   3.4911595e-01  -1.7927208e+00
   4.2911876e-01  -7.3115259e-01
  -6.7991805e-01  -1.0559006e+00
  -1.2257980e-01   2.1296830e-01
  -5.4166628e-01  -1.8364699e-01
   4.1430645e-01   4.6905259e-02
  -8.0196074e-01  -6.2102042e-01
   1.6520184e-01  -2.6743076e+00
   4.0479157e-01  -2.1631209e+00
   3.4549695e-01  -2.2254809e+00
  -8.5597630e-02  -2.2174286e+00
  -1.3769238e-01  -5.1620883e-01
  -3.4686899e-01  -2.6647082e-01
   6.1207051e-02  -4.8081278e-01
   2.1563978e-01  -4.4149827e-01
   4.4237345e-01  -9.8951059e-01
   2.3814802e-01  -1.6763893e+00
  -5.4881992e-01  -7.0323397e-01
   7.7846085e-01   1.6403065e-01
   2.7818484e-01  -6.9295218e-01
  -1.6037296e-02   1.1838378e+00
   1.3239520e+00   1.3206137e-01
  -9.9934875e-02  -9.6409239e-01
  -1.7435753e-01  -1.2944257e+00
  -4.8316370e-01  -1.0336491e+00
  -3.0293859e-01  -1.6598089e+00
  -7.5534576e-01  -1.1903700e+00
   3.0494269e-01   6.8065102e-01
   3.3785981e-01   4.8854346e-01
   3.7387995e-01   4.5566128e-01
  -2.8175343e-01  -1.3971683e-01
  -3.5936880e-01  -1.0223734e-01
   8.4049307e-02  -7.5869673e-01
  -1.1372585e-01  -6.8266704e-01
  -7.2478267e-01  -7.3669217e-01
  -3.0204221e-01  -7.3152023e-01
  -5.9027588e-01  -9.0734690e-01
  -1.4364767e-01  -9.2772685e-01
   1.1108398e-01  -1.1298750e+00
   3.7267728e-01  -5.2734249e-01
   5.7956913e-01  -9.1172439e-01
   1.0765538e-01  -1.1531025e+00
   2.4387898e-01  -1.0432884e+00
  -1.5394390e-01  -1.9099763e+00
  -4.5476472e-01  -1.0674176e+00
  -3.9361981e-02  -1.4557413e+00
  -2.8569849e-01  -1.1388617e-01
  -4.9199702e-02   6.1782095e-01
  -7.4246206e-01  -1.4007061e+00
   1.1622680e-01  -5.3774523e-01
   2.2336268e-01   4.7628938e-01
   5.4876333e-01  -4.9187737e-01
   3.6155410e-01  -7.5763739e-01
   7.0597309e-02  -9.7662506e-01
   3.7680988e-01  -6.3873916e-01
  -5.5221827e-01  -2.8180603e-01
   3.9869172e-01  -7.7144924e-01
  -2.0859407e-01   4.4522860e-02
   2.5785975e-01  -1.9289224e-01
   1.3237766e-01   3.6648573e-01
  -2.2118906e-02  -1.3610852e+00
   2.4211604e-01  -1.5693703e+00
   5.6724791e-01  -1.5402548e+00
   2.8079195e-01  -8.0431786e-01
   7.3580800e-03  -1.6098911e+00
  -5.2485773e-01  -1.6568109e+00
   7.8218766e-02  -1.6307991e+00
   3.3725761e-01  -1.0038122e+00
  -1.7371079e-01  -1.7993411e+00
   2.5738381e-01  -1.3390874e-01
  -2.9630434e-01  -1.9149334e+00
  -2.7504885e-01  -1.6760556e+00
  -2.1278280e-01  -1.3596947e+00
   1.9509739e-01  -8.8486525e-01
  -4.6064813e-01   1.8883609e-01
   1.6030287e-01   1.2968398e-02
   4.9406066e-01   3.4470824e-01
   8.1747316e-02   1.1747780e+00
   3.4767036e-01   6.5598110e-01
  -1.1137122e+00  -1.7207583e+00
   4.7196380e-01   5.7608486e-01
  -6.0702756e-01   9.8725640e-01
   6.5900280e-01  -2.1710518e-01
   4.4148146e-01  -1.6309030e+00
   6.0271008e-01  -6.2868208e-01
   2.5588519e-01  -1.2175257e-01
  -3.6084869e-01  -1.5281693e+00
  -8.8411215e-01  -1.6700572e+00
  -7.3917156e-01  -2.2481081e+00
   1.9004759e-01  -1.5906433e+00
  -3.6767158e-01  -7.1724040e-01
  -3.7360792e-01  -1.1756389e-01
  -1.2917452e+00  -4.9813578e-01
   4.1961306e-01  -1.7206894e+00
   1.2665145e-01   4.6018255e-01
  -2.4080859e-01  -3.1963651e-02
   7.6301023e-01  -1.8692278e+00
   9.6455854e-01  -1.8892663e+00
  -3.0401349e-01  -1.0717814e+00
  -2.1201725e-01  -8.6423948e-01
   8.8513919e-01   4.7197228e-01
   2.0659641e-01  -1.6658919e-02
   3.9315723e-01   5.7326356e-01
   2.5325654e-01  -1.2626061e+00
  -8.8748142e-01  -9.0349084e-01
   1.1151579e-02  -1.8156253e+00
  -4.3063107e-01  -1.8246569e+00
  -2.3345231e-01  -2.1367665e+00
   3.9586600e-01  -2.5281764e+00
   2.3821176e-01  -4.7685927e-01
   2.5009613e-01  -7.8122823e-01
   1.9037287e-01  -1.2756304e+00
  -7.5625218e-01  -1.1322057e+00
   6.4175037e-01  -2.8040115e-01
   4.4295192e-01  -6.0004423e-01
   1.9824585e-01  -2.6412128e-01
  -2.0478302e-02  -9.9320022e-01
  -5.6591837e-01   8.0727618e-01
  -1.1111220e-01  -6.2108260e-01
  -3.3957970e-01   8.9442032e-01
   3.3468201e-01  -1.1862581e+00
  -6.6789520e-03  -1.8001984e+00
  -5.2769730e-01   1.0519557e+00
   1.7052915e-01  -1.8847868e+00
   1.0018292e-01  -1.4503478e-01
  -3.9889968e-01   4.9410095e-01
   8.2022286e-02  -1.8131203e+00
  -1.3557837e-01  -8.5735528e-02
   3.2181296e-01   4.4751986e-02
  -1.8388091e-01  -1.4705260e+00
  -2.3536799e-03  -1.0813598e+00
   4.5499974e-01  -3.1585389e-01
  -1.6151409e+00  -1.1074157e+00
   1.0354414e+00   1.2044355e-01
  -9.3189390e-01  -9.3214309e-02
  -2.7846703e-01   1.2929934e-01
   6.3619759e-01   3.5213565e-01
  -8.2585778e-01  -1.2388964e-01
   1.1205781e+00  -1.4012472e+00
  -6.2728933e-01  -1.7801155e+00
  -4.2102720e-02  -1.4847058e+00
  -2.8962921e-01  -1.4251979e+00
  -9.4093446e-01  -1.3314135e+00
   2.9302338e-01  -3.3651534e-01
   1.6316075e-01  -1.2250597e-01
   6.7175983e-01  -1.3811974e+00
   1.0423701e+00  -5.2927433e-01
   9.7091595e-01  -9.0932056e-01
  -8.3713138e-01  -5.7450779e-01
   7.4773751e-01   4.0505079e-01
   1.3258695e-01   6.6028669e-01
   3.0152559e-01   4.7028563e-01
   1.6835674e-01  -1.1812648e-01
  -1.5163829e-02  -5.0973352e-01
  -2.6740096e-03  -5.8876624e-01
  -6.1982118e-03  -4.9925241e-01
  -2.7429981e-01  -6.1072810e-01
  -5.0029727e-01  -4.5614948e-01
  -4.2132664e-01   2.6294241e-01
   1.3929580e-01  -9.6818091e-01
  -2.2598667e-01  -1.2182132e+00
  -4.3556145e-02  -1.0185636e+00
   1.5539186e-01  -8.0920874e-01
  -1.5539186e-01  -7.3463717e-01
  -3.1525291e-01  -3.6979056e-01
  -6.5032717e-01  -1.7449339e-01
  -7.3022066e-02  -2.0671300e-01
   3.1856243e-01  -3.9764513e-01
  -3.1096690e-01  -2.7607585e-01
   5.4650749e-01  -7.6933318e-01
  -3.4300169e-01  -4.9771866e-01
  -5.8311757e-01   8.6591869e-03
   9.8223797e-01   1.1246163e-01
   1.0907173e-01  -5.0429156e-01
   3.1930866e-01  -3.5828889e-01
   9.9277548e-01  -8.9990853e-01
  -4.5369141e-02  -3.1232158e-01
  -2.0035580e-01  -3.8174448e-01
  -8.3163993e-01   4.1310275e-02
   1.0676361e-01  -7.9128252e-01
  -9.5817591e-01  -1.8313237e-01
  -4.0657913e-01  -8.2332592e-01
   5.2270586e-01  -8.6592697e-01
   5.1018190e-01  -1.0801122e+00
   6.3912512e-01  -7.0607035e-01
   8.3141050e-01  -5.4083468e-01
   9.2022175e-01  -8.7237117e-01
   1.1176178e+00  -7.0989863e-01
  -5.6029054e-01   8.5148880e-02
   8.7568157e-02  -6.6903994e-01
  -8.2155297e-01  -3.7031289e-01
  -1.9044067e+00  -6.2218152e-01
  -2.2536880e-01  -6.9450657e-01
  -1.0082237e-02  -1.9793740e+00
  -1.0244787e-01  -4.6900233e-01
   5.9780906e-01   9.5859837e-01
   2.5552792e-01  -9.1637470e-01
  -7.9041952e-01  -4.6518948e-01
   3.7711239e-02  -1.4603584e+00
  -4.6720129e-01  -1.4194645e+00
  -1.5601671e-01  -1.8294349e+00
   3.7125867e-01  -2.2038314e+00
   3.7216372e-01  -7.6093821e-02
   5.1585085e-01  -2.9899189e-01
   2.5847447e-01  -9.1408331e-01
  -6.5725950e-01  -6.9557814e-01
   4.8331079e-01  -5.0968217e-01
  -6.9367210e-01  -1.0496843e+00
  -1.7735637e-01   2.3436791e-01
  -5.9752439e-01  -1.7031706e-01
   3.5925405e-01   9.5850661e-02
  -8.4723616e-01  -6.1401521e-01
   2.2393496e-01  -2.6303482e+00
   4.4928307e-01  -2.1135951e+00
   3.8629859e-01  -2.1750789e+00
  -5.8931510e-02  -2.1785316e+00
  -1.6343073e-01  -4.9313055e-01
  -3.8700233e-01  -2.5095239e-01
   4.3648802e-02  -4.4262203e-01
   2.6239548e-01  -3.2917899e-01
   4.8449582e-01  -8.9380725e-01
   2.3253202e-01  -1.6194627e+00
   5.7165494e-01   4.4087395e-01
   3.0059768e-01  -9.5781714e-01
   1.1105507e+00  -4.5853169e-01
  -1.5151011e-02   3.8181744e-01
  -1.5125139e-01  -6.5720406e-01
   4.1689327e-01   1.5223055e-01
  -4.0511201e-01  -1.1422310e+00
  -1.0135486e-02  -1.4204689e+00
   7.5106573e-01  -6.2113382e-01
   7.7188020e-01  -7.2537004e-01
   1.1397024e-01  -5.1338065e-01
  -9.3530298e-01   4.0788095e-01
  -1.3704305e+00  -2.0878973e-01
  -8.5744036e-01  -4.0323953e-01
  -2.7893635e-01  -3.7413316e-01
  -1.2852751e-02   2.2469843e-01
   2.8246938e-01   6.5826737e-01
   3.0461579e-01   5.5865539e-01
   3.5298361e-01   5.2727992e-01
  -3.1329061e-01  -8.9657253e-02
  -3.2207013e-01  -4.8984726e-02
   1.1547595e-01  -7.8512057e-01
  -5.3976618e-03  -6.8468200e-01
  -7.2304207e-01  -6.9065166e-01
  -3.5373560e-01  -7.1422068e-01
  -5.8374377e-01  -8.6363668e-01
  -1.5975521e-01  -8.9582816e-01
   8.2576216e-02  -1.1054973e+00
   3.6597592e-01  -5.0023574e-01
   5.7557598e-01  -9.8438961e-01
   1.3148116e-01  -1.1057342e+00
   2.4988106e-01  -1.0060601e+00
  -1.9471495e-02  -1.2782844e+00
   3.0626001e-01  -1.4867291e+00
   5.2681689e-01  -1.4958943e+00
   2.5125196e-01  -7.5121498e-01
  -2.4227153e-02  -1.5259516e+00
  -5.2450339e-01  -1.5700732e+00
   8.0332973e-02  -1.5324606e+00
   3.6658475e-01  -9.0544533e-01
  -1.7448126e-01  -1.7153235e+00
   1.6160568e-01  -1.6630174e-01
  -2.9801342e-01  -1.8298552e+00
  -2.7499439e-01  -1.5909163e+00
  -2.1022029e-01  -1.2751622e+00
   2.7909364e-01  -7.7953586e-01
  -4.4603450e-01   2.7529093e-01
  -5.3620481e-01   3.0881607e-01
  -4.2460895e-01  -4.7703586e-01
  -4.5973831e-01  -4.7900294e-01
  -7.7969229e-01  -1.7195078e-01
   1.5357141e-01  -1.1352453e+00
  -4.6592140e-01  -5.5552604e-01
   7.5059868e-01  -1.2293137e+00
  -3.4304145e-03  -9.0786820e-01
  -1.3650534e-01  -8.9057919e-01
   9.5120565e-03  -8.7646275e-01
  -3.9604369e-01  -8.6581538e-01
  -2.1749826e-01  -6.5186395e-01
   5.1357132e-01  -1.1959042e+00
   4.4402719e-01  -3.8064959e-01
   7.6039877e-01  -8.1016902e-01
   7.8796404e-01  -7.3643793e-01
  -2.0244654e+00   1.0596190e-01
  -1.3536543e+00   3.2807142e-01
  -8.1149487e-01   1.0182666e-01
  -8.2544629e-01   9.5631554e-02
   2.9066900e-01  -2.1937762e-01
   6.2709165e-01  -3.5710278e-01
   9.8296649e-01  -4.8900368e-01
  -7.2094628e-01  -1.0060484e+00
   3.0626862e-02  -1.0990266e+00
  -8.3748651e-02  -1.4109879e+00
  -5.2455296e-01  -1.3197642e+00
  -2.3045326e-01  -1.6002173e+00
   5.3137330e-02  -8.5543445e-01
   6.9175121e-01  -9.5003858e-01
   1.0884392e+00   9.9871481e-02
   1.3651063e+00  -4.8132036e-02
   1.0912687e+00   3.6768734e-01
   3.5370524e-01  -3.0908386e-02
   1.1808805e-01  -1.1008671e+00
  -5.2129614e-01  -1.0351478e+00
  -1.2034491e+00  -2.6223733e-02
  -7.8386318e-01   8.1328966e-01
   4.5441109e-01  -4.2984983e-01
   8.1011923e-01  -1.6518282e-01
  -1.0981857e+00   3.1521104e-01
  -1.1958660e+00  -2.1256819e-01
  -8.1357051e-01  -5.5786986e-01
   3.3379726e-01  -8.8960727e-01
   2.6886486e-01  -9.0924432e-01
   1.5021613e+00  -1.3454660e+00
   1.5983496e+00  -1.7594721e+00
   9.8634654e-01  -1.2910235e+00
   9.6980901e-01  -1.3811178e+00
  -6.3180905e-01  -5.1535952e-01
  -7.9390719e-01  -2.7773645e-01
   7.7623000e-01  -3.0756924e-01
   4.7109266e-02  -2.0668044e+00
   1.8699038e-01  -1.7538542e+00
   9.5387050e-01   1.8569016e-01
   2.7199275e-01  -6.3349427e-01
  -5.5378861e-01  -1.7256655e+00
  -1.1917338e-01  -7.4847112e-01
  -9.2520946e-01  -1.1805396e+00
  -1.0005406e+00  -2.5731344e+00
  -9.9795889e-01  -3.0532288e+00
  -5.2319338e-01  -2.5785372e+00
  -3.7524039e-01  -7.9788779e-01
   5.7694592e-01  -2.8350709e-01
   6.4392875e-01   1.1793788e-02
   1.6426681e-01  -1.2819641e+00
  -1.4546229e-01  -9.6160091e-01
   1.0192327e+00   6.7821128e-01
  -6.4121520e-01  -6.9825460e-01
  -2.0301965e-01  -1.7183908e+00
  -2.1585845e-01  -6.7409159e-01
  -5.0146047e-01  -3.8485339e-01
  -4.5693614e-01   6.3591041e-01
   4.7253451e-01  -5.1523204e-01
   6.9285093e-01  -4.2313480e-01
  -3.0575801e-01  -7.6493778e-01
   5.7555584e-01  -6.2283703e-01
   1.9432977e-01  -1.1302980e+00
   1.1004163e-01  -1.0087580e+00
   3.4157043e-02  -4.5171604e-01
   3.2083670e-01   4.7637393e-01
  -1.6301079e-01  -2.2588003e-01
   1.3875274e-01  -4.4799104e-02
  -5.1800452e-02  -6.3265850e-01
   1.3549407e-01  -1.7297252e+00
   3.5433965e-01  -1.1145141e+00
   5.7504459e-01   9.3075772e-01
   5.9149533e-02   6.1192015e-01
  -5.9751065e-02  -1.0239890e+00
   1.6382344e-01  -3.9942917e-01
  -4.7776310e-02  -6.0961964e-01
  -1.0633736e-01   2.5043843e-01
  -2.8979708e-01  -7.7690412e-01
  -2.9997568e-01  -8.9287201e-01
   6.4189116e-02  -1.4081675e+00
  -7.9825291e-02  -1.0750517e+00
  -1.3274914e-01  -6.9390510e-01
  -1.4192923e-01   5.6854043e-01
  -3.7667114e-01  -9.5578532e-01
   2.1779448e-01  -6.9984799e-01
  -3.5022577e-02  -8.2881224e-01
  -6.2078589e-03  -5.1350377e-03
  -1.4332200e-03   4.1202425e-03
  -6.9970781e-03  -1.1088619e-02
   1.6289490e-02   1.7073539e-02
   2.6054946e-02   1.6303940e-02
  -1.8241345e-02  -2.2225509e-02
   4.1912744e-03  -1.4578466e-02
  -1.3656208e-02  -2.5399484e-02
   9.6673344e-03  -4.8723465e-02
   9.5284512e-03   3.5334994e-02
  -6.6883164e-03  -5.0652866e-02
  -1.4237917e-03   9.7069839e-03
  -2.3756719e-02  -4.3265582e-02
  -1.6489244e-02  -4.9280965e-02
  -9.7880051e-03  -4.7117382e-02
  -5.1024573e-03  -2.4732873e-02
  -7.9129808e-03  -4.6997456e-02
   5.1965729e-02   6.3051726e-02
  -2.3629537e-03  -3.1627044e-02
  -2.6460166e-02   2.7159419e-02
  -6.1758934e-03  -4.1283279e-02
  -3.3586361e-03  -9.7538864e-03
   2.3672934e-03   1.3985618e-02
  -1.3033573e-02  -3.2493252e-02
   1.3522541e-02   1.4042625e-02
   3.5585770e-03   1.1214411e-04
   3.1942810e-02  -4.2161614e-02
  -5.1048252e-01   2.5653416e-01
  -4.2061218e-01  -5.3274167e-01
  -2.0890334e-01   2.2905770e-01
  -7.6718265e-01  -2.1710081e-01
  -1.5652070e-03  -1.2096770e+00
  -4.6419246e-01  -6.0835847e-01
   7.3323309e-01  -1.3154892e+00
  -3.4912100e-02  -1.0563786e+00
  -1.4411487e-01  -9.5314300e-01
  -4.5328680e-02  -9.4661899e-01
  -4.0304441e-01  -9.1859473e-01
  -2.1852456e-01  -7.1157323e-01
   4.9706509e-01  -1.2732220e+00
   4.5016656e-01  -4.5756231e-01
   7.5449283e-01  -8.9491675e-01
   7.8390541e-01  -8.1927471e-01
   5.4423724e-01  -6.7481554e-01
   3.2713726e-01  -7.2941121e-01
   6.4323985e-01  -1.5375968e-01
   7.3078110e-02  -1.0551778e+00
  -6.3301549e-01  -2.2489665e+00
  -3.2165303e-01  -1.2788702e+00
  -9.9377638e-01  -1.7488142e+00
  -9.0961725e-01  -3.1335033e+00
   1.5921419e-01  -1.7882907e+00
  -1.6042432e-01  -1.6055670e+00
   4.4206821e-04  -1.2009034e+00
  -5.3328457e-01  -1.3062886e+00
   1.0133165e+00   2.3150063e-01
   3.6667146e-01  -4.3479124e-01
   5.0560340e-02  -1.7139599e+00
  -2.9198285e-01  -1.4367472e+00
   6.6585692e-01   3.5825698e-01
   1.5633198e+00  -8.1813876e-01
   2.1570386e-01   4.8645525e-01
   7.7389155e-01   1.4443697e+00
   3.2587075e-01  -2.8270950e-02
   2.7396488e-01   6.1196608e-02
  -2.4952722e-01  -9.9095821e-01
  -5.7177278e-01  -1.8445726e+00
  -4.5841795e-01  -1.9726592e+00
  -3.4273245e-01  -1.8903432e+00
  -1.3019930e-01  -1.7530006e+00
  -7.4230006e-01  -1.2466702e+00
  -3.2729057e-01  -4.1017904e-01
  -3.3051052e-01  -1.3506871e+00
   1.9118105e-02  -9.2304490e-01
  -4.4037389e-02  -5.3125973e-01
  -1.1002295e+00   5.0757624e-01
   2.5389468e-01  -5.1976541e-01
   7.9069233e-02  -3.4408984e-01
  -6.8426622e-01  -1.2972967e+00
  -8.5437928e-02  -1.0273142e-01
   2.6841219e-01   3.4620756e-01
  -6.0059084e-02  -7.5746142e-01
   2.4139767e-01  -9.2938079e-01
   6.1915838e-01  -5.0412291e-01
   4.9297983e-01  -1.0265518e+00
   5.2328682e-01  -8.8376718e-01
   2.1010763e-01  -2.8349268e+00
   4.6681871e-01  -2.4701948e+00
   6.9968355e-01  -4.0451406e-01
   3.2579748e-01  -1.3975161e+00
  -4.0108318e-01   1.5395819e+00
  -8.8541116e-02  -1.6405072e+00
  -6.7240671e-01  -2.1867909e+00
  -6.0783009e-01  -3.5008318e+00
   5.3449784e-02  -1.9305626e+00
  -3.6067040e-01  -1.7559277e+00
  -1.7418180e-01  -1.4112735e+00
  -5.4645463e-01  -1.5884874e+00
   8.4771792e-01   8.4793404e-02
   1.0726321e-01  -5.6587607e-01
   2.7060556e-01  -2.0193327e+00
  -1.6003910e-01  -1.7502445e+00
  -4.9352364e-01  -1.7812166e+00
  -7.5544169e-02  -1.6368060e+00
   7.8615029e-01  -4.2070949e-01
   7.0963400e-01  -3.8740594e-01
  -9.3587393e-01  -1.9035089e-01
   4.4670625e-01  -1.8227173e-02
  -5.3597328e-02  -1.7062744e+00
  -2.9302655e-01  -1.4669731e+00
   1.6687028e-01  -1.4093531e+00
   3.7461526e-01  -5.0796588e-01
  -1.5327885e-01  -1.2684379e+00
  -7.5694212e-01  -2.1290014e+00
  -6.4461453e-01  -1.9393859e+00
   4.2890140e-01  -1.5090507e+00
  -1.5764829e-01  -1.2313723e-01
  -3.3672861e-01   2.6534392e-01
   3.6017720e-02  -5.2456367e-01
   3.1157195e-01   5.8509961e-02
   9.7863356e-01  -7.8505291e-01
   1.6767721e-01  -4.2863150e-01
  -7.1923288e-01  -8.0715486e-01
  -2.8029066e-01  -5.6073450e-01
  -5.5105845e-01   1.0806316e+00
  -9.3554306e-01  -1.5199527e-01
  -8.8152770e-01   8.0079116e-01
  -5.0659518e-01   2.4823686e-01
  -3.9305642e-01   2.4166731e-01
   7.2520872e-01  -3.9687766e-01
   3.1177540e-02  -3.6553671e-01
  -1.1062705e-02  -1.4815002e-01
   6.6916955e-01  -7.5531383e-01
  -5.2274174e-01  -2.3577813e+00
   4.0230152e-01  -2.2742095e+00
   5.1934863e-01  -1.1252068e+00
   9.5295584e-01   1.9535949e-01
   1.3962202e-01  -2.0044160e+00
   3.6180144e-01  -1.4543010e+00
   1.1179334e-01   3.6605113e-01
  -3.4680055e-01   3.4466820e-02
  -6.9438349e-02  -9.2864389e-01
  -2.4859724e-01  -4.4578113e-01
  -1.9652962e-01  -9.0006638e-02
   1.7777572e-01  -1.1264060e+00
  -6.4516392e-01  -5.9001928e-01
  -3.5577512e-01  -1.6526610e+00
   1.4563349e-02  -1.2451959e+00
   6.2630069e-01  -4.0697542e-01
   7.1929543e-01  -8.4027822e-01
   2.1257627e-01  -4.3639894e-01
  -4.5655319e-01  -3.2102575e-01
  -4.9725912e-01  -7.3129165e-01
  -7.7064533e-01  -4.4861020e-01
   1.7671028e-01   7.4896632e-01
   1.6330150e-01   2.1469319e-01
   2.2416651e-01  -1.0058229e+00
   2.5268443e-03  -1.1958805e-01
   3.0811147e-01  -8.4690549e-02
   8.5618434e-02   2.0338868e-02
  -1.0180042e-01  -3.7907352e-01
   1.1163070e-01  -4.8857862e-01
   4.5644502e-02  -6.7701698e-01
  -4.4295752e-02  -4.7268640e-01
   6.0765176e-01   1.3678773e-01
   1.7897376e-01  -1.1219662e-02
  -3.3781949e-02  -5.7859132e-01
   5.6390948e-01  -1.2763805e+00
  -5.8811486e-01  -4.1028184e-01
  -5.7119078e-01  -6.2208972e-01
  -8.0054187e-01   2.3122967e-01
  -1.0472738e-01   9.0496123e-01
   8.3700191e-02   6.6454104e-01
   1.0727109e-01  -1.8716378e+00
   8.0950957e-01   9.6614988e-01
   6.9892412e-03  -1.6233499e+00
   5.4910272e-02  -1.7082877e+00
  -2.2522066e-01  -2.0769433e+00
   8.6492052e-01  -1.8692379e+00
  -2.4798882e-01  -4.8131395e-01
   4.6574003e-02  -2.3823980e+00
   8.5143639e-01  -1.0235426e+00
   1.9275730e-01  -1.0951231e-01
   7.6717462e-01  -5.6600524e-01
  -6.0223908e-01   3.4123625e-01
   6.5279916e-01  -2.6827952e-01
   7.4121728e-01  -5.8182853e-01
   7.3519897e-01   1.7220925e-01
  -1.3527777e-01  -6.7516148e-01
  -8.5266200e-01   3.0488778e-01
  -7.6584581e-01  -1.0763855e+00
   5.4908492e-02  -7.3113835e-01
  -1.3241917e+00  -7.3235929e-01
  -4.1828142e-01   8.6916502e-01
  -4.4524068e-01   5.9582540e-01
   8.9138044e-02  -3.7053893e-01
   4.5910819e-01  -7.2447456e-01
  -5.3526285e-01  -7.9330740e-01
  -3.3554963e-01   3.4139916e-02
   4.7660708e-01  -1.0230073e+00
   8.0963641e-02  -8.2131820e-02
  -5.3930108e-02  -3.0532128e-01
  -7.7265435e-01  -5.4358046e-01
  -1.1492797e-01  -8.0046504e-01
   2.5040281e-01  -1.3114822e+00
  -6.9996069e-02  -1.7932261e-01
  -2.7960375e-01  -2.9272512e-01
   4.4256761e-03  -1.0672300e+00
   3.9922685e-01  -9.8810456e-01
   9.5029868e-01  -1.5003849e-01
   1.5711930e-01  -2.1915537e+00
   7.7025357e-01  -2.2630140e+00
   2.4397695e-01  -5.1152459e-01
   3.0163295e-01  -4.0117346e-01
   2.1022778e-01   7.2380402e-01
  -1.8244332e-01  -4.4009735e-01
   4.6515303e-02  -8.8314109e-01
  -5.2324818e-01  -6.7151722e-01
  -2.0541618e-01  -1.1033481e+00
  -3.0722695e-01  -2.9763685e-01
  -3.3461332e-01   1.4994144e-01
  -2.4456842e-01  -9.3845364e-01
   6.7790515e-02   3.3739243e-01
   8.1260369e-01   5.6091740e-01
   4.7765701e-01  -6.5819767e-01
   1.0643981e+00   6.5188647e-01
   1.0885591e+00   2.6869582e-01
   1.2855985e+00   8.7608912e-01
   2.8459143e-01  -8.7275539e-01
  -9.7787861e-01  -1.2606373e+00
  -1.2072027e+00  -1.8856744e+00
  -1.0452172e+00  -2.0368687e+00
  -1.0024608e+00  -1.8537983e+00
  -1.5880973e+00  -2.4454399e+00
  -9.3229485e-02  -1.1029283e+00
   2.6930134e-01  -6.0745946e-02
   2.0205075e-01  -5.7553144e-01
   4.2932607e-01   1.1668122e+00
   3.1907691e-01  -2.9122016e-01
   2.3208212e-01  -9.3824009e-01
  -1.4614130e-01  -7.5140941e-01
  -3.6206180e-01  -4.6411559e-01
  -2.5349117e-01  -1.0549495e+00
   2.2035897e-01  -2.6867054e-02
   6.6287714e-01  -2.4422317e-01
  -2.3093841e-01  -1.7586100e-01
   8.0435002e-01   9.5438487e-01
  -2.9734921e-01  -9.7801891e-02
  -2.3779839e-01  -7.9126159e-01
  -5.8095054e-01  -7.0516859e-01
   5.8152106e-01   1.5502664e-01
  -3.4952531e-01  -1.4772207e-01
  -1.9200763e-01  -1.1596704e+00
  -1.7000246e-01  -1.9654217e-01
  -9.6106898e-02  -1.7229370e+00
  -1.2577581e-01  -1.2286725e+00
  -1.0673044e-01  -1.5402087e+00
   8.4407293e-02   6.2212288e-01
  -1.2147190e-01  -5.6713750e-01
  -1.6813754e-01  -9.3266944e-01
   2.0806338e-01  -1.0667086e+00
   2.5784752e-01  -1.5932091e+00
   3.9225540e-02  -8.7008444e-01
  -1.1120801e-01  -2.4031676e-01
  -4.8448560e-01  -4.9608669e-01
  -2.3037712e-02  -8.3195285e-01
   6.4741017e-01  -1.8280541e+00
  -2.6780381e-01  -1.1032662e+00
  -4.8422750e-01   2.1860454e-01
   7.5601006e-01  -6.0963955e-01
  -3.1114310e-01  -7.1724723e-01
  -2.8546398e-01  -1.5116325e+00
  -1.6406683e-01  -6.0434614e-01
   4.5912698e-01  -8.8384780e-01
  -4.1624121e-02  -1.8912256e+00
   2.6889546e-01  -1.8186689e+00
   7.0296835e-02  -1.0067665e+00
   4.2392622e-01  -8.7893913e-02
  -6.6556747e-02  -1.1316732e+00
   6.2558362e-01  -9.9672356e-02
   7.3670907e-01  -2.5233257e-01
   6.1852648e-02   2.4598258e-01
  -3.6604510e-01  -1.3936516e+00
  -7.3500877e-01  -1.4888001e+00
  -1.2392202e-01  -4.2521618e-01
  -4.3518769e-01  -1.1463442e+00
  -1.2135124e-01   2.0565577e-01
   2.0177530e-01  -1.5517521e+00
   7.2640416e-01   8.7931420e-01
   8.4363841e-02  -8.3795533e-01
  -4.0003167e-01  -1.1383160e+00
  -5.9315829e-02   4.2687194e-01
  -3.6016743e-01  -7.3727894e-01
  -1.9302837e-01   2.7792066e-01
  -4.0097544e-01  -9.0276785e-02
   2.1062169e-01  -4.5498827e-01
   2.0487061e-01   4.3779501e-01
  -5.3999642e-01  -1.4429320e+00
   2.4469859e-02  -1.6989544e+00
   3.3487022e-02  -4.1319307e-01
  -2.8376691e-02  -7.7572930e-01
   4.9667532e-02  -6.6499263e-01
   4.4623183e-01  -4.0833619e-01
  -5.1509890e-01  -2.1865049e-01
  -9.2682538e-01  -4.5723325e-01
  -5.7057106e-01  -9.8939936e-01
  -4.2112857e-01  -1.3305211e-01
   1.7393738e-01  -6.9357035e-01
  -5.2367962e-02  -5.2949379e-01
  -2.0100288e-01  -1.1537227e+00
   9.1108193e-01  -3.7156563e-01
  -3.1561153e-01  -8.2643235e-01
  -4.5125288e-01  -1.8240532e+00
  -9.8699930e-01  -1.0669862e+00
  -9.7930684e-01  -1.1352012e+00
   1.3886577e+00  -1.0673986e+00
   1.9063666e+00  -4.0293310e-01
   1.0401218e+00  -7.2692470e-01
  -4.4832795e-01  -5.6514198e-01
   1.5388610e-01  -7.6308565e-01
  -6.3762793e-01  -5.1860285e-01
   2.1896219e-01  -8.3523767e-01
   2.8915961e-01  -5.5482428e-01
   2.4251639e-01  -3.0721973e-01
   2.6525678e-01  -9.7104360e-01
   2.0184530e-02  -1.1141145e+00
   1.9250204e-01  -1.0436768e+00
   2.2600840e-01  -3.8360724e-01
  -1.0750578e-01  -9.2196821e-02
  -2.7396452e-01  -5.6716465e-01
  -1.4104987e-01  -7.6065177e-02
  -8.0650759e-01  -3.4355125e-01
  -1.1678511e+00  -6.6376588e-01
  -7.3488273e-01  -1.1159279e+00
  -6.8161944e-01  -3.5066162e-01
  -5.5916630e-02  -6.7084695e-01
  -2.9107422e-01  -6.0547859e-01
  -3.1832560e-01  -1.3027173e+00
   6.8482778e-01  -2.7793987e-01
  -5.0531039e-01  -9.4065152e-01
  -2.6341048e-01  -1.9152342e+00
   8.5257001e-01  -5.1120254e-01
  -1.1109298e+00  -1.3546396e+00
   7.2911903e-01  -7.6451640e-01
   1.1926690e+00  -9.2635310e-01
   1.6597488e+00  -2.2603596e-01
   8.1689346e-01  -6.6421104e-01
   1.5025929e-01  -3.6241093e-01
   2.6048935e-01  -3.1212383e-01
   5.6837530e-01   4.8183072e-01
  -3.0006909e-01  -3.0464566e-01
  -2.4595894e-01  -6.1013348e-01
  -6.9238208e-01  -5.0912523e-01
  -3.6740525e-01  -9.0415632e-01
  -8.4055518e-02  -4.9631166e-01
   2.9252502e-01  -2.9327427e-01
   9.0121835e-02  -1.1097620e+00
   3.2810008e-01   1.7640238e-01
  -9.3132243e-02   7.8227844e-01
   7.2302224e-01  -2.5022318e-01
  -4.6014630e-01  -2.6490672e+00
   1.0199249e-01   5.9758949e-02
   1.4131768e-01   2.8968903e-01
  -7.4961082e-01  -1.7317423e+00
  -3.8239384e-01  -2.2422757e+00
  -2.5527621e-01  -1.9340311e+00
   1.7829033e-01  -9.6694135e-01
   1.1249440e+00   2.5007873e-01
  -3.9623569e-01  -1.5859560e+00
   6.7228345e-02  -1.2954641e+00
  -9.4200948e-01  -9.3035058e-01
  -1.1308205e+00  -1.1602491e+00
  -1.3187255e+00   1.3068823e-01
  -7.6003485e-01  -5.9924822e-01
   2.5581355e-01  -1.8940764e-01
   9.0216765e-01   1.9788084e-01
   5.7718353e-01   8.3821766e-01
  -1.8504189e-01  -1.1110962e+00
  -1.5172618e-01  -3.8701253e-01
   9.6341108e-01   8.7602484e-02
   7.7818531e-01  -2.5581251e-01
   4.4028334e-01  -5.3444999e-01
   7.3973551e-01  -7.5176811e-02
   1.2790571e-01  -7.3312400e-01
   2.7528114e-01  -6.8128604e-01
  -5.7160846e-01  -1.3198307e-01
   1.2429591e+00  -6.9852843e-01
   1.0132838e+00  -1.0767959e+00
   3.5147672e-01   2.4418217e-01
   5.1951134e-01  -6.5389836e-01
   9.2500640e-01  -8.6459583e-01
  -7.9618668e-01  -1.3683037e+00
  -9.7872793e-01  -6.2941873e-01
  -1.1061970e+00  -6.7251091e-01
   6.2726614e-01  -8.4776770e-01
   8.4639897e-01  -1.4387547e+00
   8.1340642e-01  -1.3081931e+00
  -5.3072722e-02  -8.2499216e-01
  -1.2588099e+00  -7.0737087e-01
  -1.1212923e+00  -3.6396389e-01
   7.4669855e-02  -5.8838598e-01
  -3.8982870e-01  -5.6534787e-01
  -7.0986344e-01  -9.0650661e-01
  -1.0574848e-01  -6.2929225e-01
  -2.8417065e-01  -6.8838995e-01
   4.4119193e-01  -6.8014627e-01
  -5.8688366e-01  -2.7905128e-01
   1.7538932e-01  -2.5895288e-01
   5.8827025e-01  -5.2165680e-01
  -1.2834099e+00  -1.8061425e-01
  -5.7473717e-01  -4.9514615e-01
  -1.7169390e-01  -4.4223144e-01
   1.8839534e-01  -2.4104937e-01
  -2.4329956e-01  -3.5134746e-01
  -1.4362606e-01  -5.1486380e-01
  -2.9347985e-01  -4.3016126e-01
   3.9214551e-01  -1.7245057e-01
   4.8706493e-01  -2.3901791e-01
   1.2853291e+00  -2.4853039e-01
   1.2926283e-01  -3.2250678e-01
   1.4632612e-01  -8.1313020e-01
   4.3773009e-02  -6.9308143e-01
  -4.1278238e-01   4.4476413e-01
  -5.2696660e-01   5.1826800e-02
   1.0690324e-01  -5.9255696e-01
  -1.1593036e-01  -1.1031624e+00
  -1.5495650e-01  -3.8163278e-01
   3.2772614e-01  -1.1150025e+00
  -1.6080093e-02  -1.1186790e-01
  -3.1062112e-01  -4.3873744e-01
   6.5449722e-02  -4.1219592e-01
  -2.1515670e-01  -5.2300950e-01
   4.9021375e-02  -7.6184572e-02
   1.6162680e-01  -9.2172182e-01
   5.2849920e-01  -2.1648910e+00
   3.2316816e-01  -1.3412592e+00
  -1.7088709e+00  -7.4507730e-01
   1.6103077e-01  -7.1234149e-01
  -4.1371466e-01  -4.4900080e-01
   1.0790934e-01  -6.0199722e-01
  -3.1728479e-01  -5.2058709e-01
   4.4862568e-02  -5.2345889e-01
  -2.3624589e-01  -1.0576022e+00
   1.1123221e+00  -3.5920720e-01
   2.5119550e-01  -2.6826746e-01
   2.0661403e-01  -4.0427064e-01
  -9.9928442e-03  -7.8004721e-01
  -5.6365152e-01  -9.3993207e-01
   9.5837596e-01  -4.1663483e-01
  -7.4861377e-01  -7.3753638e-01
   4.9892216e-01   3.1975598e-01
  -1.9807550e-02  -4.0910002e-01
   1.0069947e+00   2.2635486e-01
  -3.3004512e-01  -7.2912927e-01
  -2.0183010e-01  -1.4381669e+00
   1.3582292e-01  -9.7442988e-01
  -1.8445770e-01  -2.3933672e-01
   1.7779646e-01   4.6490807e-01
  -1.1160744e-01   1.3489919e-01
   3.0255301e-01  -4.9741028e-01
  -3.4767191e-01  -4.5706865e-01
  -6.0846314e-02  -1.0681653e+00
  -1.2190781e-02  -1.1091928e+00
   3.3991079e-01  -1.1896143e+00
   1.2722939e-01  -6.5205580e-01
  -1.6470833e-01  -6.9669282e-01
  -2.7881977e-01  -8.2766477e-01
   2.7605523e-02  -1.6300002e+00
  -5.6887855e-01  -6.4596334e-01
  -8.9408946e-03  -3.5275242e-02
   4.3837489e-01  -8.7867570e-01
  -5.5105825e-01  -1.3077888e+00
  -3.6849553e-01   5.1903348e-01
  -2.2374364e-01  -1.6452750e+00
   3.1924525e-02  -1.6701193e+00
  -4.0012792e-01  -1.4873863e+00
  -2.9375921e-01  -1.6004854e+00
  -4.3199154e-01  -9.0428223e-01
   1.2953021e-01  -5.5199444e-01
   7.6399055e-01  -1.3047232e+00
   2.4319493e-01  -9.4261888e-01
   6.5175242e-01  -9.2086918e-01
   8.3944229e-01  -6.4899096e-01
  -1.6164630e+00  -2.8913776e-01
  -1.0436600e+00  -2.7113811e-01
  -2.1290398e+00   9.1968221e-01
  -2.0698504e+00   1.5615862e-01
   1.5041647e+00  -7.1755081e-01
   5.2095242e-02  -1.5078498e+00
  -3.3425051e-01  -8.8304686e-01
  -4.4017963e-01  -9.6330424e-01
   1.2675380e+00  -7.1487123e-01
   1.6340437e+00  -1.2565948e+00
   1.5209222e+00  -1.1821083e+00
   5.3290027e-01  -8.3056437e-01
  -6.2343720e-01  -1.1015619e+00
  -6.6328758e-01  -8.8506252e-01
   6.2776440e-01  -7.5060388e-01
   1.5010212e-01  -7.9934760e-01
   1.6306375e+00  -6.3897104e-01
   2.3978059e+00  -4.0208034e-01
  -1.1572957e-01  -3.8229729e-01
  -2.3821197e-01  -3.7973408e-01
   3.1321684e-01  -1.6584767e-01
  -5.2490402e-01  -3.8001549e-01
  -4.4379534e-01  -1.1034903e+00
  -4.3438394e-01  -5.0502904e-01
   7.2555098e-01  -1.2346879e+00
  -3.6857344e-01  -6.2718133e-01
  -1.3109754e+00  -2.6011551e-01
   4.4891807e-01  -3.1908797e-01
  -2.5264115e-01  -2.8620781e-01
   7.1144295e-02  -2.0733105e-01
   4.9165718e-01  -1.2003988e+00
   7.6758765e-01   1.2805008e-01
   2.3140664e-01  -1.3529437e-01
  -1.3568715e-01  -1.3996136e+00
   3.7025112e-01  -1.6299247e+00
   7.7517723e-01  -1.0249447e+00
   8.0419410e-01  -9.7357411e-01
  -1.6628215e-01  -1.2171847e+00
  -1.3314795e+00  -5.0933086e-01
  -1.3641363e+00  -1.0266131e-01
  -1.0954603e+00  -6.0463761e-01
   3.8535022e-01  -9.4615460e-01
  -1.2018700e+00  -1.0943921e+00
  -7.9293369e-01  -1.3472276e+00
  -4.4109326e-01  -1.6713585e+00
  -1.0570178e+00  -5.5916126e-01
  -9.7532441e-01  -1.2271190e+00
  -9.3136260e-03  -1.3387847e+00
   3.9021954e-01  -1.0415467e+00
  -2.8944230e-01  -1.1098297e+00
   7.1043990e-01  -5.3664836e-01
   2.1746135e-01   3.9758715e-01
   3.8260113e-01   4.9048395e-02
   6.0405755e-01  -5.5589515e-01
   5.9746623e-01   3.8554623e-02
   5.3252406e-01  -1.6816201e+00
   6.8509193e-01  -1.3204342e+00
   3.2945829e-01  -8.2168737e-01
   4.0227183e-02  -1.2402064e+00
   2.7744793e-01  -6.5805902e-01
  -8.4665658e-01  -1.0641160e+00
   1.3253778e-01  -1.0034913e+00
   2.8711450e-01  -7.3510263e-01
  -2.2784631e+00   2.1301281e-01
   7.6644595e-01  -5.3976029e-01
  -5.2828984e-01  -6.6547201e-01
   3.2335435e-01  -1.2988815e-01
   6.3663449e-01   1.3748245e-01
  -8.5525556e-01  -1.8761479e-01
   5.9768894e-01   5.1222867e-01
   2.8056760e-02  -5.8234655e-01
   1.9186626e-01  -4.1207191e-01
   8.4194092e-01  -3.7204917e-01
   7.5527506e-02  -1.0465035e+00
   6.2749762e-01  -1.1235464e+00
   2.2945437e-01  -1.2284187e+00
   4.4395742e-02  -1.3687390e+00
   5.9943701e-01  -5.2520000e-01
   6.2845334e-01  -9.1102930e-01
   2.2777308e-01  -4.2165678e-01
  -1.1296567e-01  -8.8618262e-01
  -1.0008201e+00  -2.2891369e-01
   1.0150519e+00  -9.2502395e-01
   1.0599462e-01  -6.6556240e-01
  -5.3312997e-01  -8.4153104e-01
  -7.5124406e-01  -7.4515118e-01
  -3.3775557e-01  -1.1405706e-01
  -2.7505937e-01  -5.0699332e-01
   3.1158330e-01  -2.8776215e-01
  -1.5116861e-01  -7.1050260e-01
  -1.7691277e+00   2.6505896e-01
   7.0104809e-01  -6.1287939e-01
   1.8638484e-01  -4.0640031e-01
   2.6135202e-01   6.5738559e-01
  -1.7718926e-03   1.2171915e-01
  -7.1059124e-01  -1.7304792e-01
  -1.0661276e+00  -1.2725487e-01
  -1.0609216e+00  -6.0405607e-01
   7.1180604e-01  -2.5336567e+00
   5.8398472e-01  -2.7669169e+00
  -1.9782694e-02  -1.5730494e+00
   2.4627812e-01  -1.8143504e+00
  -1.2803333e-01  -1.3513779e+00
  -3.3382122e-01  -1.9633505e-01
   6.4268436e-01  -9.9060383e-01
   8.9546425e-01  -1.1020554e+00
   8.6117483e-01  -7.1981621e-01
   2.0343831e-01   7.6796283e-01
  -7.9373847e-02   3.2135036e-01
  -4.4098458e-01  -4.3361226e-01
  -1.8997636e-01  -1.0914328e+00
  -2.1740028e-01  -1.4568967e+00
   2.1926655e-01  -1.5447834e+00
   2.6358734e-01  -2.2487008e+00
  -1.8407919e-01  -1.5170328e+00
   4.2552205e-01  -2.0292245e+00
   1.6313553e-01  -8.6343637e-01
  -3.3014545e-01   6.9282643e-01
  -3.9284808e-01   3.4771214e-02
   3.1349096e-01  -8.6664476e-01
  -1.0257869e-01  -9.0863049e-01
   3.7070574e-01  -9.7505222e-01
   3.5666676e-01  -1.3188355e+00
  -1.6360731e-01  -1.6671091e+00
   1.6343537e-01  -1.2884511e+00
  -2.2560373e-01  -4.2140616e-01
  -4.1771916e-02  -6.4551740e-01
  -1.1087917e-01  -4.3278786e-01
  -5.8471199e-01  -9.4598209e-01
  -6.9391436e-01  -3.6633768e-01
  -5.3511150e-01  -1.0264352e-01
  -3.4779242e-01  -2.8596594e-01
   3.7389251e-01  -2.2384419e-02
  -2.1859639e-01   4.4161172e-01
   3.6127948e-01  -1.6534950e+00
   3.3155229e-01  -1.2171346e+00
   5.7834389e-01  -1.0730249e+00
   3.0115592e-01  -1.7481184e+00
   4.3390256e-01  -2.0137645e+00
   5.3376499e-01  -7.4647647e-01
   9.8569863e-01  -9.0805415e-01
  -7.7209201e-01  -1.4475388e+00
  -9.2955848e-01  -7.3316467e-01
  -1.0538466e+00  -7.7773142e-01
   6.7008751e-01  -9.2421867e-01
   9.1992683e-01  -1.4880603e+00
   8.9439520e-01  -1.3461027e+00
  -4.2129298e-02  -8.4086960e-01
  -1.1893971e+00  -7.9911334e-01
  -1.0311215e+00  -4.1801646e-01
   1.8264669e-01  -6.5673662e-01
  -3.1892484e-01  -6.2600799e-01
   1.1505500e+00  -8.0909405e-01
   1.4555105e-01  -1.2153032e+00
  -5.1904166e-02  -1.3389633e+00
   6.0415303e-01  -5.7531153e-01
   5.5759970e-01  -9.7183449e-01
   2.2526692e-01  -4.1837916e-01
  -1.4516543e-01  -8.2399766e-01
  -9.4225518e-01  -6.7732637e-02
   9.6754060e-01  -1.0140044e+00
   2.8539896e-01  -7.3168996e-01
  -5.6039572e-01  -7.3527220e-01
  -7.6245253e-01  -6.0771593e-01
  -2.6924067e-01  -4.2029871e-02
  -2.5773829e-01  -4.3402303e-01
   3.5548961e-01  -2.8998255e-01
  -1.5184788e-01  -7.0084445e-01
  -1.0313116e+00  -7.5270913e-01
  -1.2156347e+00  -1.0048246e+00
  -1.2908359e+00   5.6796644e-01
  -1.0221180e+00  -2.6043725e-01
   6.7653553e-01  -6.3327815e-01
   8.7406070e-01   1.0400405e-01
   9.2231914e-01   5.4979512e-01
   5.4319229e-02   5.4113518e-01
  -5.3092007e-01  -8.9396508e-01
  -1.3051185e-01  -2.3752483e-01
   9.1729572e-01  -5.4092087e-02
   7.0082450e-01  -3.2027479e-01
   2.4857138e-01  -5.1510645e-01
   8.6448977e-01  -4.4756647e-01
   3.4388445e-01  -1.0716159e+00
   2.4122376e-01  -8.0867115e-01
  -6.2219197e-01   7.9173140e-02
  -6.7475202e-01  -6.8331789e-01
  -9.8507335e-01  -5.0574786e-01
   1.3610257e+00  -5.0274397e-01
  -2.0106749e+00  -7.7691793e-01
  -1.4993499e+00  -1.7111327e-01
  -1.4262932e+00  -7.7083425e-01
   1.7694551e+00  -1.2028555e-01
   5.3897657e-01  -8.2088620e-01
   1.2094808e+00  -3.6944990e-02
   3.2402927e-01  -8.5365965e-01
   2.6720272e-01  -5.0253071e-01
   3.9958591e-01   5.2767010e-01
   1.0762789e+00  -2.9068464e-01
  -1.3050710e+00  -8.5772674e-01
   1.7819946e+00   3.0199488e-01
  -2.9949969e-01   8.5539162e-01
  -5.2731535e-01   2.3671332e-01
   2.1964961e-01  -1.1776940e+00
   3.7744483e-02  -1.3151164e+00
   6.1941656e-01  -4.6011765e-01
   5.1489882e-01  -9.0204150e-01
   2.4985906e-01  -3.4956663e-01
  -1.1910512e-01  -8.5030471e-01
  -9.3743624e-01  -1.2051824e-01
   1.0062673e+00  -9.2786729e-01
   1.1905358e-01  -5.9413367e-01
  -5.8883427e-01  -7.6323821e-01
  -7.4124738e-01  -6.4980983e-01
  -3.0384182e-01  -1.8016949e-02
  -2.6028101e-01  -4.3569626e-01
   3.2572710e-01  -2.6049394e-01
  -1.4187067e-01  -6.3941828e-01
  -7.8944422e-01  -8.3300495e-01
  -1.5825455e-01  -6.8807288e-01
  -1.0095218e-01  -3.9205022e-01
  -3.9918660e-01  -9.2184144e-02
  -1.7662398e-01  -4.9124030e-01
  -6.4859714e-01  -7.3234006e-01
   6.1921085e-01  -1.5346728e+00
   1.2318797e-01  -2.9279689e-01
  -4.8834829e-03  -5.4878325e-01
  -4.2557808e-01  -9.1562945e-01
   3.5751306e-01  -1.6474716e+00
  -5.1955651e-01  -1.3156129e+00
   4.0110939e-01  -5.1015870e-01
   1.0650498e+00   8.6375741e-01
   7.4499334e-01  -8.1018142e-01
  -8.7987665e-02  -1.6150380e+00
   2.5745837e-01  -8.5675679e-01
   1.4036582e-01   3.1597108e-01
  -2.8867969e-01   1.1944684e-01
  -8.9908232e-01   4.6096648e-03
  -4.5726084e-01  -9.4143207e-01
  -2.0231089e-01  -2.6590290e-01
  -1.1227366e-01  -9.1055028e-01
   2.0695603e-01  -1.9217980e-01
   4.9821692e-01  -4.3200969e-02
  -4.8684332e-01  -1.4587941e-01
  -8.6098684e-01  -4.7133472e-02
  -4.2834991e-01   2.8064700e-01
   1.1930464e+00  -9.1920306e-01
   1.3344810e+00  -1.0021533e+00
   2.9250630e-03  -9.4375198e-01
  -9.9782666e-02  -2.1109585e+00
   2.0212045e-01  -1.4493999e+00
   2.8271798e-01  -1.2395571e+00
   3.6409718e-01  -7.6657388e-01
   6.5080186e-01  -7.3047231e-01
   3.5395499e-01  -1.4083753e-01
   2.2729808e-01  -2.3617649e-01
  -1.3023490e-01   9.3738725e-02
  -2.8833938e-01   5.5008229e-01
   3.7232534e-02   1.0598128e-01
  -3.1484121e-01  -2.8680784e-01
  -1.0926362e-01  -3.4844731e-01
   3.3305151e-01   1.1398644e-01
  -3.7393734e-01  -2.5378933e-01
   2.7053672e-02   2.1856214e-01
  -7.3693446e-01  -1.0450719e-01
  -3.4886852e-03  -7.2670539e-01
  -3.1916822e-01  -8.8189107e-01
   1.4218094e+00   4.9228079e-01
   1.1588426e+00   2.0095673e-01
   8.5125126e-01   5.7575058e-01
   6.8507071e-01  -2.0142886e-01
   3.3025092e-01  -1.6119781e-01
   1.0367389e-01  -2.6936942e-01
  -1.9871927e-01  -8.0858909e-01
  -1.8545806e-01  -7.2655549e-02
   5.3071004e-01  -3.0932404e-01
  -4.7063025e-01  -8.4414601e-01
  -4.6955359e-01  -2.5106181e-01
  -4.1000272e-01  -7.1538092e-01
  -1.7358961e-01  -6.9668872e-01
  -6.4071893e-01  -1.2724094e+00
  -7.4298096e-01  -1.3198523e+00
  -1.7376580e-02  -3.8594882e-01
  -5.1028035e-01  -6.7446522e-01
  -1.2622985e+00  -1.3281493e+00
   2.0438340e-01   1.3101937e+00
   3.5822342e-01   5.9315295e-01
   9.2231380e-01   1.1169241e+00
   5.9735724e-01   2.4193207e-01
  -4.9184897e-01   2.6014234e-01
  -5.8313293e-03  -2.6417790e-01
  -3.7889088e-01  -5.0527607e-01
  -1.7163072e-01  -9.8681352e-01
  -1.6387325e-01  -4.7403710e-01
   4.1077310e-01  -3.0351047e-01
  -1.3804200e-01  -8.1268411e-01
   6.7313752e-01  -3.3985924e-01
   3.2553488e-01  -7.4909159e-01
  -3.2617972e-01  -1.1398318e+00
  -5.0096574e-01  -1.7195889e+00
  -2.8326312e-01  -1.7025585e+00
  -5.2207232e-01  -1.5504546e+00
  -5.0912533e-01  -1.7045267e+00
  -2.4247346e-01  -2.7071004e-01
  -2.2649581e-01  -1.0594983e+00
   1.1548333e+00  -9.0960818e-01
   1.7012327e+00  -7.5496086e-01
   2.1188003e-02  -2.5418588e+00
  -1.0593880e+00  -4.1122479e-01
  -6.7652912e-01   2.0138202e-01
  -7.1761022e-01   8.6360568e-01
   1.6694937e-01  -2.0169522e+00
   9.5673462e-02  -2.7400510e+00
   2.0297010e-01  -2.3863663e+00
  -1.3003843e+00   9.1502333e-02
   3.5028977e-01  -3.1821742e+00
   3.8325146e-01  -3.3181670e+00
   3.5776177e-01  -2.8446787e+00
   5.7280496e-01  -3.6199681e+00
  -7.8407405e-01   5.7873869e-01
   7.0635571e-01  -1.8172487e-01
  -9.2699442e-02  -7.1069619e-01
  -4.1952826e-01   1.2778464e+00
   4.3721980e-01  -6.5725498e-01
   2.2159131e-01  -8.1343432e-01
  -6.6894119e-02  -3.9602040e-01
   6.8473062e-03   1.2998773e+00
  -4.5682875e-01  -1.6237786e+00
   1.9065090e-01  -1.2674386e+00
  -5.2671446e-01  -3.5732086e-01
   5.6042607e-01  -7.5138575e-01
   8.0913122e-01  -6.4629021e-01
   2.9776134e-01  -1.1113379e+00
   3.9649475e-01   6.2278265e-01
   2.5609274e-02  -8.2565384e-01
   1.1526877e-01   1.5513513e-01
  -7.3934625e-01  -2.1158410e-01
   8.8834396e-02  -3.3311600e-01
  -9.8171444e-01  -7.8774902e-01
  -1.0833601e+00  -7.2192327e-01
  -1.3576364e+00  -8.2036571e-01
   2.6910848e-01  -1.1840380e+00
   2.7950969e-01  -8.6945945e-01
   5.3029827e-01   3.8255217e-01
   7.8961493e-01   9.6090302e-01
  -2.9851491e-01  -3.6223781e-01
   3.1116837e-01  -4.0669988e-02
  -3.2121277e-01  -1.5980626e+00
   2.7939642e-01  -4.6739578e-01
  -6.8272837e-01  -7.9844448e-01
  -9.4900318e-02  -1.2013229e+00
   3.7658480e-01  -4.8891416e-01
   5.8531377e-01  -8.1363848e-01
   4.7525840e-02  -1.6476680e+00
  -4.1566790e-01  -1.7258288e+00
   2.1303506e-01   5.6399529e-01
   3.5470261e-01  -1.0584209e+00
  -2.2116909e-01   3.4386806e-01
   8.8592303e-02  -1.0651414e-01
   1.3374696e-01  -8.1020127e-01
  -4.7920589e-01   1.6319227e+00
   1.1036005e-01  -1.9568973e+00
  -7.7597918e-01  -4.4800494e-01
   8.4212479e-01  -2.0832507e+00
  -3.3648386e-01   6.1386666e-01
  -4.6052381e-01  -2.5973004e+00
   2.1430045e-01   2.3554104e+00
   5.2953466e-01  -2.3344398e+00
  -7.4174199e-01   3.0900162e-01
  -7.7579764e-01   4.1764783e-01
  -3.8068763e-01   5.6485317e-01
  -2.9909691e-01   3.8751323e-01
  -1.5879365e-01  -2.4086489e-01
   3.3055784e-01  -1.7346443e-01
   2.8198011e-01  -7.4783062e-01
  -2.7242737e-01  -9.5806046e-02
  -5.6454496e-01  -5.8004696e-01
  -4.2060336e-01  -6.5109421e-01
  -5.3230205e-01  -6.7747372e-01
  -2.9764269e-02  -7.8932556e-01
   3.1696864e-01  -8.6613725e-01
   8.1801886e-01  -1.1373851e+00
   9.4999634e-01  -1.1914205e+00
   5.2055172e-01  -1.1552940e+00
   9.5768630e-01  -1.1269438e+00
  -6.0759279e-01  -1.6228607e+00
  -1.5835059e-01  -1.3563859e+00
  -3.3050596e-03   2.0262044e-01
   5.0300578e-01   5.9087210e-01
   6.7245730e-01   5.3967371e-01
   1.5554813e-01  -2.9165460e-01
   3.5856461e-01  -1.5182931e-01
   2.8057957e-01  -1.9894633e-01
   2.4324974e-02  -4.0468149e-01
   6.0122404e-03  -1.1133117e+00
  -1.0491067e-01  -1.6063049e+00
  -4.4360237e-01  -1.3732268e+00
  -6.8273112e-01  -8.5865839e-01
   6.4266932e-02   1.0269914e-02
   2.5759392e-02   3.1235627e-02
  -2.9504848e-02  -7.7981062e-02
  -1.9388140e-02  -6.8127108e-02
   2.7925520e-02   9.3551039e-03
  -9.4492858e-02  -1.5699502e-01
   2.5434002e-02   2.3084466e-02
  -5.9865149e-01  -5.7091838e-01
   7.0183662e-02  -5.8395494e-01
   4.4667566e-01  -1.0305144e+00
  -2.4364188e-02   3.6799241e-01
   1.1210586e-01   1.6737736e-01
  -3.4979890e-02   2.6560199e-02
   2.0957263e-01   1.1098814e-01
  -9.5005289e-01   6.7835287e-01
  -3.8181522e-01   1.5603317e-01
   1.2013980e-01  -7.3504454e-01
   7.3204112e-01  -8.0472220e-01
  -7.2210726e-02  -6.6830433e-01
   5.9717152e-01  -7.0414177e-01
  -2.7898508e-01  -6.8446958e-01
   1.9942850e-01  -1.3123838e+00
  -1.4625926e-01  -1.3787487e+00
   1.0463514e+00   2.9351977e-01
   6.9792877e-01   7.6141211e-01
   7.5239570e-01  -6.4485973e-02
   3.3191197e-01  -3.9049384e-02
   9.2935149e-02  -2.2799151e-01
  -2.6444805e-03  -8.5283447e-01
  -2.2993751e-01  -7.9879754e-02
   5.9755080e-01  -2.2587217e-01
  -2.5307789e-01  -9.3739420e-01
  -3.5133916e-01  -4.4924807e-01
  -1.6081148e-01  -8.2077158e-01
  -8.1698392e-02  -7.0595763e-01
  -4.7292006e-01  -1.4667398e+00
  -5.3956910e-01  -1.4149647e+00
   6.5654856e-02  -3.9061246e-01
  -4.0288652e-01  -7.4527668e-01
  -1.0898440e+00  -1.4941147e+00
  -3.6971815e-01   2.7325094e-01
  -1.9414471e-02   3.6344926e-01
  -6.4492293e-01  -7.1377422e-01
  -6.6587656e-01  -1.6532841e-01
  -3.2355126e-01  -1.4124799e-01
  -8.3073116e-01  -1.9907215e-02
  -9.6508387e-02  -7.9175622e-02
   4.6942631e-01  -5.7318747e-01
   4.7838437e-01  -9.4763538e-01
   1.2026422e+00  -9.7207851e-01
   8.0027009e-01  -1.4885693e+00
   1.1011203e-01  -9.7299266e-02
  -1.1778170e-01   5.4434674e-01
   5.7199196e-01   4.6382565e-01
  -1.2685176e+00  -2.0777780e-01
   7.7751454e-04  -7.4310677e-01
   2.6733489e-01   9.6748346e-03
  -2.3117468e+00  -2.5739965e-01
  -2.4078112e+00  -1.6782522e+00
   8.6333960e-01  -3.3172001e-02
   8.8254953e-01   2.2070580e-01
   5.9089804e-01  -1.2657704e-01
   1.2217890e+00   3.4033289e-01
   1.5970648e+00   2.1435626e-01
  -6.8497808e-01  -1.5367655e+00
   2.5029863e-01  -1.4541578e+00
  -5.2705950e-01  -2.0089979e-01
  -2.4358783e-01   3.0745053e-01
  -9.4717753e-01   4.4033337e-03
   1.1038258e+00  -4.6140964e-01
   7.3143816e-01  -5.9534615e-01
   3.5832698e-01  -6.8326151e-01
  -3.9462513e-01  -5.3652790e-01
   1.9662037e-01  -7.3348622e-01
   2.6983940e-01  -2.9148819e-01
   2.4248581e-01  -1.4156558e-02
   6.6929136e-01  -1.6055106e+00
   5.4947051e-01  -1.3934111e+00
  -2.8680908e-01  -5.1757494e-01
  -1.2873599e+00  -1.4132776e-01
  -4.5340504e-01  -8.7941032e-01
  -2.6808428e-01  -9.3131625e-01
  -4.0015831e-01   4.0585471e-01
  -1.1340493e-01   5.4275446e-02
   5.1251833e-01  -2.0650562e+00
   8.5212632e-02  -1.8967820e+00
  -6.1241490e-02  -1.4236216e+00
  -8.4723892e-02  -7.8288442e-01
  -2.0147606e-01  -1.4772790e+00
  -2.6535173e-01  -2.0096195e+00
   5.2739987e-01  -1.7031717e+00
   9.9646405e-02  -1.5855434e+00
   3.5887263e-01  -1.0568716e+00
   2.6419588e-01  -1.3007952e+00
  -4.0093507e-01  -9.5482115e-01
  -5.1277311e-01  -4.6289938e-01
  -5.5621005e-01   9.5241522e-01
  -2.8378715e-01   9.5217718e-01
  -1.9414170e-01  -4.3172656e-01
  -2.8235470e-01  -7.5375437e-01
   5.4893330e-01   2.5410389e-01
   8.1928912e-01  -4.1804473e-01
  -1.7700047e-01  -6.0172670e-01
   4.7353143e-01  -1.9150719e+00
   2.0753264e-01  -1.8972434e+00
   3.1406530e-01  -1.7171105e+00
  -1.0121222e-01  -2.1071475e+00
  -2.0717401e-01   4.1488366e-01
   1.7681144e-01   1.0894673e-01
   1.8954986e-01   4.5749773e-01
  -1.4124612e-02   8.1363428e-01
  -5.0513925e-01  -3.3031622e-01
   1.9375622e-01  -6.2488083e-01
  -7.2067275e-01  -5.0416635e-01
   3.4166149e-01  -2.9495361e-03
   6.9029355e-01   5.6945421e-01
  -2.6836492e-01  -1.3341946e+00
  -5.9043913e-01  -7.7018800e-01
  -6.0077237e-01  -1.6230543e+00
  -3.4161464e-01  -7.5836136e-01
   5.4435424e-01  -1.1142473e+00
   7.9056599e-01  -1.3576309e+00
   6.5173516e-01  -1.5473971e+00
  -1.2547793e-01  -9.9031540e-01
  -5.9885658e-02  -1.1695496e+00
  -6.2133703e-01  -1.9336489e+00
  -3.1472621e-01  -1.2149226e+00
   4.3356835e-01   4.4631078e-01
   5.2136034e-01  -3.9360889e-01
  -4.7237745e-01  -5.5186026e-01
   6.7349405e-01  -6.3991866e-02
   1.0619637e-03   9.4537056e-02
   1.0585551e-01  -1.1577019e+00
   3.5107147e-01   6.6683699e-01
   1.9980922e-01  -1.0109030e+00
  -8.7778021e-01  -1.5200363e+00
  -1.3682295e+00  -6.8888098e-01
  -3.5097608e-01  -8.9886712e-01
  -1.9413913e-01  -8.0117468e-01
  -2.6753705e-01  -5.2600735e-01
   4.1298442e-01  -8.4589565e-01
   1.1050054e+00  -7.8024338e-01
   1.3958332e+00  -1.4150736e+00
   1.0331262e+00  -2.0265151e+00
   9.0202484e-01  -2.0465399e+00
   5.9422078e-01  -1.5650885e+00
  -1.9529361e+00   5.4509610e-01
   5.1875800e-01  -1.3037137e+00
   4.5356145e-01  -1.3021096e+00
  -1.6616648e+00   4.4205175e-01
  -6.2003157e-01   4.7840509e-01
  -2.1764552e-01  -1.2429792e+00
  -3.8316779e-01  -1.0148050e+00
  -6.4537731e-01  -4.2380218e-01
   6.4529797e-02  -6.1625277e-01
  -6.3600251e-01  -9.9166168e-02
  -4.7056553e-01  -3.6620320e-01
   5.0128594e-01  -1.6964760e+00
   5.1203218e-01  -1.1951854e+00
   5.0487448e-01  -8.0026600e-01
   6.7910159e-01  -8.2155811e-01
   8.2296909e-01  -8.9222461e-01
  -9.0083192e-01  -1.3313110e-01
  -4.5723957e-01  -8.4716430e-01
  -1.7710215e-01  -6.8030616e-01
   8.0313923e-01  -5.9801640e-03
   1.1381541e+00   4.4924960e-02
   1.7333788e+00   6.7219885e-01
   9.1447215e-01   6.6807990e-01
  -3.9938987e-01  -2.3069454e-01
  -1.0266953e+00  -1.0137187e+00
  -9.9604457e-01  -1.4872352e+00
  -7.9316965e-01  -1.0135823e+00
  -4.0345616e-01  -8.5243081e-01
   3.9898078e-01  -6.2129839e-01
  -5.5039096e-01  -4.0239862e-01
  -1.7710039e-01  -1.3600807e-01
   6.4321225e-01  -3.5141537e-01
  -4.8195114e-01  -3.4183299e-01
  -1.1137002e+00   2.0026555e+00
  -7.7086537e-01   8.9829397e-01
  -2.8961654e-01  -4.0104347e-01
   3.4572321e-04  -1.7871655e+00
   5.3812704e-02  -1.3223515e+00
   1.1548989e+00   1.5670469e+00
  -9.1985676e-01   7.4305421e-01
  -8.8884399e-01   4.5149497e-01
   2.0108970e-01  -4.0521548e-01
   8.2306606e-01  -2.6804932e-01
   5.2748498e-01  -2.0446462e-01
   6.4509626e-01  -4.6110469e-01
   2.5018049e-01  -5.3156248e-02
  -6.9149276e-02  -2.6308070e+00
   2.3803222e-01  -2.4215879e+00
   1.3096701e-01  -2.8532422e+00
   2.7058116e-02  -3.1009841e+00
   3.4435768e-01   7.0210871e-01
  -2.6337375e-01  -2.1219995e+00
  -3.3918850e-01  -1.0677329e+00
  -1.1432836e+00  -3.5552008e-01
  -8.2214537e-01  -4.4787599e-01
   3.3412354e-01   6.4662227e-01
  -5.5632485e-01  -2.0147715e+00
   1.6274418e-01  -2.4625103e+00
   6.5246526e-02  -2.0822829e+00
  -3.6177930e-01  -1.0100178e+00
   2.2483758e-02   1.5334978e-01
  -1.7042420e-01  -1.7498611e+00
   3.7397432e-01  -2.3901896e+00
   7.9663739e-01  -3.5648683e+00
   7.7778887e-01  -3.1583077e+00
   7.7916329e-01  -2.6676314e+00
   4.3100865e-01  -2.1192278e+00
  -1.8642573e-02  -1.5755953e+00
   7.1994364e-01  -8.7213062e-01
   8.5527278e-02  -1.5132201e+00
  -1.2289226e-01  -1.3263505e+00
  -5.9032494e-01  -1.1780195e+00
   8.2207502e-02  -1.1811275e+00
  -2.6345179e-01  -1.3752409e+00
   8.2949725e-02  -1.2828475e+00
  -1.0876999e-01  -4.5829897e-01
  -3.4500738e-01  -1.1151959e+00
  -3.7869562e-01  -4.9537035e-01
  -1.6456536e-01   1.0599663e-01
   5.9071313e-01  -1.2262537e+00
  -1.7285212e-01  -1.3715068e+00
   6.4863774e-01   1.1203210e-01
   1.1052083e+00   9.6769903e-01
   7.9591228e-01   3.7489855e-01
   1.9611250e-01  -1.4101597e-01
   1.1102827e-01  -3.4616966e-01
  -6.5286350e-02  -1.3037114e+00
  -8.5385650e-02  -2.1749948e+00
  -7.5429668e-02  -2.2855485e+00
  -2.2215010e-01  -2.3825497e+00
  -5.2298769e-01  -1.8340148e+00
  -1.3681502e-01  -1.6445807e+00
  -6.5396315e-01  -2.3712724e+00
  -7.9645973e-01  -3.8276770e+00
  -8.4860846e-02  -3.3351031e+00
  -4.0708777e-02  -3.3957217e+00
   2.5333590e-01  -1.5834143e+00
   2.0882248e-01  -2.6110537e-01
  -2.2708629e-01  -9.1374300e-01
  -3.1604779e-01  -4.9471964e-01
   4.2167214e-01   8.4085287e-01
  -6.5021726e-01  -1.5538711e-01
  -6.1534977e-01  -3.1154222e-01
   2.8133922e-02  -8.2830376e-01
   9.1248795e-02  -9.1399600e-02
   2.5367435e-01  -1.1733494e+00
   7.0355773e-01  -1.8007991e+00
  -1.5174422e-01  -1.4311314e+00
   8.0633843e-01  -1.4719027e-01
  -1.2856896e-01  -1.8731425e+00
  -5.2431306e-01  -9.2700882e-01
   8.9774928e-01   1.5297445e+00
   3.2019849e-01  -1.5471880e-01
   4.2905099e-02  -7.5569219e-01
  -2.2510676e-01  -2.0414969e+00
  -6.2044208e-02  -5.2885459e-01
  -4.5769248e-01  -1.2625480e+00
  -6.6946584e-01  -1.1770617e+00
  -6.5241473e-02  -1.9771084e+00
  -2.3834859e+00  -2.1353401e-01
  -4.3026209e-02  -6.0631550e-01
  -7.2995824e-02  -2.1524575e-01
   2.0124602e-02  -3.9049114e-01
   8.1976384e-01  -6.0586573e-01
  -4.0624340e-01  -7.9894725e-01
  -5.1121681e-01  -1.2579297e+00
  -9.1115794e-03  -1.3325161e+00
  -7.7050745e-01  -9.2663140e-01
   6.4746436e-01  -9.8839639e-01
   5.2622555e-01  -8.5454673e-01
   1.0386505e+00  -8.7543378e-01
   1.2095998e+00  -8.9280128e-01
   4.7405540e-01  -2.1205413e+00
   9.7865977e-01  -1.7249713e+00
   3.4989421e-01  -1.3180864e+00
  -7.7780854e-02  -8.2218904e-01
   2.3043300e-01  -3.9793377e-02
  -2.0144133e-01   1.4200452e-01
  -5.0230251e-01  -1.2707474e+00
  -5.4692492e-01  -2.0590460e+00
  -5.8370345e-02  -2.0277753e+00
  -3.2319742e-02  -2.0511554e+00
  -7.4232769e-02  -1.5888963e+00
  -3.6056757e-01  -7.6525969e-01
  -7.9794507e-01  -1.5859656e+00
   9.4706473e-02   1.5376213e+00
  -3.4375928e-02  -8.3996758e-01
   5.5851219e-01  -4.4465700e-01
  -2.4820753e-01   4.2130018e-01
  -2.4530657e-02  -1.2856087e+00
  -4.7521196e-01   4.8474147e-01
  -3.8270790e-01  -1.9790012e-01
   2.8977054e-01  -6.4664275e-01
  -4.1524616e-01  -3.7920724e-02
   5.3122754e-01  -9.4737764e-01
   4.9098115e-01  -1.0965606e+00
   2.8037341e-01  -1.5250527e+00
  -2.0414883e-01  -1.7820851e+00
   3.1258758e-01  -6.4778018e-01
   4.4625546e-02  -1.3896930e+00
  -1.0659532e-01  -1.3989760e+00
   1.7615344e-02  -6.4554501e-01
  -1.1053275e-01  -3.6477972e-01
  -7.2960998e-01  -2.0836766e+00
  -6.5258348e-01  -1.9246594e+00
   1.3821935e+00   1.2372211e-01
  -5.7431321e-01  -2.6839929e-02
  -3.7898906e-01   2.4988421e-01
  -4.1007170e-01  -1.7930309e-01
  -6.0156661e-01  -6.5865040e-01
   7.2975642e-01   6.8276558e-01
  -3.4188902e-01  -1.9995373e-01
  -4.3272589e-02  -1.7728662e+00
   3.2909959e-01  -2.3115080e+00
   8.2911367e-01  -2.7924452e+00
  -5.3114539e-01  -1.0395321e+00
   2.0252420e-01  -1.8960317e+00
   5.2288237e-01  -1.9351923e+00
   5.5086751e-01  -6.2102054e-01
  -2.8299617e-01   5.3853984e-01
  -6.8035825e-02  -1.0015691e+00
   8.9094382e-01  -8.1266904e-02
   1.2133619e+00   4.7169882e-01
   4.5498965e-01  -3.7473468e-01
   2.9146250e-01  -1.1486506e-01
  -8.0720269e-01  -6.9944245e-01
   5.4629666e-01  -5.8091131e-01
   2.8750377e-01  -5.8602785e-01
   4.2433509e-01  -9.0986665e-01
  -3.5848536e-01  -4.2498431e-01
  -6.2351031e-01  -1.4972933e+00
  -1.4254445e-01  -9.0092925e-01
  -2.5791360e-01  -1.2834640e+00
  -1.1266739e+00  -1.2085793e+00
  -7.2452726e-01  -9.4062638e-01
  -9.0849000e-01   5.5901267e-01
  -3.7421610e-01   3.1752243e-01
  -9.0198934e-01  -5.4664964e-01
  -3.4151717e-01  -1.2765200e+00
   7.9173477e-01  -4.9835251e-01
   3.1740897e-02  -1.1181918e+00
   1.8341819e-01  -7.7203989e-01
  -2.5557918e-01  -1.0931506e+00
   1.2486070e-01  -4.6320382e-01
   6.2300376e-01  -1.2956281e+00
   8.6677113e-01  -6.0438936e-01
   1.6026234e-01  -7.2724135e-01
  -7.8831944e-01   2.4568668e-01
  -6.2977334e-01  -6.8288150e-04
   2.9040088e-01  -1.8357940e-01
   1.5392661e+00  -9.9352405e-01
   3.7930853e-01   4.6438286e-01
   8.7236794e-01  -9.6938889e-01
  -2.0308173e+00   1.6625440e+00
   2.1964059e-01  -1.1717837e+00
   6.1982681e-01  -1.2178093e+00
   8.7989743e-01  -1.1560137e+00
   1.4290930e+00  -1.3654480e+00
  -1.7808242e+00   8.8070635e-01
   2.7685949e-01  -1.7631701e+00
  -2.2716496e-01  -1.7548567e+00
  -7.5277199e-01   9.1844686e-01
  -2.9698960e-01   7.1701032e-01
  -2.2766500e-01  -8.0721475e-01
  -1.7824802e-01  -2.5067374e-01
   3.8824368e-02   3.3024538e-01
   4.6225931e-02  -6.9456173e-01
  -1.2901911e-01  -1.4514219e+00
  -1.3130421e-02  -6.0733286e-01
   4.6126804e-01   2.6170295e-01
   1.4401514e-01   9.2729698e-02
  -1.4227092e-01   2.9711562e-02
   2.0883751e-01  -8.1499051e-02
   1.2668245e-01   3.1121663e-01
   3.5284347e-01  -3.2490534e-01
  -4.4216927e-01   7.3463138e-02
  -3.5640224e-01  -7.6316093e-01
  -2.6918431e-01  -2.2796254e-01
   2.6829239e-02  -3.8737187e-01
  -4.5069042e-03  -1.1808443e+00
   1.9122685e-01  -1.1539559e+00
   1.6584320e-01  -1.2669794e+00
  -1.3144247e+00   9.0472278e-01
  -6.1629400e-01   1.1408183e+00
   9.3198159e-01  -1.6606311e+00
   8.2046959e-01  -2.4086240e+00
   5.1398748e-01  -2.7704275e+00
   3.5736769e-01  -2.7513442e+00
   1.0969467e-01  -2.2344374e+00
  -8.6850631e-01   7.9486064e-01
  -6.3090364e-01   1.3460106e+00
   4.3771787e-01  -1.8198441e+00
  -6.2761226e-01   6.8471077e-01
   8.8652203e-01  -8.2557509e-01
  -9.9293784e-01  -1.1610931e+00
  -1.3160645e+00   1.1327121e+00
  -1.4483623e+00   1.1537089e+00
   2.8550155e-01  -1.4219353e+00
   9.4764241e-01  -1.7155519e+00
   1.1361042e+00  -2.3728902e+00
   5.6337010e-01  -2.7046613e+00
   5.2858565e-01  -2.6423756e+00
   6.2804799e-01  -2.0549132e+00
  -8.4542013e-01   1.0113703e+00
   1.5529695e-01  -1.8673344e+00
   2.0090415e-01  -1.8184924e+00
  -8.0566304e-01   7.5162729e-01
   9.6299476e-01  -8.9728311e-01
   2.7203250e-01  -4.3488750e-01
  -2.5294242e-01  -4.3691649e-01
  -1.0391895e+00   3.5048661e-01
  -1.8041199e-01  -9.3802212e-02
  -1.6167844e+00   2.9110942e-01
   4.9405415e-01  -9.8714995e-01
  -4.0146356e-01  -9.6763754e-01
  -5.9965520e-02  -1.0731357e+00
   9.2293274e-02  -1.1803053e+00
   3.1493378e-01  -1.1044779e+00
   3.4916152e-01  -8.7125858e-01
   7.8297560e-01  -3.3603682e-01
   6.7660597e-01  -6.7462665e-01
   4.0471449e-01  -4.2865601e-01
   1.6398605e-01   3.9062287e-01
   3.1551671e-02   4.2369766e-01
   1.2237361e-01  -1.6343927e+00
  -1.2498477e-01  -1.7396493e+00
  -2.8940515e-02  -1.0153818e+00
  -6.3028738e-01  -5.1052064e-01
  -3.9278401e-01  -4.9948091e-01
  -8.6606615e-01   6.7384196e-01
  -4.6016871e-01   5.1500776e-01
   7.7117032e-01  -8.5473935e-01
   2.5649605e-01  -6.6333999e-01
   4.1704219e-01  -1.5312753e+00
   8.8898985e-01  -8.4326931e-01
   6.5869446e-02  -1.3357454e+00
  -1.1754603e-01  -9.1825634e-01
  -2.6013434e-01  -3.0277887e-01
  -2.4443198e-01  -9.6405348e-01
  -2.3837430e-01  -1.5003479e+00
   4.7528317e-01  -1.0404096e+00
   3.1068119e-02  -1.0096520e+00
   1.8495543e-01  -4.4475902e-01
   1.1891832e-01  -6.8399498e-01
  -4.0186746e-01  -4.5698678e-01
  -2.2288502e+00   9.4400086e-01
   1.5466397e-01  -6.4903894e-01
   7.6179590e-01  -6.4465108e-01
   4.4400842e-01  -1.5102985e+00
   1.0457291e+00  -1.3704860e+00
   6.9815294e-01  -1.8924780e+00
   5.5410262e-01  -1.9227697e+00
   2.1004000e-01  -1.4704591e+00
  -2.1771941e+00   7.6865907e-01
   2.6913286e-01  -1.1012833e+00
   1.8171941e-01  -1.1174452e+00
   3.1371299e-02  -3.5793316e-01
   4.5719521e-01   1.3819819e-01
   2.9967978e-01  -1.4791182e+00
   3.8466310e-02  -1.0042609e+00
   2.6022169e-01  -2.2836634e-01
  -1.6545608e-01  -7.3793865e-02
  -8.4520715e-02  -1.7797807e+00
  -3.1211070e-01  -9.5269316e-01
  -7.5930227e-01  -1.7943284e+00
   1.2716055e-01   1.3206287e+00
  -2.4984290e-03  -1.0283787e+00
   5.9835988e-01  -6.2630455e-01
   1.3827056e+00   1.3363029e-01
  -4.9909960e-01  -1.5093104e+00
  -1.1929941e+00  -2.4013214e+00
  -1.8650277e-01   6.3998832e-01
  -2.2575956e+00  -8.2658268e-01
   7.6805200e-01   1.5593404e+00
  -6.4783548e-01  -1.5432728e+00
   1.5468198e-01  -1.7298884e+00
  -1.7393969e-01  -1.9095153e+00
  -1.2282436e+00  -2.2923085e+00
   4.1189518e-01   1.7217004e+00
  -5.4767037e-01  -2.2338568e+00
   3.5501534e-01  -2.4373665e+00
   1.6660166e+00  -1.9801922e+00
   1.2148058e+00  -2.3067092e+00
   7.8070876e-01  -2.5074636e+00
  -2.4817571e-01  -1.0384808e+00
  -4.4174856e-01  -8.8272628e-01
  -6.5668604e-01  -2.3522396e-01
   4.5570415e-02  -4.6424818e-01
  -5.8470255e-01   1.0694759e-01
  -4.7342620e-01  -1.2602603e-01
   2.3281940e-01  -1.8072717e+00
   4.5826022e-01  -1.5099709e+00
   4.8204830e-01  -1.0146482e+00
   5.0178553e-01  -6.3010049e-01
   6.7556302e-01  -6.8673347e-01
   8.1196666e-01  -7.8642951e-01
  -9.2229902e-01   7.5236618e-02
  -4.8319191e-01  -6.8785215e-01
  -1.9855606e-01  -5.2842805e-01
   8.0077251e-01   1.2692887e-01
   1.0070480e+00   7.4296163e-01
   4.8802341e-01  -3.2072542e-01
  -6.1393445e-02  -7.7992568e-01
   7.0270848e-01  -2.9859683e-01
  -7.4131970e-02  -8.3694167e-01
  -2.2195353e-01  -5.4648715e-01
  -3.3247120e-01  -6.0321208e-03
  -4.2117320e-01  -5.5478339e-01
  -5.6449370e-01  -9.1151903e-01
   1.4324421e-01  -4.0597887e-01
  -2.1551518e-01  -3.5331973e-01
  -1.3944710e-01   1.0171049e-01
  -3.1044479e-01  -6.1502169e-02
   4.3455312e-01  -8.8410333e-01
   1.0542837e+00   1.1177729e-01
   7.3969269e-01   6.6324071e-01
  -3.6211588e-01   5.4050416e-01
   1.3087905e-01   6.2516297e-01
   2.4368702e-01   6.9927361e-01
  -1.2442366e-03  -6.9608485e-01
  -1.8566650e-01  -1.0331347e+00
  -6.0876100e-01  -9.6308731e-01
  -5.2156630e-01  -1.2897342e+00
  -8.7288620e-01  -3.4281120e-01
   2.0106341e-01  -1.0940013e+00
   4.6449067e-01  -1.2656456e+00
  -2.1734036e-01  -1.3431630e+00
  -4.9906917e-01  -1.1590741e+00
  -8.7022661e-01  -2.8589108e-01
  -7.4491476e-02  -9.1629040e-01
  -1.1783933e+00  -6.4115396e-02
   3.5857974e-01   1.2217914e-01
  -1.1228052e+00  -7.0219122e-02
   3.1841382e-01  -6.6415357e-01
  -4.9398667e-01  -2.6315711e-01
  -7.7158618e-03  -6.2086011e-01
   6.1804224e-02  -5.8680631e-01
  -1.7495491e-01  -3.1797268e-01
  -1.2235192e+00   8.5068738e-01
   5.5020458e-01  -6.0566715e-01
   8.6072324e-01  -7.1092526e-01
   9.2377329e-01  -8.2300256e-01
   1.4510086e+00  -1.3884380e+00
   6.2158562e-01  -1.2177119e+00
   1.0580865e+00  -1.0743751e+00
  -3.0007219e-01  -8.2845642e-01
  -7.4365139e-02   4.8969198e-01
   1.5905054e-01   4.9398565e-01
  -3.4040890e-01  -3.1280384e-01
  -7.7333853e-01  -1.1233983e+00
  -4.1233479e-01  -1.2403871e+00
   1.4124418e-01   1.4449279e-02
  -2.2176164e-01  -1.0087371e+00
   3.0492089e-01  -2.8043010e-01
   5.4159624e-01  -4.9814855e-01
  -2.6716356e-01  -1.2318084e-01
  -4.2754499e-01  -7.2609983e-01
   6.9550272e-01   5.0100914e-01
  -4.0768566e-01  -5.4929027e-01
   4.2533065e-01   3.3729797e-01
  -1.0546232e-01  -1.2399878e-01
   4.4060436e-03   1.2504276e-01
   6.4138938e-01   1.9392664e-01
  -1.9035442e-01  -2.8402201e-01
   1.3398999e-01   3.6504011e-01
  -7.4828193e-01   4.2177070e-01
  -1.9345678e-01  -3.2210883e-01
  -3.8609309e-02  -1.0841317e+00
  -2.8055603e-01  -2.9314062e-01
  -4.4473872e-02  -9.4545801e-01
   1.8369621e-01  -2.9377406e-01
  -1.9601354e-01  -7.7234486e-01
  -3.6849380e-01  -1.8078369e-01
   2.0217638e-01  -8.3198647e-01
   2.2694309e-01  -1.1611905e+00
   2.6320467e-01  -1.5181685e+00
   4.0883998e-01  -1.6347079e+00
  -7.1586570e-01  -1.7930453e-01
  -9.8872677e-01   7.5567779e-01
  -8.6830365e-01   1.2048065e-01
   3.7974232e-01   1.5671908e-01
   7.2430203e-01  -4.9469577e-01
  -1.1433919e-01  -6.0876940e-01
  -9.3490628e-02  -3.3728529e-01
   3.3106101e-02  -1.1274693e+00
   9.0983803e-02  -9.7707613e-01
   1.2273075e-01  -5.0441523e-01
  -1.1804124e-02  -7.2695685e-01
   5.0249477e-01  -4.0481285e-01
   4.0903060e-01  -7.8612348e-01
   9.3357810e-01   2.5268891e-02
  -4.0343839e-01  -1.5421669e-01
  -1.2462084e-02  -1.1980819e+00
   2.3046019e-01  -1.4791673e+00
   4.8975602e-01  -7.3511912e-01
   2.0101320e-01  -1.5465773e-01
  -6.5713838e-01   5.9945144e-02
   1.8797786e-01   4.0705900e-01
   1.4474316e-03  -1.0114585e+00
  -6.8847322e-02  -1.5958965e-01
  -7.5420133e-01  -4.7835894e-02
  -6.5576701e-01  -7.7094548e-01
  -4.0997440e-01  -9.8081151e-01
  -2.0404000e-01  -1.5635816e+00
   4.0459191e-01  -3.2411530e-02
   2.2028048e-01  -7.5233632e-01
   3.4383217e-01  -4.9260783e-01
   5.2139296e-01  -6.8981412e-02
   1.6167828e-01  -2.7604768e-01
   3.3038152e-01  -1.0427531e+00
   6.2132821e-01  -1.1949717e+00
   7.4787834e-01  -8.5859582e-01
   2.3395638e-01   9.2660694e-03
  -3.7172247e-02   3.9465629e-01
  -6.8110808e-01  -2.1041878e+00
  -7.0386922e-01  -2.4824523e-01
   9.7953027e-01  -6.1248337e-02
  -4.5825358e-01  -1.2133408e+00
  -1.4484838e-01  -1.4051059e+00
  -2.6999391e-02  -1.8134425e+00
   6.0644283e-02  -1.8717645e+00
  -9.3029772e-01   1.1024580e-01
   9.3384013e-02  -1.4289183e+00
  -1.3345940e-02  -1.9950890e+00
   6.2434102e-01  -1.5729407e+00
  -6.9554947e-01  -1.9214289e+00
  -7.2779899e-01  -2.5715054e+00
  -4.9608071e-01  -1.8425974e+00
   1.4886494e-01  -8.7339192e-01
   8.7910115e-01  -1.9962930e-01
   1.9591361e-01  -7.7388884e-01
  -9.2706210e-01  -1.2853885e+00
   1.2929700e-01  -1.5790205e+00
  -1.3585944e-01  -9.1445832e-01
   5.3711898e-01  -9.2243128e-01
  -7.7363746e-01  -1.1135469e+00
  -2.4636673e-02  -9.3446898e-01
   8.6019322e-01  -9.5844228e-01
  -1.1533413e+00  -7.2607749e-01
  -3.4245556e-01  -3.6806372e-01
  -3.1639534e-02  -3.5023974e-01
  -1.8742696e-02  -4.4102614e-01
   4.4200763e-01  -7.0393737e-02
   5.8471011e-01   5.7776577e-01
   4.6890817e-01  -4.7346309e-01
  -7.4251060e-03   2.3534092e-01
  -3.6166141e-02  -1.7577733e-02
   4.2873086e-01  -2.4680652e-01
  -4.6026497e-02   3.7594225e-01
  -8.2639912e-01   4.2786440e-01
   1.7645317e+00   4.2822031e-01
  -1.1395969e+00  -1.2593310e+00
   9.1682911e-01  -7.8987238e-01
   7.6236006e-01  -8.4753489e-01
  -2.8174339e-01  -5.3653166e-01
   1.2227598e+00  -3.2403561e-01
  -1.3068365e-01  -1.0008163e+00
  -6.6450110e-01  -2.8238881e-01
  -9.3874756e-01   2.4352608e-01
  -1.2913098e+00  -2.4999515e-01
   2.6679516e-02  -5.0956827e-01
   7.7339537e-01  -5.1180334e-01
   1.2498658e+00   5.0671242e-01
  -1.8572359e+00  -7.1621247e-01
   4.5982261e-01  -8.7860445e-01
   5.5805280e-01  -1.8254480e+00
  -9.7017597e-02  -1.2964828e+00
   3.9326390e-01  -8.9457748e-01
   5.0171122e-01  -4.1616991e-01
  -1.0031067e+00  -8.2152199e-01
   3.7877263e-01  -4.0039350e-01
   8.3232263e-01   4.5323154e-01
  -4.0536886e-01  -9.4796893e-01
   9.1072957e-01  -1.2032788e+00
   1.1586920e+00  -9.2031310e-01
   4.8271525e-01  -2.3819118e+00
   2.9205743e-01   1.3877636e-01
  -4.0229572e-01  -2.6870157e-01
  -9.0494671e-02  -2.9816103e+00
  -1.2026544e+00  -1.4701697e+00
  -1.6480775e+00  -1.1519371e+00
  -6.5930204e-01  -8.0496411e-01
  -5.1485795e-01   1.9657890e+00
  -2.2673009e-02   1.6247656e+00
   3.2406989e-01   4.8059954e-01
  -1.9917327e-01  -2.0094076e+00
  -6.9217564e-01   3.1571575e-02
  -6.1216817e-01  -1.7265774e-01
   1.0736582e-01  -8.8488521e-01
  -3.7938469e-01   5.4905014e-01
  -2.9803033e-01  -8.9878250e-01
   4.1769472e-01  -1.1079740e+00
   1.0677387e+00  -1.1572772e+00
   8.2699201e-01  -1.7122203e+00
  -4.4479727e-02  -6.2931324e-01
  -2.8139499e-01   2.4651758e-02
   1.5090532e-01   1.0237886e+00
   6.2029194e-01  -2.3959620e+00
  -4.7072062e-01  -4.7710458e-01
  -4.6899392e-01  -1.8152970e+00
  -8.0293249e-01  -6.3112803e-01
   3.9149638e-01  -5.2029761e-01
   7.9287255e-01   2.9936045e-01
  -5.1697357e-01   2.6502116e-01
  -2.4685459e-01  -1.6500871e+00
  -5.7962899e-01  -8.9161200e-01
  -8.9204408e-02  -1.2959207e+00
  -3.5807310e-02  -1.4670552e+00
   4.5600597e-01  -8.1182040e-01
   2.3856421e-01  -1.3946966e+00
   9.7386575e-01  -9.3810603e-01
  -1.1240958e-01  -9.3812761e-01
  -5.2428337e-01  -6.6579893e-01
  -6.3470570e-01   2.1426536e-01
  -2.8557169e-01  -7.9754733e-01
  -6.5845876e-02   2.5749955e-01
  -7.2332486e-01  -3.1503400e-01
  -1.4571355e-01  -5.8769428e-01
  -8.5252605e-02  -9.7441763e-01
   8.8022971e-02  -1.4976912e+00
   8.1947983e-02  -1.2858308e+00
  -2.4855702e-01  -5.8658643e-01
   1.3632932e-01  -9.6567468e-01
   3.1730160e-01  -8.6549952e-01
   7.1862648e-01  -1.0563722e+00
   2.2684692e-01  -1.0402470e+00
   1.1441794e+00   7.9184774e-01
   1.0181765e-01  -1.2598466e+00
   3.4717802e-01  -7.8430415e-01
  -4.4859876e-01   8.4499276e-01
  -6.3553301e-01   5.6144659e-01
  -4.6178567e-02  -4.6056768e-01
   8.5778541e-02  -9.7541250e-01
   1.2383039e-01  -1.0761480e+00
   2.2791290e-01  -9.6711267e-01
   2.2093472e-01  -1.7134105e+00
   2.6147957e-01  -1.0417720e+00
  -2.1203151e-01  -1.3671145e-01
  -2.6589936e-02   3.2612396e-01
   8.3859906e-01  -9.8835309e-01
  -7.9697852e-01  -5.2936019e-01
   2.0409047e-01  -6.6224362e-01
   1.3266154e-01   1.2414562e+00
   3.7326474e-01  -7.8725425e-01
  -1.0042375e-02  -8.5289557e-01
   4.2064260e-02  -2.1010346e+00
  -4.8534121e-01  -1.8013217e+00
  -3.0142661e-01  -9.8239632e-01
  -3.9995950e-02  -7.8808132e-01
   5.2383628e-01  -2.3249091e+00
  -3.5309136e-01  -9.9426809e-01
  -9.6256842e-02  -1.7165288e+00
  -3.1383490e-02  -1.5779704e+00
  -2.3004889e-01  -2.1180781e+00
  -2.7115125e-01  -8.4576446e-01
   7.0510868e-01   2.2528287e-01
  -1.0003367e+00  -1.1807050e+00
   6.1471323e-01   1.3206827e-01
   2.2400600e-02  -5.8939041e-01
  -6.8886461e-01  -3.5073834e-01
   3.5670873e-02  -7.1866554e-01
   5.9185787e-01  -8.2472510e-01
   5.6624771e-01   5.4849730e-01
   2.9520928e-01   1.3650999e-01
  -2.7989473e-01  -5.9645015e-01
  -3.6091205e-01   2.8239879e-01
   2.3875757e-01  -6.1347150e-01
   4.3768197e-02  -1.9097029e-01
   5.2282674e-01  -8.0080742e-01
   7.3841147e-03  -7.2060539e-01
  -8.6078603e-02  -1.2834402e+00
  -3.3015801e-01  -8.9811618e-01
  -3.9650000e-01  -4.5346764e-01
  -9.9164592e-02   4.1297122e-02
  -1.2556109e-01  -3.9530573e-01
  -3.8195990e-01   1.0334514e+00
  -6.2038066e-01   1.0494693e+00
   1.3323299e+00   1.4908917e+00
   7.7695516e-01  -8.4424649e-01
   1.4454198e+00  -1.8368993e+00
   6.0476893e-01  -2.9368255e+00
  -1.3318690e+00   1.1609166e+00
   1.1956394e+00  -2.9226758e+00
   2.6854407e-01  -1.7304562e+00
  -1.0343340e-01  -6.4485889e-01
  -3.8812529e-01  -1.1953993e+00
  -1.1189635e+00  -1.0673410e-02
   5.4860704e-01  -3.2048307e+00
   1.9474446e-01  -2.9543685e+00
  -6.8248713e-01  -1.8446682e+00
  -1.5150642e+00   1.8695647e-01
  -5.6277415e-02   1.1538333e+00
   3.1115764e-01   7.4105741e-01
  -1.1689624e+00  -9.0502890e-01
  -1.1820584e+00  -6.1233096e-01
  -3.3496794e-01  -1.3583541e+00
  -9.9025522e-01  -8.4895438e-01
  -5.6555461e-01  -1.1210550e+00
  -1.0031683e-01  -1.0386724e+00
  -3.3908785e-01  -1.0873166e+00
  -5.4784544e-01   6.1930496e-01
   8.5536930e-01  -8.4070457e-01
   1.7260724e+00  -1.0836101e+00
   2.3927268e+00  -1.3025611e+00
   4.6506949e-01  -3.7928711e-01
  -1.0649962e-01   1.2982375e+00
  -1.9401936e-01  -8.5430013e-01
  -7.9834608e-01  -1.4286391e+00
   1.2680830e-01  -5.9987463e-01
  -2.1280307e-01  -1.5528266e+00
  -7.7752260e-02  -2.0507873e+00
   1.9781102e-01  -2.5201193e+00
  -2.9244533e-01  -1.5625189e+00
   1.6264690e-01  -1.9775376e+00
   3.3373465e-01  -1.8676006e+00
   8.9717084e-02   8.8377362e-01
   3.0607828e-01   8.0836372e-01
  -9.3287979e-01  -3.3831320e-01
  -1.6186884e+00  -1.0923997e+00
  -1.5847008e+00  -1.1132123e+00
  -1.4733639e+00  -1.2504174e+00
  -1.2801017e+00  -1.3504454e+00
   7.4915243e-01   1.1949598e-01
   7.1882645e-01   1.7053508e-02
  -1.5024594e+00  -1.6884253e+00
   1.3362780e+00   1.0259220e-01
  -9.0686382e-01  -1.1317627e+00
  -3.5231739e-01  -7.7430559e-01
   1.4227531e+00   6.3228542e-01
   1.6755573e+00   8.4127474e-01
   1.7988875e+00   8.7276590e-01
  -1.7345593e-01  -8.2326604e-01
   2.1233761e+00   3.7878950e-01
   5.0487742e-01  -1.4022960e+00
   2.5459308e-01  -4.9533707e-01
   9.5429682e-02  -5.1563091e-01
  -5.7705626e-01   8.3380473e-02
   1.4078350e-01  -4.5044775e-01
   1.0177420e-01  -6.9894531e-01
   1.1907130e-01  -1.2371782e+00
  -3.5570828e-04  -5.6141331e-01
  -2.4148323e-01  -3.6245962e-01
  -2.1364526e-01  -7.1814776e-01
  -2.6424353e-01  -3.0280111e-01
   2.7334371e-02  -1.4198096e-01
   3.2488622e-01  -8.2329974e-01
  -2.7196579e-01  -1.3713142e-01
  -9.2775000e-01  -1.2145431e+00
   1.1910211e-01  -1.5022537e+00
  -1.1870654e-01  -8.2469938e-01
   5.5038881e-01  -8.9204486e-01
  -7.2669159e-01  -1.1198975e+00
  -1.3548438e-03  -9.1331760e-01
   8.5748036e-01  -9.2214812e-01
  -1.1168210e+00  -7.3815280e-01
  -5.1444123e-01  -2.4749793e-01
  -2.8590664e-02  -3.0900524e-01
  -8.0383849e-03  -3.9535766e-01
   4.3012160e-01   2.5770722e-03
   5.0577110e-01   7.0895120e-01
   4.6834121e-01  -3.9690112e-01
   4.3684683e-02   2.7347025e-01
  -5.5874055e-02   1.8603343e-02
   5.2337845e-01  -6.0549336e-01
   3.2541318e-01  -8.5911106e-01
   2.8022072e-01   5.7633971e-02
   2.5919193e-01  -6.8899561e-01
  -7.8759136e-01  -1.8144839e+00
  -3.3179836e-02  -2.1130437e+00
   1.4762003e+00  -1.1208435e+00
   6.2871288e-01  -2.7692259e+00
   1.5297261e+00  -6.9196772e-01
  -1.0881798e+00  -3.0269623e+00
  -3.8696679e-01  -2.9958467e+00
  -5.9925001e-01  -3.0040513e+00
  -1.0088019e+00  -3.1359270e+00
  -5.9549539e-01  -2.8350922e+00
   3.5653530e-01  -8.6064937e-01
   1.0058183e+00   1.0403811e-01
   7.5828442e-01   6.4505325e-01
  -3.5119682e-01   5.5782409e-01
   1.5094678e-01   5.9675915e-01
   4.7743685e-01  -1.6904018e-01
  -3.2195819e-02  -6.7843711e-01
  -2.2001672e-01  -1.0170357e+00
  -6.2995610e-01  -9.4860139e-01
  -5.4288961e-01  -1.2877987e+00
  -8.1150438e-01  -4.5418344e-01
   1.4894599e-01  -1.0695723e+00
   4.2055388e-01  -1.2635092e+00
  -2.3356982e-01  -1.3572850e+00
  -4.9719221e-01  -1.1809325e+00
  -2.0045128e-01  -1.2031677e+00
   4.1445805e-01  -9.6753130e-01
   5.3745402e-01  -4.0652919e-01
  -1.1214552e+00  -3.9581745e-01
   8.2257437e-01  -6.7793779e-01
   1.0598375e+00   3.0402219e-01
  -3.5992771e-01  -8.1663778e-01
   8.1234392e-01  -1.4440119e+00
   1.2297779e+00  -1.3764412e+00
   5.8315125e-01  -2.7321452e+00
   9.1196920e-01  -1.6417327e-01
  -1.1353600e-01  -2.0467288e-01
   2.6493763e-02  -3.2635303e+00
  -1.5480192e+00  -9.2769977e-01
  -2.0049923e+00  -4.7032969e-01
  -1.0496783e+00  -2.7735095e-01
   1.1968086e-01   1.0768534e+00
  -7.9698023e-01  -1.5260934e+00
  -2.5534100e-01  -1.7947051e+00
  -1.3647656e-01  -2.2721534e+00
   9.7331130e-02  -2.7624094e+00
   6.5013716e-02  -2.5128690e+00
  -3.0956210e-01  -1.7636707e+00
   1.0900371e-01  -2.2188819e+00
   2.8913967e-01  -2.1247359e+00
   2.9236611e-01   6.3456608e-01
   2.7486468e-01   5.4104668e-01
   2.5096001e-01  -3.2521122e-02
  -6.5453704e-02  -1.9690623e+00
  -2.7488849e-01  -2.2215546e+00
   6.1327478e-01   2.0524504e-02
  -1.0744449e+00  -1.5525374e+00
   5.8806743e-01   1.7030395e+00
  -5.7218243e-01  -5.8102638e-01
  -9.7098972e-01  -4.5224731e-01
  -5.2323114e-01  -6.7821677e-01
  -1.7686729e-02  -7.9577831e-01
   3.1519801e-01   4.5176022e-01
   4.3829042e-01  -1.6252913e-01
   5.7113079e-01  -4.5945604e-01
   4.8214579e-01  -7.7972770e-01
   2.9615635e-01  -1.0357150e+00
   1.9461359e-01  -2.8161722e-01
   6.5540738e-01  -1.5235815e+00
  -5.9475246e-01  -1.9875859e+00
   9.5003180e-02  -7.4821986e-01
   2.5670704e-01  -3.2491763e-01
  -4.3906704e-02   2.3893861e-01
   7.2314406e-01  -4.9858162e-01
  -2.8058752e-02  -2.2491049e+00
  -4.4756959e-01  -1.4454285e+00
  -4.4972289e-01  -3.0370658e-01
  -4.0370202e-01  -1.0477296e+00
  -2.6621549e-01  -1.2177533e+00
   1.0612922e-01  -1.1820972e+00
   3.9753702e-01   2.4532319e-01
   5.0019194e-01  -1.8510718e+00
  -2.5516479e-01  -5.7571628e-01
  -7.7548026e-01   4.9066836e-01
  -5.9913610e-01  -5.4501085e-01
  -2.6873480e-01  -3.8235614e-01
   3.7363586e-01  -1.3213700e+00
   1.1014340e-01  -7.9788656e-01
  -2.6724547e-01  -1.4458340e+00
  -1.0634234e+00  -1.9496240e+00
  -3.2663143e-01  -2.0787803e+00
   3.2720407e-01  -1.7807377e+00
   7.0419639e-01  -1.4133743e+00
   3.5839964e-01  -2.6256056e-01
   2.9198461e-01  -4.5564364e-01
   4.8182026e-01  -3.7965794e-01
   4.0824005e-01  -1.0124578e+00
  -3.7352530e-01  -9.3669661e-01
   1.9795510e-01  -5.4851886e-01
  -3.0226956e-01   1.6027638e-01
  -7.5046191e-01   4.7189004e-01
   4.8114887e-02  -1.1742744e+00
  -9.0305739e-01  -6.0853592e-01
  -4.9124416e-01   8.0743224e-01
  -1.6530288e+00  -8.7494089e-01
   4.0979253e-01  -1.5807011e+00
   3.4913393e-01  -1.5970886e+00
   3.0966920e-01  -1.4790294e+00
   1.4173068e+00  -5.8059462e-01
   8.9072900e-01  -7.7114125e-01
   5.2078246e-01  -1.1673261e+00
  -1.5458272e-01  -1.4363797e+00
   2.0540588e-01  -1.2530765e+00
   2.7928014e-01   1.8207124e-01
   2.0752653e-01  -5.8825165e-01
   7.4764313e-01  -3.9770633e-01
   1.1926919e+00  -3.4148778e-01
   2.0052991e-01  -7.6240612e-01
   1.6299945e-01  -1.0028710e+00
   5.1627997e-01  -8.0708678e-01
  -1.5265033e-01  -8.8812207e-01
  -2.6466265e-01  -8.8083643e-01
  -9.6845254e-01  -7.6084032e-03
  -1.1453890e-01  -8.4445874e-01
  -8.9765927e-02  -5.0820291e-01
  -9.0708913e-01   1.1689573e-01
  -5.3051142e-01  -8.5491696e-01
   1.7051955e+00  -1.1010261e+00
   1.5483649e+00  -1.1965174e+00
   1.6769219e+00   2.8675690e-01
   1.6306213e+00  -2.4198544e-01
   2.6950618e-01  -5.9623031e-01
   1.8458141e+00   9.3446806e-01
  -1.2775926e+00  -9.0201773e-01
  -9.7764966e-01  -4.8796707e-01
  -5.9497720e-01  -9.4766330e-01
  -1.8750635e-01   7.1943161e-01
   3.1286860e-01  -6.0290688e-01
  -3.5155386e-01  -7.0391135e-01
   2.3225880e-01  -6.0505617e-01
  -1.2642900e+00  -1.7528614e-01
  -1.8183650e+00  -3.6248873e-01
  -1.6221519e+00  -6.4712529e-01
  -1.1274645e+00  -1.6484122e+00
  -9.0450876e-01  -7.7722825e-01
   4.1401632e-01   3.6141895e-01
  -3.5971510e-01  -5.3474631e-01
   8.6183078e-02   5.3044433e-01
  -1.9417690e-01   2.6450133e-01
   9.4144505e-01  -9.7060169e-01
  -7.2316065e-02  -1.3183909e+00
  -2.2770369e-01  -6.0199965e-01
  -3.1730122e-01  -1.2700136e-01
  -3.5042877e-01  -3.7608371e-01
  -5.3644222e-01  -5.9405855e-01
   1.4604485e-02  -8.6530898e-01
   4.1925624e-01  -1.7406631e-01
   4.8624896e-01  -3.2474476e-01
   5.8084043e-01  -3.4172055e-01
   1.9998147e-02   8.7186971e-01
   3.4472969e-02  -7.1428477e-01
   1.0564271e+00  -6.4957439e-01
   6.3493762e-01  -2.2187376e-01
  -7.7124777e-01   7.8979021e-01
   1.8701531e-01   7.6464672e-01
  -1.6244806e-01   4.3591073e-01
  -2.8856017e-01   1.1843060e+00
   4.3550001e-01  -8.0786601e-01
  -1.1260970e+00  -1.8680007e+00
  -1.1528097e+00  -6.3347495e-01
  -2.0937743e+00  -7.9037637e-01
  -1.9764050e+00   6.0181868e-01
  -1.0282118e+00  -5.1989174e-01
  -4.6827374e-01  -5.3199693e-01
   1.3271861e+00   3.0135507e-01
   7.9987075e-01  -3.5849863e-01
   5.7878383e-01  -4.7197105e-01
   3.9450251e-01  -9.0666520e-01
  -3.6394033e-01  -1.0003673e+00
   6.2518911e-01  -1.3525006e+00
   1.3962301e+00  -3.7124930e-02
   2.9213039e-01  -6.0071333e-01
   4.2617573e-01  -7.2379452e-01
   5.8742785e-01  -7.2072778e-01
   6.5591842e-01  -1.0797899e+00
  -1.7871448e+00  -1.1970775e+00
  -1.4521193e-01  -1.2345054e+00
  -1.4251891e+00   3.4234828e-01
   7.7802243e-01  -6.3469344e-01
   5.8019171e-01   2.8425180e-01
  -4.5884298e-01  -1.1075061e+00
   3.5251676e-01  -2.0903861e-01
   6.2780501e-01  -4.4769396e-01
   9.8170605e-01  -1.6863792e+00
   5.0941584e-01  -4.0033932e-01
  -7.8855992e-01   3.9074504e-01
   5.9561931e-01  -1.0876129e+00
   4.7813375e-01  -8.6287041e-01
  -1.6925100e-01  -6.7966107e-01
  -1.2921109e-01  -6.9765150e-01
   6.2161957e-01  -1.6609498e-01
  -2.7898933e-01   6.5614335e-02
  -5.0343613e-01  -2.4634082e-01
  -5.5990472e-01  -4.8152385e-01
  -3.6311631e-01   9.3219437e-02
  -9.0510788e-01  -3.9470873e-01
   8.3374959e-01  -6.1631797e-02
  -5.8423233e-01  -3.2212462e-01
   4.2766519e-01  -8.3039990e-01
   3.9848405e-01  -6.3699621e-01
   3.9380953e-01  -5.0918528e-01
   3.4992014e-01  -3.8577666e-01
  -2.4388899e-01  -9.1313740e-01
  -5.5698308e-01  -1.6269014e+00
   4.9383536e-01  -9.0410511e-01
   4.7657536e-01  -9.2286757e-01
  -5.3395683e-01  -7.5584060e-01
  -1.0500872e+00  -1.1568767e+00
  -1.9182941e-01   5.3557407e-02
  -6.3200238e-01   6.9768493e-01
   9.9932527e-01  -1.4638037e+00
  -9.5380375e-01  -3.1431838e-01
  -4.0103446e-01   9.3845626e-01
  -4.4315277e-02  -9.6871096e-01
   1.7529864e-01  -1.5149021e+00
   9.7430957e-02  -1.5390146e+00
   8.3879625e-02  -1.4031867e+00
   1.3120455e+00  -7.1727050e-01
   7.7932679e-01  -8.0444765e-01
   3.6656960e-01  -1.2117709e+00
  -2.9860912e-01  -1.2936585e+00
   1.4546494e-04  -1.1735653e+00
   2.9161658e-01   2.1268020e-01
  -1.4528154e-01  -1.4989390e+00
   9.1405871e-01  -1.5193091e+00
   2.6639061e-01  -2.5344805e-01
  -4.8537823e-02  -1.8937088e-01
  -6.9297743e-01  -9.8245487e-01
  -5.9850138e-01  -4.4015521e-01
  -5.5669232e-02  -1.9743846e+00
   1.4580529e-01  -5.3509874e-01
   3.2044452e-01  -2.2619184e-01
  -5.6993905e-01  -1.1615505e+00
   4.6420733e-01   3.8884505e-01
   5.6212095e-01  -1.9506582e+00
  -6.0185655e-02  -7.1822946e-01
  -2.7180859e-02  -9.3411644e-01
   2.6485913e-01  -1.9373889e-01
   2.4856024e-01   1.9466360e-01
  -1.1293061e+00  -2.1639041e+00
   1.4754842e-01  -2.1365082e+00
  -6.4161710e-03  -2.4142335e+00
   6.7858833e-01  -3.9186886e-01
   9.9056382e-02   6.2443037e-01
   5.2756131e-01   1.7865948e-02
   3.4528874e-01   8.5633729e-02
  -4.8946766e-01  -7.5073509e-01
   2.8744142e-02   2.7483411e-01
  -2.6636578e-01   3.2118229e-02
   3.5993357e-01  -1.0195984e+00
  -3.8639852e-01  -1.5606586e+00
  -3.5836311e-01  -8.3274924e-01
  -4.1688578e-01  -3.5379177e-01
  -4.6669624e-01  -6.0071509e-01
  -6.6577818e-01  -8.0420106e-01
  -1.3355305e-01  -1.1106973e+00
   3.1843222e-01  -4.4287450e-01
   3.7332247e-01  -6.0141035e-01
   4.6657313e-01  -6.2462088e-01
  -1.3991990e-02   6.2130297e-01
   3.4188076e-01  -1.7528154e+00
   3.0465094e-01  -1.3041261e+00
  -1.1958817e-01  -1.8955914e+00
  -4.5414988e-02  -3.2067896e+00
  -1.2414474e-02  -2.3303171e+00
  -2.8501737e-01  -2.0859061e+00
   3.9233341e-01   7.1609117e-01
   5.0555333e-01   9.7378386e-01
  -9.0889903e-02  -2.8967166e+00
   2.8885093e-01   1.4367669e+00
   3.0023839e-01   8.3261816e-01
  -3.6512683e-01  -1.6450893e-01
  -7.4973421e-01  -3.4420715e+00
  -8.3897434e-02   9.3164825e-01
  -6.5039063e-02   2.7220524e-01
  -3.1638532e-01   5.2165568e-01
  -1.7337290e+00  -5.2907503e-01
  -8.8097714e-01  -2.8977743e-01
  -2.1724171e-01  -1.6663434e-01
  -1.4739655e-01  -7.0091142e-02
   8.7937903e-01   2.8394147e-01
  -6.4266664e-01  -8.6948395e-01
  -9.2965655e-02  -7.7509368e-01
   3.0627836e-02  -1.4426527e+00
   2.3325357e-01  -1.2037905e+00
   3.2954981e-02  -1.2116437e+00
   6.7400517e-01  -3.8757976e-01
   8.8849470e-01   5.7377901e-03
   3.1168003e-01  -1.1219653e-01
   4.9640861e-01  -4.8313816e-01
   1.6817276e-01  -6.7662268e-01
   2.1983350e+00   2.6164875e-01
   1.8066643e+00   1.0791811e+00
  -1.5128647e-01   5.8235876e-01
   4.5789419e-01   7.9609451e-01
   1.9435701e+00   5.1453066e-01
  -7.9405958e-01  -1.7755680e+00
  -5.3751792e-01  -1.2113754e+00
  -1.7483083e-01  -1.5817471e+00
   3.3950352e-01  -4.8534803e-01
   5.8120775e-01  -1.0931961e+00
   3.2419080e-02  -1.3336431e+00
   5.6379927e-01  -1.0940915e+00
  -1.3814124e+00   4.1831963e-01
  -7.2468971e-01   3.0342659e-02
  -1.5103900e+00  -1.2264344e+00
  -1.4466207e+00   8.0306555e-01
  -1.2025855e+00   1.3361897e-01
   8.3053259e-01  -6.2447003e-01
   6.1067639e-02  -2.5630200e-01
  -2.1795375e-01   8.2102059e-01
   1.4821553e-01  -2.2553604e+00
  -2.8851011e-01   3.7502357e-01
   1.0343601e-01  -1.2495615e-02
  -9.9085445e-02  -1.4328805e+00
   3.4969757e-01  -4.1766186e-01
   7.2284382e-02  -1.3667150e+00
  -8.8346092e-01  -2.0208239e+00
   8.8847718e-01  -6.4588420e-01
  -9.6470067e-01  -2.9021906e-01
   6.2632238e-01  -2.4560876e-01
   9.5474016e-01   6.3517756e-01
  -7.4761226e-03  -1.5200266e+00
  -8.2750881e-01  -7.4120324e-01
  -1.0664058e+00  -5.2080937e-01
   2.6831590e-01   8.2224193e-01
   5.2012251e-02  -1.5650658e+00
   6.1912124e-01   1.2930470e-01
   3.2400369e-01   1.8690668e-01
  -1.6145587e-01   1.7784420e-01
  -1.8600765e-01  -2.2820946e-01
  -2.8044758e-01  -6.7775233e-01
   1.3068270e-01  -4.3072497e-01
   7.5455676e-02  -7.3529342e-01
  -4.9753283e-01  -1.4725452e+00
   1.6441565e-02  -1.0592002e+00
  -3.9532171e-01  -1.8329679e+00
   2.5718415e-01  -1.4972973e+00
   9.7876628e-02  -1.5803252e+00
   7.0590100e-01  -5.2481765e-01
  -4.0379725e-02  -7.9952214e-01
   4.6077205e-01  -3.9100235e-01
  -6.1103963e-01  -1.5334758e-01
  -9.0458078e-01   1.7850459e-02
   4.7561342e-01  -1.4042518e+00
  -6.0402376e-01  -7.9246134e-01
   5.1773743e-01  -5.0784149e-01
   9.6229136e-01  -7.9533466e-01
   3.9574887e-01   1.0391079e+00
  -3.2115391e-01   1.0624036e+00
   4.3568269e-02   6.6836142e-01
   3.2407071e-01   8.6552178e-01
  -1.6987464e-02  -2.0835561e+00
  -8.2464914e-02  -2.0091725e+00
   3.5978108e-01   2.8933186e-02
  -7.4027168e-02  -1.6659015e+00
   1.2964132e-01  -2.4366082e-01
  -7.8969453e-01   3.1858331e-01
  -7.2389462e-01  -1.9360371e-01
  -7.5694764e-02  -1.7440027e+00
  -1.3118424e-01  -1.0136240e+00
  -1.1630071e-01   9.0926341e-01
   5.0212250e-02   2.4696258e-01
  -3.0660218e-02  -1.8380576e+00
  -4.3850576e-02  -2.2527175e+00
   3.6099190e-01  -1.2165981e+00
   1.1940645e-01  -9.7632067e-01
   3.2415627e-03  -1.8171254e+00
  -2.8866731e-01  -2.1816993e+00
  -5.4373357e-02  -2.4141813e+00
   3.0648700e-01  -6.0386928e-01
   9.2338349e-01  -2.1933634e-01
   1.6607533e-01  -1.3529166e-01
  -5.5309843e-01   1.2364212e+00
  -3.8287705e-01  -4.5952464e-01
  -8.8982532e-03   6.2094710e-02
   1.6110549e+00  -3.0415729e+00
   1.7584360e+00  -3.3815208e+00
  -8.3953537e-01  -1.5436837e-01
  -9.7939599e-01   5.2533868e-01
  -3.9051631e-01   1.2514287e-01
  -1.7693291e+00   2.9186741e-01
  -1.3248280e+00   5.3869008e-01
   1.2526939e+00  -3.6790510e+00
   9.0671745e-01  -3.3035541e+00
  -6.7636951e-01   1.0431016e-01
  -1.4250500e+00  -6.2052691e-01
  -9.0047945e-01  -4.3224083e-01
  -2.3678638e-01  -2.5268633e-01
  -1.2173474e-01  -2.0553417e-01
   8.6141878e-01   1.7527085e-01
  -6.6448322e-01  -9.5215930e-01
  -1.1442242e-01  -8.6751530e-01
   2.0905762e-01  -1.3090156e+00
  -2.1234791e-02  -1.2862443e+00
   6.5383454e-01  -4.8845853e-01
   8.4489658e-01  -8.9008821e-02
   2.9223041e-01  -1.8955366e-01
   4.7578582e-01  -5.6379666e-01
   1.4696726e-01  -7.6127783e-01
   6.0200939e-02  -2.8427407e+00
  -3.8360568e-01  -1.9498176e+00
   8.8949713e-01  -1.7128178e-01
  -5.0408047e-01  -3.0904648e-01
   5.5876433e-01  -3.4993834e-01
   3.7057493e-02  -3.7873278e-01
  -6.5637758e-01  -1.8309883e+00
  -4.3334331e-01  -2.1226535e+00
  -5.1203951e-01  -1.3535346e+00
   9.4392667e-01   5.4273031e-01
  -1.2641335e+00  -3.8278521e-01
  -2.1784073e+00  -5.1542831e-01
  -3.6081785e-01  -8.2094862e-01
  -1.1099399e+00  -3.3898992e-01
  -5.5264197e-01  -4.0645034e-01
   1.2649746e+00   2.0224203e-01
   7.3338516e-01  -4.6005927e-01
   4.6098533e-01  -4.1471962e-01
   2.5274173e-01  -9.3166346e-01
  -5.3241156e-01  -8.5147810e-01
   5.4388404e-01  -1.3038035e+00
   1.3437896e+00  -1.5173474e-01
   2.1652335e-01  -5.8055647e-01
   2.5468009e-01  -6.9726270e-01
   4.5798281e-01  -7.3640724e-01
   4.6940536e-01  -1.0745648e+00
   1.5958510e+00  -1.1056463e+00
   1.4847629e+00  -1.1315660e+00
   1.5524383e+00  -6.4360573e-01
   1.6263933e+00  -3.9057574e-01
   3.6995008e-01  -5.9538534e-01
   1.8651980e+00   6.8541568e-01
  -1.3000935e+00  -9.3320039e-01
  -9.3504279e-01  -4.2437732e-01
  -6.6055771e-01  -8.4536856e-01
  -1.4744260e-01   3.8497548e-01
   2.4908377e-01  -5.0838912e-01
  -4.0329198e-01  -6.5876543e-01
   1.7133942e-01  -5.2229287e-01
  -7.4300261e-01   7.8489224e-01
  -1.8954257e+00  -2.1661463e-01
  -1.6797382e+00  -5.7947423e-01
  -1.1504217e+00  -1.4918170e+00
   2.2158551e-01  -5.7498121e-01
   6.0976788e-01  -1.2563840e-01
   4.2814978e-01   2.0710312e-01
   7.7438463e-02  -1.0825744e+00
   1.4800012e-02  -4.8475101e-01
   2.4895488e-01  -2.9703404e-01
   1.3989342e-01  -2.1372090e+00
   6.6932580e-01  -2.0087585e+00
   9.8060254e-02  -7.5608513e-01
  -1.4333218e-01  -2.8679261e-01
  -6.2075606e-01  -6.4329678e-01
  -1.2524539e+00  -1.3862060e+00
  -4.9143384e-01  -7.5122076e-01
   8.8931921e-01  -2.9414122e-01
   1.7034430e+00  -1.3209110e+00
   8.8708578e-01  -1.0466844e+00
   6.6907721e-01  -1.1503313e+00
   5.4409842e-01  -1.5400651e+00
   5.4234706e-01  -1.3473025e-01
   3.9670431e-01  -1.5473582e+00
   1.6114376e-01  -1.0271629e+00
  -6.4601477e-01  -7.3867405e-02
  -4.8538077e-01  -9.9768669e-01
  -2.8934303e-01  -1.4111886e+00
  -5.5534199e-02  -1.7622893e+00
  -5.7900799e-02  -1.5465901e+00
  -1.3301042e-01  -1.0868934e+00
  -9.2980921e-01  -4.8810612e-01
  -1.1502805e+00  -1.8874404e-01
  -1.0131750e+00  -1.1841245e-01
  -1.0327700e+00  -1.3078875e-01
   1.4133957e-01  -8.5357741e-01
   9.3324128e-02  -1.3755233e+00
   8.9910766e-01  -8.9352133e-01
   8.6104160e-01  -1.0321111e+00
   1.4808659e+00  -6.5133144e-01
   4.8815855e-01   2.9441448e-01
   5.1941495e-01   4.4762636e-01
  -7.9780885e-01  -2.0878574e+00
  -1.2930875e+00  -2.1972237e+00
  -7.9419157e-01  -1.8039055e+00
  -3.6511017e-01  -1.9487846e+00
  -7.1505066e-01  -1.6934262e+00
  -3.8602079e-01  -1.1383461e+00
   4.0756104e-01  -8.6910780e-01
   5.6046894e-01  -1.0198388e+00
  -1.1000129e+00   2.8585745e-01
  -2.2914786e-01  -1.7397875e+00
  -9.8043367e-02  -1.7155021e+00
   5.4329402e-01  -8.3882019e-01
  -5.0259592e-01  -1.7309503e+00
   5.1264892e-01  -1.9217280e-01
   8.4193980e-01  -1.2917254e-01
   4.5320964e-01  -1.5989488e+00
   2.6648876e-01   1.9017973e-01
  -2.6019246e-01  -1.0238390e+00
  -5.3372775e-01   2.5478286e-01
  -1.0051236e+00   3.1388608e-01
  -1.4949367e+00  -4.7029554e-01
  -6.3857258e-01  -5.9356808e-01
   9.8611979e-01  -7.4644116e-01
   8.1592316e-01  -5.0579780e-01
   3.4271614e-01  -4.5673463e-01
  -2.5034303e-01  -4.2588032e-01
  -4.5468372e-01  -1.2260287e+00
  -1.0048501e-01   6.9298380e-02
   1.5167376e-02   5.7471607e-01
  -1.5749464e-01  -1.1176750e+00
  -5.2472954e-01  -5.2046463e-01
  -4.7380207e-01  -1.0141175e+00
   9.0649969e-02   3.3611740e-01
   5.0815325e-01   5.6471656e-01
   2.1682569e-01  -7.2326443e-01
   3.8162776e-01  -7.1458419e-01
   2.1026770e-02  -5.5917483e-01
   7.3710331e-02  -1.1505051e+00
   3.1583949e-01  -8.9460032e-01
   3.3317452e-01  -3.4524133e-01
   5.3628689e-03  -6.5488877e-02
   1.6861972e+00   1.0666793e+00
   1.0261394e+00   4.8276763e-01
   9.3733192e-01   6.3003116e-01
   7.2770560e-01   2.6035894e-01
   6.2588019e-01  -4.7647693e-01
   7.6498491e-01   2.7187992e-01
  -1.1103505e+00  -1.2875744e+00
  -4.1429682e-01  -1.1366962e+00
   2.1588696e-02  -7.0760346e-01
   3.0078655e-01  -7.1458863e-01
   3.5394945e-01  -2.9832902e-01
  -1.2599942e-01  -6.7914752e-01
  -1.3597431e+00  -1.5349714e+00
  -1.0049869e+00  -1.1920657e+00
  -9.7302919e-01  -1.2676513e+00
  -1.4561580e+00  -1.9666810e+00
   1.7179530e+00   4.1691645e-02
   1.2354245e+00  -7.3999475e-01
   1.1181288e+00  -2.4739360e-01
   1.2869070e+00   6.5778001e-02
   3.8309234e-01  -8.9719505e-01
   5.2702852e-01  -6.3072571e-01
  -8.0210419e-03  -6.4685886e-01
  -1.7518682e-02  -1.1065717e+00
  -2.6325892e-01  -1.3039374e+00
  -8.5830461e-01  -1.6469394e+00
  -3.5093570e-01  -1.3748662e+00
  -5.5875376e-01  -1.4110944e+00
  -1.0383806e+00  -9.8118996e-01
  -8.8476684e-01  -9.7585583e-01
  -7.4460598e-01  -6.9345603e-02
  -1.5439880e+00  -9.2905293e-01
  -9.9898890e-01  -1.0876036e-01
  -1.1862566e+00  -5.8174281e-01
  -1.0044916e+00  -4.1678035e-01
  -2.1485654e-01   1.0403956e+00
   4.5975385e-01  -6.3018580e-01
  -4.8267420e-01  -1.1114172e-01
  -4.1334024e-01   6.5076635e-01
   1.0468594e+00  -9.9685142e-01
   2.2076013e-01  -5.9502310e-01
   3.0601626e-01  -6.3486940e-01
   1.0298838e+00  -3.3425614e-01
   1.3527491e+00  -5.5455026e-01
  -2.4318994e-01  -7.5721166e-01
  -1.6686719e-01  -1.1959983e+00
   2.9464275e-01  -4.8994662e-01
   1.2515707e+00   6.1051618e-02
   3.4348414e-01  -8.0976288e-01
   5.2052488e-01  -5.2759548e-01
   3.5130803e-01  -4.3599201e-01
  -1.3992557e-01  -1.4459083e+00
  -2.2179659e-01  -4.9055958e-01
  -5.1932597e-01  -1.0956813e-01
  -3.6394427e-01  -1.8412954e-01
  -2.6857456e-01  -1.1557470e+00
  -4.1164124e-01  -3.0300610e-01
  -4.7035714e-01  -6.3751794e-01
  -1.0173923e-01  -1.7595937e+00
   5.1042579e-02  -2.4465461e+00
  -2.2632447e-02  -2.0411273e+00
   6.1413020e-02  -1.6435190e+00
  -5.9406301e-02  -2.6099712e+00
   2.8812435e-01  -7.2407933e-01
   2.6283292e-01  -1.2239477e+00
   4.8993009e-01  -4.4210538e-01
   4.4398599e-01  -5.5123031e-01
   1.0102429e+00  -1.4670450e-01
   7.1125554e-02   5.9105604e-01
   6.4634299e-01   5.9683983e-01
  -5.3995636e-01  -1.9476873e+00
  -4.3915706e-01  -2.3055472e+00
  -5.6392880e-01  -1.6987115e+00
  -2.3148672e-01  -1.7485361e+00
  -5.6208360e-01  -1.5628430e+00
  -9.9028085e-02  -1.0908374e+00
   7.5699070e-02  -5.0341517e-01
   2.5011478e-01  -6.4562459e-01
  -1.1027580e+00  -3.0378739e-01
  -7.0851461e-01   7.5607931e-02
   8.3644692e-02  -6.5876388e-01
   1.0807583e-01  -9.1514354e-01
   3.3477430e-01   8.6750580e-01
   5.1181249e-01   7.1812439e-01
  -3.5810751e-01   1.7187530e-01
  -1.4206066e-01  -3.3605280e-01
  -1.1656811e-01  -5.7124506e-01
  -7.9934537e-01   1.8542670e-01
  -8.2523233e-01   2.0998422e-01
  -9.1404179e-02  -6.5959957e-01
   5.3856661e-01  -1.0594470e+00
   7.6818274e-01  -7.1199256e-01
   5.4348350e-02  -4.4464399e-01
   6.4182777e-01  -6.2894426e-01
  -6.3067034e-01   2.8225028e-01
  -5.5572128e-01  -1.2478109e+00
   6.1083813e-02  -1.1198861e+00
   4.2641266e-01   9.8657757e-01
   4.4729938e-01   7.7870267e-01
  -3.2775046e-01   3.0247799e-01
  -1.2306972e-01  -4.6705542e-01
  -1.4344840e-01  -7.8363400e-01
  -3.1581670e-01  -7.9623455e-01
  -8.1303978e-01  -1.4821035e-02
  -1.0649849e-01  -6.6298083e-01
   5.3137852e-01  -7.4898883e-01
   7.0825116e-01  -5.4720806e-01
   1.5557566e-01  -1.7589880e-02
   6.8601396e-01   3.8596357e-02
   3.9260419e-01   7.0768993e-01
  -3.0818853e-01  -3.5430955e-01
  -1.2354532e-01  -7.3545112e-02
  -2.1223959e-01  -5.6571537e-02
   1.2458962e-01  -9.8216286e-01
   3.7092543e-01  -5.2650473e-01
  -1.0059678e-01  -2.1187787e-01
   2.6933517e-01  -8.3498318e-01
  -7.0355184e-01  -8.2790994e-02
  -2.3072664e-01  -9.9983292e-01
  -1.5838893e-01  -3.2091035e-01
  -3.2575387e-01  -5.9629849e-01
   4.8024838e-01  -1.6001871e+00
   2.1415657e-01  -2.0874499e+00
   2.2198581e-01  -1.7621494e+00
   3.6671779e-01  -1.3940329e+00
  -2.7757145e-01  -2.1898569e+00
  -3.4423794e-01   5.0793391e-01
   3.1745305e-01  -7.3378994e-01
   3.5944940e-02  -4.1036440e-01
  -7.4947575e-01  -4.4289343e-01
   6.2444306e-01  -1.0755082e+00
   4.9701961e-02  -1.2803292e+00
   1.5612238e-01  -1.8081445e+00
   3.0733744e-01  -1.3971623e+00
   3.5453911e-01  -1.4649241e-01
   1.9447358e-02  -1.1804003e+00
   1.6851099e-02  -1.1373230e+00
  -3.5651864e-01  -1.8357812e-01
  -4.3160809e-01  -1.1972342e+00
   9.2784821e-01   7.9857516e-01
   7.9425149e-01   1.0224414e+00
   6.7624919e-01   5.0823412e-01
   7.1820998e-01  -2.0947992e-01
  -3.8694844e-01  -1.8960020e+00
   6.7737244e-01   5.6310539e-01
  -7.3733572e-01  -1.2898400e+00
  -1.8937997e-01  -1.1032040e+00
   1.6158171e-01  -6.1261676e-01
   4.7205791e-01  -5.6196846e-01
   4.6222148e-01  -1.5017878e-01
   3.3328424e-02  -4.9280627e-01
  -1.0575005e+00  -1.6842344e+00
  -7.6435505e-01  -1.2036906e+00
  -7.1660725e-01  -1.3082283e+00
  -1.0709939e+00  -1.9833005e+00
   1.5624680e+00  -1.2846111e+00
   9.1719791e-01  -9.2939868e-01
   7.2423531e-01  -1.0207917e+00
   4.9288430e-01  -1.3392060e+00
   6.4803931e-01  -1.6807426e-02
   4.4689440e-01  -1.4498884e+00
   2.4614202e-01  -8.9615384e-01
  -5.3227413e-01   1.2251579e-01
  -4.8989565e-01  -8.0343912e-01
  -2.3962832e-01  -1.2675287e+00
  -5.7393525e-02  -1.6067646e+00
  -4.1863412e-02  -1.3850035e+00
  -9.9017214e-02  -9.3691532e-01
  -7.5634953e-01  -2.8185450e-01
  -9.5257890e-01   6.4890237e-02
  -9.2581266e-01   7.3650743e-02
  -9.4304788e-01   6.6174963e-02
  -2.0055715e-01  -1.5077639e+00
   1.0912115e-01  -1.0147289e+00
  -2.2078889e-01  -1.8381643e+00
  -5.9280635e-01  -7.2480188e-02
  -1.6846792e-01   2.4839803e-01
  -2.3324973e-01   9.6825774e-02
  -3.3472337e-01  -8.9865855e-01
  -6.7944901e-01  -1.4920542e+00
   1.4494890e+00  -7.0413525e-01
   8.4360984e-01  -9.3125934e-01
  -4.7615093e-01  -1.1039512e+00
   3.1021911e-01  -1.6225794e+00
   1.8805094e-01  -1.8430569e+00
   1.0065655e-01  -4.1872590e-01
  -3.3830864e-01  -4.2141410e-01
  -1.3708591e-01  -4.8041133e-01
   3.4438362e-01   1.1326332e-01
   3.6057721e-02   5.3276341e-01
  -3.2045915e-01  -6.2275394e-01
  -1.1416773e-01  -1.4221243e+00
  -3.4681983e-01  -1.4062846e+00
   1.2917671e-01  -8.9997533e-01
  -1.3052493e+00   4.6133630e-01
   3.8130306e-01   6.0231294e-01
   9.8372990e-02  -2.2802712e-01
   5.4460052e-01   3.0856680e-01
   2.2789885e-01  -7.7883217e-03
  -4.2592539e-02  -9.6425856e-01
   1.6282041e-02  -9.9583599e-01
   1.2192321e-02  -1.1773251e+00
   3.2648291e-01  -1.0579672e+00
   3.9297912e-01  -9.1263438e-01
   7.1280255e-01  -1.3630464e+00
   1.4585553e+00  -1.7326439e+00
   1.1780243e+00  -1.3764043e+00
   1.3108482e+00  -1.2040058e+00
  -1.0756549e+00  -1.0793094e+00
   9.8255439e-01  -5.3343173e-01
   1.6947553e-01  -2.0503548e+00
  -4.2531551e-01  -1.4436948e+00
  -6.3036665e-02  -2.4424853e+00
   4.7668605e-01  -2.1464208e+00
   2.8997899e-01  -1.9827207e+00
   8.9609111e-01  -1.3413854e+00
  -1.0727019e+00  -1.3626499e+00
  -1.5667064e+00  -5.2927878e-01
  -1.3770356e+00  -3.5271959e-01
  -8.9968140e-01   3.3014360e-01
  -9.9488402e-01   7.7379298e-01
  -2.1390421e-01  -2.4203865e+00
  -1.1318916e-01  -2.8077020e+00
   1.1043311e-02  -2.3691685e+00
   3.0916413e-01   7.7716664e-01
  -9.5230311e-01  -1.8388085e+00
  -2.1538369e-01   1.1116827e+00
  -2.2995548e-01  -7.3993034e-01
  -3.6410169e-01  -1.8326327e+00
  -2.7230554e-01  -2.9068803e+00
  -5.2809089e-01  -2.5865175e+00
  -3.8290673e-01  -3.5089450e+00
  -4.0409979e-01  -8.9600406e-02
  -8.1322576e-02   6.5843737e-01
   6.9885068e-01   7.1800332e-01
   1.0148536e+00  -1.0166028e+00
   7.8615937e-01  -1.8500067e+00
   5.2776403e-01  -1.7757032e+00
   4.0972773e-01  -1.1532978e+00
  -5.7428601e-01  -8.8489042e-01
  -4.7725590e-01  -6.0007661e-01
  -2.5803077e-01  -8.0002224e-01
  -3.6580570e-01  -2.4521484e-01
  -1.0761580e-01  -6.2474087e-01
  -1.3898200e-01  -1.3563300e-01
  -7.3151961e-02  -7.2184264e-01
   3.2303642e-01  -6.6927905e-01
   1.9551571e-02  -4.5547351e-01
   6.4096925e-01   5.5065506e-02
   6.4192327e-01   1.6026881e-01
   6.8068312e-01   4.7395623e-02
   3.7239656e-01  -8.1981201e-01
   4.7443270e-01  -3.3199376e-01
  -2.4548351e-01   1.4658383e-01
  -6.1976718e-01  -2.5809325e-01
  -2.9261405e-01  -1.2706678e+00
   3.3600463e-02  -4.7912549e-01
  -1.6042067e-02  -3.2381789e-01
   2.9390263e-01   7.3211922e-02
  -1.0071987e+00   2.2010668e-01
   2.3234284e-01  -1.0616633e+00
  -1.3960717e+00   5.7136556e-01
   3.0375488e-02  -1.5439158e+00
   4.6345521e-01  -1.5638649e+00
   6.0003234e-01  -1.6458443e+00
   2.7790624e-01  -1.1450219e+00
   1.5445437e-01  -1.3795096e+00
   3.3324295e-01  -1.0815914e+00
   7.9814995e-01   7.4604390e-01
   8.0704260e-01  -4.5742148e-02
   2.6544800e-01  -6.3803242e-01
   3.0573030e-01  -7.2102395e-01
   1.1963892e-01  -2.6659897e-01
  -4.2972511e-02  -1.0438266e+00
   2.2048822e-01   1.7624919e-01
   2.9308383e-01  -2.0616106e+00
  -4.3684116e-01  -1.1430837e+00
   4.6121752e-01  -9.5907629e-01
   3.0491518e-01  -1.0058342e+00
  -3.9453233e-01  -1.6946998e+00
  -1.5699080e+00  -1.9665227e+00
  -5.4806133e-01  -1.2289246e+00
  -5.8339917e-01  -1.7100235e+00
   1.9445028e-01  -1.1279667e+00
  -1.2069373e-01  -9.7972226e-01
   1.3444218e-01  -7.6667462e-01
  -7.5084385e-01  -6.2362654e-01
  -8.7622613e-01  -1.6303797e+00
  -5.2090113e-02  -4.4148344e-01
   2.2012280e-01  -5.8299963e-01
  -6.5438837e-01  -1.0766988e+00
   4.0591965e-01  -2.0229309e+00
   8.2068567e-01  -4.9993545e-01
   5.7981964e-01  -6.7253492e-01
   2.2437160e-01  -7.9274412e-01
   1.1052280e-01  -1.6952895e+00
  -2.3609240e-01  -1.5482499e+00
  -5.9829321e-02  -8.0349245e-01
   8.7905013e-01   5.5414305e-02
   3.9190257e-01  -6.6654091e-01
   3.3692438e-01  -6.6509387e-01
   2.0610712e-01  -1.3122366e-01
   3.4819755e-02  -9.8929301e-01
   2.9071231e-01   2.7780181e-01
   3.1374154e-01  -1.9777332e+00
  -3.8387392e-01  -1.0164271e+00
   4.9313930e-01  -8.9601604e-01
   3.8948319e-01  -9.1675096e-01
  -2.9921269e-01  -1.6091273e+00
  -1.5244233e+00  -1.7476848e+00
  -5.0238571e-01  -1.1112772e+00
  -5.6615537e-01  -1.5710207e+00
  -8.6079192e-01  -4.9404560e-01
  -5.3916451e-01   3.4911851e-01
   1.6201360e+00   8.0010519e-01
  -2.4248740e-01  -2.9192891e+00
  -1.7977906e-01  -2.8063483e+00
   1.3462206e-01  -2.1864002e+00
   1.1337740e+00  -2.3824189e+00
  -1.9848466e+00   1.3771033e+00
   2.3870749e-01  -2.2131271e+00
   1.4720721e-01  -2.2668154e+00
   3.6985791e-01  -2.4168093e+00
   1.6276486e-01  -2.1917876e+00
  -5.0986950e-01  -1.6237449e+00
   1.1586423e+00  -9.7275234e-01
  -2.6124025e-01  -1.6513187e+00
   2.0602349e-01  -1.0318949e+00
  -1.1007873e-01  -9.3580576e-01
   7.3288017e-02   1.6749238e-01
  -4.0846336e-01  -8.9780155e-01
  -7.4458331e-01  -2.0151274e+00
  -8.6484411e-01  -1.6372702e+00
  -1.0043731e+00  -1.4543607e+00
  -1.0002054e+00  -1.4058650e+00
  -6.9437766e-01  -1.7027717e+00
   1.4785476e+00   1.0641263e+00
   1.1360833e+00  -6.1462077e-01
   6.1889557e-01  -1.3057809e+00
   4.0494098e-01  -1.1349728e+00
   5.2161416e-01  -5.0367425e-01
   2.1051521e-01  -2.0895401e+00
   1.8452271e-01  -1.5731223e+00
   3.8441395e-01  -8.6860750e-02
   4.2244037e-01  -2.8218479e-01
  -1.1861970e-01  -1.6843544e+00
   5.4346300e-01  -1.9946330e+00
  -1.9118895e-01   3.2887694e-01
   1.0951869e+00  -1.5809800e+00
   3.3060343e-01  -2.1760557e+00
   5.4067485e-02  -2.9852333e+00
   1.6958448e-01  -4.6655078e-01
  -9.4982844e-01   5.0824413e-01
  -8.8587349e-01  -1.5927173e+00
  -5.7941555e-01  -1.6658934e+00
  -1.5823799e-01  -1.4050981e+00
  -5.1163345e-01  -5.2413750e-01
  -1.5218896e-01  -6.2334608e-01
  -1.2924310e-01  -9.8575944e-01
  -8.5241800e-03  -6.4065620e-01
   5.0578772e-02  -2.7933396e-01
  -3.5891897e-02  -1.4237236e+00
  -3.0270064e-01  -1.1948290e+00
  -4.3585298e-01  -9.3822521e-01
  -4.0789342e-02   5.6111212e-02
   1.3615853e-02  -2.7770629e-01
   9.1375423e-02  -1.2926605e+00
   8.5404550e-01  -6.6994682e-01
  -1.2132149e-01  -1.1269048e+00
   6.4463452e-02  -7.7023539e-01
   1.9568393e-02  -4.4931986e-01
   1.5426926e-01  -6.4086587e-02
  -2.1404077e-02  -7.1990115e-01
  -1.5641350e-01  -8.1397053e-01
  -1.3925918e-01   2.0372248e-01
   2.3698009e-01   6.0461630e-01
   8.6497239e-02  -1.7258781e-01
  -2.9735602e-01  -1.6943429e-02
   4.3271067e-02  -6.7613093e-01
  -1.4034633e-01  -6.7225645e-01
  -4.2634981e-01  -1.2275548e+00
  -1.9371551e-01  -1.6785033e+00
  -2.0967979e-01  -1.0032621e+00
  -1.5792575e-02   1.3680425e-01
   1.7167124e+00   1.2189259e-03
  -2.2275697e-01  -9.0582835e-01
  -1.4502297e-01  -5.2138545e-01
  -1.3676814e-01  -1.2408947e+00
  -1.0881362e-01  -1.0637076e+00
   2.6780175e-01  -7.5602696e-01
   2.5234776e-01  -8.6743340e-01
  -9.5353816e-02  -6.9361096e-01
  -5.0085800e-01   1.6659434e-02
   3.8827115e-01  -2.3074673e-01
  -3.7544994e-01  -4.6726230e-01
  -1.8294637e-01  -2.2373014e+00
  -8.1975429e-01   8.8128388e-02
   1.8213867e-01  -6.7035031e-02
   1.1041103e+00  -1.3011492e+00
   1.3806973e+00   8.9027340e-01
  -1.4921909e+00  -6.2225379e-01
  -3.2990807e-01  -1.1062667e+00
  -1.2846440e-01  -1.2089591e-01
   7.6894028e-01   2.6494872e-02
   3.9618921e-01  -3.0496529e-01
   7.3114201e-01   1.8487348e-01
  -2.9231402e-01  -2.0920594e+00
  -2.5279905e-03  -2.5293355e+00
   1.6102816e-01  -1.7345819e+00
   5.0957414e-01  -5.8119304e-01
   4.9653810e-01   1.6344550e-01
  -6.2441506e-02  -3.7290213e-01
  -7.3317207e-01  -9.9871751e-01
  -7.8292993e-01  -7.1994972e-01
  -7.3165389e-01  -3.4096566e-01
   7.1070266e-01  -9.4145306e-01
   4.5697144e-02  -1.3880476e+00
   3.2586816e-01  -8.5019577e-01
   3.4813032e-01  -3.5432315e-01
   4.7248195e-01   3.6257517e-02
   8.1050388e-01  -1.4349576e-01
  -4.8803307e-01  -1.8208349e+00
  -7.1569261e-01  -1.5189000e+00
  -4.1054713e-01  -1.8604776e+00
  -2.7954798e-01  -3.6874592e-01
  -6.3487450e-01   2.2365705e-01
  -7.8700658e-01  -1.3347877e+00
   6.0231775e-01   5.8238688e-01
  -1.4833781e-01  -5.6481582e-01
   1.6874182e-02  -4.6980179e-01
   3.0273900e-01  -1.5847860e-01
  -3.7539934e-01   3.1296025e-01
  -1.5267025e-01  -1.6441045e+00
  -7.9662376e-01  -1.7130815e+00
  -2.3163429e-01  -1.9740342e+00
   1.5942095e-01  -1.5699215e+00
  -1.7221416e-01  -1.3735304e+00
  -2.4879339e-03  -4.5943182e-01
   2.5899275e-01   5.3229051e-01
   5.9771349e-01  -9.3624663e-01
   3.0525352e-01  -1.5481640e+00
   1.1646057e-01  -1.6251885e+00
   1.2191308e-01  -1.3207959e+00
   9.4940272e-01  -5.8086102e-01
  -8.1083878e-01  -5.9695781e-01
  -3.0798773e-01  -2.9370090e-01
  -1.1731909e+00   3.4970833e-01
   2.6109946e-02  -9.2390968e-01
  -2.2544466e-01  -8.3371770e-01
   8.8946938e-02  -5.7373100e-01
  -1.2827356e-01  -7.9656485e-01
  -4.9882343e-02  -7.8062404e-01
  -2.7800897e-01  -4.1301833e-01
  -5.5508633e-01  -2.2833043e-01
   4.5241020e-01  -7.8682881e-01
   5.3714197e-01  -1.0112503e+00
   7.4235977e-01  -4.7188856e-01
   7.3234177e-01  -3.8429996e-01
   1.3393040e+00  -4.4003431e-01
   1.6675040e+00  -6.5467794e-01
   1.2822565e+00  -1.2589520e-01
  -6.3759332e-01   5.4258257e-01
  -7.0470320e-01   1.1656961e-01
  -3.0918782e-01  -7.1306706e-02
  -3.0058017e-01  -4.1655735e-01
   2.1614104e-01  -1.1203054e+00
  -7.8075416e-01  -1.5494420e+00
  -4.8326365e-01  -5.4383440e-01
  -8.0574883e-01  -1.3378849e+00
  -6.9960605e-01  -4.8785688e-02
  -1.7541846e-01   3.3872977e-01
   1.9895813e-01  -7.3388314e-01
   1.9269207e-01  -1.6751656e-01
  -6.1145892e-04  -1.6547957e+00
   2.5292753e-01  -2.1737061e-01
   4.0600921e-01  -4.2059972e-01
   1.0824853e+00   9.9058689e-01
   2.8998291e-01  -2.1278787e+00
  -2.1638447e-01   2.3703293e-01
   9.1115671e-01  -1.7948697e+00
   6.8191994e-02  -2.2734175e+00
   5.9278597e-01  -1.7009427e+00
   1.8258833e-01  -5.6876954e-01
  -8.4383910e-01   5.6396359e-01
  -1.0508358e+00  -1.5215176e+00
  -7.8356781e-01  -1.6167512e+00
  -3.2521644e-01  -1.4242350e+00
  -5.6567286e-01  -4.9045087e-01
   1.7201885e-01  -2.3048797e-01
   8.4098261e-01   3.7652069e-01
   4.4080322e-01   1.8170033e-01
   3.1996631e-01   5.9217688e-01
  -5.8954583e-01   2.1911577e-01
   8.7274642e-01  -9.5423539e-01
   1.1015457e+00  -2.8906870e-01
   1.2615084e+00  -9.5235992e-01
   1.0365362e+00  -6.4244758e-01
   7.3930142e-01  -8.1162290e-01
   1.9713901e-01  -5.2490945e-02
  -4.3085739e-01   8.3596013e-01
  -8.7656014e-01  -2.3093323e+00
  -9.0099836e-01  -2.1271468e+00
  -2.0745642e+00  -2.0069063e+00
  -2.1100222e+00  -1.4555074e+00
   4.8095306e-01  -3.0576938e-01
  -1.0305081e+00  -2.2551409e-02
  -6.1676840e-02  -1.3157066e+00
   7.0270663e-02  -9.3896104e-01
  -9.0964652e-01   4.2440540e-02
   2.4438825e-01  -1.8910127e+00
   5.4880368e-01  -7.0611070e-01
   2.7184976e-01  -1.0423276e+00
   1.1443741e-01  -8.5515757e-01
  -4.7106294e-01  -6.3318851e-01
   8.0740061e-01   1.7721687e-01
   1.3436034e-01   2.2956414e-02
  -6.9349008e-03  -5.2263884e-01
  -1.9263449e-01  -2.3918452e-01
  -2.0712396e-01  -8.2954180e-01
  -1.4366820e-01  -1.1665483e+00
  -1.1161213e-02  -8.5390697e-01
   6.3066098e-02  -5.3786433e-01
  -7.9762518e-02  -1.6743794e+00
  -3.0520451e-01  -1.4385166e+00
  -4.4243139e-01  -1.1462525e+00
   4.0940084e-02  -1.4190954e-01
   1.7868801e-02  -4.9931432e-01
   1.0182509e-01  -1.5686331e+00
   8.7935828e-01  -1.0206067e+00
  -1.0903110e-01  -1.4342274e+00
   7.7425755e-02  -1.0612564e+00
  -2.8664146e-02  -7.5105450e-01
   1.5473210e-01  -3.5381996e-01
  -8.1691606e-03  -1.0077899e+00
   5.2626508e-01  -2.3383627e-01
   6.8167174e-01  -4.6774119e-01
   2.7109521e-01  -3.0616585e-01
   2.1954247e-01   5.6784029e-02
  -7.4911045e-02  -1.6508036e+00
  -4.1532573e-01   5.2246281e-01
  -2.8205824e-01  -1.3869614e+00
  -9.6363579e-01  -1.3798505e+00
  -3.5117342e-01  -1.7434100e+00
   3.1996381e-02  -1.3196882e+00
  -2.7897401e-01  -1.1471244e+00
  -8.7743351e-02  -2.4454486e-01
   1.6873998e-01   7.8311005e-01
   4.5055052e-01  -6.3900383e-01
   1.8269471e-01  -1.1736260e+00
  -5.2731411e-02  -1.3023920e+00
  -2.6003099e-02  -1.0257314e+00
  -1.6402725e-01   1.5714334e-01
   3.8148300e-01   5.1732582e-01
  -6.5597681e-01  -9.8844508e-01
   1.5951536e-01  -5.0325049e-01
   2.9605561e-02  -1.1989874e+00
   3.1348306e-01  -1.5322608e+00
  -3.9236204e-01  -1.5615342e+00
  -3.0978796e-01  -9.8715052e-01
   1.7285912e-01  -1.1003017e+00
   2.8993866e-01  -1.1910364e+00
   1.3383397e-01  -6.0618885e-01
  -8.9209031e-02  -8.1728853e-01
   1.3064435e-01  -5.5089534e-01
  -5.7056983e-01  -7.5078310e-01
  -3.4657156e-01  -6.1844912e-01
  -2.9832055e-01  -7.5255361e-01
  -1.6630474e-01  -2.9829504e-01
  -1.9744900e-01  -2.1196891e-01
   2.6124345e-02  -1.3782033e-01
  -1.2465466e-01  -4.9405263e-01
   2.2666889e-01  -4.1078456e-01
   8.3423847e-02  -3.9011705e-01
   7.3916786e-01   9.5366866e-02
   7.5225261e-01   2.1060546e-01
   6.7631437e-01   2.8499381e-01
   2.3983229e-01  -4.5481281e-01
   3.5236134e-01   5.9837942e-02
  -1.4882232e-01   3.9773234e-01
  -6.4876473e-01  -2.0908441e-03
  -5.9468815e-01  -6.7113795e-01
   8.4965917e-02  -8.6432584e-01
   8.0272415e-03  -1.8630713e+00
  -1.5063851e-01  -1.4398567e-02
  -4.5099075e-01  -1.7663737e+00
   1.6137889e-01   8.3253288e-02
  -3.9805279e-01  -3.3382308e-01
   4.4637108e-01  -1.2097556e+00
   9.1774020e-02  -4.3339868e-01
  -4.1494248e-01  -1.4206359e+00
   1.6747194e-01  -1.0420960e+00
  -2.4117856e-01  -1.6661786e+00
   9.0623680e-02  -1.6659883e+00
   9.0679508e-01  -6.3231823e-01
   3.8895786e-01  -5.5566082e-01
   5.6050485e-01  -8.5675292e-01
  -1.5708115e-01  -1.5160230e+00
   5.1310907e-01  -8.5749194e-02
  -1.6070954e+00  -1.9060954e+00
   1.3408426e+00  -2.4357945e-01
   1.6340359e+00  -3.0533965e-01
  -7.6537667e-01  -5.9590209e-01
  -4.7800927e-01  -8.3000420e-01
   1.4078634e+00   1.2417905e+00
  -1.9550722e-02  -1.7604526e-01
   2.5909973e-01   1.0476297e+00
  -1.1537169e+00  -1.1507867e+00
   8.7531978e-01  -2.2047817e-02
   3.8373192e-01  -7.3446187e-02
  -1.0837950e+00  -1.0142796e+00
  -2.0133148e-01  -7.6918097e-02
  -1.4618283e+00  -1.4382004e+00
  -3.5147205e-01  -4.4338980e-01
  -5.5827834e-02  -5.9510412e-01
   1.7684460e-01  -4.3094166e-01
  -2.1066878e-01  -1.2847702e-01
  -2.9616088e-01  -5.1983812e-01
   9.4928625e-01  -2.6436635e+00
   5.6053362e-01  -1.4550912e+00
   4.0401401e-01  -1.2148129e+00
   6.9199385e-01  -6.0551650e-01
   1.6861201e-01  -5.9133640e-01
  -2.9312161e-01  -7.9691240e-01
  -4.0488862e-01  -6.7904542e-03
  -1.7224790e-01  -1.1891907e+00
  -6.6250932e-01  -8.1845608e-01
  -4.7134618e-01  -6.1879238e-01
  -3.1998879e-01  -5.6800799e-02
  -6.4296176e-01  -4.0148888e-01
  -4.0069585e-01  -9.8465838e-01
  -6.9405604e-02  -1.4237797e+00
   1.5668972e-01  -1.7077737e+00
   5.0603616e-01  -2.0834275e+00
   6.8227702e-01  -1.5731018e+00
  -6.5963572e-02  -1.0216013e+00
  -6.1264423e-01  -4.8218388e-01
  -5.5279247e-01   5.4034630e-01
  -6.0331186e-01  -8.6382444e-01
  -4.1934708e-01   8.0951911e-01
   1.5876901e+00  -8.2071584e-01
  -2.5930720e-01  -1.8185796e-01
  -3.5317622e-01  -6.5476845e-01
   8.9262895e-01  -1.1853164e+00
  -3.2424697e-03  -1.4237276e+00
   2.7260167e-01  -1.4924930e+00
   6.5583021e-02  -1.6523800e+00
   6.3352168e-01  -2.1600332e+00
   2.2375886e-01  -2.2400492e+00
  -2.6089733e-01  -1.5301262e+00
  -5.1273259e-01  -1.5917840e+00
  -7.1464633e-01  -1.7855493e+00
  -4.4238722e-01  -1.4888740e+00
  -1.1844020e+00  -2.0452946e+00
  -7.5776031e-01  -1.2942348e+00
  -1.4570645e-01  -8.7850552e-01
  -1.0311245e-02  -3.2783400e-01
   8.8847458e-01   8.2785830e-01
  -3.7946666e-02  -3.1899263e-01
   1.0908916e-01  -1.1890524e+00
   1.1117131e+00  -6.7272131e-01
  -1.6280007e-02  -2.0483228e+00
   3.0618525e-01  -1.4836268e+00
  -1.6045004e-01  -1.0937654e+00
   8.8989543e-02  -8.7995896e-01
   2.3035479e-01  -6.6115223e-01
  -5.2324921e-02  -5.5293250e-02
   7.2762533e-02  -2.5647228e-01
  -1.8013534e-01  -1.1186065e+00
  -3.3570193e-01  -1.3091881e+00
  -2.7088220e-01  -4.4814527e-01
  -1.1252688e-01  -3.0720840e-01
  -2.6501104e-01  -5.1602130e-01
  -3.5295077e-01  -6.6658729e-02
  -3.8574897e-01  -6.4542117e-01
  -2.0824004e-01  -8.8347351e-01
  -1.5883523e-01  -7.7734157e-01
   7.9795356e-02  -9.1137484e-01
   2.1544881e-01  -9.8463098e-01
   5.9870214e-01  -8.1697922e-01
   8.2618623e-01  -9.5752020e-01
   3.1099823e-01  -1.4718476e+00
   2.3890164e-01  -9.4616303e-01
  -1.3103216e+00  -8.0345425e-01
  -1.5940137e+00  -4.8239189e-01
  -5.5683277e-01  -3.0968693e-01
  -9.5610329e-01  -1.0443707e+00
  -5.6561708e-01  -7.1394651e-01
   1.4099686e+00  -1.1416091e+00
   3.6769273e-01  -9.6122601e-01
  -6.5744438e-01  -1.7493144e-01
  -2.0073481e-01  -5.2388022e-01
  -1.0843750e-01  -1.0389173e+00
   7.8040098e-01  -1.2441771e+00
   4.3515782e-01  -1.4337951e+00
   6.5976984e-01  -4.3755351e-01
   5.3029510e-01  -1.1027954e+00
   1.1616730e+00  -1.2085616e+00
   2.1408746e-01  -7.5528352e-01
   3.9045963e-01  -1.0182796e+00
   4.8116446e-01  -1.2260246e+00
   3.4115363e-01  -6.8516379e-01
  -1.2478015e-01  -9.7764580e-01
  -1.1565969e-01  -1.1367749e+00
  -2.5204990e-01  -1.4138616e+00
  -1.1184588e+00  -1.0005598e+00
   1.3866503e+00   2.5858321e-01
  -5.9801980e-01  -8.9325439e-01
   1.1124748e+00  -1.7066647e+00
   1.5177269e+00  -2.0391087e+00
   1.7247807e-01  -4.4954245e-01
  -4.7721779e-01   1.1602548e-01
  -4.4888570e-01  -6.4443903e-01
  -8.5567423e-02  -1.1112124e+00
  -4.7721481e-03  -1.2994615e+00
   9.6238824e-02  -1.0996550e+00
  -2.9936982e-01  -7.7590395e-01
  -9.5211498e-01  -1.1152784e+00
  -6.2085470e-01  -9.4245279e-01
  -1.0136042e-02  -3.6104784e-01
   6.3339032e-02  -1.7292436e+00
   3.6643828e-01  -1.4817246e+00
   5.0556592e-01  -6.0834564e-01
  -1.6240752e+00   3.2828333e-01
  -1.7512067e+00   4.5887808e-01
   2.2674205e+00  -1.7008537e+00
  -3.8874977e-01  -1.6169800e+00
   6.9813306e-01  -1.7860478e+00
   1.2899509e+00  -1.6833253e+00
  -5.6099567e-01  -1.4344090e+00
  -1.9088551e+00   1.7739620e+00
  -5.7486122e-01  -1.8433185e+00
  -2.9398253e-02  -1.5491120e+00
   5.1189752e-01  -1.6611612e+00
   5.0893612e-01  -1.8674409e+00
   6.2646055e-01  -2.0799662e+00
  -5.3764460e-01  -1.2772350e+00
  -1.3513279e-01  -6.3444753e-01
   1.8507419e-02  -4.3442513e-01
  -2.0840020e-02  -4.1667190e-01
   1.4113962e+00  -1.5074244e+00
   2.7830998e-01  -8.5131858e-01
   7.0402828e-01  -1.6067295e+00
   1.7388327e+00  -1.8559655e+00
  -1.5069998e-01  -8.3743183e-01
  -6.1423351e-01  -7.3382919e-02
   2.9561087e-01  -9.3062549e-01
  -3.2500160e-01  -1.1671807e+00
  -1.3769759e+00  -6.8257167e-01
  -1.2861571e+00  -5.8687145e-01
   8.5858070e-01  -1.9704203e+00
   7.9332854e-01  -1.3344370e+00
   4.5533321e-01   3.7139118e-02
   3.8506090e-01   3.4658625e-01
  -1.4772048e-01  -3.2364585e-01
  -2.2280505e-01  -4.7890609e-01
  -5.6372831e-01  -9.1989139e-01
   3.0535312e-01  -7.8814431e-01
   6.8108655e-01  -6.9938118e-01
   6.7210489e-01  -1.1721842e-01
   6.2349401e-01  -1.3627535e+00
  -2.2058323e-01  -8.7502341e-01
  -6.6411508e-01   9.8750780e-03
  -9.3723471e-01  -3.4856784e-01
  -1.1701718e+00  -5.4172777e-01
  -8.4798324e-01  -8.8878802e-01
   1.9878620e+00   1.7912829e-01
   3.6755210e-01   1.0341947e+00
   1.5275265e-01  -5.1145922e-03
   4.5879064e-01  -2.2504065e-01
   1.8928891e+00   1.3537738e+00
   2.9520479e-01   1.3426248e-01
   7.7409604e-01   1.2404390e+00
  -7.2045402e-02  -4.0125396e-01
  -3.0351689e-01  -3.5354514e-01
   6.2169960e-02  -7.5446122e-01
  -5.3724080e-01  -7.3778100e-01
  -3.3515283e-01  -8.8330807e-01
  -3.3603722e-01  -6.3883777e-01
  -1.3925283e+00  -8.4986716e-01
  -1.1830230e+00  -2.6308584e-01
  -6.3465890e-01  -2.7270594e-01
  -5.7218758e-01  -1.0695481e+00
  -6.2492638e-01  -9.5977545e-01
   1.0125335e+00  -1.9943222e+00
  -1.8919075e+00  -6.1101067e-02
  -1.2921302e+00   1.7670391e-02
  -5.2358473e-01  -4.4208505e-02
  -3.6223075e-01  -1.4301214e+00
  -3.8496547e-01   3.1170539e-01
   1.7192679e+00  -1.0087858e+00
  -3.9962499e-02  -7.4531918e-01
  -1.4744841e-01  -1.1847238e+00
   1.0950779e+00  -1.4801117e+00
   2.3972149e-01  -1.9072965e+00
   5.2607691e-01  -1.8782393e+00
   3.3980575e-01  -2.0616575e+00
   4.8153660e-01  -2.5701881e+00
  -5.8355171e-02  -1.9593329e+00
  -2.6231676e-01  -2.1143045e+00
  -4.5111859e-01  -2.2991609e+00
  -1.4752599e-01  -4.3747224e-01
   3.7045512e-01  -1.4002062e+00
   4.3949120e-01  -4.4651704e-01
  -5.2886924e-01   5.9538086e-01
  -7.4818475e-01  -2.7436010e-01
   1.5118588e-01  -1.0136471e+00
   2.1298478e-01  -6.8492951e-01
   2.5046299e-01  -1.1871816e+00
  -7.8687765e-01  -7.3013697e-01
  -6.8118474e-01  -2.6378902e+00
  -6.6012578e-01  -1.0948923e+00
  -5.8937321e-01  -3.2040038e-01
   2.9778214e-01   4.8522545e-01
  -1.2274663e-01  -1.6709108e+00
   3.6540720e-01  -4.3444859e-01
  -3.1149933e-01  -7.0307238e-01
  -4.8330401e-01  -4.6410997e-01
   4.2593688e-01  -1.6480908e+00
  -3.9989345e-01  -3.4273556e+00
   3.2507986e-03  -3.4568695e+00
  -1.2485690e-01  -1.4408846e+00
   2.8082117e-01  -3.9956575e+00
   1.0675185e+00  -3.3444186e+00
   8.7132423e-01  -1.8304753e+00
   8.4782080e-01  -1.9264419e+00
  -3.3982247e-01  -2.6552412e+00
   4.1906491e-01  -1.4611501e+00
  -6.0930330e-01  -1.5879377e+00
  -8.4505432e-01  -1.1717266e+00
  -1.1286922e-01  -2.2237072e+00
   3.7518731e-01  -1.8886595e-01
  -3.8696342e-01  -2.0010668e+00
  -5.4603090e-01  -1.6681776e+00
   5.6119381e-01  -1.4424965e+00
  -3.2478007e-01  -2.8861245e+00
   1.1091658e+00  -1.9227771e-01
   8.5583692e-02  -2.8491691e+00
   1.6624626e-01  -2.5324933e+00
   6.9677376e-03  -1.8949336e+00
   8.6701897e-01   5.4804456e-01
  -4.2560482e-01  -1.8880869e+00
   1.7336549e-01  -3.0324724e-01
   3.5131890e-01  -1.1853067e+00
   4.3524929e-02  -1.0909144e-01
  -3.5340709e-01  -1.3073644e-01
  -1.9627434e-01  -2.3268872e+00
  -2.7220705e-01  -4.8883400e-01
  -8.2986502e-02  -1.8701395e-01
   3.3666567e-01  -2.9244043e+00
  -2.3362016e-01   7.2863337e-01
  -6.6951162e-01   8.4454088e-01
   6.4252956e-01   8.1814483e-01
   7.2812159e-01  -9.8727174e-01
   3.7249665e-01  -1.1494566e+00
  -1.9460449e-02  -7.9848887e-01
   6.6136860e-01  -8.9007018e-01
   1.0268009e-02  -1.6016551e+00
  -7.2136251e-01  -1.4891855e-01
   4.9187419e-01  -2.0442141e+00
  -6.4719393e-01  -1.2246622e+00
  -4.5681108e-01  -1.2657847e+00
  -1.5869884e-01  -1.1627465e+00
   2.9832165e-01  -1.6156204e+00
   2.3628294e-01  -1.8543675e+00
  -6.2744452e-01  -1.6221887e-01
  -4.2343248e-01   7.1252093e-01
   8.2626927e-02   2.9859158e-01
  -5.3678067e-01   8.1145267e-01
   1.4988467e-01  -1.6511928e+00
   3.6846432e-01  -2.0157858e+00
  -5.6710472e-02  -1.1568509e+00
  -1.8698830e-01  -7.2879207e-01
   5.0864002e-02  -1.4798429e+00
   1.3185525e-01  -9.7566404e-01
   5.1305669e-01  -2.3185062e+00
   6.8029973e-01   1.2292736e-02
   2.7398862e-01  -9.9150983e-02
  -1.1330818e+00   4.6244464e-01
   7.6890538e-01   3.0074406e-01
   2.8342985e-01  -7.0846810e-01
   7.4935066e-02  -1.3809724e+00
   1.2934091e-01  -6.9226306e-01
  -1.1554873e-01  -2.3786332e-01
  -3.6580769e-02  -2.7388553e-01
   3.1984459e-01  -4.8573071e-01
   1.9141379e-01  -1.4742577e+00
  -1.4369466e+00  -1.0151120e+00
  -8.7699861e-02  -8.1380256e-01
   3.9065524e-01  -2.3118840e-01
  -1.6106390e-01  -4.8526076e-01
  -4.5243918e-01  -1.5220139e-01
  -1.6721260e+00  -7.4747279e-02
   2.0108767e-01   3.5874519e-02
   7.6210161e-01  -8.0375082e-01
   6.0224526e-01  -7.9402410e-01
   3.3404423e-01  -5.0302248e-01
   1.6744905e-01  -4.7078211e-01
  -4.4122393e-01  -6.6522100e-01
   5.3017862e-01  -1.3325936e-01
  -4.6128489e-01  -6.9528714e-01
  -1.6471854e-01  -3.9539288e-01
   3.0199899e-01  -3.3893194e-01
   1.5079567e-01  -5.5060832e-01
  -8.7025011e-02  -1.4574106e+00
   3.2204891e-01  -1.2362140e+00
   6.6496747e-01   3.8300901e-01
  -3.9532258e-01  -8.9108556e-01
  -3.8595228e-01  -1.1433081e+00
   7.7472872e-01   6.2277990e-01
  -5.8176893e-02  -2.1286299e+00
   2.3912043e-01  -8.3623242e-01
   3.2249327e-01  -3.1444726e-01
   9.2722379e-03  -2.1125567e+00
  -2.6584392e-01  -1.5246500e+00
  -3.3380239e-01  -1.9873634e+00
  -1.1194073e-01  -1.5246399e+00
  -1.0001807e-02  -9.8198974e-01
  -2.7454662e-01  -8.9224876e-01
  -4.1001880e-01  -7.1036817e-01
[truncated: 23,662 more chars]
