# Supplementary material for: Multiplexed imaging of nucleome architectures in single cells of mammalian tissue
Source: Nat Commun. 2020 Jun 9;11:2907. doi: 10.1038/s41467-020-16732-5 (PMC7283333; doi:10.1038/s41467-020-16732-5)
Supplement: Supplementary file 11 — Source Data [file 41467_2020_16732_MOESM11_ESM.zip › Source Data/FigS4ii_Erythroblast.txt]

   5.9754007e-01  -7.1611362e-01
   6.4351838e-01  -7.1497847e-01
   1.1113484e+00  -9.1024118e-01
  -3.0869954e-01  -3.6261229e-01
   3.4953963e-01  -6.3091727e-01
   4.2021848e-01  -2.2390392e-01
   2.4969142e-01  -7.8847551e-01
  -4.7268422e-01   2.3923485e-02
  -9.1775220e-01   5.9146240e-01
  -6.8700051e-01   3.2967137e-01
  -4.2893294e-01   2.4211469e-01
  -5.5678701e-01   2.3748988e-01
  -3.4464223e-01  -1.0917255e+00
  -2.0236586e-01  -2.3048402e-01
  -2.4700850e-01  -9.8773603e-01
  -1.5986687e-01  -7.5669452e-02
   3.2466153e-01  -4.9273199e-01
   1.2600276e-01   2.0791156e-01
  -3.3604699e-01  -7.3968628e-02
   2.8817016e-01   1.3072309e-01
  -8.7807464e-02  -8.7130516e-02
   5.6340909e-01  -5.1749941e-01
  -9.2326726e-01   3.1401296e-01
   4.0788384e-01  -9.1197067e-01
   7.6982146e-01  -9.8981934e-01
  -1.0306578e+00   1.0220092e+00
  -3.7982744e-01  -2.0592014e-05
   2.8758059e-01  -5.7695200e-01
   5.3210991e-01   3.9738566e-02
   4.1185109e-01  -8.5814495e-01
   1.7402229e-01  -1.0294527e+00
  -9.6120941e-02  -7.8152704e-01
  -8.2020039e-02  -3.3984539e-01
  -5.8308710e-02  -8.0016100e-01
   2.2906125e-01  -3.7667974e-01
   1.9315422e-01  -5.7862392e-01
  -7.4730726e-02  -6.3446484e-01
  -3.9416329e-01  -8.7451848e-01
  -4.5984919e-01  -1.1034915e+00
  -1.0542012e+00  -1.3939712e+00
  -3.1608234e-01  -1.2898671e+00
  -2.5032016e-01  -7.9675638e-01
   7.0464044e-01  -7.9066770e-01
   6.1008127e-01  -7.4287828e-01
  -8.6065429e-02  -5.1252461e-02
   1.7451449e-01  -2.5890199e-01
   7.8638806e-01  -5.0829584e-01
  -1.2552644e-01  -1.1321278e+00
  -1.6455393e-01  -1.1080734e+00
   4.0856686e-01  -5.1010195e-01
   1.1649793e-01  -1.5065218e+00
  -6.7494674e-01   2.8833232e-01
   5.5525845e-01  -1.0476311e+00
   2.3699494e-01  -1.0426591e+00
  -1.0568497e+00  -4.1246303e-01
   1.8187988e-01  -7.7855979e-01
   4.0503887e-02   6.8816143e-01
   1.2961137e-01   1.4455680e-01
   3.5256351e-01   5.7562493e-01
   1.4932520e+00   2.4749602e-02
   1.3086073e+00  -3.0257093e-02
  -3.1013723e-01  -1.0401754e+00
  -4.8180060e-01  -1.5582242e+00
   1.7085418e-01   1.3743127e-01
  -2.2890566e-01  -1.6393507e+00
   2.4431130e-01  -2.0830803e+00
   3.0705745e-01  -1.3108224e+00
  -1.5880984e-01  -1.4116654e+00
  -3.0279508e-02  -1.6559559e+00
   1.0763123e-01  -2.2706834e+00
   1.3309682e-01  -2.1829193e+00
  -7.0764824e-01  -1.0982089e+00
  -1.5199881e-01  -8.0147908e-01
  -5.7187206e-01  -1.1214181e+00
  -5.7257648e-01  -9.6407058e-01
  -5.5078189e-01  -1.4966405e+00
  -4.2825450e-01  -4.5717702e-01
   1.1732161e-02  -4.9252181e-01
   9.2023033e-02   8.2175153e-01
   1.0384789e-01   7.2559336e-01
   6.8165848e-01   3.6864432e-01
   5.8651975e-01   3.2612527e-01
   2.0298495e-01  -8.1715071e-01
   2.8360039e-01  -1.2362117e+00
   1.4365419e-01  -1.2301186e+00
  -1.5066744e-01  -1.1803570e+00
  -4.0178862e-01  -1.9214122e-01
   2.2733420e-01  -1.7550599e+00
  -1.5638262e-01  -7.2109736e-01
  -5.0731792e-01  -9.7581502e-01
  -2.7211262e-01  -1.5132685e+00
  -4.1683134e-01  -1.1358002e+00
   4.2176410e-02   3.6794337e-01
   1.7416073e-01   3.6235118e-01
   1.4963831e-01   3.3214989e-01
   6.9590935e-01   7.7628488e-01
  -7.9498145e-01   4.2241572e-01
  -3.0467942e-01   4.0142775e-01
  -1.7885925e-01  -3.9400629e-01
   7.0456601e-01  -3.2651037e-03
   6.2217126e-01  -2.1267577e-01
   8.8722247e-04  -8.5285956e-01
   4.3697436e-01  -6.6773665e-01
   3.1437207e-01  -6.6405503e-01
   3.1134160e-01  -4.6700638e-01
  -4.9778807e-01  -7.2307058e-01
  -4.2890896e-01  -4.8799539e-01
  -8.1382484e-01  -8.8838084e-01
  -4.3315533e-01  -2.1403836e-01
  -1.8483606e-01  -7.3991775e-01
  -6.3738005e-02  -1.0079384e+00
   8.4354468e-02   2.1720604e-01
   6.5408806e-02  -3.5921748e-01
  -1.8496644e-02  -7.7645342e-01
   2.4615383e-01  -6.1274144e-02
  -5.5610153e-02  -8.9175902e-01
   7.4085993e-02  -2.8605850e-01
  -2.2911777e-01  -7.1508356e-01
   4.1350612e-01  -1.5376861e+00
   8.9523347e-01  -1.2867005e+00
   1.0639315e+00  -1.6065851e+00
   1.0368709e+00  -1.2918321e+00
  -1.5331592e-01  -9.2814866e-01
  -6.8290982e-01  -1.0159053e+00
  -5.8612179e-01  -8.5728640e-01
  -8.5486720e-01  -1.3493184e+00
  -1.0505317e+00  -1.4456469e+00
   9.7829960e-02   5.1832539e-01
  -3.6975857e-01   1.2791502e+00
   6.7708769e-01   1.3128112e+00
  -4.4039674e-01   1.2486935e+00
  -7.7828949e-01  -2.3189227e-01
  -5.7466913e-01  -5.1796095e-01
  -6.4604605e-01  -8.3299745e-01
  -1.2960170e-01  -1.0836438e+00
  -2.2418309e-01  -1.5102190e+00
   1.0983103e+00  -1.7993537e+00
   4.2256419e-01  -1.9590366e+00
   6.2415939e-01  -2.4703211e+00
   2.4299322e-01  -2.4915724e+00
   1.9272574e-01  -1.6382274e-01
  -6.2535149e-01  -8.1231457e-01
  -5.5580758e-01  -6.0469920e-01
  -5.4015585e-01  -2.7672045e-01
  -7.3225491e-01   1.3992105e-01
  -3.1114445e-02  -5.3549449e-02
  -1.7539569e+00  -1.2272672e-01
  -3.6491568e-02   1.3683953e-01
   2.7505965e-01   1.3119266e-01
  -9.9409291e-02  -2.2761595e-01
   1.0240061e+00   2.7747641e-01
   6.3927148e-01  -9.8943273e-02
   1.3394735e+00  -2.4980174e-01
   1.4223602e+00  -3.7910419e-01
   6.8777134e-01  -2.4294623e-01
   5.6235426e-01  -3.3405539e-01
  -2.7552385e+00   9.6668411e-01
   9.8675815e-01  -3.2236111e-02
   1.0471922e-01  -2.1269381e+00
   9.7919241e-03  -2.2610207e+00
  -2.0288743e-01  -8.4388655e-01
   2.7296875e-01   5.1602888e-02
   9.9929246e-02  -1.2101574e+00
   2.6267394e-02  -2.0949712e-01
  -1.9069912e-01  -1.4700210e+00
   1.2300306e-02  -1.4193306e+00
  -1.3239029e-01  -1.5379228e+00
   9.4606165e-01  -1.6275762e-01
   1.4427722e+00   1.4676668e-03
   1.1117397e+00  -1.5223746e-01
  -3.0542795e-01   3.3562264e-01
  -4.8419898e-01   4.3486605e-01
  -9.1346726e-01   7.6340892e-02
  -8.8318104e-01  -4.2014227e-01
   1.6205254e+00  -1.2428079e+00
  -1.8682169e+00  -1.5490517e-01
  -1.3644596e+00  -2.8505551e-01
  -1.4703671e+00  -1.7656609e-01
   1.9376782e+00  -1.4305889e+00
   9.3311804e-01  -2.0269791e+00
  -1.0614988e+00   1.0994552e-01
   1.7508955e+00  -1.8654350e+00
  -1.3919732e+00  -1.3414316e-01
  -3.1223409e-01  -1.1974025e-01
   1.7332988e-02  -5.0913385e-01
   1.3958835e-01   7.9941852e-01
   8.0766548e-01   4.3420346e-01
   7.0297146e-01   3.1925919e-01
   1.4628065e-01   6.0369770e-01
   1.2746180e-01  -7.9421195e-01
   1.1787587e-01  -1.2548761e+00
  -1.4567692e-01  -1.2074462e+00
  -3.6290578e-01  -2.1744802e-01
   1.6740990e-01  -1.7430814e+00
  -1.5782499e-01  -7.3129996e-01
  -5.1642705e-01  -9.7318960e-01
  -2.9917724e-01  -1.5179578e+00
  -4.3234043e-01  -1.1367678e+00
   6.8979792e-02   9.7600263e-01
   5.2611363e-01  -6.0226724e-01
  -4.7846627e-01  -1.3287660e+00
  -3.6400107e-01  -9.8921413e-01
   3.5510108e-01  -5.1828159e-01
  -5.6432312e-02   2.9248465e+00
  -3.9685173e-02  -1.7892786e+00
  -1.1575508e-02   3.8450788e-01
  -2.3805860e-01   9.6939618e-01
   5.7596442e-03  -5.7857241e-02
  -3.6946653e-01  -2.0130396e+00
  -3.7760234e-01  -1.7192536e+00
  -1.8425284e-01  -2.2173479e+00
  -3.6296887e-01  -1.4930060e+00
   3.3547508e-01  -4.3054771e-01
   2.9976895e-01   8.0820450e-01
   6.3764032e-01  -1.5671425e+00
   2.5367102e-01  -1.2714164e+00
   1.5389074e+00   2.5864003e-02
   8.5016569e-01  -5.2852630e-01
   8.2884832e-01  -5.6608584e-01
  -1.0832893e-01  -1.2040565e+00
   1.9873319e+00   4.0692437e-02
  -4.5494892e-01   7.6686777e-01
  -1.1152993e+00  -9.6702514e-01
  -1.9123622e-01  -1.2919123e+00
  -6.4914042e-01  -1.3418695e+00
  -1.8186663e-01  -1.6912551e+00
   6.5120469e-01  -1.0263716e+00
  -8.4907159e-02  -1.1070838e+00
  -3.8439168e-01  -1.3747049e+00
  -9.4468929e-01  -4.4360699e-01
  -5.6115528e-01  -1.1294812e+00
  -2.4593395e-01  -5.9860337e-01
  -9.3456013e-01  -1.0698563e+00
   6.5856505e-01  -3.1984155e-01
  -6.5946946e-01  -7.3957661e-01
   1.6627349e-01  -1.0981380e+00
  -1.6536908e-01  -4.0096465e-01
  -3.1410886e-01  -9.2752452e-01
  -2.6573733e-01  -5.8643341e-01
  -2.6527896e-01  -4.5053925e-01
  -7.9458958e-01  -1.2122515e+00
  -1.7065087e-02   2.9041984e-01
   4.0067404e-01  -1.9169520e-01
  -7.3482025e-01  -8.7639035e-01
   3.5120860e-01  -3.3958595e-01
   1.4632552e-01  -9.9633086e-01
  -4.4803283e-01  -2.0493392e-01
  -1.7400619e-01  -6.3982952e-01
   6.5279752e-02   8.2854380e-02
   2.0705317e-01   2.4504393e-01
   6.9918697e-02  -7.8239756e-01
   2.4629301e-01   4.5714523e-01
   7.1898643e-01   3.4193685e-01
   5.2195301e-01   1.0364969e-01
   2.8594686e-01  -4.2588444e-01
   1.2506805e+00   3.5287595e-01
  -1.9765503e-01  -8.4989877e-02
   6.3369897e-03   2.2600262e-01
   1.9479072e-02  -3.9744594e-01
  -3.5032137e-01  -6.7826348e-01
  -7.2852014e-01  -9.1541438e-01
  -7.6077897e-01   9.6776877e-02
   1.9788381e-02   5.5672791e-01
  -1.5527559e-01   9.0870048e-01
   2.9354146e-01   3.0497697e-01
   9.0010957e-02  -1.3166795e-01
   1.7533317e-02  -7.4010689e-01
  -8.5238028e-01  -7.4276295e-01
   4.5525291e-02  -1.0960380e+00
   5.9570558e-01  -1.2371614e+00
   4.8331144e-01  -5.3413834e-01
   2.2301841e-01  -1.9450905e-01
   9.1295190e-02  -1.0247352e+00
   9.9175567e-02  -3.1358090e-01
   4.1612299e-02  -4.1243563e-01
  -1.3868943e-01  -1.4420653e-01
  -4.9070205e-02  -9.1846668e-01
   7.8059677e-02  -9.5343935e-01
   9.3842803e-01   1.4273965e-03
  -3.8867226e-01   3.3222318e-01
  -2.4070882e-01   2.6571523e-02
   4.7301506e-02   7.0213948e-01
   1.0962758e-01   3.0507176e-01
   2.1322980e-01   9.1750034e-02
  -6.9820040e-02  -3.2208257e-02
   8.3243599e-02  -8.9177592e-01
   2.2343039e-01  -1.1528874e+00
   9.7516427e-03  -1.5674200e+00
  -7.7607180e-01   4.9120275e-02
  -2.7212274e-01  -5.3399712e-01
   9.4640195e-01   2.7188804e-01
   1.1271612e+00  -4.0040632e-01
   5.1850503e-01  -1.1161497e+00
   2.0613740e-01  -9.3190424e-01
  -6.8010556e-01   7.1304690e-01
  -4.7934284e-02   1.0412972e+00
  -7.7494746e-01  -6.2849381e-01
   1.2213108e-01  -1.0113834e+00
  -3.5478688e-01  -1.0566688e+00
   1.0792969e-01  -1.4301971e+00
   2.0683078e-01  -1.4312495e+00
   1.6261233e-01  -9.0086179e-01
  -1.3578815e-01  -1.1533252e+00
  -5.7325949e-01  -1.1042897e-01
  -2.2925601e-01  -8.3891025e-01
   8.8811149e-03  -4.2493467e-01
  -6.1051270e-01  -7.7242531e-01
  -7.6123842e-01   6.8087769e-01
  -6.5049646e-02  -7.9573679e-01
  -1.0961423e-01  -4.6467811e-01
  -3.7578796e-02  -7.6966048e-01
   3.3414719e-01  -2.6815180e-01
   2.0994653e-01  -5.3989798e-01
  -2.2243157e-03  -6.0945966e-01
  -2.7620099e-01  -9.2059474e-01
  -4.0765327e-01  -1.1450188e+00
  -9.8268729e-01  -1.4667632e+00
  -2.5286733e-01  -1.3058035e+00
  -2.1859419e-01  -7.9764431e-01
   7.3523862e-01  -7.7480297e-01
   6.3733336e-01  -7.1326073e-01
  -1.4471568e-01  -7.0554281e-02
   5.4199480e-01  -4.7852626e-01
   7.9976366e-01  -5.1484494e-01
   1.0694991e-01   3.9395897e-01
  -7.3310337e-01   2.1414531e-01
  -6.3359956e-01   1.2514349e-01
  -6.9547673e-01   1.5526651e+00
  -2.4828123e-01  -1.1706751e+00
   2.1687590e-01  -8.9824947e-01
  -2.3396180e-01  -1.2285585e+00
   5.6512243e-01  -2.6586121e-01
  -5.9760148e-02   5.5982020e-02
  -3.5236863e-01  -1.2377765e+00
   6.1444591e-01  -3.2394009e-01
  -2.0235558e-01  -7.4180840e-01
   5.3632027e-02  -6.1091750e-01
  -1.6417493e-01  -1.8751287e+00
   2.2579549e-01  -1.2549526e+00
   7.6537239e-01  -3.9998238e-01
  -3.4611634e-01  -6.2150142e-01
   1.1210043e+00  -4.3456351e-01
  -7.3522145e-02   1.7718421e-01
  -1.9603525e-01  -2.7030355e-01
  -1.7430052e-01  -7.2975681e-01
  -7.4303354e-01  -1.0631165e+00
   1.9557905e-01  -1.4132726e+00
  -5.3804939e-01  -3.8020979e-01
  -3.9456792e-01  -9.3039803e-01
   7.4265094e-01  -1.3648357e+00
   9.9092435e-01  -1.9229850e+00
   6.7182431e-01  -1.5278386e+00
   8.2781405e-01  -8.6728242e-01
   3.2408754e-01  -4.1801113e-01
  -8.7939606e-01   2.0837336e-01
  -7.5397541e-01  -2.9194175e-01
  -3.0220309e-01  -1.3095638e-02
   5.4691464e-01   2.7115071e-01
   3.0150649e-01  -1.3278646e-01
  -5.0600124e-01  -9.2490766e-01
   4.6294546e-01  -4.7890869e-01
   4.0176896e-01  -9.3111592e-01
  -1.6877101e-01  -5.2582292e-01
  -3.4120823e-01  -3.5941246e-01
  -1.1025081e+00  -1.5736454e+00
  -1.8048519e-01  -1.0528891e+00
   8.8838613e-01  -3.3681113e-01
   5.6700589e-01  -5.8464456e-01
   3.3764268e-01  -2.6722351e-01
  -3.0872949e-01  -1.1217958e+00
   3.1095022e-01  -7.1537706e-01
  -4.5427106e-01  -9.0537413e-01
  -4.5294306e-01  -4.9101910e-01
   3.7530276e-01   2.2589248e-03
   2.3210558e-01  -7.9764265e-01
  -2.4550516e-01  -1.2495261e+00
  -2.4573186e-01  -1.5171747e+00
   4.6478153e-02   3.4522617e-01
   5.6275996e-01  -5.9617990e-01
   2.8659286e-01  -2.8253750e-01
  -5.5224032e-01  -9.2162351e-01
   3.9358857e-01   2.7056679e-01
   4.0420614e-01  -2.1628844e-01
   3.3162419e-01  -6.8430725e-01
  -6.4778592e-02  -5.7909274e-02
   7.8311388e-01   4.5911759e-01
   2.5281556e-01  -6.0378815e-01
   2.3566809e-01  -1.1684499e+00
  -7.8284792e-01  -1.1601693e+00
  -1.4196150e+00  -1.3631112e+00
  -5.9353686e-01  -1.2922651e+00
   2.9893109e-01   1.8328334e-01
   3.9116381e-01  -1.3146988e+00
   9.4965549e-01  -5.8324878e-01
  -2.8283046e-01   7.2626498e-01
  -5.2189854e-01  -1.1906844e-02
   8.2360219e-01  -2.0991511e+00
  -4.5024067e-01   1.5089264e-01
  -1.2460970e+00  -3.6782381e-02
  -1.3116626e-01  -1.4939735e+00
   2.0400015e-01  -9.8973848e-01
   1.4661008e-01  -1.5175704e+00
  -1.7673669e-01  -1.7249015e+00
   4.1485300e-01  -5.5782815e-01
  -1.4436255e-01  -7.7366482e-01
   1.1669361e-01  -4.1488102e-01
   1.1537990e-02  -2.9997917e-01
  -4.0371522e-01  -1.2699239e+00
  -6.3467887e-01  -7.6747534e-01
  -1.1241895e-01  -9.8564543e-01
   2.5925638e-01  -1.5633615e-01
   5.5433661e-01  -5.4757725e-01
  -7.2845233e-01  -5.7430152e-01
   2.3306254e-01  -1.0868620e-01
   4.5692748e-01  -7.5197855e-01
  -1.0305625e-01   1.3234194e-01
  -1.3380090e-01  -4.1062826e-01
   1.9191688e-01  -8.7483013e-01
  -1.9786757e-01  -8.5167807e-01
  -4.4883432e-01  -8.0322579e-01
  -5.1592923e-01  -3.6850522e-01
   4.4026998e-01  -6.5419151e-01
   4.2546547e-01  -4.8147502e-01
  -3.0031514e-01  -7.0788193e-01
   7.2706120e-02  -1.0949320e+00
   5.4141208e-01  -8.8043539e-01
  -9.9430115e-01  -8.7602741e-01
  -1.1665602e+00  -1.7602798e-01
  -1.1595584e+00   2.1428921e-01
  -6.9457257e-01   3.8573497e-01
   9.5786591e-02  -8.2651081e-01
  -6.4851907e-01   1.2769588e+00
   1.9138648e-01  -9.2734223e-01
   6.8225725e-01  -2.3677655e+00
   9.5355789e-03  -2.5731442e+00
  -1.3026697e-02  -5.9339238e-01
   6.8544190e-01  -2.0543071e+00
   4.8388431e-02  -1.4507410e+00
   1.5282689e-01  -1.5907689e+00
   4.3257376e-01  -3.4631263e-01
   6.1306532e-01  -9.7572662e-01
   8.2519481e-01  -1.9080217e+00
  -2.1463509e-01  -1.1888060e+00
   1.1547162e+00  -1.9017214e+00
   2.1439099e-01  -6.2618610e-01
  -4.6856414e-01  -1.0592488e+00
   3.1228140e-02  -5.1322915e-01
  -3.6330293e-01  -5.9788043e-01
   3.2564665e-01  -4.0847944e-01
   2.6060130e-01  -3.6746851e-01
   1.2254744e+00  -1.1500664e+00
   5.2439369e-01  -7.9056685e-01
   6.8420500e-01   4.3619776e-02
   7.3249060e-01   3.2662257e-01
   3.6078740e-01  -3.7393996e-01
   5.0338142e-01  -4.7360818e-01
   4.8880959e-01  -7.7147710e-01
  -7.9531085e-01  -7.1196284e-01
  -9.1512567e-01  -1.1272717e+00
  -7.9064266e-01  -1.0658017e+00
  -7.2572482e-01  -1.0319518e+00
  -1.3186556e-01  -7.9478253e-01
  -1.1007872e-01  -9.7883214e-01
  -1.4993475e-02  -8.7541482e-01
  -1.2752962e-01  -1.1945437e+00
  -2.2049657e-01  -9.4017415e-01
  -6.8777417e-01  -8.4360902e-01
  -2.7492407e-01  -3.8143646e-01
  -2.4105667e-01  -3.9936441e-02
  -1.8637034e-01  -1.2390387e+00
   7.0235108e-01   8.8991733e-01
  -3.8873331e-01  -8.9349770e-01
  -4.2539486e-01  -9.1655593e-01
  -7.8313741e-01  -5.0334023e-01
  -4.0872734e-01  -3.5955697e-01
   3.5377191e-01  -6.9550045e-01
   7.4407872e-01  -5.3370633e-01
   1.3358360e-01  -5.0654499e-01
   3.0545083e-01  -8.0522341e-01
  -5.8830697e-01  -6.3404694e-01
   6.9737906e-01  -4.4119190e-01
   3.1802945e-02  -8.4585500e-01
  -7.9350557e-01  -1.5585526e+00
   5.7734051e-02  -9.5667373e-01
   4.0541461e-01  -9.7306421e-01
   4.6514359e-01  -6.1832829e-01
   4.1739332e-01   1.9768724e-01
  -2.2394718e-01  -1.3418130e+00
  -1.3989426e+00   9.2277761e-01
  -1.7270072e+00   5.4079451e-01
  -8.9970937e-01   6.1292017e-01
   1.0884121e+00  -8.0039248e-01
  -1.1853248e+00   4.5842788e-01
   9.9014007e-01  -1.2198871e+00
  -3.8834481e-01   6.6127202e-01
   3.0727097e-01  -5.9683494e-01
   1.4947345e+00  -1.7431671e+00
   2.4929529e-01  -5.6785613e-01
   4.5084909e-01  -1.0708294e+00
  -7.9773495e-01   2.8033425e-01
   3.5074920e-01  -3.6792520e-01
   6.7140389e-01  -8.5317113e-01
   7.9420875e-01  -1.6589668e+00
   1.1572382e-01  -3.4159233e-01
   3.0972172e-01  -5.6283505e-01
   1.0096467e+00  -5.6268792e-01
   2.0614837e-01  -5.9715253e-01
  -2.6130939e-01   1.6513546e-01
  -7.0613989e-01  -8.1422886e-01
  -7.8789933e-01   1.5995815e-01
   1.1410796e-01   2.0855809e-01
  -4.0836056e-01  -7.0963760e-01
  -8.9804778e-01   4.3819055e-01
  -6.8809457e-01   3.3579648e-01
  -5.0267845e-01   7.6064623e-01
  -1.5032747e-01  -7.6955370e-01
   9.0980374e-02  -1.2867522e+00
   3.0390286e-01  -1.8752127e+00
  -1.0081158e-01  -2.5858420e+00
   1.6332715e-01  -3.1984028e+00
   3.2413744e-01  -3.2087170e+00
   7.2295310e-01  -3.1311727e+00
   3.4113246e-01  -3.3880449e+00
   3.5918211e-01  -3.0443243e+00
   4.4270492e-01  -3.0374206e+00
  -2.3624319e-02  -9.1496104e-01
   4.8747079e-01  -8.4259806e-01
   5.6148498e-01  -3.0438487e-01
   9.3330770e-01   2.4762417e-01
   6.1112490e-01  -9.5647694e-01
  -3.8026422e-01  -5.4259021e-01
   1.5987350e+00   7.4860784e-01
  -3.2484265e-01  -1.0966267e+00
  -4.4478594e-01  -1.9453567e-01
   2.9351244e-01  -1.7554066e-01
   2.8095750e-02  -3.9019343e-01
  -1.4963032e-01  -4.1122001e-01
  -9.5857412e-01  -9.5952949e-01
  -2.8924804e-01  -1.0917473e+00
  -1.3718870e+00  -1.1103289e+00
  -1.2306198e-01  -4.9783801e-01
  -4.4781299e-01  -8.0078168e-01
   1.3695332e+00  -4.2900324e-01
   4.6899213e-01  -4.7457942e-01
   2.6107173e-01  -1.0287492e-01
  -6.5284525e-02  -4.5477125e-01
  -4.9925394e-01  -6.6928438e-01
  -3.2344008e-01  -2.7861567e-01
   3.3363717e-01  -1.3446396e+00
   7.5923604e-02  -1.9015464e+00
   4.6508263e-01  -1.5612439e+00
   9.2639721e-02  -1.7403665e+00
   2.0777878e-01  -1.8188307e+00
  -8.2869734e-01  -3.1713318e+00
  -6.0828505e-01  -2.2939191e+00
  -4.8652707e-01  -2.5900892e+00
  -4.6317098e-01  -1.0755087e+00
   1.6962288e-01  -1.3257457e+00
  -2.6083211e-01  -1.2970840e+00
  -7.8828901e-03  -1.0943828e+00
   3.2483898e-01  -1.4242608e+00
  -2.4175301e-01   5.7125836e-01
  -4.5047346e-01  -1.3971700e+00
  -2.1498817e-01   8.7208049e-03
  -9.0274040e-01  -1.2685080e+00
  -6.4540468e-01  -1.0962094e+00
   2.1278607e-01  -3.3897751e-01
   2.3174646e-01  -6.3222300e-01
   5.5609592e-01  -5.3969509e-01
   2.9106994e-01   9.6504223e-01
   4.6834349e-01  -2.0227323e-01
   4.6957097e-01   1.1321988e+00
   1.0789428e+00   3.0345945e-01
   7.0252184e-01  -1.9265253e+00
   4.5465566e-01  -1.1859133e+00
  -6.0057830e-01  -2.9824754e-01
  -3.5868565e-01  -1.1933983e+00
  -3.6848795e-01   1.1760778e+00
   2.2217866e-01  -1.0504339e+00
   1.9158332e-01  -1.3531757e+00
  -1.5797170e-02  -1.4513779e+00
  -6.1171122e-01   1.7155142e-02
   8.6553625e-03  -9.0192314e-01
  -7.0327735e-01   4.8534767e-01
  -1.5068955e+00  -8.0293511e-01
   4.0388298e-01  -9.1032275e-01
  -4.0938154e-01  -9.6844605e-01
  -9.6842565e-01   5.1849912e-02
   3.6237450e-01  -1.3623876e+00
   7.1464327e-01  -4.7045618e-01
   1.1486994e+00  -1.4124076e+00
   9.8035380e-02  -1.1467833e+00
  -1.7292834e-01  -9.8506752e-01
   3.2999555e-01  -1.6316791e+00
  -1.0648309e+00   1.3972211e+00
   5.1854560e-01  -1.1562085e+00
   5.2873645e-01  -3.7394189e-01
   8.5085998e-01  -6.7501325e-01
   1.1383646e-01  -1.0358022e+00
  -4.2513026e-02  -1.0192238e+00
   7.5061712e-01  -5.6239461e-01
  -1.3578657e-01  -1.1386482e+00
  -7.3749122e-01  -6.4380439e-01
  -3.7975583e-01  -1.4724442e+00
  -7.4145746e-02  -1.5407471e+00
  -6.0379216e-02  -1.2205936e+00
  -1.9914968e-01  -1.2448635e+00
  -2.5242258e-02  -6.0244181e-01
  -4.9086122e-02  -5.3460326e-01
   5.7849735e-03  -2.2994876e-02
   7.4541048e-01  -2.2574574e-01
   2.4839042e-01  -5.7206143e-01
  -6.9976177e-01   4.8181551e-02
   7.8651545e-01  -9.7074977e-01
  -4.6364945e-01   1.5236128e-01
  -6.2511217e-01  -2.1122589e-01
  -5.0417731e-01  -7.6929344e-01
   5.1649368e-03  -4.1401266e-01
  -3.6051942e-01  -4.6983289e-01
   8.6773881e-01  -9.2501909e-01
   1.6406677e+00  -1.0342944e+00
   7.3528627e-01  -3.1733190e-01
   8.5536485e-02  -8.9113952e-01
   5.1308583e-01  -6.8765847e-01
  -2.7427416e-01  -7.7353337e-01
  -3.3780087e-01  -6.6088271e-01
  -8.5705549e-01  -8.2123122e-02
   4.4456553e-02  -8.4082323e-01
   5.6870297e-01  -8.4761987e-01
   3.0918757e-01  -6.3161906e-02
   4.7352035e-01  -2.4576473e-01
  -3.7791990e-01  -4.3273305e-01
  -1.5141654e-01  -7.8557674e-01
  -5.5358465e-01  -3.3476164e-01
  -4.0536622e-01  -5.0301308e-01
  -1.4130259e+00  -6.3144195e-01
  -5.8875767e-01  -1.3324929e+00
   7.4927908e-01  -6.2284512e-01
  -1.0769401e+00  -6.0036504e-01
   4.7642202e-01  -4.3058637e-01
   1.8825001e-01  -8.4678291e-01
  -1.2712757e+00  -1.3292600e+00
  -5.5378405e-01   1.0585733e-01
  -1.3024670e+00  -7.6142031e-01
   6.1733920e-01  -9.1464370e-02
   7.9788438e-01   6.2966106e-01
   8.8255349e-01   3.2516864e-01
  -6.5038060e-01  -3.7048522e-01
  -8.2257898e-02  -2.5541585e-01
   1.0204099e+00   5.4179033e-01
  -3.9510799e-01  -4.6433389e-01
   1.1888329e+00   6.2148463e-01
  -3.3199356e-01  -1.1863607e+00
  -3.4826545e-01  -7.6105148e-01
  -9.6824365e-01  -5.1413556e-01
  -1.4399554e-01   2.1276026e-01
   8.9976636e-01  -3.1124869e-01
   1.5313218e+00   1.2893379e+00
  -4.3833791e-01   8.4471183e-02
  -1.1409314e-01   9.3965217e-02
   1.5536591e-01   6.7994325e-02
  -2.4152479e-01  -4.5367619e-01
   3.2920054e-01  -3.4392511e-01
   5.2116927e-01   1.7683004e-01
  -4.0427303e-01  -1.5688860e+00
  -2.7681514e-01  -8.3488692e-01
   1.9553394e-01  -1.2035552e+00
  -3.6481558e-01  -1.9495368e+00
  -2.7779605e-01  -9.4527377e-02
   3.0681129e-01  -3.1246420e-01
   1.3153963e-01  -7.7618046e-01
  -5.0375549e-02  -7.1866577e-01
  -3.2650623e-01  -1.2955470e+00
   2.9906755e-02  -1.5091813e+00
  -2.7625022e-01  -1.3703358e+00
   2.5648785e-01  -1.3709253e+00
   2.0618252e-01  -1.3098901e+00
   2.4635685e-02  -1.1636316e+00
   3.4537215e-01  -1.7118042e+00
   5.7922552e-01   1.8635309e-01
  -8.8702637e-01  -7.4989645e-01
   4.2553256e-01  -1.7933864e-01
  -4.3851027e-01   8.6376814e-01
   4.6760256e-02  -1.6839265e+00
  -1.0743152e+00  -1.0828044e+00
   5.3818088e-02  -1.7548960e+00
  -1.5441022e-01  -1.4525416e+00
  -3.5938068e-01  -1.1117788e+00
   3.0012396e-02  -1.4138021e+00
   1.5866917e+00   2.1229026e-01
   5.3077916e-01  -9.1650886e-01
   3.0886796e-01  -4.2514405e-01
  -1.0180527e+00  -9.0836467e-01
   1.9176764e+00  -3.6270308e-01
  -6.6347838e-01  -1.1278261e+00
   9.1012184e-01  -7.3083031e-01
   1.8330333e+00   1.4802330e-01
   5.3082213e-01  -1.1177128e+00
   7.2014781e-01   4.7499791e-01
   7.0458481e-02   7.8086593e-01
  -4.1644527e-01  -5.2230320e-01
  -6.2534123e-01  -5.9766204e-01
   5.2989200e-02  -1.1506284e+00
   3.7574117e-01  -1.0818016e+00
   6.1973115e-01  -4.5742879e-01
  -8.1688239e-01  -7.9665993e-02
  -2.1832628e+00   1.1167900e-01
  -1.7032657e+00   9.6836175e-03
  -1.5826278e-01   7.2881043e-02
  -4.6378288e-01  -4.7248445e-01
   6.5872989e-02  -1.1204362e+00
  -2.2689514e-01  -1.8115602e+00
  -1.8047664e-01  -4.9901430e-01
   3.4149879e-01  -3.1398129e-01
   8.2002770e-01  -1.1878603e+00
   3.9770619e-01  -1.2816812e+00
   6.1276045e-01   1.2976973e-01
  -5.9198094e-01  -5.8865725e-01
  -5.5762043e-01  -5.4092140e-01
  -1.5248192e-02  -9.1063567e-01
   3.6280545e-01  -6.2285718e-01
   1.8939310e-01  -1.2226481e+00
   2.9088851e-02  -1.1101896e+00
   3.4893764e-01  -1.1090813e+00
   2.5502585e-02  -8.4879278e-01
   1.0601560e-01  -1.0629495e+00
  -5.7391507e-02  -1.2702638e+00
  -1.5999130e+00  -1.3375856e+00
  -7.0083466e-02  -1.9518314e+00
  -7.2451545e-01   2.5513189e-01
  -1.8530792e+00   6.2026967e-01
   5.3405709e-01  -4.2276930e-01
  -6.0776091e-01  -3.1020992e-01
   3.2568686e-01  -4.9894017e-01
   8.3606961e-01  -9.2708320e-01
   9.6002926e-01  -4.0834386e-02
   6.5015734e-01  -1.2641548e+00
   4.4797566e-01  -1.4387724e+00
   7.0172939e-01  -8.5930337e-01
   1.7097957e-01   3.7434762e-01
  -2.6915836e-02  -6.7014461e-01
  -1.5021067e-01  -8.2963550e-01
  -1.5231043e-01  -1.1591968e+00
  -2.8258830e-01  -1.1181898e+00
  -8.2930395e-01  -9.8743829e-01
  -7.2097190e-01   7.9292090e-01
  -2.5147579e-01  -3.4514720e-01
   9.7244769e-01  -1.1897444e+00
  -7.7902082e-01  -1.6140702e+00
   7.9177958e-01  -3.8461586e-01
  -9.5261989e-01  -7.6052148e-01
   4.6201364e-01  -2.7217162e-01
  -9.5115894e-01  -1.4083624e+00
  -5.2740868e-01   4.7247403e-02
  -1.1361453e+00  -9.2166982e-01
   6.1545627e-01   8.5087518e-03
   6.7186015e-01   7.8839087e-01
   8.3560050e-01   4.5882302e-01
  -5.4620724e-01  -5.0721594e-01
  -4.8921622e-02  -3.4991013e-01
   7.6971011e-01   3.8227388e-01
  -3.0299567e-01  -5.3971311e-01
   1.0980579e+00   7.4902913e-01
   4.7931226e-01  -1.2453628e+00
   5.1769406e-02  -7.4520128e-01
  -5.0451648e-02  -4.6692153e-01
   5.6704240e-01  -1.4644157e+00
  -2.0112455e-01  -5.7249481e-01
   3.4610465e-02  -3.7841989e-01
   3.2484803e-01  -7.6270687e-01
  -6.4622930e-01  -1.3028607e+00
   4.0804104e-01  -6.2258249e-01
   2.5782209e-01  -7.3673961e-01
   5.0782645e-01  -6.9350589e-01
  -7.1761759e-01   3.6922966e-01
  -4.1288613e-01  -9.9729675e-02
  -2.2877362e-01   2.3731573e-01
  -3.7418931e-01   1.2749647e-01
  -9.0561998e-01   7.9123928e-01
  -6.4527828e-01   3.6611567e-01
   1.6773484e-01  -2.5645256e-01
  -2.3136075e-01  -5.8836231e-01
   8.0753344e-01  -1.2450501e+00
   8.0699073e-01  -6.3973730e-01
  -8.3878755e-01   6.2733903e-01
   1.0056866e+00   3.3874249e-01
   1.7599839e-01   9.9752998e-01
  -3.2345650e-01   3.7415691e-01
   1.0221895e+00  -1.4543817e+00
  -1.7260501e-01  -7.5345546e-01
  -7.5061268e-01  -6.2426093e-01
  -3.3459869e-01  -9.8658750e-01
  -2.2548251e-01  -1.0369592e+00
  -3.6891656e-01  -8.8991904e-01
   8.1058502e-01  -9.3438529e-01
  -6.5833819e-01  -8.7061410e-01
  -5.8491270e-02  -9.9845778e-01
   2.1534779e-01  -1.2595259e-01
   4.5023407e-01  -5.3221668e-01
  -7.4053403e-01  -6.6093694e-01
   1.9262912e-01  -9.4141252e-02
   4.8822405e-01  -6.3303236e-01
  -1.6533214e-01   1.0509062e-01
  -1.7881980e-01  -4.3139095e-01
   2.2091137e-01  -8.3866726e-01
  -1.1390967e-01  -8.4940445e-01
  -3.6303816e-01  -8.1605137e-01
  -5.2448365e-01  -4.2372591e-01
   4.3974493e-01  -5.8635100e-01
   4.1874008e-01  -3.5644828e-01
  -2.8906137e-01  -7.2278687e-01
   1.1723780e-01  -1.0567570e+00
   5.4893906e-01  -7.8536131e-01
   1.2016256e+00  -2.9266332e-01
   2.6726562e-01  -1.3385301e+00
   3.1367712e-01  -6.2770844e-01
   3.2700113e-01  -6.2677481e-01
   7.0160202e-01  -4.7408115e-01
   1.7053654e+00  -5.1320639e-01
  -5.5070144e-01   9.8816039e-01
   1.8647888e+00  -6.9042167e-01
  -9.6514111e-01  -1.0381984e+00
   1.9218923e+00  -1.3171699e+00
  -1.0853227e+00  -1.4177991e+00
   1.1734847e+00  -1.5905848e+00
  -7.6245753e-01  -8.7129361e-01
  -1.1253515e+00  -1.0215369e+00
  -1.4125916e+00   1.6891490e-03
  -1.2646428e+00  -7.6573622e-01
  -7.2414927e-01  -3.2237065e-01
  -1.5863448e+00  -5.7984922e-01
  -4.9145588e-01  -2.3022440e-01
   1.0942497e-01  -6.3381593e-01
   2.1204757e-01   7.8270191e-01
   4.4108716e-01  -1.3389410e+00
   5.0440578e-01  -1.2927510e+00
  -3.1497566e-01  -1.2556699e-01
  -1.5274357e-01  -1.3405219e+00
   1.0945235e-02  -2.5926118e+00
   2.6849965e-02  -2.2902061e+00
   2.2825834e-01  -2.2541116e+00
  -3.4455237e-01  -1.3306425e+00
  -5.3173809e-02  -2.0353393e+00
  -1.4666216e-01  -1.2359220e+00
  -2.9455560e-02  -1.5481837e+00
  -1.0410040e+00   1.8495595e-01
   7.6033209e-01  -1.1540645e-01
   5.8868562e-01  -1.4264937e+00
  -4.5454002e-01   1.4592148e+00
  -1.8482743e+00   4.2060225e-02
  -2.2915953e-01  -2.8277060e+00
  -2.6843946e-01  -2.9572046e+00
  -6.3343490e-02  -2.9503936e+00
   1.1513543e+00  -2.7733997e-01
  -9.5356173e-02  -6.4612759e-01
   1.3386669e+00  -7.2414605e-01
  -5.0619954e-01  -2.7358005e+00
  -6.2790237e-01  -2.6018861e+00
   1.2951799e+00  -9.1857572e-01
  -6.4394628e-01   1.1372694e+00
  -6.0821365e-01   8.8624257e-01
  -7.2144453e-02   8.7875066e-01
   5.1512989e-01  -5.2844798e-01
   4.3944648e-02   4.6246980e-01
   9.1464247e-01  -1.4736865e+00
  -7.6833340e-02  -1.6986401e+00
   7.0252196e-01  -5.4996918e-01
   1.7151169e-01  -1.3241610e+00
   3.8189840e-01  -8.6137529e-01
  -8.2391270e-02  -1.2573275e+00
  -4.4015926e-01  -1.7300271e-01
  -5.7027308e-01  -2.1535126e-01
  -6.5385201e-01  -9.0312789e-01
   2.6792439e-01  -5.2320440e-01
   1.5023989e-01  -1.3444853e+00
   4.6578474e-01  -1.1406201e+00
   5.4457862e-01  -3.8936563e-01
   7.8595665e-01  -6.7134524e-01
   8.8713673e-02  -1.0178257e+00
  -1.0301902e-01  -1.0179516e+00
   7.1928311e-01  -5.4807773e-01
  -2.6632448e-01  -1.0842814e+00
  -8.2471591e-01  -6.1340673e-01
  -5.4888811e-01  -1.3752555e+00
  -2.1831293e-01  -1.5304046e+00
  -1.8190929e-01  -1.2152731e+00
  -3.0692560e-01  -1.2107073e+00
  -6.2278875e-02  -5.7173111e-01
  -9.2830604e-02  -5.1295132e-01
   8.8802036e-04   3.7393709e-02
   1.1950004e-01   2.7354351e-01
   3.6622487e-01  -1.1197619e+00
  -1.4792600e-02   2.3683480e+00
  -2.0553739e-01  -2.3173696e+00
   6.1846976e-02  -2.2528456e-01
  -1.5301077e-01   3.6375787e-01
   4.9255684e-02  -6.5923762e-01
  -4.8037538e-01  -2.5589543e+00
  -4.0640110e-01  -2.2965169e+00
  -2.0777415e-01  -2.8047488e+00
  -4.7372730e-01  -2.0348917e+00
   3.2465335e-01  -1.0844354e+00
   2.9794069e-01   2.2661640e-01
   5.6913436e-01  -2.1473309e+00
   1.5306272e-01  -1.8281768e+00
  -1.4388880e-01  -1.3389297e+00
  -2.6429346e-02  -3.9147736e-01
  -1.2600483e-01  -1.2594724e+00
  -1.4840593e-02  -2.8643622e-01
   4.7655603e-01  -7.0471240e-01
   3.0534514e-01   6.4722266e-02
  -1.3360780e-01  -1.6563632e-01
   4.1372684e-01  -1.7606143e-02
   2.2085860e-02  -3.6185071e-01
   7.0647887e-01  -7.3500718e-01
  -8.1670122e-01   2.9078922e-02
   5.5559604e-01  -1.1855949e+00
  -3.4127737e-01   1.3103620e-01
  -9.2028425e-01   8.3652985e-01
  -1.9409647e-01  -1.7793069e-01
   2.2398196e-02  -1.2638349e-01
  -3.6539732e-01   4.0403780e-01
   5.8034101e-01  -9.9353238e-01
  -7.1825168e-01  -9.4064276e-01
   3.1306431e-01  -5.5901057e-01
   1.5027832e-01  -1.0998964e+00
   4.0351676e-01  -1.1580361e+00
   2.7064204e-01  -3.6902360e-03
  -4.1924975e-01   5.6336704e-02
  -2.6181389e-01   3.9259684e-02
   6.0723570e-01   2.5560507e-01
   3.0580085e-01  -1.7128554e-01
  -6.2674590e-01  -9.3232863e-01
   4.6364310e-01  -4.8461126e-01
   4.1213113e-01  -8.8903018e-01
  -1.3201819e-01  -4.7029733e-01
  -2.8550132e-01  -2.3296074e-01
  -1.1816036e+00  -1.4543450e+00
  -2.2257445e-01  -1.0065850e+00
   8.9801073e-01  -3.7544744e-01
   5.6866906e-01  -6.4652156e-01
   3.6703390e-01  -2.5481254e-01
  -3.5624889e-01  -1.0647612e+00
   3.7909649e-01  -6.4991805e-01
  -4.8416348e-01  -8.3771353e-01
  -4.5095121e-01  -4.2399779e-01
  -6.0792031e-01  -1.0352217e-01
  -6.3951916e-01   3.5713680e-01
  -1.3421523e+00   6.0948499e-02
  -1.8549914e+00  -2.5559638e-01
  -1.3133206e+00  -1.0664011e-01
  -2.0936429e-01  -5.8946510e-01
   6.4522706e-01  -3.9253462e-01
   1.3069301e+00  -6.1178343e-01
   1.0509348e+00   2.7679648e-01
   1.2561418e+00  -9.8504373e-01
   1.1345487e+00  -1.2216222e+00
   1.7014792e-01   3.4588971e-01
   3.8047588e-01  -7.1830624e-01
   3.4974713e-01  -8.9549739e-01
   4.7629821e-01  -1.2004105e+00
   5.0837750e-01  -1.1439458e+00
  -1.3115611e+00   1.6751808e+00
  -4.4408329e-01  -2.1115353e-01
   1.4864850e+00  -8.6679987e-01
   1.0987013e+00  -4.8076252e-01
  -9.9437433e-02  -4.4501239e-01
  -1.2570069e+00  -1.0042193e+00
   2.3740127e-01  -1.0700381e+00
   7.4601212e-01  -5.7274149e-01
  -1.2778064e+00  -5.8588704e-01
  -4.9026556e-01  -5.7396710e-01
  -7.0944329e-01   3.8446553e-01
  -4.7366621e-01   1.9315177e-01
   6.8956802e-01  -1.9973536e+00
   8.4898961e-01  -1.0688285e+00
  -1.5048518e-01  -2.7973119e-01
   4.7731850e-02  -8.7830715e-01
   1.4668221e-01  -2.2372147e+00
  -2.6388798e-01  -1.8036600e+00
  -2.3068828e-01  -2.2024628e+00
  -1.1643124e-02  -2.2100220e+00
   1.7601935e-01  -2.2518034e+00
  -1.5336643e-01  -2.4652870e+00
  -8.9168706e-03  -2.0681536e+00
   9.3106325e-02  -2.0563514e+00
  -9.6306059e-01   1.9544908e-01
   3.7072978e-01  -1.2643375e+00
  -7.3253150e-01   5.9183767e-02
  -8.4073008e-01  -4.6810425e-01
  -2.2232578e-01  -5.3864980e-01
  -2.5423058e-01  -1.0081454e+00
   4.8418268e-02  -1.3800923e+00
   1.0809463e+00  -1.1460216e+00
   4.6741667e-01  -1.3477730e+00
   6.8787443e-01  -1.8937061e+00
   3.5749312e-01  -2.0272789e+00
  -8.5563982e-01  -2.9959026e-01
   8.6200241e-01  -6.6669105e-01
   1.6761661e-01  -1.0374383e-02
  -3.4606262e-01   8.8152391e-01
  -1.6570363e+00  -4.3910961e-01
   1.2727443e+00  -7.9927171e-01
   1.0713802e-02  -1.2664688e+00
  -2.9839950e-01  -2.7103660e+00
  -2.3776826e-01  -3.1281907e+00
  -3.4008894e-01  -2.9594725e+00
   1.4219183e+00  -1.4911086e+00
   7.2155684e-01  -3.7885840e-01
   4.3403626e-01   4.5069428e-01
  -8.0396969e-01   7.7894382e-01
  -3.1899861e-01   3.8632254e-01
   2.1057421e-01  -9.3052568e-01
  -2.1137837e-01  -6.2647869e-01
  -1.4026007e-01  -9.7877235e-01
   1.6325334e-01  -8.3908467e-01
  -5.9296541e-02  -1.3464506e+00
  -1.4185709e-01  -1.4486246e+00
   1.6301151e-02  -8.1769946e-01
   1.3003857e-01  -7.3904383e-01
  -8.1955453e-01   5.7524314e-01
   1.2416896e+00  -3.8091660e-01
  -1.0075160e+00   4.5425280e-01
  -6.8378217e-01   4.9343773e-01
  -9.6166070e-01  -8.1451075e-01
   4.0398671e-01  -4.4976692e-01
   1.6790143e-01  -5.1477959e-01
   5.6737737e-01  -9.7783185e-01
  -9.4157374e-01  -8.0572102e-02
   1.8226499e-01  -6.8758562e-01
   4.9340910e-01  -9.3428444e-01
   1.3574579e+00  -1.1486971e+00
   8.6740102e-01   2.2182198e-01
   1.1154914e+00  -4.2730520e-01
   4.0554166e-01  -1.2797333e+00
   1.5983538e-01  -1.0530000e+00
  -8.0034253e-01   5.4879535e-01
  -1.8066222e-02   6.4909593e-01
  -8.3909003e-01  -7.8987422e-01
   7.5554583e-02  -1.1381191e+00
  -3.8864005e-01  -1.1837943e+00
   7.5966637e-02  -1.5371713e+00
   1.6863814e-01  -1.5600549e+00
   1.7111516e-01  -9.7407070e-01
  -1.3609054e-01  -1.2365747e+00
  -6.5421149e-01  -2.6795975e-01
  -2.8920934e-01  -9.6557878e-01
   1.2704491e-02  -4.7321475e-01
   7.3401687e-02   3.6850600e-01
  -2.8142974e-01  -8.7115200e-01
  -4.0928055e-01   5.2148719e-01
  -4.5097382e-01   2.4890880e-01
   3.1241031e-01  -8.8045717e-01
   3.6779440e-01  -8.3267951e-01
   4.6147940e-01  -9.8805008e-01
   1.5638286e-01  -1.0077002e+00
   1.1626394e-01  -2.8425096e-01
   6.9049329e-02  -3.8413382e-01
  -3.0968006e-02  -1.5447728e-01
   7.2913560e-03  -9.1173713e-01
   1.4580258e-01  -9.1463383e-01
   9.2074967e-01   8.6447250e-02
  -6.7840646e-01   5.9803821e-01
  -2.5463032e-01   2.0791617e-02
  -2.1144221e-02   7.1705010e-01
   6.2847818e-02   3.3274758e-01
   1.9753677e-01   1.2848231e-01
  -1.3038410e-01   1.4184263e-01
   1.3742658e-01  -8.8812706e-01
   2.9656811e-01  -1.1251365e+00
   7.6576424e-02  -1.5043196e+00
  -7.9893642e-01  -1.1476666e-02
  -2.7202593e-01  -5.3814578e-01
  -2.4526850e-01   5.1323762e-02
  -7.4424674e-02  -1.1872835e-01
   2.1537063e-01  -2.6667166e-01
  -1.9992622e-01  -1.0101435e+00
   2.2666898e-01  -4.9359815e-01
   4.7706505e-01  -4.7418531e-01
   3.4225197e-01  -7.2628572e-01
   4.5693245e-02   2.2048736e-01
   4.6410680e-02  -1.6602319e-01
  -1.7849593e-01  -1.5817896e+00
  -6.5534524e-01  -1.6433759e+00
  -2.8386279e-01  -3.5652262e-01
  -5.8836437e-01  -3.3426348e-01
   7.3242485e-02   5.9854099e-02
   4.8261912e-01  -2.2864252e-01
   2.6541682e-01  -4.1343707e-01
   5.0948741e-02  -6.0399028e-01
  -4.5259082e-01  -5.8815268e-01
  -8.1158296e-01  -4.4624089e-01
  -1.0571077e+00  -3.0791492e-01
  -1.7306141e-01   3.7708362e-01
   6.9858641e-01  -3.3019128e-01
   3.4601246e-02  -4.1219722e-01
   8.9948396e-01  -2.7153990e-01
   6.6271800e-01  -4.5795764e-01
   7.0428012e-02  -9.7119390e-01
  -1.0100206e-01  -1.3403076e+00
   2.2952735e-01  -1.1736026e+00
  -2.0089207e-01  -4.0785338e-01
  -5.6293671e-01  -2.0405594e-01
  -2.8115847e-01   2.8667340e-01
  -5.1131482e-01  -5.1347647e-01
  -2.9205668e-01  -4.9327668e-01
  -3.5822440e-02  -9.6263217e-01
   5.3966827e-02  -5.8246382e-01
  -7.9179725e-01  -2.7878273e-01
  -4.1528906e-01  -7.3653092e-01
  -1.6545966e-02   2.0756719e-01
   8.9847418e-01   8.0713336e-01
   2.4583832e-01   7.8518257e-01
   6.4952790e-01   2.6381811e-01
  -1.3315618e-01  -1.2373127e+00
  -2.7801363e-01  -7.6875221e-01
   9.3531495e-01  -4.8123344e-02
   5.0038810e-01  -1.6723431e-01
   2.3547299e-01  -6.9673290e-01
  -1.1316788e+00  -8.7392519e-01
  -2.0715410e-01  -3.1798696e-01
  -7.4677927e-01  -4.3309967e-01
   2.7495224e-01  -9.0797250e-01
  -6.6344670e-01  -2.5047897e-01
  -5.7064642e-01  -7.4531892e-01
   7.0908170e-01  -5.5328134e-01
   4.2718960e-01  -5.8812047e-01
   5.3246602e-01  -7.2006050e-01
  -4.5523745e-02  -7.5945047e-01
   6.7789274e-01  -5.7759126e-01
  -2.9370633e-01  -3.9058859e-01
  -1.3164796e+00  -7.4911644e-01
   2.9443850e-01  -1.2929174e-01
   6.4450571e-01  -3.3717725e-01
   8.4156622e-01   2.1485620e-01
   5.7332228e-01  -6.0112708e-01
   2.0148920e-01  -1.0463033e+00
   4.6420403e-01  -1.5603020e+00
   3.3107701e-02  -1.8531283e-01
  -2.1180867e-01   9.8032442e-02
   5.7527590e-01  -7.7564510e-01
  -6.0629821e-01  -2.1973282e-01
  -5.3508022e-01  -1.1146154e+00
  -6.1082744e-01  -3.0058777e-01
   7.8113686e-01  -8.0389429e-01
   9.2509908e-01  -1.3747619e+00
   1.3276767e+00  -1.3788609e+00
   3.9036829e-01  -8.8113651e-01
  -6.6604744e-01  -1.2275529e+00
  -6.8070800e-01  -7.3088039e-01
  -2.5840330e-01  -4.6807561e-01
  -3.1808277e-01  -3.6122098e-01
  -8.1110173e-01  -4.7085230e-01
  -8.2570100e-01  -4.7842937e-02
  -6.1643529e-01  -1.6273955e+00
   4.7064020e-01   5.3175721e-01
  -3.8248117e-01  -5.7877943e-01
  -9.5707638e-02  -1.3247355e+00
   1.0868243e-01  -6.1592979e-01
   4.4824232e-01  -9.5950439e-01
   3.6843416e-01   1.0259562e-01
  -1.0352371e+00  -3.6912662e-01
   1.4866879e-01  -7.3959178e-01
  -2.0065363e-01  -1.0887485e+00
   3.7628290e-01   6.4714955e-01
   5.4053417e-01   1.0949474e-01
   7.8367302e-01  -9.5572482e-02
  -7.9450637e-03  -1.4667098e-01
  -8.0997072e-02  -8.4900608e-01
  -1.3826590e+00  -1.5421103e-01
  -2.0529763e+00   5.3946059e-01
  -1.0946816e+00   3.6619693e-01
   1.3970258e+00  -7.3331719e-01
   8.0424844e-01  -1.4428380e+00
   6.1495588e-01  -6.2358337e-01
  -4.7349388e-02  -1.2566331e-02
  -1.6488552e+00  -3.4161597e-01
  -1.8671880e+00  -1.2051042e+00
   1.2346347e+00  -1.1347183e+00
   8.3305298e-01  -1.1969223e+00
   1.1530982e+00  -1.2595198e+00
   6.3764430e-01  -1.0508860e+00
   1.1774864e+00  -8.9035312e-01
  -2.4747179e+00  -3.9729286e-01
   1.4617022e+00  -1.6784473e+00
   1.2545785e+00  -2.2848707e+00
   7.9085788e-01   1.3179564e+00
   9.3446490e-01   9.2518663e-01
   7.2758022e-01   4.5916286e-01
   9.6670114e-01   3.3058735e-01
   7.6448854e-01  -1.4130092e+00
  -1.1031480e+00   1.6651289e+00
  -2.3634993e-01  -1.2216619e+00
  -1.2115043e+00  -9.4303475e-01
  -2.0009427e-01  -1.3520313e+00
   4.5154152e-01  -2.0585667e+00
   4.5008159e-01  -2.3877921e+00
   1.9751834e-02  -1.5356263e+00
   3.9035784e-01  -1.7970340e+00
   8.0328842e-01  -1.3221019e+00
   3.6066539e-01  -1.4074290e+00
  -1.7556258e+00  -1.2526852e+00
  -1.2620283e+00   1.2473287e+00
  -8.9102880e-01  -5.2907410e-01
  -1.8061403e+00  -1.2685431e+00
  -8.9773106e-01  -1.8871541e+00
  -4.2467798e-01  -9.8522211e-01
  -1.3946353e+00  -1.0732426e+00
   1.9730739e-01   1.2443261e+00
   6.2614517e-01  -7.2316928e-01
   7.5131470e-01  -6.0797494e-01
  -7.2914238e-01  -2.6167311e-01
  -2.0945891e-02  -2.1251413e+00
   1.3165999e+00  -7.9963785e-01
  -9.4090588e-01  -1.7897433e+00
   7.8354168e-01  -9.1708948e-01
   4.6107041e-01   1.1646971e-01
   1.2280602e+00   2.1009652e-01
   2.6043793e-01  -2.1691880e+00
   3.4035932e-01  -3.2375429e+00
   2.4934215e-01  -1.2529713e+00
   1.3662819e+00  -8.8480562e-01
  -2.0397541e-01  -1.4683626e-02
  -2.9173612e-02   5.5951380e-01
  -3.4690536e-01  -4.5110693e-01
  -1.1040282e-01  -4.8746680e-01
  -3.3017163e-01   2.2207744e-02
  -4.2846637e-01   1.7931003e-01
  -2.8261736e-01  -6.0432444e-01
  -3.1075618e-01  -9.7667473e-01
  -2.7809635e-01  -8.8030830e-01
  -2.6405101e-01  -5.1471881e-01
   9.2099853e-02  -7.7828719e-01
   5.7697056e-01  -5.9438389e-01
   3.2080241e-01  -5.9636335e-01
   3.8471414e-01  -5.5508376e-01
   1.1403486e-01  -9.9587333e-01
  -2.7028767e-01   1.7222508e-01
  -3.0264054e-01   9.9857455e-01
   4.5909109e-01   7.0500267e-01
   2.4824770e-02   7.4557174e-02
   4.6953756e-01   1.0675866e+00
   4.0773552e-01   1.0735649e+00
   5.8399517e-01  -7.8123196e-01
   4.7981658e-01  -6.9302669e-01
  -7.8627283e-01  -2.3080651e-01
  -5.1380111e-01  -2.0911254e+00
  -1.0779703e+00  -2.0160766e+00
  -1.3374991e+00  -1.6663759e+00
   4.6263537e-01  -9.9937648e-01
  -3.1796644e-02  -2.4768156e+00
   1.2252239e+00   5.6579996e-04
   7.3518539e-03  -2.2559216e+00
  -2.5087373e-01  -3.3331141e+00
   1.8064239e-01  -1.3716077e+00
  -7.6042816e-01  -9.2229201e-01
  -9.6275962e-01  -6.7090950e-01
  -1.0736095e+00   9.2462843e-02
  -1.1180569e+00   1.5465026e-01
  -9.2889268e-01  -3.2786286e-01
   3.8860847e-01  -1.6653995e+00
  -3.5451992e-01  -5.7024654e-01
   8.1815089e-01  -3.1458888e-01
  -8.3078848e-01  -1.5421714e-01
  -2.3858459e-01  -5.8656512e-01
  -5.7111885e-02  -2.7128827e-01
  -6.9799293e-02  -3.5800563e-01
  -3.8493175e-02  -5.0917960e-02
   6.2361131e-01  -8.7954424e-01
   7.1233555e-01  -1.7563201e+00
   1.0309297e+00  -1.4716148e+00
   1.4260793e+00  -1.5144068e+00
   1.4333289e+00  -8.4226556e-01
  -9.3551704e-02   4.9597802e-01
  -3.4183486e-01   5.8659094e-01
  -6.9065303e-01  -1.9956570e-01
  -6.9279195e-01   1.8116368e-02
  -3.6326779e-01  -3.7996092e-01
   5.8290151e-01  -1.0628413e+00
   3.9397376e-01  -2.5012607e-01
  -3.2722047e-01  -2.2184704e-01
  -6.2151758e-01  -2.0797403e-01
   7.7338424e-01  -1.9163522e+00
   8.4646777e-01  -1.0884460e+00
   4.4425205e-02  -1.3341067e+00
  -6.7708532e-01  -5.1902896e-01
   1.7028049e-01  -2.4694485e+00
   9.9648973e-01  -5.6433056e-01
   2.4991654e-01  -3.5653431e-01
   6.1293458e-01  -8.8846583e-01
  -1.9884791e-01   2.5082627e-01
  -1.9865824e-01  -1.7764470e-01
   2.4558659e-01  -1.1707741e+00
  -7.0727050e-02  -4.4422193e-01
   1.1591325e-01  -9.2830356e-01
  -8.7592144e-01  -1.2141070e+00
  -8.7842669e-01  -2.5773511e+00
   6.7721260e-01  -1.4853226e+00
  -6.4815966e-01  -1.6124153e+00
  -5.7997999e-01  -1.7759364e+00
   1.1683444e+00  -1.9631851e+00
   3.8081298e-01  -7.7214021e-01
   5.7427012e-01  -3.5684625e-01
   8.0012646e-01  -3.0833378e-01
   3.6756899e-01  -5.1740451e-01
  -3.2705899e-01  -5.9241514e-01
  -1.1713028e-01  -3.7625857e-01
  -1.6631930e-01  -5.9312133e-01
  -6.3754583e-01  -4.4433390e-01
  -4.9391116e-01  -6.3461060e-01
   1.2301890e-01  -5.2863503e-02
   4.7264520e-01  -4.0817064e-01
  -3.8959134e-01  -1.2908264e+00
   6.8537724e-01   1.5403922e+00
   9.2915805e-02   2.0193510e-01
  -5.8702771e-02  -4.5903118e-01
  -1.3621149e+00  -2.3718868e+00
  -2.3390089e-01  -9.3433222e-01
  -3.7301794e-01  -9.6650704e-01
   2.7594999e-01  -1.6080469e+00
  -3.0523429e-01   7.5453250e-01
  -2.9714338e-01  -1.6140931e-01
   1.6930578e-01  -1.1224559e-01
  -1.5595238e+00  -2.0269527e+00
   3.5061166e-01  -5.3939817e-01
   1.1415437e+00  -9.6681444e-02
   1.2678610e+00  -8.7909131e-01
   9.9074048e-02   3.4381241e-01
  -2.6108307e-01  -1.9420955e-01
   1.7456024e-03  -1.9823481e-01
   4.9986773e-01   3.7471331e-01
   1.3489863e-01  -2.1255521e-01
  -1.0814515e+00  -2.0486684e+00
  -1.8467342e-01  -6.2845841e-01
   1.8357548e-01  -6.4829581e-01
  -6.4953904e-01  -1.0410501e+00
   8.8877151e-01   7.1483232e-01
   5.7796854e-01  -1.2256752e-01
   3.7969771e-01   1.0931153e-01
  -1.3892744e+00  -1.6179583e+00
   1.5850078e-01  -2.1219139e-01
   4.8493755e-01  -1.2843377e+00
   1.5698390e-01  -2.1793035e-02
  -5.8201606e-01  -1.5441936e+00
  -8.0428134e-01  -1.5997869e+00
   2.6564390e-01  -2.6170367e-01
   3.9714632e-01  -3.2058045e-01
  -5.5390861e-01   7.7839463e-03
  -7.3994454e-01  -1.0654218e-01
   7.3630289e-01  -3.6307124e-01
   3.6993420e-02  -9.9066473e-01
   3.8494880e-01  -1.6148309e+00
   1.7605091e-01  -1.2107936e+00
  -3.1016914e-01  -9.2807848e-01
  -1.1373174e-01  -1.2376275e+00
   2.8625259e-01  -7.0238376e-01
   3.2741990e-01  -4.6454325e-01
   1.0060729e-01  -5.2201980e-01
   3.9268541e-01  -6.0849306e-01
  -5.8328195e-01  -1.8557235e+00
  -1.0690988e+00  -2.7419891e+00
  -1.1699635e-01  -1.6783350e+00
  -3.9920439e-01  -1.9995826e+00
   3.6993317e-01   1.3693293e+00
   2.7119159e+00   6.6436533e-01
   1.8203484e+00   8.7642775e-01
   2.1664497e+00   4.6341147e-01
  -6.6794723e-01  -2.6502489e-02
   2.3853612e+00   6.1498860e-01
  -1.2106226e+00  -1.5407153e+00
   2.6838209e+00   7.1304760e-01
  -9.8729640e-01  -5.2155543e-01
  -1.1265457e+00  -1.3959544e+00
  -1.4056982e+00  -1.3799206e+00
  -1.5300129e+00  -7.1552300e-01
  -1.2640770e+00  -6.7983380e-01
  -1.7770476e+00  -1.7316254e-01
   1.1823508e+00  -7.2822881e-01
   1.8657258e+00  -8.6745668e-01
   1.5864574e+00  -3.9928303e-01
  -8.5408944e-02   1.3928378e+00
   1.1832326e+00  -8.1438482e-01
  -1.2282300e+00  -3.4090436e-01
   1.0854320e+00  -1.1016120e+00
   4.7527049e-01  -5.7948879e-01
  -3.1120503e-01   5.7734623e-01
  -5.0727780e-01  -4.7102381e-01
  -5.5389236e-01  -4.3674511e-01
  -1.1228033e+00  -1.2142727e+00
  -1.0021046e+00  -5.0281085e-01
  -3.6443718e-01  -1.4522244e+00
  -1.2384570e+00  -9.6096699e-01
  -9.6465282e-01  -1.3720332e+00
   8.4603444e-01  -5.9688114e-01
   7.5152646e-01   4.6084314e-01
   9.1847603e-01   3.0519314e-01
   8.1142198e-01  -1.4213808e+00
  -5.4607960e-01  -5.4680535e-01
  -2.3717061e-01  -1.0600311e+00
  -1.2616790e+00  -8.5644177e-01
  -2.9358082e-01  -1.3022257e+00
   4.7173262e-01  -2.0561979e+00
   3.6799082e-01  -2.3452613e+00
   1.7469786e-02  -1.5226945e+00
   3.8440017e-01  -1.7838830e+00
   7.9695784e-01  -1.3093920e+00
   4.2905026e-01  -1.4232344e+00
  -1.8846570e+00  -1.1846446e+00
  -6.6474975e-01  -5.7891186e-01
  -9.0714359e-01  -5.0725261e-01
  -1.4471004e-02  -2.7703018e-01
   3.6698923e-01  -1.3071529e+00
   3.1265636e-01  -5.4758878e-01
  -6.9169577e-01  -5.9138677e-01
  -2.2000546e-01  -3.9920301e-01
   3.8010600e-01  -7.1537866e-01
   3.5437753e-01  -1.1367964e+00
  -4.7271511e-01  -3.7785530e-01
  -3.2746616e-01  -8.1632341e-01
   7.4081009e-03  -1.0172068e+00
   2.2150930e-01  -1.0491770e+00
   4.5179310e-01  -1.1825021e+00
  -2.1806722e-01  -7.3646760e-01
  -2.8950689e-01  -8.3008755e-01
   7.2561792e-02  -4.3805923e-01
   1.7368557e-01   1.2755863e-01
  -1.0715940e-01   4.1825873e-01
  -4.2939900e-01  -9.8761704e-01
  -4.2297089e-01  -5.5939778e-01
  -1.5204816e-01  -9.7259934e-01
  -9.5787998e-01   4.8485738e-01
   2.0053860e-01  -1.1431372e+00
   3.7662918e-01  -1.1497853e+00
  -8.3266009e-02  -7.2967505e-01
  -5.0921888e-01   4.6896822e-02
  -1.2794797e-01  -2.0546637e-01
   2.0245177e-01   6.4696894e-02
   1.9735841e-01  -1.3843511e+00
   1.0637072e+00  -2.2470668e-01
   6.4204578e-01  -3.4389922e-01
  -1.7311269e+00  -3.9820061e-02
  -9.8186144e-01  -9.8313881e-01
  -9.9552775e-01   2.3831774e-02
  -1.1874377e+00   5.5669236e-02
   1.1950363e+00   1.4908689e+00
   9.5878489e-01  -4.6058654e-01
   2.0258664e-01  -2.6133387e+00
  -2.2653341e-01   4.5832246e-01
  -2.8086623e-01  -1.4669081e+00
   1.5107255e+00  -7.5263624e-01
  -1.0253152e+00  -8.5521714e-01
   9.0687009e-01  -6.1039728e-01
  -6.1047211e-01  -2.5274584e+00
   3.7988751e-02  -1.9043471e+00
   1.8157174e+00   2.3385244e-01
   1.2589217e-01  -1.6983851e+00
  -1.7431593e-01  -2.5517891e+00
   4.5985506e-01  -8.5613028e-01
   6.9534412e-01   2.8295733e-01
  -1.4691903e-01  -4.3553061e-01
   1.3533699e+00  -1.3721194e-01
   1.2773671e+00  -4.4535574e-01
   1.3312214e-01  -6.1939564e-01
  -4.2058992e-01  -6.3298536e-01
  -1.4463308e+00  -6.8942342e-01
  -1.4453634e+00  -5.0314247e-01
   6.0514287e-01   1.7928035e+00
  -1.8101286e-01   1.1411753e+00
  -5.2195031e-01   1.3633459e-01
  -4.9500335e-01   9.0819914e-01
   6.3915973e-01  -5.4953323e-01
  -1.7308167e-01  -1.0014230e+00
   3.7454900e-02  -1.6694930e+00
  -5.0835085e-01  -8.4100357e-01
  -3.8391982e-01  -1.2000853e+00
   1.4031906e-01  -7.8993935e-01
   1.1509774e-01  -6.8611396e-01
   1.2050529e-02  -5.6913758e-01
   4.4074559e-01   6.6154414e-01
   2.7334843e-01  -7.2603186e-01
  -6.6886507e-01  -5.3139517e-01
   4.8936110e-01   6.4743305e-03
  -9.0612029e-01  -8.7353402e-01
   7.7088960e-01  -2.4796987e-01
   3.2091850e-01  -4.4639763e-01
   2.2066287e-01  -5.9131781e-01
  -2.2684670e-01  -5.8129172e-01
  -1.4709830e+00  -8.7177993e-01
  -2.2989651e-01   2.5533193e-02
  -1.2476199e-01  -6.2964018e-01
   1.3960642e-01  -1.0588076e-01
  -4.3625490e-01  -1.2959356e+00
  -1.1402702e+00  -2.8350892e+00
   2.7940197e-01  -2.6704764e-01
   3.0521398e-01  -3.0919554e-01
   1.9082190e-01  -6.7636988e-01
   4.1313944e-01  -1.0063685e+00
   4.7581438e-01  -4.9775690e-01
   1.1531437e+00  -1.4254835e-01
  -1.6065838e-01  -2.3827905e+00
  -1.2828756e+00  -2.8070453e+00
   6.3690735e-01   1.3989195e-02
   5.7384680e-01  -3.8237447e-02
   6.7780464e-01  -7.0161243e-02
  -8.6836876e-01  -3.7939207e-01
  -4.5084239e-01   3.9644042e-01
  -6.9932913e-01  -1.2253204e+00
  -7.9230946e-01   3.6557969e-01
  -5.1536507e-01  -8.0778457e-01
  -1.0313886e-01  -7.4114809e-01
  -3.0129055e-01   4.4169406e-01
  -2.3464918e-02  -7.7250305e-01
  -7.1680059e-03  -7.7871163e-01
   5.3873212e-02  -6.5555895e-01
   3.8172749e-01  -8.2489894e-01
   1.0659134e+00  -1.8991271e+00
   4.2264496e-01  -9.1917175e-01
  -5.9531034e-01   7.6973751e-01
   1.2043325e+00  -5.9565960e-01
   1.2280959e+00  -1.0939768e+00
  -2.2732901e-02  -2.3372618e-01
   3.3047679e-01  -1.3276751e+00
   5.4630264e-01  -3.5735837e-01
  -7.5104662e-01  -5.0773233e-01
  -2.3521243e-01  -3.4959281e-01
   3.4379497e-01  -7.1506945e-01
   2.8922690e-01  -1.1181155e+00
   2.9450040e-01  -3.6720644e-01
  -5.0220313e-01  -3.1103857e-01
  -3.7002581e-01  -7.5546424e-01
  -4.8543070e-02  -9.8363421e-01
   1.6283789e-01  -1.0275227e+00
   3.8390069e-01  -1.1756615e+00
  -2.4985286e-01  -6.8595962e-01
  -3.3206796e-01  -7.8355513e-01
   6.7434142e-02  -4.2238636e-01
   1.6178012e-01   1.4140242e-01
  -6.8569765e-02   4.5244358e-01
  -9.0725550e-01   3.5163148e-01
  -9.6041818e-01  -1.7778896e+00
  -3.9952057e-01  -9.3757794e-01
  -4.8444274e-01   6.2329252e-01
  -4.7852203e-01  -6.0553544e-01
  -2.6082099e-02  -4.8560345e-01
  -2.6565764e-01   6.2335118e-01
   1.6615677e-03  -7.4285301e-01
  -2.0669678e-02  -6.4221818e-01
   1.9894731e-01  -5.2327679e-01
   3.2136425e-01  -7.0206305e-01
   8.9086530e-01  -1.8433167e+00
   3.2518462e-01  -8.1939149e-01
   3.3810594e-01  -7.3995850e-01
   6.9853561e-01  -7.0401455e-01
   7.6790384e-01  -1.1854716e+00
  -4.2020067e-01   3.1489032e-01
  -3.4389237e-01   1.3658347e-01
  -4.1420152e-02   3.4237184e-01
   1.3258369e-01  -1.0925387e+00
  -3.4044474e-02  -1.5357050e+00
   3.3089535e-03  -1.4260262e+00
   1.2669075e-01  -1.5512918e+00
  -6.4512481e-01  -1.7512562e+00
   4.2864430e-01  -1.5579385e+00
   7.7036522e-01  -6.7640622e-01
  -7.8154103e-03  -1.4775307e+00
   3.0904973e-02  -1.8543576e+00
  -1.1090386e-01  -9.5531480e-02
   8.6739381e-01  -1.2482187e-01
   1.2776976e+00  -9.1445359e-01
  -5.6613414e-01  -1.0740427e+00
   4.8523373e-01  -5.1122388e-01
   5.5040521e-01  -1.0664359e+00
   1.0677304e+00  -9.9239322e-01
   1.3523686e-01  -1.6651446e+00
   8.6414138e-01  -7.0708081e-01
  -1.3353916e+00   2.3749009e-01
   4.2673167e-01  -1.1622068e-01
  -1.0000825e+00  -1.2861468e+00
  -1.2202347e+00  -8.9943588e-01
  -1.4418238e+00  -8.0659584e-01
  -1.4279441e+00   2.4057249e-01
   2.8394260e-01   8.8629016e-01
   1.3979917e-01  -4.3430816e-02
   7.6076974e-01   5.8430031e-02
  -1.3509874e-01  -1.4883726e+00
   1.1438090e+00  -1.0437945e+00
  -8.3755877e-04  -1.6396596e+00
   1.0034453e-01  -1.5349136e+00
  -3.2419570e-01  -2.5002755e+00
  -4.6765679e-01  -2.4224948e+00
  -7.2932185e-02  -2.5208969e+00
   4.6118156e-01  -5.2110784e-01
   6.0447534e-01  -2.5399184e-01
  -7.4967331e-02  -4.7543486e-01
  -1.1164506e-01  -4.5462610e-01
  -1.0861877e-01  -8.9788853e-01
  -5.1947148e-01  -4.9244527e-01
  -2.5095426e-01  -2.6373417e-01
  -7.4107982e-01   1.7951987e-01
  -6.9390175e-01  -2.8154033e-02
  -8.1126562e-02  -9.5265123e-01
  -5.4220108e-01  -3.5300392e-01
  -5.1981101e-01  -1.3006557e+00
   5.5177532e-02  -8.9394489e-01
  -1.4634827e-01  -1.4960745e+00
   2.2929346e-01  -1.5950522e+00
   8.9244931e-03  -1.5932574e+00
  -3.0284142e-01  -1.9877847e+00
   3.2143687e-01  -1.3195082e+00
  -1.9640974e-01  -1.5034732e+00
   6.3217402e-01  -1.0684697e+00
   7.8719897e-01  -1.8013407e+00
   7.9317620e-01  -9.1466452e-01
   3.9633812e-01  -1.8179013e+00
  -1.8962450e-01  -4.8874076e-01
  -5.5457760e-01  -4.1115426e-01
  -4.2838435e-01   6.1624762e-02
  -4.7529943e-01  -5.9136720e-01
  -2.2868740e-01  -4.7777067e-01
   1.3814633e-01  -8.5231564e-01
   1.3580932e-01  -5.3402737e-01
  -7.6368881e-01  -6.7111074e-01
  -2.8596611e-01  -8.1920100e-01
  -1.2195376e-01  -3.2285561e-02
   6.6183425e-01   5.1280278e-01
  -5.8065934e-03   3.7550983e-01
   5.4103070e-01   7.5525581e-02
  -1.4182706e-01  -7.0414480e-01
   8.8987326e-01   1.4414861e-01
   4.3672272e-01   6.7113853e-02
   3.9239901e-01  -2.7167754e-01
  -1.0756525e+00   3.0781172e-01
  -6.5320747e-01   4.3519164e-01
  -3.9521718e-01   6.1426195e-01
  -1.2782108e+00   3.4836223e-01
  -1.0839719e+00   3.8376502e-01
   7.3982084e-02  -3.0248380e-01
   5.6124866e-02   1.4863496e-01
   4.4437236e-01  -1.8220336e+00
   1.9856463e-01  -1.9999023e+00
  -1.9312234e-01  -1.9537926e+00
   1.7381222e-01  -2.0703106e+00
   8.7717876e-01  -1.3412026e+00
   9.5884315e-01  -1.4890358e+00
   1.1801492e+00  -1.7043925e+00
   1.3901754e+00  -2.2004531e+00
  -6.7382046e-01   4.9432396e-01
  -4.9430648e-01  -7.4570613e-01
  -3.4110891e-01   4.5275146e-01
   4.1966779e-01  -2.1438676e+00
   6.5719809e-02  -2.8424614e+00
  -6.7627523e-01  -9.2362532e-01
  -8.3622213e-01  -9.8521148e-01
  -7.1078034e-01  -7.1707851e-02
  -7.0822420e-01  -3.6047536e-01
  -4.2371306e-01  -6.6909788e-01
   8.9775523e-01  -2.1235935e-01
   2.4766161e-01  -5.9043633e-01
   1.5266132e+00   2.3457881e-01
   1.0332128e+00   5.9910043e-01
  -5.2877811e-01  -1.7613500e+00
  -1.0304522e+00  -1.5455854e-01
  -1.4473438e-01  -8.0118944e-01
  -7.1497223e-01  -3.0226794e-01
  -5.0921694e-01  -1.2262527e+00
  -4.5994454e-02  -6.6175921e-01
  -1.0250745e-01  -1.3469722e+00
   2.8628309e-01  -1.3716181e+00
   8.9424132e-02  -1.3820067e+00
  -1.4115426e-01  -1.8395720e+00
   3.2397639e-01  -1.0843570e+00
  -1.3238480e-01  -1.3484214e+00
   5.7664100e-01  -7.7481309e-01
   8.7341555e-01  -1.4647416e+00
   7.0857146e-01  -5.9604725e-01
   4.9188316e-01  -1.5560587e+00
   2.5688907e-01   1.2300025e-01
   2.5597562e-01  -3.9707776e-01
  -1.1098861e+00  -6.4834530e-01
   4.4630004e-01   2.7449692e-01
  -3.8362801e-02  -8.8439563e-02
  -2.3356258e+00  -7.6734780e-01
   6.8279453e-01  -2.7411736e-01
   1.3045603e+00  -9.4111442e-01
   6.1424074e-01  -5.4309292e-01
  -6.3294466e-01  -1.1461040e+00
   5.2982573e-01   8.9978611e-01
  -4.9431547e-02   1.9353463e-01
   2.9188697e-01  -1.9614430e-02
  -2.3043644e+00  -3.3339798e-01
   1.5921213e-01  -4.2383026e-01
   1.1536280e+00  -5.4117058e-01
   7.7530214e-01  -1.2390603e+00
  -4.9140647e-01  -1.8651967e+00
  -9.0251178e-01   1.0261463e-01
  -8.3916271e-01  -9.1751138e-02
  -9.7097224e-02  -8.6417979e-01
  -6.2670624e-01  -3.7338202e-01
  -4.2848929e-01  -1.3141297e+00
   3.3364891e-02  -7.8315168e-01
  -5.3649861e-02  -1.4177715e+00
   3.2080711e-01  -1.4388722e+00
   1.1890941e-01  -1.4892194e+00
  -1.0609949e-01  -1.9442808e+00
   3.5150196e-01  -1.1402669e+00
  -6.9218167e-02  -1.4631550e+00
   6.4111860e-01  -8.6407385e-01
   8.7041563e-01  -1.6457637e+00
   7.3511733e-01  -6.4995661e-01
   5.4310631e-01  -1.6469596e+00
  -2.6282808e-01  -2.1056344e-01
   6.8249016e-01  -1.8638698e-01
  -3.3671733e-01   2.7864983e-01
   1.1864410e+00  -1.1147899e+00
  -7.2751148e-01   3.1141568e-01
  -2.3134634e-01  -3.6815158e-01
   6.3018233e-01  -2.3973066e+00
  -7.7228686e-01   8.6084291e-01
  -5.5665111e-01  -2.4431424e-01
   1.2398529e+00  -2.7955988e+00
  -3.6240470e-01  -1.2668498e+00
  -3.9487025e-01  -3.0072005e-01
   9.3714668e-01  -2.4999369e+00
  -1.0314969e+00  -7.2246842e-01
  -5.6308491e-01  -1.2046904e+00
   1.5652805e-01  -1.6921055e-01
   1.4179887e+00   9.4721459e-02
  -1.4302170e+00  -2.2694757e+00
  -1.4878762e+00  -2.6315138e+00
   9.3285716e-01  -9.8687830e-01
   9.7380422e-01  -4.0580203e-01
  -3.4742676e-01  -3.9782223e-01
  -7.7470248e-01  -9.4697283e-01
  -3.1866340e-01  -6.7915345e-01
   2.9647510e-01  -7.5553309e-01
  -7.7055466e-01   1.7441287e+00
  -6.0532656e-01  -1.3830946e+00
  -9.6179773e-01  -1.6959016e+00
   2.1963417e-01  -6.5406226e-01
  -2.0887349e-01  -9.1303890e-01
  -2.2898848e-01  -7.2690243e-01
  -1.2838863e-01  -9.3630601e-01
   6.5663864e-01  -3.5864169e-01
   2.5048116e-01  -5.1120229e-01
   6.0162199e-01  -7.7906071e-01
   7.7000868e-01  -1.2012557e+00
   1.5498625e+00  -1.3663320e+00
   8.1932026e-02   1.3407739e+00
   5.2082255e-02   3.8177185e-01
   6.5251507e-01   5.7566142e-01
   8.6460738e-02  -1.4099638e+00
  -1.0963008e-02  -1.0994667e+00
   6.1842358e-02  -1.9337109e+00
   1.1148387e-01  -1.1891776e+00
   1.5413295e-01  -1.0999259e+00
   3.0735886e-01  -2.3281834e+00
  -2.8732338e-01  -2.0364391e+00
  -5.2151435e-01  -3.0503805e+00
  -6.8800739e-01  -3.4647508e+00
  -4.6166795e-01  -1.2123997e+00
  -4.1788676e-01  -1.5996373e+00
  -2.6798328e-01  -7.6585503e-01
  -6.3377817e-01  -8.6504093e-01
   2.1219896e-01  -1.5966613e+00
   2.9790708e-01  -2.3430985e-01
   7.4654731e-01  -1.7284333e-01
  -4.1981833e-01   4.9520303e-02
   2.8535217e-01  -1.7173004e+00
  -3.1828170e-02  -1.7785009e+00
  -3.4664059e-01  -1.5255357e+00
   7.7383610e-01  -4.7694500e-01
   6.9198963e-04  -1.9206411e+00
  -5.5003880e-03  -1.1893514e+00
   3.8976184e-02  -1.7027016e+00
   2.8498023e-01  -2.8661459e+00
  -5.5386393e-02  -7.8006686e-01
   6.3537920e-01  -4.3914631e-01
   7.6982030e-01   5.7054900e-01
   8.6035444e-01   3.8416374e-01
   6.4428376e-01  -1.5213492e+00
  -7.6522375e-01  -3.1843727e-01
   7.5688782e-01  -9.6355687e-01
  -1.4387283e+00  -6.6160033e-01
  -5.7028137e-01  -1.0853280e+00
   3.8476903e-01  -1.9486735e+00
   2.3007415e-01  -1.3965293e+00
  -1.4301368e-01  -1.3880586e+00
   1.9116507e-01  -1.6474673e+00
   5.8459364e-01  -1.2388059e+00
   3.7231510e-01  -1.3623797e+00
  -2.1418020e+00  -8.6740956e-01
  -6.9287096e-01  -4.3413050e-01
   3.2227760e-01  -2.3892370e+00
   6.6040983e-02   1.0620975e-01
   1.1705523e-01  -1.3677140e-01
   1.0774271e+00   1.5317439e-01
   1.7244009e+00  -4.4110096e-01
  -6.5846773e-02  -1.3049163e+00
   4.6924481e-03  -1.3917495e+00
  -1.7720357e-01  -1.5423207e+00
   2.1520278e-01  -1.6385300e+00
   8.1466078e-01  -1.5646390e+00
  -1.8774866e-01  -1.6965874e+00
  -1.1327099e+00  -2.9935010e-01
  -4.9215228e-01  -1.3530001e+00
  -3.3782985e-01  -1.5595573e+00
  -6.7752823e-01  -1.2723386e+00
  -9.4846086e-01  -1.2917389e+00
   8.4401120e-01  -5.2053637e-01
   7.0227405e-01   5.0690872e-01
   9.0726426e-01   3.4679143e-01
   8.5182899e-01  -1.5513999e+00
  -5.4601481e-01  -5.5898520e-01
  -1.5821286e-01  -1.2237395e+00
  -1.2475785e+00  -9.4962338e-01
  -2.5863550e-01  -1.2884260e+00
  -4.0770676e-01  -1.6539803e+00
   4.4689904e-01  -2.3160814e+00
   8.9657267e-02  -1.5196541e+00
   4.6468472e-01  -1.7635066e+00
   8.5460249e-01  -1.2709054e+00
   5.1858915e-01  -1.4099298e+00
  -1.8597845e+00  -1.2532645e+00
  -6.2326676e-01  -6.1006405e-01
  -5.7861148e-01  -1.6742667e+00
  -4.2545261e-01   4.9835394e-01
   1.6049617e-01  -8.8676856e-01
   3.1032720e-01  -6.9126038e-01
   5.7640275e-02  -1.0784121e+00
  -1.4294954e-01  -1.5022903e+00
  -4.4400530e-02  -1.4762194e+00
   2.6035391e-02  -1.5167600e+00
  -7.5737774e-01  -1.6941043e+00
   3.1305710e-01  -1.5510823e+00
   7.1811389e-01  -7.2801624e-01
  -1.1084993e-01  -1.4459188e+00
  -1.0463969e-01  -1.8243390e+00
  -7.6055133e-01  -9.3045386e-01
  -9.7683944e-01  -6.9055776e-01
  -1.1286289e+00   7.8002313e-02
  -1.1813797e+00   1.4024840e-01
  -9.1536840e-01   9.1050493e-01
   4.4127448e-01  -1.5897911e+00
  -3.6130940e-01  -5.3396350e-01
   8.0106856e-01  -2.0454497e-01
  -8.6470981e-01  -1.5419579e-01
  -2.4035440e-01  -5.4550089e-01
  -7.5079880e-02  -2.2386175e-01
  -8.4322707e-02  -3.0888773e-01
  -9.6056216e-02   1.6821420e-02
   6.4127161e-01  -7.5360628e-01
   7.8752337e-01  -1.6348255e+00
   1.0823758e+00  -1.3318107e+00
   1.4890733e+00  -1.3543741e+00
   1.4420130e+00  -6.7807776e-01
  -4.6022272e-02  -1.3983687e+00
  -2.6518862e-01  -2.5142143e+00
  -6.8982125e-02  -1.1481327e+00
  -1.3864098e-01  -1.4443765e+00
  -4.5547244e-02  -1.5919368e+00
   5.1426088e-01  -1.0659000e+00
   7.4045707e-02  -1.4145368e+00
   4.8775597e-01   2.0057262e-01
  -7.5807458e-02  -1.8829023e+00
   3.7591003e-01  -1.4268694e+00
  -1.7804632e-01  -2.0770822e+00
   3.8563090e-01  -3.6683687e-01
   1.1079065e-01  -1.1927219e+00
  -1.4067131e-01  -1.2193212e+00
  -5.0515097e-01  -5.3871392e-01
   4.6336382e-02  -5.1139428e-01
  -5.3067323e-01  -1.0251486e-01
   6.4751850e-01  -9.9638882e-01
   1.4478153e+00  -1.1235045e+00
   2.3995061e-01  -9.0436365e-01
   3.2208842e-01  -8.8581807e-01
  -1.1652553e-01  -1.3193727e+00
   3.2531752e-01  -1.3707645e+00
   4.1577314e-01  -1.5590875e+00
   5.4805249e-01  -1.7449788e+00
  -1.4429710e-01  -1.5206425e+00
  -1.3024519e+00  -2.8063185e-01
  -3.7623489e-01  -1.3461067e+00
  -5.2642670e-01  -1.6682533e+00
  -7.8123111e-01  -1.2919800e+00
  -6.9934873e-01  -8.6902066e-01
  -3.4626025e-01  -1.4127917e+00
   8.6095330e-01   1.2024929e+00
   1.5099575e+00   5.9491523e-01
  -1.1291938e+00  -1.7281574e-02
  -7.1285599e-02   1.7166711e-01
  -1.8851697e-01  -1.6678695e+00
   4.3350244e-01  -2.1993668e+00
  -1.0726785e-01  -2.5269839e+00
   2.2554536e-01  -2.6095462e+00
   2.8374474e-01  -2.4390802e+00
   3.8407134e-01  -1.9821993e+00
  -9.6225959e-01  -2.2790941e+00
  -5.1044397e-01  -2.2834666e+00
  -2.4860470e-01  -1.5052976e+00
  -1.3394192e-01  -1.1359674e+00
  -1.2971216e+00  -1.1687755e+00
   4.9059573e-01   1.9057607e-01
  -1.4230332e+00  -2.1696646e-01
   1.1450933e+00   1.0797649e+00
   7.2116098e-01  -8.1207115e-01
  -1.4118578e-01   1.6714165e-01
  -3.7960914e-01   1.6717137e-01
  -6.8192288e-01  -1.6601292e+00
   1.2080965e+00  -1.0695412e+00
  -1.3322757e+00  -1.0346533e+00
  -1.0911717e-01  -7.0516553e-01
  -2.9993206e-01  -2.1867721e+00
   1.5951959e+00  -1.5764094e-01
  -2.0080250e-01  -1.9853491e+00
   4.7721365e-01  -5.3498586e-01
   2.2764397e-01  -1.1950363e+00
   3.5608987e-02  -1.4535352e+00
   3.0009106e-01  -1.4199634e+00
   2.2153556e-01  -5.3107436e-01
  -9.5191696e-02  -2.5021586e-01
   6.9249258e-01  -9.2986477e-01
  -4.4605109e-01  -1.5310031e+00
  -4.3337456e-01  -9.8996534e-01
  -4.1674842e-01  -1.2343586e-01
   5.1710215e-02  -5.6534983e-01
  -9.9862073e-02  -5.3568779e-01
   2.0570604e-01  -1.0866698e+00
   7.3654504e-01  -1.2433387e+00
  -4.3043452e-02  -1.5310573e+00
  -2.6556707e-01  -3.7683119e-01
  -3.1880490e-01  -3.6239108e-01
   1.4873098e-01  -1.9408708e-01
  -2.7377720e-01  -5.0977620e-01
  -7.9580515e-01  -6.6999533e-01
  -6.2675251e-01  -1.5941685e+00
  -6.6719348e-01  -9.8003164e-01
  -8.2886952e-01   3.5371424e-02
  -6.4751667e-01   3.2360004e-01
  -7.0044226e-01  -2.1178163e-01
  -5.0593524e-01  -8.7512895e-01
   3.9578035e-01  -7.1940628e-02
  -7.2144188e-01  -5.0091639e-01
   2.4957594e-01  -1.1946957e+00
   1.3038030e-01  -1.1198259e+00
   3.6298493e-01  -1.2399325e+00
   6.4198021e-01  -1.3580890e+00
   1.0576590e+00  -1.2746244e+00
   6.8776823e-01  -1.0731221e+00
   6.6883481e-01  -3.9186243e-01
   1.2989929e+00  -9.0064684e-01
  -5.5653105e-03  -1.1597627e+00
  -2.1647787e-01  -1.2807138e+00
  -3.8960581e-01   1.6167513e-01
  -3.5760271e-01  -6.6370051e-02
  -3.2679390e-01  -4.3773840e-01
   4.4425145e-01  -2.1925138e-01
  -3.0131059e-01  -3.7170746e-02
   4.4908705e-01  -8.4587837e-01
   2.9693609e-01  -1.6967884e+00
   4.7121336e-02  -8.4366568e-01
   4.2135358e-02  -1.3763310e+00
   6.6905890e-01  -4.5323897e-01
  -3.5123399e-01  -1.4618599e+00
   6.1030318e-01   6.6085137e-02
  -5.3762109e-01  -1.0595254e+00
  -1.2984229e-01  -2.7970580e-01
   4.2965135e-01  -8.9889462e-01
   8.6655291e-01  -5.8628890e-01
   2.3402159e-01  -9.3197619e-01
   5.5421656e-01  -1.2060175e-01
  -6.0590583e-02  -4.7272672e-01
   1.3927902e-02  -1.9385774e-01
  -4.0055660e-01  -8.8504172e-01
  -4.4486248e-01  -1.0957708e+00
  -5.1847212e-01  -6.2482292e-01
  -2.3706584e-02  -5.4177606e-01
  -2.7397900e-02  -7.8599502e-01
  -1.6100088e-01  -1.5934249e+00
  -6.5111325e-02  -1.1701187e+00
  -3.3951165e-01  -1.2536570e+00
  -3.7815357e-01  -3.3750441e-01
  -5.9363333e-01   1.7987779e-01
  -6.7012467e-01   6.3128525e-01
   5.2807539e-01   1.2798852e-01
  -6.0808969e-01  -7.1957960e-01
  -3.9399474e-01   8.2354942e-01
  -1.9066440e-01  -4.5696192e-01
  -2.5471594e-01  -3.2058960e-01
   5.7255267e-01  -1.1437424e+00
   8.3036590e-01  -1.1030855e+00
   6.6051437e-01  -2.8915740e-01
   7.3291686e-01  -4.8920997e-01
   4.5436087e-01  -9.2658355e-01
  -8.8484845e-01  -8.3046769e-01
  -1.5216554e-01  -1.8435786e+00
  -1.3448104e-01  -1.9633506e+00
   3.7179970e-02  -1.7470814e+00
   4.4490535e-01  -1.9497989e+00
   5.9638283e-01  -1.1162671e+00
   4.2681319e-01  -1.4299384e+00
  -9.4994224e-01  -1.4861314e+00
   6.0800295e-01  -2.0931973e+00
  -6.1345464e-01  -1.1530173e+00
   6.4783178e-01  -6.2599421e-01
  -1.0058520e+00  -8.4484675e-01
  -3.9562616e-01  -9.5172665e-01
  -1.8178874e-01  -1.5537929e+00
  -3.7905977e-01  -2.4000477e+00
   6.0944069e-01  -1.6443352e+00
  -6.1159611e-01  -1.9559497e+00
   4.7282115e-01  -5.6948487e-01
   3.2937057e-01  -1.7050328e-01
  -3.9160498e-02  -5.7742333e-01
   4.9720481e-01   5.8981326e-01
  -1.1387815e-02  -3.4397896e-01
  -3.1453863e-01   1.6129645e-01
  -5.4633269e-01   1.5458297e-01
  -6.4381624e-01  -2.6101235e-01
   5.7472867e-02  -4.0442825e-01
   2.0791053e-01  -4.2096604e-01
   3.8801123e-02  -8.8794551e-01
   2.7404755e-01  -1.7396019e+00
   5.4233651e-01  -1.0181069e+00
   7.4608427e-01  -1.2803488e+00
  -3.6196528e-01   5.7987865e-01
  -3.1534746e-01  -8.7704733e-01
   9.3123741e-02  -1.1795961e+00
  -3.0468162e-01  -3.9821737e-01
  -1.7200829e-01  -6.7388208e-01
  -5.1511790e-03   5.5490942e-02
  -3.2387257e-02  -5.6705105e-01
  -7.2258385e-03  -8.1270807e-01
   9.1718982e-02  -9.8279667e-01
  -8.4911759e-02  -6.5874774e-01
  -1.6953143e-01  -4.4126651e-01
  -3.3161674e-01  -6.1520152e-01
  -3.6547588e-01  -7.0498336e-01
  -1.2977253e-02   4.2864579e-01
   1.5569195e-01  -8.0685798e-01
   6.4385631e-01  -1.1166905e+00
  -2.6954649e-01  -1.6211107e+00
   3.7163312e-01  -1.9548906e-01
   7.1483710e-01  -1.6983642e-01
  -1.4661070e-01  -1.4417788e+00
  -4.2370141e-01  -1.4678786e+00
   2.1698010e-02  -6.4984572e-01
  -1.2562841e-01  -1.0040904e+00
  -8.6240385e-01  -1.1264264e+00
   2.4439132e-02  -1.2158049e-02
   1.7460129e-02  -7.4549335e-01
   1.6517582e-01  -5.9557114e-01
   3.6375248e-01  -7.3498294e-02
   9.3420191e-01  -6.2080118e-01
   8.8170362e-01  -4.3117489e-02
   1.0905968e+00  -4.6186128e-01
   4.7444154e-01  -8.6564266e-01
  -6.0248885e-01  -2.4074026e-01
  -6.1837094e-01  -1.3098180e+00
  -5.6226024e-01  -7.3203042e-01
  -2.7095723e-01   1.7191223e-01
  -3.6104778e-01   4.9484894e-02
   7.4484515e-01  -3.6647935e-01
   5.0238326e-01  -5.7062573e-01
   8.8203187e-01  -2.5599263e-01
  -8.3862587e-01  -4.5246561e-01
   8.3892247e-01   7.0000440e-02
  -7.2182036e-01  -1.3186271e-01
  -5.9391352e-01   2.5671216e-01
  -3.8382805e-01  -5.6190615e-01
  -9.0904358e-01  -7.3239487e-01
   3.4272590e-01  -6.1439157e-01
   5.1422983e-01  -5.3464066e-01
   9.3067173e-01  -9.3001311e-02
  -5.1912134e-01  -5.6126403e-01
  -4.2631798e-01  -4.0865415e-01
  -1.9304508e-02  -5.1507966e-01
  -3.4383498e-01  -3.7829123e-01
   4.6758620e-01  -8.1825278e-01
   7.0774460e-01  -8.7851959e-01
   1.0674632e-01  -2.6717213e-01
   7.6483609e-01  -6.5634328e-01
   4.5271797e-01  -3.5197345e-01
   1.7845688e-01   4.4505198e-01
   1.9946937e-01  -5.9690182e-01
  -3.5359721e-01  -1.0761158e+00
   5.1366425e-02  -8.8498501e-01
  -3.3148222e-01  -1.4069858e+00
   6.1590466e-02  -1.2407804e+00
  -2.2720985e-01  -7.3366989e-01
   2.9247025e-01  -7.1758913e-01
  -5.3365475e-01  -1.0723152e+00
  -9.8897954e-01  -1.2500228e+00
  -3.6823241e-01  -7.9027146e-01
  -4.7982861e-01  -1.1232964e+00
   1.1888122e+00  -1.1626153e-01
   3.2584586e-01  -8.5189249e-01
   6.9004673e-01  -3.1395684e-01
   6.2814579e-01  -3.0123323e-01
   6.8615986e-01   6.6430851e-03
   2.8553293e-01  -3.0296952e-01
  -7.3994955e-02  -7.9820698e-01
  -1.3256757e-01  -6.0107586e-01
   1.1600287e-01  -2.1848294e-01
  -2.6486198e-01  -4.2751481e-01
  -1.9949913e-01  -8.3758806e-01
  -1.0218119e-01  -8.0689850e-01
   2.4427518e-03  -8.9003080e-01
  -2.9154528e-01  -7.3641995e-01
  -5.7174525e-01  -8.9056981e-01
  -4.9642411e-01  -3.6749791e-01
  -4.5358467e-01  -1.9218060e-02
  -1.3365849e+00   2.0949736e-01
   1.2771334e+00  -3.4127754e-01
  -3.1628846e-01  -9.6169769e-01
  -1.0370041e+00  -5.3543715e-01
  -1.2024089e+00  -3.8128656e-01
   1.3039285e+00   1.9447285e-01
  -1.4711164e-02  -5.8630809e-01
   1.5510578e+00  -3.0477711e-01
  -2.3732228e-01  -1.1098303e+00
   4.0287759e-01  -7.8563779e-01
   6.0053460e-01  -8.2813220e-01
  -1.6558386e+00  -9.5153654e-01
   2.4537943e-02  -4.7848834e-01
  -7.1130842e-01  -7.8129677e-01
   1.4812005e-02  -7.3769214e-01
  -6.6971874e-02  -1.0464888e+00
   1.2819990e-01  -9.6339571e-01
   9.1908124e-02  -9.1116159e-01
  -1.5966621e-01  -1.0066630e+00
   1.0868323e-01  -3.9275130e-01
   6.4659786e-02  -7.2682912e-01
  -2.0576286e-01  -1.0400829e+00
  -6.6386263e-02   1.2317198e+00
  -6.9398914e-01   6.9404144e-01
  -1.1802575e-01   7.1280042e-01
   5.4878480e-03   1.1440674e+00
   1.4775412e-01   1.3330106e-01
   2.3380339e-01  -5.4046728e-01
  -3.1665429e-01   6.5341451e-01
  -1.0664060e-01   3.6717053e-01
   1.1012071e+00   3.3753582e-01
  -1.4760646e-01  -7.4734330e-01
   1.3887878e+00  -7.5255243e-01
   1.5537486e+00  -3.4891851e-01
  -6.9324592e-02   4.4633278e-01
  -1.6027631e-01   1.1270026e+00
   2.7016613e-01  -1.2611309e+00
  -1.0671613e+00   7.0838991e-01
   3.0259468e-01   2.0364997e-01
  -8.9631922e-01  -5.5001621e-01
  -7.9231421e-01  -1.2578768e+00
  -1.0513269e+00  -1.5086460e+00
  -1.1372869e+00  -1.4587184e+00
  -3.4613380e-01  -1.3979498e+00
   4.3034364e-01  -2.1544538e+00
   8.7887779e-01  -1.2641715e+00
   6.5111068e-01  -1.5489928e+00
   5.8970159e-01  -1.6801389e+00
  -5.4518771e-01  -1.1079476e+00
  -3.5296595e-01  -1.2133311e+00
   1.3361272e-01  -1.4158679e+00
  -2.2838075e-01  -1.5789016e+00
  -3.8536585e-01  -2.3432107e-01
   5.2631631e-01  -4.0887868e-01
   1.0635966e+00  -3.1740447e-01
  -8.5938852e-02  -1.1202918e+00
  -6.1154043e-01  -1.9554808e+00
  -4.6074832e-01   2.0782764e+00
   2.2524135e-01  -1.3760645e+00
   7.1344861e-02  -1.1633141e+00
   1.4624654e-01  -5.3383142e-01
  -4.1418254e-02   4.2428609e-01
  -2.8451695e-01  -7.4137287e-01
  -1.2691019e+00  -3.3557119e-01
  -3.2794207e-01  -4.4016128e-01
   4.5106551e-01   4.5422531e-02
   1.0325347e-02  -4.2828220e-01
  -6.8727635e-01  -3.9713661e-01
  -3.3185927e-01  -4.9438549e-01
   1.4138118e+00   5.2157336e-01
   8.3793756e-01  -1.2976945e-01
  -4.9242842e-01  -4.9391157e-01
  -3.9307156e-02  -6.4021432e-01
   6.4170146e-01  -3.3735266e-02
   7.7590381e-02  -1.1096868e-01
   1.4894577e-01  -2.0146173e+00
   5.7134849e-01  -2.4041478e+00
  -1.4630976e-01  -1.1000151e+00
   6.1507617e-01  -7.8734097e-02
   3.4628206e-02  -1.0103602e+00
  -4.0466836e-01  -1.0577950e+00
  -5.3101974e-01  -1.4384828e+00
   2.5808030e-01  -2.0293521e+00
  -2.5266045e-01  -1.5882079e+00
   6.6482395e-02  -1.6517330e+00
   3.3247772e-01  -2.2722238e+00
  -9.5421807e-02   6.2506519e-01
  -2.1419000e-01  -1.7560086e+00
  -4.2848961e-01  -1.3596487e+00
   7.5472136e-02  -1.8378984e+00
  -2.9751434e-02  -1.2472228e+00
  -2.2409137e-01  -7.4300689e-01
   9.2413395e-02  -1.2249352e+00
  -3.1076919e-01  -4.4383591e-01
  -2.0524034e-01  -6.9382359e-01
  -3.3352281e-01  -2.8794387e-01
  -6.6407240e-02  -5.8577960e-01
  -1.5574017e-02  -8.4863163e-01
   1.0099585e-01  -9.8645682e-01
  -1.1942519e-01  -6.5091233e-01
  -2.0656298e-01  -4.5340827e-01
  -3.6121074e-01  -6.3924883e-01
  -3.9601930e-01  -7.0242142e-01
  -2.9412083e-02   3.9484472e-01
   2.1539534e-01  -7.6591406e-01
   5.9291233e-01  -1.1800049e+00
   2.4718817e-01  -2.6507927e-01
   3.4108315e-01  -2.1828867e-01
   6.7824704e-01  -1.8621751e-01
  -7.0835202e-01  -5.0117543e-01
  -7.5591531e-01  -5.7422332e-01
  -2.8763918e-01  -3.6612032e-01
  -5.1743648e-01   8.7871457e-01
  -8.3590815e-02  -9.9519881e-01
  -2.1290335e-01  -1.2095698e-01
  -4.9199658e-01   3.5368716e-01
  -8.4651129e-02  -1.6226721e+00
  -5.0366417e-01  -8.5121614e-01
   8.8202919e-01  -9.6033803e-01
   9.8580667e-02  -5.4225681e-01
   2.2774140e-01  -8.3898629e-01
   4.6197518e-01  -6.7391052e-01
   2.0268750e-01  -9.6877554e-01
  -4.3894957e-01  -3.6366085e-01
   7.5324766e-01  -9.6103165e-01
   8.6567594e-01  -1.1797869e+00
   5.9316107e-01  -9.5167965e-01
  -6.3574521e-01  -5.3255294e-01
  -9.0779275e-01  -7.5936579e-01
   4.0458792e-02   1.3596040e-01
  -8.5740106e-02  -2.9660678e-02
  -4.1827981e-02  -3.3014440e-01
  -3.6304945e-01   1.8658767e-03
   3.3046000e-01  -2.3203157e-02
   7.0334215e-01   4.8552661e-01
  -5.5254026e-01  -3.1128948e-01
  -2.6826779e-01  -6.0520325e-01
  -5.2740928e-01  -1.3444740e+00
  -1.8308464e-01  -1.4010025e+00
   3.9978528e-01  -1.0027069e-01
   6.7991542e-01  -4.9916374e-01
   5.2919883e-01  -3.5990714e-01
   5.0556878e-01   1.1221035e+00
   3.7672820e-01   5.9615112e-01
  -1.2442754e+00   4.4899014e-01
  -5.9973862e-01  -3.1162126e+00
  -7.6290071e-01  -2.5661247e+00
  -1.0362189e-01   9.7910793e-01
   3.7240992e-01   1.0665611e+00
  -8.2017826e-01   3.0165838e-01
   2.0236680e-01  -9.2565764e-02
   1.2561649e-01   1.8849024e+00
  -5.0205607e-01  -1.8415273e+00
  -2.3363906e-01  -1.1578273e+00
  -4.9338879e-01  -2.0971839e+00
  -3.8438462e-01  -2.7169006e+00
  -2.4039540e-01  -2.4139199e+00
   1.0811507e-01  -2.0213211e+00
   6.1965552e-01  -4.2711649e-01
   1.7248322e+00  -9.2750938e-03
   9.8041994e-01  -2.2898471e-01
   1.2511630e+00  -4.2563443e-01
  -8.8076824e-03  -1.2559215e+00
  -2.7058380e-01  -3.0879380e-01
   1.0593313e-01  -1.7156756e+00
  -7.2637690e-01   1.1332322e+00
  -1.3499319e+00   8.0638187e-02
  -3.1849495e-01  -1.0805986e+00
  -4.3898429e-01  -4.4909672e-01
  -4.8415696e-01  -6.3603175e-01
  -6.4546455e-02  -1.2507405e+00
   6.8288534e-01  -1.3903754e+00
   3.8269725e-01  -1.1031311e+00
   2.3264654e-01  -7.5677464e-01
   1.2304884e+00  -2.0981348e-01
  -9.8904508e-02  -7.4535020e-01
   1.1261368e+00   2.2327674e-01
  -8.3631717e-01  -8.5654664e-01
  -6.4814793e-01  -6.3949740e-01
  -2.4524105e-01   6.7610097e-02
  -1.3970018e+00  -1.2499300e+00
   1.0586024e+00   1.6878563e-01
   6.2857900e-01  -2.0715134e-01
  -4.0390902e-01  -3.1823260e-01
   3.9221865e-01   5.2326354e-02
   9.1656601e-01   1.6422315e-01
  -1.7858215e-01  -2.7735030e-01
  -5.4280504e-01  -1.0245642e+00
  -4.9717593e-01  -5.0805533e-01
  -2.8908186e-01  -2.7945508e-01
   9.2366225e-01   6.6910002e-02
   1.6908101e-01  -6.0117763e-01
   2.9420863e-01  -4.2799080e-01
   6.5534393e-01  -5.6691393e-03
   3.2947855e-01  -6.3155537e-01
   8.6237750e-01  -5.0306734e-01
   7.7794438e-02  -4.7522784e-01
  -2.2098346e-01   1.8362450e-01
  -7.4007236e-02  -4.1146785e-02
  -4.0998514e-01  -1.0892474e+00
  -1.6718783e-01  -8.7663142e-01
  -3.3173396e-02  -5.0408118e-01
   1.3372682e-01  -1.1410852e+00
  -2.2476238e-02  -7.8397166e-01
   6.2018207e-02  -1.0930086e+00
  -8.4177637e-01  -1.5581562e+00
  -3.4746306e-01  -1.2027389e+00
  -1.0964258e-01  -1.0324583e+00
   3.5870256e-01  -6.1172766e-01
   4.0259724e-01  -1.6960629e+00
  -4.9612586e-01  -2.1149233e-01
  -8.8272566e-01   9.1823605e-02
  -2.3750258e-01  -5.8192936e-01
   4.9854349e-01   4.6532572e-02
   4.9807749e-01   7.0767281e-01
  -8.6436949e-01  -4.2684001e-01
   7.6079745e-01  -2.9077297e-01
   7.0958358e-01  -2.5213264e-02
   3.0360104e-02   3.2331569e-01
  -2.9958542e-01   3.3118349e-02
  -7.5546890e-01  -1.3122572e-01
   4.4934516e-01   4.3912693e-02
   7.4061554e-01  -1.8266388e-01
   9.8194193e-02  -1.8947496e-01
  -2.2862599e-01  -8.2876838e-01
   1.5891290e-01  -5.7121021e-02
  -1.8002600e-01  -6.5473834e-01
   8.0701486e-02  -1.0732795e+00
   3.1285215e-01  -8.6057259e-01
  -1.0590912e-02  -1.0250843e+00
  -3.2024343e-02  -7.5041219e-01
   4.8290609e-01   4.0751937e-01
  -1.2689543e-01  -2.3609917e+00
   4.8600584e-01  -9.8907983e-01
  -2.4650132e-01  -1.1169879e+00
  -5.2013289e-02  -7.4427915e-01
  -1.2132056e+00   3.6364547e-03
   6.5562134e-01  -1.4177786e+00
   6.0227650e-01  -2.4612721e+00
  -5.8394445e-01   2.5835070e-01
  -3.5518808e-01   1.0451226e+00
  -2.4169400e-01  -7.2875886e-02
  -3.2665036e-01  -1.2646377e+00
  -2.3582547e-02  -9.8628680e-01
  -1.9219775e-01  -9.5761162e-01
   1.1780686e-01  -2.3477137e-01
   4.7006143e-01  -2.1445376e+00
  -2.0179907e-01  -1.3318743e+00
  -3.4394858e-01  -6.0616333e-01
   4.8637698e-01  -6.5629278e-01
  -4.3279334e-01  -1.6175948e+00
  -4.5854465e-01  -1.7167758e+00
  -4.7527391e-02  -1.7272106e+00
   3.6144456e-01  -7.5325569e-01
  -6.1137037e-01  -1.7972503e+00
   2.3936542e-01  -1.3366339e+00
   5.8832083e-01  -1.5963975e-01
   6.1673198e-01  -1.3406573e+00
  -7.0791988e-04   3.7513141e-01
   3.1286941e-01  -8.0676071e-01
   7.3869261e-01  -7.6171726e-01
   5.5553498e-01  -1.4904835e+00
   1.0409853e+00  -3.0771720e-01
   8.9309503e-01  -1.5870072e+00
  -6.2756435e-01  -8.9727687e-01
  -8.5723904e-01   1.5065624e-01
  -4.6148378e-01   1.3085292e-02
  -7.4954044e-01   8.2348961e-02
  -4.1584610e-02  -9.4317497e-01
  -6.1049504e-01   4.6274910e-01
   3.1475243e-01  -1.4575524e+00
  -2.9315251e-01  -1.5678781e+00
  -2.5547354e-01  -1.1034448e+00
  -5.2629277e-01   4.4116047e-01
   5.6760419e-01  -1.2996459e+00
  -4.7020887e-02   7.7441840e-01
   7.2403694e-01  -1.7696335e-01
   8.9966251e-01  -2.7057597e-01
   1.3232271e-01  -2.1633885e-01
  -1.2463942e-01   6.8416548e-01
   1.2321527e-01  -2.5720966e+00
  -4.5596764e-01   6.6040363e-02
  -1.1188585e-01  -7.3936531e-01
  -1.2368320e-01  -9.8498245e-01
   2.1189867e-01  -1.2548920e+00
   2.5336783e-01  -7.5480799e-01
   2.6900519e-01  -1.4545780e+00
  -2.9600984e-01  -6.4396631e-01
  -9.1430840e-02  -7.9979412e-01
  -5.2662157e-01  -6.3650297e-01
  -3.2193892e-01  -1.3297591e+00
  -2.6021741e-01  -1.0827306e+00
  -2.5409356e-01  -1.6496197e+00
   1.3243245e+00  -1.2661096e+00
   1.2809105e+00  -1.3333606e+00
   8.7129278e-01  -9.7382271e-01
   4.0442751e-01  -7.6427461e-01
  -3.9218393e-01  -6.1476743e-03
  -9.7352566e-01   6.6060674e-01
  -1.2659529e+00   6.7425211e-01
  -1.2372364e+00   3.5311742e-01
   1.5932615e-01  -1.6490396e+00
   4.3747122e-01  -1.7130889e+00
   3.7396188e-01  -1.4998805e+00
  -5.4881675e-01  -1.8266654e-01
   4.6814510e-01  -5.8638993e-01
   1.0977362e-01  -8.5537067e-01
  -1.4212582e+00   5.5148819e-01
   4.0934056e-01  -1.2045809e+00
   1.2796448e+00  -3.8020175e-02
   9.7539066e-01  -2.6100233e-02
   8.9620301e-01   2.0700948e-01
   3.0450481e-01   2.4439061e-03
   6.7136025e-02  -5.8470234e-02
  -7.6324833e-01  -1.4150646e+00
  -3.7566886e-01  -1.0656198e-01
   8.1421307e-01   3.2801489e-03
  -2.4625204e-01  -8.7010038e-02
  -1.0280581e-01  -2.5273621e-01
  -6.9806321e-01  -1.1742030e+00
   1.5413786e-01  -1.1306589e-01
  -1.9937128e-01  -1.0425796e+00
  -5.8847450e-01  -5.8820418e-01
  -6.5756017e-01  -1.4113616e-01
  -8.5978603e-01  -1.1004194e+00
  -3.3925747e-03  -7.1027884e-01
   1.0929930e+00  -9.8761358e-01
   1.0185476e+00  -5.2541370e-01
   1.0772280e+00  -2.6331391e-01
   3.8791529e-01   1.7168145e-01
  -7.7878614e-02  -7.9432483e-01
   9.6838610e-02  -5.0160439e-02
   5.2016293e-01  -1.4100688e+00
  -1.0183495e+00  -1.3795374e+00
  -2.3243368e-02  -1.1547703e+00
  -1.1209671e+00  -7.6444907e-01
  -3.4983058e-01  -1.0485239e+00
  -9.6981794e-01  -9.0431582e-02
  -4.5721230e-02  -7.3175186e-01
   1.6971419e-01  -1.1632818e+00
  -8.1527225e-01  -2.0596385e-01
  -6.2289120e-01  -1.0773654e+00
   6.8396484e-01  -1.8736688e+00
   1.0380432e-01   3.2559318e-01
  -2.8981254e-01  -1.0106115e+00
   1.0656961e+00  -6.9311425e-01
   6.1767307e-01  -5.0310036e-01
   8.3815028e-01  -2.3090918e-01
   7.5691120e-01  -1.8947001e+00
  -2.0234218e-02  -6.8617105e-01
  -8.0467151e-01  -9.6192720e-01
  -1.0742947e-02  -1.4329544e+00
   7.3405587e-02  -1.6058376e+00
  -1.7801061e-01  -1.7205888e+00
  -6.1108592e-01  -1.1607860e+00
  -3.1728497e-01  -1.2738472e+00
  -6.7574121e-01  -9.1976929e-01
  -5.4805668e-01  -1.0068092e+00
   7.4959743e-01  -2.9632651e-01
   3.0165993e-01  -3.1168195e-01
   9.8091327e-01  -6.3187426e-01
   1.1616669e+00   2.9891685e-01
   3.5015407e-01  -1.0903547e-02
  -8.0055374e-01   4.7958046e-02
  -4.7048590e-02  -5.9089874e-01
  -4.1923356e-01  -1.4420904e+00
  -5.5070588e-01  -1.3202409e+00
  -8.5466433e-01  -9.3267828e-01
  -2.4994384e-01  -1.6888970e+00
   3.6263889e-01  -2.0125003e+00
   5.5241239e-02  -6.1438455e-01
  -1.0536067e+00   2.3685897e-01
   4.3915529e-01  -5.8857758e-01
   8.3464302e-01  -1.4302957e+00
  -1.2599133e+00   3.2106191e-01
  -2.2613963e-01  -1.7654463e+00
  -3.5007335e-02  -7.3735841e-01
  -4.3622473e-01   5.2663570e-01
  -6.5750051e-01   7.1859843e-01
  -4.6755747e-01   1.0847154e+00
   2.1591181e-01  -5.9111534e-01
   1.1159007e-01  -1.5985741e+00
   2.6986751e-01  -1.2839742e+00
  -1.4964811e-01  -8.3274048e-01
   2.5737114e-01  -1.7558312e+00
   1.8896207e-01  -1.9882874e+00
  -1.5056768e-01  -1.7174970e+00
   5.3555678e-01   9.9090272e-02
   5.4338608e-01  -2.6728807e-01
  -9.4501633e-01  -1.1198975e+00
  -6.0388716e-02  -3.8595064e-01
   1.6472539e-02  -6.3783314e-02
  -5.0621687e-01  -9.1099204e-01
  -3.4236620e-01  -1.2936573e+00
  -2.9249753e-01  -9.9503628e-01
   3.9138505e-01  -1.1661362e+00
   1.5766829e-01  -1.0830889e+00
   2.7937037e-01  -1.1948555e+00
  -3.4260793e-01  -1.3266224e+00
   7.8270433e-01  -1.3289864e+00
  -2.6008283e-01  -1.7594608e+00
   6.1629134e-01  -1.9255264e+00
   4.7816555e-01  -1.2502698e+00
   2.7118939e-02  -1.3145367e+00
  -7.0561750e-01   5.2547580e-01
  -5.8071276e-01  -7.5656044e-02
   4.0088098e-01  -5.3805753e-02
  -8.0809052e-01   5.2120833e-01
  -3.7577388e-01   9.8135399e-01
   3.8577216e-01  -1.3297269e-01
   1.0277961e+00  -1.5132025e+00
  -4.4838411e-01  -1.9818563e+00
   4.6242451e-01  -1.4663280e+00
  -6.9943538e-01  -1.4363469e+00
   9.7382936e-02  -1.7965235e+00
  -6.4291114e-01  -3.0072046e+00
   4.2096320e-01  -7.3003046e-02
   7.3575579e-01  -1.6224806e-01
  -4.6466049e-01  -1.3906997e-01
  -1.1476275e-01  -1.1063349e+00
   1.3093729e+00  -1.8405027e+00
  -8.0716263e-02   3.7413225e-01
  -2.7548745e-01  -3.5406863e-01
  -2.6237679e-02   2.3530618e-01
   1.7061449e-01   4.6953993e-01
   4.7138926e-02  -1.5153826e+00
   2.0301555e-01  -1.6947398e+00
   1.5639979e-01  -2.0729699e+00
  -3.2115579e-02  -1.2887637e+00
  -2.5225104e-01  -2.1881865e+00
   8.9639258e-02  -2.2312902e+00
   1.3490094e+00   7.9114952e-01
  -8.5278185e-01  -5.1539380e-01
  -2.1800539e-01   1.0627452e-01
  -6.6357567e-01  -2.4401718e-01
  -2.0620076e-01  -7.5877882e-01
  -8.1776790e-01  -1.4639179e+00
  -2.2634786e-01  -1.0078116e+00
   2.6811885e-02  -1.1332561e+00
   6.3206667e-02  -8.4227961e-01
  -3.4285773e-01  -1.2969757e+00
  -3.5186851e-01  -7.2726753e-01
  -5.9929108e-01  -4.3538440e-01
   1.4964318e-01  -1.0534505e+00
   4.8703823e-01  -2.5823173e-01
   1.2686242e+00   1.3055376e-01
   9.3436313e-01  -3.7428472e-01
  -7.7737811e-01   4.8537963e-01
  -2.5895115e-01  -1.9204803e-02
  -4.4765596e-01   2.0341483e+00
   3.4895813e-03  -3.0046042e-01
  -3.0852214e-01  -3.5060184e-01
   5.6109982e-03   8.5621621e-01
   6.2899546e-02  -3.3823467e-01
   9.0119106e-02  -1.2353841e+00
  -3.8906394e-01  -8.0692025e-01
  -2.8127958e-01  -3.9425751e-01
   5.2567143e-02  -5.8566178e-01
   5.4111795e-01  -9.3153771e-01
   5.7013611e-01  -2.0246096e+00
   1.1369104e+00  -1.9099260e+00
   1.7076644e+00   7.5970122e-01
   1.2299711e+00   9.4719560e-01
   1.4408416e+00   6.3385722e-01
   5.2852159e-01   5.0088421e-01
   1.7727566e-01   9.5179446e-02
  -1.7145479e-01  -1.2314134e+00
  -1.4134984e+00  -4.9783968e-01
  -1.2328838e+00  -1.7286849e+00
   7.0420460e-01  -5.8042821e-02
  -1.3553815e-01  -9.2220245e-01
  -1.5154870e-01   6.7573577e-02
  -1.3436122e-01   7.5962241e-03
  -2.7041506e-01  -8.4189984e-02
  -1.4045047e+00  -1.2245478e+00
  -1.1663250e+00  -1.1180640e+00
  -7.6070475e-01  -8.5420170e-01
   1.3381461e+00  -7.2513899e-01
  -2.8539052e-01  -1.5606066e+00
   1.7638456e-01  -1.7170935e+00
   2.6477924e-01  -5.7907169e-01
   5.0516116e-01  -2.0587561e-01
   3.2774579e-01  -5.3723040e-01
   7.0877839e-02  -3.4045736e-01
  -1.0293837e-01  -6.3935981e-01
  -9.7065987e-01  -1.1567811e+00
   3.6274383e-01   2.2045117e-01
  -4.1560024e-01  -5.1270752e-01
  -2.5948081e-01  -4.7806497e-01
  -7.5811642e-02  -1.6033527e+00
  -1.1562187e-02  -1.2023062e+00
  -3.2564267e-01  -8.0271355e-01
  -2.3141533e-01   3.0701158e-01
   6.6535360e-01   1.9576741e-01
   2.0065112e-02   4.9618234e-01
   1.8931833e-01  -1.0819370e+00
   9.6981215e-02  -1.3613441e+00
  -1.0928929e-01  -1.2015594e+00
   8.7940501e-02   1.5632186e-03
  -7.4595009e-01  -1.0695613e+00
  -8.6432987e-01  -1.1996846e+00
   1.3895340e-01  -1.2779996e-01
  -7.9580012e-01  -1.9397251e-01
  -2.6393794e-02  -1.1888426e+00
  -3.0256791e-02  -1.2016540e+00
   2.6062900e-01  -1.3134427e+00
   2.7415029e-01  -1.1053547e+00
  -1.8986760e-01  -1.1387486e+00
   7.2543487e-01  -1.1507415e+00
   1.7775681e-01  -5.7097389e-01
   4.9987002e-01  -3.3704815e-01
   3.1085313e-01  -1.5218498e+00
  -1.1978581e+00  -5.7609220e-01
  -8.2479838e-01  -3.9717316e-01
  -8.0529901e-01  -6.3671115e-01
  -3.3085083e-01  -2.1682838e-01
   1.0165758e+00  -4.0727417e-01
   4.7040317e-02  -5.8882916e-01
   6.0485972e-01   3.5700847e-01
  -7.0151314e-01  -6.2730683e-01
  -4.0140213e-01  -5.3102776e-01
  -4.7584139e-01  -4.6542402e-01
  -3.0727254e-01  -7.1627874e-01
   1.0877136e+00   8.6739309e-02
   8.8983078e-01  -1.8033142e-01
   6.1774746e-01  -6.0864846e-01
  -8.4238622e-02  -4.0541347e-02
   8.6530637e-01   6.8716255e-01
  -8.8727274e-01  -8.4269751e-01
  -7.6361530e-01  -6.6042703e-01
  -1.0316543e+00  -7.6640339e-02
  -3.7316503e-01  -2.5020373e-01
  -2.0991154e-01  -4.8746278e-01
  -2.7100846e-01  -1.2961984e+00
  -9.8839716e-03   1.6759959e-01
   9.4832979e-01  -4.9653908e-01
  -4.9697935e-02  -1.0808322e-01
  -1.3436334e+00  -5.1988428e-01
   6.1173812e-02   4.2963159e-02
   1.2081625e+00  -1.0440775e-01
   1.8012557e-01  -1.5440226e+00
   3.7035376e-01  -9.9456860e-01
   9.3464787e-01   1.3871522e-01
   1.0542357e+00   8.4383799e-01
   1.8281363e-01  -8.3501048e-01
   7.1103811e-01   1.5598619e+00
   7.8846818e-01   1.2281925e+00
   5.9480852e-01   1.1837252e+00
   8.8262098e-02   8.2186189e-01
   9.8314506e-02  -1.0049784e+00
  -2.1120892e-01  -2.0510240e+00
   6.8193580e-01  -1.8072670e+00
  -3.6238839e-01   4.7474701e-01
   6.0478442e-01  -3.7286870e-01
  -1.6705256e-03  -3.0401780e+00
  -9.8833235e-02  -2.6901972e+00
  -5.2744749e-01  -1.3609023e+00
  -4.5170176e-01  -5.0924406e-01
  -3.9782784e-01  -5.7651726e-02
  -5.0509074e-01  -7.6609365e-01
  -5.3974190e-01  -1.5174921e+00
  -4.7170084e-01  -8.1404312e-01
  -2.3688234e+00  -3.1231913e-01
  -2.4955291e+00  -9.6465754e-01
  -2.6254981e+00  -6.4822476e-01
   1.4326677e+00   7.5947793e-01
  -7.2764792e-01   7.6575460e-01
   1.6577675e+00  -1.2619768e+00
   6.0885096e-01  -1.1752752e+00
  -4.9899665e-01  -1.8285925e-01
   1.6178353e-01  -8.4247816e-01
   7.2938041e-01   6.2175144e-02
   9.4408603e-01  -1.1790094e+00
   1.9169943e+00  -1.5665014e+00
   1.2649649e+00  -2.0574573e+00
   1.7090329e-01  -1.0247594e+00
   1.0512575e-01  -1.0577801e+00
   9.4085278e-01  -1.3913591e-01
   9.1612283e-01  -3.7665822e-01
   1.4374249e+00  -4.0943793e-01
   1.6674940e-01  -3.4576180e-01
  -5.8076511e-01  -1.1130200e+00
   3.4756287e-01   1.2775032e-02
  -2.0117032e-01  -3.7074673e-01
   6.7566544e-02  -6.7054681e-01
   6.4698684e-01  -5.1290161e-01
  -6.9083352e-02  -7.4533205e-01
  -1.0178371e+00  -6.0826356e-01
  -1.0071743e+00   1.7418751e-02
  -6.4127398e-01  -6.6205793e-01
  -5.0924517e-01  -4.9844236e-01
  -7.7274584e-01   8.1161914e-02
  -1.0384327e+00  -1.5608846e+00
  -1.4438862e+00  -1.7616894e+00
  -6.0603584e-01  -7.7476713e-01
  -7.3122333e-01  -6.0540926e-01
   3.7122058e-01   5.1167809e-01
   5.8849830e-01   7.5877621e-01
   1.1614485e+00  -6.2312145e-01
  -9.9822704e-01  -2.1162827e-01
  -5.6945139e-01  -6.2585338e-01
  -2.3428693e-01  -6.2971516e-01
  -3.3342489e-01  -4.8303250e-01
  -1.9658778e-01  -7.8039285e-01
   8.7819731e-01  -1.0072394e+00
  -2.1359804e-01  -1.5136637e+00
   1.2977658e+00  -1.5490155e+00
   1.1305676e+00  -5.0992340e-01
   8.2108555e-01  -1.1298835e+00
   1.1637045e-01  -1.1141042e+00
   9.0225966e-03  -7.1216956e-01
   2.8556604e-01  -7.8222873e-01
   7.4497027e-01  -4.5464412e-01
   7.3103770e-01  -4.5953998e-01
   1.0780724e+00  -6.8174381e-01
  -1.3984428e-02  -1.0494448e+00
   3.3729884e-01  -2.8100376e-01
   6.8042657e-02   1.0570948e-02
  -1.4401757e-01   2.7306211e-01
  -1.0371576e+00   1.7303852e-02
  -4.1860044e-01  -1.8570440e-01
  -2.9983455e-01  -7.8775882e-01
  -3.2851481e-01  -9.0746665e-01
   3.4207892e-01  -4.9110856e-01
  -2.8279605e-01  -6.3044908e-01
  -6.2064468e-01  -4.1703139e-01
  -4.5053921e-01  -3.2963795e-01
  -3.8765808e-02  -1.6879591e+00
  -2.5841930e-01  -6.1114047e-01
  -4.9026758e-01   5.0057543e-01
  -5.0348376e-01  -6.3143862e-02
  -4.3454174e-01   2.1572281e-01
   1.5054373e-01  -1.7092481e+00
  -1.0900903e-02  -5.9074369e-01
  -2.8091624e-01   4.0742813e-01
  -1.3634954e-01  -1.0195682e+00
  -2.1797344e-03  -1.5508485e+00
   3.7491631e-01  -1.5984015e+00
   1.2573535e-01  -9.2886456e-01
   3.5634869e-01  -2.0991973e+00
   2.6648400e-01  -5.7328201e-01
   4.6754453e-01  -7.3704694e-01
   3.8707109e-01  -8.9078156e-02
   2.7180898e-02  -1.2842910e-01
   8.9098932e-02   2.5626777e-01
  -4.4077298e-01   1.7181317e-01
  -6.9131873e-01   8.6571632e-02
  -4.3820184e-01   2.2687398e-01
  -9.2593348e-01   1.9505915e-01
   2.0954930e-01  -4.6869496e-01
  -1.0128705e+00  -4.6902265e-02
   2.9925243e-01  -8.0132259e-01
   6.9060025e-01  -9.4464499e-01
   9.2531594e-01  -9.0840906e-01
   1.1831781e+00  -1.2398401e+00
   1.5356699e+00  -1.0079353e+00
  -6.6930638e-01  -3.6356611e-01
  -1.2537337e-01  -4.0691153e-01
   3.3601756e-01  -3.3618841e-01
  -9.6490514e-01  -5.7107086e-01
  -1.1378601e+00  -7.6750872e-01
  -6.8102239e-01  -1.5564075e+00
  -6.6103414e-01  -1.4243839e+00
  -7.7695142e-01   1.7857590e-01
   9.2068133e-02  -1.1440832e+00
   2.1960654e-01  -4.2372995e-01
  -5.1662061e-01  -7.7784271e-01
   1.6013201e-01  -1.4059666e+00
   7.0509007e-01  -1.7299184e-02
   6.8307933e-02  -4.2838737e-01
  -4.4066152e-01  -1.2434937e+00
  -2.2987037e-01  -1.4696251e+00
   2.9468353e-01  -1.0075402e+00
   1.1066104e+00  -3.7532193e-01
   4.9906475e-01  -7.9682553e-01
   6.7032784e-01   1.0918257e-01
   5.2195981e-01  -7.0054379e-01
   1.0616953e-01  -9.0288003e-01
  -5.9798727e-01  -1.1072616e+00
  -6.2460290e-01  -1.1347113e+00
  -7.0760842e-01  -6.4150291e-01
  -8.9044678e-01  -1.0460356e-01
   1.2484949e-01  -4.8305318e-01
   2.0501437e-02  -6.3190211e-01
  -1.4600770e-01  -1.0934871e+00
  -4.8040428e-01  -1.3396220e+00
  -1.0505636e-01  -1.4861600e+00
   6.5272989e-01  -1.0900879e+00
   2.6542309e-01  -1.1730520e+00
   8.5015737e-01  -9.1000033e-01
   8.9603071e-01  -7.0379844e-01
   7.4242173e-01  -1.1625366e+00
  -6.7697397e-01  -1.5861611e+00
  -1.6825604e-01  -1.0138080e+00
  -2.4320076e-01  -9.7367722e-01
   1.2354756e-01  -5.7292484e-01
  -1.0145430e+00  -1.5470119e+00
  -2.7490695e-01  -1.6359243e+00
   3.4781227e-01  -9.5383143e-01
   1.3409927e+00   6.5582793e-01
   7.5753992e-02  -8.3383791e-01
   7.2153904e-01   4.6921387e-02
  -4.9030392e-01  -1.0591524e+00
  -1.3949103e-01  -1.1973070e+00
  -6.4666630e-01   3.7854307e-02
   1.1102159e-01  -8.3052020e-01
   1.7039641e-01  -9.2765738e-01
   1.5569617e-01  -5.8655297e-01
   2.7374956e-01  -3.6515939e-01
   3.3383269e-01  -7.8594558e-01
  -2.6376463e-01  -1.2769910e-01
   4.7309290e-01  -4.7533765e-01
   5.4880816e-01  -1.3596115e-01
   4.0372665e-01  -4.8384309e-01
   1.0255863e-01  -3.5397747e-01
  -2.2824812e-02  -6.6952319e-01
  -8.6992593e-01  -1.2746301e+00
   3.7705644e-01   2.5623280e-01
  -3.7203083e-01  -5.9166529e-01
  -1.8067169e-01  -4.9090683e-01
  -3.2597431e-01  -9.3868217e-01
   1.2689778e-01  -1.1759243e+00
  -2.1765757e-01  -8.1773722e-01
  -3.8033129e-01   1.6178443e-01
   6.9166211e-01   2.5469613e-01
  -9.0621615e-02   4.3174507e-01
   4.2525358e-01   4.7743604e-02
  -8.6597814e-01  -3.8624194e-02
  -6.3816664e-01  -1.2413721e-02
   3.5839631e-01  -1.5637892e-01
   5.2910698e-01   2.7736641e-01
  -1.0178787e-01  -8.3581013e-01
  -2.9707341e-01  -2.6401225e-01
  -2.3344771e-02   5.6643936e-01
  -1.4307201e-02  -4.5016830e-01
  -1.8272598e-01  -8.7961331e-01
  -5.4231286e-01  -1.2039848e+00
  -2.1055446e-02  -6.5819438e-01
   1.3739955e+00   1.6809353e-01
   4.6868177e-01   3.1682778e-01
   1.7831378e+00   8.5623769e-01
   5.3535204e-01   2.8949012e-01
   2.3040560e-01   5.7949778e-01
   5.1583366e-02  -9.1935319e-02
  -7.3042304e-01  -1.7478064e-01
  -8.9390682e-01  -8.5391443e-01
  -1.4236406e-01  -1.9862485e-02
  -5.4266357e-01  -4.9914340e-01
   1.8120464e-01  -7.5755545e-01
   5.6046099e-01  -1.0416538e+00
   5.6063994e-01  -1.1838768e+00
  -2.5008464e-01  -9.8307124e-01
  -4.1368834e-01  -2.4107061e+00
  -8.5973415e-01  -2.6751461e+00
  -7.5533782e-02  -1.6184665e+00
  -4.6306776e-01  -1.2277796e+00
   2.1592105e-01  -2.6356769e+00
   4.3433449e-01  -2.3223778e+00
   7.9945389e-01  -9.5953418e-01
   5.7296099e-01  -5.9511214e-01
  -1.1722069e-02  -1.2789077e+00
  -5.1848324e-01  -7.1638327e-01
   2.5013012e-01  -3.5342737e-01
  -7.2890907e-01  -1.0837533e+00
  -1.8021741e-01  -1.1455411e+00
  -3.8614150e-01  -2.1052026e-01
  -4.4732725e-01  -3.8320385e-01
   5.4299365e-01   1.0272043e+00
   2.9908700e-01   2.3054134e-01
   2.3674309e-01  -9.4299946e-02
   4.3219595e-01   1.2439651e+00
   2.4204744e-01   9.1744034e-01
  -2.5178238e-01  -5.7638672e-01
  -2.2673960e-01  -1.2269309e+00
   1.5023165e-01  -1.9227162e+00
  -8.0340219e-01  -1.4165342e+00
  -8.7630123e-01  -1.3864417e+00
  -5.1540087e-01  -9.8107822e-01
  -1.9664932e-01  -1.8000875e+00
   7.6664963e-01  -2.0579499e+00
   2.0032718e-01  -2.0091228e+00
   4.6246435e-01   1.2871732e+00
   1.8978476e-02   6.9972643e-01
   1.9357883e-01   6.2146325e-02
   9.3724248e-02  -3.1961424e-01
   1.7871342e-01  -9.0814590e-01
  -1.6431065e-01  -4.6355288e-01
   3.4300047e-01   1.2971886e-01
   1.7033807e-01  -1.2632078e+00
   1.0186540e-01  -9.5774592e-01
   2.0384348e-03  -1.5888502e+00
  -2.3005158e-01  -1.2577944e+00
  -1.0591812e-01  -1.6544059e+00
  -9.7318490e-02  -1.4682916e+00
  -8.3347341e-01  -6.3035068e-01
   2.3579510e-01  -1.0320834e+00
   5.8763479e-02  -1.0197602e+00
  -1.6166314e-01  -1.0717209e+00
  -2.6652488e-01  -1.0641749e+00
  -2.1774588e-01   1.6795645e-01
   9.3735831e-02  -1.0494719e+00
   7.4258299e-02  -1.0591019e+00
   1.7546102e-02  -7.0663355e-01
   3.2205644e-02  -8.5264196e-01
  -2.0225287e+00  -1.1693578e+00
  -7.0076668e-01   3.6953771e-01
  -1.8439397e-01   8.8249646e-01
  -5.3692023e-01  -2.9146672e-01
  -4.5767681e-01  -5.3220999e-01
  -4.3386939e-01  -1.5772712e+00
   1.0588521e+00   6.5546184e-02
  -4.0904946e-01  -9.9335003e-01
   2.6279571e-01   4.1122501e-01
   2.7821901e-01  -1.4645870e+00
   6.9396617e-01  -5.5451327e-01
   6.4182893e-01  -9.2237670e-01
   9.1882210e-01  -7.0433750e-02
  -2.1771939e-01  -1.9583458e+00
  -1.1205966e-01  -1.6347386e+00
   9.7609955e-02  -9.6751171e-01
   4.3293157e-01  -3.6122415e-01
   6.8995866e-01  -3.8546904e-01
   1.0366793e-01  -8.1146412e-01
  -1.1733568e-01  -1.7373686e-01
  -1.0978685e+00  -5.6776705e-01
   8.6783334e-01  -3.2548030e-01
  -1.2079035e+00   3.5813117e-01
  -1.2982213e+00  -8.2922459e-01
  -2.7395906e-01  -1.1494313e+00
   5.8637508e-02  -1.0298007e+00
   2.9393181e-01  -1.0242454e+00
   2.7408876e-01  -1.6528019e+00
   3.2378481e-01  -1.8019973e+00
   1.3118723e+00   2.2910325e-01
   1.1000565e+00   1.6034227e-01
   3.4989818e-01  -1.4811080e+00
  -6.8848308e-01  -8.5062003e-01
   3.9820597e-01  -1.0924701e+00
   9.7518644e-02  -1.7194856e+00
   8.2538474e-01  -3.6873589e-01
  -1.2693785e+00   2.0322445e-02
   5.8825008e-01  -8.5333424e-01
   2.7740985e-01  -2.4625745e+00
   4.0825730e-01  -7.0673213e-01
  -1.5846837e+00  -4.8341103e-01
   1.5883147e-01  -2.1556103e+00
   1.0020422e-01  -2.2287690e+00
  -1.2522061e-01  -2.7031049e-01
   4.6614943e-01  -4.2563051e-01
   5.9313533e-01  -7.6526911e-01
   7.0356446e-01  -6.0730629e-01
   1.3474376e+00  -1.0590447e+00
   8.0196297e-01  -9.8965023e-01
   2.9022322e-01  -2.6368004e-01
  -5.7810448e-01  -2.3389473e+00
  -1.1474863e+00  -3.1650937e+00
  -9.0677394e-01  -2.9099884e+00
  -1.4448877e+00  -2.9508219e+00
  -2.9708130e-01  -1.1182761e+00
  -6.1205131e-01  -6.6885634e-01
  -5.6917173e-01  -5.7248918e-01
  -2.2858103e-01  -2.9392771e-01
   3.4162957e-01  -6.5017471e-01
  -5.7151021e-01  -8.8905732e-01
  -2.7206603e-01  -4.3028426e-01
   5.5544036e-01  -1.0678404e-01
  -4.0807658e-01  -4.4365525e-01
  -2.6468344e-01  -7.0034035e-01
   5.4878748e-02  -1.0399916e+00
   2.7418328e-01  -1.1622713e+00
   2.0847756e-01  -5.9363641e-01
   2.0885237e-01  -8.1404515e-01
  -3.4727967e-01   7.9663392e-01
   8.6468275e-01  -4.2192483e-01
   1.0623567e+00  -2.8351327e-01
   1.1213656e-01   3.5693867e-01
  -3.0017255e-01   3.1658120e-01
   4.7670996e-01   2.8165081e-01
  -4.4064159e-01  -1.4315435e-01
  -1.3130284e-01   1.9447384e-01
   1.4000978e-01  -4.6118715e-01
   2.3155817e-01  -1.0934865e+00
   8.8606783e-02  -1.4893409e+00
  -8.9044384e-02  -1.0723916e+00
  -8.7859899e-02  -8.0300999e-01
  -1.4272046e-01  -1.2743494e+00
   4.1672880e-01  -1.0933875e+00
   1.7769364e-01  -3.3601398e-01
   1.5232187e-01  -9.2200025e-01
   2.7579575e-01  -1.4329512e+00
   1.9028204e-01  -1.2920659e+00
   1.2173549e-01  -8.8151820e-01
   1.5212370e-01  -1.2714421e+00
   1.4254603e-01  -1.5440847e+00
  -1.2745861e-02  -1.3672450e+00
  -2.7581667e-01  -1.3464503e+00
   9.2095581e-02  -1.2799997e+00
   5.7798639e-03  -1.0661139e+00
  -3.5895854e-01  -1.2608209e+00
  -3.3496651e-01  -7.3288464e-01
  -6.4717519e-02  -5.6369658e-01
  -5.3717721e-01  -2.2359169e-01
  -9.7964967e-01  -2.6518096e+00
  -5.8941931e-01  -1.8984767e+00
   1.3356802e-01  -1.8218488e+00
   4.9600610e-02   4.8179997e-01
   2.1367202e-01  -2.4619176e-01
  -5.6546268e-01  -5.1448179e-01
  -4.6063495e-02  -1.6559898e+00
  -4.5324294e-01  -3.6791502e-01
  -4.2132251e-01  -4.1278650e-01
  -5.3961523e-02   2.9427966e-01
  -1.0140303e-01   1.1297205e-01
  -8.4876979e-02  -3.7916522e-03
   3.4196582e-01   2.4190661e-03
   6.0190136e-01  -9.5712136e-03
   2.9893062e-01   5.0516880e-01
   8.3190667e-01  -1.9736228e-01
   8.2385701e-01   2.3554594e-02
   1.1556986e+00   1.2602104e-02
   2.6636519e-02  -7.1044389e-01
  -3.2963553e-01  -4.7659223e-01
  -7.1873484e-01  -1.9890396e-01
   2.4155599e-01  -5.2802081e-01
  -1.6915661e+00  -2.6076836e-01
   1.5040986e-01  -4.7612727e-01
   1.2444802e-01  -1.2653859e+00
  -4.1660042e-02  -1.1791605e+00
  -4.5088020e-01  -8.7758641e-01
   3.1977139e-01  -1.4806066e+00
   1.0209399e+00  -1.6529808e+00
   3.2767958e-01  -3.9369458e-01
  -9.1046193e-01   2.1566110e-01
   6.1700886e-01  -3.2254138e-01
   1.1966717e+00  -1.0551889e+00
  -1.0378819e+00   2.9447221e-01
   1.4436733e+00  -5.1268989e-01
  -4.9818877e-01  -3.9212860e-01
  -5.4965269e-01  -2.8996499e-02
   7.3917421e-01  -5.4600340e-01
  -1.9585911e-01  -8.6833507e-01
  -3.2911879e-01   1.0497387e-01
  -6.5010140e-01   2.5460207e-02
  -5.4181504e-01  -1.0089678e+00
   2.1451899e+00  -2.9130916e-01
  -1.8978950e+00  -7.9968663e-01
  -1.6828557e+00  -5.0246512e-01
   2.2975076e+00  -3.2687719e-01
  -1.3860312e+00  -5.6346263e-01
  -1.5775585e+00  -5.7997765e-01
   2.6835312e+00  -7.8868315e-01
  -4.1797800e-01   1.7215412e-02
  -2.8696627e-01  -6.1016867e-02
  -4.4580322e-01   3.2764656e-01
  -9.4584334e-01   7.8201962e-01
  -1.3552758e+00  -1.9638450e-01
   9.8048686e-03   3.1466516e-01
  -4.9875581e-01  -1.0285373e+00
   1.6419633e-02  -1.4448867e+00
   1.3635072e-03  -1.7805344e+00
  -5.7133036e-01  -1.3578735e+00
   5.0808458e-01  -1.2486219e+00
   1.5790481e+00  -1.4161797e+00
   1.1420060e+00  -8.5651065e-01
   1.3906024e+00  -9.5692052e-01
   1.4093289e+00  -8.6935794e-01
  -1.5347053e+00  -7.1067026e-01
  -3.8093377e-01   6.0466487e-01
  -1.2291258e+00   6.6732087e-01
  -1.4680035e+00   1.2789446e+00
  -1.7106491e+00   1.4657965e+00
   4.9569282e-01   3.6285845e-01
   8.6847589e-01  -8.6298095e-01
   3.9726564e-01   1.7589338e+00
   5.8309835e-01  -2.5358536e+00
   2.6946562e-01  -1.0629335e-01
   2.7484276e-01  -2.6775036e-01
   2.0240159e-01  -1.7044696e+00
   6.5690478e-01  -8.2261478e-01
   1.2590782e+00  -9.7964342e-01
   2.7617211e-02  -2.4518242e+00
   2.5413043e-01  -2.1480768e+00
   6.6238470e-01  -9.2239144e-01
  -6.2656661e-01  -1.5632704e+00
  -5.3607918e-01  -1.2232647e+00
  -2.3841385e-01  -1.1001287e+00
  -3.1474133e-01  -6.3574208e-01
   2.6785794e-01  -3.8568251e-01
  -4.9897768e-01  -1.0488644e+00
  -2.7995197e-01  -3.7769776e-01
  -7.6305381e-02  -4.9068731e-01
   9.5625922e-02  -8.8919003e-02
   3.2939875e-01  -1.6622564e-01
   4.4577438e-01  -2.2139376e-01
   5.9928651e-01  -7.7840089e-02
   6.5901588e-01  -3.4359108e-01
  -1.7174298e-01  -1.0927519e+00
  -6.5369064e-01  -5.6025382e-01
  -1.6709687e-01  -7.6289218e-01
   3.9613299e-03  -1.2753397e+00
  -8.5383705e-01  -1.5801883e+00
  -1.2235276e-01  -8.0387184e-01
  -2.0682454e-01  -1.3195984e+00
  -1.4136378e+00  -5.6911203e-01
   3.6992191e-01  -8.5467392e-01
  -1.8673080e-01   2.3022241e-01
   2.9052380e-01  -2.2137158e-01
   1.2074483e-02  -1.0080409e+00
   4.2901098e-01  -4.8876117e-01
   9.7432266e-01   1.5359228e-01
   7.0752914e-01   2.0677878e-01
  -1.1598462e+00   8.1558951e-01
  -1.0612755e+00  -2.9179583e+00
  -1.1261831e+00  -2.2762572e+00
   8.8018504e-02  -4.0261297e-01
   6.5325737e-01   1.1719222e+00
  -6.9706059e-01   5.5587134e-01
   2.4490190e-01  -4.5538661e-03
   5.7247233e-01   2.0539224e+00
  -3.8442153e-01  -1.0067812e+00
  -7.7672905e-01  -1.8541116e+00
  -8.1309506e-01  -2.4668621e+00
  -1.8719934e-01  -1.9051000e+00
   6.1607026e-01  -3.8070950e-01
   1.8052367e+00  -1.0599641e-01
   1.0222870e+00  -2.4808835e-01
   1.2035663e+00  -4.8304588e-01
   6.6069730e-01  -1.1226293e+00
   3.3609957e-01  -1.5385876e+00
  -5.3889816e-02  -1.1617954e+00
   2.6990149e-01  -4.9360222e-01
  -1.7735762e-01  -3.4447338e-01
   3.5513734e-02  -1.0356657e-01
   9.2299172e-01   6.7569290e-01
   2.0981962e-01  -2.3515625e-02
   1.5157099e-01  -1.4015608e+00
   5.2805677e-01  -1.4684727e+00
   6.5985726e-01   1.0043940e+00
  -1.1412880e+00   9.2649137e-01
   8.8826483e-01   4.9639960e-01
   3.4025729e-01   8.2607042e-01
  -2.2812471e+00   2.9759238e-01
  -1.3492481e+00   7.4579631e-01
  -3.8161018e-01  -7.6624218e-01
   1.3860954e-01  -1.2518425e+00
   3.5740873e-01  -8.0980592e-01
   1.3986619e-01  -9.4848643e-01
   5.4254620e-02  -5.3546087e-01
   1.3335378e-01  -1.0529042e+00
   1.8110601e-01  -1.2784935e+00
  -6.2009292e-01  -8.9905345e-01
   5.4662018e-02  -6.4101845e-01
  -5.7557768e-02  -1.2247654e+00
  -4.6698176e-02   7.3062127e-01
  -1.7518795e-01  -2.8251883e-01
   6.3444527e-01  -1.1090200e+00
  -2.4610442e-01  -1.7063356e+00
  -3.3643144e-01  -1.1941064e+00
  -3.7621825e-01  -2.7033116e-01
  -1.2326354e-01  -5.0770512e-01
  -1.9037294e-01  -5.5880836e-01
   1.6155333e-01  -1.1574135e+00
   7.9734570e-01  -1.4176350e+00
   7.6501633e-02  -1.7601921e+00
  -2.4713709e-01  -5.0381983e-01
  -1.8040041e-01  -6.0476777e-01
   3.6732372e-01  -5.1482435e-01
  -1.1535545e-01  -7.7210283e-01
  -1.1851435e+00  -4.2679524e-01
  -1.4076819e+00  -1.8729669e+00
  -1.0061391e+00  -1.2247854e-01
  -6.1903606e-01  -6.9125047e-01
  -7.2247625e-01   4.3024558e-01
   1.1483005e-01  -2.9414873e-01
  -6.7752445e-02  -5.8573576e-01
   1.3949336e+00  -1.6581804e-01
   4.6676891e-01  -1.4456227e-01
   3.2451473e-01  -7.6967739e-01
   6.1275228e-01  -1.0113025e+00
  -3.4727460e-01  -1.1278086e+00
  -2.7395757e-01  -6.5854451e-01
  -1.2920573e+00  -9.2909778e-01
   5.9083703e-02  -1.1439982e+00
   8.9855140e-01  -4.6293784e-01
   1.3311112e+00  -3.6711421e-01
   1.7189728e+00  -7.7234353e-01
  -1.2402140e+00  -1.3099056e+00
   4.2249825e-02   2.9220023e-01
   7.9474714e-01   1.7693494e-01
   2.2998167e-02  -2.4254391e+00
  -5.0604877e-02  -2.4060898e+00
   4.3082378e-01  -2.4217624e+00
  -2.4007555e-01  -1.0001853e-01
  -3.3329647e-01  -5.1411003e-01
  -1.4165469e-02  -4.9433343e-01
   1.5620600e-01   7.4631639e-01
   1.2107780e-01  -1.2557663e+00
   4.7060788e-02  -1.5950130e+00
   1.6106531e-01  -7.1293560e-01
   2.9937502e-01  -1.4915748e+00
   3.1542846e-02  -8.6864752e-01
   2.4439442e-01   6.9373818e-02
  -5.5372318e-01  -1.1635684e+00
  -1.3710464e-01  -1.9933541e+00
   2.1764314e-01  -2.0681627e+00
  -2.0661100e+00  -9.0557182e-01
  -5.6825762e-01   4.1623153e-01
  -1.7455801e-01  -4.8171453e-01
  -4.8439589e-01  -2.1769001e-01
  -4.3842691e-01  -4.5807742e-01
  -5.5360271e-01  -1.5220448e+00
   1.1565051e+00  -1.0084795e-01
  -4.4722282e-01  -9.4645864e-01
   4.1152434e-01   3.5178381e-01
   1.7301483e-01  -1.5088036e+00
   7.0986946e-01  -6.6483809e-01
   6.0443703e-01  -1.0189571e+00
   9.9151348e-01  -2.3172728e-01
  -3.8945400e-01  -1.9274025e+00
  -2.3049202e-01  -1.6297138e+00
   6.6416308e-02  -9.9608865e-01
   5.0449853e-01  -4.0301850e-01
   7.3474091e-01  -5.0173089e-01
  -1.9309747e-01  -8.3793960e-01
  -1.6126542e-01  -1.2761243e+00
  -2.8910112e-01  -5.7413595e-01
  -1.9062181e-01  -1.4174289e+00
   2.3209268e-01  -2.0641372e+00
   1.4486363e-01  -2.3021448e+00
   7.5201871e-01  -2.3243085e+00
   1.1809473e-01   4.6408560e-01
   4.2501425e-01   7.3305487e-01
  -6.2675694e-01  -4.3477965e-02
  -7.0928341e-01   8.8782486e-01
   1.0515796e+00  -2.5574825e+00
  -5.5353746e-01  -2.3910014e-01
   7.3865803e-01  -9.1670369e-01
   5.1940743e-01  -1.1292234e+00
   2.4106592e-01   5.3380845e-01
  -1.1012285e-01  -3.3313276e-01
   4.5919475e-03  -8.4441654e-01
  -3.4627860e-02  -6.2436226e-01
  -8.1302796e-01  -7.8005822e-01
  -2.6896129e-01  -7.0606850e-01
   4.5631403e-01  -4.9992794e-01
  -7.3329739e-01  -1.0599441e+00
   1.4185245e+00   1.4314510e+00
   4.9451769e-01  -1.0418221e-01
   1.1135569e+00   1.1717056e+00
   6.6170653e-01   8.9493733e-01
  -5.0449272e-01  -1.1596705e+00
  -7.1781104e-01  -1.6456250e+00
  -3.8758578e-01  -1.9562603e+00
   7.9307913e-02   7.2922194e-01
   5.3132326e-01  -2.8382899e-01
  -9.3916067e-01  -2.5980082e+00
  -9.6094280e-01  -2.2160818e+00
  -3.6786220e-01  -1.0996206e+00
   1.7247389e-01  -4.1164997e-01
   6.9920323e-02   1.4259395e-01
   2.4465273e-02  -6.3069258e-01
  -4.8747463e-01  -1.2161161e+00
  -2.0046646e-01  -5.7032297e-01
  -3.9927192e-01  -1.3602921e+00
   5.3421489e-01  -4.4724864e-01
  -4.1897435e-01   1.1395214e+00
  -1.3800451e+00   3.3430280e-01
  -5.5838938e-01  -1.1259923e+00
  -5.8769018e-01  -3.9724207e-01
  -5.7765117e-01  -6.6925304e-01
  -3.4597049e-01  -1.3621168e+00
   3.6875226e-01  -1.7061083e+00
   1.4756128e-01  -1.3226794e+00
   1.1463980e-01  -9.0363201e-01
   1.2475183e+00  -7.3312129e-01
   4.1694404e-01  -1.3386088e+00
   1.4383619e+00  -3.9353015e-01
   3.1004665e-01   4.4040776e-01
   1.4603114e-02  -1.6790596e+00
  -1.3431972e-02   3.8378245e-01
  -8.6510579e-01   1.5484558e-01
  -6.7501113e-01   2.5140529e-01
  -2.4286049e-01  -2.4182182e+00
   2.5107073e-02  -2.2219301e+00
  -7.7002448e-03  -2.2330241e+00
   8.7309257e-01  -2.8505038e+00
   2.7123500e-01  -1.2554673e+00
  -1.2053743e-01  -2.4183384e-02
   2.0222667e-01   2.8688782e-01
   2.2833599e-01  -9.5507364e-01
  -3.8352956e-01  -8.1015212e-01
   3.0431444e-01  -5.6986622e-01
   7.9215126e-02  -1.3421604e-01
   2.8405196e-01   4.2317532e-01
   3.3188202e-01   1.9497613e-01
  -2.2896613e-01  -3.9263086e-01
  -4.9130016e-02  -9.9113316e-02
   1.8533699e-01  -2.6651241e-01
  -4.7533660e-01  -1.0078957e+00
   1.7398891e-01  -1.2651270e+00
  -3.6572117e-02  -1.1600276e+00
   4.3279956e-02  -1.2402517e+00
  -5.4773984e-01  -1.3418758e+00
   5.3931295e-01  -1.4818532e+00
  -5.4751389e-01  -1.7733464e+00
   2.9571762e-01  -2.0613965e+00
   2.4411873e-01  -1.3728079e+00
  -2.1243054e-01  -1.3823333e+00
  -3.1385862e-02  -1.9714872e-01
   6.4797572e-01  -2.8794069e-02
   1.2812566e-01  -9.4404010e-01
  -3.9611593e-01  -1.0105474e+00
  -4.7774556e-01  -1.3893438e+00
   3.2750281e-01  -1.9282205e+00
  -1.9396693e-01  -1.5184297e+00
   1.1252582e-01  -1.6429341e+00
   3.8961800e-01  -2.2446465e+00
  -6.7759925e-02   6.1192766e-01
  -1.5632960e-01  -1.7001613e+00
  -3.9103462e-01  -1.3808718e+00
   1.1166563e-01  -1.8882237e+00
  -3.0752107e-03  -1.3084005e+00
   3.5111752e-01  -8.4022780e-01
  -2.0455459e-01  -4.7547945e-01
  -2.7186461e-01  -6.2406391e-01
  -1.6150637e-01  -3.1123781e-01
  -1.4769333e-01  -7.8469770e-01
  -1.5528496e+00  -1.2082986e-01
   5.7314977e-01  -1.2314736e+00
   7.2466245e-01  -4.6461850e-01
   4.8992087e-01  -1.2702573e+00
   1.9961793e-01  -1.1954890e+00
  -9.1413353e-01  -6.9520676e-01
  -9.4529237e-01  -7.9541269e-01
  -3.4144587e-01  -6.0820247e-01
  -8.7893094e-01  -1.2582730e+00
  -1.7101792e-01  -1.1556293e+00
   1.6718726e-01  -1.0528925e+00
  -4.1199500e-02  -1.2282853e+00
  -4.4537015e-01  -1.1936012e+00
  -3.8228859e-01  -1.4428158e+00
  -2.2575176e-01  -1.0456233e+00
   6.6747637e-01  -9.9905542e-01
   3.9990629e-01  -1.0231794e+00
   3.7776015e-01  -6.9883242e-01
   9.6090171e-01  -4.8373952e-01
   1.7721988e+00  -7.2245670e-01
  -2.1745230e+00  -3.8075563e-01
  -1.2901231e+00  -1.8694908e-01
  -1.6190272e+00  -2.4214727e-01
  -1.0940804e+00  -6.3153669e-01
   1.4568946e+00  -7.1669020e-01
   8.9242019e-01   3.2816459e-03
   3.2311297e-01   8.7550246e-01
  -6.1884550e-01  -6.2212617e-01
   5.0019269e-01  -8.3958072e-01
   1.0087919e+00  -4.9437160e-01
  -1.1301532e-01  -1.1843478e+00
   1.3941560e+00  -7.5321572e-01
   1.0310990e+00  -1.0586867e+00
   7.4823801e-01  -9.9206899e-01
   2.5535418e-01  -1.1260929e+00
  -7.0064505e-01  -1.2428207e+00
  -2.1948308e-01  -9.2452503e-02
  -6.2903180e-02  -9.3673156e-01
  -2.1451429e-01  -9.6155950e-01
   2.0262338e-01  -2.1276937e-01
  -2.7138891e-01  -1.3378841e+00
  -3.3953510e-01  -6.1904520e-01
   4.4069602e-01  -6.5547441e-01
  -4.5304920e-01  -1.6642450e+00
  -4.4746610e-01  -1.7082226e+00
  -4.7332022e-02  -1.7474883e+00
   3.7356671e-01  -7.7865561e-01
  -5.5534142e-01  -1.8376284e+00
   3.2132601e-01  -1.3965243e+00
   6.9613637e-01  -2.2942088e-01
   5.7666480e-01  -1.3476165e+00
  -8.2929182e-01  -6.4136997e-01
  -7.6111428e-01  -1.0849476e+00
  -6.5621817e-01   8.7603978e-02
   2.8807230e-01  -1.2567624e-01
   1.1459933e-01  -1.0301652e+00
  -5.2122527e-01  -1.0816367e+00
   2.7864803e-01  -9.0834684e-01
  -5.0670193e-01  -6.6126261e-01
   4.8668232e-01  -8.6883916e-01
   8.8158953e-01  -1.1680483e+00
  -4.3532876e-01  -6.9839372e-01
   8.8536789e-02  -1.2318123e+00
   1.5717519e+00  -1.2302694e+00
   6.9477763e-01  -1.8968276e+00
   1.5730208e-01   7.7361488e-01
  -7.5492964e-01  -1.3574199e+00
  -4.8812241e-02  -6.9605982e-01
  -7.4344943e-01  -4.6643630e-01
   6.0145819e-01   1.5460712e-01
   6.1931685e-01  -1.3977584e+00
   1.4002143e-01  -2.7700623e+00
   1.0698552e-01  -2.8292955e+00
  -2.9235170e-01  -3.0312639e+00
  -3.6090067e-01  -2.0285967e+00
  -2.0900457e-01  -9.9212177e-01
   8.3723801e-01  -1.6222701e+00
  -3.1341888e-01  -1.5437953e+00
   1.4750041e-01  -9.3815633e-01
  -5.8173298e-01  -2.0398248e+00
   4.2956334e-01   8.3332706e-01
   2.2518943e-01   2.8724779e-01
   4.8461480e-01  -1.0086341e+00
  -9.9693278e-01  -8.6366525e-01
  -3.2182881e-01  -1.8988118e+00
   8.1390320e-01   3.9157488e-01
   5.7631682e-02   1.1675001e-02
  -4.6002736e-04  -2.1393850e-02
  -2.6737703e-02   8.6800215e-02
  -8.2372565e-02  -2.2414751e-02
  -6.7420084e-01  -1.4994301e+00
  -5.6066307e-01  -1.3696780e+00
  -2.8187969e-01  -9.6215281e-01
   4.4855549e-01  -1.5871880e+00
   4.8561755e-01  -1.3767067e+00
   1.7762827e-01   1.6489200e-01
   2.2601808e-01   1.0306676e+00
   3.3268062e-01   8.6746429e-01
   4.5770588e-01   4.0876129e-01
   8.4306211e-02   6.0485629e-02
  -3.2245016e-01  -4.1961774e-01
  -3.1452428e-01  -4.6297245e-01
  -3.6965836e-02  -1.3558695e+00
  -6.5566125e-02  -1.6034316e+00
   2.4171435e-01  -1.9015123e+00
   3.3055489e-01  -1.4085122e+00
   2.8367491e-01  -2.1080448e+00
  -1.8033411e-01  -1.2112729e+00
  -1.4027254e-02  -1.4237131e+00
  -4.1905608e-01  -1.1270868e+00
  -2.9689270e-01  -1.9269419e+00
  -2.1134800e-01  -1.6876249e+00
  -2.7311865e-01  -2.2413947e+00
   1.9241613e-01   1.3584547e-01
  -2.4886814e-01   2.6656572e-01
   5.3425132e-01   2.4186844e-01
  -4.1022551e-01  -6.2092547e-02
  -6.0954660e-02   2.5416468e-01
   1.6627180e-01  -7.8752431e-01
   9.0288402e-02  -4.5914134e-01
   9.8157286e-02  -1.1899616e+00
  -7.1405518e-02  -1.4954006e+00
  -1.6775987e-01  -9.1088167e-01
  -1.2217125e-01  -6.9234033e-01
   1.0042139e+00  -1.0656505e-01
  -4.9623559e-01  -9.0629014e-01
  -7.9382644e-01  -1.3098753e+00
  -7.6730305e-01  -8.8129428e-01
  -1.4633305e-01  -4.8114172e-01
   1.1362176e+00   4.1409484e-01
   6.3266621e-02  -7.4202169e-01
   5.8893401e-01  -1.0403010e+00
   4.3699088e-01  -1.3282740e+00
  -9.3337532e-01  -1.4478286e+00
   6.3704541e-01  -2.0321134e+00
   6.9520120e-03  -3.3604832e-01
  -6.1373891e-01  -1.0950684e+00
   6.2420781e-01  -5.1563117e-01
  -1.0187168e+00  -8.0336906e-01
  -3.1545698e-01  -8.2375779e-01
  -1.6577059e-01  -1.4775397e+00
  -3.2766436e-01  -2.3312666e+00
   6.2854267e-01  -1.5350867e+00
  -5.7869076e-01  -1.8969639e+00
   4.3576300e-01  -4.4527554e-01
   2.8718645e-01  -7.3925623e-02
  -6.4138378e-02  -4.9577343e-01
   4.2301539e-01   6.9299438e-01
  -5.1085562e-02  -2.1709935e-01
  -1.4753706e-01  -9.1081632e-01
  -8.6899950e-02   2.5955715e-01
   3.9759158e-01   1.0311242e+00
   5.8572590e-02  -1.2284270e+00
  -1.2675287e-01  -8.8282589e-01
  -2.7199165e-01  -4.5893067e-01
  -4.1889853e-01  -9.4147106e-01
  -2.2665900e-01  -1.0038418e+00
  -1.3098384e-01  -2.1158709e+00
   5.0152411e-01  -9.7522268e-01
   4.1952507e-01  -1.0829746e+00
   3.2509543e-02  -1.2405978e+00
   3.9926536e-01   4.2301733e-01
   1.6166992e-01   6.9964364e-01
  -1.7637295e-01  -1.1188027e-02
   5.7868565e-01  -1.8721412e-02
   4.4490854e-01  -4.4584244e-02
  -2.1645531e-01  -1.6181051e+00
   8.0420505e-01  -4.8877287e-01
  -8.6135860e-01  -1.0990467e+00
  -1.2603383e-01  -8.4549090e-01
   1.1037393e-01  -6.5355140e-01
   5.4138199e-01  -3.0174117e-01
  -1.4801525e-01  -4.2849373e-01
   1.6021172e-01  -8.6775519e-01
  -1.4175185e+00  -1.9609336e+00
   4.9590493e-01  -1.1684359e+00
  -7.5085263e-01  -2.7274255e-01
  -1.5563731e-01  -2.1081260e-01
   2.2753467e-01  -7.6996270e-01
   6.5884298e-02   2.8358040e-01
   3.8322523e-01   7.4744825e-01
  -1.5944689e-01  -3.1901333e-01
   6.0160341e-01  -5.4893940e-01
   1.7560898e-01  -7.8805697e-01
   4.6070597e-01  -9.9420977e-01
  -3.2260440e-01   7.5127960e-02
  -9.0746946e-01  -6.2904336e-01
  -5.6528555e-01   5.5538512e-01
  -2.4887349e-01  -2.6151942e-01
   1.9431706e-02  -4.2457397e-01
   1.3166340e-03  -1.2806258e+00
   3.3234393e-01  -1.5033473e+00
   1.3666951e-01  -1.4577500e+00
   1.6176516e-01  -1.5635066e+00
  -2.0677239e-01  -1.8084697e+00
   1.1178119e-01   1.6744208e-01
  -2.1927466e-01   1.4457338e-01
   9.1231168e-02   2.2021215e-01
   2.6760411e-01  -4.3143022e-02
  -2.4007386e-01  -4.1281448e-01
  -1.2753761e-03  -1.0435308e+00
  -5.7211556e-01  -3.9059349e-01
  -1.5833206e-02  -9.8263104e-01
  -9.4627732e-02  -1.4682011e+00
  -2.6894909e-02  -5.1685560e-01
   3.9494253e-01  -9.3460372e-01
  -2.9076321e-02  -6.2522514e-01
   3.3361262e-01  -1.2139085e+00
   5.0493279e-02   1.0778678e+00
   5.8416729e-02   6.5331790e-01
   2.2528663e-01   1.1517531e-01
   1.2576939e-01  -3.7775904e-01
   2.0995579e-01  -8.3374272e-01
  -6.9625608e-02  -5.4480039e-01
   3.7998174e-01   1.2137928e-01
   1.9598600e-01  -1.2092970e+00
   1.3472539e-01  -9.0117910e-01
   3.2341068e-02  -1.4926590e+00
  -2.0139472e-01  -1.1485447e+00
  -7.2665008e-02  -1.5911137e+00
  -6.6129705e-02  -1.3843984e+00
  -7.8218907e-01  -7.9178991e-01
   2.6483400e-01  -1.0029199e+00
  -2.1025330e-02  -3.7733069e-01
  -1.3096838e-01  -9.8881901e-01
  -3.3379221e-01  -8.6747123e-01
   1.6667298e-01  -1.4548413e+00
   5.9622823e-01  -1.8142069e+00
  -2.0532334e-01  -6.2765180e-01
   5.0066963e-01  -1.6726435e+00
   5.3237120e-01   3.9810777e-01
   3.4878824e-02  -5.3158645e-01
   4.7999780e-02  -1.7430741e+00
  -4.8706527e-01  -6.0822501e-01
  -5.5993947e-01  -9.9223930e-01
   2.5763124e-01  -1.5150311e+00
  -3.1020741e-01  -1.1019617e+00
   3.7131698e-02  -1.2271672e+00
   3.0760236e-01  -1.8068802e+00
  -2.1482219e-01   1.0149172e+00
  -2.3104072e-01  -1.2954682e+00
  -4.1071739e-01  -7.5187510e-01
   4.3205303e-02  -1.4674803e+00
  -1.0527545e-01  -8.9651664e-01
  -5.1955908e-01   6.4742529e-01
   3.5611905e-01  -2.6002874e-01
   1.0696675e-01   1.1652327e-01
  -4.4886764e-02  -5.9756720e-01
   7.9106583e-02  -1.3262071e+00
  -1.2096867e-01  -1.5448661e+00
  -2.8041417e-01  -1.1322491e+00
   3.7984335e-01  -1.1706597e+00
  -2.1630411e-01  -4.8142811e-01
   4.9883518e-01  -2.8483326e-01
  -2.7010333e-01  -3.6757849e-01
   6.8118354e-02  -2.9480135e-01
  -3.6753146e-02  -1.4253362e+00
   6.0721530e-01  -2.5029270e-02
  -2.6831758e-01  -8.1775885e-01
   1.8381712e-01  -1.0919523e+00
  -9.2243454e-01  -7.0188209e-01
   6.9359524e-01  -7.0744324e-01
   3.2515159e-01   5.1960291e-01
   1.4611797e-01   7.2322641e-01
   3.8368190e-02  -1.1755637e+00
   1.6444003e-01  -1.1992418e+00
  -7.4163972e-01  -5.5125737e-01
   4.0725920e-02  -9.2705330e-01
  -2.6703952e-01  -5.8504094e-01
   1.2078619e+00  -2.0663840e-01
   2.5472217e-01  -8.8538247e-01
   6.8026319e-01  -3.9111700e-01
   7.7271049e-01  -8.2785065e-01
   6.9434841e-01  -2.1830324e-02
   3.0082854e-01  -2.9320677e-01
  -7.7333134e-02  -8.2774968e-01
  -1.6521472e-01  -6.0778672e-01
   9.7893886e-02  -2.0136592e-01
  -2.7098402e-01  -3.9836946e-01
  -2.4759350e-01  -8.2636718e-01
  -1.2617364e-01  -8.3585125e-01
   1.2011846e-02  -8.5271746e-01
  -3.1082256e-01  -7.3290192e-01
  -6.2880159e-01  -8.5993871e-01
  -4.8908984e-01  -3.8783508e-01
  -4.2190982e-01   2.8689310e-02
  -1.2827176e+00   3.3058048e-01
  -5.4066307e-01  -1.2331396e+00
  -5.6591532e-01  -1.2268146e+00
  -7.0611847e-01  -7.4412584e-01
  -7.1987450e-01   6.5445807e-01
   1.4790487e-01  -4.8777713e-01
  -5.7109563e-01  -9.2162394e-01
   3.1106302e-02  -6.6740127e-01
  -1.4972074e-01  -1.0870222e+00
  -4.4447841e-01  -1.3801639e+00
  -9.5067920e-02  -1.4608564e+00
   7.0631590e-01  -1.0949378e+00
   2.9732582e-01  -1.1727395e+00
   8.5999577e-01  -8.3255989e-01
   8.9993220e-01  -6.6767972e-01
   8.5035320e-01  -1.1249978e+00
   5.7291850e-01  -6.5436745e-01
  -1.1349906e+00  -1.4319724e-01
   2.3451637e-01  -9.8018923e-01
   1.0841148e+00  -6.7928807e-01
  -6.1207761e-01  -5.3649999e-01
  -1.4601861e+00  -8.0803852e-01
  -2.2175871e-01  -1.1337763e+00
   9.6286685e-02  -1.1594845e+00
   5.5916787e-01  -1.0192409e+00
   2.7903116e-01  -1.6779516e+00
   3.7638837e-01  -1.7617214e+00
   1.5130578e+00  -4.8643284e-01
   1.2515720e+00  -4.6432858e-01
   5.6918817e-01  -1.4028112e+00
  -3.1072286e+00  -4.4345657e-01
  -7.4929445e-01  -1.1835354e+00
   7.4876954e-02  -4.1313903e-01
  -1.7172957e-01  -8.9060638e-01
  -5.0258357e-01  -1.6390038e+00
   4.0316319e-01  -1.2211997e+00
   1.2733842e+00  -1.2508070e+00
  -3.2781670e-01  -1.6347852e+00
  -1.3112647e+00   3.9256625e-02
  -1.6356357e+00   7.1961201e-02
  -1.2461204e+00  -4.6377942e-01
   1.2589809e+00  -1.1111847e+00
   9.1230638e-01  -2.4723277e-01
   6.0877194e-01   7.3846526e-01
  -8.0447563e-01  -4.7679967e-01
   3.3875194e-01  -9.4428485e-01
   9.0018047e-01  -7.5896359e-01
  -4.4823904e-01  -1.1522817e+00
   1.1818724e+00  -1.1401503e+00
   7.8731121e-01  -1.3028452e+00
   4.9945540e-01  -1.2068211e+00
  -2.9109706e-02  -1.2363825e+00
  -1.0127854e+00  -1.1476317e+00
  -8.5482182e-01  -5.7557421e-01
  -7.6634406e-01  -8.9872497e-01
  -8.3115739e-01   9.5609392e-02
  -6.4972320e-01   3.2450150e-01
  -6.9406997e-01  -9.4212188e-02
  -5.8386236e-01  -8.0699181e-01
   4.2949509e-01  -1.1220868e-01
  -8.5737202e-02  -1.0030131e+00
   1.0545763e-01  -1.2191428e+00
  -7.2239032e-02  -1.1886551e+00
   1.6229203e-01  -1.3174318e+00
   5.0602221e-01  -1.4209491e+00
   9.1560841e-01  -1.4044252e+00
   5.9047318e-01  -1.1421249e+00
   6.4761727e-01  -4.7540079e-01
   1.1809892e+00  -1.0574417e+00
  -4.2654166e-01  -6.4911582e-02
  -3.3775975e-01  -3.0291465e-01
  -6.4308533e-01  -1.8166349e-01
  -5.2292486e-03  -1.3764171e+00
  -3.4569986e-01   1.7897049e-01
  -4.2488694e-01  -1.1702441e+00
  -3.3974373e-01  -1.3825405e+00
  -2.0427924e-01  -1.1986203e+00
  -1.8390049e-01  -1.2057082e+00
  -2.2111234e-01  -1.6036379e+00
   1.4378371e+00  -1.1742435e+00
   5.1401420e-01  -1.4566197e+00
   8.4063178e-01  -1.4130232e+00
   3.3975549e-01  -1.1023757e+00
   1.7428029e-01  -1.3997892e+00
   4.1125340e-01  -1.1970674e+00
   4.9750707e-02  -1.3339403e+00
   3.3690017e-01  -4.3957509e-01
   5.7090306e-01   1.1001006e-01
   2.2266880e-01  -1.9532080e+00
  -1.5833859e-01  -1.4352854e+00
   4.3886752e-02  -1.0317768e+00
  -1.0939659e+00  -2.9391949e-01
   7.2669209e-01  -1.7487533e+00
  -6.1082970e-01  -4.6805436e-02
  -4.5572809e-01  -5.7896995e-02
  -2.1747302e-01   7.3335992e-01
   4.3025856e-01  -1.1690865e+00
   2.9066362e-01  -1.2252504e+00
   1.1670435e+00  -3.9784137e-01
   1.1306076e+00  -6.0640904e-01
  -2.0140275e+00   1.2476209e+00
   3.7761132e-01  -5.9113675e-01
  -3.9520087e-01  -1.2314528e+00
   6.3268970e-02  -4.9019301e-01
   6.3586225e-01  -2.4277042e-01
   2.7631789e-01  -8.2214492e-01
   8.5799804e-01  -7.0615265e-01
   9.3154688e-02  -9.3430589e-01
  -8.0901970e-01  -7.1796420e-01
  -7.6687156e-01  -7.9428187e-02
  -4.4081210e-01  -8.3591035e-01
  -2.9557735e-01  -6.7536948e-01
  -6.0127737e-01  -1.2557847e-01
   4.4483175e-01   4.6937985e-01
   5.4993204e-01   1.4981383e+00
  -2.2611130e-01  -7.3556115e-01
  -5.0139297e-01  -1.2119444e+00
  -8.5271707e-01  -1.2531642e+00
  -3.4165297e-01  -5.6237623e-01
  -1.0768950e-01  -6.3699767e-01
  -7.6269314e-01  -2.1297681e+00
  -8.3288388e-01  -1.7657277e+00
   2.5702240e-01  -7.7704248e-01
   8.3999039e-01  -1.3161820e-02
   3.8798973e-01   5.7447929e-01
   7.3154955e-01  -2.5522607e-01
   1.3176325e-01  -8.3901419e-01
   2.8206172e-01  -1.8288401e-01
  -3.1080979e-02   3.7790380e-01
   2.3756430e-01  -8.1388159e-01
   6.7254380e-01  -7.9735286e-01
   4.8338626e-01  -1.4768540e+00
   1.1264069e+00  -9.6967462e-02
   8.1734977e-01  -1.5841339e+00
  -6.8655942e-01  -7.7753301e-01
  -8.7384183e-01   1.5881515e-01
  -5.1854297e-01   3.7802342e-02
   1.0749539e-03  -6.2481344e-01
  -9.7197775e-02  -9.0880933e-01
  -6.2094493e-01   5.1596643e-01
   2.4326162e-01  -1.4355773e+00
  -3.6828488e-01  -1.5256436e+00
  -3.1537820e-01  -1.0627440e+00
  -5.7067473e-01   4.2985544e-01
   5.0091809e-01  -1.2858245e+00
   5.9512689e-01  -5.3129274e-01
   1.0894970e+00  -7.5135810e-01
  -2.1001331e-01  -1.4480975e+00
   9.9913975e-01  -1.2410524e-01
  -1.6030008e+00  -2.5971581e+00
  -1.6316287e+00  -2.7439631e+00
  -1.5422946e+00  -2.9959757e+00
  -3.1257356e-01   3.1580308e-02
   1.8632931e-01  -1.1623383e-01
   2.5454803e-01   2.1839937e-01
   9.2384356e-01  -4.9196353e-01
   6.8438054e-01   1.2562655e-01
   3.7324952e-01   9.3359736e-01
   1.9339632e-01   8.1910948e-01
  -3.6574082e-01  -1.4974493e+00
  -2.9025795e-01  -1.2065389e+00
  -2.3744947e-01  -4.0720712e-01
  -7.0668192e-01  -2.1518145e+00
   9.1042590e-01   2.5616004e-01
  -1.7245191e+00  -3.1740291e+00
  -2.5215210e-01  -5.5948692e-01
   2.6263519e-01   3.2240347e-01
   6.3749416e-01   8.8654912e-01
  -1.6235846e-02  -6.9416706e-01
  -3.4579943e-04  -1.6784503e+00
  -2.0879799e-01  -1.0267670e+00
  -1.2765499e-01  -6.7640618e-01
   7.5061046e-01   5.4562560e-01
   4.4277972e-01  -8.7612258e-01
   4.4520061e-01  -5.8620369e-01
   4.8068998e-01   4.6007893e-01
  -6.2405104e-01  -4.8540203e-01
  -1.6155085e-01   1.5982626e+00
   2.3521937e-01   5.7522953e-01
   5.2075244e-01  -7.7513003e-01
  -9.1009428e-01  -6.7965660e-01
  -1.5686861e-01  -1.7567086e+00
   7.6660724e-01   6.7145602e-01
   4.1179527e-01  -4.8332954e-01
  -4.7210534e-02   3.9779443e-01
  -1.9865770e-03   3.5507002e-01
  -8.6024861e-02   2.0591485e-01
  -5.7527371e-01  -1.3275578e+00
  -4.0182092e-01  -1.1129277e+00
  -1.6300503e-01  -6.9467915e-01
   5.7004852e-01  -1.3100375e+00
   6.2346357e-01  -1.1846847e+00
   6.4323570e-01  -5.8005853e-01
   3.4442381e-01  -6.9655660e-01
   7.9116169e-01  -4.9706633e-01
  -9.5712965e-01  -2.3163375e-01
   8.3559119e-01  -1.3922410e-01
   1.8019315e+00   3.8101266e-02
  -7.7813854e-01   3.0237996e-02
  -5.6929922e-01   4.4517046e-01
  -5.2492104e-01  -4.5859630e-01
  -1.1319928e+00  -4.9593706e-01
   1.7630654e-01  -6.9662341e-01
   3.6685143e-01  -6.2407597e-01
   8.6209671e-01  -3.1498814e-01
  -6.8226810e-01  -4.1424361e-01
  -5.6297360e-01  -2.4514313e-01
  -1.5446832e-01  -4.6560516e-01
  -4.6040727e-01  -2.6018570e-01
   4.1631222e-01  -1.2891765e-01
   1.0516705e+00   1.1942463e+00
   5.7680699e-01   9.2136083e-01
  -5.3975799e-01  -1.1600733e+00
  -7.2728538e-01  -1.6575031e+00
  -1.4373617e-01  -1.5321357e+00
  -3.4805455e-03   7.4429561e-01
   5.0814783e-01  -2.8377444e-01
  -9.1123450e-01  -2.6223244e+00
   4.1509146e-01  -2.5272832e-01
   1.8445738e-01  -3.2692393e-01
   1.1820199e-01  -3.3486159e-01
  -2.1741508e-02   1.6719160e-01
  -8.7953357e-02  -5.9252473e-01
  -5.5430626e-01  -1.2012082e+00
  -2.8119264e-01  -5.4939943e-01
  -8.0009143e-02  -1.7526951e+00
   7.6141826e-02  -7.0835683e-01
  -3.6817132e-01   1.4012520e-01
  -6.1493632e-01   6.9407620e-01
  -5.1239720e-01   1.1029498e+00
   1.5545161e-01  -5.3346991e-01
   1.0291379e-01  -1.5095738e+00
   2.7375299e-01  -1.2119536e+00
  -1.2065064e-01  -7.9288089e-01
   2.8835161e-01  -1.6842114e+00
   2.2784950e-01  -1.9190993e+00
  -1.8104247e-01  -1.6560019e+00
   3.5084636e-01   2.0534476e-01
   4.0189941e-01  -1.6468611e-01
   8.5251042e-01  -9.4263786e-01
   7.4721044e-01  -1.0499398e+00
   1.2204370e+00   4.8309681e-02
   1.2692508e+00  -1.5174585e-01
  -2.3562742e+00   2.8350115e-01
   5.8779421e-01  -4.5867652e-01
   1.1272794e-01  -1.3100977e+00
   2.0356966e-01  -4.8016517e-01
  -2.3889176e+00  -2.5373582e+00
   5.7934167e-01  -7.2079439e-01
   3.8560244e-01  -1.1019533e+00
   4.8276524e-01  -8.5332705e-01
  -4.6376567e-01  -1.0273435e+00
  -6.8262170e-01  -4.2370393e-01
  -7.6103927e-02  -9.9734969e-01
  -1.3891736e-02  -7.8922811e-01
  -4.5963484e-01  -3.6773437e-01
   5.3699763e-01  -7.2481253e-01
   1.4498345e-01  -5.1798019e-01
  -2.4962462e-01  -2.6128410e-01
  -7.1943388e-01  -3.1486276e-01
   2.6566187e-01   5.4786795e-01
  -1.5024231e+00  -5.6045655e-01
  -1.2998353e-02  -1.5497009e+00
   4.3257291e-01  -1.0009288e+00
   2.6761077e-01  -9.5962826e-01
  -2.1816348e-01  -7.1346129e-01
   7.1498064e-01  -1.1133786e+00
  -2.2590271e-01  -4.7464749e-01
   4.2667075e-01  -2.1292324e-02
  -9.5304698e-01   1.2723772e-01
   7.7069013e-01   2.3283485e-01
   1.5368293e+00  -2.8654201e-01
  -1.2154043e+00   4.9832904e-02
   1.0272722e-01   8.8398474e-03
   3.0464374e-01  -7.0246972e-01
   5.0081069e-01   2.4946958e-01
   5.8980765e-01   7.5306208e-01
   3.0910820e-02  -1.0470978e-01
   4.9759253e-01  -5.7337663e-01
   1.9095556e-01  -7.3136017e-01
   2.9603183e-01  -1.0214075e+00
  -3.2996153e-01   1.4573338e-01
  -7.2725769e-01  -3.5695354e-01
  -4.6599793e-01   6.6735920e-01
  -3.3929140e-01  -2.0733196e-01
  -9.4012014e-02  -4.0962897e-01
  -4.0152259e-02  -1.1819270e+00
   1.4684776e-01  -1.4895339e+00
  -1.0880824e-01  -1.4725215e+00
  -1.2740350e-01  -1.5525771e+00
  -4.2744324e-01  -1.6500602e+00
  -1.3091957e-01  -1.3400511e+00
   3.9881816e-01  -4.5199569e-01
  -8.3182306e-01   1.0906652e+00
  -1.5999665e+00   5.4647832e-02
  -5.8153810e-01  -1.2591165e+00
  -7.0482097e-01  -5.4941551e-01
  -6.8077632e-01  -8.0605108e-01
  -3.3455951e-01  -1.4609893e+00
   4.2736283e-01  -1.6944807e+00
   1.5328071e-01  -1.3498364e+00
   1.1840581e+00   1.6957891e-01
   1.1317488e+00  -5.8748384e-01
   3.7292670e-01  -1.3053593e+00
   1.1962088e+00  -3.0583411e-01
   7.6388814e-01  -6.4342121e-01
   7.1592324e-01  -7.7807701e-01
   1.0326805e+00  -9.9931526e-01
  -1.5536034e-01  -1.0936764e+00
   4.0492369e-01  -4.7646262e-01
   2.6991703e-01  -5.7971707e-02
   7.3208678e-02   2.2020595e-01
  -7.5148597e-01   1.0404662e-01
  -3.0628361e-01  -8.7963287e-02
  -4.0537326e-01  -7.9554204e-01
  -4.2134361e-01  -8.6918278e-01
   2.6568777e-01  -7.6790184e-01
  -3.5543459e-01  -7.0005513e-01
  -7.0374748e-01  -3.7757934e-01
  -4.2720020e-01  -3.6266233e-01
  -8.0491147e-01  -1.4882903e+00
  -1.8057670e-01  -9.9112844e-01
   3.0282777e-01  -6.0054034e-01
   1.2877538e-01  -5.8859132e-01
  -1.0963191e+00  -1.4527843e+00
  -3.7277972e-01  -1.5776283e+00
   3.2219995e-01  -9.7552683e-01
   1.4968315e+00   4.0085235e-01
   4.6691545e-02  -8.2303853e-01
   7.6245738e-01  -4.6711730e-03
  -6.2217041e-01  -1.0389005e+00
  -1.8198769e-01  -1.1099458e+00
  -6.1698974e-01   9.1844463e-02
   7.4866717e-02  -8.1260674e-01
   1.1127750e-01  -8.9182424e-01
   1.2130902e-01  -5.5405264e-01
   2.2803556e-01  -3.0782996e-01
   2.8046252e-01  -7.5698723e-01
  -9.4348697e-01   1.5752329e+00
  -3.9251467e-01   1.5864843e+00
  -8.2145197e-01   1.0892375e+00
   9.5462737e-02   1.4391146e+00
   2.7704356e-01  -1.5909443e-01
   2.2341179e-01  -9.1014840e-01
  -5.1383236e-01   3.9017391e-01
   1.3496760e-01  -2.6562135e+00
   1.5131887e-01  -2.7939061e+00
   3.7790617e-01  -3.3862607e+00
   5.3257106e-01  -3.3416196e+00
  -5.3725615e-01   1.0457748e+00
   1.1908655e+00  -3.1953865e+00
   3.1606696e-01  -1.7716306e-01
  -2.3833871e-01  -1.8742863e-01
  -1.7835006e-01   3.1937340e-01
   3.2561662e-01  -3.3061733e+00
  -9.7262083e-01  -4.9766371e-01
  -9.6276261e-01  -4.1383672e-01
   6.7420066e-01   3.4353471e-01
   1.1331185e+00   3.7507902e-01
  -1.2051553e+00  -7.5668041e-01
  -7.9915645e-01  -2.0534188e-01
  -6.8349740e-01  -5.1153552e-01
  -1.7010384e-01  -6.6746586e-01
  -1.7599162e-01  -5.3544833e-01
  -2.0583734e-01  -7.9181806e-01
   9.4327235e-01  -1.1323265e+00
   5.8977423e-01  -1.9315017e+00
   1.3038625e+00  -1.9533352e+00
   7.2023509e-01  -1.2357921e+00
  -1.8933785e-01  -1.0951350e+00
  -4.7694244e-01   4.4550518e-01
  -1.1733057e+00   7.7975111e-01
  -1.5069841e+00   1.2938404e+00
  -1.6954611e+00   1.4857144e+00
   3.2090529e-01  -6.0153107e-02
   5.3692925e-01  -1.1370837e+00
   5.5379334e-02  -1.2703390e-02
   2.0636015e-03  -4.0546849e-01
   5.5944563e-02  -3.3333276e-01
   1.1262580e-01  -4.8167047e-01
   3.1905533e-01  -1.0024967e+00
   4.2250526e-01  -1.0457860e+00
   9.4524895e-01  -1.2720216e+00
   9.3976870e-01  -1.1234094e+00
   3.0229831e-01  -1.5178030e+00
   5.5661230e-01  -8.7492811e-01
  -1.4222296e-01  -4.1091560e-01
   4.2557949e-01  -6.4199144e-01
   3.9690815e-01  -1.4672349e+00
   9.2424613e-01  -1.6491432e+00
   6.4594467e-01  -1.0875679e+00
  -1.3387484e-01  -4.2067759e-01
  -2.8684864e-01   7.0847982e-02
  -6.4664447e-01   9.7088512e-01
  -2.6884363e-01  -9.7121260e-01
  -2.1687016e-01  -1.2487835e+00
  -2.0560431e-01  -1.2584685e+00
   6.7335301e-02  -1.4400978e+00
  -1.2758334e-01  -1.1818547e+00
  -4.8796387e-01   3.1523822e-02
   3.6627255e-01  -5.7001010e-01
  -5.4511844e-02  -5.7252278e-01
  -1.1734786e-01  -1.2718174e-01
   1.4538617e-01  -8.7707193e-01
  -8.0291711e-01  -8.2642419e-01
  -4.3393386e-01  -6.4177016e-01
  -9.7595861e-01  -1.2885827e+00
  -2.1099669e-01  -1.1943481e+00
   1.3841532e-01  -1.0962876e+00
  -1.3597616e-01  -1.2562538e+00
  -6.0830301e-01  -1.1995641e+00
  -4.7781326e-01  -1.4656761e+00
  -5.4039483e-01  -1.0486354e+00
   8.7990182e-01  -9.3209162e-01
   3.0319331e-01  -1.0671611e+00
   2.9768992e-01  -7.4934162e-01
   8.6780834e-01  -5.3177586e-01
   1.6992848e+00  -7.6214780e-01
   4.6321942e-01  -7.6111521e-01
   7.2124000e-01   6.7276251e-02
  -7.0918865e-01  -3.8873495e-01
   1.1642311e+00  -6.9967221e-01
  -2.9227684e-01   8.2416904e-01
  -1.2766266e+00  -5.8902698e-01
  -2.1723515e-01  -1.1017244e+00
   1.1243139e-01  -1.1227834e+00
   5.0985271e-01  -1.1214724e+00
   1.7339997e-01  -1.7117654e+00
   2.3075721e-01  -1.8417307e+00
   1.7266442e+00  -4.5120431e-01
  -5.9313877e-03  -1.4179257e+00
   4.2023379e-01  -1.5142705e+00
  -3.0207512e+00  -2.0361710e-01
  -9.4348185e-02   6.5545489e-01
   7.0034763e-01  -3.0113541e-01
   8.8536356e-01  -3.3124452e-01
   1.8575375e-01   9.1708221e-01
  -1.2621092e-01   5.3933134e-01
  -4.8201196e-01  -6.4564740e-02
  -9.8426395e-02  -9.4506046e-01
  -7.8053264e-03  -1.0931723e+00
   2.3569001e-01  -1.3612624e+00
   2.2866784e-01  -9.7714284e-01
   3.0028579e-01  -1.5833145e+00
  -2.9175184e-01  -7.8862911e-01
  -7.4523401e-02  -9.4999247e-01
  -5.2867267e-01  -7.7892311e-01
  -3.1169517e-01  -1.4756756e+00
  -2.4846469e-01  -1.2299942e+00
  -2.7219803e-01  -1.7777432e+00
   3.1461946e-01  -7.4558086e-01
  -1.0455015e-01  -4.8376803e-01
  -9.6376015e-02   2.8905406e-02
  -3.0358513e-01   2.4203430e-01
  -9.5241889e-01  -1.2437909e-01
  -8.9209969e-02   8.2680006e-01
   2.6631828e-01  -6.6369886e-02
   1.6506468e-01  -9.6305624e-01
   1.7021518e-01  -7.9889363e-01
   1.4266264e-01  -3.2312399e-01
   3.4217954e-01  -1.1829050e+00
   2.8246435e-01  -1.6988788e+00
   2.9952088e-02  -2.2961910e-01
  -3.1519091e-01   7.7292660e-01
   2.6715196e-01  -1.6963963e-01
   5.5314867e-01  -1.0348113e+00
  -6.7244579e-01   7.3561018e-01
   6.5102059e-01   1.1826771e+00
   3.4386716e-01   4.9582489e-01
   1.6846812e-01   1.7123398e-01
   5.1693669e-01   1.4291684e+00
   3.3544387e-01   1.0260932e+00
  -3.1361446e-01  -3.0335940e-01
  -2.5758523e-02  -2.0572606e+00
  -3.8143857e-01  -1.0044951e+00
   3.8674387e-02  -1.9463225e+00
  -6.9843488e-02  -1.7877059e+00
  -9.7856349e-01  -1.1286986e+00
  -1.0472732e+00  -1.0900510e+00
  -6.4329246e-01  -7.4649077e-01
  -4.3598021e-01  -1.6340939e+00
   7.8965337e-01  -2.8147604e+00
   4.5019997e-01  -2.2343122e+00
  -8.4316079e-02  -1.9565751e+00
   6.8581629e-01  -2.9223543e+00
  -8.2250042e-01  -1.4928889e+00
  -1.9702023e-01  -9.9643537e-01
   2.9376989e-01  -6.1507025e-01
   1.1855391e-01  -5.9712369e-01
  -1.1197603e+00  -1.4415466e+00
  -3.6680409e-01  -1.5504657e+00
   3.7110705e-01  -9.9059246e-01
   1.5033013e+00   3.6837027e-01
   1.0788524e-01  -7.8188402e-01
   7.6606995e-01  -2.8726507e-02
  -5.8866573e-01  -9.5538776e-01
  -2.4250227e-01  -1.1354793e+00
  -6.3002121e-01   7.0909628e-02
   6.5480304e-02  -8.2794353e-01
   1.0403328e-01  -9.1337099e-01
   1.2095376e-01  -5.7477893e-01
   2.3915008e-01  -3.3904790e-01
   2.7696945e-01  -7.8340750e-01
   5.9471859e-01  -9.3715869e-01
   1.2670351e+00   3.9107761e-01
   6.3322960e-01  -1.4399272e+00
   1.0594252e+00  -2.8401908e-01
   1.5401275e-01  -1.7041564e+00
  -1.8968414e-01  -1.3495295e+00
   1.8842684e-01  -1.1279452e+00
  -9.5938104e-01  -6.4468413e-01
  -1.7039352e+00   5.7077274e-02
  -5.5039647e-01  -2.9982317e-01
  -4.9345115e-01  -2.1248718e-01
   4.5742403e-02   2.7607095e-01
  -7.7503874e-01  -3.3692919e-01
  -5.1334342e-01  -2.8299106e-01
   3.7155298e-01   1.3773320e-02
   1.0639807e-01   4.7671019e-01
   5.9853558e-01  -8.5427292e-01
   2.8205098e-01  -4.3154367e-01
  -3.1798374e-01   4.5500651e-01
   4.5924978e-01  -4.4544559e-01
   9.2711434e-02  -8.5482302e-01
  -7.3165053e-02  -1.3036173e+00
   3.7333399e-02  -5.5572658e-01
  -3.1404367e-01  -1.0423926e+00
  -8.0698958e-01  -4.9953247e-01
  -1.7232708e-01   1.3574175e-01
  -6.7373257e-01  -2.0369666e-01
   5.5217264e-01  -1.1203256e+00
  -7.4893652e-01  -1.4234735e+00
   4.1075600e-01  -1.9764432e+00
  -2.1655542e-01  -9.1396624e-01
   1.0169059e-02  -1.0034753e+00
   3.2101456e-02  -7.0759119e-01
  -3.0472039e-01  -1.1992403e+00
  -3.3190273e-01  -6.4496852e-01
  -5.7337498e-01  -4.0124967e-01
   1.8636500e-01  -9.5206676e-01
   5.0844924e-01  -7.5304634e-02
   1.1664106e+00   3.0507106e-01
   9.6211532e-01  -2.2060550e-01
   2.3867095e-01   2.4059293e-01
   2.0702551e-01  -8.9532704e-02
   2.0016570e-01  -7.4155710e-01
  -7.4962951e-02  -1.0431019e-01
   4.1589054e-01   3.4559955e-01
   1.7441913e-01  -1.1245253e+00
   1.2034339e-01  -7.7196886e-01
   2.7468313e-02  -1.3980813e+00
  -2.2523530e-01  -1.0960493e+00
  -9.0659453e-02  -1.3176326e+00
  -1.0435366e-01  -1.2897609e+00
  -8.0278056e-01  -2.2043728e-01
   2.4326376e-01  -8.3327364e-01
   9.8716517e-02  -8.5844584e-01
  -7.4220656e-02  -9.0824138e-01
  -3.5375122e-01  -4.7610719e-01
   2.8632063e-02  -1.6739600e+00
  -2.5452625e-01  -5.9526570e-01
  -5.3139424e-01   5.1297193e-01
  -5.1873503e-01  -6.3406704e-02
  -4.8317621e-01   2.0600718e-01
   2.4387374e-01  -1.6534348e+00
  -1.1872121e-03  -5.2639358e-01
  -3.1407827e-01   4.3683582e-01
  -1.2172193e-01  -9.8753222e-01
   4.3416956e-02  -1.5220989e+00
   4.2473771e-01  -1.5546871e+00
   1.4579124e-01  -8.9722643e-01
   4.2613806e-01  -2.0535665e+00
   2.2733103e-01  -5.8497994e-01
   3.7511585e-01  -7.1922103e-01
   3.0650700e-01  -9.0149812e-02
   3.2754945e-03  -9.5290119e-02
   7.8453236e-02  -3.2939575e-01
  -2.1287154e-01  -1.2446073e-01
   6.3628024e-01  -8.9822007e-01
  -1.6700624e-01  -1.6362296e+00
  -3.0642213e-01  -9.3681683e-01
  -4.1944596e-01  -1.2998513e-01
  -3.1336572e-01  -4.9824167e-01
  -1.9312665e-01  -3.9766316e-01
   2.1630147e-01  -9.5720631e-01
   8.7286116e-01  -1.1439949e+00
   1.9049715e-01  -1.5604845e+00
  -4.4082220e-01  -4.4126949e-01
  -1.7067332e-01  -4.0317303e-01
   3.3945216e-01  -2.8707050e-01
  -1.1011167e-01  -5.9702981e-01
  -4.4851259e-01  -7.9032452e-01
  -7.0830107e-01  -1.0303554e+00
   5.7279990e-02   1.0743119e-01
  -2.4678734e-01   2.1105422e-01
   8.2037281e-02  -4.8670690e-01
  -4.8040808e-01   1.5961674e-01
   2.4180038e-01   1.4131987e-01
   7.7928794e-01   3.4748608e-01
  -4.2517579e-01  -4.9614132e-01
  -1.8256775e-01  -6.3114644e-01
  -5.6835447e-01  -1.1874865e+00
  -2.3678093e-01  -1.2004644e+00
   4.4421416e-01  -2.3499167e-01
   4.9260267e-01  -1.3377359e-01
   4.3417545e-01  -1.5139094e-01
   4.0286338e-01   1.2073427e+00
   3.6262679e-01   5.9098612e-01
  -3.7327217e-01  -6.0057173e-01
  -1.9064078e+00  -1.8874857e-01
   9.2794480e-01  -2.7363634e-01
  -5.6407602e-02  -2.9532359e-01
  -1.3076455e+00  -1.7569053e-01
  -6.5434792e-01  -2.9882341e-01
   1.6153233e+00  -3.4301117e-01
   4.4259652e-01  -4.2695993e-01
  -1.7287908e+00   2.3401016e-02
   4.2485092e-02  -3.4901134e-01
   1.1166081e+00  -3.7388532e-01
  -2.1243165e-02  -2.0346949e-02
   1.2314269e+00   2.9839275e-01
   6.7173027e-01  -1.6046125e-01
   4.9937808e-01   3.0331455e-01
   2.2975507e-01   3.0199585e-01
  -8.0995997e-02  -5.9542087e-01
   9.1126326e-01  -4.6810939e-01
  -6.2505552e-01  -1.0833203e+00
  -9.2079121e-01  -1.3117239e+00
  -6.4590323e-01  -1.3991518e+00
  -5.1765422e-01  -7.9143666e-01
  -6.9585026e-01  -7.4044481e-01
  -1.8347222e-01  -1.4019606e+00
  -1.1326662e+00  -1.0726253e+00
   2.5690916e-01  -1.8630649e+00
   4.0587670e-01  -1.7084188e+00
   5.0444366e-03  -1.1626830e+00
   2.4941621e+00   2.0303868e-01
   4.4003415e-01  -8.3053533e-01
   6.8897030e-01  -9.1160088e-01
   1.1986229e-01  -2.1456790e-01
   8.0183224e-01  -6.1387625e-01
   4.4956303e-01  -3.6070628e-01
   4.5392694e-01   2.2633042e+00
   2.7007820e-01  -6.9120416e-01
  -4.4018619e-01  -9.3454964e-01
   2.8881738e-04  -8.5930886e-01
  -3.7779351e-01  -1.3934648e+00
   5.4009008e-02  -1.2741432e+00
  -2.7474198e-01  -7.3413629e-01
   2.4717553e-01  -7.0081643e-01
  -5.3087825e-01  -1.0245590e+00
  -9.6607340e-01  -1.2033739e+00
  -3.7556347e-01  -7.1069679e-01
  -5.6050370e-01  -1.0731375e+00
  -8.4651256e-01  -9.6733829e-01
  -7.4827754e-01  -7.6898042e-01
  -1.0042546e+00  -2.0970801e-01
  -3.8585339e-01  -2.9214011e-01
  -2.3873671e-01  -5.6155930e-01
  -6.2133140e-01  -4.4965264e-01
  -8.6669871e-02   1.5613785e-01
   9.3415899e-01  -4.0365987e-01
  -1.0800095e-01  -1.4273692e-01
  -1.3402871e+00  -6.9662768e-01
  -9.3218868e-03   2.9333814e-02
   1.1477337e+00   1.8291610e-02
   1.0375892e+00  -7.2997105e-01
   3.7358376e-01  -1.0311047e+00
   8.4736664e-01   2.2732939e-01
   8.7377586e-01   9.2738321e-01
   1.7503794e-01   1.6822317e+00
   3.0691422e-01   5.9719130e-02
  -5.5780809e-01   3.6071690e-01
  -2.6821970e-01   2.6065079e-01
  -7.4329333e-01   5.8750943e-01
   2.3454823e-01  -8.1739979e-01
  -8.1788738e-01   1.5018762e-01
   1.2596524e-01  -8.5749087e-01
   4.4632405e-01  -1.0886755e+00
   6.9314146e-01  -1.1440868e+00
   8.2304601e-01  -1.5639418e+00
   1.2532804e+00  -1.3670844e+00
  -6.3196739e-01  -1.3863086e-01
  -2.0267091e-01  -3.6273951e-01
   3.3251850e-01  -4.7870998e-01
  -9.9389128e-01  -4.5071741e-01
  -1.9748468e-01  -8.8477752e-01
  -3.2897597e-01  -6.2616793e-01
  -3.0639040e-01  -6.8202527e-01
  -7.0706213e-01  -3.0966428e-01
  -1.4404250e-01  -1.9809498e-01
  -3.5764668e-01  -3.1669474e-01
  -5.1117702e-01  -9.9921050e-01
   8.3044505e-01  -5.4674042e-01
   4.8968680e-01   7.4770852e-01
  -5.8514026e-01   1.1714423e+00
   1.5966809e-01   6.1399182e-01
   5.2499689e-01   6.8467833e-01
   3.4484203e-01  -3.6837438e-01
   5.1332188e-02  -6.3475505e-01
  -5.5051872e-02   5.6622946e-01
   6.7584548e-02   1.9790305e-01
   1.2228006e+00  -2.4969920e-01
  -4.9838469e-01  -4.1331888e-01
  -6.0099655e-01  -1.1633036e+00
  -6.2606758e-01  -1.1562431e+00
  -7.4280140e-01  -6.8107286e-01
  -9.4960356e-01  -1.9459025e-01
   1.0665613e-01  -4.8699604e-01
   3.8185397e-03  -6.3446521e-01
  -1.1810801e-01  -1.1121353e+00
  -4.5631381e-01  -1.3757401e+00
  -3.7575690e-02  -1.5038540e+00
  -1.8541086e-01  -1.2093107e+00
   2.0961806e-01  -9.0688174e-01
   5.8987932e-01  -1.0439424e+00
   2.7666104e-01  -1.1724971e+00
   8.3935097e-01  -8.3730586e-01
   8.8465732e-01  -6.7441382e-01
   8.0623609e-01  -1.1114270e+00
  -5.2853962e-01  -1.6442029e+00
   4.3110469e-02   4.6814890e-01
   1.7556188e-01  -5.2102764e-01
  -8.8454810e-01  -2.1263495e-01
  -7.3071228e-01  -1.4879320e+00
  -6.4709112e-01  -2.1187765e-01
  -5.2891055e-01  -4.3919736e-01
   1.1949830e-01  -3.1879478e-02
   1.3695877e-01  -3.0490241e-01
   2.1451554e-01  -5.9011508e-01
   1.5662848e-01   4.5957509e-02
   5.7422741e-01  -3.4158535e-01
   3.8248493e-01   2.9932690e-01
   8.1672121e-01  -6.9384677e-01
   7.0009467e-01  -2.2759004e-01
   2.9179255e-01   6.7187994e-01
   7.7496585e-02   9.0296083e-01
  -2.0868942e-01   1.5598842e-01
   4.9335023e-01   2.6932124e-01
   4.0451111e-01   2.1328602e-01
  -8.3006577e-02  -1.4221246e+00
   7.5070375e-01  -1.5444900e-01
  -8.3219481e-01  -9.8968777e-01
  -8.8649665e-02  -6.4876316e-01
   1.3987122e-01  -4.2936805e-01
   5.1898523e-01  -3.8452253e-02
  -1.7230988e-01  -2.3843494e-01
   1.6448201e-01  -6.2050712e-01
  -1.2331675e+00  -1.9296378e+00
   5.8396393e-01  -8.8296585e-01
  -8.0713882e-01  -1.6559154e-01
  -3.3918694e-01  -1.3366193e+00
  -6.0658206e-01  -9.5678826e-01
  -7.1509796e-01  -7.7540809e-01
   7.6102446e-01   6.4028050e-01
  -1.1183294e-01  -1.0986353e+00
  -9.7841049e-01  -6.8073338e-01
  -2.6887039e-01  -3.4974785e-01
  -6.3371204e-02  -7.0954951e-01
  -6.9337314e-02  -1.2487845e+00
   4.3523187e-02  -1.7101665e+00
   2.8587194e-02  -1.9948910e+00
   1.0378392e+00  -8.0509373e-02
   2.0043442e-01  -6.5344210e-01
   1.0812808e+00  -1.2655124e+00
  -4.4644989e-01  -1.0462261e+00
   1.0202195e+00  -2.7294854e-01
  -8.5570816e-01  -4.5202165e-01
   2.4636263e-01  -9.0122730e-01
  -2.5756633e-01  -7.3893215e-01
  -3.7914917e-01  -7.3335762e-01
   2.0464798e-01  -1.1370106e+00
  -4.2009856e-02  -9.4690073e-01
  -1.6178398e-01  -7.2646455e-01
   4.9826231e-02  -1.9091348e+00
   6.2161107e-01  -8.3220708e-01
  -7.1196303e-03  -1.2477999e+00
   8.1672228e-02  -1.9788639e+00
  -5.4577674e-02  -1.2219026e+00
   9.3365883e-01  -4.8337533e-01
   9.5920599e-01  -3.3283260e-01
  -1.6053638e-02  -8.3178908e-01
  -8.8036933e-01  -9.6034814e-01
   1.8734137e-02  -8.1277555e-01
  -2.2636037e-01   7.0091969e-01
   2.4359607e-01  -4.6962040e-01
   4.1247952e-02  -5.6287420e-01
   1.9754393e-01  -7.2957706e-01
  -9.8417025e-02  -1.0656742e+00
  -6.7452647e-01  -1.1292439e+00
  -1.6448544e-01  -8.0644898e-01
  -4.8695371e-01  -3.5620275e-01
  -4.1064533e-02  -2.0093105e-02
   1.7426868e-01  -2.9906776e-01
  -4.5481162e-01  -6.6475501e-01
   2.3616991e-01  -7.3704209e-01
   2.6004438e-01   8.5641370e-01
  -1.2590719e+00  -3.8410414e-01
   9.1266235e-01   2.8695562e-01
  -1.8619510e+00   1.0757409e-01
   7.4152373e-01  -6.5497095e-01
   7.5720618e-01  -2.5676953e-01
   7.1496237e-01  -2.6058003e-01
   4.5258424e-01  -5.1646954e-01
   1.9918214e-01  -7.8059627e-01
   7.1942336e-01  -1.0824981e-01
   1.1831756e+00  -5.6413844e-01
  -2.1793052e-01  -7.4790956e-01
  -1.5017560e+00  -5.4381416e-01
  -5.0031989e-01  -2.1865551e-01
  -3.8109329e-01  -1.2592335e-01
   7.9602713e-01   1.0763317e+00
   5.4467461e-01   2.0459603e-01
   5.1106020e-01   9.3119342e-02
  -2.6931843e-01   1.2128999e+00
  -3.0608862e-01   1.1687932e+00
   1.4960154e-01  -2.1801331e+00
  -8.4391792e-02   3.5445110e-01
  -1.9951244e-01  -6.8924704e-01
   6.1478054e-02  -2.2010720e+00
   1.2306303e-01  -1.0055156e+00
  -6.5257267e-01  -9.2541823e-02
  -3.8480693e-01  -2.1137382e-01
  -1.0465644e-01  -5.2319276e-01
  -4.7917717e-02  -1.5177901e+00
  -1.3663953e-01  -7.6695392e-01
  -5.8567566e-01   7.7507727e-01
  -4.8030501e-01  -1.6882008e-02
   4.8983035e-01  -1.8032163e-01
  -8.1587123e-01  -6.2479159e-01
  -7.2412810e-01  -1.1561528e+00
  -3.2181578e-02  -5.4261265e-01
   2.0551799e-01  -6.7336482e-01
  -3.7656793e-02  -7.7435177e-01
   1.1703924e-01   7.7365663e-01
   9.7508645e-02  -4.5163042e-01
   4.6401997e-01  -9.3707203e-01
   4.5106917e-01  -8.1330262e-01
  -1.2119119e-02  -1.8162448e+00
   8.6295212e-01  -2.8281450e-01
   1.1019962e+00   6.3149697e-01
   1.1544664e+00   4.8974300e-01
   9.0866497e-01   1.1591495e+00
  -6.2467758e-01  -8.3740663e-02
   3.0531183e-02  -7.4153085e-01
   3.7330901e-01  -8.6422571e-02
  -2.6291496e-01  -2.0475229e-01
  -3.2684865e-01  -9.2212895e-01
  -5.9428861e-01  -9.3893059e-01
   1.7447523e-01   6.0781014e-01
  -4.0069228e-01  -7.8709267e-01
  -6.7922439e-01  -1.7130610e+00
   8.7420319e-02  -6.4007362e-01
  -1.2858897e+00  -2.6557742e+00
   3.4367285e-01  -9.6807972e-01
   1.0886018e+00   3.5559427e-01
   1.1621755e+00   8.2071739e-01
   5.2216899e-02   8.0622367e-01
  -4.7125807e-01   6.5190508e-01
   1.3063658e+00  -5.1384214e-01
  -7.0080472e-01  -1.0161733e-01
  -1.0260119e+00  -7.0797193e-02
   4.3647250e-01  -2.8921269e-01
  -2.9123989e-01   1.9320306e-01
  -3.4374881e-01  -6.3570957e-01
  -7.9418012e-01  -7.8673523e-01
  -9.0845729e-01  -1.0755027e+00
   2.0116452e-03  -1.7942194e+00
   3.3961577e-01  -2.3620877e+00
   3.3025712e-01  -2.4911113e+00
   3.2502489e-01  -1.2780674e+00
   3.5987422e-02  -8.0332239e-01
  -5.4302860e-01  -1.1928237e+00
  -4.9027777e-01  -1.6686663e+00
  -2.1398331e-01  -1.1261622e+00
   4.2832019e-01  -3.3741360e-01
  -8.5546293e-01   9.3515820e-02
  -6.6435670e-01  -2.3905197e-01
  -3.3290082e-01  -1.0794070e+00
   2.5740488e-01  -9.3457190e-01
  -1.8203052e-01  -7.5275959e-01
   3.6530445e-01  -1.6137919e+00
   6.3526205e-01  -1.2234093e+00
   6.6946735e-01  -1.2070030e+00
   3.7244133e-01  -1.6766105e+00
  -1.7918349e-01  -7.6933694e-01
  -6.1775140e-01  -6.3269024e-01
   2.5778198e-01  -1.1402852e+00
   5.3956219e-01  -1.0170803e+00
   1.0402532e-02  -1.5375457e+00
  -4.6830160e-01  -1.3096769e-01
   4.3157508e-01  -1.3528369e+00
  -3.7050812e-01   1.4566476e-01
  -1.1194328e+00  -3.5289665e-01
  -6.2912676e-01  -6.4083905e-01
  -1.9725865e-01  -1.6550056e-01
  -2.3169303e-01  -1.0488919e+00
   5.9481730e-01  -1.0383397e+00
   1.9496639e-02  -8.0364588e-01
  -5.6496036e-01  -7.8648800e-01
  -4.0664069e-01  -7.6757238e-01
  -5.2164516e-01  -8.9723488e-01
   2.1164576e-01  -7.3575097e-01
   3.9578487e-01  -1.2802255e+00
   5.5983904e-01  -9.7436232e-01
   8.2766676e-01  -7.4430804e-01
   3.0764762e-01  -6.2500474e-01
   1.1610941e+00  -9.6548845e-01
  -1.0361173e+00  -2.4577325e-01
  -9.5595472e-01  -9.3391394e-01
  -5.9697116e-01  -5.5591244e-01
  -2.0661401e-01  -1.6037354e-01
   4.3882655e-01   2.6113183e-01
   6.7719798e-01   5.5628420e-01
  -3.8315601e-01   3.2538326e-02
   1.6110019e-01  -3.4643549e-01
   4.7900448e-01   4.2698362e-01
  -1.9443788e-01   3.1842207e-02
   1.4172381e-02   2.8909783e-01
  -3.6407353e-01   1.5791910e-01
   7.1352657e-02  -9.2648107e-01
   4.1803649e-01  -2.8758625e-01
   1.1076558e+00   2.4571650e-01
   3.6997809e-01  -2.3940635e-01
  -5.4299184e-01   8.7550084e-02
  -5.4875035e-01  -7.9949755e-02
  -9.2633760e-01  -2.7913650e-01
  -5.8668530e-02  -3.8132882e-02
   2.8206697e-01  -8.3733308e-01
   7.8171654e-01  -1.5344171e+00
  -3.7171696e-01   3.7035183e-01
   2.0837621e-01  -1.1574512e+00
   3.4926597e-02  -9.2848418e-01
  -2.9736863e-01  -1.0160300e+00
   3.1661250e-02  -8.4469794e-01
   1.7810887e-01  -6.1993392e-01
   1.6176325e-01   3.4095468e-01
   1.1100469e-01  -4.5163019e-01
   5.2539649e-01  -2.6934125e-01
   4.3081303e-01  -1.0073385e+00
   1.2353860e-01  -8.9760387e-01
  -1.8511682e-01  -9.3034751e-01
  -1.1561820e-02  -2.1053424e-01
  -3.6404133e-01  -6.2044631e-01
   3.6352452e-02  -2.4187135e-01
  -6.8084109e-01  -3.9712545e-01
   1.9653936e-01  -6.0759716e-01
   8.1334636e-01  -8.3621163e-01
  -4.2094561e-01  -1.0030106e+00
  -3.2281763e-01  -9.8037556e-01
  -4.9145030e-01  -8.3554375e-01
  -1.7813797e-01  -8.3943855e-01
  -6.9236417e-01  -1.3521038e+00
   8.0349013e-01  -3.6758170e-01
   1.7142754e-01  -4.2899937e-01
   7.3189024e-01  -6.9050816e-01
   4.7069206e-01  -3.8638034e-01
  -6.5369169e-01  -8.1086935e-01
  -6.5747883e-01  -1.0897936e+00
  -7.6721954e-01  -6.9970929e-01
  -4.3160235e-01   1.8846863e-01
  -3.4896484e-01  -9.1364726e-01
  -4.6341869e-01  -5.9467555e-01
   2.1616401e-01  -2.3414496e+00
   1.1788664e-01  -2.5232407e+00
   7.0195751e-01  -1.7670828e+00
   2.6787387e-01  -1.8238589e+00
  -4.9545100e-02  -1.5872668e+00
   9.7526305e-01  -2.1744435e+00
   1.0927759e+00  -2.5751708e+00
   7.2858244e-02  -3.8667413e-01
   3.6334881e-01  -7.3842725e-01
  -1.4266091e-01  -6.1773893e-01
   2.5045322e-01  -9.5159263e-01
  -5.4399937e-01   1.1273932e-01
   9.9101545e-01  -4.7615257e-01
   7.9283982e-01   1.4709870e-01
   7.1366204e-01   6.6750639e-01
   5.9370179e-01  -3.2888136e-01
   6.9721669e-01   2.0722562e-01
   7.9583494e-01   9.9264378e-01
   9.1362421e-02  -1.0212496e+00
   2.4620817e-01  -3.6227016e-01
  -4.1855453e-01  -9.8359930e-01
  -2.7282426e-01  -1.0356916e+00
  -8.2797166e-01  -1.4422692e+00
  -9.7122705e-01  -1.9973098e+00
  -5.8096524e-01  -1.3309718e+00
  -2.0061678e-01  -8.2668989e-01
  -7.2839494e-01  -1.2276016e+00
  -1.9307283e-01  -1.1779821e+00
  -2.2163798e-01  -1.4037249e+00
  -5.0657604e-01  -7.1271275e-01
  -4.8638026e-01  -8.4579497e-01
  -3.7622536e-01  -1.1298437e+00
  -5.7243451e-01  -4.2052011e-01
  -5.3875837e-01  -7.3908296e-01
   3.2073130e-01  -1.5672077e+00
  -4.1680395e-01  -6.9634664e-02
  -5.3287003e-01  -8.4131286e-01
  -2.1126680e-01  -1.4325473e+00
  -6.7366310e-02  -4.1088891e-01
   1.2090803e-02  -1.5741627e+00
  -3.6501561e-01  -1.0196512e+00
  -1.1451814e-01  -1.6685296e+00
   4.5710974e-01  -1.1603965e+00
  -2.1582532e-01  -2.2347109e-01
   6.5268880e-01  -1.2424332e+00
   7.1563911e-01  -9.2309635e-01
   6.3263916e-01  -5.3751637e-01
   1.1065657e+00  -2.7131820e-01
   1.3604184e-01  -7.5753975e-01
   4.3243354e-01  -9.5451831e-01
  -1.2290645e-01  -4.8987412e-01
   2.5036870e-01  -8.7297684e-01
  -3.2158006e-02  -8.4349493e-01
  -6.4728704e-01   7.9509160e-01
  -2.5332620e-01   9.4986025e-01
   6.1740086e-01  -1.0757049e+00
   4.2177290e-01  -9.6648097e-01
  -2.8773827e-01   1.1471786e+00
  -4.3469355e-01   8.4805296e-01
  -5.8954279e-01   1.0135309e+00
  -6.1845060e-01   8.0094837e-01
   1.0428570e+00  -1.0934337e+00
   9.7898291e-01  -1.2340921e+00
   9.1696621e-02  -1.1677828e+00
  -3.3262632e-01  -1.4107227e+00
  -6.5282512e-01  -1.2640716e+00
   1.5151318e-01  -4.8132258e-01
   2.5646492e-01  -9.9512576e-01
   5.9742176e-01  -6.6867678e-01
  -1.7332318e-01  -4.5216600e-01
   2.9415080e-01  -9.8988911e-01
   2.0816638e-01  -9.2103587e-01
  -4.7386331e-01  -1.3388752e-01
  -1.7890464e-01  -1.4351855e-01
  -2.7286696e-01  -9.5874220e-01
  -1.1753367e-01  -7.5433591e-01
   1.6348549e-01  -7.3305731e-01
  -3.7257059e-01  -3.3026655e-01
   7.0341241e-02  -9.7835624e-01
   4.4056282e-01  -6.9194743e-01
  -4.2621014e-02  -1.3743334e-01
  -1.9403320e-01   5.5028025e-02
  -3.5639002e-01  -3.8935254e-01
   3.7462810e-02   2.9051174e-01
  -3.0548558e-01   3.3702313e-01
  -2.0302610e-01   7.6155895e-01
  -4.0583138e-01   6.4143306e-01
   7.4799182e-01  -7.2869770e-01
   3.9408317e-01  -5.5361558e-01
   2.3964498e-01  -2.5575896e-01
  -2.7980645e-01  -1.1816952e+00
  -2.4006126e-01   1.7897730e-01
   1.7899611e-01  -8.1876645e-01
   7.8471040e-01  -6.2865538e-01
   7.9579330e-01  -5.2257534e-01
  -5.8035656e-02  -1.4402916e+00
  -6.3727779e-01  -1.4860585e+00
  -3.0497129e-01  -5.7515364e-01
  -4.1890726e-01  -8.5058055e-01
  -3.2527983e-01  -1.3271218e+00
   1.5187114e+00  -4.0103984e-01
   1.1894613e+00  -6.8232991e-01
   1.5286930e+00   1.1400439e-01
  -2.1394695e+00  -1.1370435e+00
   7.0662674e-01  -2.6952651e-01
   8.8999657e-01   1.0837303e-01
   5.6578641e-01  -4.4674625e-01
   9.1534578e-01  -3.4496482e-01
  -1.9086466e+00  -1.6037856e+00
  -1.1801880e+00  -1.3324479e+00
  -2.0863171e+00  -1.7193850e+00
  -5.9217401e-01  -8.3132245e-01
  -1.3918730e-01  -1.1106895e+00
   3.7174611e-03  -4.0627639e-01
  -6.1898913e-01  -3.6994854e-01
   5.3002755e-01   1.5458820e-02
  -2.0336648e+00   9.4153327e-01
   7.0419265e-01  -2.1897599e-01
  -6.1710847e-01  -1.8796934e-01
  -5.2593811e-01  -5.3820280e-01
   3.3002177e-01  -1.2346919e+00
   4.6108581e-01   1.8958031e-01
   1.2468429e+00  -1.0602437e+00
   9.1784292e-01  -1.0141069e+00
   3.3333075e-01  -2.8910083e-01
   3.1368791e-01  -1.8232554e+00
   3.2579544e-01  -2.3807047e+00
   7.1719304e-01  -7.6655522e-01
   2.9992497e-01  -5.8722204e-01
  -2.9402140e-01  -7.0507045e-01
   5.3087649e-02  -1.0051590e+00
   4.4767692e-01   2.9516343e-01
  -5.9984608e-01  -6.5273591e-02
  -5.4272158e-01  -2.9184143e-01
  -3.9659935e-01  -9.4671769e-01
   3.8621606e-02  -1.2677774e+00
   3.7664873e-01  -9.3603770e-01
  -2.9080918e-01  -1.5693844e-01
  -4.4863868e-01   4.5331625e-01
  -5.0206403e-01  -4.6582704e-01
   2.3010829e-01  -9.3517597e-01
   7.4656919e-01  -1.6250994e-01
   4.4565973e-01  -2.3567460e-01
  -7.8403511e-01  -4.2038147e-01
   5.0146803e-01  -2.7224048e-01
   4.2814838e-01  -3.5744480e-01
  -5.4432922e-02  -3.2336076e-01
  -3.3005202e-01  -4.6857620e-01
  -2.4028588e-01  -1.1859398e+00
  -1.4225403e-01  -9.2486802e-01
  -3.2303976e-01  -8.4079251e-01
   2.4210130e-02  -1.0089373e+00
  -4.2535548e-01   5.4092500e-02
   2.5370038e-02   9.6653486e-02
  -4.1287692e-01   2.0191917e-01
  -3.0261563e-01   1.8062154e-01
  -2.3768064e-01  -1.1681832e-01
  -2.3150036e-01  -6.6760674e-01
  -3.4212026e-01  -3.8053957e-01
  -1.6908845e-01  -1.1112884e+00
   3.7832901e-01  -8.2445995e-01
  -3.0102809e-02  -1.0809324e+00
   4.3112229e-01  -1.2174247e+00
   9.8427729e-01  -1.1081308e+00
   6.4547202e-01  -9.9782715e-01
  -2.0422696e-01  -1.1317015e+00
  -2.0103523e-01  -2.1508716e+00
  -8.3547985e-02  -2.2360475e+00
   1.8305948e-01  -1.8092218e+00
  -7.4794121e-03  -2.3198567e+00
  -2.9992514e-01  -1.6594337e+00
  -3.5700543e-01  -1.2013565e+00
   2.4695867e-01  -1.0781386e+00
  -3.8366610e-01  -3.5021103e-01
  -2.7809406e-01  -3.2936790e-01
   1.1278374e-01  -8.1992546e-01
   1.5703717e-01  -5.2277144e-01
   2.8061138e-02   2.3165510e-01
  -5.7336803e-01  -3.4292256e-03
  -6.7929767e-01  -7.3666882e-01
  -4.1192006e-01  -7.4714774e-01
  -6.8741738e-01  -5.0155608e-01
   7.9236552e-02   5.4917165e-02
   5.0606594e-01  -1.4561474e+00
   4.2103152e-01  -6.8001774e-01
   4.3226750e-01   3.6504529e-01
   9.8522227e-01  -8.4015564e-01
   7.0202937e-01  -6.0727820e-01
  -1.2912563e-01  -5.7614001e-01
  -9.1718162e-02  -4.1102263e-01
   2.2640884e-01   3.9014625e-01
  -3.9745049e-01  -2.5160055e-01
  -1.1996954e-01  -9.3148530e-02
   5.9414092e-01   6.2736007e-01
  -8.3589647e-01  -2.9063618e-01
   1.6971183e+00  -7.5459982e-01
  -7.8365892e-01  -9.8998723e-01
  -8.3620470e-01  -1.2012023e+00
  -9.1332294e-01  -1.5006224e+00
  -6.9335785e-01  -1.4343430e+00
  -1.5155446e+00  -4.5263748e-01
   2.8487328e+00  -2.0945411e+00
  -5.5628426e-01  -7.5197741e-02
   2.6088084e+00  -1.1419757e+00
  -1.1026757e+00  -7.8651404e-03
   3.7790655e-01   6.3998411e-01
   7.6128858e-01  -8.3758613e-01
   1.0162230e+00  -2.7226036e-01
   3.1256805e-01   3.5302527e-02
  -4.3376850e-02  -3.4684887e-01
  -1.3560176e+00  -8.4832124e-01
  -3.6836812e-01   2.1974552e-01
   1.1147736e-01  -1.2634722e-01
  -4.5186618e-02   3.7227817e-01
   1.5101125e-01  -3.2071473e-01
  -5.6989327e-01  -1.0866342e-01
  -8.1949951e-01  -5.7018955e-01
   1.4073290e+00   1.7541112e-01
  -9.3546186e-01  -1.1319116e-01
   2.4063362e-02  -2.5885867e-01
  -1.0563538e-01  -5.0275525e-01
   6.1537996e-01   9.0623096e-01
  -6.0352855e-01  -1.2143978e+00
   4.3408129e-01  -8.0272290e-01
   5.3795370e-01  -1.9112586e+00
   2.4352724e-01  -4.6538208e-01
   4.4348529e-01  -1.2228213e+00
   2.9549127e-01  -2.3098131e+00
  -2.9896703e-01  -6.2202431e-01
  -5.9330172e-01  -6.0979512e-01
  -1.9399985e-01  -1.2889386e+00
   1.1629580e-01  -2.2184493e+00
  -1.2021797e-01  -2.2841596e+00
  -7.9462740e-01  -1.7691300e+00
  -1.0682562e+00  -1.3625811e-01
  -1.1547901e+00  -6.4887742e-01
  -1.2605435e+00  -4.3457916e-01
   5.4238469e-01  -6.5418073e-01
  -3.0425618e-01  -5.2279826e-01
  -8.5892294e-01  -4.8356302e-01
   3.2813449e-01   1.9723543e-01
  -4.4219387e-01  -7.0878919e-01
   1.1148808e+00  -1.2180370e-01
   9.5052108e-01  -4.3075168e-01
   7.5673762e-01  -1.0639476e-01
  -9.0267531e-01  -6.6780956e-02
   6.8547671e-01  -2.1911096e-01
   2.7545811e-01  -3.6310532e-01
   4.2780495e-01  -7.5214523e-02
   9.1023971e-01  -1.2140533e-01
   2.5106301e-02   8.4025274e-01
   5.3888887e-01  -9.6455882e-02
   5.5330482e-01   1.6555394e-01
   2.0261355e-02   8.6546656e-01
  -7.4622956e-02  -3.6968081e-01
  -7.8073146e-01   3.0312691e-01
   3.3242389e-01  -9.4182403e-01
  -7.6288807e-02   4.1788593e-01
  -2.3910023e-01   7.5617234e-01
   1.3875569e-02  -6.8818605e-01
  -5.1532289e-02  -1.0941706e+00
  -1.2822024e-01  -1.0275769e+00
   6.0702662e-02  -1.9391878e+00
  -3.7124860e-01  -3.1825564e+00
  -1.9364288e-01  -1.9734599e+00
  -3.7482734e-01  -2.7801974e+00
   2.0903473e-01  -3.2114760e+00
   5.3661661e-01  -2.9076527e+00
  -1.2453766e+00  -9.1472764e-01
  -6.4421996e-01  -3.1197634e-01
  -7.3387840e-01  -1.6605461e-01
  -3.3019630e-01  -5.1306227e-01
  -1.3548933e-01   9.0247782e-01
  -4.2513500e-01  -1.0228334e+00
   5.7432678e-01   8.8109244e-02
  -1.2143008e-02  -1.4124835e+00
   4.5144568e-01  -2.8922713e+00
   6.7903326e-01  -2.4718329e+00
   1.4831270e-01  -1.7551990e+00
  -7.7019501e-02  -8.2540545e-01
  -2.2275088e-01  -1.1237592e+00
   6.9533493e-01  -1.9286743e+00
   5.3111443e-01  -2.0142787e+00
   1.8603861e-01  -1.7804837e+00
   5.6060261e-01  -2.5172392e+00
  -6.7706970e-01  -7.3541627e-01
   1.7722336e-01  -6.1985289e-01
   2.6264459e-01  -7.4221392e-01
  -1.4944879e-01  -6.9827040e-01
   1.6630129e-01  -4.5076327e-01
  -3.6402783e-01  -9.1217314e-01
  -4.4495229e-01   1.7080384e-02
   2.3828820e-01  -1.8261911e-01
   3.0795528e-03  -5.0460208e-01
   2.1785684e-02  -3.5816300e-01
  -6.7002172e-02  -1.1030771e+00
   3.0087972e-01  -5.3278114e-01
  -8.6366364e-02  -4.6687657e-02
   6.1866476e-01  -1.7320496e-02
  -4.7052148e-01  -9.8477737e-01
  -7.7141828e-02  -9.9354678e-01
  -1.2077263e+00   4.5391028e-01
  -4.0656035e-01  -8.5214165e-02
  -7.5158643e-01  -2.2939559e-01
  -4.8515080e-01   1.3738234e-01
   9.5173510e-02  -1.3714545e+00
  -3.7141715e-01  -7.1987490e-01
  -2.0967595e-01  -6.2305066e-01
   1.0791383e-01  -1.2512672e+00
   8.7222693e-01  -1.3227138e+00
   9.9589572e-01  -1.4751873e+00
  -8.1855725e-02  -1.4971855e+00
   2.5033054e+00  -4.6843559e-01
  -6.1850494e-01  -1.4594017e+00
   3.3104430e-01  -6.9247629e-01
  -1.3512506e-01  -6.9927279e-01
  -9.0293675e-02  -6.1926988e-01
  -9.5977666e-01   6.1304268e-01
  -1.5256310e+00   7.0706286e-01
  -1.4246556e+00   1.0409716e+00
   3.6033586e-02   1.6461537e+00
  -7.5119849e-01  -7.6263300e-01
   9.9102198e-04  -2.1192990e+00
   1.0158465e+00  -1.3190114e+00
   3.9989980e-01  -4.8134074e-01
  -3.0028706e-01  -2.8123911e-01
  -4.6421332e-01  -3.0966894e-02
   6.0985159e-01  -2.2428380e+00
  -1.3296622e+00  -1.0779867e-01
   1.3367821e+00  -2.8374120e+00
   6.0677435e-01   6.7854696e-03
   6.0154607e-01  -2.3956093e+00
   5.9395781e-01  -2.8870402e+00
   7.2976767e-01  -3.0904433e+00
   8.2397383e-01  -2.8563635e+00
  -6.1522345e-02  -1.0614879e+00
  -6.5160150e-01  -9.0680989e-01
  -4.2524132e-01  -2.0315788e-01
  -6.3744799e-01   6.4745524e-01
   4.3700640e-02  -8.9205478e-01
  -7.3732720e-01   4.1085393e-01
  -6.6194029e-01  -1.3925081e-01
  -5.2780342e-02  -7.5929847e-01
  -8.9700852e-02  -1.7527733e+00
   4.4328746e-01  -2.4296069e+00
   1.2347363e-01  -2.4442438e+00
   1.5887304e-01  -2.1172365e+00
   3.3377394e-01  -1.3161002e+00
   2.5872333e-01  -2.4070973e+00
   5.6736862e-01  -1.8155871e+00
   6.2626301e-01  -1.8455457e+00
   7.6209816e-01  -1.9079325e+00
   8.5028070e-01   2.0727372e-01
   9.5272838e-01   4.0316276e-01
   1.6704159e-01   4.2393855e-01
  -4.3036301e-01   3.9849878e-02
   5.2937971e-01  -1.0188484e-01
   1.4622755e-02  -6.7663799e-02
  -7.2758828e-01  -3.6113381e-01
  -8.5290052e-01  -5.0887243e-01
   1.1849709e-01  -2.2026835e+00
  -2.6641266e-02  -1.8323518e+00
  -5.7955686e-01  -3.1590277e+00
   3.0012016e-01  -9.8053750e-01
   4.3724526e-01  -8.3822908e-01
  -7.5286571e-01  -1.8298804e+00
   7.4839076e-01   3.6711856e-01
  -1.1497558e-01   5.8697999e-02
  -7.9925375e-01  -6.9095087e-01
   4.5418074e-02  -6.3447006e-01
  -2.0850388e-01  -2.1792926e-01
   7.4855585e-02  -5.2506769e-01
  -1.0008868e+00  -4.0503158e-01
   3.4373056e-01  -4.5090571e-01
   9.1125865e-01   8.1764729e-01
   2.4499186e-02  -8.0879711e-02
  -2.4532772e-02   4.9376077e-02
   5.2238653e-01  -1.3739526e+00
  -1.0211515e+00  -1.9162548e-01
   3.9107441e-01   2.4417007e-01
  -9.7980020e-01   3.9778184e-01
   1.0731680e-01  -1.2298579e-01
   2.3649246e-01  -1.1492209e+00
   4.3343822e-03  -2.5842565e-01
   8.5611093e-01  -1.1380162e+00
  -1.1676385e-01  -1.9989621e-02
  -3.1746393e-01  -3.0458090e-01
  -5.7832679e-02   1.4493588e-01
  -4.2064109e-01   1.2978469e-01
  -5.5785500e-01  -3.8431413e-01
  -9.2758144e-02  -1.5037121e-01
  -3.2786876e-01  -3.4468127e-01
  -5.9789474e-01  -9.7768924e-01
   2.4884137e-01  -9.1458769e-01
   1.0840611e+00   7.5571713e-01
   1.6770003e+00   6.0100951e-01
   1.7106016e-02  -7.5124189e-01
  -1.7421456e-01  -1.1305403e+00
   3.9384431e-01  -1.5650272e+00
  -5.8665611e-01  -1.3207580e+00
  -1.1394343e-01  -1.4943524e+00
  -1.7372463e-01  -1.0354869e+00
   9.5168255e-01  -5.5394584e-01
   2.1325910e-01   9.4195867e-01
   7.0111446e-02   2.7256948e-01
   1.4785999e-01  -8.8068365e-01
   5.3551088e-01   4.7364122e-01
   4.0142897e-01  -9.4472805e-01
  -2.2467254e-01  -1.0691437e+00
  -4.6913928e-01   6.8092504e-02
  -1.6243077e-01  -1.2006519e+00
  -1.4987596e-01  -4.3880002e-01
  -4.7581339e-01  -8.7438255e-01
   2.0099880e-01  -8.5374462e-01
  -6.0983300e-01  -7.6388718e-01
   1.9738557e-01  -1.3285995e+00
  -6.2647237e-01  -8.0719921e-01
   4.6344949e-01   6.2477703e-01
   2.9251384e-01   4.2948071e-01
   6.8294223e-01   5.4707061e-01
  -9.8639611e-02  -5.9935391e-01
  -2.1839565e-01  -3.4096598e-01
  -3.2989643e-01  -4.7787794e-01
   1.7586196e-01  -5.5644204e-01
   7.5254658e-01  -4.9470655e-01
  -1.0499216e-01  -2.2907401e-01
   2.9176244e-01  -7.8685051e-01
  -4.7911946e-01  -6.1354321e-01
  -7.1069403e-01  -3.5400484e-01
  -1.7664199e-01  -6.4230082e-01
  -5.4069719e-01  -5.9840768e-01
  -3.8794517e-02  -1.1112325e+00
   1.3911936e-01   1.2014974e-02
  -2.0596609e-01  -4.7466075e-01
  -4.9607236e-01  -1.2931954e+00
  -1.1036791e-01   5.4826856e-02
   3.2051051e-02  -6.8710914e-01
   3.5979730e-02  -3.1232882e-01
  -2.9471304e-01  -3.0080730e-02
   5.1485999e-01  -5.1324474e-01
   2.6858938e-01  -7.8562590e-01
  -5.4193079e-01  -1.0416582e+00
  -5.0097922e-01  -1.2179008e+00
  -2.9407054e-01  -1.0266032e+00
   7.4419957e-02  -5.5885625e-01
   2.9784789e-01  -5.6358899e-01
   6.9665214e-01  -4.5572845e-01
   4.2337497e-01  -7.3775435e-01
  -2.1349330e-01   3.3578375e-01
  -6.8687120e-01  -2.0084742e+00
  -1.4021607e-01  -1.0779478e+00
   4.7690191e-01  -3.1459097e-01
  -8.4151423e-01   1.0812979e-01
  -6.7613082e-01  -2.8915250e-01
  -2.9600112e-01  -1.0505938e+00
   3.5501392e-01  -8.6269526e-01
  -1.5270305e-01  -7.1891703e-01
   4.5180304e-01  -1.5660768e+00
   6.7553615e-01  -1.1755400e+00
   7.7176982e-01  -1.1744176e+00
   4.5846887e-01  -1.6312602e+00
  -2.1068865e-01  -7.1752685e-01
  -5.9654107e-01  -6.2710899e-01
   2.6835092e-01  -1.1105420e+00
   2.6418695e-01  -1.0526380e+00
   9.2127948e-02  -1.4981347e+00
  -9.8130101e-01  -2.6315632e-01
  -6.4829991e-01  -8.6532875e-01
  -3.6996464e-01  -2.4125339e-01
  -6.2382178e-01   5.8532403e-01
   7.9735796e-02  -9.2901831e-01
  -7.0896056e-01   3.1944574e-01
  -6.3183961e-01  -1.9696318e-01
  -1.0682484e-02  -7.9711813e-01
   5.7285411e-03  -1.7868959e+00
   5.4250612e-01  -2.4491446e+00
   2.2478879e-01  -2.4749825e+00
   2.6038032e-01  -2.1438843e+00
   3.8082237e-01  -1.3433440e+00
   3.4321380e-01  -2.4368473e+00
   6.3389238e-01  -1.8336681e+00
   6.8449599e-01  -1.8638279e+00
   8.1930588e-01  -1.9220699e+00
  -2.1779844e-01  -4.1289818e-01
  -8.8906467e-01  -6.7905157e-01
  -1.1076556e-01   1.4321539e-02
   4.0536477e-01  -1.8157057e-01
  -3.7641751e-01  -1.1870689e-01
   4.4326226e-01   4.9793080e-01
   1.5508960e-01  -2.5088047e-01
  -2.0186482e-01  -5.1144141e-02
   5.2111164e-01  -8.1826361e-01
  -2.2391881e-01  -7.7972933e-01
  -1.5532241e-01  -7.5886106e-01
  -7.8029966e-01  -1.0291326e+00
   2.7165106e-01  -7.1518736e-01
  -1.8476183e-01  -9.3628447e-01
   5.6272290e-01  -6.3001659e-01
   2.4723445e-01  -1.0597785e+00
   2.7057747e-01  -1.3365810e+00
   2.6319956e-01  -7.7340856e-01
   5.6838041e-02  -2.0870345e+00
   5.5329955e-01  -2.5470686e+00
   4.5668346e-01  -1.9468217e+00
   1.8462288e-01  -4.6670693e-02
  -2.3783520e-02  -1.3868945e+00
   7.2123810e-02  -1.3801385e+00
  -2.9692931e-01  -1.4713059e+00
  -4.2786715e-01   6.3521645e-01
  -3.7050583e-01  -7.9705331e-01
  -2.0448192e-01  -7.5891629e-01
  -7.3650470e-01  -6.7692096e-02
  -3.9673230e-01   6.0125647e-01
  -6.6897126e-01  -1.8465589e-01
  -8.2092135e-01   1.9895154e-03
   2.6474748e-01  -3.8210523e-01
  -1.3140433e-01  -9.0902735e-02
   3.2773321e-01  -1.1192070e-01
   1.2682368e+00  -1.3345666e-01
   2.3145961e-01   1.3861744e-01
  -5.1762294e-01   3.5202045e-02
   3.6717003e-01  -1.0917809e+00
   8.1280973e-01  -9.5251945e-01
   1.0729546e-01   4.8951592e-01
   4.6123982e-01   5.1059088e-01
   6.1598615e-01  -1.4525047e-02
   7.9130185e-01   2.0005970e-01
   3.9174862e-01  -1.5092244e-01
  -2.1108941e-01  -2.4133458e-02
  -8.2449219e-01  -2.0239571e-01
  -1.9661429e-01  -4.0654248e-01
  -5.3782922e-01  -5.0772373e-01
  -9.3213128e-01  -4.4703342e-01
  -9.5858560e-01  -4.8903348e-01
  -8.2582007e-01  -2.9031721e-01
   1.3074810e-02  -4.1329739e-01
   5.3649204e-02  -5.3980363e-01
   4.2344633e-01  -1.9288103e-01
   5.7249006e-02  -7.2990137e-01
   7.7166868e-01  -6.4707507e-01
   7.9990215e-01  -5.6471861e-01
   2.9077714e-01  -1.9975910e-01
  -3.3200217e-01  -5.6653780e-01
  -2.9271310e-01  -8.1517674e-01
   9.0268207e-03  -5.1465413e-01
   2.6725480e-02  -4.4843988e-01
  -4.7769824e-01  -1.6783436e-01
  -7.2805878e-01  -1.2811403e-01
  -7.0962720e-01  -1.2625040e-01
   8.7150818e-02  -3.8820506e-01
   3.4223317e-02  -5.5200029e-01
  -4.4602730e-02  -1.0143449e-02
   2.1722738e-01  -7.2613550e-01
   3.5526560e-01  -4.2847039e-01
   6.2621544e-01  -3.3091146e-01
   9.3809022e-01  -3.1303733e-01
  -1.8714106e-01  -3.3814716e-01
  -7.3537323e-01  -7.0198203e-01
   4.7958952e-01  -1.1120197e-01
   7.0729724e-01  -1.0277829e-01
   1.3135919e-01  -1.4793770e+00
  -5.9475198e-01  -4.2352283e-01
   1.8691161e-01  -5.8984807e-01
  -1.6795371e-01  -2.1030787e-01
   1.8006241e-01  -7.4816393e-01
  -4.5890415e-01  -6.9323614e-01
  -3.2011086e-01  -1.2915718e+00
  -5.1660721e-01  -4.0761106e-01
  -6.4702783e-01  -7.7772516e-01
  -2.2105225e-01  -4.9825884e-01
  -1.9191229e-01  -2.5117618e-01
  -1.9713521e-01  -6.1072313e-01
  -2.1448160e-01  -1.1278244e+00
   7.8684865e-01  -2.2390205e+00
   1.2797903e-01  -2.5051347e+00
   7.9823593e-01  -2.2401355e+00
   5.8311439e-01  -2.1383526e+00
   1.2291146e-01  -1.2692181e+00
   2.0403853e-01  -1.6007730e+00
   8.3517181e-02  -1.1155054e+00
   1.8952070e-01  -9.4924256e-01
  -1.2893448e-01  -1.0064979e+00
  -4.6281344e-02   5.4052763e-01
  -2.8851379e-01  -4.0005411e-03
   3.3495455e-01  -9.9253643e-01
  -2.8208562e-02  -7.2372309e-01
   4.1371605e-02  -1.6293388e+00
  -8.0066411e-02  -1.8009829e+00
   6.6743951e-02  -1.9757343e+00
   9.8186918e-01  -4.4680971e-01
   4.8020549e-01  -7.5547840e-01
   1.2940293e-01  -4.9378322e-01
   4.3975776e-01  -5.8977336e-01
  -2.2534469e-01  -4.3091700e-01
  -2.6170875e-02  -6.4443280e-01
  -1.8090109e-02   2.7055536e-01
   1.8625873e-02  -5.6043203e-01
  -3.7281357e-01  -5.7377255e-01
  -2.8814658e-01  -5.9964538e-01
  -4.2278190e-01  -7.4657747e-01
  -4.8050708e-01  -5.8634619e-01
   2.3495250e-01   2.0300915e-01
  -6.3311339e-01  -5.8663140e-01
   5.0045262e-02  -1.0212496e+00
   1.5496560e-01  -9.9424326e-02
  -2.2856396e-02   4.3120393e-01
  -3.0725717e-02   5.6109727e-01
   2.0248418e-02   2.1827994e-01
  -4.1701794e-01   3.2949284e-01
  -2.8280076e-01   2.6215850e-01
  -2.2428884e-01   1.3329502e-03
  -2.2452402e-01  -6.0140292e-01
  -3.5930555e-01  -3.2682271e-01
  -1.7214196e-01  -1.0651615e+00
   3.7101849e-01  -7.2665713e-01
  -9.8086992e-02  -9.9646590e-01
   4.2142193e-01  -1.1608115e+00
   9.9966269e-01  -1.0647369e+00
   6.4041161e-01  -9.5476465e-01
  -2.3720878e-01  -1.0817990e+00
  -2.8192989e-01  -2.0705847e+00
  -1.7768432e-01  -2.1774066e+00
   1.5296254e-01  -1.7673917e+00
  -1.0001092e-01  -2.2510214e+00
  -1.1450861e+00  -2.4127992e+00
  -1.7907833e-01   8.6473113e-01
  -7.1100966e-01  -1.8568501e+00
  -9.3281268e-01  -1.8489020e+00
   5.8603787e-01   1.0545559e-01
   2.7931834e-01  -2.6058666e-01
  -1.1814608e+00  -2.3257196e+00
   2.0401039e-02   1.0541384e-01
   1.3347698e-01   7.8974509e-01
  -1.4573058e+00  -1.4310625e+00
   3.3758487e-01   4.3195484e-03
  -1.1716979e+00  -1.1903346e+00
   1.1724305e+00  -8.4675883e-01
  -4.2864858e-01  -2.3417761e+00
   9.1018670e-01  -9.3795991e-01
   1.4541194e+00  -8.3392851e-02
   1.2930222e+00  -3.7643882e-01
   1.0205221e+00  -5.7314702e-01
   1.1503008e+00   5.2816603e-01
   6.3359936e-01  -2.9574024e-02
   1.5227869e+00  -5.9024422e-01
  -4.7781477e-01  -8.5323011e-01
  -7.6529166e-01  -9.3847909e-01
  -5.5339640e-01  -8.0537535e-01
   1.5327328e+00  -1.1949777e+00
   9.4643438e-01  -1.3573011e+00
  -7.8708542e-01  -1.2619706e+00
  -1.0387067e+00   5.1662377e-01
  -1.0730425e+00   9.2206258e-01
  -1.5393266e+00   1.1549094e+00
  -6.9695551e-01  -1.2080688e-02
   8.9565894e-01  -2.1187478e-01
   1.3148434e+00  -2.4407790e+00
  -1.0647371e+00   6.2615524e-01
   4.8047534e-01  -1.9560986e-01
  -5.0810403e-01  -1.3189115e+00
  -6.3782939e-01  -3.6648277e-01
  -9.3106130e-01  -1.0988383e+00
   3.2362421e-01  -1.5089486e+00
  -5.6254949e-01   4.4918310e-02
  -4.9967314e-01  -7.6438527e-01
  -1.2280555e-01  -1.3117488e+00
   2.8542673e-02  -3.7897569e-01
  -2.2089413e-02  -1.5186321e+00
  -4.0056153e-01  -9.4618653e-01
  -1.0750276e-01  -1.6211584e+00
   5.0541494e-01  -1.1393249e+00
  -3.7143951e-01  -1.1424792e-01
   6.0733867e-01  -1.2023338e+00
   6.2176658e-01  -8.6865672e-01
   5.3063779e-01  -4.7460357e-01
   1.0658159e+00  -2.3917076e-01
   2.5446722e-01   1.6198450e-01
   5.4619928e-01  -3.1672187e-01
  -4.6652135e-01   4.3162185e-01
   5.5917413e-01  -7.5756562e-02
  -1.2857612e-01  -1.1181133e+00
  -4.5574611e-01  -3.3438558e-01
  -8.0100527e-01  -9.8446008e-01
   5.4719477e-01  -4.8127004e-01
   1.5097748e-01  -4.0849046e-01
   2.0197416e-01  -5.0591190e-01
  -1.7926620e-02  -6.4904041e-01
  -3.6475296e-01  -1.1795060e+00
  -2.5458615e-02  -6.2457038e-01
  -6.6968971e-01   1.0203991e+00
   5.1451471e-02  -1.2143064e+00
  -8.4325391e-02   2.2614955e-01
  -4.1268204e-01   4.4253870e-01
  -1.0521386e-01   1.5010622e-01
   4.7229123e-01  -2.0675878e+00
  -3.4669799e-02   2.2561908e-01
   1.4838844e-01  -1.0570251e+00
   1.4708540e-01  -2.8500522e-01
  -5.5452343e-01  -9.6721127e-01
  -1.4142778e-01  -1.1483204e+00
  -1.2260981e-01  -9.9166071e-01
   2.4753877e-01  -1.9003107e+00
   7.3447525e-01  -2.0720364e+00
  -1.4908965e-04  -9.5914635e-01
  -1.9010548e-02  -1.9718556e-01
   3.4307089e-01  -1.5336701e+00
   6.5747776e-01   2.7078640e-01
   8.6529176e-01  -1.5336099e-01
   4.2882066e-01  -2.3865771e-01
   5.8656906e-01   3.4357883e-01
  -1.0063057e+00   2.0172240e-01
   2.1190760e-01  -1.5576909e+00
  -1.2469630e+00   3.3101843e-02
   1.8524286e-01  -9.5932222e-01
  -3.8292727e-02  -7.6548100e-01
   1.9840914e-02  -1.0660756e+00
   6.9661325e-02  -5.6341443e-01
   2.9037382e-01  -9.9947823e-02
   8.5971866e-02  -3.5773105e-01
   2.1135926e-01  -6.5517691e-01
  -2.3523167e-01  -7.9714557e-01
   3.3770040e-01   4.3594883e-02
  -6.6632954e-01  -1.0745565e+00
  -7.5709455e-01  -1.2355741e+00
   5.6584140e-01  -6.5133715e-01
   3.6554931e-01  -1.2136282e+00
   7.3520576e-01   5.2678749e-01
  -5.9505520e-01   1.6336952e-01
  -2.6627612e-01  -7.9428481e-01
   1.2385642e+00  -1.1484402e+00
  -6.7448318e-01   1.0394349e-02
  -6.8675224e-01   3.8549337e-01
  -4.0178239e-01   5.1749493e-02
  -3.6770549e-02  -7.2415346e-01
  -6.0172924e-01  -2.5354206e-01
  -1.1590068e-01  -3.6785028e-01
   1.7044841e-01  -1.2600190e+00
  -7.5196500e-02  -1.1796462e+00
   7.0417535e-01  -7.6510731e-01
  -6.7138194e-03  -6.8050592e-01
  -3.1912449e-01  -1.7853188e-01
   6.5498601e-01  -4.3823779e-02
   1.0269492e+00  -3.5026786e-01
   5.7236227e-01   2.8095103e-01
   7.2103544e-01   1.0409356e+00
   8.5584888e-02  -5.5733949e-01
   2.8264749e-01  -5.4548802e-01
   5.5936246e-01  -9.2267291e-01
  -1.0856334e+00  -1.7981811e+00
  -1.0621400e+00  -2.0459049e+00
  -7.1957634e-01  -2.9893223e+00
  -7.6416936e-01  -3.2908612e+00
  -2.7080929e-02  -3.4365796e+00
  -3.1224848e-02  -3.9688355e+00
  -4.0087924e-01  -1.1626592e+00
   5.8439720e-01  -2.4396191e+00
   2.1628323e-01  -1.8310754e+00
   9.9406059e-03  -1.9222856e+00
  -6.2284473e-01  -2.3773653e+00
  -7.8286301e-01   7.2593798e-01
  -6.4515530e-01   9.3165166e-01
   1.4431989e-02   6.3884492e-01
  -2.0387747e-01   4.2113359e-01
   7.5562819e-01  -3.4669766e-01
  -3.1213600e-01  -2.5048358e-01
  -9.5997471e-01  -4.0089845e-01
   1.8949807e-01  -5.4922100e-01
  -4.1136169e-01  -6.6692933e-01
  -4.9569091e-01  -1.3463882e+00
  -4.7967900e-02  -1.3409120e+00
  -1.7911627e-01  -9.8343344e-01
  -1.7538638e-01  -1.3118657e+00
   1.0973934e+00  -1.3315223e+00
   5.9428188e-01  -1.1992229e+00
   9.7420723e-01  -1.5313666e+00
   5.8808891e-01  -1.3092828e+00
  -6.5396681e-01  -7.7501631e-01
  -5.7864605e-01  -1.7851590e+00
  -7.6635324e-01  -6.6694851e-01
  -4.4117611e-01   2.2913518e-01
  -3.9192668e-01  -1.0529015e+00
  -4.5442286e-01  -5.7771588e-01
   1.8278330e-01  -2.2337093e+00
   1.7510589e-01  -2.4386197e+00
   7.2336212e-01  -1.7021266e+00
   1.7081846e-01  -1.8452706e+00
  -5.3561183e-02  -1.5363447e+00
   9.8381194e-01  -2.1276276e+00
   1.1041712e+00  -2.5580530e+00
  -1.3877538e-01  -1.5818935e+00
  -8.9293688e-01  -2.4428516e+00
  -1.3055462e-01  -1.4964137e+00
   4.9702796e-01  -6.7512320e-01
   5.9882050e-01  -8.2527508e-01
   9.1368411e-02  -1.5334354e+00
   8.3126441e-02  -1.7213981e+00
   4.3887771e-01  -1.7686090e+00
   2.0749309e-02  -1.2613908e+00
  -2.0250797e-01  -1.5998747e+00
  -2.7041258e-01  -8.5094426e-01
  -3.2069963e-01  -7.1002916e-01
  -1.5146753e-01  -8.2705625e-01
   1.0959219e-01  -1.5246226e+00
  -1.2662624e-01  -1.4168331e+00
  -7.6385545e-02  -1.8610027e+00
   1.3118576e-01  -5.2607766e-01
   3.3961807e-01  -5.0689029e-02
  -7.4982158e-01   4.0667067e-01
  -2.6103882e-01  -4.4317074e-01
  -3.8156995e-02  -7.3300699e-01
   2.6853916e-01  -9.4825314e-01
   6.4472488e-01  -8.5546712e-01
  -1.6770202e-01   2.3460053e-01
   3.0345536e-01   2.2619475e-01
   4.3303221e-01  -1.7286422e-01
  -4.4661407e-01  -1.5099432e-01
   4.4708152e-01   8.7147270e-02
  -3.8422796e-01  -5.5030865e-01
  -3.4688605e-01   2.1006365e-01
   3.6817540e-01  -2.9228535e-01
  -4.5221537e-01  -9.1054458e-01
  -5.2801459e-01  -5.3879216e-01
  -5.8220122e-01  -9.2591828e-01
   1.6582583e-01  -7.9563240e-01
   5.1728508e-01  -1.0525701e+00
   5.4150653e-01  -1.1696559e+00
   7.1513523e-03  -8.7089711e-01
  -7.1311936e-01  -9.6858714e-01
   4.2744514e-01  -6.7248168e-01
   7.3335156e-01  -3.9568069e-01
  -4.5999203e-01  -1.3923545e+00
   2.7241604e-01  -1.1714680e+00
   8.0917763e-01   2.5593324e-01
  -2.6000518e-01   1.7844351e-01
   1.7285900e-01   4.4794790e-01
  -4.2645701e-01   3.4556494e-02
   5.4467116e-01  -6.8484044e-02
   9.8611201e-01   6.8248733e-02
  -7.1908196e-01  -3.7496208e-01
  -8.3580795e-01  -5.0836746e-01
   1.6494663e-01  -2.1779673e+00
   1.3718470e-02  -1.8110346e+00
  -5.2284709e-01  -3.1563283e+00
   3.2739523e-01  -9.5436041e-01
   4.6294671e-01  -8.0837761e-01
  -7.1762765e-01  -1.8329676e+00
   2.0563986e-01  -1.0757970e+00
  -7.7858390e-02  -7.9428980e-01
  -4.2525230e-01  -4.2878339e-01
   2.8679907e-01  -5.4851815e-01
  -3.3828068e-01  -5.0415024e-01
  -3.6714305e-01  -1.3733408e+00
  -6.2871138e-01  -5.6976606e-01
   5.4041764e-01   2.8548162e-01
   1.6253669e-01  -1.2336052e+00
   3.8903327e-01  -8.0843803e-01
   4.0948139e-01  -6.4858489e-01
   3.8280395e-01  -1.2452200e+00
   3.7319350e-01  -2.0461362e-01
  -8.5079132e-02  -1.4648164e+00
  -4.5176880e-01  -6.7011831e-01
   1.1875207e-01   4.1749215e-01
  -5.5358938e-01   5.9807252e-01
   5.9025680e-02  -3.3314968e-01
   4.2346545e-01  -8.6171035e-02
   1.2154450e-01  -1.7068407e-01
   4.0212251e-01   4.3815277e-01
   6.5433247e-01   6.2618981e-01
   9.3580144e-02  -2.4052791e-01
  -3.6235038e-01  -7.7677355e-01
   4.7408012e-01  -8.0338279e-01
  -1.0500009e-01  -8.5342111e-01
  -1.3065910e-01  -8.1735148e-02
  -1.0391242e-01   2.8578110e-01
  -8.8820161e-01   5.7134333e-02
  -1.2383961e+00   3.6209081e-01
  -1.0638000e+00   2.3333360e-01
   4.1678563e-01  -2.1907062e-01
  -1.5465061e-01  -5.8274660e-01
  -2.5329122e-01  -1.4439389e+00
   6.8189304e-01  -1.7706588e+00
   1.0324576e+00  -1.9359836e+00
  -2.0475814e-01  -1.1582155e+00
  -8.7732134e-02   1.2087905e-01
   9.7204629e-01   4.6700047e-02
  -5.3743876e-01  -6.5847300e-01
  -5.9056656e-02  -2.4501791e-01
   6.9181438e-02  -5.6012376e-01
  -3.2497398e-01  -7.0017787e-01
  -3.0549613e-01  -7.5561436e-01
  -1.3393324e-01  -8.0368392e-01
   5.3374785e-01  -9.0149500e-02
   7.8413462e-02  -7.1087850e-01
  -5.0764005e-01  -1.4375741e+00
  -2.4846358e-01  -5.2187690e-01
   3.5424695e-01   5.1690322e-01
   7.6249552e-01  -5.8022373e-01
  -2.7887458e-01  -1.7759216e-01
  -5.1103697e-01  -9.3796044e-02
   4.5790196e-01  -7.9362704e-01
  -2.8629246e-02   3.4933676e-01
   6.9287306e-01  -1.5871677e+00
   2.6503384e-01  -1.3176464e+00
  -8.5764568e-02  -1.0913999e+00
  -2.1424284e-01  -1.3375127e+00
   4.0600695e-02  -8.0421337e-01
   5.7927711e-01  -1.6185223e+00
   6.7632404e-01  -1.2883118e+00
  -5.2663784e-01   6.6734554e-01
   6.7478453e-02  -1.3498610e-01
   7.6282599e-02  -1.9680537e-01
   3.5616033e-01  -1.0360773e+00
   2.0418998e-01  -9.3917899e-01
  -3.9879270e-01   5.9849016e-02
   3.0818920e-01  -1.2376839e+00
  -9.2074135e-01   2.9866296e-01
  -5.7903001e-01  -7.9320168e-01
  -2.8446781e-01  -5.9481879e-01
  -2.5673221e-01  -4.5777183e-01
   1.8659422e+00   6.7170236e-01
  -1.0162321e+00  -1.2660859e+00
  -4.6384557e-01  -4.9993568e-01
  -8.8782543e-01  -8.0524929e-01
  -3.7892111e-01  -2.7667290e-01
   2.2083136e-01   1.9196702e-01
   5.9919212e-01  -3.0552257e-01
  -2.5695561e-01  -8.9864274e-01
  -1.6272817e-01   1.2224548e-01
  -5.4206357e-01  -4.6077893e-01
  -4.6829171e-01  -8.2953962e-01
   2.5653825e-01  -7.6434311e-01
  -3.9134000e-01  -1.4527150e-01
   3.4880321e-01  -4.5472683e-01
   3.8085455e-01  -7.5206563e-01
   4.3495160e-01  -1.3117285e+00
   4.6108993e-01  -1.7572547e+00
   5.4752283e-01   3.4620067e-01
   1.0562121e+00  -7.5834722e-01
   1.1661378e+00   2.3892096e-02
  -1.0005871e+00   9.4558925e-01
   8.8126360e-01  -2.8177354e-01
   8.9414142e-01  -9.0743222e-01
   6.1114846e-01  -2.0233458e+00
  -1.0584028e+00  -1.3144293e+00
  -1.3167550e+00  -3.4506085e-01
  -4.7306101e-01  -4.1467340e-01
  -1.0590577e+00  -5.9117908e-01
  -8.0578846e-01  -2.5799456e-01
  -5.0202283e-02  -1.6538994e+00
   1.1099889e-01  -9.9722465e-01
   4.9642909e-01  -5.5652090e-01
   6.3310186e-01  -6.1852419e-01
   5.1672124e-01  -3.2899853e-02
   1.4422360e-01  -1.9004810e-01
  -2.6639393e-01  -8.8877958e-01
  -5.6039845e-01   4.6782705e-01
   3.2808942e-01   7.0915939e-01
   4.2164255e-01  -1.0921917e+00
   4.6896654e-01  -1.1123706e+00
   5.4866867e-02  -1.3799362e+00
  -2.4140795e-01  -1.1923977e+00
  -3.8196338e-01  -1.1055992e+00
  -2.7106068e-01  -7.9815389e-03
   3.5242616e-01  -8.3422705e-01
   6.5024792e-02  -8.4022134e-01
  -7.5001638e-02  -9.5491706e-01
  -4.0191690e-01  -1.3702545e+00
  -7.8692010e-01  -4.5595813e-01
  -7.4440249e-01   1.6194573e-01
  -1.1883601e+00  -4.5713990e-01
  -8.5260400e-01   5.9336328e-01
   2.8392351e-01   3.5256044e-01
   8.3742275e-01  -1.1327867e+00
  -9.8487392e-02  -4.7988599e-01
   5.2247214e-02  -7.8296429e-01
  -1.1722618e-01  -1.4784640e+00
  -5.1456620e-01  -1.2233157e+00
   1.0053725e+00  -4.5584758e-01
   8.8542613e-01  -4.8415113e-01
   1.0039437e+00  -1.1641090e+00
   1.9296523e-01  -6.7688109e-01
  -2.4027944e-01  -1.5811624e+00
  -2.0739278e-01  -1.1274094e+00
  -1.5939467e-01  -7.3801245e-01
  -1.3858783e-01  -1.0055857e+00
  -1.3510825e-01  -5.5163839e-01
  -7.1129295e-01  -1.0308002e+00
   1.4219057e-01  -6.1938131e-01
   8.7870108e-02  -3.0681817e-01
  -2.2756298e-01  -7.1424464e-01
   4.3116574e-02  -5.7950885e-01
   3.1061178e-01  -7.2485238e-01
  -1.8757051e-01  -2.3848068e-01
  -1.3123996e-01  -4.6885838e-01
   3.7267250e-01  -1.1087252e+00
   6.0716537e-01  -1.5163600e+00
   4.5965885e-01  -1.3132229e+00
   1.0836759e-01  -9.3432313e-01
   4.1761070e-01  -4.2559586e-01
  -3.3984417e-03  -4.8621776e-01
  -4.5079854e-01  -6.3523880e-01
   9.4931453e-02   5.8476387e-01
  -7.9722386e-01  -1.1891200e+00
  -7.5064958e-01   2.9768640e-01
  -1.1839230e+00   6.0100917e-02
  -8.0228468e-01  -2.9344417e-01
  -1.0548223e+00  -8.7007129e-01
  -7.2988543e-01  -1.9974635e+00
   7.3448737e-01  -2.0510313e+00
  -2.5906464e-01  -2.3720728e+00
  -5.0682101e-01  -2.4280174e+00
  -7.1167209e-01  -2.1341280e+00
  -7.9964261e-01  -1.1276855e+00
   1.5183064e+00  -5.6389899e-01
   1.5320163e+00  -9.0329247e-01
   1.1834062e+00  -1.8517127e+00
   7.7184191e-01  -1.4803762e+00
   1.0587071e+00  -1.0129360e+00
  -4.4750382e-01  -9.6768765e-01
  -5.4078588e-02  -1.0121311e+00
  -1.0104780e+00   5.6159818e-01
  -2.3601352e-01  -3.0111579e-02
  -6.5008627e-01  -1.4022101e-01
  -3.6337653e-01   1.4564542e-01
   4.4626617e-02  -1.3437652e+00
  -3.3434782e-01  -7.2023891e-01
  -1.4729704e-01  -6.2848927e-01
   1.0391566e-01  -1.2873761e+00
   8.1994479e-01  -1.3926877e+00
   9.6374880e-01  -1.5965407e+00
  -1.1547449e-01  -1.5186585e+00
   1.8267250e+00  -6.4983387e-01
  -6.4367608e-01  -1.4284600e+00
   3.7503829e-01  -7.5498456e-01
  -8.5999263e-02  -7.1507354e-01
  -4.5667690e-02  -6.4729807e-01
  -5.1553570e-02  -3.3718487e-01
  -3.4794742e-02   2.3587195e-01
  -2.5848312e-01  -7.2008941e-01
   2.6371364e-01  -2.5298673e-01
   6.9416174e-01   1.2524015e+00
  -4.1892639e-01  -9.8277184e-01
  -5.8630502e-01  -6.0290407e-01
   7.6944263e-02  -6.4652651e-01
  -2.1626577e-01  -1.5839088e+00
  -2.9208490e-01  -1.3002687e+00
  -3.2631069e-01  -3.5113397e-01
  -8.8435432e-02  -1.0711476e+00
   5.5289059e-01  -1.3252403e+00
   6.8544940e-01  -1.2922334e+00
  -8.1590647e-01  -1.6307504e+00
  -1.7444445e+00   4.9415755e-03
  -1.2058510e+00   2.7106140e-01
   1.7665552e+00  -2.5783636e-01
  -8.6747302e-01  -7.3992159e-01
   9.6496541e-01  -9.8088425e-01
   1.0561433e+00  -1.1636078e+00
   6.9185079e-01  -1.1193124e+00
   5.0525903e-01  -1.5072727e+00
   4.8286553e-02  -1.2863915e+00
   5.8370492e-01  -4.7218740e-01
  -2.0410119e-01  -1.2137271e+00
  -1.1770231e+00   4.6466011e-01
   3.9803403e-01  -2.0359091e+00
   9.5147530e-01  -1.8269821e+00
  -4.8249294e-01   1.8666096e-01
   4.8613333e-01  -1.2440619e+00
  -4.6144465e-01  -8.6448815e-01
  -8.5011050e-02   7.2531937e-01
  -4.0866000e-01   1.0641832e-01
  -1.0553470e+00   2.5242039e-01
   6.6632869e-01  -1.0782148e+00
   8.4623750e-01  -1.0334834e+00
   6.2067520e-01  -5.7880708e-01
   5.4175253e-01  -8.5063665e-01
   2.9568076e-01  -1.1909908e+00
   4.4681775e-01  -5.8019799e-01
   7.4906468e-01  -1.5618035e+00
   3.7545855e-01  -7.0087078e-01
   5.0477442e-01  -1.4098952e+00
  -8.5424727e-01   3.7914875e-02
  -1.1833099e+00   1.5437996e-01
  -1.6358987e+00   3.5663924e-01
  -2.2573384e-01   2.8227607e-02
   9.0042284e-01  -2.0727184e-01
  -9.9267620e-01   3.6572233e-01
   4.9147650e-01   9.4444551e-01
   9.4210928e-01   2.9916692e-01
   8.2672857e-01   1.1719938e-01
  -7.9489307e-01  -9.3439341e-01
  -1.6235125e+00  -1.4932921e+00
  -9.0768102e-01  -1.6223450e+00
   4.7154515e-01  -3.0164639e-01
   9.8970236e-01  -5.7034569e-01
   1.1708999e+00  -2.7194870e-01
   1.1766858e+00  -3.4717954e-01
  -9.0119098e-01  -2.2711484e+00
  -1.7531083e+00  -1.8542075e+00
   1.1518868e+00  -7.5935316e-01
  -1.2406484e+00  -1.7062483e+00
   1.5703161e+00  -1.9215132e+00
   8.4473303e-01  -1.2400564e+00
   2.1335451e-01  -1.9144978e-01
  -1.2373622e+00   6.9859450e-01
  -6.9911575e-01   5.5121069e-01
  -3.3971203e-01  -3.9549536e-02
   8.2191671e-01  -1.9241553e+00
  -1.0528976e+00   4.6960719e-01
  -1.2123280e-01  -2.1916907e-01
  -4.1946112e-01   7.2660198e-01
  -2.5397008e-01  -1.1295769e+00
  -2.7598606e-02  -1.9651133e+00
  -4.9254571e-02   4.4204684e-01
  -4.8407089e-02  -3.7833058e-01
   3.7141712e-01  -1.1601525e+00
  -1.5813012e-01  -5.7657005e-02
  -4.1308462e-01   5.4557160e-01
   2.9992314e-01  -1.2197654e+00
   6.9856595e-01  -9.4858716e-01
   2.1952330e-01  -1.2103615e+00
  -3.8234436e-01   3.3033849e-01
  -6.0647441e-01  -1.5899483e+00
  -4.6624331e-01  -7.5107633e-01
   2.3400802e-01  -1.2951199e+00
   1.0015308e+00  -1.4221013e+00
   1.0077655e+00   6.2728561e-01
   9.8332784e-01   1.0966970e+00
  -1.7658522e-01   9.1076366e-01
  -5.1221964e-01   7.2307854e-01
  -5.5129774e-01  -1.1993694e-01
  -6.5170013e-01  -2.4102312e-01
  -9.3679617e-01  -8.4443019e-02
   5.3607957e-01  -8.7985519e-02
  -2.6286456e-01   2.8391487e-01
  -2.8874574e-01  -7.0892291e-01
  -6.3873351e-01  -8.1669209e-01
  -7.2711235e-01  -1.1483135e+00
   3.1926235e-01  -1.6640235e+00
   7.2736716e-01  -2.1917061e+00
   7.6278719e-01  -2.2825744e+00
   5.5598330e-01  -1.1118016e+00
   2.1189698e-01  -6.6590881e-01
  -3.5841482e-01  -1.2245698e+00
   6.8379813e-02  -5.5035011e-01
   4.0652327e-01   9.9358661e-01
   9.0885656e-01  -4.2060650e-02
  -1.8413784e+00   4.8386459e-01
   5.2926646e-01  -7.4714047e-01
   6.3657146e-01  -3.8308660e-01
   5.3931146e-01  -3.9004102e-01
   2.5671282e-01  -6.5221275e-01
  -4.3032355e-02  -7.7913141e-01
   6.6773260e-01  -2.2795693e-01
   9.4990051e-01  -8.1917005e-01
  -4.4616221e-01  -6.8219058e-01
  -1.6116960e+00  -3.8079103e-02
  -5.7527974e-01  -5.3964331e-02
  -4.4570624e-01  -4.1884035e-02
   5.4172102e-01   3.4990036e-01
   1.0251282e+00  -7.0803620e-01
   1.1365193e+00   4.7557714e-02
  -9.8383103e-01   9.5821646e-01
   8.2307269e-01  -2.7336684e-01
   8.8961180e-01  -9.0361389e-01
   6.0761101e-01  -2.0198057e+00
  -1.0935441e+00  -1.3434290e+00
  -1.4019698e+00  -5.1300883e-01
  -4.4115471e-01  -3.0316901e-01
  -1.0636783e+00  -5.8916304e-01
  -5.8429314e-01  -7.4726199e-02
  -5.3670671e-02  -1.6512388e+00
   1.0663492e-01  -9.9414443e-01
   4.9184283e-01  -5.5324061e-01
  -2.4376312e-01  -1.1157087e+00
   6.5631142e-02  -1.3698706e+00
  -4.1362208e-01  -2.0057769e+00
  -3.3759629e-01  -2.4763407e+00
   9.8091153e-02  -1.8643756e+00
   9.8683855e-02  -2.7057842e+00
   2.1800753e-01  -1.8688810e+00
   1.6113690e-01  -7.1045211e-02
   3.5343090e-01   3.0012513e-01
  -7.5218667e-01   3.0160971e-01
  -1.1718113e+00   1.4364982e-01
  -7.7659719e-01  -2.3906095e-01
  -2.7191326e-01  -8.1900146e-01
   1.0656091e+00   2.6899072e-01
  -5.3207950e-01  -1.3938722e+00
  -7.5374195e-01  -1.7954358e+00
  -7.2849202e-01  -2.0068212e+00
  -7.5836737e-01  -1.0554457e+00
   1.4507803e+00  -6.1476137e-01
   1.4340283e+00  -9.5450387e-01
   1.0438612e+00  -1.7732728e+00
   8.0360260e-01  -1.4272937e+00
  -5.2692324e-02   5.6090497e-01
   9.6066794e-01   3.3419357e-01
   9.0214541e-01   8.6339915e-01
   7.4376068e-01  -1.8252138e-01
   7.4411929e-01   3.1873791e-01
   8.7102540e-01   1.1046540e+00
   3.3170238e-01  -8.2342210e-01
   3.2593779e-01  -2.1661239e-01
  -3.5960765e-01  -8.5745481e-01
  -1.0522879e-01  -8.3984016e-01
  -7.5123758e-01  -1.3747430e+00
  -8.9991701e-01  -1.8791684e+00
  -5.5462457e-01  -1.2203785e+00
  -1.3706476e-01  -6.9516222e-01
  -8.8241377e-01  -1.1830435e+00
  -2.5132718e-01  -1.0916029e+00
  -3.3156868e-01  -1.3373025e+00
  -6.0636889e-01  -6.8859603e-01
  -1.3732451e-01  -7.2216391e-01
  -6.4739589e-01  -8.3177813e-01
  -6.6599947e-01  -7.1120851e-01
  -6.5702733e-01   8.1658802e-01
  -1.0700560e+00  -7.3668135e-01
   2.5749304e-01   5.4816137e-01
   9.7121556e-01  -6.2656884e-01
   6.6802037e-01  -5.0417349e-01
   2.1013007e-01  -9.0433339e-01
   1.2070343e-01  -8.7733580e-01
  -1.6312252e-01  -1.0403239e+00
   1.1133633e+00   5.5830220e-01
  -5.1834162e-01  -4.6533505e-01
   6.9272917e-01   1.3158253e+00
   5.3251679e-01   1.0174087e+00
   3.7787006e-01  -8.8945858e-01
  -7.7143656e-01  -6.8580795e-01
  -2.7249540e-01  -1.8853531e+00
  -3.9826615e-01  -1.6929876e+00
  -3.4691035e-01  -1.9694607e+00
  -2.4005469e-01  -1.3459828e+00
   1.6514901e-01  -1.3929199e+00
   2.9349888e-01  -1.6199284e+00
   4.8803068e-01  -9.3895670e-01
   3.8739363e-01  -6.3057907e-01
  -3.8968345e-01  -1.1896836e+00
   2.6569143e-01   1.1822654e+00
   9.0495278e-02   9.1622165e-01
   3.4191072e-01  -8.8559221e-01
  -6.3291087e-01  -1.6183924e+00
  -1.5520439e-01  -2.0404994e+00
  -3.0010626e-01  -1.8554924e+00
  -1.9610713e-01  -2.1143439e+00
  -2.2281479e-01  -1.5043968e+00
   1.8436748e-01  -1.4754108e+00
   3.3266985e-01  -1.7014411e+00
   4.0683108e-01  -9.8469101e-01
   2.7536104e-01  -6.6736551e-01
  -3.9018345e-01  -1.3668863e+00
  -1.4175482e+00   6.9483360e-01
  -2.5385764e-01  -5.9450236e-01
  -4.7790579e-01  -3.9724804e-01
  -5.8298727e-01   2.5617751e-02
   4.0590751e-01  -3.1212562e-01
  -8.5348603e-01  -6.2272920e-01
  -7.1112733e-01  -9.6154704e-01
   2.8736158e-01  -1.4260905e+00
   1.6577190e-01  -5.1816235e-01
  -6.5017758e-02  -6.4826384e-01
  -8.1057717e-02   1.0098402e+00
   4.0735123e-02  -4.9509563e-01
   6.7018135e-01  -2.0700618e+00
   6.8789864e-01  -2.0128443e+00
   4.0789567e-01   1.3789253e-01
   9.5518181e-01  -2.7651560e+00
   8.2205412e-01  -1.1801769e+00
   6.6415768e-01  -6.5087863e-01
   4.5855621e-01  -1.1445936e+00
   1.5989837e-01  -2.2406908e-01
  -2.3151243e-01  -9.3392104e-01
  -5.2816200e-01   4.9555169e-01
   2.9406169e-01   6.9769327e-01
   4.0539589e-01  -1.3531242e+00
   4.8959952e-01  -1.1328985e+00
  -5.0227568e-01  -1.2628987e+00
  -2.3310277e-01  -1.2180539e+00
  -3.7660883e-01  -1.1181410e+00
  -3.4341468e-01  -8.0504811e-05
   4.1496125e-01   6.2155507e-01
  -6.9117081e-02  -8.7711941e-01
  -1.7756954e-01  -9.3684560e-01
  -4.2486760e-01  -1.3405618e+00
   2.4611549e-01  -3.1291907e-01
   2.5929876e-01  -1.6579675e+00
   1.6919193e-01  -6.7029920e-01
  -3.4779857e-02  -1.8020766e+00
  -4.4900940e-01   2.4603180e-01
  -1.8395350e-01  -1.1397228e+00
  -6.8634178e-03  -1.1105997e+00
   4.7870091e-02  -1.3595474e+00
  -3.2808548e-01  -1.1913968e+00
  -4.5280024e-01  -1.0159183e+00
  -6.4324059e-01  -4.0333115e-01
   4.1144828e-01  -4.9080580e-01
  -8.2399089e-01  -1.1192514e+00
  -1.6298117e-01  -3.4468963e-01
   1.7628281e-01  -9.0130091e-01
  -2.7075444e-01   6.4807183e-01
   3.6097809e-02  -8.1161440e-01
   3.9282554e-01  -3.6845555e-01
   5.3569980e-01  -6.1832579e-01
   3.7198271e-01  -5.0975977e-01
   7.0964578e-01  -5.4602432e-01
  -1.8696929e-01  -7.6835215e-01
  -3.6983537e-01  -3.2208374e-01
   1.9093355e-01  -5.5753074e-01
  -3.5449943e-01  -3.9498360e-01
   1.0586804e+00  -1.5282238e+00
  -6.2000905e-01  -3.8641728e-01
   6.9131648e-01   1.7274144e-01
  -1.7200902e-01  -1.0414501e+00
   1.9772477e-01  -7.6909539e-01
   3.1192299e-01  -5.5602622e-01
   1.1725318e-01  -1.1061947e+00
   3.1794398e-01  -1.4573397e-01
  -4.2393814e-01  -1.1998525e+00
  -5.2850895e-01  -4.8665973e-01
  -2.4168193e-01   7.7773505e-01
   1.1675777e-02  -2.2305216e-01
  -3.6678136e-01  -1.5161655e+00
  -4.1422571e-01  -1.1533614e+00
   2.2858276e-01  -1.1081919e+00
  -3.0249715e-01  -4.2081223e-01
  -2.0051610e-01  -3.2623609e-01
   1.8767156e-01  -6.1046312e-01
   1.6696480e-01   1.0328061e-01
  -6.6422876e-01   6.9647146e-01
  -7.1489138e-01  -7.0901173e-01
  -4.1319861e-01  -7.3634418e-01
  -6.9473630e-01  -4.4830747e-01
   1.7277787e-01   2.6874030e-02
   3.8322578e-01  -1.4370222e+00
   4.3150768e-01  -7.4008831e-01
   4.9504284e-01   3.2327155e-01
   9.6649033e-01  -8.9843044e-01
   7.3881175e-01  -6.5544692e-01
   6.7126504e-01  -1.1499847e-01
   3.0328991e-01   5.1618146e-01
  -7.3210864e-02   1.2766456e+00
   2.2595644e-01  -2.3489297e+00
   6.4694353e-01  -2.7740528e+00
   9.5379614e-02  -3.0450846e+00
  -1.6270109e-02  -2.1859998e+00
  -6.8617917e-01   2.5982773e+00
  -4.2296304e-01   1.7453897e+00
  -1.1651136e+00  -1.9509019e+00
  -9.6857759e-01  -2.0632882e+00
   5.3820148e-01  -2.2630682e+00
   5.1418499e-03  -3.6041773e+00
   9.7604211e-01  -3.8702149e+00
  -1.2990558e-01   2.4291459e+00
  -2.1922572e-01  -9.7268710e-01
  -4.0547466e-01  -4.0900198e-01
  -4.6719288e-02  -3.0984201e-01
  -2.1498251e-02   4.9147270e-01
  -2.6748455e-01  -4.0454673e-01
   1.2946708e+00   1.7487797e-01
   2.8965286e-02  -8.9137467e-01
  -2.3520687e-02  -2.9327146e-01
  -4.3776447e-01  -5.5144777e-01
   9.8051580e-02  -7.7797636e-02
   4.6771207e-01  -1.7085866e-01
   6.1883075e-01  -4.7385705e-01
   1.3800618e-01  -7.2128267e-01
   3.6625292e-01  -2.2962954e-01
  -9.7881953e-01   7.0715841e-01
   6.5842664e-01  -6.3704922e-01
  -1.2540660e+00   5.6334642e-01
   7.7677575e-01  -3.1463214e-01
  -6.6910146e-01   4.3958044e-01
  -3.0327386e-01  -9.2640234e-01
  -2.0394205e-01  -6.8547212e-01
  -1.0848123e-02  -5.6855753e-01
  -1.9043743e-01  -5.9286269e-01
   3.5558767e-01  -5.1005790e-01
  -5.0728312e-01  -7.3210222e-01
   1.6143362e-01  -1.9114664e-01
  -1.0585264e-01  -6.0814434e-01
   6.8059865e-01  -1.0663528e+00
  -1.1218044e+00  -3.3801418e-01
  -7.4532485e-01   6.6590320e-01
  -4.7329039e-01   8.6429522e-02
  -2.7266026e-01   4.1224275e-01
  -1.0779217e-01   8.5113588e-01
   6.7547064e-01  -5.0438293e-01
   3.2892718e-01  -7.2814036e-01
   4.8453617e-01  -1.0561735e+00
   3.7808294e-01  -1.3806391e+00
  -1.3061756e-01  -6.1355661e-01
   1.0921833e-01  -8.1472808e-01
   4.1524804e-01  -6.6657801e-01
  -1.6723342e-01  -1.1024355e+00
   8.3395300e-01  -5.9795422e-01
  -2.0671324e-01  -1.2546310e+00
   7.1291214e-01  -7.4572291e-01
   3.0913622e-01  -6.1308917e-01
  -1.8874525e-01  -6.7362369e-01
   5.8052059e-02  -1.0084999e+00
   5.8134352e-01   3.6948858e-01
  -6.5523201e-01  -1.3680636e-01
  -4.9804159e-01  -3.6137799e-01
  -2.1669466e-01  -1.0061975e+00
   4.4464567e-02  -1.2686286e+00
   3.1820210e-01  -8.7803440e-01
  -4.6539709e-01   4.7552986e-01
  -5.4278997e-01  -8.5361084e-01
   6.4573015e-01  -7.5801659e-02
  -6.1119815e-01   3.0823352e-01
  -2.5655738e-01  -6.7521771e-01
   2.0507172e-01  -4.9775004e-01
   5.5974364e-01  -5.7735663e-01
   3.0183508e-02  -1.2937399e+00
   2.3040434e-01  -1.9446355e+00
  -6.1798270e-02  -1.2292978e+00
   9.2074433e-01  -4.3178028e-01
   7.7212007e-01  -3.1509627e-01
   5.4602193e-02  -8.9612366e-01
  -7.8035468e-01  -1.0887708e+00
  -1.1618414e-02  -7.6611598e-01
  -2.0137007e-01   5.9884811e-01
   2.6001563e-01  -4.7476237e-01
   1.0050705e-01  -4.6474460e-01
   2.5429859e-01  -7.0821009e-01
  -8.0581768e-04  -1.0194633e+00
  -6.5889609e-01  -1.2222267e+00
  -4.5475055e-02  -9.0106275e-01
  -3.8183081e-01  -4.3545611e-01
  -5.6246207e-01  -5.8779136e-01
   8.1735550e-02  -2.1893057e-01
   9.9754827e-02   2.3584874e-01
  -2.2647491e-01   4.0262635e-01
  -8.8438806e-02   8.0818310e-01
  -3.2965798e-01   7.4534427e-01
   5.8967864e-01  -8.3068648e-01
   2.9835006e-01  -6.0065715e-01
   1.9601886e-01  -2.9421447e-01
  -4.8108609e-01  -1.1340415e+00
  -1.8958882e-01   2.8225886e-01
   6.9416767e-02  -8.1909554e-01
   6.0548954e-01  -7.6896490e-01
   1.4654093e-01  -9.9866725e-01
   6.1931757e-01  -6.6833167e-01
  -3.0320963e-01  -1.4242933e+00
  -8.8280322e-01  -1.3951685e+00
  -3.8927639e-01  -5.1552068e-01
   8.2963474e-01   6.9534549e-02
  -5.6366608e-01  -1.2425215e+00
  -2.5093366e-01  -4.0911557e-02
   3.3024817e-01  -3.5607314e-01
   3.6852234e-01   2.0901633e-01
   2.8098075e-01   4.5015506e-01
   3.9544893e-02  -4.1399577e-01
  -2.4490310e-01  -1.2067669e-01
   3.0495185e-01  -1.0310300e+00
  -3.7405991e-01  -8.1045668e-01
  -3.2543535e-01  -8.2613172e-01
  -6.0022377e-01  -6.2891384e-01
   1.0688195e-01  -8.5431011e-01
  -3.1505050e-01  -9.2011705e-01
   4.1103606e-01  -8.1942408e-01
   7.4984959e-02  -1.1323644e+00
   4.0546123e-02  -1.4177050e+00
   1.5290921e-01  -8.4128594e-01
   5.6783956e-01   1.2167375e+00
   3.2095149e-01   2.4812287e-01
   4.8234800e-01   1.0674954e-01
  -8.6377709e-02   1.0026429e+00
  -5.1986780e-02   9.3946878e-01
  -1.3401655e-01   3.6355705e-01
  -2.6351439e-02  -1.8870497e-01
  -9.1916577e-02  -1.9776699e+00
   4.7991477e-02  -8.8843301e-01
  -4.5044418e-01  -2.8339541e-01
  -3.8981217e-01  -2.2277165e-01
   1.7998925e-01  -5.8019775e-01
  -1.9639531e-01  -1.4674676e+00
  -1.7181907e-01  -7.0865263e-01
  -9.2303849e-01  -3.6937367e-01
  -6.8154252e-01  -8.1222191e-01
  -1.9440436e-01  -2.9441371e-01
  -7.2233333e-01   3.7122768e-02
   4.6136138e-01  -2.8216453e-01
   1.6876408e+00  -8.6656035e-01
   5.0913495e-01  -4.9924013e-01
  -6.2667021e-01   1.8483352e-01
  -7.0066089e-01  -1.9107088e-01
  -3.2933341e-01  -1.2288421e+00
   4.9966751e-01  -3.6253617e-02
   5.6950469e-01  -1.5567289e+00
   2.9316496e-01  -1.3052720e+00
   1.5750896e-01  -3.9558597e-01
  -5.4477277e-01  -8.4061733e-01
  -4.7568425e-01  -1.3499173e+00
  -6.0323905e-01  -4.4244099e-01
  -4.3801086e-01  -6.7916722e-01
   3.6118497e-01  -1.5897084e+00
  -5.2746641e-01  -3.1731251e-02
  -4.8187090e-01  -8.4766171e-01
  -1.2157461e-01  -1.4577497e+00
   5.4073832e-02  -4.4236751e-01
   2.7058444e-02  -1.5843224e+00
  -3.5930710e-01  -1.0179050e+00
  -5.9755301e-02  -1.6873502e+00
   5.4462816e-01  -1.1959481e+00
  -3.6595907e-01  -1.7095554e-01
   6.5359343e-01  -1.2590121e+00
   6.6675317e-01  -9.2616233e-01
   5.7097754e-01  -5.0534642e-01
   1.0993708e+00  -2.8951644e-01
   5.5520959e-01   5.0714674e-01
   4.5816393e-02   1.5933321e-01
  -2.3967836e-01  -2.9918314e-01
  -3.6876623e-01  -1.5699416e+00
   2.0213604e-01  -2.2825771e-01
   3.8595176e-02  -1.0734921e-01
   5.4464324e-01  -1.3705157e-02
  -3.0532939e-01  -1.5299034e+00
   2.1409460e-01  -8.0543460e-01
  -3.6192855e-01  -9.7505147e-01
  -4.9833029e-01   1.2184675e+00
   1.7353776e-01  -8.8043827e-01
  -1.5016976e+00  -1.2273202e+00
  -6.8823044e-01  -1.6031662e-01
  -7.6982600e-01   2.8854414e-02
  -3.4112319e-01  -3.4920162e-01
   9.1003327e-01   2.1842447e+00
  -4.9078734e-01  -8.1224796e-01
   5.1722365e-01   2.8759896e-01
   2.9221309e-02  -1.2613703e+00
   3.5288160e-01  -2.6880474e+00
   6.1228546e-01  -2.2937936e+00
   1.2243055e-01  -1.5276537e+00
  -6.5541936e-02  -6.8797071e-01
  -2.7967066e-01  -9.2769742e-01
   6.3800552e-01  -1.7530552e+00
   4.6986455e-01  -1.8340574e+00
   6.9243041e-02  -1.5444185e+00
   4.1568824e-01  -2.2695193e+00
  -6.9150356e-01   6.0731241e-02
  -9.0018059e-02   1.0484393e-01
  -4.1835189e-01   3.1501159e-01
  -8.5085516e-01   1.1003351e-01
   1.6083351e+00  -8.6486027e-02
  -6.5318925e-01  -1.2998305e-02
  -1.3109581e+00  -2.3322408e-01
  -8.0847901e-01  -8.8513283e-01
   1.1032293e+00  -3.4944650e-01
   1.3696219e+00  -9.1918869e-01
   1.7045743e+00  -6.2865924e-01
   1.6687427e+00  -6.7153694e-01
  -4.2266520e-01  -7.5955961e-01
  -1.6161401e+00  -4.1571528e-01
   1.4085970e+00  -1.0381750e+00
  -8.9101734e-01  -1.7648805e+00
  -1.1099226e+00  -5.7743146e-01
  -3.8288090e-01  -6.7444013e-02
   4.1277074e-01   1.0964240e-01
  -3.4765031e-01  -5.6404523e-01
  -3.0954971e-01   1.7973292e-01
   4.5160699e-01  -2.5344882e-01
  -3.9179445e-01  -9.3798736e-01
  -3.8729082e-01  -5.6562196e-01
  -4.8549041e-01  -9.4557039e-01
   2.2246213e-01  -8.0464140e-01
   5.3189163e-01  -1.1129035e+00
   2.9159951e-02  -9.0327562e-01
  -6.0847532e-01  -1.0043049e+00
   4.6734852e-01  -6.4498011e-01
   7.7930010e-01  -3.8402670e-01
  -3.0517992e-01  -1.4664104e+00
   3.2377179e-01  -1.1755415e+00
  -9.6695280e-02  -1.0111712e+00
  -6.5806769e-01  -7.9368433e-01
  -2.9970689e-01  -9.5127294e-02
  -5.2169952e-01   7.4578113e-01
   2.0629710e-03  -8.5637763e-01
  -1.0663974e-03  -1.3587378e+00
  -5.9551617e-01  -3.0295808e-02
  -6.7340353e-02  -7.1282058e-01
   4.1107591e-01  -2.4230808e+00
  -1.5974434e-01  -1.7390698e+00
   2.6898229e-01  -2.4670699e+00
  -6.4273467e-02  -2.4522929e+00
   1.4922280e-02  -2.1246733e+00
   2.4062547e-01  -1.3093652e+00
   4.7712742e-02  -2.3864269e+00
   4.2156662e-01  -1.8306764e+00
   4.6621030e-01  -1.8678461e+00
   5.9095154e-01  -1.9447101e+00
  -3.8943687e-01   1.0549319e-01
  -1.1003035e+00   3.3255929e-01
   1.2013197e+00  -6.1423664e-01
  -9.4339625e-01   1.0400940e-01
  -1.6058445e+00   6.3794406e-02
  -1.1234120e+00  -3.3920977e-01
   7.3566225e-01  -5.7555723e-01
   9.3421904e-01  -1.0461070e+00
   1.2645224e+00  -1.1263846e+00
   1.1453053e+00  -1.1966799e+00
  -1.5666722e+00  -8.2451382e-01
  -1.9415750e+00  -9.7129906e-02
   8.9465757e-01  -1.4007450e+00
   1.2230970e+00  -1.4669463e+00
   1.2718570e+00  -1.2589755e+00
   5.3820313e-01  -9.2842305e-02
  -5.2451667e-02  -6.1175624e-01
   1.9831480e-01  -1.3987512e-01
  -3.8086572e-01  -8.9629248e-01
  -6.2803601e-01  -5.4337302e-01
   1.8729416e-01  -4.9784978e-01
  -1.6960215e-01  -8.6878987e-01
  -2.3573358e-01  -1.5427833e+00
  -2.9778486e-01  -1.2469700e+00
  -1.6155615e-01  -2.4277168e-01
  -9.8958537e-02  -1.0214012e+00
   5.9354863e-01  -1.2536644e+00
   5.0762795e-01  -1.2891601e+00
  -1.0347766e+00  -7.3859604e-01
  -2.5837842e-01  -1.5447380e-01
   3.6821211e-01  -3.2911132e-01
   3.8416119e-01   2.7177017e-01
   2.5519580e-01   4.5016358e-01
   7.0749886e-02  -4.1534543e-01
  -2.1862800e-01  -1.2530080e-01
   3.7266231e-01  -1.0133849e+00
  -2.7540693e-01  -8.2211989e-01
  -2.5863240e-01  -8.3235350e-01
  -5.2196654e-01  -6.3853906e-01
   2.2214616e-01  -8.6272627e-01
  -2.1832834e-01  -8.9619172e-01
   5.3516697e-01  -8.6889506e-01
   1.7791574e-01  -1.0924335e+00
   1.5710644e-01  -1.3818123e+00
   2.4280062e-01  -7.9376995e-01
  -7.4917598e-01  -5.6505274e-01
  -3.8079701e-01  -1.6686223e-01
  -3.1994588e-01  -9.9662417e-01
   4.9661256e-01  -9.4419499e-01
  -6.6551748e-01  -7.3640622e-01
  -5.2257750e-01  -7.3592353e-01
  -6.2471107e-01  -8.8375900e-01
   8.2050533e-02  -7.0673234e-01
   3.6466072e-01  -1.2583251e+00
   3.9082559e-01  -9.4947560e-01
   7.2351004e-01  -7.2971894e-01
   1.6443368e-01  -6.0418336e-01
   1.0406318e+00  -9.2618107e-01
   3.9098065e-01   3.1619611e-01
   5.8580294e-01   3.4547512e-01
  -2.1425902e+00  -5.0291162e-02
  -6.5947217e-01  -1.0229093e+00
  -6.7397364e-01  -1.2740225e+00
  -2.6008853e-01  -2.3097363e+00
  -2.0660913e-01  -2.5121143e+00
   5.2991226e-01  -2.5627528e+00
   5.4719379e-01  -3.1236788e+00
  -4.2381985e-02  -3.3063557e-01
   1.0469761e+00  -1.5159321e+00
   6.3057945e-01  -9.6169856e-01
   4.1413818e-01  -1.1825759e+00
  -1.6046765e-01  -1.5613767e+00
   8.8678267e-01  -1.0626651e+00
   5.4013405e-01  -1.4541962e+00
   6.6686933e-01  -5.2077713e-01
   4.9602753e-01  -4.0691872e-01
   1.1315341e-01  -5.1217811e-01
   2.5428806e-01  -8.3519385e-01
  -7.1999424e-02  -7.6365373e-01
  -7.2502920e-01  -4.3436794e-01
   8.1133241e-02  -1.1550941e+00
  -1.4291388e-01  -5.4918350e-01
   1.5157063e-01  -9.4864919e-01
   1.7624584e-01  -8.6740136e-01
   1.8683744e-01  -1.4946410e+00
  -3.8449589e-01  -1.1931641e+00
  -2.8502485e-01  -1.3612328e-01
  -7.3531707e-02  -3.3107346e-01
  -8.2943534e-01  -4.7765940e-01
  -1.0406119e+00  -5.1353604e-01
   2.9932695e-01  -4.1231499e-01
   8.3163666e-02  -2.4746601e-01
  -1.3313119e-01  -1.9215541e-01
  -2.4464125e-01  -6.9782892e-01
   1.8363696e-01  -3.6755673e-01
   6.1381318e-01   5.4276512e-02
  -2.4586417e-01  -9.4520190e-02
   2.9183765e-01  -2.7904521e-01
  -1.4079672e-01   6.0733737e-01
  -3.2878239e-01  -1.7564092e-01
  -3.7856268e-01  -8.1434741e-01
  -2.9779785e-02  -1.4151580e+00
  -6.7703981e-01  -2.2698885e+00
  -3.3470407e-01  -1.8621524e+00
   2.1400530e-02  -1.0999925e-01
  -7.7944192e-01   3.3299011e-01
  -2.5880521e-01  -4.2534983e-01
   2.7635455e-01  -6.4699032e-01
  -8.9438403e-02  -1.7589131e-01
  -1.8904589e-02  -1.7201802e+00
   2.4277688e-01  -2.0816753e+00
   1.1454301e-01  -1.9669470e+00
   3.5760315e-01  -1.3140404e+00
   2.5847824e-01  -9.3676688e-01
   1.6450704e-01  -1.4089951e+00
   4.1603354e-01  -1.0845800e+00
   3.9938667e-01  -6.4639079e-01
  -6.2969815e-02  -7.9429282e-01
  -9.4830480e-01  -8.2453943e-01
  -8.4764521e-01  -1.0945273e+00
  -8.7878074e-01  -2.6531810e-01
  -1.5706204e+00  -3.2616146e-01
  -1.0057495e+00  -3.3639754e-01
  -7.0313954e-01  -1.0901852e+00
  -5.8614080e-01  -3.8341124e-01
   6.9982771e-01  -5.1474378e-01
   1.3206975e+00   1.1042005e-01
   7.0675552e-01  -9.0852167e-01
   8.3535127e-01  -6.9752716e-01
   9.4519646e-01  -8.7741730e-01
   8.6689637e-01  -1.1540924e+00
  -8.1947118e-01  -1.3232930e+00
   3.5520298e-01  -1.1361203e+00
   6.7943550e-01  -1.4554893e+00
   9.5048895e-01  -1.6461246e+00
   1.1172901e+00   5.7601974e-01
   5.9837051e-01  -3.2832181e-01
   5.8615792e-01  -7.2066160e-02
   9.1253069e-01   3.6151512e-01
   9.1864993e-01   5.2895699e-01
   6.3169492e-01  -2.1889260e-01
   2.4440040e-01   5.2995836e-02
  -2.6329127e-01  -1.7474460e+00
  -1.1850981e+00  -1.7176728e+00
   5.9827267e-02  -1.5679467e+00
  -3.9600472e-01  -1.9309235e+00
  -5.0992724e-01  -2.1404097e+00
  -5.3525434e-01  -1.6842695e+00
   3.7412179e-01  -5.4196596e-01
  -5.2122223e-01  -1.6903097e+00
  -1.0511176e+00  -1.3895510e+00
  -4.0911423e-01  -7.0405229e-01
  -5.7201383e-01  -1.4717627e+00
   3.4377924e-01  -6.2703142e-01
   3.7393340e-01  -1.5091002e+00
   1.1208955e+00  -1.5702727e+00
   1.6629293e-01  -3.5162239e-01
   1.8543114e-01   1.7267609e-01
   3.1268041e-01  -5.7533127e-03
  -4.0570727e-01  -6.2133651e-01
   1.3025160e-02  -1.0793240e+00
  -2.2592320e-02  -1.2268411e+00
   1.5477106e-01  -1.4396588e+00
  -1.8725859e-01  -1.0318031e+00
  -7.5287820e-01  -8.3569881e-01
  -6.6837707e-01  -6.1419914e-01
  -6.3399538e-01  -2.8014725e-01
  -2.6981244e-01  -5.8157856e-01
  -6.7603344e-01  -1.7045799e+00
  -5.9587493e-01  -1.4645918e+00
  -2.6686667e-01  -4.4417458e-01
   1.2210972e-01   8.5142499e-01
  -3.2637914e-01  -1.0436560e+00
   2.5286298e-01   8.9930687e-01
   9.1725201e-02  -7.3086610e-01
  -6.7423857e-01  -1.5336511e+00
  -4.2019098e-04  -2.1103154e+00
  -1.5505891e-01  -1.3835905e+00
   9.1449673e-02  -1.5411350e+00
   1.9369894e-01  -1.9585089e+00
   9.9271262e-02  -1.1787117e+00
   1.3149003e-01  -1.6164754e+00
   7.4397460e-01  -2.0189511e+00
   9.1738806e-01  -2.8548407e+00
   3.2071383e-01  -1.4739957e+00
  -6.2585006e-01   1.0442969e-01
  -5.4453719e-01   6.3995636e-01
  -2.5963539e-01  -8.2016228e-01
  -6.2306994e-01  -4.7350046e-01
  -7.7208731e-01  -9.7658747e-02
   1.5987434e-01   5.4860751e-01
  -3.5015640e-01  -1.2775628e+00
  -1.5586555e-01  -1.6140556e+00
   8.6358183e-02  -7.0222102e-01
   3.0431366e-01  -1.6938605e+00
   2.9507780e-01  -9.0639627e-01
   4.8071439e-01  -1.2550341e+00
   8.8224641e-01  -1.1620514e+00
   1.1226171e+00  -1.8678905e+00
  -1.5788523e+00  -3.3282533e+00
  -1.4623669e+00  -3.0439659e+00
  -7.6013715e-02   1.4444761e-01
   2.2837755e-01  -7.5028546e-01
  -7.3716308e-01  -3.6638433e+00
  -7.6129865e-01  -3.2578564e+00
   6.2296275e-01   1.7655982e-01
   5.7121004e-01   3.5052770e-01
   5.6364505e-01  -6.4587205e-01
   8.9047428e-01  -9.8641452e-01
   1.5188452e-01  -6.1252320e-01
   2.8157272e-01  -6.4347600e-01
   2.4825197e-03  -6.4582719e-01
   3.0649105e-01  -9.3009885e-01
   6.8898173e-01  -1.5830209e-01
   1.1590303e-02   5.1528370e-01
   1.5783267e-01   5.2251237e-01
   1.3818945e-01   6.8407860e-02
   2.0094214e-01  -1.8375474e+00
   1.0448045e+00  -5.9497305e-01
   7.1379129e-01  -8.9155320e-01
   1.0768410e+00  -4.0835626e-01
  -6.8694856e-01  -4.1582545e-02
  -7.1351246e-01  -7.3700446e-01
   1.7882293e-01  -1.4824861e+00
  -9.3750056e-02  -1.0007343e+00
  -2.8217246e-01  -3.8058281e-01
  -1.9313989e-01  -1.2243329e+00
   8.2480220e-01  -1.5523274e+00
   5.9551344e-01  -1.7437292e+00
  -2.1247908e-02  -2.1380924e+00
  -6.7132756e-01  -1.6680549e+00
   7.3209460e-02  -8.6964576e-01
  -1.0889482e+00  -2.1123541e+00
  -9.5767992e-01  -8.7231376e-01
   5.4570806e-01   2.9390005e-01
   2.3567756e-01  -5.8384916e-01
  -1.5551052e-01  -6.0140510e-01
   3.5323480e-01   1.5145043e-01
   1.2026689e-01   2.5354359e-01
   1.6799176e-02  -1.3463668e+00
  -1.5043828e-01  -9.1690089e-01
  -5.1951888e-01  -7.6670309e-01
  -7.4436592e-01  -1.2079764e+00
  -5.7460989e-01  -1.2981565e+00
  -6.2131026e-01  -1.1315996e+00
   8.7816523e-01  -1.1720013e-01
  -2.9749169e-02  -1.9270896e+00
   6.0291587e-01  -2.8341844e+00
  -1.3617991e-01  -3.1759522e+00
   1.7891525e-01  -1.0338143e+00
  -9.2170366e-01   1.0732969e+00
   1.8325052e-01   2.4970989e-01
  -6.6255153e-01   4.7208794e-01
  -4.6831595e-01   8.8503988e-01
   7.4835241e-01  -7.2532582e-01
  -6.0243827e-02  -6.2062173e-02
   2.6836117e-01  -6.9025313e-01
  -3.3128049e-01  -2.6452722e-01
  -4.2645154e-02  -5.4682859e-01
   2.4099642e-01  -6.5739052e-01
   4.9261903e-01  -7.5966579e-01
   4.3260745e-01  -1.0009384e+00
   1.4685866e-01  -1.0159081e+00
  -2.6237604e-01  -4.7394371e-01
   2.3607099e-01  -1.3207071e+00
  -5.0300260e-01   3.2671559e-01
  -8.3964557e-01   9.5085655e-01
  -4.9592220e-01   8.7009452e-01
  -4.2987228e-01   7.9819657e-01
  -1.5451363e-01   9.4874797e-01
   4.1476948e-01   2.0338403e-01
   4.2798561e-01  -1.5279383e+00
   1.0959603e+00  -2.8258495e+00
  -5.8125301e-01  -8.7945379e-01
  -2.9172514e-01   3.9564481e-01
   1.9708713e+00  -2.3924818e+00
   1.6196044e+00  -2.4721860e+00
  -1.9732784e+00  -2.0094109e+00
   1.0990455e+00  -2.5340546e+00
  -5.1889810e-01   4.6343113e-02
  -8.4012560e-01  -3.3114962e-01
   4.7978997e-01   9.4828634e-01
  -1.3516649e-01   1.0678753e+00
   4.5709901e-01   1.1693461e+00
   1.5546388e-01  -1.0856424e-01
  -9.5101838e-02   1.4628308e+00
  -2.7132442e-01   8.6389130e-01
   4.1522756e-01  -7.0945149e-01
   3.7508485e-01  -1.2278450e+00
   2.8477800e-02  -1.7425470e+00
  -2.9591844e-01  -2.4436091e+00
   3.9538806e-02  -2.6651198e+00
   1.6132158e-01  -2.6529423e+00
   1.8068812e-01  -2.0452398e+00
   2.2448052e-01  -2.4426786e+00
  -1.5238001e-02  -2.9093019e+00
  -3.5365059e-01  -1.1669898e+00
  -6.1542019e-01  -1.0759426e+00
  -7.3535214e-01  -7.6553570e-01
   7.4955481e-02  -1.0591129e+00
   4.9160072e-01  -1.4802953e+00
   9.3941729e-01  -8.6361247e-01
  -1.1923516e-01  -2.2089907e-01
   3.3903675e-01   1.6037681e-01
   3.9375137e-02   3.4391856e-01
   2.5456774e-01  -1.0885701e+00
  -2.2610088e-01  -3.7386788e-01
  -9.8598178e-01  -2.5120343e-01
  -1.1961871e-01  -4.1726110e-01
   1.2417856e-01  -7.1815313e-02
   6.2500823e-02  -1.5276547e-01
   2.6617434e-01  -7.7756933e-01
   1.5490068e-01  -7.6019381e-01
  -4.4113596e-01  -1.1054307e-01
  -8.5463502e-01  -2.8292961e-01
   1.4763790e-01  -1.8268416e+00
  -4.4354784e-01  -2.0003709e+00
   4.8355720e-01  -1.8030050e+00
  -4.8528864e-02  -1.5076768e+00
  -1.4123667e-02  -1.2865304e+00
   3.7426723e-01  -1.8340012e+00
   1.4549157e-01  -8.8090950e-01
  -5.1658218e-01   1.3968484e+00
  -1.9419858e-01   1.8319322e-01
  -1.8412065e-02   1.7538197e-01
   4.6068534e-02   3.4361238e-01
   3.5902504e-01  -2.1088497e-01
   2.3422646e-01  -1.1018791e+00
   9.0269392e-02   1.1086934e+00
   9.0397467e-02   1.3489731e-02
  -3.2524483e-01   5.5182241e-01
  -1.5203151e-01   3.5869423e-01
  -2.5827125e-01   1.5636462e-01
   7.7877874e-01  -8.4211880e-01
   2.7473539e-01  -6.6422013e-01
   3.6720269e-01  -4.5740162e-01
   6.7063515e-01  -4.6345476e-01
   9.7027699e-01  -2.3036731e-01
  -8.1040678e-01  -9.4672917e-01
   5.0852071e-01  -4.3890302e-01
  -1.9781848e-01  -4.9354457e-01
  -1.3910744e+00  -1.6875434e+00
  -1.0675741e+00  -2.1196125e+00
  -1.1719280e+00  -2.0606543e+00
  -3.2650016e-01  -1.2640176e+00
   1.0876822e+00  -5.6709299e-01
  -1.0290592e-01  -7.7894499e-01
   6.4313736e-01  -4.7537906e-01
  -2.3276132e-01  -1.3407078e+00
   6.5805459e-02  -1.2148066e+00
  -5.2899466e-01  -8.3607672e-01
  -2.6406224e-01  -7.1534876e-01
  -8.4283429e-01   4.4072755e-01
  -5.3423485e-01  -5.3502104e-01
  -2.2932945e-01  -8.0108944e-01
  -2.6669445e-01   2.4340086e-01
   1.6625395e-01  -8.9454850e-01
   4.2729082e-03  -9.2929675e-01
  -5.5809770e-01  -6.6299177e-01
  -2.2453632e-01  -4.3184815e-01
   4.4644556e-01   2.5592824e-01
   6.5621122e-01  -2.2288679e-01
   1.2010545e+00  -1.1240234e+00
   9.0874039e-01  -4.4757923e-01
   1.6920263e-01  -7.6745610e-01
  -2.0451337e-01  -1.4294691e+00
  -9.4373027e-02  -6.4998525e-02
  -3.1080588e-01  -1.0352135e+00
   4.1228653e-02   2.2759129e-01
  -3.9777660e-01  -1.8439664e+00
   4.8395935e-01  -3.3815742e-01
   5.4762681e-01  -2.4152147e-01
  -1.3682936e-02  -1.1266259e+00
   1.4707458e-01  -1.6425851e+00
  -3.0851954e-01  -9.6323774e-01
  -1.7770050e-01  -1.0514932e+00
  -4.0483650e-01  -1.0052242e+00
  -3.4926465e-01  -1.1866757e+00
   3.7961459e-01  -7.2183549e-01
   1.6171087e-01   1.9060082e-01
   2.9564535e-01   9.6219409e-02
   3.5410182e-02  -2.6022225e-01
  -2.2368515e+00  -1.7383989e+00
   5.3120464e-01  -1.6453928e+00
   6.0249071e-01  -1.4889877e+00
  -2.1481749e+00  -1.8278911e+00
   3.0502204e-01  -1.4657905e+00
  -9.6015957e-01  -1.5744621e+00
   7.1760851e-01   6.9147125e-01
   1.0724749e+00  -1.0982966e+00
   2.8937342e-01  -1.2966518e+00
  -5.4018547e-02  -7.7370807e-01
  -1.8235207e-01   2.7428063e-01
  -3.1324846e-01  -1.6690116e+00
   1.7660897e-01  -8.6888332e-01
   9.8569999e-01   1.0708496e+00
  -3.4816978e-01  -1.1318515e+00
   1.5740514e+00   9.6855776e-01
  -4.3161664e-01  -6.0763516e-01
   4.2005696e-01  -5.7260767e-01
   1.3902952e+00  -6.9861878e-01
   1.9111441e+00  -1.0506121e+00
   1.1819353e+00  -2.9034075e-01
  -6.7506967e-01   6.6293095e-01
  -9.3036968e-02   4.5926238e-01
  -7.0413831e-01  -2.8841260e-01
   6.5561700e-01  -5.1849193e-01
   5.8651042e-01  -3.0450866e-01
  -6.2962355e-01  -7.8781600e-01
  -1.1911998e+00  -9.1959222e-01
  -8.7432830e-01  -1.0443950e+00
  -1.4785398e+00  -1.0112773e+00
  -4.8782918e-01  -1.0122688e+00
  -5.8465059e-01  -2.0783722e-01
   7.1211617e-01  -1.5204538e+00
   2.8079802e-01  -4.3341150e-01
  -6.0285768e-01  -1.1711681e-01
  -6.3138430e-01  -1.1668569e-01
   3.7198858e-01  -4.7237787e-01
  -1.4493412e-01  -2.8242555e-01
   3.6400963e-01  -6.7357403e-01
   4.4378549e-01  -5.7589221e-01
   1.3197942e+00  -7.9097869e-01
   7.2276984e-02  -1.0134889e+00
  -5.6961708e-01  -3.4967779e-01
  -4.4547034e-01  -5.9531393e-01
  -6.6112665e-01  -7.6205638e-01
  -7.9337246e-01  -5.8596535e-01
  -3.7248179e-01  -3.8007071e-01
   6.3325073e-01  -1.3822776e+00
  -9.3694365e-01  -9.7744480e-01
   2.2111053e-01  -1.4072735e+00
   7.2964299e-01  -2.0155431e+00
   1.0023289e+00  -2.3850263e+00
  -9.4812089e-01  -2.0539214e-01
  -1.6580764e-01  -6.8999927e-01
  -6.9374277e-01  -9.1136475e-03
  -1.2603393e-01  -8.6360517e-01
   7.6037396e-01   3.7440392e-01
  -3.5354077e-01  -1.1084582e+00
  -4.5141117e-01  -1.3176576e+00
   1.6427717e-01  -6.2238689e-01
  -1.2489663e-01  -1.4362157e+00
   4.3986763e-01  -1.2985898e+00
   7.6854426e-01  -1.2454979e+00
   7.3049079e-01  -1.9211693e+00
  -1.1235626e+00  -4.6749215e-01
  -7.8681999e-01  -1.7488562e+00
  -7.3138459e-01  -1.4519275e+00
  -6.2095603e-01  -9.9656243e-01
  -1.5584889e-01   3.1749718e-01
  -1.2356158e-01  -1.3733518e+00
   2.5194026e-01  -2.2790485e+00
   3.1280949e-01  -8.1155411e-01
  -1.3042340e-01  -6.8989977e-01
  -1.1043191e-01  -6.5310853e-01
   1.8927059e-01  -1.1944995e+00
  -1.8036823e-01  -3.1327442e-01
   4.2301561e-01  -1.0386887e+00
   2.1286227e-01  -1.6000547e+00
   5.9310777e-01  -6.8386385e-01
   6.8371621e-01  -7.9544271e-01
   1.2966350e+00  -1.3547262e-01
   3.0865291e-01  -3.8638307e-01
  -3.2892653e-02  -1.3170444e+00
   2.3712630e-01  -3.3771197e-01
   3.3295716e-01  -1.5022745e-01
   8.7074512e-01   2.5706521e-01
  -3.9653393e-01  -6.6948273e-01
  -8.7150045e-01  -1.5025957e-01
   6.1465528e-01   5.9184169e-02
   1.3736413e-01   3.3903102e-01
   4.9990222e-01   2.4441944e-01
   3.4478292e-01   1.8516514e-01
  -9.1291364e-01  -8.3223334e-01
   2.9765781e-01  -7.6213051e-01
  -8.2424578e-01   1.2464016e-01
  -6.0575740e-01   2.1206059e+00
   1.6664783e-01  -1.0695742e+00
   2.4783181e-01  -8.9536249e-01
  -6.5097873e-01  -1.2046490e-01
   1.7190537e-01  -3.4069395e-01
  -2.7145575e-01  -7.9312641e-01
  -3.6922158e-02  -6.2910484e-01
  -4.3746205e-01  -4.3669010e-01
  -9.0142340e-01  -1.1385414e+00
  -2.7935510e-01  -1.2697194e-02
  -1.3541036e-01  -7.4730684e-01
   3.9872707e-01  -4.2597082e-01
   8.6991243e-01  -4.2814140e-01
   5.9612469e-01  -4.9455751e-01
   2.6185835e-01  -4.8708547e-01
   5.6579553e-01  -5.9659007e-01
   1.0140477e-01  -8.3016791e-01
  -1.9816275e-01  -9.3654817e-01
  -6.6064185e-01  -1.1048987e+00
   8.5361528e-01  -2.2734231e-01
   8.4927053e-01  -6.1490825e-01
  -5.3856321e-01  -9.9760688e-01
  -7.1760139e-01  -8.3056074e-01
  -7.4494722e-01  -7.9115053e-01
  -8.8027161e-01  -1.1926410e+00
  -7.5388791e-01  -1.3339159e+00
  -1.0840929e+00  -1.0593217e+00
  -5.3481547e-01  -1.0825037e+00
   6.0203618e-02  -8.8541738e-01
  -7.7794166e-02  -6.5710339e-01
   8.1439527e-01  -1.6668323e-01
   1.1811390e+00   7.0035829e-01
   1.7649545e+00   3.3029625e-01
   3.0068806e-01  -2.3702050e-01
   3.2180505e-01  -2.5849261e-01
  -8.1861620e-02  -8.1308899e-01
   3.4134838e-01  -5.1864995e-02
  -2.7223915e-01  -7.9186623e-01
  -2.4987227e-01  -8.1129246e-01
  -3.1321317e-01  -5.8962105e-01
   5.2447209e-02  -8.6729506e-01
  -8.8290511e-02  -6.0787024e-01
  -1.0811984e-02  -1.4014108e+00
  -4.5806821e-01   1.6918636e-01
  -1.6257116e-01  -5.5083297e-01
  -2.0645649e-01  -6.0373864e-01
  -2.2880997e-01  -6.3543193e-01
   6.1033988e-02  -6.3395546e-01
  -1.9784425e-01  -5.7025797e-01
  -2.7770359e-01  -3.9986520e-01
  -9.2487147e-02  -7.0025042e-01
   3.1260022e-02  -3.8115370e-02
   2.5265254e-02  -3.9392063e-01
   2.8996304e-01  -9.2757716e-01
   1.0891792e-01  -4.9089267e-01
   3.1746351e-02  -5.3519294e-01
   3.2474069e-03  -8.6438140e-02
  -8.4080305e-03   4.4596260e-01
   3.6274252e-01   8.4159435e-02
   7.1817234e-01  -2.9022431e-02
  -4.1658630e-02  -7.3460587e-01
   3.4434264e-02  -2.1841255e+00
   1.0272711e+00  -6.9903202e-01
   4.4742044e-01  -6.2314927e-01
  -4.1988942e-01  -5.9216355e-01
   1.6937212e-01  -6.2419334e-01
  -6.4789896e-01  -8.0365358e-01
  -1.6878002e-01  -7.9259218e-01
  -1.0503216e-01  -1.8618953e+00
  -9.1101204e-03  -1.8900945e+00
   2.7497458e-01  -1.8382532e+00
  -1.0271909e-01  -1.3151276e+00
  -2.1263145e-01  -2.5110629e+00
  -2.4575264e-01  -1.5687487e+00
   3.9817955e-01   2.6323366e-01
   8.7460841e-01   3.2373831e-01
   1.2366068e+00   4.5963144e-01
   6.7210697e-01   5.7102862e-01
   7.6301622e-02  -4.9804632e-01
   6.7743886e-01  -5.2864172e-02
  -6.2925514e-01  -7.5003508e-01
   2.4224536e-01  -1.0507487e+00
  -3.5999142e-01  -1.2869069e+00
  -8.7305870e-01  -9.6990590e-01
  -7.8698612e-01  -7.5673726e-01
  -7.5559897e-01  -7.7866623e-01
  -4.2650357e-01  -1.5758333e+00
  -1.9439035e-01  -9.6328477e-01
  -1.5170332e-01  -1.4875638e+00
   1.2348489e+00  -9.8432038e-01
   1.1841245e+00   5.2896042e-02
   1.3171710e+00   1.1439953e+00
   8.7158652e-01  -3.8024139e-01
  -1.5713769e+00  -1.2266212e+00
  -9.6535077e-01  -9.3080273e-01
   7.8314908e-01  -2.5904945e-01
  -4.7508125e-02  -5.4103175e-01
   5.3222148e-01  -2.9762017e-01
  -1.2750246e+00  -9.6157344e-01
  -1.2142103e+00  -1.6717596e+00
  -1.2496034e+00  -1.3641947e+00
  -7.0395814e-01  -1.3243699e+00
  -7.7324056e-01  -7.9810914e-01
   1.2888517e+00  -3.9041033e-01
   4.0032510e-01   3.2485917e-01
   1.8799446e-01  -3.9643266e-01
   9.2328142e-01  -1.1774994e+00
  -4.9771166e-01   3.3086669e-01
  -4.8636675e-01  -2.6847027e-01
  -6.7676847e-01  -4.5029148e-01
  -1.3859203e-01  -7.3361546e-01
  -3.9772803e-02  -3.3023643e-02
  -4.3953548e-01  -5.3919227e-03
   7.6725659e-01  -8.8701787e-01
   5.8820918e-01  -7.1097525e-01
   6.3711017e-01  -4.0149079e-01
   1.7610471e+00   4.0632858e-01
   6.2072011e-01  -2.6760796e-01
   5.3163710e-02  -4.4139294e-01
  -5.5185629e-01  -9.9173876e-01
   3.5169827e-01   1.6459200e-01
   2.7835161e-01  -3.8986620e-01
  -2.9804415e-01  -4.0810479e-01
  -4.5624354e-01  -9.1801335e-01
   9.0503737e-03  -6.6696870e-01
  -3.9660131e-01  -9.7986971e-01
  -3.8864977e-01  -9.4162577e-01
  -2.8430380e-02  -1.0943212e-01
  -2.0329061e-01  -2.1359335e-01
  -3.4591087e-01  -1.9444697e-01
  -5.9373489e-01   8.7573081e-02
  -4.4837949e-01   2.3916656e-01
   1.1775064e+00   1.2968269e+00
   7.9599762e-01   3.6171585e-01
   1.2580731e+00   2.1600760e-01
   4.5399029e-01   7.6835227e-01
  -7.7361702e-01   3.3219202e-02
  -7.8340836e-01   3.6482047e-01
   5.3834558e-01  -1.2721512e+00
  -6.4817913e-01  -6.8142745e-01
   5.1058717e-02  -3.5482539e-01
   7.8461668e-01  -1.3602332e+00
   7.6038278e-01  -1.6008934e+00
   5.7945554e-01  -1.6848199e+00
  -1.7841552e-02  -8.8553000e-01
  -6.6397461e-01   5.6641891e-01
  -5.2445936e-01  -4.5458760e-01
  -8.9435890e-01  -8.8679185e-01
  -7.8652758e-01  -8.4042430e-01
  -1.3070602e+00  -6.6595110e-01
  -1.0992960e+00  -2.3843405e-01
  -1.3268910e-01  -1.4368713e+00
  -4.1626243e-01  -6.0881860e-01
  -6.2019079e-02  -1.1273455e+00
  -3.6044912e-01  -3.4726855e-01
   9.7001460e-02  -8.4924161e-01
   1.2338158e+00  -6.6224401e-01
  -2.6262192e-01   2.0236054e-01
   6.2044068e-01  -1.2920908e+00
   1.0184689e-01  -2.6077481e+00
   9.7718470e-01  -1.6304133e+00
   4.7173432e-01  -1.7936644e+00
   4.6886141e-01  -1.5206268e+00
  -2.7837393e-01  -1.3693679e+00
  -4.9259632e-02  -1.7015488e+00
   1.7632427e-01  -9.9263245e-01
  -6.4832968e-01  -3.3842441e-01
  -8.3790867e-01  -5.8882571e-01
   2.8250632e-01  -1.9310157e+00
   7.6222700e-01  -1.4609759e+00
  -6.6431870e-02  -8.9646107e-01
   8.9715492e-02  -1.1513007e+00
  -3.4140300e-01   1.6968173e+00
  -6.4614605e-01  -6.6395208e-01
   4.3866117e-01  -7.1672236e-01
   2.6540492e-01  -1.0226704e+00
  -4.6852690e-02  -2.7381796e-01
   1.4768306e-01  -3.8556263e-01
   7.1933262e-01  -9.4447600e-01
   4.3270691e-01  -4.4439410e-01
   9.5324967e-02  -2.1283831e+00
  -2.5242523e-01  -1.8437788e+00
  -9.4672189e-01  -2.1131881e+00
  -5.3816897e-01  -2.7146132e+00
  -3.9541275e-01  -2.8951687e+00
   7.0999074e-01  -7.8638283e-01
  -5.1492888e-01  -2.2908801e-01
   8.0099671e-01  -1.1611592e-01
   1.3963103e+00   2.4960655e-01
   8.3320498e-01  -6.9828264e-02
  -1.7140166e-01   3.0790827e-01
  -7.4998205e-01  -1.5244532e-01
  -3.7253455e-01  -2.2513185e-01
   2.5936473e-01  -4.2298050e-01
  -2.5711578e-01  -5.5698675e-01
  -5.5996799e-02  -6.4939398e-01
   9.3947794e-01  -9.3308217e-02
   9.4621425e-01   1.1277903e-01
  -2.2657909e-01  -2.6985437e-01
  -7.9082217e-01  -8.5060909e-01
  -9.7240054e-01   1.5276595e-02
  -1.7737981e+00  -2.5601008e-01
   8.3560625e-02  -9.6799511e-01
  -2.9058016e-02  -1.7134592e-01
  -2.1157843e-01  -4.4861341e-01
  -8.1931464e-01  -8.0071695e-03
  -5.3678039e-01  -1.8268777e-01
   2.4994663e-01  -3.1158999e-01
   8.1340337e-01  -1.3652360e+00
   1.4866277e-01  -2.1009583e-01
  -5.5350403e-01  -5.1485705e-01
  -6.2397900e-01  -8.8332567e-01
  -2.7348336e-01  -8.9395253e-01
   1.8099489e-01  -3.9575154e-01
   4.8376296e-01  -5.7732819e-01
  -1.7638464e-01  -5.1853193e-01
   7.6724725e-01  -4.1881745e-01
   4.9650402e-01  -5.8276120e-01
   8.1521774e-01  -6.1752662e-01
  -3.3720839e-01  -1.4186251e+00
  -3.3066338e-01   3.5531771e-03
  -2.0819342e-01  -1.6657043e+00
  -4.2491018e-01   1.2476433e+00
  -9.3411222e-01  -1.1835666e+00
   2.0982741e-01  -1.2319336e+00
  -9.9128476e-03  -1.5550658e+00
   1.3381305e+00  -4.2765465e-01
  -7.6008852e-02  -8.9516340e-01
   1.8060050e+00  -1.3342102e+00
   1.6800343e+00   5.8854612e-01
  -2.6854783e-01  -2.6177709e+00
  -5.6090343e-01  -2.3656655e+00
  -1.0684662e+00  -2.8403910e+00
  -8.7801910e-01  -3.1866586e+00
  -7.5226912e-01  -3.4275879e+00
  -1.8511305e+00  -8.4393350e-01
  -2.3509625e-01  -6.8880800e-01
   2.9454967e-01  -5.2776373e-01
  -1.2275368e-01   2.3399804e-01
  -9.0597864e-02  -5.9887248e-01
   4.8999592e-01  -5.8104279e-01
  -8.8337892e-01  -8.9363495e-01
  -2.5359612e-01  -5.1428710e-01
   1.3328326e+00  -5.2996329e-01
   6.1113646e-01  -4.8569135e-01
   7.0803868e-01  -2.6410920e-01
   3.0778181e-01  -1.3765811e+00
  -4.3964910e-02  -1.3517395e+00
   2.3078954e-01  -1.1847901e+00
  -2.8323465e-01  -6.9076650e-01
  -5.2523391e-01  -1.7695463e-01
   1.5129065e-01  -1.6116158e+00
   3.4682924e-02   1.1832420e+00
   2.6505726e-01  -7.3737791e-01
   1.1177032e-02  -1.0346828e+00
   2.6393854e-02  -9.9970901e-01
   3.8029268e-01  -8.7102812e-01
  -3.5001655e-01   1.3637998e-01
  -2.0501574e-01   8.4217834e-01
  -3.1687688e-01  -4.8909358e-02
   4.4596962e-02  -1.0877521e+00
  -2.9713564e-01  -7.1390667e-01
   9.3307737e-02  -9.0460189e-01
   1.5136709e-01  -1.0059308e+00
   4.7488962e-01  -7.9645010e-01
  -8.9466010e-01   3.4539597e-01
  -5.0011807e-01  -4.7816249e-01
  -9.1892081e-03  -6.9440052e-01
  -4.4348766e-04  -3.4855780e-01
  -1.0338396e-03  -6.8635039e-01
   1.0087717e+00  -5.8688913e-01
  -2.2681486e-02  -6.3981161e-01
   4.0854780e-02  -3.4310687e-01
   2.2835081e-01   1.3849544e-01
   3.2477621e-01  -1.6044091e+00
   6.1198447e-01  -1.5359826e+00
   6.0386999e-01  -7.7256448e-01
   6.7979867e-01  -1.6038440e+00
  -8.6523692e-04  -4.4528309e-01
   3.6619016e-01  -2.7975149e-01
   7.3783852e-02  -1.0210624e+00
   4.1000436e-01  -2.3166991e-01
   2.7336701e-01  -3.8489787e-01
  -9.3865097e-03  -1.1379069e+00
  -5.4112007e-01  -2.5235523e-01
  -4.5595338e-01   2.5066499e-01
  -5.1905955e-01  -3.1013265e-01
  -4.8856316e-01  -9.7256246e-01
  -3.9713249e-01  -1.2981138e+00
  -3.1041633e-01  -2.2629625e-01
   4.0380550e-02  -8.1178615e-01
  -6.6165854e-01  -4.3178184e-01
  -2.3600812e-01   2.9349739e-02
  -1.3683209e+00  -2.2392050e-01
  -1.1476953e+00   4.6411206e-02
   3.1400904e-01  -1.5990615e-01
  -1.0198586e+00   1.9312102e-01
   9.2632732e-01  -4.5283475e-01
   4.4815985e-01  -1.1893579e+00
  -3.2049135e-01  -6.8572979e-01
  -1.6408558e-01  -9.1056153e-01
  -3.4208739e-01  -1.0809910e+00
  -4.5669542e-01  -8.6308720e-01
  -5.9480297e-02  -5.9579472e-01
   9.1075623e-01  -2.4381068e+00
  -5.4293728e-01  -1.2601995e+00
   5.7998748e-01  -1.6626949e+00
   1.0683793e+00  -2.1584209e+00
   1.4100411e+00  -2.6599531e+00
  -4.0794948e-03  -2.3508859e+00
   4.7184897e-01  -8.3905580e-01
   4.9082134e-01  -2.4797708e-01
   2.0765579e-01  -8.0551461e-01
   6.3598865e-02  -7.2952313e-01
   1.2300375e-01  -5.4110403e-02
  -2.1742651e-01  -4.9808060e-01
  -4.4873231e-01  -3.7872902e-01
  -8.5404279e-01  -7.3572110e-01
  -3.4491274e-01  -1.3318162e+00
  -3.8815944e-02  -6.4602569e-01
   4.4374201e-01  -5.7058368e-01
   2.4229584e-01  -5.3545849e-01
   1.5670000e-01  -5.1090420e-01
  -2.9165678e-01  -4.9486693e-01
   1.1647740e+00   2.9736697e-01
   2.9670063e-01   7.7940241e-01
  -7.5279259e-02   5.7120544e-01
  -2.4203966e-01  -8.2767622e-02
  -3.5689039e-01  -5.6132363e-01
  -3.4867693e-01  -3.0917459e-01
   7.1843197e-02  -6.0237104e-01
   8.8379048e-03  -6.9152336e-01
   1.4114027e-01  -7.7521473e-01
  -1.0211781e-01  -6.5519252e-01
  -1.1197307e-01  -1.0914888e+00
  -4.4631885e-01  -5.1122824e-01
   8.7804269e-01  -2.2997040e-01
   2.6085844e-01  -9.2053514e-01
   5.8469141e-01  -5.3375296e-01
   5.6531171e-01   3.6013654e-02
  -1.4846800e-01  -1.2378210e+00
   2.7886189e-01  -2.8700283e-01
   6.5061183e-02  -1.2590169e+00
   3.4825671e-01   5.5060907e-01
  -5.7897284e-01  -3.2283835e-01
  -3.8985034e-01   8.3196786e-02
   2.0365244e-01  -7.0334429e-01
  -5.9747021e-01  -7.2145007e-01
  -3.1425307e-01  -9.2376715e-01
  -1.1557220e+00  -1.5576529e+00
  -9.7872976e-01  -8.7067169e-01
  -2.6961809e-01  -7.4515392e-01
  -1.3323490e-01  -1.0084323e-01
  -2.6024413e-01  -4.9851312e-01
  -3.6283729e-01  -9.7038943e-01
   6.1285903e-01  -3.3758437e-01
   7.0574712e-01  -2.1071114e-01
   4.0388708e-01  -6.5515393e-01
  -3.4236175e-01  -5.3261343e-01
   2.9928190e-01  -9.9755680e-01
   2.7280643e-02  -9.7649596e-01
   3.0805474e-01  -1.0345273e+00
   4.0114941e-01  -1.0349247e+00
  -1.1683550e-01  -8.0454948e-01
   5.1933416e-01  -6.6812895e-01
  -2.4360313e-01  -5.7947258e-01
  -5.6223441e-01  -4.9674473e-03
  -7.8950997e-03  -8.2172379e-01
  -4.2063336e-01  -1.1561870e+00
   1.7635615e-01  -1.2254592e-01
   1.4472086e+00  -6.9785763e-01
  -3.1346851e+00   7.6282192e-01
   8.2713745e-01  -4.8094017e-01
  -2.3403267e+00   1.8401156e+00
   4.8789908e-01  -1.3353165e+00
   4.6497963e-01  -1.4697330e+00
   4.9081892e-01  -1.1597932e+00
   2.7660187e-01  -1.1842837e+00
   2.4488295e-01  -1.4029326e+00
   1.0719399e+00  -9.4132638e-01
  -1.6501798e+00   1.6969336e+00
   9.4069989e-01  -9.2754108e-01
   1.1173005e+00  -1.1033921e+00
   2.2673857e-01  -1.7136735e+00
   3.0059595e-01  -1.6260511e+00
   5.3469102e-03  -1.5745234e+00
  -1.1750439e+00  -1.2287892e+00
   6.8247774e-01   4.2961831e-01
   7.5811280e-01  -1.4987200e+00
   4.4514466e-02  -1.3029568e+00
  -1.8789647e-01  -6.1647309e-01
  -3.9960158e-02  -1.0259337e+00
  -5.5694854e-01  -1.4962817e+00
  -1.7349418e-01  -1.0120315e+00
  -2.4152881e-01  -1.6580140e+00
   1.1663974e+00   8.0042394e-01
  -3.1917165e-01  -1.2885544e+00
  -6.6627719e-01  -5.8239656e-01
   1.7613703e-01  -9.1139739e-01
  -1.5125582e+00  -1.1417006e+00
  -6.3144131e-01  -1.0885361e+00
   5.4969569e-02  -1.8466161e-01
  -1.2212128e-02  -5.1193815e-01
  -6.7998926e-01  -3.4520569e-01
  -3.9225107e-01  -4.3043603e-01
   3.1641013e-01  -1.8115058e-01
   5.0369936e-01  -1.2527988e+00
   2.3171556e-01  -1.4901271e-01
  -3.0938250e-01  -6.9114187e-01
  -2.1787751e-01  -1.0784756e+00
   8.6820889e-02  -9.3361504e-01
   3.2408913e-01  -2.9646754e-01
   6.6667023e-01  -3.4120911e-01
   3.7576504e-02  -5.4403367e-01
   8.5666889e-01  -5.3187256e-02
   6.7709175e-01  -3.3358841e-01
  -4.9157715e-01  -1.1726727e+00
  -3.6195382e-01  -1.5083027e+00
   5.0054993e-01  -9.1375188e-01
  -4.3612990e-01  -8.2130694e-01
  -2.6387398e-02  -1.4687709e+00
   5.2835947e-02  -1.3071205e-01
  -8.8981834e-01  -6.3916866e-01
  -2.3031135e-01  -7.7766744e-01
   8.8883958e-01  -6.0250940e-01
   3.1642883e-01  -7.5161763e-01
   5.0479377e-01  -7.5601054e-01
   1.3549604e-01  -1.0296747e+00
   2.9543543e-01  -9.3259758e-01
  -5.7643322e-01  -1.1608618e+00
   1.5084505e-01  -3.9562817e-02
   2.6682573e-01   1.4070791e-01
   3.0305446e-01  -5.4391053e-01
  -4.0249357e-01   9.8975857e-02
   4.5323775e-01  -1.6217303e+00
   6.0981810e-01  -1.6901365e+00
   1.4914319e+00  -1.8237326e+00
  -4.5642373e-01  -7.3870835e-01
  -3.5988044e-01   8.2780037e-01
   4.6829994e-01  -8.0534379e-02
  -3.4124647e-01  -4.5528507e-01
  -1.6238418e-02  -6.6803801e-01
  -4.9392990e-02  -1.1262610e+00
  -1.1787772e-03  -5.9916039e-01
  -9.7699884e-01   6.1442318e-01
  -1.0529749e-01  -8.5188573e-01
  -1.5366486e-01  -2.3630289e-01
   3.3835956e-03   4.3188916e-01
  -5.6584930e-01   3.8279540e-01
  -6.4724438e-01  -1.5700311e+00
   1.2328435e+00  -7.1330326e-02
   5.5648341e-01  -2.0151611e-01
  -7.3458550e-01  -1.0726990e+00
   1.3434480e-01  -5.4862730e-01
  -3.5727085e-01  -3.6702538e-01
  -5.4895777e-01  -3.5117639e-01
   6.7226840e-02  -2.7622960e-01
  -8.8240485e-01  -1.0101667e+00
   4.4927267e-01  -3.1065505e-01
   5.6278501e-01  -1.9168603e-01
   9.5125106e-01  -4.9732699e-02
   7.7961405e-01   3.2093204e-01
  -3.2399422e-01  -1.9228322e+00
   6.8035995e-02  -5.9193719e-01
  -2.9330286e-01  -6.7641899e-01
  -6.6072318e-01  -6.9045676e-01
  -3.5337375e-01  -8.8485948e-01
  -2.8562533e-01   1.0834295e+00
   2.1749531e-01   3.9636465e-01
   2.7796567e-01  -6.2232914e-01
   5.5721463e-01  -9.8431805e-01
  -6.7480833e-01  -3.6489093e-01
   1.3984985e-01  -1.3779249e+00
   3.6304640e-01  -1.2700119e+00
   2.1711011e-01  -8.2355599e-01
   2.8103696e-01  -7.2084976e-01
  -8.3538614e-01  -7.0657558e-01
  -3.7648802e-01  -1.1065268e+00
   3.8785179e-01  -1.9551000e+00
  -2.6926291e-01  -1.3946529e+00
   2.0733295e-01   3.8171494e-02
  -4.8498434e-01  -9.1960282e-01
  -1.9613053e-01   4.0399700e-02
  -3.4174772e-01   9.6902182e-02
   1.3897747e+00   9.7747202e-01
  -1.1647382e-01  -2.7750904e-01
  -6.6660320e-04   6.2336114e-02
   4.5745433e-01  -2.6909260e-01
  -5.2012294e-01  -6.6309976e-01
  -3.8308525e-01  -1.3240504e+00
  -1.9130953e-01  -6.0743189e-01
  -2.2635950e-01  -7.0623075e-01
  -3.6769731e-01  -1.0990506e+00
   2.7620020e-01  -6.9530732e-01
   6.5914494e-02  -1.0724428e+00
   8.5743881e-02  -1.4573926e+00
  -9.3348190e-02  -2.3301088e+00
   4.3950514e-01  -1.1756787e+00
   3.7387210e-02  -4.7847297e-01
   1.0025035e-02  -2.1890005e-01
   6.4519642e-01  -4.7091681e-01
  -5.3413980e-01  -8.2981045e-01
  -4.4392720e-01  -4.3822898e-01
   1.7281097e-01  -3.0854422e-01
  -2.0807965e-01  -4.7060188e-01
   2.0875399e-02  -1.2142929e+00
   2.9985162e-01   9.6650652e-03
   5.5444296e-01   3.8834998e-01
   5.0446519e-01  -2.4178450e-01
  -3.0760372e-01   1.7474975e-01
   7.2698060e-01  -5.5802533e-01
  -1.2215704e+00  -8.5203300e-02
   1.1968015e-01  -4.8625402e-01
  -3.9521485e-01  -9.9108565e-01
  -5.6297757e-01  -5.9826151e-01
  -2.6230586e-01  -6.7582794e-01
   1.3600891e-01  -7.3217862e-01
   4.6959663e-01  -1.0484614e+00
   2.3849796e-01  -6.7904886e-01
  -1.4946711e+00  -5.8764834e-01
  -1.0285540e-01  -6.7539089e-01
  -7.8715081e-01  -6.8081023e-01
   6.6824281e-02   8.1620545e-02
  -4.2227297e-01  -8.4893687e-01
  -4.6297363e-01  -8.3555647e-01
   8.9447083e-01  -8.4580341e-01
   2.8004540e-01  -1.2149001e-01
   9.4188978e-01   4.7777675e-01
   3.7283441e-01   5.3822506e-01
   6.6310525e-01   2.1552929e-01
  -1.0640807e-01  -7.6913434e-01
   2.0491519e-02  -8.6781405e-01
   1.4498881e-01  -1.2593692e+00
   1.8462110e-01  -9.7324832e-01
  -1.9293944e-01  -1.4563295e-01
   6.9525550e-01   1.0287517e+00
  -1.6962868e+00   2.0396653e-01
  -3.8899775e-01   5.6569063e-01
   2.7396251e-01   2.5462758e-01
  -1.5037625e-01   2.8400030e-01
   2.4067558e-01   3.8101312e-01
   2.2972546e-02  -2.9279804e-01
   4.4300861e-01  -1.0727250e+00
   1.2116323e-01  -1.4580918e+00
   3.4673015e-01  -6.9580752e-01
  -1.1656902e-01  -9.7325680e-01
  -1.7635841e-02  -1.5640938e+00
   3.3013153e-01  -1.8119973e+00
   7.6161326e-02  -1.7275089e+00
  -1.8019529e-01  -7.9035049e-01
   2.3279209e-01   1.9860718e+00
  -7.0101549e-01  -1.1400739e+00
  -9.4990360e-01  -2.1174220e+00
   3.5516206e-01  -2.5511539e+00
  -1.3399682e+00  -1.2367006e+00
   6.0813358e-01  -1.8915328e+00
  -1.5787059e+00  -1.9542412e+00
   9.8075982e-01  -2.5062027e+00
   1.1970530e+00  -2.2258870e+00
   1.1956926e+00  -2.8086526e+00
   9.6887138e-01   8.1271630e-01
   9.8661262e-01   7.6587803e-01
   1.4488380e-01  -3.4794977e-01
  -9.7693444e-01  -3.8626459e-01
  -2.4528102e-01  -1.3544441e+00
   1.2089408e-01  -6.7187122e-01
  -6.3668476e-01  -8.8055494e-01
  -7.0705573e-01  -1.0522176e+00
   3.7324527e-02  -8.4694968e-01
  -5.3259506e-01  -1.2085947e+00
   5.9724038e-02  -1.2320732e+00
   8.6064848e-03  -1.7810668e+00
   7.7163409e-01  -1.0091516e+00
   3.0328652e-01  -1.6290676e-01
   5.9838706e-01   7.4062715e-02
   5.4741356e-01  -4.3629863e-02
  -2.6667041e-01  -1.0546041e+00
  -3.5014263e-01  -1.4118540e+00
   4.9776446e-01  -1.2746247e+00
  -1.6480784e-01  -1.5913333e+00
  -8.9283785e-01  -1.5475518e+00
  -2.9224505e-01  -1.8082042e+00
  -1.3211234e-01  -8.7450674e-01
   1.5196451e-01   2.3118172e-01
   9.1428657e-02  -9.9292891e-01
   1.8691637e-01  -7.0249146e-01
  -2.7834503e-01  -2.8723663e-01
  -3.5853648e-01  -1.6469590e-01
  -2.2172559e-02   6.8047588e-01
   1.7203602e-01   2.4597549e-01
  -2.0518001e-01  -5.0469229e-01
  -5.6689027e-01   1.9878947e-02
   1.3612394e-01  -1.4269812e-01
   2.7875029e-01  -1.4695333e+00
   8.8496423e-01  -1.0753042e-02
  -2.2254972e-02  -2.1266147e+00
  -3.5197450e-01  -2.2995969e+00
   4.5043251e-02  -1.3367567e+00
   1.2696134e-01  -9.3589069e-01
  -1.0448529e-01  -3.5781627e-01
  -1.2384991e-02  -6.9305105e-01
  -1.6795539e-01  -5.5643820e-01
  -1.3123523e+00   1.1769061e-02
   1.1223371e+00  -6.3842368e-01
  -9.1206739e-01  -1.7550131e-01
   8.6356882e-01  -3.6520915e-01
  -2.6969989e-01  -6.1828283e-01
  -4.9560581e-03   1.5337971e-01
   6.8112518e-01  -7.7562851e-01
   7.2105354e-01  -2.3141121e+00
  -1.4989807e-01  -1.8404757e+00
   7.4963204e-01  -4.6396752e-01
   2.6411409e-03  -2.0757143e+00
  -5.9045994e-01   6.7462079e-01
  -7.9665128e-01  -1.7190534e+00
   3.9190447e-01  -1.5444137e+00
   1.9345125e-01  -1.9249856e+00
  -1.5264559e-01  -1.1996595e+00
   5.2690143e-02  -1.2600826e+00
   6.6278806e-01  -1.7968974e+00
   2.9849521e-01  -1.2439651e+00
   1.1601437e-01  -3.0055795e+00
  -2.2836615e-01  -2.8159745e+00
  -6.4737865e-01  -3.3578575e+00
  -3.8965514e-01  -3.6570944e+00
  -2.3361539e-01  -3.8803109e+00
   9.8063483e-01  -1.2626223e+00
   2.9840150e-01  -1.0013718e+00
   5.5480793e-01   1.8128404e-01
  -5.6980545e-02  -1.6259403e-01
   3.0512739e-01  -1.3387026e+00
   9.7547065e-02  -1.4806563e+00
  -3.5603795e-01   3.7434722e-02
  -4.4312028e-01  -4.2279359e-01
   1.4322253e-01  -3.4183328e-01
   2.5369346e-01  -1.4009857e+00
  -1.3082706e-02  -9.1091986e-01
  -8.3796133e-01   4.2113174e-02
  -7.0993327e-01  -4.0481536e-01
  -1.5370452e-02  -9.8011289e-01
  -2.0094816e-01  -5.7959136e-01
   3.9494374e-01   6.2955440e-01
   5.7444293e-01   7.8841691e-01
   1.8449908e-02  -1.2322440e+00
  -2.0726296e-01   6.4389532e-01
   3.9931190e-02  -8.2431731e-01
  -1.7573404e-03  -1.1669727e+00
  -9.2054577e-02  -1.3558988e+00
  -1.5590428e+00  -1.2731569e+00
  -8.0844684e-01  -1.3372766e+00
  -6.2869436e-01  -8.7032558e-01
   6.1535426e-01  -9.3770798e-01
  -4.2328167e-01  -1.5985138e+00
   7.2361690e-01  -1.2553480e+00
   5.9958985e-01  -4.4004287e-01
   3.1280671e-01  -6.0086079e-01
   4.4140504e-01  -2.1597485e+00
   8.2801931e-02   7.6549368e-01
  -3.0364952e-01  -4.0004718e-01
  -3.2590399e-01  -1.2887917e+00
  -2.6916416e-01  -5.8800589e-01
   6.1682276e-01   6.7819896e-01
  -5.0672065e-01  -8.2390824e-01
  -5.8653688e-01  -1.0497454e+00
   3.2271719e-02  -3.4157822e-01
  -2.2143449e-01  -1.1804347e+00
   2.8911995e-01  -1.0257115e+00
   6.2452640e-01  -1.0211222e+00
   5.6786691e-01  -1.6747994e+00
   9.1543023e-02   4.3088386e-01
   1.6907391e-01  -1.7974701e+00
  -4.0337729e-01   9.2255333e-01
   1.1700119e+00  -9.4516564e-01
  -3.6578803e-01   1.3014861e+00
   7.2325182e-02  -1.3062213e+00
   6.4700304e-01   7.7525217e-01
  -6.9853627e-01  -1.2932239e-01
   1.4969807e+00  -7.5010723e-01
  -1.6760203e+00  -1.4437388e+00
  -5.0321588e-01   4.7085113e-01
   3.0797122e-01  -1.8071874e+00
   1.1235686e+00  -6.3758763e-01
  -2.7315671e-01  -1.1410783e+00
   1.1157600e+00  -3.7100836e-01
  -6.6773835e-01  -7.9901427e-02
  -6.5338334e-01  -7.1280283e-01
   2.6251239e-01  -1.4814550e+00
  -5.5775419e-02  -1.0221642e+00
  -2.7626260e-01  -3.9236666e-01
  -1.5644168e-01  -1.2069227e+00
   9.2585993e-01  -1.4570544e+00
   6.8277088e-01  -1.7281110e+00
   4.8789508e-02  -2.1324041e+00
  -6.0067119e-01  -1.7108498e+00
   1.2120414e-01  -8.7783920e-01
  -9.7939502e-01  -2.1636512e+00
  -9.2561229e-01  -9.3008692e-01
  -4.2070591e-01   1.5001391e+00
   1.9996043e-01  -7.9481629e-02
  -3.5404380e-01  -2.5638557e-01
  -3.1697310e-01  -5.0614701e-02
   1.4842896e-01   3.1087866e-01
  -3.5604179e-01  -6.8768104e-01
  -2.6561912e-01  -7.1667471e-01
   3.5166573e-03  -1.8761348e-01
   5.6216858e-02  -1.0781409e+00
   3.4018216e-01   5.5932449e-02
   3.7150859e-01  -5.3086557e-01
   2.5170373e-01  -5.8508671e-01
   2.0724096e-01  -4.0381196e-01
  -1.7607253e-01  -4.2084931e-01
   1.6133574e-01  -1.4381935e+00
  -5.7601184e-01  -1.5071598e+00
   4.6228076e-01  -7.3431298e-01
   2.6309325e-01  -1.3107275e+00
  -1.5635352e+00   1.6468843e+00
   4.0613165e-01  -8.1579351e-01
   1.4363495e+00  -1.9349947e-01
   6.6267308e-01  -5.3191700e-01
  -1.5861654e+00   8.8505758e-01
  -1.4091293e+00   9.6715750e-01
   1.9067007e+00  -4.9935996e-01
   1.8129658e+00  -7.4511412e-01
  -1.9140454e+00  -1.0058220e+00
   4.1543945e-01  -1.3024692e+00
   4.9272773e-01  -7.6701765e-01
  -2.3568917e+00  -5.9401310e-01
  -2.1470226e+00  -5.4292896e-01
   6.8336989e-01  -4.1843363e-01
   1.4339983e+00  -7.6867636e-01
   1.8320776e+00  -2.9442816e-01
   1.7977158e+00  -5.0485892e-01
  -1.9033600e+00  -4.5487349e-01
   7.9435820e-01  -1.0400289e+00
   3.8704336e-01  -1.4284964e+00
   6.2977030e-01  -4.7129516e-01
   3.8737118e-01  -4.0693607e-01
   5.4502977e-01  -3.5685364e-01
   1.8196238e-01  -7.6751407e-01
  -1.5730354e-01  -6.9194757e-01
  -7.8568129e-01  -3.2501358e-01
   7.4630641e-02  -1.0420744e+00
  -1.2526669e-01  -4.3337024e-01
   1.0638749e-01  -8.5641745e-01
   1.0906594e-01  -7.8191296e-01
   6.1928724e-02  -1.4352103e+00
   4.9673967e-02  -1.4984718e+00
  -2.6536384e-01  -6.2173115e-02
  -8.0939029e-02  -2.4339183e-01
  -8.4930637e-01  -3.0369815e-01
  -1.0633612e+00  -3.1598043e-01
   4.9897046e-01  -6.3557727e-01
  -3.7822315e-02   2.8263307e-01
   6.0201005e-01  -7.0487957e-01
  -2.0754442e-01  -8.7699097e-01
   5.5857085e-02  -1.1492344e+00
  -5.9780444e-02  -1.5935443e+00
   8.6538766e-02  -1.0801296e+00
  -6.6433261e-01   2.7613752e-01
  -1.2210791e-01  -1.3835619e+00
  -5.3300346e-02  -7.6389353e-01
   2.4273012e-01  -1.1064311e-01
  -3.4121844e-01  -7.4182885e-02
   1.7405710e-01   8.2846673e-01
   5.0121386e-01   7.7403994e-01
  -2.0223423e-01  -1.0359550e+00
  -2.9447818e-01   7.1715451e-01
  -1.6232017e-01  -5.8404086e-01
  -2.9707588e-01  -9.5766750e-01
   8.2469523e-01  -2.3043982e+00
  -3.6074312e-01  -2.8230763e+00
  -1.1124835e+00  -1.1359518e+00
  -8.5864405e-01  -6.3030024e-01
   6.2780009e-01  -2.1320504e+00
  -8.6052880e-01  -1.6053130e+00
   4.4716418e-01  -1.1466842e+00
   3.9189163e-01  -4.1087935e-01
   1.1807511e+00   7.5716483e-01
   9.3478165e-04  -2.1835235e+00
  -6.9432067e-01   7.3021071e-02
   4.8145242e-01  -6.5094588e-02
  -1.1127248e-01  -2.0585862e-02
   4.4051781e-01  -4.2901327e-01
   5.6183166e-01  -2.1309258e-01
   2.0881776e-01  -8.9377072e-01
  -5.9601662e-01  -4.4808454e-01
  -3.6954020e-01  -6.8367941e-01
  -5.7802551e-01  -8.4621250e-01
  -7.6274423e-01  -6.6971960e-01
  -3.3887533e-01  -3.7251778e-01
  -2.3654534e-01  -1.6099772e+00
  -7.7802330e-01  -1.1030678e+00
   4.1722314e-01  -1.3041064e+00
   9.6871113e-01  -1.7223807e+00
   1.3868098e+00  -2.1400750e+00
   7.5520656e-01  -5.7250651e-01
   1.1548695e-01  -9.3781913e-01
  -1.1605803e-01  -1.0772307e+00
  -5.6483008e-01  -1.3305265e+00
   8.5312057e-01  -1.6949165e-01
   8.5572968e-01  -5.7242631e-01
  -4.6215586e-01  -1.1801708e+00
  -6.1674260e-01  -1.0404405e+00
  -6.9724215e-01  -9.8330568e-01
  -7.9417493e-01  -1.4091287e+00
  -6.3278729e-01  -1.5244338e+00
  -1.1044893e+00  -1.3171175e+00
  -4.9202312e-01  -1.2917866e+00
   9.6158416e-02  -9.5026012e-01
  -5.8020613e-02  -7.3330531e-01
   7.5880327e-01  -1.1818908e-01
   4.7171261e-01  -2.0396813e-01
   1.6323059e+00   5.1326778e-01
  -2.0590730e-01  -1.0658262e+00
   1.0165636e-01  -1.3733200e+00
  -4.8857961e-01  -6.3113077e-01
  -4.8151965e-01  -6.1328300e-01
  -3.9775812e-01  -1.1993797e+00
  -9.8967468e-02  -1.3104486e+00
   2.8513530e-01  -9.6998649e-01
  -4.6220743e-02  -5.4027841e-01
   7.2516622e-01  -3.9483140e-01
   6.0699501e-01  -7.1455052e-01
  -7.4380778e-01  -3.1431746e-01
  -2.7684364e-01   7.8953346e-01
  -5.5676840e-01  -8.3915439e-01
   3.2559461e-01  -3.7566072e-01
   1.4329276e+00   6.8721399e-01
   6.5741638e-01   1.1488758e+00
  -4.4176128e-01  -1.2803434e+00
  -8.9269584e-01  -1.2267941e+00
  -7.0633704e-01  -1.4481696e+00
  -4.4278791e-01  -1.1254382e+00
   4.7518183e-01  -5.3108191e-01
   4.0295736e-01  -2.6621739e-01
   2.4361503e-01   3.9607542e-01
   5.2330908e-01   1.1026751e+00
   4.2725317e-01  -1.4611761e+00
   5.5807173e-01  -1.3416000e+00
  -3.2118940e-01  -1.1117678e+00
  -4.9919734e-01  -4.6282171e-01
  -4.5552937e-01   6.6296563e-02
  -2.9351071e-01   7.6053027e-02
  -2.7616245e-01  -1.9661011e-01
   4.8401775e-01  -1.3748648e+00
   3.9607153e-01  -1.1675522e+00
   1.8514861e-01  -1.1461704e+00
  -5.9294181e-01   5.6856148e-01
  -3.2518123e-01  -2.1833082e-01
   1.1064550e-01  -1.4227285e-01
   6.0250401e-01  -1.8325667e+00
   7.7880039e-01   3.6217331e-01
   1.2397809e+00   2.1310595e-01
   4.7309235e-01   7.8820746e-01
  -6.9785699e-01   1.5649173e-02
  -7.5053882e-01   3.4462904e-01
   6.0376437e-01  -1.2588032e+00
  -5.2394185e-01  -6.8572044e-01
   1.1290778e-01  -3.3546102e-01
   8.6544739e-01  -1.3253090e+00
   9.0007447e-01  -1.5327417e+00
   7.1240569e-01  -1.6348400e+00
   4.7700483e-02  -8.8765770e-01
  -6.0870595e-01   5.8613015e-01
  -4.9388645e-01  -5.0675747e-01
  -7.8879673e-01  -9.0719428e-01
  -6.9736492e-01  -8.6534318e-01
  -1.1728821e+00  -6.5142951e-01
  -1.2752120e+00  -2.2000335e-01
   8.2475089e-01   8.4993995e-01
  -1.4692860e+00  -8.7503379e-01
  -1.4171600e+00  -5.3115123e-01
   1.6497637e+00   1.5300597e+00
   1.7183439e+00   1.6175795e+00
  -1.1363609e-01  -2.3209833e+00
  -2.9235670e-01  -2.4092363e+00
  -4.4212787e-01  -2.4408254e+00
  -9.0298027e-01  -2.1277797e+00
  -7.2750368e-01  -2.2900133e+00
  -1.7019503e-01  -2.2023245e+00
   1.5322552e+00   1.1454688e+00
   1.3489501e+00   2.0628426e+00
   4.4453766e-01  -1.1470015e+00
  -7.0814384e-01  -1.8558286e+00
  -2.5239050e-01  -2.1112706e-01
  -8.0617313e-01  -1.2641349e+00
  -1.1225967e-01  -5.7270542e-01
  -2.9863811e-01  -4.4415680e-02
  -1.7128828e-01   4.2212299e-01
  -3.1736665e-01  -6.6459339e-01
  -1.1607408e-01  -3.8635207e-01
   7.3293189e-02  -3.6711123e-01
  -7.6237445e-01  -1.1084454e+00
  -8.5964495e-02  -1.7464036e+00
  -1.3130739e-01  -9.4544098e-01
   1.4842698e-01  -1.1986176e+00
   2.2288623e-01  -1.6419841e+00
   2.2723773e-02  -8.0610518e-01
   2.5671997e-02  -1.2457473e+00
   6.6507524e-01  -1.7201875e+00
   8.4129687e-01  -2.6116128e+00
   1.0544625e+00  -2.4422343e+00
   1.0921716e-01   5.4609294e-01
  -6.9487112e-01  -6.6566202e-01
   1.1025161e-01  -1.7276435e-02
   5.0833388e-01   1.3417762e-01
   5.4763270e-01   7.9715855e-03
   4.5694394e-01  -5.1635732e-01
   4.5261615e-01  -4.9592729e-01
  -2.3664138e-01  -1.0141677e+00
   8.3892607e-02  -1.3516067e+00
  -1.3373755e+00  -1.5581977e+00
   6.1367357e-01  -1.3327278e+00
   3.7619641e-01  -7.9528624e-01
   3.2040781e-01  -8.0281263e-01
   1.3041601e-01   4.7685416e-01
  -2.7591356e-02  -5.3183423e-01
   3.2391832e-01  -9.1185902e-01
  -8.4528224e-01  -2.1234106e-01
  -9.2907729e-02  -1.2244663e+00
   8.9354018e-02  -1.0307606e+00
  -1.7360028e-01  -7.3958726e-01
   8.9383562e-02  -5.5220672e-01
  -7.9873362e-01  -4.2593590e-01
  -3.2433839e-01  -8.5850035e-01
   4.9935407e-01  -1.7491158e+00
  -1.8025016e-01  -1.1416931e+00
  -1.0087341e+00  -6.7002232e-01
  -1.0161339e+00  -9.3869818e-01
  -9.1649062e-01  -1.2244579e-01
  -1.0157940e+00   3.6483199e-02
  -1.0540497e+00  -1.6158194e-01
  -8.7905448e-01  -9.3992581e-01
  -6.4638101e-01  -2.7989149e-01
   6.0241822e-01  -6.0205533e-01
   1.3137831e+00  -8.5566737e-02
   5.4887108e-01  -1.0050438e+00
   7.4377563e-01  -7.7738029e-01
   7.8737669e-01  -9.9142228e-01
   7.7508894e-01  -1.1796327e+00
  -1.0279906e+00  -1.1267994e+00
  -2.5876339e-01  -1.5074723e+00
   4.0796686e-01  -1.5834390e+00
   6.8329069e-01  -1.8125027e+00
   1.9608206e+00  -2.4239800e+00
   3.1221480e-01   5.0502772e-01
   6.0175938e-01   9.0571662e-02
  -4.5318709e-01   4.0631623e-01
  -1.6897575e-01  -6.7374472e-01
   4.4681602e-01  -2.2587692e-01
  -1.0627778e+00  -6.4162463e-01
  -3.2286544e-01  -1.7212010e-01
  -3.7842625e-01  -3.0031201e-01
   2.7249691e-01  -3.8796642e-01
  -3.5454367e-01  -4.9421144e-01
  -7.8434195e-02  -1.6696886e+00
   1.8638355e-01  -6.7905716e-01
  -1.0064767e-01  -1.1249462e+00
   1.1001871e+00  -6.7228015e-01
   4.2219572e-02  -3.2459763e-02
  -5.4930938e-01  -1.0433192e+00
  -1.8534864e-01  -2.4836961e-01
   1.5489001e-01   6.8904192e-02
  -3.3206648e-01  -1.0289898e+00
  -1.7340462e-01  -4.3011438e-01
  -4.9279416e-02  -1.2426674e-01
   3.5848985e-01  -2.8140128e-01
  -5.7856113e-01  -8.3707487e-01
  -1.8702274e-01  -1.5437839e+00
  -1.3599904e-01  -7.9180026e-01
  -3.6214565e-02  -9.6357065e-01
  -7.1321859e-02  -1.3883046e+00
   2.5378752e-01  -7.2460858e-01
   1.4527150e-01  -1.1473680e+00
   4.6964767e-01  -1.6326715e+00
   4.2475069e-01  -2.5071229e+00
   4.4947108e-01  -1.1172112e+00
   9.4074188e-01   8.6157740e-01
   3.5672873e-01   1.1683725e+00
   3.2448706e-01   1.8098494e-01
  -6.2713977e-03   3.1855302e-01
   5.4661163e-01  -4.1267045e-01
  -1.0125861e-02  -3.4359453e-01
   3.0274410e-01  -2.0400591e+00
   1.6801753e-01  -1.1775680e+00
  -2.5598632e-01  -1.4465724e+00
   2.0243050e-01  -8.0146860e-01
  -2.9354838e-01  -9.5659729e-01
  -3.8602846e-01  -1.5420632e+00
  -1.5262566e-01  -7.2231320e-01
  -7.2147819e-01  -1.8560349e+00
  -7.5338402e-01  -2.0231035e+00
  -2.6231315e-01  -7.6968033e-01
  -5.6737792e-01   4.9667209e-01
   3.0691955e-01  -2.0569557e-01
   1.0919142e-01  -7.9256881e-02
  -8.4208575e-01  -3.1524933e-01
   6.6372705e-01   8.5519513e-02
   4.2880649e-01  -7.0246107e-01
  -1.9544993e-01  -9.5656686e-01
   5.0431174e-01  -5.5221948e-01
  -4.0804266e-01  -9.1599647e-01
  -9.5910986e-01  -9.0869045e-01
  -2.6578898e-01  -7.7346617e-01
  -1.6094022e-01  -5.8520022e-02
  -3.4314966e-01  -4.8941129e-01
  -3.3348624e-01  -9.4686089e-01
   5.9790247e-01  -2.7387296e-01
   6.8468253e-01  -1.3246431e-01
   4.1424134e-01  -5.8207795e-01
  -3.4552311e-01  -5.3664981e-01
   3.1934968e-01  -9.2673171e-01
  -1.0725844e-02  -9.0366301e-01
   3.2987052e-01  -1.0202500e+00
   4.7652957e-01  -1.0010485e+00
  -1.0890617e-01  -8.1968749e-01
   5.2451723e-01  -6.1091433e-01
  -2.3753517e-01  -5.4500674e-01
  -5.9368911e-01  -5.6047462e-03
   1.1761015e-02  -7.7635533e-01
   3.0174496e-01  -9.1533576e-01
   6.7031248e-02  -1.7599088e+00
  -1.1780311e-01   1.0589345e+00
  -5.1951111e-01  -4.5067598e-02
   4.5001554e-01  -1.9776173e+00
   8.0735768e-01  -1.1456166e+00
   8.1612556e-01  -1.3447637e+00
   4.5185590e-01  -2.1577191e+00
   8.8266317e-02  -1.0383726e+00
  -7.2547388e-01   6.8299141e-02
  -9.2025628e-01   6.2957616e-01
  -6.9935283e-01   3.4473883e-01
  -8.2714744e-01  -5.4786069e-01
  -5.0712935e-01   4.9294938e-01
  -5.4613786e-01  -9.5866266e-01
   2.6845537e-01  -3.0455337e-01
   1.2287207e+00   8.3030484e-01
   1.5176424e-01   9.6701444e-01
  -3.6934596e-01  -1.3506596e+00
  -6.0942168e-01  -1.5724363e+00
  -4.0302946e-01  -1.3695887e+00
   4.2197993e-01  -5.8671614e-01
   3.1899880e-01  -3.5299560e-01
   5.7315022e-01  -5.2354836e-01
   6.9826196e-02   2.8390520e-01
  -8.1168147e-03  -8.7437125e-01
   2.3743311e-01   8.4301379e-01
   3.6836597e-01  -3.9878708e-01
  -9.1941064e-01  -6.0713699e-01
   9.7885043e-01   3.6802815e-01
   6.8656373e-01   4.8656412e-01
  -1.2050281e-01  -6.3683801e-01
  -5.4799544e-01  -9.4788189e-01
  -4.4009038e-01  -1.2624213e+00
  -5.2930618e-01  -1.0445689e+00
  -3.8569404e-01  -1.2598182e+00
  -3.2953484e-01  -6.3704633e-01
   8.7917583e-01   2.7366653e-01
   1.8756507e-01  -4.8123186e-02
   1.7201331e-01  -1.1747476e-01
   5.3394492e-01   1.6210268e-01
  -1.0528838e-01  -1.2369334e+00
  -7.3445780e-02  -9.0905525e-01
   2.2646880e-01  -7.7377937e-01
   2.4618345e-01  -2.6655886e-01
   5.1830202e-01  -3.0609720e-01
  -7.6261483e-01  -1.4791203e+00
  -7.0291819e-01  -1.4371354e+00
   2.0228036e-01  -3.2269694e-01
  -8.2912371e-02  -1.1438083e+00
   1.0158173e-01   3.4616741e-01
  -1.9596415e-01  -1.6373779e-01
   4.1107277e-01  -3.6834879e-02
   4.5375534e-01  -1.8373784e-01
   3.5996447e-01  -6.9035099e-01
   3.8045638e-01  -6.0739256e-01
  -2.8290536e-01  -1.0236670e+00
   4.1754853e-02  -1.3406940e+00
  -1.2697160e+00  -1.2325273e+00
   6.1337757e-01  -6.7374198e-01
  -5.4083048e-01  -1.6082798e-01
   4.3776539e-01  -1.1903724e+00
  -4.8506403e-01  -1.1501911e-01
  -4.2684725e-01  -4.5415262e-01
   2.7974409e-01  -1.2817415e+00
   2.8385822e-01  -5.3593042e-01
  -1.3651761e-01   8.0704238e-02
  -1.1201551e-01  -4.9898225e-01
  -2.0005792e-01  -1.1322846e+00
   9.5977230e-02  -1.5599031e+00
   2.0336259e-01  -4.3676787e-01
   4.0702057e-02  -9.0013560e-01
  -5.3454342e-02  -6.6748544e-01
   2.3622792e-01   3.0585296e-01
  -6.8471362e-01   5.1277662e-01
  -4.1947424e-01   9.5697884e-01
   6.3331332e-01  -7.8676596e-01
  -1.1224144e-02   2.6754098e-02
   1.2749273e-01  -7.4184238e-01
  -3.9506543e-01  -2.3728646e-01
  -1.5810767e-01  -5.6744087e-01
   8.6648132e-02  -7.0537360e-01
   3.2416957e-01  -8.4520433e-01
   1.6168943e-01  -1.1517909e+00
   1.7256218e-01  -9.0224899e-01
  -2.6658717e-01  -4.4474498e-01
   1.9306900e-01  -1.2510539e+00
  -5.3692062e-02  -1.4243045e+00
  -7.1800793e-01  -2.3573354e+00
  -3.3009274e-01  -1.8606773e+00
   3.2218261e-01  -1.5458665e-01
  -7.7513489e-01   3.4355173e-01
  -3.4268675e-01  -3.7356454e-01
   2.0525181e-01  -6.5697534e-01
  -9.3326794e-02  -1.7183243e-01
   2.4651656e-02  -1.7086674e+00
   2.2678670e-01  -2.0773625e+00
   8.9725289e-02  -1.9810239e+00
   3.4422820e-01  -1.3309567e+00
   2.4604108e-01  -9.1505112e-01
   1.2371973e-01  -1.3927644e+00
   3.9752348e-01  -1.0873705e+00
   4.1488669e-01  -6.0790513e-01
  -8.2056094e-02  -7.9546655e-01
   3.1886547e-01  -8.5261923e-01
   1.9048755e-01  -7.0798806e-01
   4.8255031e-01   1.8929127e-01
   2.4618886e-01  -5.6063499e-01
   2.4769084e-01  -5.0883144e-01
   1.3124723e-01  -7.7372336e-01
  -6.3728416e-01  -5.2694615e-01
  -3.2589114e-01  -8.2903074e-01
  -4.4074002e-01  -9.0565290e-01
  -4.3945922e-01  -3.4405578e-01
  -8.9105556e-02  -4.9238376e-01
  -1.5180661e-01  -6.0056368e-01
   6.2634884e-01   7.4297738e-02
  -1.5909239e-01  -7.7986081e-01
  -8.8869338e-01   1.6683781e+00
  -4.4929511e-01   1.3215371e-01
  -5.2860953e-01   9.4615091e-01
  -4.9938637e-01   5.2141116e-01
  -1.2416854e-01  -5.2883469e-01
   2.6233996e-01  -1.0959815e+00
  -2.2491507e-01  -8.6410645e-01
   1.5549347e-01   3.5771678e-01
  -1.3364311e-01   2.6938215e-04
   4.6646840e-01  -1.5271273e+00
   5.9055731e-01  -1.5695182e+00
   4.8958472e-01  -1.2301902e+00
   8.8426726e-01  -1.1944222e+00
  -7.3875136e-01   4.3633596e-01
  -7.7524496e-01   2.9898459e-01
  -1.2365667e+00   7.6135765e-01
  -5.7690920e-01   3.7129745e-01
  -2.6744839e-02  -6.2555707e-01
   6.3485971e-01  -1.6603934e-01
   1.4920814e+00  -1.3095382e+00
  -8.7309476e-01  -8.8479382e-02
   2.2545802e-01  -2.2685591e-01
   9.7377935e-01  -9.4430362e-01
  -8.9952086e-01   3.2267015e-03
  -8.9848127e-01   1.4362420e-01
  -3.4170965e-01  -4.9188932e-01
   3.5963701e-01  -9.6920707e-01
   5.5670418e-01  -8.1213259e-01
   1.2725212e+00  -7.7376286e-01
   1.5367977e-01  -7.0052162e-01
   6.9830303e-01  -1.0156584e+00
   2.4794510e-01  -2.2480825e+00
  -4.1499861e-01  -2.4622071e+00
   6.2989545e-02  -8.4322547e-01
   3.8276865e-01  -2.1211170e-01
   2.2331934e-01  -1.4641222e+00
  -4.2111360e-02   2.7325479e-01
  -1.7204147e-01  -3.6303783e-01
   8.8598822e-02  -6.8522510e-01
  -2.0811848e-01  -1.2976723e+00
   2.4425407e-02  -1.4931255e+00
   1.3253350e-01  -1.3331666e+00
   4.9195666e-01  -2.0360317e-01
  -1.3676293e-01   2.3304566e-03
  -1.2324619e-02   2.8124807e-01
  -7.3445491e-01   1.0362957e+00
   6.6275368e-02  -5.2295903e-01
   1.6207822e-01  -8.6936016e-02
  -5.9791724e-01  -2.3578782e-03
   1.1851597e-02  -9.1701816e-02
   1.7330356e-01  -1.9819658e-01
  -4.2001557e-01  -5.5345108e-01
   1.8988280e-01  -4.8362610e-01
  -1.8745416e-02  -9.8547249e-01
   5.8605020e-02  -1.6157927e+00
   1.6626682e-01  -1.2866791e+00
   1.6817695e-01  -1.2428561e+00
   8.9882342e-02  -7.5873561e-01
   6.4821849e-02  -6.4822504e-01
  -1.7761978e-01  -1.2199189e+00
   1.9299013e-01  -1.4772286e+00
   2.1747206e-01  -1.2591812e+00
   9.2031856e-02  -8.9099907e-01
  -3.7306519e-01  -2.9255084e-01
  -7.6341162e-01  -1.3155178e+00
  -1.2331177e+00  -1.9351278e+00
  -5.2224898e-01  -1.3690780e+00
   3.6907069e-01  -1.0528492e+00
   1.8871527e-01  -1.0476332e+00
  -6.9744323e-01  -1.0495474e+00
  -8.0338102e-01  -1.3417571e+00
  -1.1443869e-01  -1.1635965e+00
   8.6045349e-01   2.8302926e-01
   7.1872752e-01   5.1583727e-01
   1.4782722e+00   2.3879143e-01
   5.1880211e-01  -2.0391370e-01
  -4.8303962e-02  -1.0410125e+00
  -2.7908704e-01  -7.2741929e-01
   8.1182671e-02  -6.2020146e-01
   1.2690559e-01  -9.3854136e-01
  -6.1277658e-01  -2.2608399e-01
   6.0544153e-01  -1.2639350e+00
  -2.2523714e-01  -1.4738935e+00
   4.3910822e-01  -1.2667669e+00
  -4.0346499e-01  -2.3140540e-01
  -4.3054438e-01   2.7954184e-01
  -3.6298531e-01   9.7602814e-01
  -4.6138414e-01  -3.6343719e-01
  -2.6687324e-01  -6.7361717e-01
   3.2636816e-01  -7.8157921e-01
   6.6845608e-01  -6.0342926e-01
   4.9160962e-01  -3.3428012e-01
   3.5158490e-01  -8.1786223e-01
   9.0777391e-01   2.6611446e-01
   1.3012902e+00   4.1234623e-01
   2.0038145e+00   2.5285955e-01
   2.2801933e+00  -7.0008670e-02
  -8.9711552e-01  -3.5241596e-01
   2.0577877e+00   1.7530529e-02
  -1.0463345e+00  -1.2201955e+00
  -5.5324054e-01  -1.9478060e+00
  -1.5054702e+00  -1.4583859e+00
  -1.9798056e+00  -1.2031612e+00
  -2.0042776e+00  -1.2716321e+00
  -2.1466263e+00  -1.3425661e+00
  -1.6313385e+00  -1.3563696e+00
  -1.2590824e+00  -7.3433763e-01
  -1.7475027e+00  -5.2308415e-01
  -1.5285194e+00  -4.4650313e-01
   4.3201365e+00  -7.4871914e-01
   3.4283171e+00  -3.9957636e-01
   6.3533755e-01  -5.9157781e-01
  -2.5544059e-01  -1.2566744e+00
  -1.7207190e-01  -2.9944633e-01
   3.7383829e-01  -2.0832841e-01
   1.9720397e-01  -5.4518858e-01
   2.2255732e-01   1.3949298e-01
  -2.6708808e-02  -6.0773553e-01
   7.2462001e-02  -2.6974551e-01
   1.8945765e-01  -7.8249831e-01
  -4.7796918e-01  -6.5540287e-01
   1.8738011e-01  -9.6045711e-01
   7.6181575e-01  -2.6377253e-01
   6.0905866e-01  -1.2216082e+00
  -1.9012656e-01  -1.1806865e+00
  -5.7643787e-01  -2.1847150e-01
  -8.8983114e-01  -5.2837487e-01
  -6.6052526e-01  -6.1367050e-01
   8.9280709e-01  -1.3748308e+00
   6.5016137e-01  -1.8745474e+00
   8.6272162e-01  -1.1787663e+00
   4.0006909e-01  -1.4307477e+00
  -2.1778320e-02  -1.2494876e+00
  -3.3755136e-01  -4.3637948e-01
  -8.6924538e-02  -5.9624227e-01
  -2.3896803e-01  -1.0564290e+00
  -1.8029047e-02  -8.8795412e-01
  -2.7865003e-02  -2.0031185e+00
  -1.6209336e-01  -2.6762592e+00
   2.5332084e-01  -1.2037888e+00
  -1.7288240e-01  -3.8515315e-01
  -4.7531270e-01  -6.0697778e-01
  -1.1561387e+00  -1.5758622e+00
  -3.6153656e-01  -8.1314312e-01
  -3.4526744e-01  -2.1320547e-01
  -2.6077370e-01  -5.3952138e-01
   3.8609627e-01  -2.3172590e+00
   3.2885953e-01  -1.6817853e+00
  -4.3460611e-01   1.1350523e+00
   3.6040598e-01  -1.9393752e+00
   3.0781725e-02  -2.2430259e+00
   7.7353377e-02  -1.5466106e+00
   3.7941946e-01  -2.6254245e+00
   5.9978910e-02  -2.7374182e+00
   5.0923168e-01  -3.3306652e+00
   2.4687231e-01  -3.3766091e+00
  -4.0982135e-01  -8.1750674e-01
  -5.7376976e-01   4.7641708e-01
  -1.5862947e-01  -1.5941308e+00
   5.9862482e-02  -9.7981940e-01
  -2.5599390e-01  -2.0019251e+00
  -6.4284828e-01  -4.1475200e-01
   4.3700705e-02  -3.5964107e-01
   7.7821284e-01  -3.6805655e-01
   9.6596620e-02  -2.7626556e-01
   2.1717714e-01  -1.1197245e+00
  -4.3537204e-01  -1.7347512e-01
  -3.4371851e-01  -1.1911847e+00
  -2.5186002e-01  -2.3782568e+00
   5.8298041e-01  -1.6314601e+00
   7.7238168e-01  -1.2335981e+00
   4.6290096e-01  -1.0607103e+00
  -5.9498223e-01  -7.9936654e-01
   5.0549144e-01  -8.7460205e-01
  -4.6990662e-01  -7.0952443e-01
   1.5113324e-01  -5.4046306e-01
  -1.6063644e-01  -4.0414492e-01
  -7.1125090e-01  -6.6952455e-01
   4.2171068e-01   4.0518383e-02
  -2.8493674e-01  -1.0465969e+00
  -3.6872319e-01  -1.7013050e+00
  -2.8231807e-01  -9.0342310e-01
  -2.7859986e-01   9.6805588e-01
   4.8311429e-01   3.4300476e-01
  -6.2691821e-01  -7.2511794e-01
  -8.1204881e-01  -9.1880349e-01
  -3.4989255e-01  -1.3747956e+00
  -4.4433085e-02  -1.9066051e+00
   1.3152395e-01  -2.1524384e+00
  -2.2395668e-01  -2.3951945e+00
   6.9093824e-02  -2.1696040e+00
   5.3100533e-01  -2.1405599e+00
   6.1128402e-01  -1.2446396e+00
   1.0240951e+00  -4.2906828e-01
  -2.5820651e+00   1.6577425e+00
  -2.0967988e+00   1.1981737e+00
  -1.3718139e+00   9.5417323e-01
  -1.6721481e+00   5.0668804e-01
   5.5343556e-01  -9.4808941e-01
   8.7061199e-01  -8.9000601e-02
   1.6744087e+00  -9.8000697e-01
   6.0437030e-01   8.2732785e-02
   6.5686285e-02  -7.8999075e-01
   1.0620372e-01  -8.3070221e-01
   8.0403871e-01  -1.3575791e+00
  -5.9444204e-02  -7.6003940e-01
   4.8335056e-01  -6.6221054e-01
   1.2600019e+00  -1.0453488e+00
   1.3764919e-01  -7.0214549e-01
   2.0352080e-01  -4.3210081e-01
   1.0189924e+00  -8.8809147e-01
  -3.1169285e-03  -1.5928815e+00
  -5.8916894e-01  -1.4820403e+00
  -7.0222053e-01  -8.6530717e-01
  -7.8172957e-01  -1.9923351e-01
  -7.5116839e-01  -2.5366499e-01
   1.7975467e-01  -8.6536820e-02
   6.7185575e-01  -6.3153209e-01
  -2.4784435e-01  -5.8821317e-01
  -1.6103963e-01  -9.4436966e-01
   1.7821136e-02  -7.1942722e-01
  -7.5907425e-02  -1.1109126e+00
   2.5503675e-01  -9.5570460e-01
   1.0738422e+00  -4.0322070e-01
   1.1138852e+00  -1.4747927e-01
   3.0225374e-01   8.3849393e-01
   3.8037273e-01   3.8044361e-01
  -2.2976605e-01   3.3977981e-01
  -1.8190518e+00  -1.0101565e+00
  -1.6933302e+00  -9.7522456e-01
  -8.4550729e-01  -5.2473419e-01
  -1.9064752e+00  -1.1824587e+00
  -1.4258078e+00  -8.6749178e-01
   1.0857795e+00  -1.3833475e+00
  -2.0651150e+00  -1.4741591e+00
   6.7724098e-01  -8.3414793e-01
   8.2381943e-01  -8.2555055e-01
   7.3197731e-01  -2.3377277e-01
   2.0926876e+00  -9.5458379e-01
   1.9623220e+00  -6.5773241e-01
   9.0784312e-01  -6.0644719e-01
   1.0207568e+00  -6.1661580e-01
  -5.2101119e-01  -9.5051910e-01
  -6.3667772e-01  -1.5323535e+00
  -7.7328298e-01  -5.8856273e-01
  -7.1525491e-01  -9.3803400e-01
   1.5751448e-01  -8.3374763e-01
  -1.2364013e-02  -3.5994020e-01
  -1.0213124e+00  -2.1637370e+00
  -1.9680520e-01   5.8476384e-02
   6.6564479e-02  -1.2630275e+00
  -4.7867524e-01  -1.2439827e+00
   2.2693118e-01  -7.6319127e-01
  -5.9302063e-02  -1.0628284e+00
   2.3026120e-01  -1.5471544e+00
   9.3845974e-02  -1.1606517e+00
   1.0405240e+00  -6.8266474e-01
   5.9541431e-01  -1.3657738e+00
   1.3481279e+00   4.5311621e-02
   6.5550217e-01  -1.3711030e+00
   8.5685047e-02  -5.8205269e-01
  -1.9328518e-01  -1.3936263e+00
  -3.0777734e-01  -1.2716492e+00
   1.1041925e-01  -5.5366711e-01
  -1.9616246e-01  -1.3027195e+00
   1.7855750e-01  -1.4425735e-01
  -1.6502477e-01  -7.9901468e-01
  -2.2622339e-01  -5.9140492e-01
  -3.0605650e-01  -1.3582726e+00
  -7.2710489e-01  -2.2332606e+00
  -6.3761470e-01  -2.0278786e+00
  -1.0175473e-01  -1.8338444e+00
  -5.2628030e-01  -2.0142000e+00
   5.1209794e-01  -3.1340387e-01
   4.6685078e-01  -9.0895657e-01
   4.9373917e-01  -4.2744600e-01
   8.3040753e-01   2.2134680e-01
   7.0952705e-01  -2.0122842e-01
  -1.2583188e+00  -6.2931498e-01
  -9.2229380e-01  -7.7951464e-01
  -8.8099953e-01  -8.5766569e-01
   4.0154721e-01  -6.2733174e-01
   3.5441822e-01   2.0531124e-01
   6.1624515e-02   8.2286371e-01
  -1.7529068e-01  -8.0011578e-01
  -4.8284257e-01   6.2949002e-01
   1.3575492e-01  -4.5533143e-02
  -1.4943899e+00   4.3838861e-02
  -7.3861456e-01  -5.2899671e-02
   3.5588223e-01  -7.3888167e-01
   2.1228063e-01  -4.2352167e-01
   2.9752982e-01  -8.7194009e-01
   1.3054606e+00  -1.1513202e+00
   8.9486768e-01  -2.2897107e-01
   1.0462661e+00  -1.1949509e+00
   8.8711787e-01  -1.0759983e+00
  -7.0382729e-02  -1.0990412e+00
  -5.5852284e-01  -8.4592984e-01
  -7.0766867e-01  -4.0736461e-01
  -3.9543047e-01  -9.7211962e-01
  -3.3870826e-01  -1.0225287e+00
   1.9189858e-01  -5.7239468e-01
   8.5023640e-01  -6.5211479e-01
   3.0994779e-01  -1.2929200e+00
   2.9901913e-01  -1.3672360e+00
   3.1854715e-01  -1.3194136e+00
   4.3828087e-02  -1.4239634e+00
   2.7324514e-02  -7.2176669e-01
   2.9911314e-02  -6.0739495e-01
   4.3683771e-02  -1.2049394e+00
  -1.5781334e-01  -1.4496875e+00
   2.5871431e-01  -1.3065959e+00
   5.8660952e-01  -1.0400827e+00
  -7.9110343e-02   6.1685898e-02
   3.9905489e-01  -8.7255645e-01
   2.1431694e-01  -1.0096339e-01
  -7.7409250e-01   8.6875853e-02
  -2.6164102e-01  -1.0212454e+00
  -5.5135101e-01  -1.0927116e+00
   3.2648555e-01  -1.7362347e+00
   2.7547146e-01  -2.0369756e+00
  -5.1652133e-01  -9.9637231e-01
   2.2284204e-01   3.4051770e-02
   6.8652597e-02  -6.0826531e-02
   1.0771331e-01   8.3073915e-02
  -2.9580545e-01   2.9630885e-01
   1.3279059e-01   5.4453274e-02
  -2.4325890e-01   2.8405940e-01
  -1.5538626e-01  -1.0084560e+00
  -2.2287499e-01   2.9188245e-01
  -3.2772356e-01  -9.3847415e-01
   2.4025489e-02  -6.8110599e-02
  -1.5147790e-01  -1.2344771e-01
   2.0888781e-01  -1.2094981e+00
   4.6686046e-01  -1.1723391e+00
   2.4268564e-01  -8.6362946e-01
  -2.2228808e-02  -3.6117672e-01
   1.8049101e-01  -3.8350908e-01
  -7.1252050e-01  -6.0371746e-01
  -4.6126160e-01  -1.4643850e+00
  -7.2767506e-01  -1.6578427e-01
  -4.0845009e-01  -3.1824287e-01
   6.9346019e-01  -1.0040074e+00
   5.0401520e-01  -6.0470354e-01
  -1.6404940e-01  -1.1468001e-01
   1.1245422e+00  -2.3610561e+00
  -3.7111503e-01  -1.2406837e+00
  -1.3357699e-01  -1.6967120e+00
   4.3268121e-02  -1.8574940e+00
   1.7747762e-01  -7.1593527e-01
  -1.6461729e-01  -7.6846053e-01
  -4.7858778e-02  -3.9477416e-03
   5.9389876e-01   9.5451200e-02
   2.6146892e-01   1.8012513e-01
  -2.0700628e-01  -1.1781047e+00
  -5.9021095e-01  -9.1266767e-01
  -7.9627624e-02  -1.3466763e+00
  -5.2657071e-01  -6.0579704e-01
  -3.1915535e-01  -5.5284075e-01
   1.4006275e-01   3.9914814e-01
   1.7439809e-01  -1.3911031e+00
   2.0177583e-01  -1.7141480e+00
  -1.8843340e-01  -1.5344984e+00
  -2.5930205e-01  -1.0037397e+00
   2.3612764e-01  -1.1408282e+00
   1.7249660e-01  -1.9212862e-01
   3.2207511e-01  -1.8896039e-01
  -3.3664027e-01  -2.8596673e-01
   2.6582564e-01  -9.9668486e-01
   1.8934959e-01  -2.4223244e+00
   2.5108397e-01  -2.3402505e+00
   3.4674515e-01  -1.7117052e+00
   6.3511793e-01  -2.4119088e-01
   8.7024243e-01  -2.8635891e-01
  -4.5576387e-02  -3.3809620e-01
   5.2355377e-01  -4.7792212e-01
  -1.5983115e+00  -1.4612435e-01
  -4.5957086e-01  -1.2937549e+00
   2.1817343e-01  -1.0173247e+00
   5.5302647e-01  -9.3553151e-01
   9.2071869e-01  -7.6691063e-01
   3.3616833e-01  -9.4636412e-01
   6.1581682e-02  -9.1760873e-01
  -2.7895926e-01  -1.1690139e+00
  -1.9455355e+00  -1.6002130e+00
  -9.8699495e-01  -9.3677824e-01
   5.1101906e-01  -2.1637217e+00
   6.8534664e-01  -7.7235616e-01
   2.0070503e-01  -7.8553121e-01
  -2.7924080e-01  -1.6362752e+00
  -3.5213405e-01  -1.6630808e+00
  -2.7270641e-01  -8.5110758e-01
  -2.4607575e-01   1.0001903e+00
   5.0128823e-01   3.8070280e-01
  -6.2482077e-01  -6.8175435e-01
  -7.9284232e-01  -8.9914283e-01
  -3.3590843e-01  -1.3375441e+00
  -2.5564248e-02  -1.8792867e+00
   1.4875000e-01  -2.1273605e+00
  -2.1065681e-01  -2.3655454e+00
   6.7838980e-02  -2.1312741e+00
   5.3511783e-01  -2.1102725e+00
   6.3855764e-01  -1.2251199e+00
   1.0476919e+00  -4.0559614e-01
   1.3752240e-01   7.7770436e-01
   3.9627360e-01   1.2820320e+00
  -2.7426254e-01   1.8205833e-01
  -2.0256212e-02   8.7826952e-03
  -1.1265102e-01   8.3186232e-01
  -4.1019726e-01  -2.6920926e+00
  -5.0423304e-01  -5.8552759e-01
  -3.8463077e-01  -5.0812545e-02
  -2.6652382e-01  -1.0899130e+00
   1.3822746e-01  -1.7581222e+00
  -1.1509509e-01  -2.1091471e+00
   3.1090449e-01  -1.8789310e+00
   6.6508198e-01  -2.4199948e+00
   4.3983983e-01  -1.8092099e+00
   6.7894564e-01  -4.8940494e-01
  -2.1660896e-01  -1.2630788e+00
  -1.6935722e-01  -3.3934142e-01
   3.7565525e-01  -2.0220813e-01
   2.9896701e-01  -5.4953590e-01
   2.1833488e-01   1.7335442e-01
   1.8239015e-02  -6.3407798e-01
   1.4036663e-01  -2.4395710e-01
   2.3573592e-01  -7.9717098e-01
  -4.3744766e-01  -6.6911749e-01
   2.3984416e-01  -9.4732470e-01
   1.5695493e-01  -1.0263772e+00
   5.8837652e-01  -1.1293581e+00
  -1.6808470e-02  -1.1667126e+00
  -6.2246267e-01  -2.8194564e-01
  -8.5726760e-01  -5.6966645e-01
  -6.3146737e-01  -6.6282691e-01
  -4.7137257e-01  -1.2710855e-01
  -3.4611704e-01  -1.2374139e+00
  -4.9825973e-01   9.8817073e-03
  -9.0763678e-01  -8.8196351e-02
  -1.0086726e-01  -9.3057893e-01
  -4.3841977e-01  -8.5595744e-02
  -1.9095761e-01  -7.4947739e-01
  -1.1373411e-01  -4.1830458e-01
  -5.2108305e-01  -8.3857630e-01
  -4.6647988e-01  -1.3126563e+00
  -2.0777160e-01  -1.4019405e+00
   6.4524482e-02  -1.2311195e+00
  -7.4051709e-04  -1.1308733e+00
   4.3937335e-01  -9.4344436e-01
   8.5529400e-01  -1.1929600e+00
   8.9865514e-01  -1.5442335e+00
   7.1044349e-01  -1.8437142e+00
   1.2951495e+00  -1.3706784e+00
   1.1614116e+00   1.0486686e+00
  -6.4500834e-01  -9.6709630e-01
  -5.1109672e-01  -1.4512316e+00
  -8.4520039e-01  -7.0547480e-01
  -3.0310743e-01  -1.2202273e+00
  -1.4370712e-01  -1.2754435e+00
  -2.6140180e-01  -1.1005866e+00
   5.1477185e-01  -9.6664965e-01
  -7.4886765e-02  -1.4506940e+00
  -3.9650734e-02  -1.2154282e+00
   2.2244068e-01  -1.1326593e+00
  -2.7961964e-01  -3.0281940e-01
   8.9452724e-02  -1.9929472e-02
   7.8926929e-02  -1.9161067e-01
   1.0366752e+00   7.6992392e-02
   1.3967528e-01   4.6110099e-01
  -6.4686670e-01  -1.2729589e+00
  -7.8674732e-02  -2.9793565e-01
  -3.4234368e-01  -8.6530905e-01
   3.7303726e-01  -2.5833070e-02
  -4.1222582e-01  -1.0356067e+00
   5.3554477e-01   2.6880104e-01
   4.0962667e-02   2.0896206e-01
   5.0523120e-01   3.7843082e-01
   9.7544326e-02  -6.3205497e-01
  -4.3789456e-01  -8.2689034e-01
  -1.5963662e-01  -6.4792789e-01
   8.2316018e-01   1.2372304e-02
  -4.3126610e-01  -9.4978392e-01
  -1.3598523e-01  -5.1136505e-01
  -4.3839780e-01  -7.3663373e-01
   5.6813557e-01   1.2763805e-01
   3.4607525e-01   2.9397762e-02
   4.8938793e-01   2.4757743e-01
   3.0450719e-01   1.2259157e-01
   2.2471549e-01  -4.5818818e-01
  -8.1239156e-02  -3.4423243e-01
  -6.8423782e-01  -1.8642380e+00
   1.1592420e-01  -1.0448873e+00
   3.9043163e-01  -1.5346571e+00
  -1.6614306e-01  -7.6058510e-01
  -3.9302141e-01  -1.9378052e+00
  -4.8679829e-01  -1.1081468e+00
   3.5032798e-01  -1.0608413e+00
  -2.1150693e-01  -1.0348164e+00
  -1.9842301e-01  -1.7007948e+00
   2.3558630e-01  -2.9046912e-01
  -3.8530501e-04  -4.9410959e-01
  -2.9051473e-01   4.7878148e-01
   1.2711815e-01  -3.8986767e-01
   4.8953830e-02  -1.9499426e+00
   7.6994225e-02  -3.2172588e-01
  -3.0613677e-01  -1.6113370e+00
  -1.3422082e-01  -4.0263802e-01
  -1.1986366e-01  -9.6044084e-01
   2.1430926e-04  -2.2496175e+00
  -2.5248780e-01  -7.8795330e-01
  -6.4397172e-02  -2.3509509e+00
   5.3268388e-01  -2.7969232e-02
  -3.5209852e-01  -2.2485314e+00
   2.2579029e-01   1.3915708e+00
   2.7276380e-01  -2.7485041e+00
  -3.7060847e-01  -1.3925136e+00
  -2.6970413e-01  -1.5389091e+00
   6.6916339e-01   5.7543080e-01
  -5.5214592e-02  -7.6019786e-01
  -3.5114783e-01  -8.0743015e-01
   6.7136366e-01   4.1559651e-01
  -7.5609269e-02  -7.2866967e-01
   6.0320733e-01  -1.0537059e+00
  -1.4416127e-01  -1.1236104e+00
  -1.0088086e+00  -1.4814709e+00
  -1.3410488e-01  -3.5321222e-01
  -2.2643922e-01  -1.2155247e+00
  -8.4114026e-01  -1.5176654e+00
  -3.0065100e-01  -1.8714774e+00
   5.2055912e-02  -1.7708752e+00
   7.4485030e-01  -1.7748165e+00
   1.0369490e+00  -5.7285346e-01
   1.1239191e+00  -1.0089395e+00
   6.3272125e-01  -1.3730283e+00
   6.3253309e-01  -8.6791241e-01
   9.3855709e-01  -1.1406721e+00
  -1.6856910e-01  -2.6016905e+00
  -9.3511966e-01  -7.9029844e-01
  -9.1861004e-01   8.5559630e-01
  -6.4964610e-01  -1.4757490e-02
  -1.5112135e-01  -3.3026998e-01
  -4.7641608e-01  -1.5457188e+00
  -2.8248214e-02  -2.0936406e+00
   5.7630478e-01  -2.4289892e-01
   2.3636475e-01  -4.0266024e-01
   1.6475375e-01  -7.1523003e-01
  -2.2246784e-01   1.2903448e-01
  -2.8480354e-01  -1.1638477e-01
  -1.0270140e-01  -8.0335164e-01
  -6.6609315e-01   6.9438953e-02
   1.6650593e-01  -1.1884646e+00
  -1.5923884e-01   6.7379546e-01
  -4.5602152e-01  -1.7402146e-01
   9.8254095e-02  -2.0880874e-01
   3.9993753e-01  -4.4839386e-01
   2.4920547e-01  -7.7076232e-01
  -2.5310618e-01   1.2701720e+00
  -4.7230227e-01   4.0505372e-01
  -6.5470262e-01   9.2512893e-01
  -7.7354791e-01   1.0066526e+00
  -2.6957137e-01   4.8461198e-02
   2.1234040e-01  -1.3819465e-01
  -1.4497673e-02  -2.0530895e-01
  -1.5494289e-01   4.3556882e-01
   6.6913151e-01  -1.9630179e+00
   2.7338298e-01  -8.5199448e-01
   9.3180481e-01  -1.3705130e+00
   6.7817526e-01  -1.3445061e+00
  -1.7140520e-01  -8.1000406e-01
  -1.9750649e-01  -7.8011456e-01
   1.9674764e-01  -1.1916652e+00
   1.3056869e+00  -8.8732790e-01
   2.5688911e-01  -3.7488707e-01
  -1.9296684e-01   1.4938129e-01
   2.7036115e-01  -2.2517290e-01
   2.6942721e-01  -7.7916478e-01
   2.1497403e-01  -1.0381657e+00
   9.3494364e-02  -6.9659658e-01
  -3.0517066e-01  -6.0540986e-01
  -3.1076509e-01  -1.0096967e+00
  -4.9371710e-01  -8.2817531e-01
   2.1137948e-01  -1.3164962e+00
   2.1872745e-01  -1.0445833e+00
   9.5641288e-01  -1.4840891e+00
  -5.9733355e-01  -3.2696412e-01
  -5.2678449e-01  -2.5648619e-01
  -4.1633475e-01  -3.0242603e-01
  -9.5428009e-01   4.5468543e-01
  -6.2696446e-01  -8.5374541e-01
  -4.0557123e-01  -1.4168891e+00
  -4.4366202e-03  -1.5375004e+00
   1.2721512e+00  -6.2525241e-01
  -3.8919176e-01  -1.5379300e+00
   1.1517967e+00  -2.6687781e-01
   4.4403342e-01  -1.7211067e+00
  -6.5367258e-01  -1.1966297e+00
  -6.1631737e-01  -1.2383315e+00
  -4.2831496e-01  -1.1469303e+00
  -2.0858133e-01  -1.2214438e+00
  -6.5154968e-01  -7.3357359e-01
   9.2890955e-01  -5.5793614e-01
   6.4396956e-01  -4.5739366e-01
  -3.0132112e-01  -9.2759951e-01
  -1.5493930e-01  -9.5701805e-01
   5.6917154e-01   8.3588328e-01
  -1.0497614e+00  -6.1894178e-01
  -5.9958960e-01   2.3154417e+00
   3.6280562e-01  -2.1651121e-02
  -6.7741489e-01  -1.0924811e+00
   5.4178254e-01  -1.9921034e-01
  -3.4020201e-01  -1.3314458e+00
   1.9811388e-01   1.8780825e-01
   2.0736664e-01  -1.1413390e-01
  -2.9373407e-01  -1.0389959e+00
   2.4576622e-01  -9.8729088e-01
   1.3162897e+00  -1.3804119e+00
  -5.7318369e-01  -1.0092264e+00
  -4.3420528e-01  -1.2123735e+00
   2.1713124e+00   5.5745017e-01
  -7.5019116e-01  -3.9792943e-01
  -8.9432652e-01  -4.3473431e-01
  -1.0157749e+00   1.0037095e+00
  -2.1189132e-01  -6.9476394e-01
  -2.2496304e-01  -9.0307364e-01
  -3.1686804e-01   7.5343027e-01
  -4.1092573e-01  -5.7445510e-01
  -2.7048653e-01  -8.3233367e-01
   5.6970958e-01  -7.0661115e-01
   3.6205593e-01  -8.9423902e-01
  -2.1427356e-01  -1.4406656e+00
   3.2644085e-01  -1.3725574e+00
   2.0121444e-01  -1.2478580e+00
  -1.5540807e-01  -9.1437850e-01
   3.3404303e-01  -1.7786885e+00
   3.3788205e-01  -9.9324233e-01
   6.8924527e-01  -7.6491836e-01
  -3.1439350e-01   8.1862804e-01
  -4.8321359e-01   6.9253777e-01
  -4.8753238e-01   9.7500175e-01
  -2.5851571e-01   1.0169189e+00
  -2.3317353e-02   9.5622118e-01
   4.4757308e-02  -1.3794396e+00
  -6.1188958e-01  -4.0654821e-01
   3.3245333e-01  -1.7481279e+00
   2.7695383e-02  -8.8597118e-02
  -3.5290121e-01  -7.1730053e-01
   2.4434835e-01  -8.1106242e-01
   6.1936344e-01  -1.1620898e+00
   6.9446159e-01  -1.4675098e+00
   5.6868394e-01  -1.6486362e+00
  -1.0601155e+00  -1.2215620e+00
  -7.1082741e-01  -1.3132643e+00
   8.3469924e-02  -6.9977548e-01
   3.2692480e-01  -3.6226308e-01
  -5.1306344e-01  -6.6690346e-01
   2.9882906e-01  -3.4035290e-01
   8.5892762e-02  -8.9633831e-01
  -1.0040977e+00  -5.4835329e-01
  -4.8862631e-01  -6.2799239e-01
  -5.3509116e-01  -9.4407247e-01
  -5.0737902e-01  -1.2306994e+00
  -4.9309956e-01  -1.1213643e+00
   3.5776873e-01   1.0991823e-01
   6.4573523e-01  -2.1990190e-01
   7.8525681e-01   5.8253188e-01
   6.5825383e-01   2.5613606e-01
   1.0484957e+00   5.9905390e-01
   1.0216733e+00   2.4331410e-01
  -8.4754227e-02   2.8909770e-01
  -4.2085083e-01  -5.0698189e-01
  -2.4208500e-01  -2.1757901e-01
  -9.0061044e-01   7.4011181e-01
   3.4874712e-01   3.1976581e-01
   1.8471354e-01  -1.1590016e+00
  -9.4268638e-02  -3.0110876e-01
  -5.3695700e-02  -1.1172266e+00
  -1.2219757e-01  -1.8043072e-01
   1.7651221e-01  -6.0228431e-01
   1.9635024e-01  -1.2920972e+00
   2.9252033e-01  -8.8740162e-01
   3.2650937e-01  -9.6939176e-01
   3.9310960e-01  -2.0771360e+00
  -6.4127782e-01   7.4461223e-02
   4.1571491e-01   3.3101162e-01
   6.5350981e-01   2.0825708e-01
  -6.4554357e-01   7.8322828e-02
   2.9379842e-02   6.1632201e-01
   2.5698504e-01  -1.1865111e+00
  -2.7170664e-01  -1.5695546e+00
  -3.7965671e-01  -2.5089502e+00
   1.1364222e-01  -2.4001116e+00
   4.6419042e-01  -2.1396757e+00
   9.2837499e-02  -1.9546123e+00
   1.9063228e-01  -2.7003102e+00
   1.3730940e-01  -1.2526942e+00
  -3.5913787e-02  -1.3130402e+00
  -3.8010289e-01  -1.9069237e+00
  -6.8402891e-01  -1.3979497e+00
   6.1844723e-02  -6.4241227e-01
   2.5917486e-01  -4.7077803e-01
   5.5120738e-01   6.0760686e-02
   7.7849398e-01  -5.5281032e-01
   6.4701033e-01  -7.1683863e-01
   2.7686944e-01  -8.0647566e-01
  -1.7499975e-01  -7.6612627e-01
  -5.2673005e-01  -7.3702152e-01
  -5.7681840e-01  -1.0267778e+00
  -1.6485743e-01  -1.0769646e+00
  -5.9087406e-01  -8.0041587e-01
  -9.6251638e-02  -9.7741048e-01
   4.0325026e-01  -4.9713954e-01
   5.1037396e-01  -8.0479293e-01
   3.2341166e-01  -5.7010652e-02
  -9.9707635e-01  -1.0918253e+00
  -7.6807473e-01   6.3647435e-01
  -1.2939539e+00  -8.0859178e-01
  -1.0478418e+00   3.0625892e-01
   7.9240684e-01  -6.9433834e-01
   2.9090018e-01  -6.0760948e-01
   2.2402327e-01  -1.1467018e+00
   1.0826711e+00  -6.6802061e-01
  -2.7190584e-01  -1.4610753e+00
   2.8423248e-01  -1.5263139e+00
   9.5034027e-02  -1.8514213e+00
   1.6267545e-01  -2.0097322e+00
   2.9064378e-01  -1.4157135e+00
  -4.3728210e-02  -1.0493181e+00
  -2.0067444e-01  -1.9279953e+00
   4.0359186e-01  -2.0102861e+00
   8.9110653e-02   7.2732837e-01
  -2.2753096e-01  -5.9009688e-01
   1.9001002e-03   1.3351946e+00
  -2.4872607e-01   8.0626838e-01
  -6.6288196e-01  -1.1078127e+00
  -7.5353524e-03  -1.6164861e+00
   3.0792688e-02  -1.8043991e+00
  -2.1659327e-01  -8.1062481e-01
  -3.6468270e-01  -1.0692624e+00
  -7.3951572e-01  -1.9893487e+00
  -2.4448042e-01  -1.5168702e+00
  -1.9239816e-02  -8.5178838e-01
   4.6156507e-01  -1.4785984e+00
   5.4555419e-01  -4.9542875e-01
   7.9419834e-01  -6.4170224e-01
   7.1154907e-01   1.1904728e+00
   9.6516152e-02   3.8697858e-01
  -7.7756069e-01  -1.2466441e+00
  -1.8477846e-01  -9.5213597e-01
  -7.6959009e-01   9.5415914e-02
   1.9926266e-01  -1.2395946e+00
   2.7697998e-01  -1.5387171e+00
  -7.5926196e-01  -7.0196796e-01
  -1.8139823e-01  -1.3403128e+00
  -4.5847774e-01  -1.6341737e+00
  -3.0454925e-02  -1.7259235e+00
  -5.2365656e-01  -1.4541470e+00
  -3.9626968e-01  -1.4983288e+00
   3.5228025e-01  -1.3526492e+00
   3.1387256e-01  -5.1602547e-02
   4.5053374e-01  -7.6213204e-01
   5.7231219e-01  -3.4355421e-02
   8.6868267e-01   1.4476836e-01
   1.0475243e+00  -2.2205247e-01
  -2.0373796e-01  -6.4477602e-01
   1.1866592e-01  -6.9715778e-01
   3.5125053e-01  -5.5767572e-01
   7.6430216e-01  -5.3579941e-01
   2.3794337e-01  -5.7777557e-01
  -7.3239843e-01   1.6126884e-01
   3.8321599e-01  -2.3769423e-01
   9.1255371e-02  -7.8267829e-01
  -4.4038398e-01  -6.4504802e-01
  -3.2113111e-01  -5.1075319e-01
   2.7871338e-02  -6.1172087e-01
   4.8543600e-01  -6.5490813e-01
  -7.6228920e-01  -8.4563629e-02
  -8.5349281e-01  -6.2223257e-02
  -5.3209011e-01   2.9433344e-01
   6.1613265e-01   7.5760917e-02
  -2.6263534e-01   6.4339500e-02
   5.1805904e-02  -1.3105077e-01
  -2.7485080e-01   1.4054648e-01
   5.4030253e-01  -4.6515698e-01
   1.4759448e-01  -4.2145660e-01
  -3.7550471e-02  -2.0400046e-01
  -5.9144600e-01  -4.6722302e-01
  -6.3349772e-01  -2.4116261e-01
  -9.6992175e-01  -4.6980947e-02
  -4.1443957e-01  -1.2765260e-01
   8.1101891e-01  -7.0384223e-01
   1.0781392e+00  -4.6593944e-01
   3.2344962e-01  -4.7709842e-01
   4.0983648e-01  -1.2426528e+00
   5.9164474e-01   2.5047523e-01
   1.0938334e+00  -6.3770802e-02
   7.4484721e-01  -5.5506874e-01
   6.1503761e-01  -5.3554832e-01
  -4.7087242e-01   2.0675331e-01
   7.8986613e-01  -6.1973931e-01
  -1.9747819e+00   3.6057571e-01
   3.8883316e-01  -7.5200354e-01
   7.0692462e-02  -1.0698804e+00
   7.5318327e-01  -1.5121383e+00
   8.5659752e-01  -1.0161392e+00
   9.5541480e-01  -2.4446112e+00
   1.1338567e+00  -2.1681115e+00
   8.2323274e-01  -1.3047433e+00
  -3.2912235e-01  -3.8949433e-01
  -1.8170660e-01  -1.1942657e+00
  -2.4145709e+00   8.3072950e-01
  -1.5393921e-01  -9.3616937e-01
  -2.7004016e+00   2.0722837e-01
   3.5722700e-01  -9.2662445e-01
   7.6836249e-01  -1.0072684e+00
   4.5733682e-01  -6.1788968e-01
   6.7958226e-01  -4.9261434e-01
   1.7903575e-01  -8.2704858e-01
   3.7277289e-01  -9.4834869e-01
  -1.2684008e-01   8.6243560e-01
  -2.7360206e-01  -6.0840914e-01
  -5.1499920e-01  -1.0902471e+00
  -3.3952237e-01  -8.7046465e-01
  -1.7016082e-01  -9.0930661e-01
  -1.3733015e-01  -8.4277407e-01
  -1.5707520e-01  -8.5930233e-01
  -7.4398633e-01  -7.3623500e-01
  -4.0277941e-01  -1.6532777e+00
  -1.1110375e-01  -7.2943232e-01
   1.5155509e-01  -4.9141943e-01
   1.1527070e-02  -6.7689511e-01
  -5.9752368e-01   5.4286479e-01
  -4.3354508e-01  -2.3643165e-01
   3.5538836e-01  -1.2978236e+00
  -6.8271866e-01   5.3791131e-01
   2.8325121e-02  -4.7548253e-01
  -7.5709038e-01   9.4182286e-01
   6.2810915e-01  -8.9601353e-01
  -2.6214651e-01  -2.8036789e-02
   1.1845410e-01  -9.1564923e-02
  -2.0733534e-01  -2.7709764e-01
   7.5379908e-02  -1.1105786e+00
   6.1303967e-01  -7.5689494e-01
  -1.2976038e-01  -1.6788895e+00
   7.5912082e-01  -2.8111001e+00
   3.0928987e-01  -2.0209953e+00
   1.8301304e-01  -2.0873474e+00
  -4.9534825e-01  -1.4299954e+00
  -1.4383201e+00  -1.5117284e+00
  -5.6331536e-01  -1.2600952e+00
  -9.4543293e-01  -1.8706788e-01
  -9.3173269e-01  -2.8590640e-01
   2.1607679e-01  -2.1290969e-01
  -2.9465641e-01  -4.4482926e-01
   1.9231993e-01  -1.7354312e+00
  -1.2008369e+00  -4.1425552e-01
  -1.0667193e+00  -6.2479531e-01
  -9.1711310e-01  -9.1118526e-01
  -3.1257320e-01  -5.2167572e-01
   1.6433573e+00  -1.9900380e+00
  -4.0370236e-01  -1.8705446e-01
   2.1565056e+00  -1.9524688e+00
   1.9568037e+00  -2.0313482e+00
   2.4828349e+00  -2.0532163e+00
  -7.8147777e-02  -1.6342981e-01
   1.1846417e+00   1.0023511e+00
   2.5885494e-03  -2.6007871e+00
  -3.3185626e-01  -1.3635836e+00
  -6.8047128e-01  -9.5613596e-01
  -4.7553137e-01  -1.4793535e+00
  -8.2017693e-01  -6.5760981e-01
  -1.9142354e-01  -1.1120522e+00
  -1.3914232e-01  -1.3350625e+00
  -2.1473266e-01  -1.0882631e+00
   5.3952192e-01  -9.1064586e-01
  -9.3611888e-02  -1.4413368e+00
  -2.2070676e-02  -1.1814583e+00
   3.1403404e-01  -1.0171307e+00
  -2.4560467e-01  -2.3533535e-01
   1.2588064e-01   3.1301388e-02
   1.1809300e-01  -1.0056030e-01
   9.2986178e-01  -4.5162110e-01
   8.1230424e-01  -9.1492428e-01
   1.4799605e-01  -3.8238860e-01
  -4.0539163e-02  -5.4968681e-01
   3.4700373e-01  -3.1043001e-01
   1.0169554e-01  -1.1780387e-01
  -2.8822146e-01  -3.4634451e-01
  -7.3980483e-01   2.2671091e-01
   5.0650591e-01  -7.0759127e-01
   6.4665829e-02  -6.9348069e-01
   5.2904332e-01  -6.5773611e-01
   9.9253916e-01  -3.4951721e-01
   3.0651400e-01  -8.2002769e-01
  -5.6938933e-01  -6.0939502e-01
  -6.4655649e-01  -1.5322911e-01
  -9.0753382e-01  -5.3492787e-01
  -6.1622268e-01  -5.2164839e-01
   2.4390099e-01  -1.6940018e-01
   3.0983237e-01  -5.9700994e-01
  -7.7546356e-02  -6.4799929e-01
   1.3081961e-01   6.0116882e-02
   1.9025651e-02  -5.9192754e-01
  -1.8801356e-01  -6.1725480e-01
  -4.3700141e-02  -9.4803565e-01
  -3.1768994e-02  -2.1243214e-01
   3.2711454e-01  -9.1779947e-01
  -5.3364141e-01  -5.8359143e-01
  -5.6110576e-01  -1.1896252e+00
   2.9046158e-01  -1.3759845e+00
   4.7172842e-01  -6.3880899e-01
   1.8597969e-02  -1.1407439e+00
   2.3240766e-02  -7.8629414e-01
  -1.5259532e-01  -4.2184196e-01
  -1.7542600e-01  -2.9912967e-01
  -7.0924334e-02  -1.3371097e-01
  -9.0699161e-01  -1.3182532e+00
   5.1919778e-01  -7.0683272e-01
   3.9952034e-01  -1.1753721e+00
   3.0310185e-01  -1.4846057e+00
   5.0206240e-01  -2.6307304e-01
  -3.1967487e-01  -1.3384480e+00
  -6.0411432e-01  -1.6388768e+00
  -1.2747314e-03  -1.6753900e+00
   8.8732514e-02  -1.2029758e+00
   5.5910014e-01  -1.1445805e+00
   2.1256410e-01  -1.3446338e+00
  -9.0549307e-01  -5.4052572e-01
   2.5682176e-01  -7.6636989e-01
   2.4022563e-02  -1.3648936e-01
  -1.2991737e-01  -8.2528747e-02
   2.3425098e-03  -4.6180195e-01
   1.0347825e+00  -7.4962803e-01
  -1.4876143e+00  -3.0640847e-02
   1.2669360e+00  -8.0057182e-01
  -9.7797041e-01   1.3569246e+00
   8.7448246e-01  -8.3714439e-01
  -1.0429134e+00  -3.3134077e-03
  -1.5537859e-01  -1.0119932e+00
   5.2597117e-01  -1.0630311e+00
  -1.6858434e+00   6.9374356e-02
   1.1968306e+00  -1.2011683e+00
   6.4933058e-01  -1.0583254e+00
   3.8245775e-01  -9.9658791e-01
   2.5089434e-02  -1.0116064e+00
  -1.6590458e+00  -8.6981907e-01
  -5.8343792e-01  -5.0466250e-01
   6.0671383e-01  -1.9475610e+00
   1.0296095e+00  -9.7121184e-01
   3.1812593e-01  -6.6719863e-01
   3.0060853e-01  -8.2204442e-01
   2.1156280e-01  -5.9635680e-01
   1.8767792e-01  -8.2253308e-01
  -9.4449113e-01  -4.3673851e-01
   4.6758331e-02  -5.7949648e-01
   4.1063226e-02  -6.6524923e-01
   3.5678143e-01  -3.0894758e-01
  -2.2314046e-02  -1.2196371e+00
  -1.9149102e-01  -1.4378376e+00
  -1.9822508e-01  -1.3284415e+00
   6.1005267e-02  -1.0696016e+00
   2.6140754e-01  -1.0676955e+00
   4.8626799e-01  -1.3495346e+00
  -1.2669190e-01  -1.4630780e+00
  -2.1658383e-01  -1.7331353e+00
  -5.7146198e-01  -2.1917557e+00
  -5.5663041e-01   4.4346117e-01
   6.0108197e-01   3.7353991e-01
   8.1473347e-01   2.3970226e-01
  -5.5031709e-01   4.9725221e-01
  -4.2197968e-01   4.7882627e-01
   1.6963957e-01   7.2509133e-01
   1.8158530e-01  -9.9361051e-01
   2.0939220e-02  -1.0859825e+00
  -2.8715486e-01  -2.2175660e+00
  -1.4677947e-01  -2.1229833e+00
   3.2107445e-01  -1.8922790e+00
   1.4607249e-01  -1.3814442e+00
   3.1404113e-01  -1.8107538e+00
   5.6854873e-02  -9.8992178e-01
  -1.4990421e-01  -9.5794979e-01
  -5.1325674e-01  -1.4712516e+00
   2.8580461e-01   1.4256871e+00
  -5.2804060e-01   2.0424690e+00
   3.7335971e-01   1.0411804e+00
   9.1256215e-02  -5.9844676e-01
   1.7209404e-01  -1.2358234e+00
   5.4750133e-02  -1.0427392e+00
   6.9644232e-02  -9.2336986e-01
   3.1523524e-01  -8.2289686e-01
  -4.4335183e-02  -6.2757761e-01
   1.4730316e-01  -9.4603356e-01
  -3.1071265e-01  -9.6834369e-01
   2.2270693e-01  -1.2938181e+00
   9.4576260e-02  -1.3709215e+00
  -2.0620708e-01  -3.0539523e-01
  -1.1697606e+00  -7.4486678e-01
   4.3232555e-01  -7.7721738e-01
   1.0968072e-02   7.5050133e-01
  -2.0958075e-01  -5.9612011e-01
  -3.1700823e-01  -5.9950083e-01
  -5.2459582e-01  -2.7735708e-01
  -6.1262105e-01  -6.6797354e-02
   6.4074973e-01  -1.4550820e+00
  -8.3620056e-01  -4.1206041e-01
  -6.3900815e-01   5.1134262e-03
  -1.4289954e-01  -5.5981337e-01
  -2.1333185e-01  -8.6452287e-01
   1.2726123e-01  -1.0741843e+00
  -2.3139642e-01  -9.9812722e-01
   2.9518724e-01  -7.1447338e-01
   9.0152618e-01  -5.8177982e-01
   1.0458443e+00  -8.6129827e-01
   7.0510563e-01  -4.8311535e-01
  -3.7896589e-01   2.6892389e-01
  -8.0245653e-01  -5.8220252e-01
  -5.0782202e-01  -1.0089651e+00
  -1.3651691e-01  -8.9452538e-01
  -1.7805854e-01  -4.2920825e-01
  -7.3626440e-01   3.1738535e-01
  -1.9880616e-02  -1.4766486e+00
   2.7495432e-03  -1.0276116e+00
  -2.2151766e-01  -1.1954827e-01
  -2.1561730e-01  -3.8259276e-01
   1.1697476e-01  -7.9964933e-01
   2.6608260e-01  -6.8134253e-01
   2.6434091e-01  -4.3878724e-01
   1.9363979e-01  -2.1476206e+00
   6.1436666e-02  -1.5930458e+00
   3.9030284e-01  -1.3511898e+00
   7.0381476e-01  -9.2421016e-01
   1.1977580e+00  -1.8622202e+00
   1.0712931e-01  -3.5684966e-01
  -3.6515735e-01  -1.1341568e+00
  -9.1696194e-02  -1.1132502e+00
  -1.0759030e-01  -8.5697627e-01
  -2.2161705e-02  -7.1674572e-01
   6.8945753e-01  -5.0114719e-01
  -2.0998129e-01  -6.3736606e-01
   3.2998466e-01   3.2135013e-02
  -4.6134823e-01  -3.5148049e-02
   2.8958209e-01   2.0433287e-01
  -1.4299051e-01  -5.3842795e-01
  -2.3038391e-01  -4.3876764e-01
   4.2552983e-01  -5.7101744e-01
   3.2980278e-01  -8.4928190e-01
  -4.5332521e-01  -1.4058135e+00
  -5.1354510e-01  -7.8268542e-01
  -3.7899056e-01  -1.3826647e+00
   8.9925515e-02  -2.1654015e-01
   1.7085652e-01  -1.2821149e-01
   1.6288423e-01  -4.3653108e-01
  -3.6549291e-01  -1.4098703e+00
   1.7975995e-01  -6.1188570e-01
   5.6775086e-01  -7.7261847e-01
  -6.2122338e-01  -1.2237286e+00
  -1.6295119e-01   1.9163791e-01
   5.9466801e-02  -1.1975777e+00
   1.3086976e-03   2.5427714e-01
  -4.7586064e-01   1.3070302e-01
  -2.0680736e-01  -4.3852354e-02
   2.2983373e-01  -9.1766438e-01
   4.8967571e-01  -3.7582450e-01
   1.3740607e+00   2.5632397e-01
  -2.2239656e-02  -1.0553289e+00
   2.5964953e-01  -1.0635095e+00
   2.6838471e-01   2.0267260e+00
  -5.8449093e-01  -9.1000482e-01
  -6.0880669e-01  -1.0777336e+00
  -1.8834027e-01   1.7691641e-01
   7.2659159e-01  -7.9284310e-01
   3.8496656e-01  -1.1305611e-01
   4.3097011e-01   6.8142984e-01
  -5.6395328e-01  -1.3553894e-01
   2.1120810e-01  -5.0304672e-01
  -3.1712444e-01  -5.7540798e-01
   8.9293276e-01  -6.9069307e-01
   7.3817949e-01  -7.6304069e-01
  -1.4123777e-01  -3.9985791e-01
  -6.4077482e-01  -1.7434394e+00
  -4.8813714e-01  -1.4950158e+00
   7.4901745e-02  -7.8984656e-01
   8.7384122e-02  -9.7047867e-01
  -5.9271568e-01  -1.9908420e+00
  -2.0821423e-01  -9.9907462e-01
  -4.0663684e-01  -8.6682539e-01
   1.1223217e+00   4.0559120e-01
   3.5178236e-01  -8.5702530e-02
   4.3794833e-01   3.4825616e-01
   4.1609415e-01  -3.4504110e-01
   2.9407436e-01   4.0861054e-01
  -3.3040903e-01  -6.2572765e-01
  -5.1496318e-01  -8.7277910e-01
   6.4000001e-01  -3.4788981e-01
  -1.5302301e-01  -9.0965113e-01
  -4.9572819e-01  -1.3417960e+00
  -1.0151127e+00  -1.2166231e+00
  -1.2613900e-01  -9.1134295e-01
  -1.1441795e-01  -9.6237710e-01
  -4.5607550e-01  -1.1984770e+00
   1.3213065e-01  -5.4630863e-01
   2.0785264e-01  -9.0797904e-01
  -4.5218838e-01  -8.3396937e-01
   5.5852795e-02  -1.6212466e-01
  -1.3035884e+00  -1.0380198e+00
   3.2408832e-01  -1.2055446e+00
   1.0149756e+00   2.2668967e-01
   2.7369980e-01  -5.8952813e-01
  -4.9515186e-01  -3.4104901e-01
   9.7541041e-01  -1.0447183e+00
  -6.2490135e-02  -6.9719309e-01
   3.3496379e-01  -5.2788885e-01
   6.7119046e-02  -7.4697442e-01
  -3.0540643e-01  -9.0490366e-01
  -3.1556336e-01  -1.0135142e+00
  -1.3356719e-01  -9.7898454e-01
  -4.2594461e-01  -7.8274990e-01
  -8.8513065e-02  -9.2651946e-01
   1.1321976e-04  -3.1347956e-01
   1.3985488e-01  -1.1226379e+00
  -7.6604483e-01  -3.4886630e-01
  -4.4131964e-01   7.0989358e-01
  -1.6825152e-01  -3.5221974e-01
   1.6088024e-01  -9.5597631e-01
  -3.1138836e-01  -6.6968535e-01
   1.7123327e-01   4.8386308e-01
  -3.7593422e-01  -6.1627654e-01
  -1.5621492e-01   1.3058327e-01
   3.2166729e-01  -1.4044627e+00
   4.4850420e-01  -1.4606046e+00
   3.4670510e-01  -1.0689189e+00
   7.7016341e-01  -1.1151183e+00
  -3.2002045e-01   3.8834372e-01
  -4.0637147e-01   3.6403170e-01
  -4.9996159e-01   9.2092346e-01
  -2.9690397e-01   1.2356923e-01
   3.8592470e-01  -4.4753040e-01
  -1.0206566e-01  -4.2414888e-01
   3.2943088e-01  -6.6194603e-01
  -7.1213198e-01  -4.0227337e-01
   1.8009922e-01  -6.8763993e-01
   2.3915974e-02  -9.2742753e-01
   1.0244467e+00  -6.3766267e-01
   4.7913963e-01  -6.1701262e-01
  -1.6693596e-02  -1.5180923e+00
  -8.8170107e-01  -5.5327452e-01
   7.1441750e-01  -5.7052250e-01
   1.5283151e-01  -4.4852604e-01
   8.6567135e-02  -3.8863587e-01
  -1.4092346e-01  -7.3904776e-01
  -2.9786034e-01  -1.4495267e+00
  -2.1384875e-01  -1.6160108e+00
   7.1890201e-01   5.1738591e-01
  -1.5531415e-02  -8.4424010e-01
  -3.0898981e-01  -8.7292460e-01
   6.6863748e-01   3.7444524e-01
  -3.7889363e-02  -7.9555271e-01
   6.3360673e-01  -1.1066212e+00
  -7.5392786e-02  -1.1944178e+00
  -9.3978643e-01  -1.5765141e+00
  -9.9411166e-01  -1.1990500e+00
  -1.6124252e-01  -1.2904680e+00
  -8.8498812e-01  -1.7122064e+00
  -2.0032805e-01  -1.9544673e+00
   1.3233017e-01  -1.8189494e+00
   9.0494132e-01  -1.8952880e+00
   1.0715515e+00  -6.0013920e-01
   1.7838335e+00   7.8293588e-02
   2.0287202e+00   2.5997666e-01
   6.1140262e-01   6.2633194e-01
   4.3068082e-02  -4.7849244e-01
  -1.1648605e-01  -1.2808350e+00
   7.7399920e-02  -1.8610347e+00
  -5.6121012e-01  -1.5138907e+00
  -1.0474101e+00  -1.1915812e+00
  -1.2389411e+00  -1.3130080e+00
  -7.4420689e-01  -1.4192411e+00
  -8.3617006e-01  -6.3960218e-01
  -1.3359086e+00  -5.5039905e-01
  -3.8621961e-01   1.8158145e-01
  -3.8508223e-01   2.4736134e-01
   1.1521798e+00   2.1352190e-02
  -2.4325742e-01  -7.2251748e-02
   5.0873595e-01  -9.5445150e-01
   9.0881710e-01  -1.4160023e+00
   6.2613579e-01  -1.0090438e+00
   2.7076507e-02  -4.4175500e-01
  -4.3567645e-01  -9.8995535e-01
  -4.6627128e-01  -1.9090145e+00
  -5.1444547e-01  -1.8830651e+00
  -1.6000206e-01  -2.1361513e+00
   3.1340933e-01  -1.0816465e+00
   5.8760061e-01  -1.5843261e+00
  -1.9709203e-01  -2.2590614e+00
  -8.7202008e-01   1.0333059e+00
  -6.3959047e-01   1.0871014e+00
  -5.9422718e-01   1.4840783e+00
  -1.5031423e-01   3.0304720e-01
  -2.5050048e-01  -1.2951372e+00
  -3.5727540e-01   1.9772769e-01
  -1.0146946e+00   8.8941735e-01
   4.5892666e-01  -8.5204852e-01
   4.2953502e-01  -1.4109920e+00
   4.1637208e-01  -2.0370508e+00
  -2.9447714e-01  -5.2096196e-01
   7.1836553e-01  -2.4157420e+00
   1.1148611e+00  -2.3502553e+00
  -2.0152200e-01  -1.7071338e-01
   7.7920667e-01  -1.1700393e+00
   4.5735460e-01  -1.5486811e+00
   5.9256541e-02  -4.8277865e-01
  -8.6912038e-01  -8.5061662e-01
   5.2011185e-01  -5.5812043e-01
   4.5546504e-01  -6.7052460e-01
   2.1767737e-01  -3.6694118e-01
  -3.8339041e-01  -2.1613596e-01
  -4.4896058e-01  -1.5433867e+00
  -3.0060968e-01  -7.8347190e-01
  -1.1165983e-01  -1.8111811e+00
  -6.9178099e-01   1.4990214e-01
   3.6044460e-01  -9.1895545e-01
   3.5621447e-01  -3.1281071e-01
   1.0851886e-01  -2.0622206e+00
   1.1225192e-01  -3.3941752e-01
  -9.2496377e-02  -1.6201786e+00
  -4.1234819e-01  -6.8251530e-01
  -1.7938027e-01  -1.1121831e+00
   2.2385842e-01  -2.2636015e+00
  -5.0703539e-01  -1.0898087e+00
   1.4119129e-01  -2.3917949e+00
   1.1070415e+00  -2.6472104e+00
   9.5326028e-02  -2.1779319e+00
  -3.5685351e-01   1.0397915e+00
   5.9627769e-01  -2.6939815e+00
   1.0593282e-01  -6.1352686e-01
   1.6313321e-01  -9.0546553e-01
  -6.0605949e-01  -2.2179887e-01
   6.0384045e-01  -1.2752489e+00
  -2.5483236e-01  -1.5337340e+00
   4.5053122e-01  -1.2755168e+00
  -4.3886497e-01  -2.7775711e-01
  -4.3556752e-01   2.4271480e-01
  -1.0516099e+00   4.4878322e-01
  -4.4024063e-01  -3.6069586e-01
  -2.9410988e-01  -7.3581654e-01
   3.2597403e-01  -8.1638011e-01
   6.4047670e-01  -6.7208617e-01
   4.3498012e-01  -3.8377865e-01
   7.9641621e-01  -1.3070640e+00
  -8.8064259e-01  -4.5436011e-01
  -9.1530210e-01  -4.3324307e-01
   3.9612162e-01  -6.9545550e-01
   1.0693719e-02  -4.4303090e-01
   8.8731447e-01  -9.6340122e-01
  -5.4888494e-01  -1.1803981e+00
  -1.3608726e-01  -1.4145817e+00
  -1.9482308e-01  -1.2857219e+00
   2.0764454e-01  -7.1497509e-01
   9.5084483e-01  -6.5250904e-01
  -7.5298710e-02  -4.6700568e-01
  -1.7404141e-01  -7.8944409e-01
  -5.2452977e-02  -8.8915452e-01
  -2.1046589e-01  -4.0637149e-01
   7.3537980e-01  -8.0530732e-01
  -7.6115003e-02  -7.3512188e-01
  -9.7176695e-01  -6.2480781e-01
  -3.1841366e-01   6.3586712e-02
  -5.6313960e-01  -1.6411816e-01
  -1.6352761e-01  -9.1092633e-01
  -9.8452665e-02  -9.5085970e-01
  -1.7299735e-01  -7.3667648e-01
  -5.3015107e-01  -1.3901324e+00
  -1.0373732e-01  -4.2851320e-01
   6.1011281e-02  -1.1720113e+00
   3.2512240e-01  -7.8321671e-01
   4.9748872e-01  -1.2495175e+00
   3.6035005e-01  -1.0931801e+00
  -1.1508121e-01  -1.1820798e+00
   1.2797441e-01  -1.1247459e+00
   2.2048290e-01  -9.0163613e-01
   5.9173911e-01  -7.0687007e-01
   9.2921358e-01  -8.2174918e-01
   1.0091933e+00  -3.7186189e-01
   4.6247832e-01   1.5477837e-01
  -9.2581155e-01   2.8187549e-01
   6.7106006e-01  -5.1941407e-01
  -5.5517568e-02  -2.8266507e-01
   1.1945480e-01  -8.0956850e-01
  -1.9688221e-01  -5.8815280e-01
   1.0724012e-01  -2.9037841e-01
  -9.3506413e-02  -2.1718050e-01
  -5.2008933e-01  -3.2758577e-01
   2.1435623e-01  -8.2086845e-01
  -3.2288747e-01  -7.1822985e-01
  -4.6908827e-01  -6.7715317e-01
   2.2217822e-01   8.6547096e-01
   1.0327609e-02   3.9728358e-02
  -2.1500094e-01  -7.1870033e-01
  -3.5111923e-01  -3.1109035e-01
   1.0953633e-01  -1.1377154e+00
   5.0245497e-02  -6.7129845e-01
  -8.0666085e-02  -4.8316080e-01
  -4.6593346e-01  -1.7680742e-01
  -9.5996948e-02   2.5891555e-01
   1.3417110e-01   9.4408129e-01
  -2.0018130e-01  -7.9300106e-02
   2.3893549e-01  -1.3898782e+00
   5.5748500e-01  -1.4454243e+00
   3.1064599e-01  -6.9019339e-01
   2.6646648e-01  -1.0585191e+00
  -4.9109374e-01  -1.5130219e+00
   8.2480986e-02  -1.2181911e+00
  -1.9547448e-01  -1.4663244e+00
   4.5709567e-02  -1.4557980e+00
   1.0324561e+00  -2.6697016e-01
   7.1769365e-02   3.0837904e-02
   2.0491216e-01  -1.0656635e+00
   4.8136518e-01  -8.1427703e-02
  -5.4469588e-01   1.2763009e-01
  -5.1873313e-01  -1.1552145e+00
  -5.5669607e-01  -1.0740789e+00
   7.9237241e-02  -1.8398829e+00
   8.1977421e-02  -2.1393863e+00
  -6.0988154e-01  -1.0713981e+00
   2.6587983e-01  -7.4483879e-01
  -9.7604331e-02  -2.3766841e-01
   1.6439302e-01   2.9739789e-03
  -3.0232743e-01   2.1461506e-01
   3.1523199e-01   3.3383773e-02
  -2.2442379e-01   4.8897477e-03
  -4.9138143e-01  -8.1025677e-01
  -2.2738935e-01  -6.5277662e-01
  -2.3862326e-01  -8.7067651e-01
  -2.8081871e-01   8.5741039e-01
  -4.2904408e-01  -5.2874026e-01
  -2.9063900e-01  -5.8398252e-01
   5.8689609e-01  -1.0159918e+00
   3.2976279e-01  -8.6370504e-01
  -2.8962347e-01  -1.3752053e+00
   2.8386866e-01  -1.3421417e+00
   2.3070666e-01  -1.2706842e+00
  -2.2299351e-01  -8.5248602e-01
   2.9781259e-01  -1.5920893e+00
   2.6778931e-01  -9.3777833e-01
   6.9810051e-01  -7.6875753e-01
  -2.6660345e-01  -8.9059542e-01
   4.3941282e-01   1.9689976e-01
  -3.1713139e-01  -1.1248232e+00
  -2.7835473e-02  -5.8277510e-01
   4.2319676e-01   1.0477200e+00
  -1.8059239e-01  -1.3380671e-01
  -3.1476878e-02   9.2432135e-01
  -6.6809403e-01  -9.4594295e-01
  -4.0980423e-02  -8.3295780e-01
  -2.1745111e-01   5.7135895e-01
  -1.4555583e-01  -9.2763429e-01
   6.2176633e-01  -1.4814953e+00
  -2.3829127e-01  -7.5025561e-01
   4.9392642e-01  -1.4386825e+00
   1.5570992e-01  -1.3656114e+00
  -4.2973003e-01  -7.1418968e-01
  -4.5911857e-01  -7.0421857e-01
  -4.1644569e-01  -1.4463201e+00
  -6.3354246e-01  -1.7568616e+00
   1.0616313e-01   6.5733959e-01
  -2.8395483e-01  -3.0997570e-01
   2.3651039e-01   3.6085057e-01
   6.0011619e-01   2.0792558e-03
   1.2800019e+00   1.3617303e+00
  -1.8811542e-01   1.1614792e+00
  -2.8587500e-01   1.0414939e+00
  -1.2596341e+00  -2.8781446e-01
   4.4324142e-02   4.4494877e-01
  -8.3640658e-02   6.8154107e-01
   2.3530044e-01  -1.1076879e+00
   7.5946652e-01  -1.3678944e+00
   2.1660323e-01  -9.6202621e-01
  -3.4947575e-01  -1.0368863e+00
  -5.0613042e-01  -1.7378807e+00
  -1.2108690e-01  -2.5513375e+00
  -2.0631662e-01  -2.5100429e+00
   2.6574959e-01  -2.6251452e+00
   2.7917264e-01  -6.2256206e-01
   4.7256969e-01  -1.5228273e+00
   7.2708866e-01  -1.9563349e+00
   4.3407775e-02   7.7186175e-01
  -2.4612820e-01  -6.6367572e-01
  -3.2785831e-01  -6.1839275e-01
  -5.7300812e-01  -3.1806416e-01
  -6.5772893e-01  -1.2940113e-01
   6.2546284e-01  -1.4921546e+00
  -8.4342552e-01  -4.3919052e-01
  -6.5746620e-01  -3.8807854e-02
  -9.6443081e-02  -6.2612495e-01
  -2.0108018e-01  -9.0797804e-01
   1.0566583e-01  -1.1633047e+00
  -2.2188872e-01  -1.0460489e+00
   3.2926512e-01  -6.8730832e-01
   9.1951910e-01  -5.7801341e-01
   1.0735718e+00  -8.4388099e-01
   7.2813477e-01  -4.2517311e-01
  -9.0556393e-01  -9.2491012e-01
  -4.2149809e-01  -1.4118408e+00
   6.4959605e-01  -1.6126020e-01
   6.4988182e-01  -1.8168418e+00
  -8.6251656e-01  -1.3419580e+00
   2.1826471e-01  -1.8188079e+00
  -2.4046987e-01  -3.0502408e-01
   7.7358772e-02  -1.3851080e-01
  -5.2518182e-01  -3.9399238e-01
   3.5339721e-01  -1.3321422e+00
   5.3117503e-01  -1.5790916e+00
  -1.2366772e-01  -1.3631977e+00
   6.9876014e-01  -1.0818189e+00
   3.8952279e-01  -5.8969687e-01
  -4.8905854e-01  -6.9759042e-01
   1.5669257e-01  -1.2408231e+00
   1.1028686e+00  -1.0579758e-01
   2.8469678e-01  -7.8696004e-01
  -6.2090251e-01  -2.7772372e-01
   7.8559767e-01  -1.0937916e+00
  -1.3047753e-01  -7.4321609e-01
   3.2771357e-01  -6.2699953e-01
   4.5793267e-02  -8.8380126e-01
  -3.8262437e-01  -9.4782823e-01
  -4.2796405e-01  -1.0136881e+00
  -2.5780136e-01  -9.1698256e-01
  -5.4744637e-01  -6.9317372e-01
  -2.9121427e-01  -8.6934868e-01
  -7.3240502e-02  -2.6528198e-01
   2.8308553e-02  -1.2179986e+00
   1.1973839e+00   9.6463857e-01
  -6.3991684e-01  -9.3573295e-01
  -5.2759361e-01  -1.4314854e+00
  -8.2780850e-01  -6.5913032e-01
  -3.0647365e-01  -1.1869261e+00
  -1.5403042e-01  -1.2772710e+00
  -2.6211970e-01  -1.0842042e+00
   5.2067961e-01  -9.7266598e-01
  -9.0698312e-02  -1.4427050e+00
  -4.4705064e-02  -1.2037741e+00
   2.2340113e-01  -1.1146972e+00
  -2.6060562e-01  -2.6914716e-01
   1.3563114e-01  -9.5933018e-03
   1.1899526e-01  -1.7346200e-01
   9.1786067e-01  -5.6373286e-01
  -7.2579741e-01  -5.8654235e-01
  -4.7972426e-01  -1.4485463e+00
  -7.3828831e-01  -1.4834652e-01
  -4.1997830e-01  -3.0261678e-01
   7.1336049e-01  -1.0000067e+00
   5.3853168e-01  -5.9908991e-01
   1.0180175e+00  -2.3382357e+00
  -3.7859398e-01  -1.2089273e+00
  -1.5342310e-01  -1.6825979e+00
   2.2448531e-02  -1.8444371e+00
   1.6349565e-01  -7.0424102e-01
  -1.3209091e-01   9.7081407e-03
   5.4290798e-01   1.1683197e-01
   2.5286707e-01   1.9100118e-01
  -2.2373263e-01  -1.1636910e+00
   1.6437427e-01  -2.8259494e-01
  -1.1382135e+00  -7.9925692e-01
   2.8073166e-01   1.6924737e-01
   6.6704579e-02  -1.3097650e-01
  -4.5165227e-01  -8.9033098e-01
   8.1505125e-02  -2.4193036e-01
  -2.5680800e-01  -8.7995988e-01
   4.2706837e-01  -5.2414161e-01
  -1.2517820e+00  -1.3747749e+00
  -1.6106676e+00  -1.5505932e+00
  -3.2263250e-01  -1.4181072e+00
   8.3843435e-01  -9.8460948e-01
   1.3446152e-01  -5.2490878e-01
   5.8599420e-01  -8.0748682e-01
   6.2095194e-01  -2.5726737e-01
   7.5830526e-01  -4.5051296e-01
   1.0732245e+00  -4.4314440e-01
  -3.5709609e-01   9.9752016e-02
   3.2624232e-01  -1.2192968e+00
   4.8635574e-01  -6.5619472e-01
   1.5548495e-01  -1.4183637e+00
  -1.5561509e-01  -1.3465685e+00
   4.6928498e-02   3.1429678e-01
  -6.5542095e-01  -4.5150281e-02
   1.6957234e-01  -9.0260547e-01
  -1.1346378e-01  -1.5508084e+00
   6.4460409e-02  -1.6425735e+00
   2.2905741e-01  -1.4329101e+00
   2.8882764e-01  -4.5920069e-01
  -5.7693987e-02  -6.0052994e-01
   7.1079354e-02  -1.8321805e-01
  -6.5531184e-01   5.6624308e-01
   1.5659307e-01  -7.2303691e-01
   1.2212412e+00   4.6023161e-01
   4.2688639e-01  -8.4381913e-02
   4.4957959e-01  -3.7541912e-01
   4.1920921e-01   3.8839599e-01
  -2.4460670e-01  -4.7572742e-01
  -5.4669202e-01  -8.4521119e-01
   6.5128483e-01  -3.7962602e-01
  -1.5332458e-01  -8.9619392e-01
  -5.1555680e-01  -1.2946060e+00
  -1.0564361e+00  -1.1764619e+00
  -1.4789749e-01  -8.7712955e-01
  -1.1150431e-01  -8.1369634e-01
  -5.0308902e-01  -1.1304328e+00
   1.4893686e-01  -4.7474850e-01
   2.6118947e-01  -8.1639747e-01
  -4.3295700e-01  -7.0733978e-01
   1.3373646e-01  -8.4983624e-02
  -1.7401213e-01  -5.1015162e-01
  -4.5056252e-01   4.1906707e-01
   9.0528272e-02  -5.4788583e-01
  -1.0306266e+00  -3.2718467e-01
  -4.6094041e-01   8.6140491e-01
   7.4469301e-01  -1.1037781e+00
  -3.9296271e-01  -3.1305036e-01
  -9.2368054e-02  -3.7910689e-01
  -2.8983338e-01  -5.0597697e-01
   1.7058548e-01  -1.2479874e+00
   6.8953537e-01  -8.9076443e-01
   1.0127983e-01  -1.8443168e+00
   5.7182758e-01  -2.0704170e+00
   5.2285622e-01  -2.7097591e+00
   1.2802445e-01  -5.4475674e-01
   4.9546998e-01   2.7626563e-02
   6.4626183e-01  -6.3654764e-01
   4.8194293e-01  -8.5382899e-01
   1.5466532e-01  -8.0613045e-01
  -2.2911617e-01  -7.1867828e-01
  -5.5249970e-01  -6.4486116e-01
  -5.7304433e-01  -9.5991204e-01
  -2.4030219e-01  -1.0407930e+00
  -5.9380760e-01  -6.7426156e-01
  -2.1739116e-01  -9.8994255e-01
   2.2835621e-01  -6.6157604e-01
   3.1870518e-01  -1.0900536e+00
   9.7032754e-01  -9.1416981e-01
  -1.0175923e+00  -9.7292137e-01
  -5.4662841e-01  -6.6037960e-01
  -4.3617629e-01  -1.2520362e+00
  -4.5812835e-02  -1.4399736e+00
  -3.8104211e-01  -1.3613116e+00
   1.3335060e+00  -3.9714513e-01
  -5.5422657e-01  -1.0672360e+00
  -3.6807574e-01  -9.6424840e-01
  -1.6861810e-01  -1.0998403e+00
  -5.1661348e-01  -5.3817133e-01
   1.0300576e+00  -6.6335687e-01
   8.0920041e-01  -5.0590798e-01
  -2.0820075e-01  -7.8958775e-01
   5.2630230e-02  -7.7689570e-01
   4.4252286e-01  -4.5351055e-01
   6.8781666e-01  -1.5283581e-01
   9.5781137e-01  -2.4923771e-01
   4.1753420e-01  -3.1080711e-01
  -7.4622257e-01  -1.1626910e-01
   3.8802708e-01  -2.1220165e-01
   3.1721561e-01  -8.3447367e-01
  -2.5535043e-01  -7.0929819e-01
  -1.5837160e-01  -5.3740911e-01
   2.2717436e-01  -5.9243211e-01
   6.5635157e-01  -5.0044017e-01
  -8.5987357e-01  -4.4169636e-02
  -1.2246459e+00   2.1371814e-02
  -8.4998958e-01  -4.3303225e-01
  -6.4268045e-01  -8.7561490e-01
  -9.4389427e-02  -1.3405551e+00
  -5.1664548e-01  -6.0736826e-01
  -3.4122063e-01  -5.5696360e-01
   1.6694748e-01   3.8059719e-01
   1.7339676e-01  -1.3934445e+00
   1.9613621e-01  -1.7126364e+00
  -1.9013677e-01  -1.5239561e+00
  -2.5361403e-01  -9.9982702e-01
   2.3780384e-01  -1.1506676e+00
   1.9056589e-01  -2.0439305e-01
   2.8276868e-01  -2.2576362e-01
  -2.2824201e-01  -4.1610256e-01
   2.7026810e-01  -1.0066800e+00
   1.7208526e-01  -2.4159061e+00
   2.3579746e-01  -2.3333836e+00
   3.4115912e-01  -1.7127457e+00
  -3.4972070e-01  -4.4269027e-02
  -2.7476318e-01  -3.6333364e-01
   2.7860469e-01  -2.1402940e+00
   2.4220479e-01  -1.5561679e+00
  -2.4335494e-01   5.5448793e-01
   3.0168838e-01  -1.8339656e+00
  -1.0244910e-02  -2.1027984e+00
   4.1565626e-02  -1.4111843e+00
   5.9924891e-02  -3.5107756e+00
   3.6655145e-01  -2.5642014e+00
  -5.8612789e-03  -2.6145602e+00
   4.2048660e-01  -3.1998495e+00
   1.4854202e-01  -3.2584316e+00
  -3.9942190e-01  -6.4347656e-01
  -1.9755771e-01  -2.5008151e+00
  -1.8989650e-01  -1.4418424e+00
   5.6060432e-02  -8.3313484e-01
  -2.4480778e-01  -1.9083742e+00
   6.2335298e-02  -6.5441121e-01
  -1.1908725e-01  -1.4179881e+00
  -2.2154102e-01  -1.3941264e+00
   4.9778199e-02  -1.0868820e+00
  -9.5197768e-02  -1.3017625e+00
   1.6029492e-01  -1.6349012e-01
  -1.2729722e-01  -7.5770791e-01
  -1.6100878e-01  -6.0454728e-01
  -1.4739989e-01  -1.2789121e+00
  -6.1691145e-01  -2.2787822e+00
  -5.4996822e-01  -2.0401766e+00
  -1.6236578e-02  -1.8286327e+00
  -4.0413072e-01  -2.0185606e+00
   5.4538997e-01  -2.6764819e-01
   4.6714721e-01  -8.4853784e-01
  -2.9182560e-01  -1.9093130e+00
   8.1938189e-01   3.3082359e-01
   6.4627700e-01  -1.4851453e-01
   6.8687261e-01   2.6920467e-01
  -6.1107413e-01  -1.2095163e+00
   2.3961354e-01  -4.5801651e-01
  -4.0919448e-01  -7.2704968e-01
   5.0127090e-01  -1.1962897e-01
  -7.2550281e-01  -6.9962269e-01
   5.9517821e-01   2.5381074e-01
   1.2216429e-01   3.6551033e-01
   5.2464107e-01   3.9489898e-01
  -5.2079961e-02  -4.7874987e-01
  -5.9166222e-01  -5.7727482e-01
   2.1350826e-02  -6.0408994e-01
   9.8254658e-01  -1.3350155e-01
  -7.2268207e-01  -6.0813947e-01
  -4.5209107e-01  -1.5688178e-01
  -5.2957467e-01  -3.5098409e-01
   4.2022338e-01   2.3503290e-01
  -5.5474356e-01  -8.7731773e-01
  -5.9763955e-01  -1.4736338e+00
  -8.0617310e-01  -4.9401688e-01
  -7.2145199e-01  -8.5651570e-01
   1.6772186e-01  -7.4493520e-01
  -2.5697785e-02  -2.7930457e-01
  -9.8076496e-01  -2.0821374e+00
  -2.3482346e-01   1.4269903e-01
   1.0419138e-01  -1.1894940e+00
  -4.6382168e-01  -1.1624257e+00
   1.9954874e-01  -6.2154390e-01
  -6.7768721e-02  -9.4121504e-01
   2.8429121e-01  -1.4714618e+00
   9.8860362e-02  -1.0454380e+00
   9.8349935e-01  -5.6226042e-01
   6.1675123e-01  -1.2388133e+00
   1.3340781e+00   2.1592513e-01
   6.6394258e-01  -1.2224817e+00
  -7.1558491e-01   4.3009937e-01
   2.9185578e-01  -1.6234303e-01
  -5.2056365e-01   2.1626344e-01
  -3.6941004e-01  -2.6517666e-01
  -5.5672079e-01   1.0110421e-01
  -1.5156012e-02  -7.3476029e-01
   5.6589279e-01  -3.9292671e-01
  -4.2653971e-01  -2.2201218e-01
   9.7084352e-01  -1.0088785e+00
   8.1499847e-01  -1.1319600e+00
  -1.0226809e+00   5.2888247e-01
   6.0984506e-01  -1.1619725e+00
   1.4932717e-01  -9.9148338e-01
   5.1217343e-01  -8.8212511e-01
  -1.3856898e-01  -5.3799819e-01
  -3.2961299e-01  -1.3156381e+00
   1.7990179e-01  -3.8959123e-01
  -6.6008695e-01  -6.3327897e-01
  -1.3096020e-01  -1.0705197e+00
  -5.6183136e-01  -3.4883057e-01
  -3.8577119e-01  -2.9321913e-01
   1.0876382e-01   6.2989295e-01
   1.4467446e-01  -1.0957626e+00
   1.7373443e-01  -1.4025694e+00
  -2.1274372e-01  -1.2124020e+00
  -2.9465451e-01  -7.2612170e-01
   2.0189291e-01  -8.6983705e-01
   1.4311941e-01   6.4545319e-02
   2.9042908e-01   5.8416536e-02
  -3.6691990e-01  -2.4402280e-02
   2.3331573e-01  -7.2486775e-01
   2.2712961e-01  -2.1384069e+00
   2.2397946e-01  -2.0051160e+00
   3.4177398e-01  -1.3935348e+00
   5.2415494e-01  -1.6854178e+00
   3.4341237e-01  -6.6111420e-01
   2.6448119e-01  -5.4906585e-01
   2.0487887e-01  -8.2973381e-01
  -9.1306685e-01  -4.2462326e-01
  -6.0950582e-01  -3.8390848e-01
   8.7767704e-02  -6.4966533e-01
  -8.1465753e-02  -2.7645081e+00
   3.4097316e-01  -3.6271067e-01
   9.4240572e-03  -1.2078724e+00
  -1.4850910e-01  -1.4109785e+00
   5.0376241e-01  -6.6301567e-01
   2.6968205e-02  -1.1804253e+00
   2.7039839e-01  -1.0881273e+00
   5.4643709e-01  -1.3603633e+00
  -1.0850938e-01  -1.4731126e+00
  -2.0221401e-01  -1.7311582e+00
  -5.3523253e-01  -2.1800598e+00
  -5.5369584e-01  -8.9915012e-01
  -5.8886047e-01  -1.4990866e+00
  -8.1056402e-01  -5.1538439e-01
  -7.2095968e-01  -8.7934035e-01
   1.7037260e-01  -7.6422001e-01
  -2.6930449e-02  -2.9739042e-01
  -9.7059912e-01  -2.1051168e+00
  -2.4129673e-01   1.2118604e-01
   1.0112258e-01  -1.2413124e+00
  -4.5951037e-01  -1.1843636e+00
   2.3155473e-01  -6.4759530e-01
  -2.1761853e-02  -1.0227572e+00
   3.0859560e-01  -1.4878057e+00
   1.6880400e-02  -1.0786622e+00
   1.0032722e+00  -5.0781480e-01
   5.5195380e-01  -1.2649246e+00
   1.3008369e+00   1.9338714e-01
   7.0958975e-01  -1.1980968e+00
  -2.2556868e-01  -5.4475135e-01
  -1.0136403e+00  -4.2988872e-01
  -1.0396079e-02  -3.4332457e-01
  -8.1774697e-02  -1.3070262e+00
  -6.1592546e-01  -9.5753062e-01
   5.8868586e-01  -1.4607860e+00
   4.0415117e-01  -1.5996311e+00
  -1.0448166e+00  -7.3848149e-01
   1.4246186e-01  -1.3298234e+00
  -7.3374119e-01  -6.4827251e-01
  -7.3224859e-01  -9.4146914e-01
   1.0932997e+00  -1.0377835e+00
   1.0550064e+00  -1.1281708e+00
   1.1745067e+00  -9.1010283e-01
  -2.8053850e-01   1.3063798e-01
   7.0325137e-01  -7.4008300e-01
   3.1705832e-01  -9.7345164e-02
   3.3613495e-01   7.6897737e-01
  -6.5887619e-01  -2.0531223e-01
   1.8689402e-01  -4.2899974e-01
  -3.6487354e-01  -6.3071740e-01
   8.6968522e-01  -6.0600122e-01
   7.1812842e-01  -6.9227810e-01
  -1.5738199e-01  -3.2431694e-01
  -9.6556284e-01  -1.3729135e+00
   2.0468611e-01  -6.0027517e-01
   1.1380306e-01  -1.0103305e+00
  -5.2030845e-01  -1.9407963e+00
  -1.6011724e-01  -9.8551810e-01
  -3.4198272e-01  -9.4938309e-01
   6.2740321e-01  -9.7771467e-01
   2.0911302e-01  -1.5313712e+00
   6.7861843e-01  -1.3132469e+00
   7.3559874e-01  -7.8627033e-01
   5.3787590e-01  -9.6625322e-01
  -7.4841015e-01   6.1878233e-01
  -1.0300130e+00   2.3207064e-01
   7.9030522e-02  -1.0572176e+00
  -3.2901651e-01  -8.7161939e-01
   8.8304173e-01  -1.5690686e+00
   8.8121235e-01  -3.9683604e-01
  -2.3664004e-01  -1.7939959e+00
  -5.9539599e-01  -2.9390927e-01
  -1.2556911e+00   3.0623032e-02
  -4.3672711e-01  -2.5445819e-01
   1.3789199e+00  -8.7730090e-01
   1.1450798e+00  -1.1142254e+00
   8.4596483e-01  -9.3133617e-01
   3.6346488e-01  -2.2080965e-01
  -1.1137383e-01   5.1547735e-01
  -5.5823902e-01  -4.9207548e-02
  -6.9376770e-01  -5.7588126e-01
  -4.5455763e-01  -1.1557753e+00
  -9.8321961e-01  -1.2326069e+00
  -1.2052183e-01  -1.0711748e+00
  -5.4061856e-01  -1.0519971e+00
  -4.4961832e-01  -8.4707462e-01
  -3.2748917e-01  -1.0038883e+00
   6.3268246e-01  -1.1070849e+00
  -1.6051469e-01  -7.5515317e-01
   1.0571019e+00  -1.5153854e-01
  -1.0232934e+00  -5.1845364e-01
   3.5877423e-01  -5.4193870e-01
   2.2195588e-01  -9.2036565e-01
   2.0265144e-01  -8.6374061e-01
   4.9239721e-01  -2.1915682e-01
   4.6431329e-01  -3.1955004e-01
   5.3995205e-01  -2.2856533e-01
   5.3094071e-01  -7.3458661e-01
  -4.5253415e-01  -1.2295080e+00
   2.8448164e-01  -8.4677200e-01
   2.8846122e-01  -9.0797471e-01
   3.2083938e-01  -6.1220289e-01
   1.8404953e-02  -6.1161085e-01
  -4.6012170e-01  -1.1021329e+00
  -3.3131110e-01  -5.1851882e-01
  -4.8300518e-01  -4.7257294e-01
  -9.4720653e-01  -1.0226182e+00
  -1.0489933e+00  -1.3801600e+00
   6.5189532e-01   9.5189379e-01
  -9.4506205e-02   6.2810375e-01
  -1.6871620e-01   8.3505641e-01
   4.1529020e-01   8.4532132e-01
  -3.7140627e-01  -8.8480560e-02
   1.5288394e+00   4.5814311e-01
   5.2648093e-02  -1.7747974e-01
  -3.8443627e-01  -2.3568711e-01
  -2.5886022e-01  -5.7114101e-01
  -6.0935838e-01  -1.1116070e+00
  -3.5017690e-01  -9.1988357e-01
   4.5102023e-01  -4.1352291e-02
  -6.6499763e-01  -1.2300328e+00
  -5.7143804e-01  -1.1265945e+00
   3.7420290e-01  -1.1291003e+00
   5.4176570e-01   7.4082110e-01
   3.7183577e-01   8.6355994e-01
   3.5326213e-01  -3.0151596e-02
   5.3529547e-01   1.1905853e+00
   3.2104601e-01   2.5184009e-01
   2.2777712e-01  -8.3507209e-02
   2.6433804e-01  -8.6977210e-01
  -2.4150259e-01   2.1411001e-01
  -4.9103881e-01  -2.0428811e+00
   1.6278039e-01  -2.7736990e-01
  -7.0032778e-01  -2.6564146e+00
  -2.5705033e-01  -1.7633244e+00
   7.8648249e-01  -1.8860174e+00
  -1.4969404e-01  -1.4521671e+00
  -3.5488298e-01  -1.1440369e+00
  -5.6653842e-01  -1.0676250e+00
  -2.5267842e-01  -5.9377517e-01
  -5.5086973e-01  -2.7867821e+00
  -2.7938733e-01  -3.4576108e-01
  -2.9794912e-01  -5.6521138e-01
   6.3912859e-01  -1.3361178e-01
  -3.7088356e-01   3.4968049e-03
   5.3611693e-01  -9.5941717e-01
   1.6025617e-01  -1.9818774e-01
   7.5370013e-02  -1.3989136e+00
   2.6563127e-01  -1.2403632e+00
  -3.9523277e-01  -8.5724843e-01
  -5.0186294e-01  -6.1116100e-01
  -1.4130353e-01  -8.2331514e-01
   7.0016640e-02  -8.8019599e-01
  -8.0523204e-01  -7.0805792e-01
   8.6904017e-03  -8.3152315e-01
   6.6788465e-01  -1.3383835e+00
   3.6875661e-01  -9.9860770e-01
   2.9107943e-01  -2.1296850e-01
   5.2781821e-01  -1.2181881e+00
   1.0115745e+00  -6.5104993e-01
   2.3423962e-01   1.6032008e-01
  -4.1117292e-01   1.0924598e-01
  -1.5247726e-01  -5.1143497e-01
  -2.2742243e-01  -1.1039168e+00
  -5.5835524e-01  -1.7454967e+00
  -6.5126973e-01  -1.6406726e+00
  -6.4014204e-02  -1.3706173e+00
  -1.0061101e+00  -1.5421642e+00
  -8.7704223e-01  -1.3102976e+00
  -1.0311714e+00  -1.0882187e+00
  -8.4185096e-01  -1.0198804e+00
   1.1637587e+00   8.0158918e-01
   1.2497726e+00   8.0995149e-01
  -2.5619699e-01  -9.7428428e-01
   9.7116765e-01   2.0637363e-01
  -1.2215199e+00  -6.2937082e-01
  -1.5968060e-01  -6.7238011e-01
  -8.5490319e-01  -9.1254343e-01
  -4.8658476e-01  -8.4714322e-01
   1.1820987e+00  -5.9724550e-01
   8.1944482e-01   3.7469692e-01
   1.3488176e+00  -2.1555192e-01
   5.6483942e-01  -9.2038268e-01
   4.0024179e-01  -8.8851056e-01
   1.0406719e+00  -1.1980822e+00
   6.1656535e-02  -3.8996215e-01
  -4.5918541e-01  -8.0508693e-02
  -1.8912592e-01  -1.0558876e+00
  -7.1453273e-01   1.0657981e-01
   6.3682473e-01  -8.6179450e-01
   5.9030385e-01  -1.2874833e+00
  -7.3537882e-01   5.2650726e-01
  -2.5915521e-01  -7.0597300e-01
   3.8945651e-01  -1.4329367e+00
  -2.7138340e-01  -7.4186182e-01
  -7.4658308e-01   2.1572442e+00
  -5.4967999e-02  -1.9051729e+00
  -4.5444624e-02  -1.7149206e+00
  -2.0823759e-01  -1.9107277e+00
   5.2701839e-01  -6.9611902e-01
   6.3031108e-01  -8.4011995e-02
  -2.8851074e-01  -1.1773905e-01
  -3.6635647e-01   1.1392982e+00
   7.7111704e-01  -2.7507391e-01
   4.1313084e-01  -8.8942208e-01
  -2.4845124e-01  -9.6820018e-01
   2.9406753e-01  -7.4032946e-01
   2.0615059e-01  -9.5865256e-01
  -5.0812254e-01  -8.2964805e-01
  -6.3223568e-02  -1.0169064e+00
  -2.0845197e-01  -1.2255636e+00
  -6.4341410e-01  -4.1814852e-01
  -4.3070296e-01  -4.5322724e-01
   1.5178349e-01  -9.0246043e-01
  -2.3634538e-01  -7.8665777e-01
  -8.8592793e-02  -1.1365320e+00
  -1.2912336e-01  -1.6489696e+00
  -2.6708585e-01  -1.4116959e+00
   1.0221611e-01  -4.8285097e-01
  -4.9282514e-01  -1.1369450e+00
   6.7960067e-01   1.8684074e-01
   5.4655187e-02  -2.2084357e-01
  -3.3055039e-01  -9.0443787e-01
   3.1365838e-01  -5.3352473e-01
   2.3748041e-01  -8.5555205e-01
  -5.4212361e-02  -1.0442585e+00
   1.5457028e-02  -7.9390925e-01
  -1.3830083e-02  -9.4579833e-01
   2.7515125e-01   5.6275690e-02
  -5.5714719e-01  -1.4450670e+00
  -1.9103648e-01  -1.7457066e+00
   2.0632157e-01   1.0558146e+00
   2.3986304e-01  -1.2796458e+00
   3.7555424e-01  -2.0919760e-01
  -1.5547361e-01  -8.0648802e-01
  -4.3084956e-01  -6.5129081e-01
  -8.5158878e-01   6.4262399e-01
  -2.3663862e-01  -7.3531627e-02
  -9.0926467e-01   4.4988789e-01
   2.4252568e-01  -6.9522144e-01
  -4.4485863e-01  -5.1433689e-01
  -2.3161286e-02  -1.6544124e+00
   2.1449475e-02  -1.5690451e+00
  -5.8899214e-02  -1.3293929e+00
   6.3522706e-01  -1.0311031e+00
  -1.2894708e-01  -1.2409610e+00
   2.2424014e-01  -2.0401802e+00
   2.3518721e-01  -1.6906367e+00
   7.6213344e-01  -1.9122622e+00
   7.4336421e-01  -2.0068356e+00
  -1.0134787e+00  -7.0260716e-01
  -1.2265413e+00  -8.2053949e-01
  -1.6678421e+00  -5.6933964e-01
  -1.8414939e+00  -2.6446113e-01
  -4.3723273e-01  -3.1011973e-01
   9.7148355e-01  -7.5791960e-01
   3.8928086e-01  -8.3649759e-01
  -8.7154222e-01  -4.7446690e-01
   1.3009514e+00  -1.2243553e+00
   1.2882754e+00  -1.2317485e+00
  -8.6792173e-01  -1.0933763e+00
  -3.3448817e-01  -8.3737322e-01
   6.8787764e-01   1.1377110e-02
   7.4176710e-01  -9.6399889e-01
   1.2618888e+00  -2.4338796e-01
   1.6190161e+00  -7.2664209e-02
   5.7304890e-01  -2.2282630e+00
   6.4123894e-01  -2.0092056e+00
   1.1502442e+00  -1.6744528e+00
  -4.7532910e-01  -8.9024724e-01
   9.7211471e-01  -2.1943896e+00
   3.4949545e-01  -2.2821116e+00
   6.7540908e-01  -1.0790044e+00
   8.8780605e-02  -6.8037567e-01
  -2.6886886e-01  -6.9323288e-01
   7.6207499e-01  -1.7357685e+00
   6.0246856e-01  -1.9634485e+00
   7.1184610e-01  -1.5011214e+00
   1.0953682e-01  -2.6987947e-01
  -3.6035396e-01  -6.1546556e-01
   2.1002730e-01  -1.0469602e+00
  -4.0916594e-01  -1.1531338e-02
  -2.5743218e+00  -3.1276116e-01
  -2.7582460e+00  -1.3600534e-01
   5.8773419e-01  -1.8108804e+00
   1.0226845e+00  -1.9103289e+00
   2.6611549e-01  -1.5149363e+00
   3.6605179e-01  -1.6170971e+00
  -6.0600999e-01   3.6883013e-01
   2.2824128e-01  -1.3089282e+00
  -5.1407193e-01   1.1998755e+00
   6.4269570e-01  -1.6297352e+00
   2.8086550e-01  -1.0328315e+00
  -1.2243181e-01  -2.5239623e+00
  -1.9060186e-01   9.3061573e-01
  -6.2166742e-02   1.7780840e+00
  -6.3376940e-01  -2.6361706e+00
   1.2621061e-01   1.0896209e+00
  -1.0592608e-01   1.1414169e+00
  -1.2856212e+00  -2.4236527e+00
   1.7208404e-01   1.0268547e+00
  -1.1109099e-01   8.9087677e-01
   2.4510000e-01  -1.4134792e+00
   2.3250266e-01  -6.8256910e-01
  -1.4342019e-01  -1.3187072e+00
   1.8141229e-01  -1.6065026e+00
   2.4246204e-01  -1.5096692e+00
  -8.3216276e-01  -1.2539181e+00
  -4.5181567e-01  -1.1573760e+00
   7.2080857e-01  -1.8320567e+00
   6.2624595e-01  -1.6695124e+00
   5.0123210e-01  -1.5726100e+00
   2.1022660e-01  -1.4717691e+00
   5.9727462e-01  -8.5679301e-01
  -6.7598952e-01   1.8120460e+00
  -4.0104062e-01   1.6360305e+00
  -1.0506914e+00  -4.1670418e-01
  -6.3137716e-02   1.5111246e+00
  -5.8259268e-01  -2.2808882e+00
  -4.3988580e-01  -2.8873595e+00
  -3.1937037e-01  -1.2805605e+00
   6.1343143e-02  -8.6225485e-01
  -1.0448504e-01  -3.4173455e-01
   2.1689793e-01  -6.8405825e-01
  -1.1611101e-01  -7.0404286e-01
   1.3816909e-01  -7.6511666e-01
  -2.1143160e-01  -9.5894860e-01
  -1.6552193e-02  -1.2805850e+00
  -4.0964320e-02  -1.5437798e+00
   2.5664994e-01  -1.2634587e+00
  -9.0947129e-02  -1.1036673e+00
   1.8036435e-01  -1.1985189e+00
   3.4767592e-01  -9.2304222e-01
   3.1669640e-01  -2.7281890e-01
   4.0454337e-01  -4.0867560e-01
  -5.7533438e-01   1.0285410e-01
  -8.4949067e-01  -1.7500617e-01
  -2.3387311e-01  -8.8225308e-02
  -5.8523549e-01  -1.4924001e-01
  -1.3197943e-01   4.7562812e-01
  -5.5685711e-01  -7.6265530e-01
   3.9485769e-01  -9.8003183e-01
   6.8450017e-02  -2.4630607e+00
  -2.8332883e-01  -1.9836373e+00
  -6.7286906e-01  -1.8458651e+00
  -6.5866083e-01  -1.7572366e+00
   4.9076141e-01  -8.2430830e-01
   5.7372658e-01  -8.3998823e-01
   1.0407373e+00  -1.1193465e+00
   9.3173496e-01  -1.6441452e+00
   1.4299176e+00  -1.5631569e+00
  -3.8255659e-01  -1.0029683e+00
  -1.8694288e-01  -7.9555925e-01
  -5.1850921e-01  -1.0216387e+00
  -8.8989443e-01   1.3434025e-01
  -1.1737401e+00  -7.0085027e-01
   2.8347923e-01  -4.8992870e-01
  -6.3636544e-01  -8.7265649e-01
   1.9785526e-01  -8.6399027e-01
   4.4178416e-01  -1.1996270e+00
   4.4286464e-01  -9.9395193e-01
   6.9321023e-01  -7.6755999e-01
   2.6158175e-01  -9.7606176e-01
   1.3456001e-01  -7.8887263e-01
   3.6799453e-01  -7.4260533e-01
   5.8212230e-01  -4.5791433e-01
  -6.3427026e-01  -3.0996132e-01
  -4.2072375e-01  -1.9310258e-01
  -5.3662923e-01  -3.9761222e-01
   5.2981247e-01  -1.0386672e+00
  -1.9412750e-01  -5.9821191e-01
   1.0117482e+00  -1.4668431e+00
  -3.7756363e-01   1.1152800e+00
   6.1769683e-01  -7.3400331e-01
  -2.9464667e-01  -4.5667048e-03
   1.7163401e-02  -3.1126247e-01
  -2.6992831e-01  -2.9534916e-01
  -3.0602622e-01  -2.2491503e-01
   7.4865167e-02  -5.4106641e-01
  -8.6310798e-02  -2.9282787e-01
   8.6894025e-01  -1.4810605e+00
   3.0544261e-01  -9.7422337e-01
  -2.3563969e-01  -1.1194342e+00
  -2.7969721e-01  -7.4062266e-01
  -3.9543540e-01  -2.9571130e-02
  -1.3128299e-01  -8.9230442e-01
  -2.9742383e-01  -6.5264273e-01
  -4.9353420e-01  -2.3658731e-01
  -3.2812683e-01  -6.3600992e-01
  -3.4257606e-01  -3.2660312e-01
   2.6422334e-02  -3.1265510e-01
  -3.4417350e-02  -3.0221817e-01
   6.9782968e-01  -3.6220252e-01
   9.7984773e-01  -5.4404358e-01
  -1.8235123e-01  -9.6554660e-01
  -1.7371220e-02  -1.1095423e+00
   7.2831364e-01  -1.1416774e+00
   8.6867689e-01   1.2150011e+00
   1.9092083e+00   2.0127904e-01
   9.9554822e-01  -1.9087582e-01
   9.4337617e-01   2.6851863e-01
  -1.4293304e+00  -6.9711351e-01
  -1.7221950e+00  -3.5016812e-01
  -2.8764450e-01  -6.3996256e-01
  -2.1403189e-01  -2.1910058e+00
  -1.8345041e+00  -5.2647094e-01
  -1.1454322e+00  -2.0402156e+00
  -7.7659297e-01  -2.8204456e+00
   1.9375007e-02  -1.3508616e+00
   1.9009488e+00  -1.4447233e-01
  -5.9752595e-02  -1.2152520e+00
   2.1559918e-01  -1.5888757e+00
   2.8151428e-01  -9.1832762e-01
   3.3523684e-01  -1.6034297e+00
  -9.6497671e-01  -2.7787558e-02
  -1.2999020e+00  -1.5540470e-01
   1.2609555e+00  -1.8225427e+00
   2.1286456e-01  -3.2021867e-02
  -3.1218463e-01  -7.9603529e-01
   1.0653223e+00  -2.0073533e+00
   1.2343443e-01  -1.5473672e+00
   6.5031241e-01  -2.0717501e+00
   9.8984732e-01  -1.9930805e+00
   2.1192063e-01  -2.4969458e+00
   4.1973014e-02  -2.1646080e+00
  -3.8504278e-01  -1.3306471e+00
  -2.9415547e-01  -8.1444033e-01
  -5.4644867e-01  -1.3801398e+00
  -7.5391993e-01  -1.4278953e+00
   7.3994380e-01   1.8895370e+00
   4.7410255e-01   9.5076775e-01
   3.7956008e-01   1.0957686e-01
   8.1552680e-01  -7.7678648e-01
  -6.4944338e-01  -8.8045522e-01
   1.2056586e+00   9.2747201e-01
   1.0314138e+00  -3.9809779e-01
  -8.3659311e-02  -1.3081414e+00
  -2.2443060e-01  -1.2750876e+00
  -2.7737479e-01  -1.2764535e+00
  -2.6860804e-01  -1.2384026e+00
  -8.2263640e-01  -1.8684681e+00
  -1.1343931e+00  -1.9509070e+00
  -1.1856599e+00  -1.7878272e+00
   1.9187148e-01  -1.3789250e+00
   1.1896332e+00  -1.6935587e+00
   9.0774532e-01  -1.4740678e+00
  -4.0866361e-01  -8.1392389e-02
  -5.3736077e-01  -2.5950545e-01
  -1.1569767e-01   1.0765696e-01
   5.3301363e-01  -1.0884305e+00
  -5.5356566e-01  -1.0292852e+00
  -1.9344908e-01  -1.8188954e+00
  -5.1607298e-02  -1.7030888e+00
   3.2170757e-01  -1.7065892e+00
   2.5017234e-02  -1.8886333e+00
   6.3878045e-01  -1.5379835e+00
  -3.4790502e-02  -1.3027783e+00
  -6.4435931e-01  -9.8243073e-01
  -9.0046413e-01  -3.3148611e-01
  -3.6781085e-01  -8.4449297e-01
  -6.5331680e-01   6.5676570e-01
  -1.8996047e-01   1.8448197e-01
  -4.4582517e-01   3.5573369e-01
  -4.1134937e-01   5.5237341e-01
   8.2215151e-02  -6.4531739e-03
   3.4999070e-01  -1.2651232e-01
   4.0739928e-01   7.0620063e-01
  -6.4795397e-01  -5.9020578e-01
   8.5205704e-01  -4.2373718e-01
   7.0439993e-01  -4.4827299e-01
  -1.0003313e+00  -5.1511287e-01
   3.0416189e-01  -8.6137534e-01
   6.1620368e-02  -8.7096201e-01
  -2.9038226e-01  -7.5468547e-01
   3.5626955e-01  -1.0137786e+00
  -1.4520406e-01  -1.8074169e+00
   6.4266633e-01  -9.3180078e-01
   2.3543143e-02  -1.0110020e+00
  -4.3990358e-01   1.3855418e-01
  -5.7471668e-02   7.7332444e-01
   8.5492548e-01  -6.4373747e-02
  -2.1432723e-01  -1.0142879e+00
   5.7641932e-01  -6.2883705e-01
   5.9951486e-01   2.1347142e-01
  -1.5717609e-01   2.2135575e-01
  -1.1595669e+00  -4.1029008e-01
  -2.4287977e-01  -2.2767108e-01
   9.5273964e-01   1.9524637e-02
   4.3327886e-01  -4.2940783e-01
  -1.5457338e+00  -1.3463203e+00
   4.0018085e-01   5.5781378e-01
  -3.0158461e-01  -4.8879761e-01
   3.6127536e-01  -1.3265287e+00
   1.1149637e-01   8.1921944e-02
  -2.1117764e-01  -4.5255896e-01
  -5.8974780e-01  -1.0267283e-01
  -1.3513072e-01  -5.7736164e-01
  -1.3621349e-01  -6.6938658e-01
  -8.5476790e-01   4.8450042e-02
  -2.0014110e-01   5.1360783e-02
   1.7709531e-01  -8.7480696e-02
   6.1762008e-01  -6.4196068e-01
   2.2804098e-01  -5.9368482e-01
   9.7594395e-01  -6.5003587e-01
  -4.2708790e-02  -4.6906267e-01
  -7.5143659e-01   2.4089807e-01
  -3.2516965e-01  -2.7768016e-01
  -6.3170377e-01   7.3668576e-01
   5.5823814e-01   5.6331758e-03
   5.6021145e-01  -8.8625674e-01
   1.5991110e-01  -1.0711957e+00
  -2.0567331e-01  -1.5291170e-01
  -2.8803436e-02  -3.8747565e-01
   5.7794470e-01  -8.4686663e-01
  -1.5746571e-01  -4.6141434e-01
  -1.7405830e-01  -6.4442019e-01
  -5.3821770e-02  -2.8538770e-01
   1.9522783e-02  -7.5542197e-01
   6.7222347e-01  -1.0557695e+00
  -2.5333892e-01  -1.3404857e+00
   5.8860128e-02  -1.1172491e+00
  -1.0648621e-01  -1.2680203e+00
   8.1045899e-02  -9.2324014e-01
  -1.7022376e-01  -5.4269919e-01
  -4.3069814e-01  -1.1166934e+00
  -7.6373560e-01  -7.5857474e-01
   7.3229055e-02  -1.3286879e-02
   2.1541109e-01  -8.9443560e-03
   2.9493207e-01  -1.8493236e-01
  -1.0059259e-01  -9.3785511e-01
  -1.6842777e-01  -1.8455033e+00
   8.7261425e-02  -1.8387352e+00
  -1.2873791e-01  -1.9970027e+00
   4.0871733e-01  -1.6432142e+00
   2.7729887e-01  -2.0473409e+00
   1.9352435e-02  -1.1297710e+00
   3.8621349e-01  -1.2701396e+00
   1.2939159e-01  -3.7937404e-01
  -4.1372188e-01   2.0519359e-01
  -3.7765039e-01   3.4240785e-01
  -5.0109239e-01   2.3688139e-01
   9.8501402e-01  -3.6311900e-01
   5.8811330e-03   3.7401719e-01
   2.9843122e-01  -4.3969081e-01
  -8.3465462e-01   7.0769995e-03
  -4.0367201e-01  -3.3693403e-01
  -1.5224856e-01  -2.3069498e-01
  -3.6616720e-01  -2.3462621e-01
  -1.3926523e-02  -4.4344783e-01
   9.8763971e-03  -5.0477841e-01
   3.6624300e-01  -1.1094364e+00
   6.3932263e-01  -9.6104603e-01
   6.2897357e-01  -9.6917733e-01
   5.6340084e-01  -4.2324574e-01
  -8.3417336e-01  -1.2558844e+00
   4.5202696e-01  -5.0936976e-01
  -3.7945619e-01  -1.2337135e+00
   1.7564173e-01  -4.5411849e-03
  -5.0460473e-01  -4.8968520e-01
  -1.6207226e-01  -9.8967360e-01
   1.4887288e-01  -6.7142063e-01
  -5.3250694e-04  -1.0573804e+00
   3.1342745e-01  -1.2141789e+00
  -2.7432940e-02  -1.9228831e+00
  -1.6185814e-01  -1.9695390e+00
   1.3717322e-01  -1.1387094e+00
  -1.5496063e-01  -9.1854332e-01
   3.1744961e-01  -1.6702261e+00
   2.2394179e-01  -9.1761644e-01
  -1.0684371e-01  -9.6806712e-01
  -1.6884203e-01   3.7173565e-02
   1.4041018e+00  -1.6453458e-01
  -2.9011853e-01  -2.8166087e-01
  -7.1620813e-01   1.9055308e-01
  -8.9156729e-01  -4.6804992e-01
  -7.3218598e-01  -1.0993139e+00
  -2.4020042e-01  -7.0275987e-01
   1.2487848e-01  -8.4258410e-01
  -5.3908607e-01  -7.6337430e-01
  -5.1092526e-01  -1.0159474e+00
   1.0805392e+00  -1.0149614e+00
   7.0992167e-01  -1.2642324e+00
   5.6537333e-01  -9.0098894e-02
   2.0431918e-01  -1.3726520e+00
  -2.8106153e+00  -1.4653070e+00
  -2.6915297e+00  -1.4169104e+00
   6.4077589e-01   7.2809068e-01
   2.0287437e+00   5.3685131e-01
  -1.3321578e+00  -1.5377084e+00
  -2.3917027e+00  -1.3543209e+00
   1.1657376e+00   4.1864784e-01
   2.3066518e-01  -1.8465735e-01
   5.7158211e-01   2.4492796e-03
  -9.0754167e-01  -1.3561375e+00
  -6.8115004e-01  -1.4386834e+00
   1.1362919e+00   2.9640591e-01
   7.1199911e-01  -3.1666684e-02
   5.9980782e-01  -6.0374874e-01
  -4.2974632e-01  -1.6528469e+00
   1.0912072e+00   2.3065685e-01
   1.4663541e+00   2.7491643e-01
   1.6012789e+00  -4.0045730e-02
   2.0513069e-02  -4.2698651e-01
   4.1484016e-01  -5.1752790e-01
  -1.1797964e+00  -6.2407007e-01
  -6.2382973e-01  -6.7555228e-01
  -3.5198842e-01  -6.2956021e-01
   2.2624471e-01  -5.0706096e-01
  -2.3891486e-01   5.8373202e-02
  -1.7182787e-02   3.2126826e-01
   2.5716940e-01  -8.8392639e-01
   3.5019636e-01  -6.7867191e-01
  -3.7148917e-02  -9.6340454e-01
   1.5702083e-02  -6.3987629e-01
  -8.3033230e-02  -5.2981842e-01
  -1.2730298e-01  -5.7147224e-01
  -8.7279751e-02  -1.1686515e+00
   1.3879824e+00   2.3733104e-01
   4.2894098e-01   7.0211827e-02
  -3.5511213e-01   1.1237595e+00
  -4.6178732e-01  -1.2985524e-01
  -9.3980390e-01  -2.2310928e-01
   1.8731481e-01   9.1198185e-02
   3.8566098e-01   1.0336590e-01
  -4.5887999e-01  -6.1545176e-01
   1.0432626e+00  -7.7717615e-01
   4.4205739e-01  -7.0786295e-01
   3.5613783e-01  -6.0195077e-01
  -8.2155643e-01  -6.3710401e-01
  -2.4195176e-01  -6.4904637e-01
   7.9659918e-01  -5.9509212e-01
   1.3539900e+00  -6.0810148e-01
  -6.0294086e-02  -9.7016196e-01
   1.9519995e-01  -6.8111348e-01
  -8.4466273e-02  -5.1052916e-01
  -1.6914830e+00  -2.5815425e-01
   1.1465500e+00  -1.1720710e+00
   6.8902421e-01  -9.0452481e-01
   4.7629668e-01  -6.6358836e-01
   1.2815710e+00  -4.1465658e-01
  -3.2969413e-01  -4.9325880e-01
   1.1036835e+00  -1.0274186e+00
  -4.2641569e-01  -8.9385007e-01
   1.3706428e-01  -9.8577198e-01
  -8.6700481e-01  -9.2809051e-01
  -3.9326403e-01  -1.2859336e+00
  -2.0315801e-01  -1.2637147e+00
  -1.4884399e+00  -2.3653159e-01
   1.4396447e-01  -6.0040343e-01
  -8.1871220e-01  -5.6975745e-01
  -4.5146534e-01  -3.8629846e-01
  -1.3222439e-01  -1.0364062e+00
  -7.2740077e-01  -7.5950307e-01
  -3.4524098e-01  -4.6050778e-01
   2.3793185e-01   1.4496045e-01
  -1.3737005e-01  -3.4761671e-01
   1.9018542e-01  -2.8360166e-01
   1.4546093e-01  -1.0129920e+00
  -2.8559771e-01  -1.5902298e+00
  -5.8693871e-01  -1.8801970e+00
  -3.6267156e-01  -2.0086701e+00
  -8.5748959e-02  -2.3503467e+00
   6.0644198e-01  -9.0149469e-01
   5.0036116e-01  -1.2354634e+00
   5.7628739e-01  -7.8194448e-01
   2.2440562e-01  -1.4226647e+00
   2.1041696e-01  -2.7875198e+00
  -2.8298168e-02  -2.4489663e+00
  -5.7772613e-01   1.5144384e-01
   1.0621256e-01  -2.5793935e-01
  -6.3762888e-02  -1.0303471e+00
  -3.6025142e-01  -1.1780441e-01
   1.4517685e-01  -4.9755754e-01
  -3.9045412e-01   1.0438901e+00
  -1.0170200e+00   3.2916343e-01
   2.3057009e-01  -8.1185891e-01
   1.8480819e-01   6.3270565e-02
  -5.4896070e-01   1.7325321e-01
   1.6016831e-01  -5.6873836e-01
   7.1812162e-01  -5.3623987e-01
   5.2669805e-01  -1.9923378e-01
   9.6785442e-01  -1.1659316e+00
  -7.1101048e-01   6.6903100e-01
   5.5054035e-01   7.4032512e-01
   8.4307309e-01   1.0826898e-01
  -7.6403778e-01   6.1513278e-01
  -1.1514673e-01  -1.5204593e+00
   9.3674229e-02  -1.2376601e+00
  -2.9949572e-01  -4.8005983e-01
   1.5824370e-01   3.0797546e-01
   3.5554564e-01   5.4394371e-01
   2.6740128e-01   2.1200630e-01
  -8.7691219e-02  -1.0019543e+00
  -1.0831247e-01   1.4384556e-02
  -5.3145280e-01  -1.6099454e+00
  -7.2757286e-01  -1.6867980e+00
  -7.4792434e-02  -1.7294669e+00
   6.1113414e-02  -1.9282255e+00
   5.4151073e-02  -1.2430008e+00
  -1.2384611e-01  -1.2466349e+00
   2.8931844e-01  -1.2307496e+00
   2.1811360e-01  -1.4052852e+00
   4.7915407e-01  -1.3115421e+00
   9.1594918e-02  -9.2087300e-01
  -1.0262826e+00  -7.9405441e-01
  -7.8113309e-01  -7.1567642e-01
  -9.2141018e-01   2.2187049e-01
  -7.2958776e-01  -3.4596087e-01
   7.6480857e-02  -5.9212083e-01
  -9.9452545e-01   3.7101036e-02
   2.3835111e-02  -4.1677318e-01
   1.2469858e-01  -7.4169569e-01
   1.2368977e+00  -7.8625276e-01
   7.3903789e-01  -8.7056721e-01
   1.8059253e-01  -9.8528995e-01
   1.4795332e-01  -8.2772111e-01
   2.6033012e-01  -5.3566061e-01
  -5.4639898e-01  -3.1010447e-01
   6.8231180e-01  -1.2679782e+00
   8.4984675e-01  -7.1476164e-01
   6.7735341e-01  -1.6625220e-01
   8.7887431e-01  -7.1543085e-01
   8.8001100e-01  -7.2461856e-01
   1.9011936e+00  -5.8861493e-01
   9.0662714e-01  -5.1586979e-01
   1.2631879e+00  -1.8359384e-02
  -5.2767106e-01  -1.3086466e-01
  -1.0462128e+00  -8.2887229e-01
   6.0987061e-01  -4.4752646e-01
   4.0250681e-01  -6.5416743e-01
  -1.9970166e-02  -3.8664904e-01
   2.3552894e-01  -6.1413366e-01
  -2.4583147e-01  -3.3988891e-01
  -1.3123011e+00   1.4794229e-01
  -3.6853126e-01  -8.0606563e-01
  -7.1728464e-01  -8.4507406e-01
  -1.6496695e+00   3.2050470e-01
  -1.1903283e+00  -1.0432669e+00
   5.2024666e-01  -5.6772265e-01
   1.1888019e-01  -5.1040595e-01
   2.0204227e-01  -1.0387786e+00
  -9.6925699e-02   4.3581705e-01
  -1.8657347e-01   1.1309805e-01
   1.1713250e-01  -1.8292479e-01
  -7.3826463e-02  -9.2266744e-03
  -4.1700364e-01  -4.2397989e-01
  -6.2379723e-01  -7.8614177e-01
  -3.2149856e-01  -1.0307685e+00
  -4.5617257e-01  -1.2886356e+00
   3.0068702e-01  -2.5497884e+00
   4.1618977e-01  -1.8404623e-01
   5.0061922e-01  -4.7052770e-01
   2.8591439e-02  -1.3315394e+00
   1.1693247e-01  -1.1226263e+00
  -5.9799476e-03  -7.3492915e-01
  -6.9579883e-02   1.9598944e-01
  -2.2101361e-01   3.9624478e-01
   4.0874911e-01  -6.3784392e-01
   7.8272098e-01  -4.2007027e-01
   8.8722583e-01  -1.0433716e+00
   5.0468839e-01  -1.0962463e+00
   4.3438079e-01  -1.5482003e+00
  -1.0486773e-01  -1.9536954e+00
  -8.8917645e-01  -2.4281679e+00
  -3.2347358e-01  -2.0607460e+00
  -1.5491978e+00  -3.1382699e+00
   8.1435388e-01  -2.3743948e-01
   7.4972922e-01   1.8707333e-01
  -3.3154394e-01   5.1558479e-01
   6.7851955e-01  -6.1261530e-01
   2.9348257e-01  -7.3251928e-01
   5.5408975e-01  -7.9358141e-01
  -8.4892455e-01  -8.2824528e-01
   2.2220549e-02  -6.0051903e-01
  -5.6088372e-01  -5.2456067e-01
  -4.6214719e-01  -6.9669989e-01
  -3.5609939e-02  -6.6205043e-01
  -4.8669485e-01  -2.6045562e-01
  -5.3428127e-01  -4.4554252e-01
   8.6220152e-01  -6.7335043e-01
   1.6935915e-01  -6.5843364e-01
  -8.8387073e-01  -5.2923274e-01
  -6.6223759e-01  -5.3328652e-01
  -6.9957658e-02  -1.1569703e+00
  -2.5245978e-01  -3.4656490e-01
  -2.9938439e-01   4.2737311e-01
  -1.8414955e+00  -1.2096837e+00
   4.0307887e-01  -1.4301850e+00
  -9.6922790e-03   5.9041953e-01
  -6.3688447e-02  -3.0080970e-01
   3.9896610e-01  -4.6130994e-01
   6.7350219e-02  -1.2035761e+00
   9.8461905e-02  -1.1993611e+00
  -4.1568091e-02  -3.8544908e-01
  -1.1378091e+00  -1.4153347e+00
   1.1103118e+00  -3.0104181e-01
   8.4844557e-01   5.5301421e-01
   8.1596734e-01   1.3364908e-01
   6.3571103e-01   2.1323929e-01
   8.5729958e-01  -7.9168234e-01
   7.2256411e-01  -4.2423315e-01
   4.8710268e-01   4.1847165e-01
   3.0161837e-01   7.1364112e-01
   4.7315736e-01  -1.8218117e-01
   2.4835403e-01  -1.0938775e+00
   6.2703421e-02  -7.4425208e-01
  -2.0245724e-01  -5.0795791e-01
  -1.6003550e-01   2.1059992e-01
  -5.0462884e-01   8.1184434e-02
  -1.9480151e-01  -6.2375635e-01
  -6.3038284e-01   3.8189659e-01
   2.9223923e-01   1.2726449e-01
  -5.9751341e-01  -4.9777940e-01
  -2.0508079e-01  -8.9150124e-01
  -9.5013864e-01   1.4972454e-01
  -6.6419574e-01  -3.9266459e-01
   5.6298144e-01  -1.2520076e+00
   6.9088582e-01   1.2785852e+00
  -6.6363169e-01  -2.4023154e+00
  -1.8040226e-01  -4.7402819e-01
   9.5379344e-01   1.9629035e-01
   6.9203703e-01  -3.6584140e-01
   7.9261127e-01   1.2076014e+00
  -6.0358451e-01  -1.1350213e+00
   3.1252460e-01  -1.4402576e+00
   3.8006865e-01  -1.4752896e+00
   5.6944400e-01  -1.2966651e+00
  -8.7526028e-01  -2.5589342e+00
  -4.7498214e-01  -2.0059976e+00
   1.4653806e-01  -6.1723984e-01
  -1.1488323e+00  -1.9533928e+00
  -4.8999540e-01  -1.5893999e+00
  -1.8173385e-01   7.7205254e-01
   2.6708229e-01  -1.0987724e-03
   3.2112164e-01  -7.2816531e-01
   3.3489010e-01   4.0136252e-01
   5.4428391e-01  -6.8203628e-01
   4.4208268e-01  -2.6871748e-01
   1.3031550e-01   5.7552399e-02
  -4.4230183e-01  -2.1495967e-01
   1.4136244e-01  -5.2725730e-01
   1.8019947e-01  -1.0219818e+00
  -2.0867093e-01  -7.2513783e-01
  -1.2279634e-01  -1.0525444e-02
  -8.5093313e-01  -2.4000258e-01
  -5.0133341e-01  -3.3859269e-01
   3.5669934e-01  -9.6048037e-02
  -4.1026788e-01  -6.7768380e-01
  -6.3647524e-01   1.4203467e+00
  -1.1587692e-01   2.8730464e-01
  -3.0847461e-01   4.6794172e-01
  -2.5761616e-01   6.3238603e-01
   1.7877494e-01   5.7652539e-02
   4.3211969e-01  -8.7095452e-02
   3.8768280e-01  -6.6419986e-01
  -5.2405020e-01  -4.0896611e-01
   1.4998778e-01  -5.5205738e-01
   7.5434017e-01  -4.4332627e-01
  -9.6232349e-01  -3.5612761e-01
   3.1514496e-01  -8.1480066e-01
   6.9113120e-02  -7.9717932e-01
  -2.6674596e-01  -6.4935299e-01
   3.5157871e-01  -9.7125385e-01
  -2.2940005e-01  -1.7083553e+00
   6.4260164e-01  -9.1611309e-01
   1.9618815e-02  -9.3470482e-01
  -1.3273812e+00  -6.4057198e-02
   5.0693560e-01  -9.8437151e-02
  -4.9355862e-01   3.7843537e-01
   1.7331193e-02  -2.2979767e-02
   3.2429743e-01   1.7335245e-01
   2.7847453e-01  -9.6153850e-01
   2.8616106e-01  -2.0185404e-01
   7.5593264e-01  -9.7010551e-01
  -1.9263351e-01  -3.5577305e-01
  -3.9684739e-01   1.4400940e-01
   1.1324278e+00  -1.0349959e+00
   3.1620030e-01  -1.0670966e+00
  -7.5889288e-01   2.3384032e-01
  -1.4823411e-01  -3.1074170e-02
   9.4684183e-01  -1.1207527e+00
  -6.6271163e-01   1.5261041e-01
  -9.8329477e-02  -4.9590080e-01
  -4.8601355e-01  -4.4165900e-01
  -3.2202755e-01  -2.4205397e+00
   5.6733979e-02  -2.2565736e+00
  -4.0798633e-01  -1.5889299e+00
   6.7479591e-01  -1.6536332e+00
  -5.3680694e-01  -4.2396150e-01
   3.3220758e-01  -4.4675534e-01
  -4.1111802e-01  -1.5421807e+00
  -2.4884080e-01   9.1496506e-01
  -5.4823059e-01  -1.3132179e+00
  -4.4056506e-02  -1.0484276e+00
  -5.9155230e-01  -1.7859775e+00
   3.1754821e-02  -2.0195039e+00
   5.5053118e-01  -1.3861989e+00
   4.0030551e-01  -1.0075884e+00
   7.1712624e-01   9.5486628e-02
  -4.0719838e-01  -1.2826824e+00
   5.1183503e-01   3.7083351e-01
   2.4252715e-01  -8.8827695e-01
  -4.4932591e-01  -1.1241181e+00
  -7.6333280e-01  -1.0237556e+00
  -9.5409417e-02  -8.4449542e-01
   1.4744898e-01  -7.4002362e-03
  -4.5095462e-01  -1.0803692e+00
  -1.6636824e-01  -4.0476936e-01
  -1.0763135e-01  -5.6663481e-01
  -1.8634594e-01  -1.1752029e+00
   4.2658702e-01  -1.4723984e-01
   1.6100771e-02  -1.2864328e+00
  -1.5644109e-01  -9.0653576e-01
   1.2416180e-01  -5.9031882e-01
  -2.0915022e-01  -5.3008379e-01
   3.1799817e-01  -3.2645072e-01
   9.2406983e-01  -7.9622764e-01
   6.2859301e-01  -5.0677803e-01
  -1.3394224e+00  -1.3392563e+00
  -2.6709989e-01  -8.3796653e-01
   5.3091095e-02   4.4095779e-01
  -1.8832966e+00  -2.1486399e+00
  -1.7394509e-01  -3.8461788e-01
   3.5763089e-01  -4.6942319e-01
  -7.9225132e-02  -1.0662601e-01
   5.0020592e-01   1.3658410e-02
   2.7753695e-01  -7.1496383e-01
  -8.2141455e-03  -4.2701845e-01
   9.6793881e-01   1.2694408e-01
   4.5229857e-01  -5.1065497e-01
   4.2386153e-01  -8.3274774e-01
   3.0576409e-01  -1.1195737e+00
   7.7243737e-02  -2.4658271e+00
  -3.5690196e-02  -1.8564708e+00
   9.6528325e-02  -2.6338020e+00
   2.7479353e-01  -1.2921653e+00
  -1.0381565e-01  -1.0320484e+00
  -3.9630255e-01  -1.3746690e-01
  -3.5574574e-01   3.2291477e-01
  -4.8866419e-01   1.6218290e-02
   2.3506261e-01   3.3607381e-01
   2.3313676e-01  -8.0953113e-01
   1.9835241e-01  -5.9523073e-02
   7.2771013e-01  -7.8293429e-01
  -2.7697588e-01  -2.3639767e-01
  -4.7770295e-01   2.1595919e-01
  -4.9139077e-01  -1.6449457e-01
   2.6563866e-01  -9.2188467e-01
  -8.6237106e-01   3.3343334e-01
  -2.3649898e-01   9.8453911e-02
   9.2730378e-01  -9.2320949e-01
   7.4447738e-01  -9.6656358e-01
  -2.0235536e-01  -3.6742351e-01
   5.6014140e-01  -1.3619113e+00
   7.0149612e-01  -1.2075406e+00
   1.0068680e-02  -6.9692495e-01
   3.9492600e-01  -1.0332972e+00
   3.9446732e-01  -9.2334898e-01
  -1.0635557e-01  -1.3192943e+00
  -7.6690869e-01  -8.3453934e-01
  -1.6797952e-01  -1.1905827e+00
   3.0597973e-01  -2.0676168e+00
   2.2846890e-01  -1.3911980e+00
   2.4632688e-01  -1.4905286e+00
   6.5720883e-01  -1.5953829e+00
   3.9887108e-01  -1.4138633e+00
  -6.5242346e-02  -8.2971758e-01
  -3.5694048e-01  -1.3456580e+00
  -5.1888402e-01  -1.3845666e+00
  -4.6893377e-01  -2.4464014e-01
  -8.8656914e-01  -1.7995440e-01
  -7.6985362e-01  -1.6418819e+00
  -5.8480117e-01  -1.5120120e+00
  -8.4468040e-01   1.0110012e-01
  -4.8440073e-01  -1.2539828e-01
   9.9676215e-01  -4.5218115e-02
  -3.1652527e-01  -1.0957562e+00
  -4.8334033e-01  -1.0358704e+00
   1.5264386e+00   5.0755319e-01
   2.4787976e-01  -1.2075159e+00
  -1.9037356e-01  -1.4320995e+00
  -4.5350417e-01  -1.0670839e+00
   2.0065735e+00   9.9301973e-01
  -1.0548375e+00  -1.2654337e+00
  -1.1606327e+00  -5.8764785e-01
  -5.4226896e-01  -7.1528377e-01
   2.1075643e+00   8.8533650e-02
   9.4874287e-01  -1.2609625e-01
   1.4030630e+00  -1.0221836e-01
   8.3212916e-01   7.3566085e-02
   8.0556204e-01  -2.0682547e-01
   8.2637467e-02  -5.1663635e-01
   5.0412542e-01  -4.8544139e-02
   9.7852547e-01  -8.3849310e-01
  -2.1325803e-01   9.2468364e-02
  -1.6339450e-01  -3.3095655e-01
  -6.9177153e-01  -1.5752552e-01
  -6.7572968e-01  -2.0509396e-01
  -1.2968375e+00  -4.1443780e-01
  -6.5959203e-01  -7.8999342e-03
  -3.1207759e-01  -1.0615264e+00
  -1.9817006e-01  -7.1147074e-01
  -3.7469539e-01  -2.8670186e-01
  -9.6925908e-01  -3.7413096e-01
  -3.5579939e-01   8.0021809e-01
  -1.1269711e+00  -9.7928477e-01
  -5.5263051e-01  -1.1274776e+00
   1.3929953e-01   5.9667836e-01
   6.2364235e-01   1.2443167e+00
   4.9094441e-01   5.9529616e-01
   1.5154094e-01  -2.1477741e+00
  -9.9591812e-02  -1.2901744e+00
  -4.7427924e-02  -1.0383522e+00
  -2.7982706e-01  -1.4794858e+00
   3.3650869e-01  -2.9401155e+00
   2.2695262e-01  -1.3213010e+00
   1.8801746e-01  -2.0902801e+00
  -1.6941843e-02  -2.7545737e+00
   1.2081686e-01  -3.0811321e+00
   2.0146683e-01  -3.5804117e+00
  -8.7576717e-02  -2.1485720e+00
  -5.8879497e-01  -1.0499330e+00
  -3.2124968e-02   2.6127959e-01
   6.2868475e-01   3.3949331e-01
  -6.4365660e-01   1.6541116e-01
   8.0628493e-01   5.9196968e-01
  -7.4480641e-01  -1.7859689e-01
   2.7976287e-01  -4.1032129e-02
   5.9722162e-01  -2.1977442e+00
   3.3434035e-01  -2.0100346e+00
  -4.9635010e-02  -1.5661438e+00
  -3.8040669e-02  -1.2583322e+00
  -4.7377137e-01  -3.1575393e-01
  -2.4924344e-01  -2.7417736e-01
   3.0826362e-01   4.0321639e-01
   4.8765988e-02   6.7129731e-01
  -9.5673974e-02   6.7094262e-01
   5.3956348e-01  -1.0480038e-01
   1.5314362e+00  -1.0687411e+00
   7.1254708e-01  -5.1308000e-01
   7.9965072e-01   8.4410951e-01
  -1.5494629e-01  -3.9719259e-01
   1.6985024e-01  -6.1588479e-01
  -1.3098415e-01  -8.0893154e-01
  -5.5817757e-02  -8.0976157e-01
   2.8418765e-02  -1.3723203e+00
  -1.6476950e-01  -1.1287608e+00
   5.8915336e-01  -1.8426192e+00
   8.2658989e-01  -1.5278713e+00
  -1.9552354e-01  -1.2251012e+00
  -6.2564834e-01  -1.0479367e+00
  -5.4436680e-01  -3.3753218e-01
  -5.9461558e-01  -7.1900672e-01
  -1.6008729e+00  -7.4618934e-01
  -1.1296649e+00  -8.0636423e-01
   2.4227817e-02  -9.4100948e-01
   3.9877536e-01  -1.3881373e+00
  -1.5773015e-01  -5.2961544e-01
   3.1831617e-01  -5.4254797e-01
  -4.2772590e-01  -1.9761609e-01
  -3.9159145e-01  -4.8828216e-01
  -2.6744095e-01  -4.0797896e-01
   7.1396550e-01  -5.4624737e-01
   4.0856496e-01  -6.2632041e-01
   6.9904625e-02  -7.9562719e-01
   3.5748407e-01  -8.5678744e-01
   1.9440588e-01  -1.6794382e+00
   1.4795623e-01  -4.3708646e-01
  -2.8504263e-01  -1.4917550e+00
  -1.0960048e-01  -1.2907876e+00
  -1.8102150e-01  -1.2132202e+00
  -5.5705956e-01   8.7200970e-01
  -2.5638801e-01  -7.6219970e-01
   9.0554378e-01  -5.9992457e-01
   8.5200736e-01  -1.6038886e+00
   6.3777260e-01  -9.8334822e-02
   4.2011552e-01  -1.2578637e-01
  -4.2531152e-01  -5.5846872e-01
  -5.6127465e-01  -8.8497937e-01
  -8.3919577e-01  -6.8915279e-01
   4.8787832e-02   9.8742135e-02
   2.6672743e-01  -4.0819005e-01
   3.9221922e-01  -4.1297397e-01
   2.9568923e-02  -9.8297295e-01
   1.8560388e-01  -9.8276150e-01
  -4.3994167e-01   2.6811126e-01
  -8.6181299e-01  -2.1471359e-01
  -1.1880086e-01   4.4530303e-01
  -9.6345695e-02  -9.0331801e-01
  -1.4745740e-01  -1.3549123e+00
  -2.4820600e-01  -7.5733332e-01
  -1.7792945e+00  -1.5473469e+00
  -9.2388370e-01  -1.4685946e+00
  -2.8501556e-01  -1.0882818e+00
  -3.3416048e-01  -1.1563403e+00
  -4.2998621e-01  -6.8639512e-01
   3.9588489e-01   3.6261047e-01
   2.6704740e-01   6.3627707e-01
  -1.1973351e-02  -8.5896308e-01
   3.3521943e-01  -5.0920836e-01
  -2.1810580e-01  -1.0375962e+00
   1.7261059e-01  -1.1167479e+00
  -4.4693516e-01  -7.8480092e-01
  -1.4272895e-02  -6.4302361e-01
   4.0513438e-01  -7.1974311e-02
   6.3541236e-01   4.3453236e-01
   6.8506925e-01   9.7649465e-02
   1.5472494e+00   3.1186198e-01
   3.3053737e-01  -2.0889051e+00
   2.1770092e-01  -2.4076825e+00
   1.0321346e-01  -6.9179863e-01
   1.4279652e-02  -1.2475297e+00
  -1.0460687e+00  -1.1564401e+00
   2.3764329e-01  -1.0918908e+00
   2.2523878e-01   3.4883571e-01
   1.9345373e-02  -1.2271082e+00
  -7.7268101e-02  -9.3700255e-01
   6.5338664e-01  -1.2429100e+00
   2.9340575e-01  -1.1242110e+00
   2.7450349e-02  -4.3724517e-01
  -5.6034418e-01  -1.0488954e+00
  -3.6443715e-01  -9.4704206e-01
   1.6269723e-01  -5.6621846e-01
  -2.3678067e-01  -4.2898901e-01
  -1.8429035e+00   5.2137572e-01
  -1.5257731e+00   6.2882370e-01
  -1.3952335e+00   1.1068250e+00
   1.4255147e+00  -1.4418481e-01
  -1.6307944e+00   8.6423187e-01
  -6.7022095e-01   1.5866092e+00
   1.2911403e+00  -1.8135662e+00
   1.4409783e+00  -1.1179526e+00
  -1.1422057e+00   1.2355138e+00
  -1.1421494e+00   3.6182356e-01
   1.2054414e+00  -1.7384568e+00
   1.5796083e+00  -1.9332328e+00
   8.2352857e-01  -2.3753620e+00
   6.2496205e-01  -5.1334749e-01
   5.6661590e-01  -1.3678821e+00
   3.9149094e-01  -9.9474515e-01
  -9.2671598e-01   1.0656221e+00
  -6.8428415e-01   7.9564656e-01
  -5.2937515e-01   2.5449534e-01
  -9.8257191e-01   8.1365182e-01
  -1.1461058e+00   7.9279313e-01
  -9.9690054e-02   8.1084132e-01
   4.8007244e-01  -1.7775093e+00
   1.1146263e+00  -1.8327400e+00
   1.1045701e+00  -2.1905440e+00
  -7.0354810e-01   1.8944109e-02
   5.9285047e-01  -2.8193263e+00
   1.4767731e+00  -2.5999185e+00
   1.9510019e-01  -2.2212572e+00
   1.0829851e-01  -2.4684318e+00
   1.0102168e-01  -1.4946721e+00
  -3.7653266e-01  -1.5275729e+00
   1.6111715e-01  -1.6315716e+00
   3.6753209e-01  -9.5675362e-01
  -7.0746432e-01  -1.2061984e+00
   8.3887513e-02  -1.7140596e+00
  -7.1612281e-01   1.4938237e-01
  -6.3008584e-01  -1.1247950e+00
   4.1303551e-01  -2.0181526e+00
   3.6258712e-01  -1.8970634e+00
   2.0113515e-01  -1.7483201e+00
  -2.4730855e-01  -1.2068744e+00
   6.2510772e-01  -1.2293567e+00
   4.6716392e-01  -1.7139040e+00
   1.8098503e-01   1.5531565e+00
  -9.7258323e-01  -2.2048628e-01
   6.8652453e-01  -1.6850497e+00
   1.5704863e+00  -4.0784021e-01
   1.1004230e+00  -5.2895946e-01
   9.0726891e-01  -2.4493364e-01
   1.8846201e-01  -2.2227375e-01
  -6.0044155e-01  -4.8021490e-01
  -5.1724350e-01   7.8356243e-02
  -3.4682406e-01  -6.1338664e-01
  -2.8227780e+00  -8.8740722e-01
  -1.7863569e+00  -8.5706204e-01
  -7.8403985e-01  -8.6950174e-01
   5.8148561e-01  -5.7394994e-01
   9.8730922e-01  -7.6065450e-01
   8.8235269e-01  -8.2293822e-01
   6.3989601e-01  -1.0812879e+00
  -3.1497332e-01  -9.8239243e-01
  -4.0387971e-02  -1.1467311e+00
  -5.6636102e-01  -2.1032847e-01
  -3.7188991e-01   3.3114942e-01
  -2.2541459e-01  -7.7311556e-01
  -1.2330382e-01  -6.6926372e-01
  -7.6225760e-01  -2.6132526e-01
  -4.8143577e-01  -6.3002318e-01
   5.3540758e-01  -1.1088055e+00
  -3.6667154e-02  -1.0276349e+00
  -1.7490225e-01  -1.2924346e+00
   4.1517627e-02  -1.2152855e+00
   7.5539433e-02  -9.4570694e-01
   2.2694606e-01  -7.1182967e-01
   7.3511120e-01  -6.5217968e-01
   5.2131219e-01  -6.0067718e-01
   5.2815119e-01   8.9976000e-02
   4.3360814e-01  -3.5957433e-01
   4.1067410e-01  -5.1997332e-01
  -6.6078957e-01  -1.1327160e+00
  -5.2522013e-01  -8.0697132e-01
  -5.2108701e-01  -8.2081873e-03
  -3.5394161e-01  -1.0236476e+00
  -6.0902677e-01  -6.5820079e-01
  -4.3000137e-01  -1.1030617e-01
  -5.3171173e-01  -5.8366955e-01
   7.8306328e-01  -1.6308205e+00
   1.1524956e-01  -2.8795300e-01
   5.0143638e-02  -2.4302953e-01
   5.1796329e-01  -5.4087973e-01
   4.3815668e-01  -4.7579288e-01
   4.2042416e-01  -1.9141628e+00
   1.1453221e-01  -2.0016609e+00
   9.9220276e-02  -1.9682385e+00
   6.8235100e-01  -1.4989708e+00
  -2.7930785e-01  -4.2618865e-01
  -4.7365797e-01  -3.7859633e-01
   2.6720031e-02  -1.3274683e-02
   8.3787934e-02   3.0481269e-01
   6.4693849e-01   2.3654236e-01
   4.4404379e-01  -2.8800949e-01
   1.4396410e-01  -8.2950165e-01
   2.0776916e-01  -1.0624459e+00
   5.6920875e-01   2.4403915e-02
  -4.2858454e-01  -4.1548805e-01
  -4.2806341e-01   6.9714483e-02
   1.4328529e-01   8.6989972e-04
  -6.5610378e-01  -9.7466363e-01
  -2.9353634e-01  -3.1806975e-01
  -1.2522293e-01  -8.6877096e-02
  -1.0251424e-01  -1.4733940e-01
   5.9588273e-01  -2.6239181e-01
  -3.2966700e-01  -2.8628048e-01
  -9.0265185e-02  -4.5108525e-01
  -8.9949402e-01  -1.0629444e-01
   6.2032299e-01  -7.0728474e-01
   8.7731472e-02  -5.0057962e-01
   3.9303020e-01  -5.8394074e-01
   2.7818222e-01  -1.8489225e-01
  -5.1036407e-01  -5.4743925e-01
   1.0858894e+00  -1.0698143e+00
  -6.8036085e-02  -5.6142989e-01
  -1.6241337e-01  -5.3884938e-01
  -1.6617603e-01  -7.0013821e-01
  -3.1334976e-01  -4.3088489e-01
  -8.9702092e-01   2.6742901e-02
  -8.3722565e-01  -1.4386994e-01
  -3.0888540e-01   4.1988960e-01
  -7.2726293e-02  -7.5505512e-01
  -5.1532164e-01  -6.8856937e-01
  -1.4595055e-01  -1.1215774e+00
  -2.1855841e-01  -1.4290541e+00
  -1.8826029e-01  -1.3831082e+00
  -2.8658123e-01  -1.4474693e+00
   5.7094931e-01  -1.1729653e+00
   7.7924251e-01  -5.7327183e-01
   1.2306579e+00  -6.4118201e-01
   8.8968066e-01  -8.8710574e-01
  -3.7697183e-01   9.9868932e-01
   8.2865717e-02  -3.1008778e-01
   9.4500766e-01  -1.0617932e-01
   5.6381532e-01  -6.1231927e-01
  -1.6651842e-01   2.2095865e-01
   2.2292800e-01  -4.3359239e-01
  -2.8766357e-01  -6.4834920e-01
  -2.3332119e-01  -1.7998254e+00
  -5.2300419e-01  -1.6541212e+00
  -3.9998443e-01  -1.8593288e+00
  -4.3658011e-01  -1.8607399e+00
  -3.2905217e-01  -1.3479770e+00
   1.2157386e-01  -1.0387946e+00
   1.7082031e+00   2.6219780e-01
  -2.6162123e-01  -1.2564348e+00
  -6.2967648e-01  -1.2704734e+00
   1.4297183e-01  -1.5034795e+00
   6.7560127e-01  -1.1090350e+00
   1.4311507e+00   5.2132733e-02
  -2.4025581e-01  -1.0240970e+00
  -6.1183153e-01   7.4323653e-01
  -3.8070886e-01  -1.0779053e+00
   8.8947947e-01  -1.1196305e+00
   1.3711526e+00   2.4411262e-01
  -6.6791793e-01  -3.0093086e-02
  -3.9227918e-02  -9.0526667e-01
  -7.4512295e-01  -1.4443063e+00
  -4.4616505e-01  -1.4944810e+00
  -1.1555439e+00  -9.6078286e-01
   4.5922859e-02  -1.2952711e+00
   3.4150587e-01  -1.9139430e+00
  -1.4324108e-02  -1.6166563e+00
  -5.9668658e-01  -1.3851102e+00
   4.8878048e-01  -1.0779796e+00
   6.8426082e-01  -1.5985646e+00
  -2.8085318e-02  -6.1714867e-01
   8.9647512e-01  -2.9609796e-01
  -9.7028821e-02  -8.0509260e-01
  -6.0056824e-01  -8.7268652e-01
   1.9386181e-01  -1.6419580e+00
  -1.3202070e-01  -1.4543529e+00
   5.0067077e-02  -1.4438764e+00
  -3.6446007e-01  -1.3850715e+00
   2.7362653e-01  -1.2673400e+00
   6.2523058e-02  -1.4600018e+00
   2.5451424e-01  -1.1080913e+00
  -5.5243077e-01  -1.0111978e+00
  -4.6910217e-01  -1.2290201e+00
  -4.2368270e-01  -7.6531263e-01
  -1.2913234e-01  -7.0741977e-01
  -1.0759802e-01  -8.7527358e-01
  -2.0229213e-01  -1.4744025e-01
  -1.9769758e-01   4.1554023e-01
  -1.0597639e+00   1.1129616e-01
  -1.1573597e+00   3.7693789e-01
  -2.8071235e-01  -8.3946756e-01
  -1.4245981e-01  -9.2304846e-01
  -2.6524028e-01  -1.0931707e+00
   1.4950268e-01   5.9230106e-02
   1.6775698e-01  -8.6508078e-01
   6.2458105e-01  -1.3699254e+00
   1.0915568e-01  -1.0981226e+00
   6.8636678e-01  -1.6578869e+00
   3.2976902e-01  -1.3651424e+00
   4.1575316e-01  -1.1588166e+00
   3.9842798e-01  -5.8600628e-01
   4.2421235e-01  -1.9633196e+00
   7.4238577e-01  -2.1580357e+00
   6.1051956e-01  -1.9163321e+00
   6.7301799e-01  -8.2166366e-01
  -1.4300618e-01  -7.4832036e-01
  -7.0489366e-02  -2.4591979e-01
  -2.6093970e-01  -1.4772371e+00
  -3.9558913e-01  -7.6862056e-01
   3.2667999e-01  -2.0776880e+00
  -1.4471377e-01  -1.4682962e+00
  -5.7096457e-03  -8.3086415e-01
  -4.2732023e-01  -5.4213742e-01
  -9.0483530e-01  -5.4487795e-01
  -1.3077030e-01  -1.9806223e-01
   1.9738476e-02   1.1906053e+00
   1.9100836e-01  -7.1521696e-01
  -6.2124484e-01   5.8032900e-01
   4.2800074e-01   1.2913620e+00
  -1.4969141e-01  -7.7619726e-02
  -1.4875940e-01   8.3426583e-01
  -2.3414133e-01  -1.6840912e+00
   8.1195014e-02  -1.8234364e+00
   4.7016205e-02  -1.3846326e+00
   2.2029505e-01  -5.6562603e-01
   3.9433260e-01  -1.4722305e+00
   5.1523778e-01  -1.3598972e+00
   3.3620398e-02  -1.0178234e+00
   1.0556399e-01  -5.8089072e-01
   4.0030744e-02  -1.1613505e+00
  -4.4342536e-01  -1.2777922e+00
  -3.4800674e-01  -1.3049608e+00
  -8.2995672e-02  -8.4426796e-01
   5.4876120e-01  -8.5123914e-01
   8.9678517e-01  -1.4276200e+00
  -6.0500879e-01  -3.3739759e-02
  -2.7097077e-01   4.4356099e-01
  -7.4299807e-01  -4.4611541e-01
   9.7575566e-01   4.8063710e-01
   8.1856138e-01  -7.3191238e-01
  -2.6732967e-01  -1.2554530e+00
   7.6752211e-02  -3.5715675e-01
   4.2693947e-01  -1.5564523e+00
  -3.9000516e-01  -4.3745280e-01
  -1.6099732e-01  -4.9970437e-01
  -6.6706990e-01  -5.3518986e-01
  -4.6495379e-01   5.7416993e-01
   1.4941737e-01   6.0030058e-01
  -2.4064330e-01   8.3741961e-01
   5.3492753e-01   3.8912724e-01
   4.3806866e-01  -2.1183943e-01
   5.3774574e-01  -7.5743335e-02
   1.1594672e-01   6.5278038e-01
   2.1066418e-01  -4.7669603e-01
  -1.9409775e-01   7.9168575e-02
  -4.0057191e-01  -5.7812493e-01
   5.0871373e-01  -8.6947014e-01
  -8.6336501e-01  -4.5129915e-01
  -6.2871626e-01   2.9534632e-01
  -6.9699914e-01  -3.7180185e-01
  -4.1389970e-01  -5.3054050e-02
   3.8143777e-01  -1.0370863e+00
   1.9002568e-01  -1.0594714e+00
  -2.0198591e-02  -8.5725122e-01
   3.0031835e-01  -1.5506533e+00
  -2.6506877e+00   1.4860714e+00
  -2.0036901e+00   8.9924865e-01
  -1.4868753e+00   1.5852563e-01
  -9.2903874e-01   1.9173149e-01
  -4.8425317e-01  -4.8649072e-01
   4.1147067e-01  -1.2109154e+00
   2.5632666e-01  -7.0955783e-01
   4.3123778e-01  -7.0957169e-01
   2.3944964e-01  -1.0787807e+00
   5.6932789e-02  -1.2095363e+00
  -5.8823915e-02  -7.2197544e-01
   2.3035886e-01  -6.9204897e-01
   8.1087312e-01  -1.1214593e+00
   1.0883821e+00  -9.2064103e-01
   1.1294402e+00  -6.6639360e-01
   1.0377256e+00  -5.3505471e-01
   1.9211716e+00  -4.7949859e-01
  -1.0437691e+00   2.6950565e-01
  -4.8117879e-01  -3.1083107e+00
   3.0274372e-01   7.4547529e-01
   4.8834767e-01   6.8772998e-01
  -2.5850387e-01   1.1600628e+00
   1.4172102e+00   9.5366598e-01
   8.2894122e-01   9.0492213e-01
  -1.1211628e+00  -2.7719206e+00
  -5.7282608e-01  -2.8981439e+00
   1.6783469e-01  -3.3670023e+00
   2.6325194e-01  -3.0267456e+00
  -3.7072006e-02  -2.8851966e+00
  -6.2152830e-01  -2.4567461e+00
  -2.2172899e-01  -3.1291988e+00
   3.0904438e-02  -3.3053121e+00
  -7.6260387e-02  -3.6229223e+00
   7.2088598e-01  -3.2636780e+00
   2.1391046e-01  -3.7733622e+00
  -9.6146600e-01  -4.5759073e-01
  -9.4528059e-01  -2.0606211e-01
  -1.0648844e+00  -1.8942964e-01
  -7.2599911e-01  -6.5703317e-02
  -3.8905290e-01  -4.2403951e-01
  -4.0711356e-01   9.8055874e-02
  -8.4742944e-01  -9.0422742e-01
  -1.6904904e-01  -8.7882528e-01
   4.1230769e-01  -9.7882375e-01
   4.8070468e-01  -1.0914396e+00
   7.2364239e-01  -1.1352506e+00
   5.9457663e-01  -1.3500920e+00
   5.5397438e-01  -1.1918184e+00
  -2.6620682e-02  -7.2374323e-01
   9.5166167e-01  -3.9305166e-01
   9.8961834e-01  -2.2880171e-01
   6.0338243e-01  -4.2998417e-01
   2.2702752e-01  -1.0294968e+00
  -8.7051097e-01  -6.1166464e-01
  -4.5760929e-01  -2.7190481e-01
  -9.9879512e-01   1.0874356e-02
  -2.2776414e-02  -6.8941867e-01
   4.8519433e-01  -4.2540278e-01
   1.2648102e-01  -6.3087482e-01
   5.3389084e-01  -5.7417691e-01
   3.9447687e-01  -1.0403260e+00
   7.6417879e-01  -1.4539007e+00
   4.5469951e-02  -1.0393110e+00
  -2.1252732e-01   5.9465627e-01
  -3.0993758e-01  -1.7123265e-02
  -5.0729584e-01   5.5990434e-01
  -2.5398390e-01   4.9802260e-01
   1.8370790e-01  -1.0169017e+00
  -2.1840893e-01   4.4935479e-01
  -1.8837552e-01  -5.5459727e-01
   3.4857161e-01   1.2049079e-01
   3.0497777e-01  -8.0313228e-01
   2.4998123e-02  -1.0257455e+00
   3.4101288e-01  -4.6147083e-01
   1.9301438e-01  -2.3109223e-01
   4.0640337e-01  -1.5603382e-01
  -4.2540408e-01  -8.0178115e-01
  -1.4878921e-01  -1.0621467e+00
   2.7361398e-01  -1.4126991e+00
   1.8842236e-01  -1.5515703e+00
  -7.0178998e-01  -3.8399218e-01
   4.5037629e-01  -1.0428448e-02
  -6.8106921e-01   2.8643932e-01
   1.8845800e-01   2.6285700e-01
   4.2672863e-01   5.0301028e-01
   4.8593731e-01  -7.0046244e-01
  -3.0234341e-02  -3.9727532e-01
  -2.9384592e-01  -4.4145920e-01
  -4.7438863e-01  -6.1596336e-01
  -4.1604807e-01   2.1652886e-01
   1.3897126e+00  -5.8982477e-01
  -7.1344186e-01  -7.8623577e-01
  -7.5771969e-01  -6.6416820e-01
  -2.4957849e-01  -4.5886021e-02
  -2.6054233e-01  -9.7906206e-02
   1.3483141e+00  -4.2977317e-01
  -6.0059746e-01  -9.7413715e-01
   8.8972911e-01  -1.1937996e+00
  -3.1971917e-01   2.8686110e-02
  -7.0164344e-01  -6.2954895e-01
  -1.2143615e+00   4.0768122e-01
  -5.1333428e-01  -2.5187260e-01
  -5.3632282e-01   7.9777666e-02
   9.5379261e-01  -1.3281132e-01
  -3.5861897e-01  -4.8299487e-01
  -2.0476593e-01  -4.2946563e-01
  -7.6452873e-02  -2.6443092e-01
   7.2780120e-01  -2.7651191e-01
   8.4875610e-01  -1.0271611e+00
   5.8301509e-01  -6.7754126e-01
   9.4504270e-01  -6.1567751e-01
  -1.3318872e-01  -1.0947494e+00
  -1.0239882e+00  -2.4319005e-02
  -8.8308332e-01  -5.8606860e-01
  -9.5907147e-01   4.0371689e-01
  -2.5955538e-01  -5.7037744e-01
   5.9920976e-02  -5.9895412e-01
  -9.7296082e-01   1.8349776e-01
  -4.2167447e-02  -4.0940798e-01
   1.1177009e+00  -7.5416236e-01
   1.0767643e+00  -9.6133191e-01
   5.2282359e-01  -9.6453026e-01
   2.3193952e-02  -1.0029375e+00
   1.5421886e-02  -8.3516210e-01
   7.7381943e-02  -5.8899022e-01
  -5.7815608e-01  -2.0443009e-01
   4.7306037e-01  -1.3582565e+00
   7.2362315e-01  -8.0860101e-01
   6.2909163e-01  -2.1898844e-01
  -7.9707346e-02  -9.5823636e-01
  -1.9785438e-01  -1.3751767e+00
   1.1351604e+00  -9.6633582e-01
   3.0475696e-01  -8.0376559e-01
  -5.3196976e-02  -5.5602348e-01
  -7.6344279e-01  -7.2972693e-01
  -2.8729551e-01  -4.2002643e-01
  -7.9791629e-01  -3.3851169e-01
  -6.1238961e-01  -1.0097774e+00
   1.5348828e+00  -5.8740310e-01
   8.2393143e-01  -1.5203876e+00
   5.9809917e-01  -1.3803755e+00
   2.4001829e-01  -1.0467462e+00
  -6.6922160e-01  -8.7565230e-01
  -3.0323074e-01  -8.2362659e-01
  -5.9342532e-02  -6.9905700e-01
  -4.8269898e-01  -2.4552192e-01
  -3.3055233e-01  -1.0750068e+00
   8.6951129e-01   1.2262857e+00
  -1.1353797e-01   1.5820338e-01
  -1.4636702e-01   1.3387859e-01
   5.7715538e-01  -1.7814297e-01
  -3.3355691e-01  -1.2368202e-01
   3.9389675e-02  -7.7373019e-01
  -7.7766886e-01  -1.9525254e-01
  -4.1612735e-01  -1.6508340e-01
   5.7014886e-01  -6.4222506e-01
   1.7730876e-01  -7.1411673e-01
   4.6020776e-01  -7.0069730e-01
   3.8311303e-01  -4.2187726e-01
  -5.4015923e-01  -3.7569345e-01
  -1.0880255e-01  -4.2443475e-01
  -1.2468830e-01  -6.3167536e-01
  -2.0983601e-01  -5.9289390e-01
  -3.0609053e-01  -3.6216953e-01
   5.4393215e-01   1.6986013e-01
   1.2316994e-01   1.7419625e-01
   8.2959778e-01   1.6832016e-02
   1.2644523e-01  -1.7067935e-02
  -3.9966847e-01  -3.7158721e-01
  -7.9036618e-01   1.1330868e-01
   1.0183599e+00  -2.7314020e-01
   3.7688813e-01   4.5401552e-01
  -9.9426198e-01   8.0628208e-02
  -6.5404886e-01  -4.6859290e-01
   3.1953300e-01  -7.5459112e-01
   5.5392411e-02  -5.1723894e-01
  -5.5497303e-01  -5.1861251e-01
  -5.9944295e-01  -2.0096114e-01
  -6.8472535e-01  -9.8693016e-02
  -4.2890332e-01  -9.2123701e-01
  -4.8623073e-01  -1.0445231e+00
   7.4415258e-01  -9.9011124e-01
  -3.9126450e-01   4.3509593e-01
   1.1802058e-01  -7.8662297e-01
  -3.0458536e-01   4.9613636e-01
   4.0574049e-01  -7.7125746e-01
  -2.9934974e-01  -1.0664933e+00
  -1.5190398e-01  -9.0170600e-01
   2.0362111e-01  -1.0388156e+00
   2.5069762e-01  -3.5165899e-01
   1.5658957e-01  -3.4835361e-01
   2.3943715e-01  -6.2109929e-01
   3.3800470e-01  -1.0606517e+00
   8.9014214e-01  -7.5215436e-01
  -1.2730760e+00   1.2911596e-01
  -1.1642211e-02   7.3251306e-02
   2.9925239e-01  -1.4581006e-01
  -5.5780260e-01   2.2361427e-01
  -8.9280792e-01   1.9187591e-01
   5.8600268e-01  -1.1218200e+00
  -1.8117614e-01  -1.3586235e-01
  -1.2063549e+00   3.9635409e-01
   5.4081153e-03   9.5949520e-03
  -2.8810127e-03  -8.3978277e-02
   3.1035793e-03  -1.9398910e-01
   4.6743526e-01  -6.0013340e-01
   9.9957190e-01  -8.3223000e-01
   8.7068765e-01  -7.4748134e-01
   8.9427924e-01  -1.1004392e+00
  -2.8235491e-01  -4.2025172e-01
   1.6892599e-01  -1.6477483e+00
  -7.0836482e-01  -4.2740880e-01
  -7.5323487e-01   2.1442939e-01
  -6.0838015e-01   8.2391798e-01
   3.0320838e-01  -7.6877501e-01
   2.7168593e-01   2.4273488e-01
   7.2274351e-01   7.6197012e-01
   6.4189836e-01   9.2583627e-01
   2.6164429e-01   3.3387204e-01
   3.1035606e-01   1.2721515e-01
   4.9003372e-01   5.5859511e-01
   4.1729158e-01   4.0566290e-01
  -9.1729727e-01   1.3207232e-01
  -3.2076379e-01  -1.9140699e+00
  -1.8236961e-01  -2.3174084e+00
   1.8497758e-01   5.4211071e-01
   4.3956710e-01  -7.6695372e-01
   6.0221959e-01  -7.6025935e-01
   7.7640395e-02  -1.8753991e-01
  -3.6966493e-01  -3.9456816e-01
  -3.9677090e-03   2.9193684e-01
  -1.0881394e+00  -7.3054414e-01
  -5.5044059e-02  -2.6034947e-01
   3.5729195e-01   9.6906675e-01
  -3.0020492e-01  -1.5098254e+00
   7.0512036e-01  -1.4429750e+00
   8.8642641e-03  -1.4808616e+00
   3.8942025e-01  -1.7734552e+00
  -8.8542489e-01  -1.1232738e+00
   4.6780508e-02  -7.7979089e-01
   8.6467233e-02  -2.9701044e-01
  -1.0925785e-02  -6.5245166e-01
  -1.7078605e-02   4.1910900e-01
  -1.5862392e-02   1.2865036e-01
   2.6389063e-01   1.3315214e-01
   7.0187216e-01   3.8819438e-01
  -3.2113649e-01   2.0850973e-01
   5.7990921e-02  -1.1983861e+00
   9.3491159e-02  -1.3068194e+00
   6.7835249e-01  -4.4178885e-01
  -3.7346222e-03  -1.2032111e+00
   3.8408153e-01  -1.5493404e+00
   6.2580362e-01  -1.2442644e+00
  -2.1585763e-01  -1.9818946e+00
  -4.1602718e-01   7.7714353e-03
  -5.7977230e-01  -7.1425303e-01
  -6.8854055e-01  -3.1730095e-01
  -5.4747274e-01  -1.1417537e+00
  -4.2944451e-02   3.9287167e-01
  -1.0962479e+00   1.4564306e+00
   1.8878045e-01  -3.9695108e-01
  -2.9315191e-01   8.1255019e-01
  -7.2468765e-02   8.3127343e-02
  -5.7541176e-03  -6.5676087e-01
   1.0941659e+00  -5.0970325e-01
  -4.7939319e-01  -5.6494002e-01
  -1.2957738e+00   4.6428780e-01
   4.1939525e-01  -3.9575786e-01
  -2.4191283e-01  -1.3772228e+00
   8.7090662e-01  -1.3292666e+00
   6.3381615e-01  -1.1151653e+00
   5.3215973e-01  -1.1104514e+00
  -2.1157719e-01  -1.4510152e+00
   2.2778682e-01  -5.8812674e-01
   4.7499847e-01  -7.4338242e-01
   5.7632966e-02  -5.5708306e-01
   5.5945317e-01  -8.3291665e-01
  -7.4741544e-01  -3.9397348e-01
  -7.5795502e-01  -4.4340262e-01
   1.5095234e-01  -8.0071106e-01
  -5.7931649e-01  -7.6462405e-01
  -2.7014967e-02  -9.1723994e-01
  -1.8076051e-01  -2.1765583e-01
   5.9233583e-01  -7.6072860e-01
   1.6196799e-01   1.8929528e-01
   6.7334834e-02  -1.2988220e-01
   4.5137422e-01  -1.3827807e+00
   2.9620306e-01  -1.5787258e+00
   2.8960846e-01  -8.4425550e-01
  -4.6308232e-01   4.4247322e-02
   1.1172218e+00  -1.0472004e+00
  -9.8975205e-02  -1.2672337e+00
   1.9769461e-02  -1.5486835e-01
   9.8379329e-02  -7.2586813e-01
  -2.0248588e-02  -9.5907857e-01
   1.0076366e-02  -1.8323767e+00
  -4.9421916e-01  -9.5172022e-01
  -2.0061643e-02  -6.4321759e-01
   2.7684365e-03  -2.0098213e+00
  -7.7129305e-01  -5.3809512e-01
  -4.1752117e-01  -1.3738298e+00
  -5.5740107e-01  -1.2231505e+00
   1.3382530e-01  -1.3128084e+00
  -4.8381930e-01  -9.6851057e-01
  -3.7871836e-01  -2.4368761e-01
  -3.3515923e-01  -3.4982562e-01
   1.6310741e-01  -5.0438352e-01
  -3.7948869e-01   1.3427283e-01
  -3.6715643e-01  -7.5684350e-01
   3.5065705e-01  -7.6543104e-01
   1.2488007e-01  -8.1173358e-01
  -1.2541778e-01  -7.2805882e-01
   6.5670100e-01  -5.6855987e-01
  -1.0676661e-01  -5.9141618e-01
   1.3047566e+00   5.2488499e-01
  -1.3211696e+00  -6.1914086e-01
  -1.1230681e+00  -4.7237593e-01
  -8.4079373e-01  -3.9187558e-01
   1.4435702e+00  -1.0405444e-01
   9.5127289e-01   4.8505795e-01
   1.2145239e+00  -4.1639524e-01
   7.0453242e-01  -5.9619864e-01
  -1.3284972e-01  -3.8183983e-01
   7.3743757e-01   2.8575210e-02
   4.5652447e-01   1.1289188e-01
  -7.0387710e-01  -7.4881561e-01
  -8.4346782e-02  -1.0210491e+00
  -6.8637951e-01  -1.4302590e+00
  -6.2805762e-01  -8.7997516e-01
   2.0711743e-01  -5.3918086e-01
   3.4620774e-01   2.2046957e-02
  -5.4064447e-01  -5.8266073e-01
   1.0298186e+00  -1.0452397e+00
   1.0009519e+00  -1.0157469e+00
   4.1979929e-01   2.3005152e-01
   1.3284495e+00  -9.3510940e-01
  -5.2083928e-01  -4.0777982e-01
   5.8718527e-01  -3.6263283e-01
  -6.2199822e-01  -1.1782178e+00
  -1.5656242e-01  -2.6013805e-01
  -2.1236149e+00  -4.4073076e-01
  -2.0191751e+00  -5.7202786e-01
   5.5530424e-01  -4.8884943e-01
  -1.2352962e-01  -4.7702724e-01
  -5.1404636e-01  -7.8070262e-01
   7.1492563e-01  -4.7374882e-01
  -9.3990310e-01  -1.8993018e+00
   7.5148322e-01  -9.8144728e-01
   6.3175132e-01  -1.2430714e+00
  -9.8345691e-02  -9.2602990e-01
  -5.3658081e-01  -2.4030836e+00
  -2.3654533e-01  -8.4158482e-01
   3.0912938e-01  -1.7913957e-01
  -3.0108193e-01  -2.1972316e-01
   2.3765362e-01  -9.7854142e-01
   5.6845239e-01   1.7200662e-01
   4.3748245e-01  -8.5555595e-01
  -2.4442088e-01  -1.6894575e+00
   5.6021261e-03  -2.3584326e+00
  -5.1259350e-02  -2.0428502e+00
   2.8046317e-02  -1.3842059e+00
  -1.1132483e-01  -1.4115095e+00
  -3.3020141e-01  -1.0794774e+00
   2.6942994e-01  -1.0765041e+00
  -1.1188860e-01  -8.6289297e-01
   1.6585260e-01  -1.0117847e+00
  -8.4205071e-01  -1.2433607e+00
  -6.0064384e-01  -3.6375066e-01
  -4.0607373e-01  -9.1231776e-01
  -5.1920233e-01  -5.0142666e-01
   6.1356772e-01  -1.5187353e-01
   3.4383136e-01  -3.6283265e-01
  -2.7242844e-02  -1.6858458e-01
  -4.4008222e-02   9.6481690e-01
  -2.9987239e-01  -6.5964300e-01
  -2.1502068e-01  -6.9248654e-01
   1.1705452e-01  -7.4382336e-01
  -1.0267061e-01  -2.0324569e-01
   8.1497437e-01  -6.6288918e-01
  -1.2134973e-01  -6.5435534e-01
   2.5600177e-01  -6.7512991e-01
   5.6278971e-01  -1.2881285e+00
   4.6991563e-01  -8.2224994e-01
  -5.9396792e-01  -8.9975947e-01
  -2.8670330e-01  -7.7105268e-01
  -8.4475048e-01  -5.2957028e-02
  -1.5464612e-01  -3.7640863e-01
  -1.5463752e+00   4.1261067e-01
  -6.2251366e-01  -6.6887626e-01
  -4.7354159e-01  -7.6393365e-01
   1.1189931e+00  -1.7980031e+00
  -1.8843659e+00   6.4936542e-01
  -1.5581425e+00   1.9867274e-01
   5.1902482e-01  -1.9467290e+00
   5.7163238e-01  -2.2409417e+00
   9.6485731e-01  -1.6168578e+00
   1.0747442e+00  -2.1586798e+00
   9.2264299e-01  -2.1937224e+00
   6.4269185e-01  -1.8934445e+00
   7.1278286e-01  -1.0663602e+00
   1.4376371e+00  -7.9699371e-01
   5.8180675e-01  -1.8198590e+00
   5.1779865e-01  -4.4056619e-01
  -1.1246541e-01  -1.7902988e-01
  -4.9017919e-01  -3.4458693e-01
   5.3293684e-02  -1.4691403e+00
  -4.8049492e-01  -7.0611717e-01
  -2.1382827e-01  -1.6305007e-01
   1.4406871e-01  -1.1426567e+00
  -1.5315612e+00   6.4913287e-01
  -1.2356656e+00   1.2614586e+00
  -9.2160254e-01  -4.1787697e-01
  -3.2737829e-01  -1.2171205e+00
   2.0171790e-01  -6.0490656e-01
   5.7127942e-01  -5.7786665e-01
   2.1306818e-01  -5.8425814e-01
   6.1564077e-02  -1.0129198e+00
  -2.1972001e-01  -8.0091841e-01
   3.1620962e-01  -8.9924457e-01
   8.4904591e-02  -5.0244904e-01
   7.8184593e-01   4.3350040e-01
   9.8933843e-02  -7.2970453e-01
  -4.3829281e-03  -9.9902766e-03
   8.0761211e-01  -9.8572362e-02
   1.1031749e+00   3.1221336e-01
   2.3933614e-01  -1.3006609e+00
   9.7382678e-02  -1.3049321e+00
  -2.5501766e-01  -5.5808083e-01
  -2.2543246e-01  -9.9316706e-01
  -2.4777993e-01   2.3913521e-01
  -1.0179501e-01  -4.6515887e-01
   4.9330624e-01   7.1638331e-01
  -3.8734513e-01   1.3463962e+00
   3.2936972e-01  -1.8584058e-01
   3.7204864e-01  -4.5123793e-01
   5.5704177e-01  -1.7575388e+00
  -3.2287253e-01  -5.8824992e-02
   2.4121827e-01  -1.5465050e+00
   4.6978810e-01  -1.0388002e+00
  -7.3275881e-01  -1.1589496e+00
   2.4375935e-01   4.5470085e-01
  -1.6599421e+00  -3.3633492e-01
  -1.3636704e+00  -5.2225332e-02
   1.3819512e+00  -1.8833301e+00
   8.7141196e-01  -1.2979455e+00
   8.8311982e-01   4.1664883e-01
  -5.5477222e-02  -1.0257796e+00
   7.8753333e-01   9.7407216e-02
  -2.1867468e-01  -9.6882313e-01
   3.7734874e-01   1.3567818e-01
  -5.9877384e-01  -1.0395429e+00
  -3.6922358e-01  -5.5615487e-02
  -2.1226883e-01  -8.6430424e-01
  -7.1850384e-01  -1.2424767e+00
   8.4378530e-01   7.6577160e-02
   6.4925650e-02  -5.7615529e-01
  -5.5946414e-01  -6.5298667e-01
   3.1808138e-01  -3.4017703e-01
  -5.4240809e-01  -3.7397721e-01
  -1.2490278e+00  -1.3243161e+00
  -1.0270976e+00  -1.2933497e+00
  -4.2072959e-02   6.5927414e-01
  -4.5689127e-03   9.8328307e-01
   3.6903503e-01  -1.6758423e+00
   1.8003393e-01   9.5001803e-01
   4.9475900e-01   9.8733805e-01
  -3.0382822e-01  -4.3398867e-02
   1.1584631e+00  -2.1274496e+00
  -7.1689376e-01  -5.7381229e-01
   5.7280269e-01  -1.9969439e+00
   3.9365358e-01  -2.2471189e+00
   1.4247233e+00  -2.3213748e+00
  -9.4393599e-01  -9.3121757e-01
  -7.4595165e-01  -1.1847681e+00
   8.4645204e-01  -2.8050962e+00
  -4.0654579e-01   8.4966289e-02
  -6.3364893e-01   4.7056988e-01
  -6.5957182e-01   1.0081893e+00
  -9.5655213e-02   4.7717244e-01
   7.4916688e-01   7.6211895e-02
   4.6338206e-01  -6.5274741e-01
   5.0691429e-01   2.1017507e-01
   6.1218370e-01  -1.1821886e+00
  -2.5707319e-01  -1.3813876e+00
  -7.0553243e-01   3.0216942e-02
   3.0350363e-02  -1.5291675e+00
  -1.2619327e-01  -2.1178883e+00
   1.1567757e-01  -2.1904234e+00
   2.5041547e-01  -8.8934549e-01
   1.6607710e-01  -1.1088227e+00
   2.7182416e-01  -6.0363985e-01
  -6.9778101e-01   7.8120156e-01
  -9.7670185e-01   1.0360625e+00
   4.3499488e-01  -1.5027651e+00
  -2.3574297e+00   1.1334579e+00
   7.2774830e-01  -1.3978854e+00
   6.6323648e-01  -5.0833850e-01
   2.4947789e-01  -4.0955731e-01
   9.6325830e-01  -1.3728798e+00
   1.1538352e+00  -1.8842572e+00
   1.9710328e-01   9.7227366e-01
  -3.2136100e-01   2.3613656e-01
   8.0552851e-01  -2.9755012e+00
  -1.8453238e+00   2.4574132e-01
   3.1509777e-01  -5.2550503e-01
  -4.0210743e-01   4.5434472e-02
   2.1828019e-01  -9.8261782e-01
   6.0429362e-01   9.3542936e-02
  -3.3126462e-01   3.0648705e-01
  -5.5936981e-01  -6.8262229e-01
   1.3698500e-02  -1.2563027e+00
   2.3556236e-01  -4.5471346e-01
   1.3522414e-01  -5.0475196e-01
   9.1943655e-02   2.4420673e-01
  -6.2606035e-03  -9.6717072e-02
  -3.2081463e+00  -1.9973899e+00
  -2.6149171e+00  -1.5269537e+00
   1.4964754e+00  -9.4800119e-02
   2.1594143e+00   4.9269037e-01
  -2.3778569e+00  -8.2986721e-01
   1.5495029e+00  -1.8080822e-01
   2.1830691e+00   4.9697098e-01
  -1.7865295e+00  -1.5743800e+00
  -2.1668293e+00  -1.5966062e+00
  -1.6022551e+00  -2.3646088e+00
   1.5835541e+00  -6.8897173e-01
  -6.1633658e-01  -1.9968672e+00
  -2.9786222e-01  -9.0373405e-01
   2.5573119e+00  -2.1688995e-01
   2.6539889e+00  -1.5394723e-01
   4.8741639e-01  -1.1892643e+00
  -4.2246949e-01  -6.8585555e-01
  -7.0664166e-01  -1.2818844e+00
  -6.3168299e-02  -4.3499075e-01
  -9.8075957e-01  -1.5586059e+00
  -8.5003878e-02  -3.7114150e-02
  -1.2499718e-01   4.5883583e-02
  -1.3094090e-01  -1.8752302e-01
   8.2553691e-01   3.3309920e-01
  -1.2541712e-01   8.9337196e-02
   3.3854391e-01  -5.7435450e-01
  -1.0346588e-01  -5.8230433e-01
   5.7389093e-01   3.1263332e-01
   3.8048828e-01   2.0394306e-02
   6.2440394e-01  -3.3310105e-01
   5.6489758e-01  -5.9067854e-01
   3.7531052e-01  -1.9674146e+00
   7.8675337e-01  -8.3503966e-01
   3.9717364e-01  -8.3098217e-01
   8.7978282e-01  -5.7197158e-01
  -2.9549125e-01  -6.8432821e-01
  -1.8887949e-01  -1.5158139e-01
  -4.1219325e-01  -8.9625819e-01
  -5.2327817e-01  -1.4579683e+00
  -1.5063238e-01  -1.5920986e+00
  -3.9943174e-01  -1.2189316e+00
  -5.7889259e-01  -5.4868650e-01
  -4.5511906e-01  -1.1438339e+00
  -2.6478333e-01  -9.1067474e-01
  -5.4774699e-01  -1.0661642e+00
  -2.0263940e-01  -7.5647519e-01
  -7.0016403e-02  -9.1168285e-01
   1.1034977e+00  -2.0709813e-01
  -3.2114968e-01  -1.5221302e+00
   6.9307210e-01  -2.0287997e-01
  -5.2927735e-01  -2.6765633e-01
   2.8817344e-01  -3.3510323e-01
  -4.7586011e-02  -8.4209276e-01
   9.7772728e-01   1.0427315e-01
  -2.3197197e-01  -4.9633114e-01
  -2.8095150e-01  -7.9639787e-01
  -2.5162791e-01  -1.0004167e+00
   6.1630474e-01  -3.4496232e-01
   2.5775884e-02  -9.2457610e-01
  -4.2103103e-01  -9.9251469e-01
  -5.3576959e-01  -1.2334970e+00
  -2.5049924e-01   6.3984387e-01
   2.0739358e-01  -5.9440172e-01
  -2.4709121e-01  -3.3875895e-01
  -6.2057376e-02  -6.4291929e-01
  -3.1132385e-01  -4.0072789e-01
   7.0593287e-02  -1.1331696e+00
   4.3502354e-01  -1.0357869e+00
   1.9142944e-02  -1.0789001e+00
   2.2595594e-01  -1.3064631e+00
  -8.7137620e-02  -6.6347018e-01
   1.9714151e-01  -9.0654278e-01
   4.9570512e-01  -7.5768957e-01
  -1.7520930e-01  -2.7220370e-01
   1.1899370e-02  -8.1530640e-01
   3.0562542e-01  -5.7299561e-01
  -1.6540906e-01  -1.0276234e+00
  -2.2730171e-01  -8.3432449e-01
  -7.7506313e-02   3.1687844e-01
   3.6447849e-01  -1.0367976e-01
  -7.2942352e-01   2.6654967e-01
  -3.8194788e-01  -1.3611218e+00
   1.2589447e-01  -9.0007211e-01
   1.2772859e+00  -1.4003168e+00
   1.3465904e-01  -5.6545743e-01
  -1.6537099e+00   2.6663382e-02
  -1.7111701e+00   6.4115201e-01
   1.0989633e+00  -1.3579807e+00
   1.6816183e+00  -1.5510751e+00
   1.3504692e+00  -2.2697715e+00
  -4.0332998e-01  -1.8886207e+00
   7.1199066e-01  -2.0486524e+00
   8.5439683e-01  -2.2061919e+00
  -1.9065822e+00   3.4363680e-01
  -1.1785377e+00   1.7856211e-01
   3.5581789e-01  -1.8827240e+00
  -2.0084938e-03  -1.2664271e+00
   6.5335967e-01  -1.3882408e+00
  -6.4655097e-02   8.6815787e-01
   5.3231407e-01  -9.1687849e-01
  -7.7117731e-01  -1.5735330e+00
   3.5143889e-01   2.7028999e-01
   9.1910999e-02   1.3002968e-01
  -7.2002556e-01  -5.0976079e-01
  -7.1388404e-02  -9.2400525e-01
   1.2475109e-01  -1.7138657e+00
  -7.9892997e-01  -8.9109651e-01
   3.1859223e-01  -2.0140243e-01
  -4.6517306e-01  -8.9505531e-01
  -2.6993941e-01  -4.1988096e-01
  -2.5111524e-01  -4.4232252e-01
  -5.7997072e-02  -4.4568593e-01
   1.9199144e-01  -5.9573095e-01
   1.4673554e-01  -7.2822463e-01
  -4.8476816e-02  -1.5850185e-01
   3.9353959e-01  -2.4559606e-01
   3.8252487e-01  -5.2076731e-01
   6.5334303e-01  -4.2364273e-01
  -2.5970647e-01  -8.2065420e-01
  -4.1572641e-01  -7.7911689e-01
   3.7014284e-01  -4.7855191e-01
   1.9385729e+00  -1.8963703e+00
   1.0852224e+00  -6.1812732e-01
   3.8001414e-02  -1.5149963e-03
  -6.6906962e-01   7.6883494e-01
   7.0233382e-01  -8.0195492e-01
  -7.2325445e-01   1.6547437e-01
  -1.1181102e+00   1.0273239e+00
   7.4267785e-01   1.5571616e-03
  -3.3780022e-02   6.0828579e-02
  -5.2479342e-01  -1.9842858e-01
  -6.1545698e-01  -1.3121630e-01
  -2.0477285e-01   5.2283410e-01
  -3.1350950e-02  -6.1113662e-01
   1.6258998e-01  -3.8956342e-01
  -5.3068662e-01  -8.6115497e-01
  -1.1956036e-01  -1.1315162e+00
  -4.6870572e-01  -1.1223148e+00
   1.6793752e+00  -7.6266788e-01
   9.6520411e-01  -8.0777932e-01
   1.2393850e+00  -1.2621679e+00
   7.1034184e-01  -1.8051111e-01
  -1.0687724e+00  -6.1450948e-01
  -5.2647240e-01  -7.4922383e-01
  -5.0843835e-01  -5.7838468e-01
  -1.1752226e+00  -1.2405975e+00
  -8.4775712e-01  -8.9158413e-01
  -9.8797571e-01  -1.1793502e+00
  -1.1639174e-01  -8.5480989e-01
  -5.6419494e-01  -1.2852800e+00
   1.3123735e+00  -1.2557932e+00
  -4.0068236e-01  -1.6087352e+00
   2.8922811e-01  -1.3801686e+00
  -2.8145099e-01  -1.7345097e-01
   3.3593386e-01   1.2866922e-01
   1.6169009e-02   1.7735421e-01
   1.3762042e+00   1.2888258e-01
   1.3120093e-01  -1.3530514e-03
  -2.7166780e-01  -1.2371545e-02
   3.8028498e-02   1.0621237e-02
  -2.2680296e-01  -3.8010072e-01
  -6.7508063e-01  -3.0205466e-01
  -4.8837456e-02  -7.0780872e-01
  -2.2057482e-01  -5.9930338e-01
  -1.7312188e-01  -3.9448162e-01
  -1.6619521e-01  -6.7329668e-01
  -2.6248528e-01  -1.1498376e+00
  -2.3882762e-01  -4.7716675e-01
  -1.3065587e-01  -5.0649466e-01
  -4.6911724e-01   1.6829984e-01
   1.7797968e-01   8.2504852e-01
  -7.4189682e-01  -1.0214392e+00
   2.5588814e-01  -9.6223921e-01
   3.8314897e-01  -1.4602770e+00
  -2.3768854e-01   5.6446875e-02
   1.5798836e-01  -1.2532297e+00
  -2.8529340e-01   1.6202977e-01
  -2.0505206e-02  -6.5244131e-01
   9.7038293e-02  -5.3300914e-01
   4.0304597e-01   2.8268160e-02
   1.1971054e-01  -1.0755843e-01
   9.5786522e-01  -2.9376027e-01
  -1.7977832e-01   4.1562412e-02
   1.0829254e+00  -5.0476865e-01
  -2.6940930e-01  -2.9694950e-01
  -7.2822875e-01   1.5206932e-01
  -1.0279426e+00  -6.5772391e-01
  -5.6282973e-01  -1.0785578e+00
  -2.0171864e-01  -7.1568730e-01
   1.7404243e-01  -8.4020734e-01
  -5.2912544e-01  -8.2354909e-01
  -5.0552866e-01  -1.0805630e+00
   1.1300412e+00  -9.4743044e-01
   7.7055174e-01  -1.2119401e+00
   5.7044507e-01  -6.2056411e-02
   2.7655562e-01  -1.3555432e+00
   4.5751620e-01  -1.1312549e+00
   8.7798234e-01  -6.1171929e-01
  -1.7128510e-01   4.5407899e-02
   1.7970505e-01   4.7002514e-01
  -2.8378502e-01  -3.0587180e-01
  -7.2073959e-02  -3.1433456e-02
   1.1026144e+00   6.7121137e-01
  -3.1830726e-01  -1.5685968e-01
   2.4837314e-01  -4.4750025e-01
   1.8712370e-01  -8.4832920e-01
   2.3891021e-01  -1.0267220e+00
  -4.2297113e-01  -9.5705044e-01
  -1.5485262e-01  -1.1325417e+00
  -2.5185701e-01  -1.1120730e+00
  -5.3687377e-01  -7.2107791e-01
  -5.2233937e-01  -1.1604572e+00
  -5.5787983e-01  -4.8734957e-01
   1.0470050e-01  -1.7401092e+00
  -4.2123144e-01   1.8345041e-01
  -3.4638014e-01  -2.6093148e-01
  -8.6381822e-01   1.2434743e-02
  -9.8144112e-02  -5.0034540e-01
   1.1294691e-01  -7.6540504e-01
   1.8178157e-01  -5.9162408e-01
   9.8102497e-01  -6.5261342e-01
   3.2621187e-02  -1.9736542e+00
   3.1649876e-01  -9.7010949e-01
   8.8098230e-01  -5.4313359e-01
   2.7513155e-01  -4.1562017e-01
   1.7567637e+00  -1.6839838e-02
   1.5096371e+00  -5.3356552e-01
   1.2394883e+00  -1.6937722e+00
  -2.4239318e+00   3.3077016e-01
   1.0278823e+00  -1.3689465e+00
   1.0787805e+00  -8.8310089e-01
   8.7545692e-01  -1.6786605e+00
   9.6070702e-01  -1.6439772e+00
  -1.5039617e+00   6.8215601e-01
  -3.4732239e+00  -9.8470579e-01
  -2.2037122e+00   1.8988972e-01
   2.3553573e-01  -9.2427808e-01
   4.7384706e-01  -7.0841977e-01
   3.4584861e-01  -5.4268654e-02
   5.2065470e-01  -7.8422779e-01
  -3.5449786e-01  -5.2534878e-01
  -5.0774089e-01   2.9367630e-01
   1.6590113e-01  -1.3331581e+00
  -4.1725230e-01  -7.0165748e-01
  -5.8181143e-01  -6.9552478e-01
  -2.7793879e-01  -1.3263791e+00
  -5.4048303e-01  -1.4717615e+00
   6.0983890e-01  -1.2412301e+00
   2.6935827e-01   2.0395827e-01
  -2.0798485e-01  -6.7798392e-01
  -2.3614628e-01  -5.0473540e-01
   5.0287104e-01  -8.5379679e-01
   7.0366785e-01  -3.0509476e-03
   2.0410333e-01  -2.1908543e-01
   6.9736510e-01  -7.5751721e-01
  -1.6051363e+00   1.7616476e-01
   5.0214565e-01  -3.6145226e-02
  -4.0035029e-01   2.2932443e-01
  -2.1034977e-02  -7.7062058e-01
  -5.8735464e-01  -3.5059839e-01
   5.0659425e-01  -1.3097905e+00
   7.0514100e-01  -7.2506837e-01
  -2.3698914e-01  -6.1928010e-01
   2.7195021e-01  -6.0324925e-01
   4.9985531e-01  -1.5770671e-01
   3.2436155e-01  -6.9550095e-01
  -5.4219652e-01  -4.4655317e-01
  -4.0103597e-01   2.1296495e-01
   9.5508691e-02  -1.3004319e+00
  -4.1621323e-01  -7.2747531e-01
  -6.4190178e-01  -6.9053994e-01
  -2.5376255e-01  -1.3553001e+00
  -4.8409861e-01  -1.5234391e+00
   4.5711779e-01  -1.1548031e+00
   4.0965305e-01   1.2587450e-01
  -1.6971418e-01  -7.2071594e-01
  -1.5669390e-01  -5.7297185e-01
   5.3901826e-01  -9.0185232e-01
   5.1615237e-01   6.8523368e-01
   6.0716492e-01  -1.3485637e+00
   2.1223746e-01  -4.9605207e-01
   4.1672264e-01   1.3249221e-01
  -7.4989128e-01  -9.7764387e-02
   1.0775780e+00  -1.1043823e+00
   4.1777759e-02  -1.2277968e+00
  -8.1117038e-02  -2.2901537e-01
  -4.9113900e-02  -8.1552599e-01
  -7.2863604e-02  -1.0044809e+00
   1.2232681e-01  -1.8360455e+00
  -4.8810074e-01  -9.6205837e-01
  -4.5612379e-02  -6.8050650e-01
  -2.2701675e-01  -2.1781969e+00
  -8.9857604e-01  -6.0135520e-01
  -3.8166821e-01  -1.3694922e+00
   1.2636933e+00  -1.1444206e+00
   1.0519082e+00  -1.5443210e+00
  -3.2449782e-03  -1.1941968e+00
   6.4799806e-01  -5.1043960e-01
   3.1603287e-01   3.4069471e-01
   2.7800615e-01  -4.1900705e-01
  -4.4904230e-01  -5.0535197e-01
  -4.4140030e-01  -1.1779658e+00
  -9.0750646e-01  -1.0991799e+00
  -5.5669620e-02  -1.1485420e+00
  -4.1472563e-01  -9.9813347e-01
  -3.1912799e-01  -8.4293962e-01
  -2.4010053e-01  -1.0261564e+00
   4.9407011e-01  -1.4471594e+00
  -2.0426330e-01  -8.9350474e-01
  -1.6906452e-01  -5.9923287e-01
  -8.4756301e-01  -3.8469000e-01
  -1.9273419e-01  -1.3647390e-01
  -3.6843939e-01  -5.7745428e-03
  -2.2633698e-02  -3.1338990e-01
  -3.3112236e-01  -1.2081477e+00
  -1.6864037e-01  -5.2358307e-01
  -6.7779465e-01  -2.6093028e-01
   1.1218056e-01  -1.3862062e+00
   2.1488441e-01  -8.0465481e-01
   8.7312425e-01  -1.0202213e+00
   5.6117544e-01  -1.0064467e+00
   6.1195452e-01  -7.6080002e-02
   7.4579349e-01  -2.4927834e-01
  -2.4177402e-01  -3.9695484e-01
   8.2234572e-01  -5.4961124e-01
   1.0993506e+00  -6.4585985e-01
  -1.1672127e-02  -2.7631916e-02
  -6.8662805e-01  -2.6008633e-01
  -4.6792608e-01  -4.4124635e-01
   5.0831789e-03  -7.9397078e-01
   5.1011952e-01  -1.0308862e+00
  -9.5976059e-01   1.8808458e-01
  -2.8842162e-01   7.6570799e-01
  -9.8368116e-01  -5.4434589e-01
  -1.5478335e-01  -5.2629230e-01
  -5.5585701e-01  -1.6379354e-01
  -4.0803510e-01   1.5596925e-01
  -1.5245958e-01  -1.6078991e-01
  -1.3485925e-01   1.2023062e-01
   2.1106681e-01  -6.2708875e-01
   4.8721019e-01  -1.1349910e+00
  -4.3413754e-01  -5.1365006e-01
  -2.5320669e-01  -6.6957223e-01
   3.2387023e-01  -9.9377943e-01
   2.9071027e-01  -8.8364211e-01
   6.2569767e-01  -1.0861480e+00
  -1.4227407e-01   6.6460597e-01
  -3.3965864e-01  -6.5383945e-01
   2.6845177e-01  -1.1864101e-01
   1.3982967e+00  -2.4238425e-01
   3.6376009e-01  -1.9005366e+00
   4.5729863e-01  -1.2502967e+00
  -7.8684517e-02  -1.0515771e+00
  -2.0082256e-01  -1.1585073e+00
  -8.6018258e-01  -9.8329719e-01
  -3.8658245e-01  -1.2019166e+00
   1.3229432e+00  -1.0088778e+00
  -9.0901203e-01  -1.3467266e+00
  -8.9353353e-01  -7.6322394e-01
   4.8261598e-01  -5.8037653e-01
  -3.8010882e-01   1.4748404e-01
   3.0530051e-01  -4.8816812e-01
  -1.2463973e+00  -9.0696953e-01
   1.6653908e-01  -1.1116283e+00
  -1.2363355e+00  -1.5967896e+00
  -6.8422743e-01  -1.3696562e+00
  -1.6786373e+00  -1.6200034e+00
  -1.1383311e+00  -1.9077569e+00
   2.0846542e+00  -7.2213934e-01
  -2.4415674e+00  -1.1400167e+00
   2.3455864e+00   4.2880751e-02
  -1.7168890e+00  -1.3884626e+00
   1.9683002e+00  -1.8079316e-01
   1.4202973e+00  -8.3970577e-02
   1.7492002e+00   3.9733596e-01
   8.3999510e-01   1.0896598e+00
  -4.4654291e-01   9.4900981e-01
  -9.9478896e-01   1.0425451e+00
  -4.7560458e-01  -1.7016345e+00
  -4.4582747e-01  -2.3503561e+00
  -3.5725656e-01  -2.4346409e+00
  -9.4085261e-02  -2.7573375e+00
   8.0836756e-01   9.4031501e-01
   9.4361183e-01   1.3511540e-01
  -2.2716120e-01   5.8424908e-01
   1.6093875e-01  -7.4902188e-02
   2.8835370e-01   3.2750870e-01
  -5.9329582e-01  -9.7272095e-01
  -2.9541093e-01   1.8366774e-01
   1.6149985e-01  -1.3049689e+00
   6.2117886e-01  -1.2654807e+00
   8.4227254e-02  -6.4318583e-01
  -5.4954491e-02  -1.3019618e+00
   7.6755272e-02  -1.4049032e+00
   3.2109050e-01  -1.0157045e-01
   3.5562593e-01  -5.4443767e-01
  -6.4332123e-01  -5.3019359e-01
  -2.3242128e-01  -1.8235313e-01
   1.1070744e-01   1.0198026e-01
   1.3105415e-01  -8.8506360e-01
   4.1174233e-02  -1.2104559e+00
  -9.3325313e-02  -1.4103541e+00
   9.4155664e-03  -1.5676991e+00
   1.0856767e+00  -7.9606605e-01
   9.4458971e-01  -1.1991159e-01
  -5.3041675e-02   8.0827477e-01
   7.0028435e-01   3.1512714e-01
   3.6191116e-01  -3.7051134e-01
  -6.4334481e-01  -1.5733871e+00
  -1.5133614e-01  -1.9770466e+00
   4.7499688e-01   4.8645328e-01
   3.8800974e-01  -9.1221292e-01
  -3.6340487e-01  -2.1301196e+00
  -2.5525571e-01  -1.7085893e+00
  -1.6866735e-01  -1.2263819e+00
  -9.6666959e-01  -2.8850656e+00
  -4.0490325e-01  -1.8027099e+00
  -7.8328517e-01  -2.8123718e+00
  -1.6556002e-01  -1.9104140e+00
  -1.5550840e-01   9.3080106e-01
   5.2877458e-01  -3.7790196e-01
  -2.8811342e-01  -1.0072307e+00
   4.5141421e-01  -8.9663469e-02
   4.3144690e-01  -7.4144408e-01
   1.7375699e-01   8.1066569e-01
  -4.3144614e-01  -1.8809146e+00
   3.9668852e-01  -1.9113583e+00
   3.9478374e-01  -1.8980441e+00
   5.2396887e-01  -1.6747601e+00
  -4.1325879e-01  -3.3104424e+00
  -3.4115534e-01  -2.6001087e+00
  -1.5520410e-02  -1.1409512e+00
  -9.6502006e-01  -2.7221934e+00
  -2.9081125e-01  -2.2657822e+00
  -9.2139194e-01  -8.1569382e-01
  -5.9105117e-01  -1.1257977e+00
  -3.2087336e-02  -1.1244236e+00
  -6.6503294e-01   1.4161458e-01
  -5.1551766e-01  -1.5158642e+00
  -1.7508473e-01  -1.8459076e+00
   2.3171086e-01  -1.6779600e+00
   3.4392695e-01  -1.7907944e+00
   7.9166711e-01  -1.7621741e+00
   5.1417996e-01  -1.7450488e+00
   2.6933173e-01  -2.5477285e+00
  -2.0718902e-01  -1.1176641e+00
   4.4971479e-01   7.6970861e-02
   5.0682340e-01  -2.5101874e-01
  -1.3877788e-16  -3.9534330e-01
  -3.3530958e-02  -7.3444491e-01
  -1.2570235e-01  -8.5906448e-01
   2.3826801e-02  -9.8265978e-01
  -2.6455514e-02  -1.0967773e+00
  -5.7112098e-02  -1.2825745e+00
  -4.9804400e-01  -6.8069837e-01
   2.8872304e-01  -4.8005816e-01
   5.6091693e-02  -1.1299291e+00
   3.1145059e-01  -8.7054111e-01
   6.1102665e-01  -1.4780416e-02
  -5.5027386e-01   6.9270352e-03
   7.2841490e-01  -3.7194338e-04
   5.1646645e-01  -2.9826074e-01
   6.9709832e-01   1.5654571e-01
  -6.3276311e-01  -1.1300254e-01
  -6.4168675e-01  -1.0377405e+00
  -6.7232204e-01  -1.0868917e+00
  -5.1162480e-01  -1.1420868e+00
   2.8822300e-02  -5.4867120e-01
   7.4886435e-01   2.1547178e-01
  -2.7817631e-01  -3.7390989e-01
   1.6906676e-02  -1.5336178e-02
  -1.8530108e-01  -2.1710332e-01
   2.2505938e-01  -7.8401889e-01
   2.8753071e-01   7.2152294e-01
   5.6996649e-01  -4.8541459e-01
   2.8675323e-01  -2.2281345e-01
   1.1492038e-01   3.7611699e-01
  -5.0394749e-01  -2.0909388e-01
   1.5321015e-01  -4.1715499e-01
   3.1846242e-01  -9.1248883e-01
  -4.6509658e-01  -3.0069393e-01
  -1.0668407e+00  -6.3350761e-01
  -6.0364349e-01  -5.0868693e-01
   1.3691928e+00   1.8934813e-01
  -5.0026625e-01  -9.0664356e-01
  -2.1804137e-01  -7.9260910e-01
   3.0109641e-01  -8.0512371e-01
   5.4979491e-01  -1.4179491e+00
  -6.4800252e-01   8.7331197e-02
  -2.5806323e-01   5.3324460e-01
   3.9330624e-02  -3.6319714e-01
   9.9884243e-01   3.8476401e-01
   5.3485147e-01  -6.8560357e-01
  -3.8392774e-01  -1.2311465e+00
   1.8977327e-02  -3.4114501e-01
   1.5121841e-01  -1.5393906e+00
  -4.5036185e-01  -3.5936641e-01
  -2.3856605e-01  -4.4766405e-01
  -6.5212209e-01  -4.8447344e-01
   1.4501374e-01   8.5261268e-01
   2.1361279e-01   5.6384117e-01
  -1.0365326e-01   8.8545572e-01
   3.7725482e-01  -1.3364954e+00
   1.2732778e+00  -1.6330272e+00
   9.4360347e-01  -1.5456291e+00
  -4.4261426e-01  -1.6049253e-01
  -5.1957593e-01  -3.0153046e-01
  -1.2745323e-01   6.2116283e-02
   5.4212192e-01  -1.1211061e+00
  -5.4124378e-01  -1.0661916e+00
  -1.7133146e-01  -1.8640056e+00
  -7.3644263e-02  -1.7514531e+00
   3.4193126e-01  -1.7431056e+00
  -6.1441051e-02  -1.9017481e+00
   3.7982304e-01  -1.1116011e+00
  -4.5633182e-03  -1.3387084e+00
  -6.3729322e-01  -1.0351001e+00
  -9.1566562e-01  -3.5067002e-01
  -3.6318620e-01  -8.9244126e-01
   9.6871288e-02   8.6740363e-01
   1.2422866e-01  -4.9547703e-01
   3.2550183e-02  -2.0704947e+00
  -1.4169549e-01  -1.0779448e+00
   1.8652545e+00  -4.2931630e-01
  -3.9125716e-01  -2.3237370e+00
   2.5334151e+00  -1.0390800e+00
  -1.3078099e+00  -1.8125946e+00
  -8.1673852e-01  -8.2324353e-01
   1.3814403e-01  -2.1369974e-01
  -4.2613667e-01  -4.4967016e-01
  -1.7068259e+00  -9.5052652e-01
   8.4653428e-01  -2.2387997e-01
  -6.5478834e-01  -4.7878843e-01
  -8.4759313e-01  -6.2646450e-01
   2.6495766e-01  -4.4103363e-01
   3.9088952e-01  -5.2517723e-01
   9.3439579e-01   2.9217232e-01
   8.1771921e-01  -4.6049193e-01
   6.0819960e-02  -4.9778410e-01
   6.6477608e-01   4.1172694e-01
  -1.7701880e-01  -1.5652024e+00
   7.6571419e-01  -1.0408202e+00
  -8.9565722e-01  -1.1580521e+00
   3.6494926e-01  -6.1803231e-01
   3.9873466e-02  -1.1848591e+00
  -2.0354668e-01  -1.6530442e+00
  -1.6591834e-01  -1.1226035e+00
  -3.2288672e-01  -9.5362609e-01
  -6.5905085e-01   7.2497786e-02
   2.1192984e-01  -8.7038372e-01
  -6.1504237e-01  -1.9689357e+00
  -3.7175298e-01  -1.7088079e+00
  -4.4930383e-01  -1.6444092e+00
  -7.4428899e-01  -8.2064531e-01
   1.3213587e-01  -1.6404162e+00
  -7.8280800e-01  -1.0065301e+00
  -6.4496082e-01  -1.5150891e+00
  -6.2505619e-01  -3.9235755e-01
   8.9869042e-01   3.6899641e-01
  -8.2402708e-01  -8.5958976e-01
  -8.4724752e-01  -5.7547643e-01
   5.5810883e-01  -4.8642968e-01
  -6.4580868e-01  -1.4758885e+00
  -6.6824300e-01  -1.1225326e+00
  -1.6362814e-01  -9.1593606e-01
   8.7319864e-01  -5.3766645e-01
   3.7148750e-01  -1.8053423e+00
   6.2604838e-01  -8.1616648e-01
   1.4202646e+00  -1.0430527e+00
   1.0661342e+00  -7.5316158e-01
   2.2822531e-01  -1.7517737e-01
   1.6920361e+00  -6.8642499e-01
   7.5071077e-01  -4.1897907e-01
   5.2279241e-01   9.2410239e-01
  -1.2262372e-01  -4.4077227e-01
   2.1600669e-01  -6.8726251e-01
  -2.1638015e-01   6.2125183e-01
   7.2475888e-02  -8.9364180e-01
   2.9114893e-01  -1.3864011e+00
   8.3964341e-02  -1.2247770e+00
  -3.0423003e-01  -1.1759594e+00
  -1.9409213e-01  -1.3905312e+00
   2.0257407e-01  -1.2851909e+00
  -4.0353835e-01  -1.2536308e+00
  -3.6104563e-03  -6.7594712e-01
  -4.1711553e-01  -8.4321388e-01
  -1.4350777e+00  -1.1187989e+00
  -9.6326641e-01  -1.1299569e+00
   7.8674417e-01  -1.6970818e+00
   2.9518534e-01   3.5335182e-01
   2.1032034e-01  -5.1873735e-01
   6.9548474e-01  -1.1138812e+00
   1.2962432e-01  -1.1964827e+00
  -2.2115389e-01  -8.7446932e-01
  -5.8895303e-01  -9.6577355e-01
  -6.8723422e-01   4.0112065e-01
   3.9790371e-01  -1.7335302e+00
  -1.2918324e-01  -4.8133972e-01
  -6.9365660e-01  -8.9582050e-01
  -1.0673560e-01  -1.2969388e+00
  -4.9213682e-01   8.7835545e-03
   4.0379077e-01  -2.6329888e-01
  -8.6031813e-01  -1.2127935e+00
  -6.1133804e-01  -1.5659738e+00
  -6.3361042e-01   6.0347026e-01
  -4.4623252e-02  -1.4381806e+00
  -6.2710134e-01  -9.1953512e-02
   3.7517410e-01  -1.8755078e+00
   3.4743334e-01  -2.0736072e+00
   7.8153118e-01  -2.0497837e+00
   5.3784640e-01  -2.0651970e+00
  -1.8771428e-01  -1.4390555e+00
   4.3272103e-01  -1.9279360e-01
   4.8999941e-01  -4.8532740e-01
   1.6506543e-01  -1.0439756e+00
   5.2358895e-01  -1.1453419e+00
  -9.0473039e-02  -5.4074404e-01
   6.3671208e-01  -5.6191789e-01
   9.7077130e-02   5.7612958e-02
   1.4437782e-02   3.7350362e-01
  -2.3337064e-01   9.4586315e-02
  -6.3429924e-01   1.1468713e-01
   1.3549582e-01  -6.6996110e-01
   6.9726952e-01  -1.4334396e+00
   3.5728503e-01  -1.5582731e+00
   2.2058037e-01  -1.7794643e+00
  -3.9774345e-01  -2.0498550e+00
  -2.2186812e-01  -1.6246455e+00
  -8.5835929e-01  -7.6864960e-01
  -4.1139832e-01  -1.3639132e+00
  -8.3153881e-02  -3.9605778e-01
  -1.7679114e-01  -3.6837427e-01
   2.5994502e-01  -1.6550693e-01
   8.0115309e-02   3.0958539e-01
   1.4667257e-01  -3.7246832e-01
  -1.4513287e+00   6.4449773e-02
  -9.9931344e-01   1.1728704e+00
   4.3912756e-01   7.4038683e-01
  -8.6491618e-01   8.4804370e-01
   1.1007066e+00  -7.5066486e-01
   1.3062897e+00  -7.9938120e-01
   4.1696784e-01  -9.7152979e-01
   5.0387477e-02  -2.6789244e-01
   6.5000295e-01  -1.0562771e+00
   6.0104346e-01  -8.9473785e-01
   2.1121045e-01  -6.6999657e-01
  -1.1860869e+00  -1.2367212e+00
  -1.0063020e+00  -1.8721445e+00
   2.6601236e-01  -8.4683374e-01
   2.3941092e-01  -9.2601329e-01
  -2.8227784e-01  -8.5203889e-01
  -2.4651533e-01   4.8929545e-01
  -5.0371790e-01  -2.8541457e-02
   4.1003886e-01  -4.2731755e-01
   1.2780625e+00  -1.7357681e-01
  -1.4940542e-01   8.5975219e-02
  -2.9202423e-01  -9.9574942e-01
  -9.0250307e-02  -1.4944106e+00
  -3.8934667e-01  -1.6704095e+00
  -1.9852149e-01  -1.4982565e+00
  -1.9913581e-02  -1.8273469e+00
   1.9360369e-01  -7.1215285e-01
  -3.7345070e-01  -2.4192277e+00
  -3.9076826e-02  -2.6848684e+00
   4.0128041e-01   1.4620598e-01
   3.0151487e-01  -2.0923816e+00
  -2.4293857e-01   1.6518238e-01
   3.1651301e-01   2.3042657e-01
  -1.0899148e-01  -2.4401055e-01
  -2.1662676e-01  -7.5151361e-01
  -9.0254443e-02  -1.3967950e+00
  -5.3025305e-01  -1.4029203e+00
   3.2998625e-01  -1.2705310e+00
  -5.4303292e-02  -1.2178056e+00
  -4.2698844e-03  -1.0442322e+00
   1.1995536e-01  -1.2004230e+00
   9.3248495e-01  -1.4194715e+00
   1.1304681e-01  -1.0672907e+00
   7.1768623e-02  -7.7319249e-01
  -6.3611752e-01  -7.4073892e-01
   1.5238415e-01  -4.2172153e-01
   4.7242774e-02   4.2866058e-02
   3.3224746e-01   8.5910838e-01
   2.3937171e-01   6.8601713e-01
   2.7056865e-01   4.4244168e-01
  -3.5325740e-01  -6.1405953e-01
   9.1454088e-02  -1.2909020e+00
   5.8364328e-01  -6.7505384e-01
   3.7300027e-01  -1.4769707e+00
  -5.9627636e-01   6.5101884e-01
   4.9594813e-01  -9.9697721e-01
  -6.7505800e-01  -8.1214101e-01
  -1.1118656e+00   8.1796698e-01
   4.4966062e-01  -1.3741876e+00
   7.7242994e-01  -8.6917777e-01
   4.4516389e-01  -8.6748139e-01
  -1.2544327e+00  -2.1897908e-01
  -2.6222496e-01  -1.3050576e+00
   1.0244848e+00   3.1774779e-01
  -7.1976182e-01  -4.6327804e-01
  -4.6215338e-02   9.9578899e-01
   2.6822730e-01   1.0587487e+00
  -6.5310882e-01   7.7811428e-02
  -1.4548780e-01  -6.3399360e-01
  -1.0949425e+00  -5.8036293e-01
   5.7090330e-01  -5.1620079e-01
  -1.1293129e+00  -3.8034862e-01
   1.2219265e+00  -5.4758800e-01
   1.9804224e-01  -1.0933067e+00
   9.2983171e-01  -7.6983207e-02
  -1.3875857e+00   4.4112377e-01
  -9.9426428e-01  -1.9118780e-03
   7.6026627e-01  -6.1687505e-01
   5.6302020e-01  -6.5278670e-01
   3.5271019e-01  -5.3187314e-01
   2.8126669e-01  -1.0773767e+00
   7.7414681e-01  -2.9814993e-01
   7.7467019e-01   1.2905618e-01
  -2.8538150e-01   5.2770504e-01
   6.3009667e-01  -6.5847588e-01
   2.9834709e-01  -7.5574784e-01
   5.6234631e-01  -8.2178881e-01
  -8.2589504e-01  -7.7648487e-01
[truncated: 3,688,510 more chars]
