# Supplementary material for: Multiplexed imaging of nucleome architectures in single cells of mammalian tissue
Source: Nat Commun. 2020 Jun 9;11:2907. doi: 10.1038/s41467-020-16732-5 (PMC7283333; doi:10.1038/s41467-020-16732-5)
Supplement: Supplementary file 11 — Source Data [file 41467_2020_16732_MOESM11_ESM.zip › Source Data/FigS4ii_Hepatocyte.txt]

   3.2930503e-01  -8.6505578e-01
   9.2600456e-01  -1.4054537e+00
   6.8032381e-01  -3.7858666e-01
   4.3207365e-01   8.8193001e-02
  -3.6875226e-02  -1.9758503e-01
  -9.2918217e-01   3.0100119e-01
  -1.3568525e+00  -1.3252483e+00
  -7.5360181e-01  -3.9252154e-01
  -7.0751010e-01   7.8815457e-01
  -6.2421651e-01   2.3945242e-01
   5.6734893e-01  -7.7487938e-01
   3.5305186e-01  -8.4746238e-01
   1.0133639e-01  -7.9386425e-01
   3.3691101e-01  -6.2079507e-01
   6.8188312e-01  -1.5497954e-01
  -9.1288186e-02  -4.7470784e-01
  -1.4479950e-01  -8.5402738e-01
  -1.3595962e+00   2.3533867e-01
   3.7939807e-01  -8.9442869e-01
   4.2390074e-01  -6.2586414e-01
   2.3346492e-01  -4.3780320e-01
  -2.4828287e-01  -5.1270497e-01
   5.3131281e-02  -4.1811856e-01
  -3.8183743e-01  -6.0758698e-01
   5.8465634e-01  -6.2388943e-01
   5.5708710e-01  -1.2389705e+00
   8.0729042e-02  -1.2133657e+00
   3.9845229e-01  -1.3192997e+00
  -2.8456128e-02  -1.0813420e+00
  -3.5452456e-01  -7.1880833e-01
   4.0296321e-01  -8.2202543e-01
  -1.9433493e-01  -1.2395028e+00
  -3.1066321e-01  -9.9622308e-01
   4.2197204e-01  -1.9369562e-01
   6.8288382e-01   5.1273178e-04
   7.4682773e-01   7.9976136e-02
   1.3768614e-01  -3.4588796e-01
  -2.3268522e-01  -6.7828370e-01
   3.3118727e-02  -3.6898069e-01
   5.4352196e-01  -2.3195220e-01
   4.6944043e-01  -8.1683988e-02
  -4.7667086e-01   4.0445576e-01
  -3.7800950e-01  -6.7543942e-01
   2.8767336e-01  -6.8489348e-01
  -4.4032781e-01  -5.8110550e-01
  -3.2950779e-01  -4.1536263e-01
  -4.8257464e-01  -3.5946228e-01
  -4.2232057e-01  -3.1552050e-02
  -3.4184525e-01   2.1292553e-01
   6.3194234e-02  -5.1608889e-01
   1.6244807e-01  -3.2372723e-01
  -3.0233876e-01  -4.3927236e-01
  -1.4248611e-01   1.5531820e-01
   1.2883091e+00  -8.5022989e-01
   5.7142073e-01  -1.0504067e+00
   2.0990888e-02  -1.2475591e+00
   3.5146719e-01  -1.3598448e+00
  -3.8355552e-01  -7.7483703e-01
  -1.0210946e+00  -1.8591765e-01
  -1.3358738e-02  -2.9924416e-01
  -3.2812525e-01  -1.4658417e-01
   1.2825013e-01   1.2883997e-01
   1.0934688e-01  -6.5297152e-01
  -5.0036540e-01  -1.2899019e+00
  -2.0718595e-01  -1.4717876e+00
   4.7866147e-01  -1.6783146e+00
   9.6424753e-01  -1.4934962e+00
   9.2310199e-01  -1.2239210e+00
  -6.0909842e-01  -1.6045899e-01
  -2.9688856e-01   6.1040229e-01
  -4.4841934e-01   3.3497525e-01
  -7.3007286e-01   2.6862810e-01
  -2.9763125e-01  -1.8319451e-02
  -2.7816289e-01  -1.1995806e+00
   3.8582276e-01  -2.6478081e+00
  -1.1505967e-01  -1.7832401e+00
   3.1314233e-01  -1.9076324e+00
   6.6777805e-01  -1.7658875e+00
   3.1609857e-01  -9.5642166e-01
  -8.6803408e-01  -2.5056603e-01
   4.6854263e-01   5.1671823e-01
  -6.6745641e-01   6.4314348e-01
  -1.8428769e-01   1.4860969e-01
   3.4460733e-01  -3.8765667e-01
  -7.4998429e-02  -8.7728590e-01
   2.3700924e-01  -9.0103274e-01
   1.6308486e-01  -8.4791231e-01
  -9.2211807e-01  -4.9011140e-01
   1.1484296e+00   2.6151879e-01
  -8.9824152e-01   4.0031244e-01
  -2.7942052e-01   1.9910945e-01
  -3.3640533e-01   8.4810828e-01
   5.7966918e-01  -3.3060699e-01
   5.8236363e-01  -2.6507883e-01
  -2.8798675e-01  -8.3737993e-01
   8.1477890e-01   3.2608847e-01
  -5.2690462e-01  -1.2528353e-01
  -6.8594401e-02  -3.9951707e-01
  -4.7716081e-01  -2.5953838e-01
   4.9269892e-02  -4.2017492e-01
   1.0957275e+00  -9.2073652e-01
  -1.4109103e-01  -9.1564247e-01
  -1.0007378e+00  -5.5341258e-01
  -3.6240273e-01  -5.2958922e-01
   3.2273818e-01  -1.6341134e+00
  -3.1215878e-01  -8.3796844e-01
  -8.2652796e-01  -2.3210284e-01
   2.0729283e-01   3.1798292e-01
  -7.7228807e-02   4.2542174e-02
  -3.1766441e-02  -6.9355721e-02
  -8.2079889e-01  -3.3254763e-01
  -5.0786249e-01  -7.6679343e-01
  -6.3697717e-01  -4.0828859e-01
   7.2633139e-02  -2.4547110e-01
   1.0814842e+00  -3.9587832e-01
   1.0727816e+00  -5.5112392e-01
   4.0558577e-01  -4.2675218e-01
  -8.8887275e-02  -2.5209223e-01
   6.1016067e-01  -6.5027533e-01
   1.1504397e-01  -3.0650393e-01
  -4.1111752e-01  -4.1457850e-01
   1.4834311e-01  -2.2627453e-01
  -3.8528503e-01  -2.9745233e-01
   9.9178975e-01  -8.6067870e-01
   2.0301393e+00  -8.3093513e-01
   6.4807794e-02  -4.4293694e-01
   4.1492807e-02  -2.3962969e-02
  -4.2282350e-01   1.2288259e-01
  -8.9523068e-01  -4.2689846e-01
  -9.0878062e-01   8.5283604e-02
   7.5544199e-03  -3.8967174e-01
   1.6681251e+00  -9.0817928e-01
   1.3509341e+00  -9.4490350e-01
  -3.5822578e-01  -4.5555530e-01
   1.5730336e+00  -1.4542466e+00
   1.1445013e+00  -7.2999031e-01
  -1.1539824e+00  -3.4854001e-01
  -7.5143618e-01  -7.9676111e-01
  -9.7016393e-01  -6.6341117e-01
  -1.8853251e+00  -7.2804017e-01
  -1.1411249e+00  -1.1743983e+00
   1.0541603e+00  -2.0009341e-01
   5.9396248e-01   4.3760044e-01
   9.4559324e-01  -1.8568097e-01
   6.5910042e-01  -4.3204076e-03
   1.0540641e+00   1.3234201e-02
   4.2166449e-01   6.1965036e-02
  -3.9746240e-01   3.0701978e-01
   3.1211687e-02  -6.9414113e-01
  -1.7735986e-01  -2.2633830e-01
  -5.4679557e-01  -4.3580823e-01
   1.1219342e-02   1.9570339e-01
  -5.2530478e-01  -1.1808976e+00
  -8.3038491e-01   3.2898875e-01
  -6.2333238e-01  -5.2422115e-01
  -1.2587432e-01   7.3479390e-02
  -9.6881631e-01  -6.7080514e-01
  -5.7564556e-01   7.5062770e-02
  -1.7785111e-01  -1.1731690e+00
   7.9693273e-01   1.8698909e-01
  -4.8598318e-01  -1.3145227e+00
   3.7661697e-01   1.0801517e-01
   1.7557694e-01   5.5806910e-01
   2.3862675e-01  -9.8453594e-01
   4.3686087e-01  -6.9394318e-01
   5.5207970e-01   4.8198043e-02
  -6.0467569e-01  -3.7717717e-01
  -3.1783882e-01  -7.8325053e-01
   5.2361686e-01   2.0052496e-02
  -4.4405675e-01  -7.6103960e-01
  -4.1036315e-01  -9.1223044e-01
  -5.1236646e-01  -8.5484851e-01
  -5.0129205e-01  -5.3781840e-01
  -4.2023470e-01  -2.1744299e-01
   9.8800441e-01   1.4776589e+00
   2.3049116e-01  -1.0186549e-01
  -3.8746322e-01  -1.7006211e-02
  -5.6681258e-02   2.4547188e-01
   7.1516716e-01   7.6266644e-01
   3.2584735e-01  -7.6318564e-01
   4.5944991e-01   7.5936588e-01
  -1.3179805e-01  -1.3953597e+00
  -2.0788357e-01  -1.0738727e+00
  -1.5305826e-01   7.8421254e-01
  -2.5163287e-01  -1.7239790e+00
   2.6224586e-01  -1.3160992e+00
  -3.4006736e-01  -9.2270146e-01
   1.5057192e-01  -4.3922077e-02
  -8.2884210e-01  -9.2971758e-01
  -1.6138019e+00  -1.8965976e+00
  -1.3741234e+00  -1.4596632e+00
  -1.0763206e+00  -1.1856921e+00
  -8.8329487e-01  -9.8311545e-01
  -7.9885301e-02  -5.9240522e-01
  -3.4648778e-01  -4.6580855e-01
  -2.5091282e-01  -1.9647438e-02
   5.0758879e-01  -3.9299870e-01
   4.5996240e-01   1.8456284e-01
  -9.3006404e-01  -3.9422442e-01
   1.1336559e+00   8.9433866e-01
  -1.7129373e+00  -1.6077689e+00
  -1.8175980e+00  -1.9311553e+00
   8.1635688e-01  -1.9138838e-02
   6.6939158e-01  -7.9395290e-01
   1.1835374e+00   1.0328076e-01
   1.8186852e+00   9.6344907e-02
   1.7849517e+00   1.1644205e-01
   1.7112962e+00   2.1574545e-01
  -3.2592016e-01  -8.4809544e-01
   5.4461039e-01  -2.7613056e-01
   4.2936786e-01  -2.3732802e-02
   4.5849235e-01   3.9249499e-01
   9.2942536e-02  -6.2737674e-01
  -3.3410109e-01  -9.3936376e-01
  -7.8605500e-01   1.1558393e-01
  -1.6364725e-01  -9.9176154e-01
  -6.2523039e-01  -1.0317531e+00
  -6.9412414e-01  -1.6568497e+00
   6.2939892e-01  -5.0523490e-01
  -1.0709682e-01  -1.1583286e+00
  -7.5407069e-01  -7.6074835e-01
   1.6354335e+00  -3.0691320e-01
  -4.0258596e-01  -7.6487720e-01
  -3.8905745e-01  -1.1266990e+00
   1.1391559e+00   2.6998629e-01
   7.0940941e-02  -1.4019492e+00
   2.0443514e-01  -1.2447986e+00
  -5.2060134e-02  -3.5314578e-01
   4.4356070e-02  -5.5991520e-01
  -3.4462835e-01  -4.0558653e-01
  -1.1027366e+00   2.6488175e-01
   2.0359374e-01  -1.3906479e+00
  -2.0121841e-01  -1.1461289e+00
  -1.7896605e-01  -1.8239027e-01
  -1.6905255e-01  -1.2906808e+00
   5.2567342e-01  -1.5304492e+00
  -6.9992356e-02  -1.5815716e+00
   5.8519079e-02  -1.5073468e+00
  -2.8794547e-01  -9.8949785e-01
   5.6418605e-01  -1.6831852e+00
   3.8738294e-01  -1.3379717e+00
  -1.6320733e-02  -7.9931855e-01
  -4.1886305e-01  -1.7635144e+00
  -1.4505098e-01  -7.1979922e-01
  -2.1529686e-01  -1.8321623e-02
  -4.6107513e-01  -7.6400680e-01
  -4.3840449e-01  -4.8652222e-01
   9.5780307e-02  -1.3059719e+00
  -4.2600646e-01  -7.3778658e-01
   6.5934213e-01  -8.8849026e-01
   1.5054059e-01  -9.8972909e-01
  -1.4657300e-01  -1.1509529e+00
  -4.0075235e-01  -1.9937959e+00
   2.5732672e-01  -2.0138647e+00
  -1.2707453e-01  -1.9818448e+00
   5.0359215e-01  -4.8926282e-01
   8.5864048e-01  -1.0596890e+00
  -2.0063834e-01  -1.9368855e+00
   9.0373783e-02  -2.0891414e+00
   8.0658716e-01  -1.4365530e+00
  -4.2612741e-01  -6.3624655e-01
   4.8728642e-01  -1.6853314e-01
  -9.3080539e-01  -6.6518387e-01
  -7.2870384e-01  -9.3436940e-01
  -9.5846384e-01  -7.9396632e-01
   1.9718527e-01   3.9069221e-01
  -8.5325588e-03   2.5988977e-01
  -1.9146276e-01  -5.8077091e-01
   2.0369356e-01  -6.8663590e-01
   3.0719275e-01  -9.2670244e-01
  -8.8616180e-03  -4.6761833e-01
   7.1071650e-01  -6.7688882e-01
   5.3199049e-01  -1.0028681e+00
   3.8876501e-01  -8.6340221e-01
   8.2618770e-03  -5.2859727e-01
  -1.3783343e+00  -7.5726593e-01
  -3.8417229e-01  -6.9322426e-01
  -4.3435826e-01  -9.8539018e-01
   6.4960132e-02  -2.7483468e-01
   6.2469128e-01  -7.6449036e-01
   4.9318787e-01  -6.1479145e-01
   5.5905128e-01  -3.1449261e-01
  -2.4844274e-01  -8.7165093e-01
  -7.1377113e-04  -3.8989271e-01
  -1.0206951e-01  -4.8045461e-01
  -9.8405870e-02  -4.5705901e-01
  -1.0236992e-01  -3.4239455e-01
   4.0707311e-01  -4.8829797e-01
   4.1009144e-01  -3.5559653e-01
   1.8154966e-01  -7.1804948e-01
   1.0767504e-01  -7.2221026e-01
  -1.5737374e-01  -9.5044504e-01
  -4.6231956e-01  -3.4078464e-01
  -4.5227415e-01  -3.0911923e-01
  -5.4362175e-01  -2.5150324e-01
  -4.9548871e-01   2.4975774e-01
  -2.3105085e-01   3.1960528e-01
   1.1239386e-01   3.6170832e-01
   1.4899945e-01  -7.1193452e-01
   3.0296817e-01  -1.4321380e+00
   8.3271695e-01  -1.3801885e+00
   4.3848979e-01  -7.8391719e-01
   3.4592246e-01  -3.6909875e-01
   4.4848437e-01  -6.2784763e-01
   1.9815036e-01  -8.4424917e-01
   4.5959438e-01  -6.3538157e-01
  -1.3257052e-01  -9.2420057e-01
  -6.6331536e-01  -1.1940626e+00
  -2.5738018e-01  -7.7712645e-01
   5.7436521e-01   8.6934116e-02
  -1.5976160e-01  -1.1260281e+00
   7.6763585e-01   8.7529110e-02
  -8.3361969e-01  -1.5256881e+00
   3.3374888e-01   1.8710225e-01
   1.0499355e+00   6.8230125e-01
  -1.0927889e+00  -6.1223609e-01
  -8.7199536e-01  -4.2757743e-01
   3.0579347e-01  -7.5321815e-01
  -5.4509937e-01  -1.4008258e+00
  -2.9484807e-01  -1.0781045e+00
  -1.7105183e-02   9.5000993e-01
   2.8706516e-01  -7.3810427e-01
  -1.3840900e+00  -8.9673027e-01
  -1.3826919e+00  -5.6566949e-01
  -3.2623569e-01   1.2820636e+00
   1.5283169e+00  -1.0876166e+00
   4.6103404e-01   1.1203172e+00
   9.1614098e-02   9.3641432e-01
   1.5087266e+00  -6.4112426e-01
  -5.8989454e-01  -1.1415599e+00
  -3.6643803e-01  -6.7809073e-01
  -3.7027639e-01  -3.4730920e-01
   1.0208459e+00   1.6733807e-01
  -3.1605083e-01  -1.0560696e+00
  -1.4498269e-01  -2.3158626e-01
   3.3111791e-01  -1.5294207e-01
  -6.2378991e-01   4.0144128e-01
   6.2256496e-01  -8.5059917e-01
   4.3690367e-01  -3.7912045e-01
  -2.9387860e-01   2.3277445e-01
  -9.7512211e-01   3.8681066e-01
  -6.8247921e-01   1.6437172e-01
   5.4691696e-01  -1.2259408e+00
   7.3003552e-01  -1.0125810e+00
   1.2160638e+00  -9.1871664e-01
   8.6085837e-01  -6.7720205e-01
  -9.0581103e-01   6.6030773e-01
  -9.4815463e-01   2.4929718e-01
  -6.9395578e-02  -8.4351528e-01
   2.7991919e-01  -1.1142588e+00
   7.9448185e-01  -9.2923828e-01
   4.7097291e-01  -5.4032575e-01
   5.0611011e-01  -7.4600014e-01
   3.7173089e-01  -5.1008947e-01
  -7.4920139e-01  -4.3656848e-02
   1.0796466e-01  -5.6657097e-01
   3.8650459e-01  -3.8492842e-01
  -6.3570660e-01  -3.6192279e-03
  -1.0118097e+00  -4.2064334e-01
  -8.7750108e-01   1.1803889e-01
  -8.6370624e-01  -2.5707737e-01
  -3.8321181e-01   9.3366688e-02
   7.3427369e-01  -3.1153705e-01
   6.8183044e-01  -4.4834854e-01
   1.2687748e+00   8.3794528e-02
  -1.3305945e-01   1.3431465e-01
  -1.1049941e+00   5.9838931e-01
  -3.2254261e-01   1.1838369e-01
   1.9301039e+00   2.6786006e-01
   1.2501440e+00  -2.4144654e-01
   5.0900041e-01  -1.0798321e+00
   5.0189807e-03  -1.7128786e+00
  -1.6304704e-01  -1.5224236e+00
  -8.2831559e-02  -1.0397480e+00
  -4.0925612e-01  -1.2741841e+00
  -7.0224379e-01  -1.9567814e+00
  -5.6931556e-01  -1.8729297e+00
  -5.6509995e-01  -2.3660883e+00
  -2.0233693e-01  -1.6844796e+00
  -3.4013453e-01  -2.0860856e+00
  -8.2681158e-01  -1.6071012e+00
  -6.7640534e-01  -1.0370794e+00
  -1.7406633e-01  -6.4879366e-01
   2.0065284e-02  -8.9667851e-01
   2.7169751e-02  -1.0800756e-01
   2.8322287e-01   1.3873031e+00
   5.3917706e-01   2.2752274e-01
   5.0121972e-01  -2.0004096e+00
  -4.9695310e-02  -1.5259488e+00
   1.1665910e-01  -4.7161583e-01
   6.4706568e-01  -3.0509437e+00
  -6.8433080e-01  -1.8302914e+00
  -5.4424280e-01  -1.4649530e+00
  -2.0950856e+00  -1.0365603e+00
   2.1162950e+00  -1.5504980e-01
  -2.3811335e+00  -1.1843796e+00
   1.1471113e+00   6.3131636e-01
   1.2167811e+00   2.5775247e-01
   1.1571389e+00  -5.4623686e-01
  -8.9607653e-01  -2.0118522e+00
  -7.0787204e-01  -1.8456049e+00
  -1.9602461e-01  -1.1975554e+00
   1.8973544e-01  -1.7528786e+00
   4.5033687e-01  -1.6657554e+00
  -4.2279173e-01  -1.3344470e+00
   1.1472165e-01  -1.3130837e+00
   2.2962729e-02  -1.5578428e+00
   6.1216525e-01   1.4248161e-01
   3.1333188e-01   7.8184466e-01
   1.1956528e-01  -8.9655077e-01
   3.4274256e-01  -1.9998989e-01
  -1.4795022e-01  -9.3705359e-01
   2.0515347e-01  -1.2442333e+00
   9.7042900e-01  -4.3356589e-02
   9.4998540e-01  -8.7858694e-01
  -1.6556536e-01   3.9157187e-01
  -5.5599700e-01   6.7045642e-01
  -4.8387963e-01   4.0686985e-01
  -5.4071374e-01   4.9107329e-01
  -1.0407646e+00   7.1094659e-01
   1.3767742e+00  -1.6817021e+00
   6.6362332e-01  -1.7501474e+00
  -3.3748893e-01  -1.7845801e-01
   4.4195543e-01  -1.7001363e+00
  -2.4437886e-01  -8.9823308e-01
   1.0388841e-01  -1.2679179e+00
   9.3856900e-02  -1.4894114e+00
   3.1014554e-01  -1.8507186e+00
  -4.9889535e-01  -6.6283799e-01
   2.7804095e-01  -1.3784890e+00
  -3.9181006e-01  -8.9152568e-01
  -3.2440105e-01  -2.2450875e-01
  -6.0480459e-01   3.6431992e-01
  -2.6570121e-03  -1.0313433e+00
   1.0910914e-01  -1.3493764e+00
   6.9348965e-01  -1.0062175e+00
  -2.3407890e-01   7.7275714e-01
  -6.2270088e-02   9.7790065e-02
  -6.4529163e-01  -2.2871476e-01
   3.3211275e-02  -1.3221858e+00
   1.1782716e-01  -1.3598169e+00
  -8.2091701e-01   2.9442959e-01
  -2.7546816e-01  -9.2032227e-01
   1.5855275e-01  -1.3813495e+00
   2.3452122e+00  -9.9440467e-02
   2.6212168e-01  -1.1239189e+00
   2.9492440e-01  -1.0987051e+00
  -5.8624374e-01   3.2801016e-01
  -4.7811594e-01  -8.4176737e-02
   5.2166410e-02   1.2017516e-01
  -1.3002180e-01   6.9982395e-01
  -8.3155042e-01   3.7862300e-01
  -6.4005958e-01  -2.0133252e+00
  -3.5743427e-01  -1.6169876e+00
  -1.3206345e+00  -1.3741373e+00
  -4.0431474e-01   5.5096650e-01
  -1.3937271e+00  -1.2397889e+00
   1.5496275e-01  -2.6575823e-01
  -5.9765625e-01   6.5107805e-01
   5.5015276e-01  -5.5983603e-01
   1.1213338e+00  -4.4284602e-01
  -3.7042026e-01  -5.2053000e-01
  -1.4816766e-01  -5.5559193e-02
   9.2838036e-02  -6.7667781e-01
  -3.5767568e-01  -1.2995198e+00
  -7.9141865e-02  -1.1511191e+00
   1.4025249e-01  -6.6114439e-01
   1.1223243e+00  -3.7197721e-01
   2.1784020e-01  -1.6615102e-01
   8.4262261e-01   4.4904092e-01
   1.4269050e+00   4.0949532e-01
  -5.3065561e-01  -1.1818174e+00
  -3.7198899e-01  -1.4319251e+00
   4.2009314e-01  -6.8804403e-01
   9.0088296e-01   1.3120823e-01
   4.9167672e-01  -6.4594185e-01
   8.4401238e-01   2.2367665e-01
  -6.6835137e-01  -4.8127426e-01
  -4.6437702e-01  -5.2308922e-01
  -7.6986321e-01  -1.0754975e+00
  -9.5718138e-01  -1.3894193e+00
  -1.0151454e-02  -5.8259409e-01
   1.7174698e-01  -1.0462714e+00
  -4.8139697e-01  -1.5042680e+00
   3.5512851e-01  -1.3004345e+00
   4.8273402e-01  -3.4636049e-02
   6.0946821e-01   1.6369374e-01
  -2.8057111e-01  -4.3214782e-01
   1.7339580e-01  -3.3133742e-01
  -5.2667162e-01  -9.2457833e-01
   6.1207002e-01   1.1108955e+00
  -5.0667306e-01  -8.7796674e-01
  -2.9654081e-01  -1.1784763e+00
   2.9836881e-01  -8.9316304e-01
   1.4810348e+00  -3.6298723e-01
   1.9769723e+00  -1.9330521e-01
   1.3160944e+00  -2.2069060e-01
   2.1747295e+00  -3.5058827e-02
  -3.0363570e-01  -6.3085663e-01
  -1.6886738e-01  -6.4142627e-01
  -5.2761699e-01  -1.8608401e-01
   1.1315762e+00  -6.0838432e-01
   7.1012960e-01  -8.9504107e-01
  -8.3541175e-01  -3.1309027e-01
   9.9810279e-01  -1.3869580e+00
   3.8522735e-01  -8.6536701e-01
  -1.6488312e+00  -3.5782720e-01
  -1.0993405e+00  -5.9793428e-01
  -1.3234919e+00  -4.7905959e-01
  -2.3435125e+00  -9.1518549e-01
  -1.4183140e+00  -1.0295807e+00
  -4.0134885e-02   8.8281490e-01
  -5.9755278e-01   7.6535783e-01
  -4.9248653e-03   8.0500346e-01
   1.5390550e-01   9.1579953e-01
  -2.7611043e-01   5.8695965e-01
   4.1319208e-02   3.0535295e-01
  -4.4959448e-01   1.3118829e-01
   3.6192980e-02   1.1448982e-01
  -1.1679453e-01  -5.8802087e-01
   1.9620179e-01  -6.0565719e-01
  -7.4720995e-02  -6.3656052e-01
   3.9859644e-01  -7.3958526e-01
   4.3939737e-01  -1.0427069e+00
  -4.5715072e-01  -6.0937215e-01
  -3.7027171e-01  -4.3661266e-01
   1.3314261e-01  -8.3858588e-01
   4.1112809e-01  -8.8291002e-01
   3.1209096e-01  -1.1093687e+00
   1.7502071e-03  -1.1938980e+00
   2.6353024e-01  -1.3434030e+00
  -8.9030884e-01   6.5800204e-01
  -7.9222504e-01   2.0709880e-01
  -5.7024946e-01   1.3438188e-01
  -5.0127336e-01   2.1888132e-01
  -4.1302821e-02   4.9185711e-01
   3.5027380e-01  -5.5709569e-01
  -2.2686223e-01   1.2216399e-01
  -1.7718088e-01   3.8826043e-02
   4.1972291e-01  -1.9504630e-01
   1.6874015e-01  -1.8390239e+00
  -6.5981443e-01   3.1157795e-01
  -7.5785374e-01  -1.9893753e-01
   3.6788104e-01  -2.0508213e+00
   2.1053780e-01  -2.3108933e+00
   1.0826061e+00  -1.2099017e+00
   6.9483622e-01  -4.3977814e-01
   5.3238924e-01  -5.0390806e-01
   2.6512555e-01  -5.6320400e-01
   5.3786430e-01  -1.5206309e+00
  -1.2906322e-02  -7.7777374e-01
   4.6167634e-01  -5.2571448e-02
  -2.5702548e-01  -1.3852065e+00
  -1.3579840e-01  -8.7291639e-01
  -4.9613677e-01  -6.1403272e-01
  -4.0408969e-01  -7.9726406e-01
  -7.6044969e-02  -2.5465602e-01
  -4.0153405e-01   1.2269387e-01
   4.1383580e-01  -6.4571749e-01
  -1.3280647e-01  -7.4301777e-01
  -4.9157099e-01  -1.4399865e+00
  -3.4392279e-01  -1.1705861e+00
  -3.0759792e-01  -8.2351927e-01
  -3.3872878e-01  -6.4832906e-01
   1.1513689e+00  -5.5968599e-02
   9.4688278e-01  -1.9378723e+00
   2.7185206e-01  -1.7459752e+00
   5.2756473e-02  -9.9701861e-01
   8.6883921e-02  -1.5154652e-01
  -7.7537156e-01  -2.4964123e+00
  -5.6071984e-02  -1.7940972e+00
  -3.9794719e-01  -1.0498116e+00
  -4.2698429e-01  -8.2245600e-01
  -3.4727345e-01  -7.0245340e-01
  -3.8403986e-03  -1.1477513e+00
  -1.2430691e-01  -7.5768373e-01
  -4.7613266e-01  -4.2707134e-01
  -7.8406935e-02   6.5288809e-01
   3.6370430e-01  -1.3739890e+00
   1.4152902e-01  -2.2047131e+00
   2.3773573e-01  -2.3573171e+00
   1.7723809e-01  -2.9091352e+00
   5.9256579e-01  -2.8301925e+00
   4.3049661e-01  -1.5994076e+00
  -3.0098449e-01  -5.7259493e-01
   2.2333633e-01  -8.4703734e-01
   2.3508927e-01  -1.6358885e+00
   4.8583722e-01  -2.1846970e+00
   9.9787516e-02  -1.3352660e+00
   9.5041432e-01  -1.3857521e+00
  -5.2292644e-01  -2.2954463e-01
  -6.0705169e-01  -2.3457594e-01
  -8.6489558e-01  -4.7426372e-01
   1.1084198e+00  -1.6342493e+00
  -3.3438172e-01   4.3032401e-01
   2.7042132e-01   2.9105374e-01
   1.2149125e+00   1.0016877e+00
   4.2708725e-01  -1.9535896e-01
   9.3790172e-01   1.2972430e+00
   7.5948099e-01   6.9086659e-01
   4.0164923e-01   4.5623169e-01
   1.4224224e+00   8.3546323e-01
   1.9934739e-01  -4.0791154e-01
  -1.1443003e-01  -3.5607247e-01
  -4.3720350e-01  -8.3377055e-01
  -3.8323937e-03  -1.0606325e+00
  -6.1059726e-01  -1.1364632e+00
   5.4449387e-01   1.4142444e-01
  -1.6538922e-01  -1.0780084e+00
  -4.7629487e-01  -1.2300133e+00
   6.3128256e-01  -1.1583399e+00
  -1.5146386e+00  -1.4416957e+00
  -1.9228718e+00  -1.6946182e+00
  -1.3324173e+00  -1.2097113e+00
   3.9097054e-02  -5.9007175e-01
  -4.8072046e-02   2.9098517e-01
  -5.0453842e-01  -6.7726400e-01
  -4.8562347e-01   1.7639574e-01
  -3.4364513e-01  -5.0281357e-01
  -1.4743002e-01  -6.7968885e-01
  -2.7937867e-01  -3.1478665e-01
   3.2581736e-01   2.5620137e-01
  -4.4795155e-01  -5.4083285e-01
   3.4729160e-01  -1.8277246e+00
   1.9780579e-01  -2.7217792e-01
   2.8624025e-01  -1.1180573e+00
   1.3526087e-01  -8.9852389e-01
   9.1859987e-02  -1.0054184e+00
  -8.0537981e-03  -8.3191064e-01
  -3.9714422e-02  -1.0873170e+00
  -2.0413728e-01  -1.0730014e+00
  -2.2063391e-01  -1.0341727e+00
   9.3966572e-02  -8.0989030e-01
   1.0353249e+00  -1.9229808e+00
   2.1561134e-01  -1.7167641e+00
   3.4666097e-01   5.6649018e-01
   4.3439863e-01  -6.3528075e-01
  -8.6295211e-02  -1.3396789e+00
  -8.1142951e-02  -8.7166772e-01
  -6.1362144e-01   2.1752699e-01
  -8.4560414e-01   6.1559141e-01
  -2.7131915e-01  -1.0058613e+00
  -6.1437931e-01  -2.1249550e+00
   2.4491905e-01  -1.6119252e+00
   1.2850610e+00  -1.4166705e+00
   5.5432035e-01  -1.0852107e+00
  -4.0155598e-01   4.3539784e-01
  -2.2102564e-02   5.8365173e-02
   5.5153227e-01  -1.2053987e+00
  -5.4491127e-01  -2.1125202e+00
   1.7642254e-01  -2.0442283e+00
  -6.0277619e-01   2.8185932e-01
   1.1507115e+00  -1.3766198e+00
  -6.9892760e-01  -2.8525484e-01
  -7.0475489e-02  -3.7471565e-01
  -1.4840757e-01  -2.6381645e-01
  -2.0263759e-01   1.1578866e+00
   4.6013008e-01  -6.9332905e-01
   2.0396671e+00  -1.1233266e+00
  -2.6986469e-01  -1.0087709e+00
   4.6674696e-01  -3.6279387e-01
   1.9699526e-01  -2.4402138e-01
   1.5247780e+00  -3.8324814e-01
  -1.0328507e+00  -5.9957127e-02
  -6.6890167e-01  -1.5191499e-01
  -8.7793501e-01  -6.5549376e-01
   4.3213499e-01   2.8659458e-02
  -4.5569346e-01  -7.9911875e-01
  -6.6776411e-01  -9.5210219e-01
   9.4499312e-01   8.9394473e-01
  -4.4323846e-01  -1.0473703e-01
  -4.7531766e-01   2.0170035e-02
   1.6611018e-02   3.9537682e-01
  -7.3036073e-01   1.8820990e-02
  -2.2264821e-02  -7.6412157e-01
  -1.1570650e-01  -3.9632645e-01
   9.8498171e-04  -4.7696603e-01
   2.7637677e-01   3.7737964e-01
  -1.6762111e-02  -1.9234527e-01
  -1.2262832e-01   1.0821295e-01
  -3.0843070e-01   9.8734387e-01
   2.3595832e-01   1.2565603e+00
  -1.2442796e-01   8.6372077e-01
  -6.8343046e-01   8.8124422e-02
  -6.3849988e-01   1.7840985e-01
  -6.8265842e-01  -8.5858469e-03
   4.6268966e-02   2.4967148e-01
   6.3004188e-02  -5.1730360e-03
  -4.3333587e-01  -8.2562821e-01
   1.7178529e-01  -4.4833783e-01
   2.5419284e-01  -6.2625935e-01
   4.6148513e-03  -9.9846350e-01
   3.3821450e-01  -4.4316463e-01
   1.6687829e-01  -9.0409293e-01
   7.8197492e-01  -6.6954766e-01
   8.0789112e-01  -7.8757881e-01
   1.3410531e+00  -6.8782758e-01
   1.5214861e+00   2.2935910e-01
   1.8593179e+00   1.0226139e-01
  -1.0557531e+00  -5.4189599e-01
   2.5789362e-01   7.8925994e-02
  -5.5141933e-01  -4.8255072e-01
   4.8365354e-01  -1.0366858e+00
  -6.0372995e-01  -5.9153363e-01
  -4.7771955e-01  -1.1900181e+00
   6.3099791e-01  -9.5848621e-01
  -2.3206712e+00  -9.3050280e-01
  -2.4783410e+00  -9.5435565e-01
   1.1903942e+00  -1.6799150e-01
  -1.6788198e+00  -3.0833402e-01
  -1.1997733e+00  -2.7205674e-01
   1.4946733e+00   5.0162921e-01
   7.1176288e-01   8.3903828e-01
   8.7499473e-01  -1.4413770e-01
  -3.7261653e-01   1.3419905e+00
   8.8274014e-02   1.6492794e+00
   2.9455946e-01   1.4521619e+00
   5.0155145e-01  -4.1411503e-01
   8.0533082e-01  -6.3719109e-01
   1.4886865e-01  -5.5116040e-02
  -1.4868620e+00  -2.4015352e-01
  -4.3469864e-01  -4.5173553e-01
   1.4082983e+00   4.6729018e-01
   1.9459585e+00   5.6187417e-01
  -5.7065177e-01  -9.5782052e-01
   1.2450915e+00  -1.6408043e+00
  -6.2280736e-01  -3.3278063e-01
   1.0626268e+00  -9.4580766e-01
   1.0361825e+00  -1.8341509e+00
  -9.6310746e-01  -1.2619063e+00
  -1.8682730e+00   3.2763761e-01
  -3.4205600e-01  -1.0291375e+00
  -9.1517395e-01  -5.8397937e-01
  -9.6049536e-01  -1.3955820e+00
  -4.4180537e-01  -1.5627780e+00
  -5.2963446e-01  -2.1759207e+00
  -3.1944259e-01  -3.4359809e-01
  -2.8499090e-01   1.6347853e-01
  -4.1577639e-01   1.7606263e-01
  -6.5003046e-01   4.3846791e-02
   5.9648587e-01  -1.3502660e+00
   2.2425314e-01  -7.1995646e-01
   5.7203472e-03  -8.8972112e-01
   7.3827515e-02  -1.3928937e+00
   7.4500833e-02  -1.8407528e+00
  -2.6983686e-01  -1.0623121e+00
  -8.3620375e-03  -5.2014517e-01
   6.1593473e-02   2.5497240e-01
  -9.2968996e-02   1.7007065e-01
   6.3150060e-01  -1.8195789e+00
   5.0423906e-01  -2.3285160e+00
   2.1679554e-01  -2.0808026e+00
   6.2393168e-01  -1.3260842e+00
  -8.9219387e-01  -2.5928769e+00
  -4.8935998e-01  -1.9494148e+00
   5.9994521e-02  -9.6126178e-01
   7.0577317e-01  -1.3606305e+00
   5.1523614e-01  -1.6280035e+00
   5.7022491e-01  -1.4258815e+00
  -1.3815789e-01  -1.0785680e+00
  -2.6730019e-01   1.0183205e-01
  -3.9616699e-01  -4.3592876e-01
  -7.7880599e-02  -9.7658302e-01
  -3.1730714e-01  -1.9788281e+00
  -9.6154116e-01  -2.3277627e+00
  -5.8802904e-01  -2.1075869e+00
  -3.6780789e-01  -2.5140467e+00
   5.8132909e-01  -2.3722906e+00
   1.0566965e+00  -1.7385225e+00
   9.5572356e-01  -1.6185815e+00
   5.0026969e-01  -1.8698653e+00
  -2.8806959e-01  -1.8908114e+00
  -1.6143320e-01  -1.1988917e-01
  -9.1048204e-01  -1.1621437e+00
  -1.1778491e+00  -8.9460500e-01
   4.1606878e-01  -6.1106201e-01
  -5.3843913e-01  -2.4487005e-01
   3.7605346e-01   2.9314103e-01
  -3.4398608e-01  -4.0917111e-01
   3.3768231e-01   6.5492158e-01
  -1.1002108e+00  -7.0028748e-01
  -5.7797780e-01  -8.5412568e-01
  -2.9614930e-01  -5.3365735e-01
   5.2569766e-01  -6.2628559e-01
   3.1437312e-01  -1.5488717e+00
   9.3239605e-01  -1.0344765e+00
   8.0329837e-01  -8.9275049e-01
   2.7308665e-03  -8.0173380e-01
  -1.8029488e-01  -8.0741900e-01
   1.0558462e-01  -7.1245095e-01
   8.7134805e-01  -1.0116728e+00
   1.3519615e-02  -7.4345244e-01
   4.2663625e-01  -1.5033501e+00
  -2.2280080e-01  -1.4030246e+00
  -8.1680582e-01  -5.1040305e-01
  -4.4337760e-01  -4.6242465e-01
   7.1090312e-02  -6.4387598e-01
   3.9087784e-01  -7.1759994e-01
   2.4601678e-01  -8.4531789e-01
   7.4481099e-01  -5.7084109e-01
   3.0188295e-02  -1.2020602e-02
  -2.2965465e+00  -1.6648357e+00
  -1.8630163e+00  -4.2414878e-01
  -3.9475246e-01  -1.8538649e+00
  -9.3034530e-01  -1.7383076e+00
  -5.7386890e-01  -2.2048203e+00
   7.6724424e-01  -1.2937004e+00
   5.1758657e-01  -1.1509772e+00
  -1.2237771e+00  -6.5567171e-01
  -8.7081590e-01   3.6096984e-01
   1.0706860e+00  -1.2847001e+00
   1.7476124e-01  -2.1725553e+00
   2.9413457e-01  -2.1317594e+00
   1.0288085e+00  -2.0032826e+00
   1.4632040e+00  -6.5792671e-01
   1.0169491e+00  -1.5728178e+00
   1.3810707e+00  -1.7552496e+00
   4.3867748e-01  -1.9364880e+00
   5.9525269e-01  -6.9649371e-01
   9.7979643e-01  -1.2277383e+00
   1.8072909e-01   4.1717087e-02
  -1.9186385e-02   3.0856414e-01
   5.6736556e-01  -2.7493850e-01
  -3.2665057e-02   3.2751094e-01
   8.3915303e-01  -1.0374690e-01
   1.8865063e+00   2.1849914e-01
  -1.9188212e+00  -7.8800001e-01
  -1.0581181e+00  -9.2747576e-01
   1.1599493e+00  -1.3730432e+00
   1.2541362e+00  -1.9767244e+00
   8.8595318e-01  -1.5363693e+00
  -1.8847528e+00  -1.4120446e+00
  -6.3448870e-02  -8.6224305e-01
  -1.4671913e+00  -1.5896150e+00
   1.6552712e+00  -1.2459612e+00
  -1.1497317e+00  -1.1461965e+00
  -1.5192986e+00  -1.0052271e+00
  -8.9089907e-01  -1.6207586e+00
  -8.9715761e-01  -1.1758304e+00
  -1.1907330e+00  -1.5982108e+00
  -9.3580459e-01  -1.5737632e+00
  -8.2971993e-01  -9.4080348e-01
  -8.3099142e-01  -5.8499311e-01
  -3.0067927e-01  -2.5398859e-01
  -5.3169446e-01  -1.4669120e+00
  -1.9144793e-01   2.2700408e-01
   1.0023743e-01  -7.2905503e-02
   1.1508856e+00  -9.8728374e-01
   1.1871915e-01  -6.6843504e-01
  -9.3461157e-01  -3.8733984e-01
   1.1082307e+00  -1.2953386e+00
   1.0319836e+00  -1.4682374e+00
   9.1224810e-01  -3.1563733e+00
   6.1975405e-01  -3.1470430e+00
   6.4734032e-01  -3.2581535e+00
   7.2468089e-01  -3.6234304e+00
   2.2876002e-01  -3.3423725e+00
   6.7481773e-02  -1.0098919e+00
   3.1358814e-01  -1.2645072e+00
   6.9576648e-01  -9.9273689e-01
   6.8009997e-01  -6.9244373e-01
   5.3309786e-01  -7.3081183e-01
   9.8050970e-01  -8.6562191e-01
  -8.7417137e-01   1.0345301e+00
  -7.0082186e-01  -3.2130871e-01
   4.0925173e-01  -2.2295081e-01
   1.7135085e+00  -1.9562965e-01
   9.2057640e-01  -1.4297541e+00
  -2.0464735e-01  -1.0198545e+00
   9.9553171e-02  -1.2311382e+00
   6.5270397e-02  -9.1682258e-01
  -1.1745094e+00  -8.5741443e-01
   5.6763004e-01   1.6666687e-01
  -5.2666228e-01   3.5592910e-01
  -1.5530964e+00  -5.4690581e-01
  -7.0450856e-01  -1.4588439e-01
  -1.3079169e+00  -1.0320425e-01
   6.1114367e-02  -1.8902520e+00
  -1.9329258e-01  -1.6164487e+00
  -7.0094385e-01  -1.5594746e+00
  -2.6651183e-01  -1.3442111e+00
  -8.1763027e-02  -1.2699767e+00
   9.0102714e-01   9.1168439e-01
   2.8036979e-01  -9.4443312e-01
  -3.1149626e-02  -3.0673310e-01
  -4.8998314e-01  -6.7911013e-02
  -4.9194289e-01  -4.1265687e-01
   1.0827185e+00  -8.3664896e-01
   2.7878779e-02  -1.5650938e-01
   5.9168279e-01  -5.0227922e-01
   2.8946268e-01  -9.0901054e-01
  -5.4162792e-01   6.1812296e-01
   1.1836884e+00   1.2626731e+00
   8.1762138e-01  -8.1797367e-01
  -8.3350842e-01  -9.9961371e-01
  -2.4565056e-01  -3.0193845e-01
   8.3811097e-02   1.5731574e+00
  -6.3655525e-01  -1.2968600e-01
   4.0627036e-02  -7.7408524e-03
  -7.9549964e-01  -4.5633402e-01
   9.8461219e-01  -7.6576417e-01
  -5.8165530e-01  -3.8899543e-01
  -2.2419812e-01  -4.0754052e-01
  -2.3033210e-01  -4.7836765e-01
  -5.6240565e-01  -1.6392055e+00
  -1.9782092e-01  -1.2751717e+00
  -1.1129397e+00  -1.9103954e+00
  -4.1273773e-01  -1.1400740e+00
  -4.4003181e-01   4.3081279e-02
  -3.8061172e-01  -6.9560849e-02
  -5.4397230e-01   3.6058394e-01
   5.6294057e-02  -1.0258960e+00
   2.7961311e-01  -7.6567005e-01
  -5.1728139e-01  -2.4737458e-01
  -4.3807883e-01  -9.7796230e-01
  -6.6006237e-01  -1.8932582e+00
  -5.2063579e-01  -1.0790659e+00
   4.3027932e-02  -8.7907731e-01
  -3.2258243e-02  -8.3772488e-01
   9.8733014e-01  -8.6323327e-01
   3.1358784e-01  -6.7515761e-01
   9.8552044e-01  -1.6401086e-01
   1.3226645e+00  -6.6746032e-02
   1.8307985e+00  -3.0237433e-01
  -4.2644645e-01  -2.1694666e+00
  -4.8392732e-01  -1.3157332e+00
   8.9988092e-02  -4.4446150e-01
  -3.1404059e-01   4.9077985e-02
  -4.0027732e-01   5.8753808e-01
  -4.2439222e-02  -4.9399623e-01
   1.0691855e-01  -3.0833231e+00
   3.4351348e-02  -4.8072995e-01
   4.1194720e-01  -7.6050316e-02
  -1.4770192e-01  -8.1216045e-02
   4.5284026e-01  -1.4676572e-01
  -1.0932664e-03  -1.8050668e+00
  -3.0559040e-01   4.5013947e-01
  -4.9056797e-01  -5.3812386e-01
   4.0972032e-01  -4.2125227e-01
   2.4333120e-01  -6.5817938e-01
   8.6298749e-01  -4.0078670e-01
  -1.4960087e+00  -6.3857817e-01
  -8.5125503e-01  -5.1484807e-01
  -7.3709076e-01  -2.0551049e-01
  -5.6348917e-01  -3.1591681e-01
  -3.8869635e-01  -9.7486842e-01
  -8.0535590e-02  -4.8440368e-01
  -2.0039599e-01  -9.6201167e-02
  -7.4739976e-01   3.1383640e-01
  -1.2001972e+00  -3.1672534e-01
   1.3067461e+00  -1.1886282e+00
   1.4860806e+00   3.1289681e-01
  -1.1777029e+00  -2.4210480e+00
  -4.1547409e-01  -2.2155141e+00
   3.0934189e-01  -2.2260072e+00
   1.4168196e+00   7.2771110e-01
   1.0595627e+00   2.2146103e-01
   5.5705494e-01   5.4129960e-02
   6.6293554e-01  -2.7043879e-01
   1.0597042e+00  -1.3479081e-01
  -2.2908356e-01  -7.7509338e-01
   1.2203925e-01  -4.9009566e-01
   1.0760668e+00   1.8885821e-01
   1.0633693e+00   2.6436437e-01
   2.1845813e-01  -1.9088019e-01
  -3.6721839e-01  -2.4497478e-01
   2.5056102e-01  -4.8339306e-01
  -3.0191483e-01  -3.6426729e-01
  -1.2171236e+00  -1.6168846e+00
  -1.0398947e+00  -1.9545086e+00
  -1.5544985e-01  -1.6226658e-01
  -4.2811664e-01  -1.8743038e+00
   2.8035769e-02  -1.6141967e+00
   9.8027137e-01  -1.7937181e+00
  -3.6078710e-01  -9.1944487e-03
   5.5930069e-01   3.9226928e-01
   4.2628649e-01   7.1938158e-01
  -6.1662791e-01   2.9105068e-01
  -3.3319994e-01   4.2967318e-01
  -3.1829743e-01   2.6929342e-01
   4.7354804e-01  -4.6284094e-01
  -3.0699952e-01  -1.7744619e+00
   1.4720507e-01  -1.1841471e+00
  -1.7313000e-01  -9.5655579e-01
  -4.3857799e-01  -7.9426202e-01
   8.5820902e-02  -1.3784544e+00
  -7.9116301e-02  -7.6853059e-01
   1.5458832e-01  -6.0787346e-01
  -8.0188820e-02  -1.5872605e+00
  -3.3400776e-02  -1.3474787e+00
   3.4739200e-01  -1.2416033e+00
   9.2771329e-03  -1.1271246e+00
   5.3690713e-01  -7.9547688e-01
   1.7358582e+00  -9.0164839e-01
   2.4415256e-01  -6.6811787e-01
   2.9268869e-01  -5.9354017e-01
   6.7845919e-01  -1.0505043e+00
   2.6147625e-01  -7.2378557e-01
  -2.2713805e-01   7.3894078e-01
   2.1930547e-01  -6.8877085e-01
  -2.3097482e-02  -4.9363485e-01
  -1.2101441e+00   4.6400275e-01
  -5.6164245e-01   6.7824612e-01
  -3.4602059e-01   5.4317565e-01
  -9.9033951e-01   8.5755894e-02
   1.4356605e+00  -1.7269290e+00
  -4.9998346e-01  -4.9402705e-01
   9.5016613e-02  -1.7807353e-01
   3.4894239e-02  -8.7811673e-01
  -5.1238361e-01  -2.4041921e-01
   9.5430410e-02  -9.2652414e-01
  -7.2219287e-01   1.7893686e-01
  -1.3804689e+00  -2.8486883e-01
  -1.1249313e+00  -8.9484104e-01
  -4.8960512e-01  -8.2692222e-01
  -1.7382101e+00   3.7085228e-01
  -1.2598316e+00   4.4500840e-01
  -1.2245350e+00   3.0297612e-01
   1.8227564e+00  -5.5752361e-01
  -8.7785220e-01  -1.6879748e-01
   2.5089108e+00  -6.1096303e-01
   7.5095853e-01  -1.8858641e-01
   4.7410277e-01  -8.8286982e-01
  -3.3652656e-01  -1.0317503e+00
  -1.7943041e-01  -9.9167769e-01
  -3.9230671e-01  -1.1232199e+00
  -9.7602139e-02  -9.2367871e-01
   4.8621588e-01   8.2405951e-02
   4.6812682e-01  -2.0118252e-01
   6.8224405e-01  -1.4030933e+00
   1.2590620e+00  -1.8646452e+00
   6.4892286e-01  -1.3990609e+00
  -7.5319323e-01   1.3156154e-01
   8.8624497e-01  -8.5436855e-01
   1.2202031e+00  -1.0112246e+00
   5.3470231e-01  -4.2024688e-01
  -4.0421439e-01  -9.9504568e-01
   1.0459408e-01  -4.5437750e-01
  -1.5006505e+00   7.0540859e-01
  -1.4194921e+00   1.1482556e+00
   2.1557117e-01  -4.1838537e-01
  -4.9950049e-01  -7.4819838e-01
  -2.3001738e-01  -7.0713742e-01
  -4.8342192e-01  -7.9733824e-01
   1.9175541e+00  -1.1218931e+00
  -8.2562603e-02  -5.4024778e-01
   2.2884047e-01  -7.1710087e-01
   3.1081842e-01  -7.7478098e-01
  -1.9898198e-01  -4.4697294e-02
   1.5350597e-01  -1.9172234e-01
  -8.8750419e-01  -1.1096976e+00
   1.1498036e-01  -3.4824860e-01
  -1.7165837e-01  -3.4557959e-01
  -2.1505615e-01  -1.1912283e-01
   2.6301138e-01  -1.5911105e-01
   2.1078437e-01  -4.7358080e-01
   4.5986167e-02  -6.0996730e-01
  -4.2763939e-01  -6.2912895e-01
  -2.0010262e-01  -6.0536512e-01
   1.8466386e-01  -4.0074728e-01
   4.0990783e-02  -6.2953620e-01
   8.7877806e-02  -5.0251978e-01
   1.6151374e-01  -1.4581502e-01
   7.9215225e-01   2.8998601e-01
  -4.8463645e-01  -3.6780632e+00
  -4.4113412e-01  -2.8400111e+00
  -1.2033056e+00  -1.5478061e+00
   2.2216972e-01  -5.0851828e-01
   2.0190067e-02  -9.9212698e-01
   1.0361139e+00   2.4575840e-01
   2.9708836e-01  -8.6059684e-01
  -1.8260514e-01  -1.1752120e+00
  -4.1622147e-01  -1.4141825e+00
  -3.3843156e-01  -2.4399508e+00
  -3.1001084e-01  -3.0346038e+00
  -1.3568464e-01  -1.7640764e+00
   8.4200448e-02  -1.7975881e+00
   6.0502274e-01  -1.1171183e-01
   3.2583618e-01  -1.0554525e+00
  -4.2351743e-01  -1.0352604e+00
   1.3449259e+00   5.9404611e-01
   4.3702069e-01   2.0921174e-01
   2.7010831e-01  -2.6815743e-01
   5.2315051e-01  -1.4161584e-01
   3.8301904e-01   9.0174358e-01
  -9.9594506e-02  -9.6716077e-02
   8.3678833e-01  -7.2422921e-02
  -3.9217166e-01  -6.2025249e-01
   2.9444615e-01  -1.2308032e+00
  -1.5005037e-01  -2.0178366e+00
  -3.9677359e-01  -2.0375279e+00
  -5.5442402e-02  -1.0177036e+00
  -6.9848086e-01  -6.3314825e-01
  -4.5065583e-01  -9.4242038e-02
  -8.2746557e-01  -7.0548907e-01
   5.8667757e-02  -6.4627053e-01
  -2.9647029e-01  -1.6398432e+00
   2.5010333e-01  -1.1984276e+00
   3.1380096e-01  -1.0351790e+00
  -5.1329331e-01  -1.6235522e+00
  -4.7269051e-01  -2.1376907e+00
  -5.6578312e-01   1.2031569e-01
  -4.8498286e-01  -1.5646143e+00
  -3.5918407e-01  -1.0885302e+00
  -3.0803404e-01  -6.6389209e-01
   1.6069512e-01  -2.5591458e-01
  -5.9364482e-01   1.6960871e+00
  -1.0720479e-01  -2.6181592e+00
   3.1743046e-01  -2.6704084e+00
   2.9982836e-01   1.7548344e-01
   1.5345487e-01   5.6448141e-02
   5.5685815e-01  -2.9981450e-02
   2.8374598e-01  -3.0153863e+00
   2.4720226e-01  -2.7044461e+00
   3.4388556e-01  -3.2160652e+00
   6.6152618e-01  -3.5599272e+00
   3.5355135e-01  -2.9563332e+00
   2.6639219e-02  -3.5500536e+00
   6.4245978e-01   2.4195178e-01
   6.9389613e-01   4.7447019e-01
   4.5766502e-01  -7.4400463e-02
   4.2350562e-01   4.4014620e-01
   1.9277857e-01   9.0943384e-02
   1.5124034e-01   7.6421177e-02
   1.2713744e+00   5.6291324e-01
   3.9354685e-01  -6.9901919e-01
   2.9903118e-01  -4.2840065e-01
  -6.4627378e-01  -1.2923463e+00
  -9.1743211e-01  -1.3318704e+00
  -7.4350073e-01  -1.6370244e+00
  -7.5716159e-01  -1.3642183e+00
  -5.2191882e-01  -9.6148844e-01
  -3.2868230e-01  -3.3380302e-01
  -6.1052856e-01  -8.4578053e-01
   2.8735416e-01  -5.3016007e-01
  -5.1901932e-01  -2.4593179e-02
  -2.6485000e-01  -1.0739367e+00
   4.0335609e-01  -5.7250753e-01
   6.8617657e-01   1.4042994e-01
  -9.3716564e-01  -9.6798763e-01
   5.7225113e-01  -1.4449023e+00
  -3.0789179e-01  -2.7171809e-01
   4.0665895e-01  -4.2556486e-01
   7.3242686e-01  -1.4410625e+00
   5.3676694e-01  -9.5510241e-01
   5.3718351e-01  -1.7669267e-01
  -1.1270357e+00  -1.4972888e+00
  -9.5503085e-01  -1.3779742e+00
  -9.2897866e-01  -4.8956215e-01
   8.7779773e-01  -1.6259122e+00
   5.8697173e-01   4.5442001e-01
   2.3852288e-01   3.6383847e-01
   2.5740212e-01   4.9485047e-01
   3.5051296e-01  -1.7075645e-01
   2.8441126e-01  -5.8826292e-01
  -3.6670107e-01  -1.3762298e-02
  -2.9549087e-03  -7.8615875e-01
   6.2356219e-02  -7.9068252e-01
   1.2230290e-02  -9.3716805e-01
   2.4073109e-01  -8.4242849e-01
   2.7513049e-01  -9.8947135e-01
  -3.9598045e-01   3.5675073e-01
  -3.9138158e-01  -3.0935310e-01
  -3.1233556e-01  -6.5933252e-01
  -6.3354441e-01  -2.7449662e-01
  -2.0537105e-01  -7.5421398e-01
  -6.5363630e-01  -2.2810689e-01
   3.5246538e-02  -4.6425796e-01
  -1.7879704e+00   8.2099487e-02
  -3.8972438e-01   3.3087361e-01
   5.8990961e-02   6.4593712e-02
   6.9639234e-02  -5.0375482e-01
  -2.5960338e-01   5.3792791e-02
  -2.4020378e-01  -2.2527022e-01
  -6.3525796e-02  -1.3049648e+00
   5.6363501e-01  -5.8121047e-01
   1.6986790e-01  -8.5129363e-01
   2.8959368e-01  -7.2530547e-01
   5.9229593e-01  -5.7151685e-01
   3.4683288e-01  -1.3781274e-01
  -1.9820950e-01  -7.2260485e-01
   5.4397675e-01  -1.1833626e+00
   6.9018752e-01  -8.0259427e-01
   2.3260713e-01  -1.1588634e+00
  -5.1010747e-01  -1.4164076e+00
  -3.8218709e-01  -2.0682420e+00
  -1.8717242e+00  -2.4236039e-01
   9.1027469e-01  -6.1832605e-01
  -1.7269579e+00  -5.3377369e-01
   4.0846344e-01  -2.0897454e+00
   2.7741148e-01  -2.2956574e+00
   5.5086490e-01  -2.2513004e+00
   5.1739060e-01  -2.0646841e+00
   1.0294900e-01   4.2951998e-02
   2.3634515e-01  -1.7196325e+00
   5.9570533e-02  -2.1320005e+00
  -8.7740165e-02  -2.0163815e+00
   1.5154470e+00   1.4538721e-02
  -3.2522132e-01  -4.3069182e-01
  -5.1491747e-01   1.2973518e-01
  -1.7856903e-01  -7.9701787e-01
  -1.0228226e-01  -1.2619130e+00
  -1.4586225e-01  -3.8608235e-01
  -2.0274147e-01   3.8392835e-01
  -2.4207044e-01  -1.3300010e+00
   2.5319719e-01  -8.0819023e-01
  -1.3136224e-01  -4.8439558e-01
  -7.6338004e-02   6.3882714e-01
  -1.9822089e-01  -9.1379716e-02
   3.0939032e-03  -6.0308399e-01
   2.4891415e-01   1.3164486e+00
   3.5975263e-01   8.8675698e-01
   3.3496653e-01   1.9579539e-01
   6.6120674e-01  -1.2389064e+00
   1.9054662e-01   4.4218235e-01
   3.7422532e-02  -1.4671074e-02
  -9.0001714e-02  -1.6539747e+00
   1.1848680e-01  -1.1573726e+00
   9.3930979e-01  -2.2108798e+00
  -1.0248222e-01  -3.2329737e+00
   1.2512868e-01  -1.3569506e+00
  -3.2039267e-01  -1.0277332e+00
  -1.1644094e-01  -8.8603904e-01
   2.6430502e-01  -1.0605961e+00
  -5.9560196e-02  -5.5013934e-02
   1.6978426e-01  -5.3319079e-01
  -1.3244629e-01  -9.4857266e-01
   1.6269595e-02  -1.2209223e+00
   2.7764788e-01  -1.2478055e+00
   1.6016120e-01  -1.5579469e+00
   5.9827543e-01  -1.3825490e+00
   3.5521765e-01  -6.1248419e-01
  -5.0283044e-01  -9.1652175e-01
  -5.1835313e-02  -1.1466281e+00
  -4.2941252e-01  -4.8950798e-01
  -4.8857157e-01  -6.4274671e-01
  -7.0212736e-01  -1.3038510e+00
  -6.6759102e-02  -1.5731419e-01
  -1.2626520e+00  -6.2731556e-01
  -5.4292801e-01  -1.2539765e+00
  -5.4111523e-02  -2.8125942e-01
  -6.9174019e-03  -8.2548112e-02
  -1.1255443e-01  -1.7769824e-01
  -5.9604203e-01  -6.1890325e-01
  -7.6570041e-01  -5.0055272e-01
   7.2288884e-01  -3.2949797e-01
   9.7424754e-03  -8.9934137e-01
   5.0628068e-02  -2.1291142e-01
  -2.2576651e-01   3.4351179e-01
   8.3180027e-02   6.6591655e-01
   3.7061855e-01  -3.3753187e-01
   7.4186627e-01  -1.0537210e+00
   1.3392936e+00  -1.4023844e+00
   7.2606257e-01  -1.8262546e+00
  -1.8975778e-01  -1.1988811e+00
  -2.2109127e-01  -1.8825950e+00
   9.0053203e-01  -1.2457001e+00
   5.9757984e-01  -8.9752930e-01
   7.4164301e-01  -6.1897165e-01
   3.2466184e-01  -5.8024297e-01
   3.0471148e-01  -3.4146019e-01
   3.0003043e-01  -1.7748592e-01
   1.9511560e-01  -2.5850407e-01
   7.1241331e-02  -9.4148865e-01
   3.3127951e-01  -7.6322426e-01
  -4.3559306e-01  -6.9903565e-01
   2.7025066e-02  -9.1166955e-01
  -4.7444452e-01  -1.0354037e+00
  -5.3773670e-01  -1.0966285e+00
   6.4046635e-02  -1.3463520e+00
   6.9194331e-01  -2.0642413e+00
  -9.6834466e-01  -3.9618588e-01
  -3.0441505e-01  -1.1168383e+00
  -5.9953090e-01  -8.1209307e-02
  -4.1203500e-01  -1.2587690e-01
  -8.1771021e-01  -3.2551717e-01
  -4.9162814e-01  -8.1669091e-01
  -2.9220156e-01  -8.3408913e-01
  -1.9260652e-01  -8.1606696e-01
  -8.1806811e-01   1.3332122e-01
   1.5916827e-01  -1.2268119e-01
   1.0867876e-01  -1.1269987e+00
  -6.2020779e-02  -4.9380193e-01
   7.3337821e-01  -1.3830704e+00
   6.9943354e-01  -1.0332626e+00
   9.6680591e-01  -1.2793717e+00
   8.6326388e-01  -9.9846184e-01
  -2.9280010e-01  -7.9791111e-01
   1.3474216e-01  -5.4718312e-01
  -3.9666468e-01  -2.1576456e-01
  -6.6792514e-01  -4.7092987e-01
  -7.1438445e-02  -6.9901973e-01
  -3.8011726e-01  -1.9416913e-03
  -5.0814932e-01  -2.0914954e-02
  -9.4077567e-01  -1.8652183e+00
   6.6869408e-01  -8.2521725e-01
   8.7677865e-01  -4.2712724e-01
   8.8229794e-01  -6.1566015e-01
   6.0330493e-01  -1.0063054e+00
   2.0890337e-01  -1.8295441e+00
   2.7359709e-01  -3.7637204e-01
   4.1985746e-02   4.5011629e-01
   6.3402862e-01  -1.9082071e+00
   6.2145480e-02  -1.7713806e+00
   2.2735163e-01  -1.4180404e+00
  -7.9474816e-01  -3.3461741e-01
  -1.1638134e+00  -1.2699931e+00
  -1.0716010e+00   1.0371223e-01
   8.3113531e-01  -1.1817414e+00
   8.9739970e-02  -8.1586311e-01
   3.3462924e-01  -6.6934820e-01
   5.0442989e-01  -5.0873567e-01
  -2.3224852e-01   1.5992246e-01
   5.3621235e-01  -6.3354679e-01
   9.3293381e-01  -9.6955132e-01
  -6.6416227e-01  -1.1085488e+00
  -7.2126451e-01  -1.8535465e+00
  -8.3608483e-01  -1.9844170e+00
  -8.0089472e-01  -1.4168754e+00
  -5.5691387e-01  -1.0001892e+00
  -2.0301753e-01  -6.7604827e-01
   6.7881959e-01   1.3169590e+00
  -1.9718479e-01   6.3814958e-01
   3.0387088e-01   7.7144741e-01
   3.5272641e-01  -2.6992220e+00
   2.5801792e-01  -8.6079808e-01
  -5.0092327e-02  -7.6449895e-01
  -4.8114512e-02  -6.2373695e-01
  -6.8424076e-02  -3.0229521e-01
   2.6766377e-01  -2.5691969e-01
  -1.4433038e+00  -1.3774887e+00
  -5.9040681e-02  -2.2738460e+00
  -3.0874196e-01  -1.8267867e+00
   6.7659376e-01   2.5082554e-01
  -3.7703309e-01  -1.1068431e+00
  -1.3973858e-01  -2.2591702e+00
  -6.0782492e-01  -5.9337507e-01
   9.0246908e-01  -1.5121129e+00
  -4.8854616e-01  -4.2419087e-01
   2.9941402e-01  -3.3409509e-01
   8.3397518e-01  -4.2624549e-01
   7.9845658e-02  -3.5895282e-01
  -7.4798881e-01  -3.6126772e-01
  -1.6658638e-01  -8.3763438e-01
  -8.4278476e-02  -7.2676389e-01
  -5.8820785e-01  -3.6342435e-01
  -4.8076772e-01  -2.2327493e-01
   6.8295772e-02   4.4693938e-01
   1.6408660e-01  -4.7928708e-01
   1.1263622e-01  -2.0129479e-02
   7.4006814e-01   3.4230955e-01
   2.2189860e-01   1.6313645e-01
   6.8099824e-01   9.5386758e-02
   4.4901849e-02  -1.6998735e+00
   5.1708913e-01  -7.1264431e-01
   6.4155187e-01  -6.3139473e-01
  -3.9935312e-01  -1.5199990e+00
  -1.0281434e+00  -6.7062564e-01
  -3.2759040e-01   3.6457891e-01
   5.5154408e-01   3.3629252e-01
  -6.7229402e-01   1.9453244e-01
   4.4245787e-01  -5.9083034e-01
   9.7299101e-01  -9.7735298e-01
  -2.5844667e+00   1.5462889e-01
   1.5996278e+00  -1.0644776e+00
   6.5340069e-01   7.4659019e-01
  -2.4181382e+00   3.2310513e-01
   1.6272967e+00  -1.0443878e+00
  -1.6247143e+00  -1.8827469e+00
   9.6932226e-01  -3.6761246e-01
   9.6300154e-01  -6.1991437e-01
   1.7101179e+00  -6.1237580e-01
   1.4693502e+00  -6.5202127e-01
   2.3937228e+00  -1.1822570e+00
  -2.2493932e+00  -5.4961687e-02
  -2.2464099e+00   2.8362223e-02
   1.2099574e+00  -2.7379397e-01
  -2.2158300e+00   1.0225514e-01
  -5.8222060e-02  -5.2665410e-01
  -1.4044247e+00  -1.0976422e+00
  -5.1686013e-01  -8.8260737e-01
  -7.2546817e-01  -8.2649762e-01
  -6.7739611e-01  -9.0750679e-01
   4.9398807e-01  -1.0531196e+00
   1.2746248e-01  -6.7523676e-01
   1.6809670e-01  -9.3544255e-01
  -2.0089681e-01  -8.0855360e-01
   4.4765774e-01  -4.6912552e-01
  -1.0036049e-01  -3.1284629e-01
   2.4333090e+00   2.6252617e-01
   1.1930527e+00   1.8447819e-01
  -1.0549024e-01  -5.6459350e-01
  -1.0744480e+00  -5.6774986e-01
  -1.8911138e-01  -9.6651711e-01
  -5.7466126e-02  -8.5958360e-01
   4.1639368e-01  -2.5451789e-01
   8.7346721e-02  -5.5790614e-01
   4.2818510e-01  -3.3215321e-02
  -2.3885835e-01  -3.8430603e-01
  -4.4648964e-01   1.4581792e+00
   7.1039644e-01   9.1233376e-01
  -1.3821128e-01  -1.0586052e+00
   2.9850571e-01   7.2829679e-01
   1.0120030e+00   1.4082901e+00
   3.5032028e-02  -7.9152312e-03
   2.7428992e-01   6.2506948e-01
  -6.5144621e-01  -1.9739336e+00
  -8.9931303e-01  -1.3710245e+00
  -2.8618986e-01  -1.2178421e+00
   1.3214656e-01  -6.7152103e-01
  -1.9648262e-02  -5.8869014e-01
  -3.3175248e-01  -1.4357629e+00
  -1.3581256e-01  -1.2944835e+00
   8.0903347e-01  -1.7176740e+00
  -4.6504348e-01  -1.5111950e+00
   4.0377091e-01   8.2809839e-01
  -4.5097570e-01  -1.7296109e+00
   4.3768381e-01  -1.4080161e+00
   1.3943081e-01  -1.0697672e+00
  -6.2851078e-01   6.7528928e-01
   7.5108980e-02  -1.7062718e+00
   5.0154693e-01  -1.1798223e+00
  -2.6347495e-02  -9.9034124e-01
   3.7608697e-02  -3.8500850e-02
  -8.3330616e-01  -1.0801377e+00
  -5.9730255e-01  -1.6261992e+00
   1.9386335e-01  -1.1756377e+00
   2.4539822e+00  -6.0353567e-01
   2.0349166e+00  -6.8283494e-01
   1.6388273e+00  -5.4745051e-01
  -4.9019696e-01   8.3067304e-01
   7.6420670e-01  -8.1185843e-01
   6.9637631e-01  -1.1318166e+00
  -1.3300162e+00  -3.2168779e-02
  -6.4143440e-01   7.9317639e-01
  -8.3299842e-01   2.8835827e-01
  -1.2436500e+00  -4.1354134e-01
  -6.2211233e-01  -7.6914006e-01
  -7.6456029e-01  -4.5336388e-01
  -7.9904794e-01  -6.5920150e-01
   1.7927903e-01  -8.1770259e-01
  -2.6002215e-01  -8.7530145e-01
  -3.8011017e-01  -5.3095275e-01
   3.2319069e-01  -1.3487511e+00
   3.7499638e-01  -1.8356789e+00
   8.3615600e-02  -1.0825040e+00
   3.2724408e-01  -9.5671027e-01
   4.3272994e-01  -1.0110291e+00
   9.3156196e-03  -1.0123319e+00
   1.2378476e-01  -6.9661569e-01
  -2.5245249e-01  -7.3970078e-01
  -6.1891152e-01  -6.7772699e-01
  -1.5242675e-03  -5.7369840e-01
  -1.1288705e-01  -1.4891396e+00
   9.6286278e-02  -1.3180366e+00
   4.8343237e-01  -1.3467216e+00
   4.2317405e-01  -1.5230425e+00
  -1.5532533e-01  -1.1615302e+00
   1.4716878e-01  -1.0182079e+00
  -1.0061821e+00  -2.9674447e-01
  -5.0470256e-01   1.3470266e-02
  -1.7295318e-01  -1.6051566e-01
  -9.3411834e-01  -1.1756401e+00
  -1.2059531e+00  -1.2857268e+00
  -5.7597585e-01  -9.7035379e-01
  -1.1607381e+00  -1.2368121e+00
  -1.6339723e+00  -1.2599742e+00
  -1.8196945e+00  -1.4037438e+00
   1.5426516e+00   1.0560387e+00
  -7.6821921e-01   1.3244327e+00
  -3.8902409e-01  -5.2444079e-01
   1.9150333e+00   8.6393704e-01
   1.4824149e+00   1.0753258e-01
   2.0193621e+00   3.2184648e-01
   1.5676847e+00   7.7999601e-02
  -3.0383459e-01   6.4330604e-02
   3.0901904e-01  -5.2846001e-01
  -2.5417182e-01  -7.0325997e-01
   2.7106892e-01  -3.5834401e-01
   4.4070484e-01   3.8358015e-02
  -5.0223751e-01  -2.1319423e-01
  -5.9170025e-01  -1.1980459e+00
  -3.5847543e-01  -9.2544833e-01
  -3.7221300e-01  -6.7599254e-01
  -1.8047729e-01  -7.7922548e-01
   4.0238178e-01   1.0136646e-01
   1.6912405e-01  -1.8079644e-01
  -4.3234123e-01  -7.1668858e-01
  -4.4778401e-02  -9.8029081e-01
   1.6773187e-01  -7.4799800e-01
   2.0408482e-01  -1.3462130e+00
   4.7021945e-01  -1.2584773e+00
  -7.3784174e-01  -2.3416225e+00
   5.0657401e-01  -1.7496824e+00
   2.5648812e-01  -1.8020199e+00
   5.4122325e-01  -2.1040676e+00
   2.3189104e-01  -3.8117340e-01
  -1.7360767e-02  -1.1133415e+00
  -1.4487021e-01  -9.0191367e-01
  -4.3974150e-01  -1.3138097e+00
   6.3316948e-03  -8.0105193e-01
   1.8388264e-01   2.4696606e-01
  -5.9202974e-01  -7.6930096e-02
  -3.3106013e-01   1.7625629e-01
  -2.5609250e-01   2.2901180e-01
  -3.0199840e-01  -6.8915664e-01
   1.8225882e-01   8.5299399e-02
  -4.1751561e-01   3.7761316e-01
  -1.9093643e-01   4.7193217e-01
   3.6037773e-02   1.1684842e+00
   2.4609961e-01   1.1236540e-01
   5.7573534e-01  -4.2682058e-02
   5.2191023e-01   2.8960513e-01
   7.0745815e-01  -2.6299027e-01
   1.1465874e+00   4.2796244e-01
  -9.8608299e-01   1.0950424e-01
   7.8281937e-01  -1.9293893e+00
   1.1877024e+00  -2.0965481e+00
  -1.0672072e+00  -2.0542364e-01
  -1.5315945e+00  -7.5661595e-01
  -7.6913332e-01   1.0224516e+00
   1.8099970e-01  -1.3900959e+00
  -2.1210307e-01  -9.9671673e-01
  -6.6198632e-01  -4.9263425e-01
  -6.0545230e-02  -1.3739853e+00
  -6.7141925e-02  -1.5664754e+00
   1.4299440e+00  -2.4980380e+00
   1.2156154e+00  -1.7414308e+00
  -5.8787379e-01   4.4556514e-01
  -1.3552458e+00  -1.0343345e+00
  -5.8243184e-01  -4.9941784e-01
  -3.8238310e-01  -8.6006005e-01
  -4.3299801e-01  -5.0373673e-01
  -4.0313344e-01  -4.7940463e-01
  -9.6889744e-01   4.1554992e-01
  -3.1525307e-01  -3.7229224e-01
   1.0280068e+00  -3.8357902e-01
  -7.7589418e-02  -6.9419162e-01
   5.5147958e-01  -1.0968004e-01
   4.4369679e-01  -6.2379991e-01
   9.3374919e-01  -5.4556772e-01
   1.3705990e+00  -2.6153563e-01
   1.1824700e+00  -5.6956425e-01
  -2.4897542e-01  -1.8339164e+00
  -1.2207868e+00  -8.0495815e-01
  -1.2296875e+00  -1.2137733e+00
   9.8643806e-01  -4.9943745e-01
   7.2094245e-01  -8.1946398e-01
  -8.0295779e-01  -5.7221322e-02
   3.2087070e-01  -1.4303261e+00
  -6.9768190e-01   3.2748194e-02
  -6.5494514e-01   9.4068853e-02
  -2.9421746e-01  -7.0971329e-03
  -1.1570845e-01  -5.1298481e-01
   4.5550188e-01   6.6214266e-01
  -1.6439398e-01  -1.8894268e-01
   3.1978407e-01  -4.3552477e-01
   9.6450299e-01  -1.2869054e+00
   1.6579598e-01  -2.3358239e+00
  -1.8279701e-01  -3.0114061e+00
  -1.8111043e-01  -5.3168915e-01
   4.9009245e-01  -1.9085263e+00
  -4.7581992e-01  -7.1839354e-01
   1.9947210e-01  -6.9021995e-01
   2.9813238e-01  -7.7927822e-01
  -3.4285067e-01   6.9974046e-01
   6.9833021e-01   8.1840309e-01
  -3.9418023e-01  -6.8743673e-01
  -1.3479076e+00  -7.5311283e-01
  -3.0430634e-01   3.2891310e-03
   1.6002982e+00  -4.6227392e-01
  -6.5110068e-01  -3.4157607e-01
   4.0524225e-01  -1.1756031e+00
   3.1810884e-01  -1.1379188e+00
  -4.6768115e-01  -4.0491609e-01
   4.4171523e-01   3.1670762e-02
   8.5610070e-02  -3.5819051e-01
   5.2595478e-01  -7.9392780e-02
  -1.9270132e-03  -5.5131163e-01
  -2.0982631e-01   9.0688392e-02
   1.0860980e+00   1.9270731e-01
   9.0972228e-01   1.1575373e-01
   1.0370247e+00   3.5769976e-01
  -8.1899886e-01  -4.7319438e-02
   1.4307771e-01  -3.3567192e-02
  -3.1841985e-01  -2.0368235e-01
   1.1190119e+00   9.6792872e-01
   6.8315988e-01   2.9811064e-01
  -1.6988925e-02   3.3322889e-01
  -4.3830973e-01   4.1368146e-01
  -9.6650038e-01  -1.4144800e+00
  -2.6525067e-01  -1.2044583e+00
  -1.0276565e+00  -1.7980218e+00
   7.5352374e-01  -1.7502705e+00
  -8.3508753e-01  -1.6497405e+00
  -5.5765556e-01  -1.6194147e+00
  -4.8675014e-01  -1.6709085e+00
  -6.2478147e-01  -3.3898531e-01
  -1.5153894e-01  -8.8247945e-01
   8.2014205e-01  -1.4793830e-01
  -1.7526287e-01  -3.3891118e-01
   9.6494746e-02  -6.4835127e-01
   8.0316505e-01  -5.7784970e-01
  -2.1126054e-01  -4.7814973e-01
   1.0169671e+00  -2.4879765e-01
   7.1650746e-01   2.3799454e-01
   3.4257904e-01   1.4947473e-01
  -5.8606121e-01  -2.0282225e-01
  -2.3556894e-01   6.7763746e-02
  -1.0885029e-01  -2.5323711e-01
  -1.2485672e-01   7.3895896e-01
  -1.8467150e-01   3.5865299e-01
  -4.9165053e-01  -8.5780759e-02
  -3.2171220e-01   9.5055996e-02
  -4.6360130e-03   1.5464985e-01
  -3.9527961e-01   5.2065085e-01
  -1.7972457e-01   7.1520495e-01
   2.8904247e-02  -1.1493409e+00
   4.7871105e-01  -6.4767182e-01
   3.7403440e-01   7.7794659e-01
  -1.8249756e-01  -1.0630005e+00
  -3.9328276e-01  -7.2328614e-01
  -2.5189487e-01  -1.0384536e+00
   1.7534984e-01  -1.2691197e+00
   1.5087301e-01   5.2274179e-01
  -3.8019735e-01  -1.1451574e+00
  -1.7635670e-01  -1.8429788e+00
  -2.3269766e-01  -1.3897679e+00
   7.0998322e-03  -1.2963787e+00
   3.7591831e-01  -2.6147343e+00
  -1.4401752e-01   9.9235025e-01
   3.1413158e-01  -2.3018917e+00
  -2.3097514e-02  -1.7972135e+00
   3.7508160e-01  -3.3152929e+00
   4.7143091e-02  -2.9956374e+00
  -4.8051795e-01  -1.3581701e+00
  -1.5737580e-01  -2.1350515e+00
  -4.5874964e-01  -1.2952662e+00
   1.0340114e+00  -3.3026887e+00
  -4.8057302e-01  -1.2643913e+00
  -2.4022809e-01  -7.7158662e-01
   5.7914219e-01  -7.6677398e-01
   3.8385732e-01  -5.4857876e-01
  -6.4901758e-01   8.2375528e-02
  -3.5315431e-01  -1.4505208e-01
  -6.9828038e-01  -4.8012846e-01
   7.1428686e-01  -4.0364385e-01
  -4.4443144e-01  -8.2237050e-01
  -6.9206822e-01  -8.6077113e-01
   1.5208570e+00   1.9352243e-01
  -7.7382221e-02  -1.1614916e-01
  -1.5840388e-01  -1.4156301e-01
   4.7301471e-01   1.0257243e-01
  -3.5819192e-01   5.0141437e-02
  -5.4122932e-02  -1.9647181e+00
  -2.3299138e-01  -1.9891273e+00
  -4.8231918e-02  -1.5969539e+00
   2.6491338e-03  -7.3394003e-01
  -9.0340843e-02  -1.2073639e+00
  -1.3311803e-01  -1.9793722e+00
  -1.0169624e+00   3.5335265e-01
   2.8206003e-01  -6.7546526e-01
  -1.9329915e-01  -7.0580794e-01
  -2.4746558e-01  -1.8958687e-01
   6.0234346e-01  -6.0564760e-01
   1.5535897e+00   1.5079417e-01
  -4.2411005e-01   3.3062775e-03
  -6.6519609e-01   7.0988706e-01
  -1.0313658e+00  -9.7582543e-01
  -1.0582418e+00  -8.3790112e-01
   7.2566428e-01  -9.3680179e-01
   3.8832962e-01  -7.3908223e-01
   9.1620891e-02  -1.9811697e+00
  -4.3352499e-01  -1.0720542e+00
   1.4206627e+00  -8.4162192e-01
   5.6205117e-01   2.6172285e-01
   2.2744006e-01  -1.1295694e+00
   4.5841352e-01  -1.2902931e+00
   6.5141206e-01  -7.9961689e-01
   9.0891732e-02  -1.1072363e+00
  -1.8085303e-01  -4.9417719e-01
   9.1538670e-03  -9.0794303e-01
   1.5407748e-01  -5.7968273e-01
   8.8347054e-02   5.1226602e-01
  -8.6451557e-01  -1.9464579e+00
  -3.1330528e-01   2.7659809e-02
   2.7116639e-01  -9.9837322e-01
  -3.4166686e-01   2.1432566e-01
   5.8989317e-02  -2.7488671e-01
   1.4934668e-01   5.4756197e-01
   2.8555217e-01   5.8971007e-01
   5.1191263e-01   1.4392825e+00
  -1.8388893e-01   6.2140964e-01
  -3.3184795e-02  -1.3405022e+00
  -6.4836265e-01  -1.2614859e+00
  -3.9092585e-01  -1.2822277e+00
   6.3105442e-01  -8.2064995e-01
   5.7788004e-01  -4.4280391e-01
   1.0932201e-01  -1.1318085e+00
   1.1151584e-01  -8.0601120e-01
   7.1412975e-02   1.6446222e-01
   8.5819334e-01  -7.8943746e-01
   8.7605510e-01  -1.1927246e+00
  -5.3917072e-01  -6.4268292e-01
  -1.1477097e+00  -3.2040963e-03
  -3.2783669e-01  -8.1916401e-01
   5.8254966e-02  -2.0532450e+00
  -3.3654018e-01   5.7899254e-02
   2.1095645e-01  -2.3785724e+00
  -6.5179336e-01   3.9762981e-01
  -5.0159451e-01  -8.5830632e-01
   2.7817600e-01   3.9033203e-01
  -9.7618970e-02   4.8111227e-01
   6.1368818e-02   7.5991963e-01
  -1.9438401e-01   3.0332547e-01
   3.2719269e-01   3.6875529e-01
  -5.8189290e-01  -2.4670448e-02
   3.7088774e-01   1.2534375e-01
  -1.8789756e-02  -1.4756892e-02
  -4.5321586e-01  -2.7149707e-01
   6.5420215e-02  -4.6223794e-01
   9.1845701e-02  -4.5129790e-01
   6.9981179e-02  -6.9417443e-01
  -3.3052674e-02  -5.2463111e-01
  -3.3817471e-01  -6.1300612e-01
  -1.7172050e-01  -6.5531793e-01
   1.2538420e-01  -1.2517929e+00
   2.3499621e-01  -1.2119275e+00
  -1.6189133e-01  -1.0442420e+00
   4.2548796e-01  -1.2493712e+00
  -1.5949584e+00  -7.6033461e-01
  -8.7685035e-01  -6.3740497e-01
  -9.1771081e-01  -8.8619672e-02
  -7.6041606e-01  -1.2786528e-01
  -5.5942439e-01  -6.8002986e-01
  -3.2762124e-01  -1.1863895e-01
  -3.1730907e-01  -7.0928629e-02
  -9.0619209e-01   2.7847372e-01
  -1.2741736e+00  -3.4396442e-01
   1.2062233e+00  -8.1596179e-01
   1.1241463e+00  -3.0071978e+00
   1.2628496e+00  -3.2541231e+00
  -8.3825703e-01  -2.8638478e+00
  -1.2322696e-01  -2.5381627e+00
   4.5653423e-01  -2.2009927e+00
   1.1022500e+00  -4.9339737e-01
   7.2314310e-01   6.6982115e-01
   6.2325538e-01  -3.2558340e+00
   1.1576795e+00   1.2229196e+00
   8.4005848e-01   2.6063496e-01
   2.6479249e-01  -3.3939527e-02
   9.6372189e-02  -5.0922068e-01
  -2.3602752e-01  -3.9070968e-01
   6.5790267e-01  -5.3367880e-04
  -1.8861613e-01  -9.3386780e-01
   1.1135914e-01  -8.6079832e-01
  -1.3358014e+00  -1.2766129e+00
  -9.1725571e-01  -1.5992382e+00
  -1.3315305e+00  -5.4156909e-01
   7.4716968e-01   6.6692820e-01
   1.1036066e+00   5.6175172e-01
   1.0280285e+00   2.4471227e-01
  -3.7865045e-01  -1.8289494e+00
  -4.3556576e-01  -7.8565635e-02
  -2.5859597e-01   2.3780182e-01
   6.6346502e-01  -2.9228110e-01
  -6.2285624e-02   5.5056272e-01
   1.3116513e+00   4.8622186e-01
   1.9477308e+00   1.9598552e-01
  -1.0130520e+00  -2.3121178e+00
  -6.2617017e-01  -2.0536569e+00
  -9.7233499e-01  -3.5030347e+00
  -3.3443609e-01  -2.8039877e+00
   3.5547605e-02  -2.6281957e+00
   1.2269637e-01  -2.1472458e+00
   1.8095902e-01   1.1622719e+00
  -2.6122316e-01   8.3190158e-01
  -4.3182009e-01   1.2410631e+00
   1.6941381e-01  -2.8417771e-02
   9.0229345e-01  -1.9441121e+00
   1.0526420e+00  -2.4669516e+00
  -1.3143816e-01  -5.7100895e-01
  -1.3940333e+00  -1.5499416e+00
  -2.2185393e-01  -5.2567784e-01
  -8.2940215e-01  -1.5348106e+00
  -2.4809315e-01  -1.9367701e+00
   6.1600036e-01   1.8432215e+00
  -4.0762373e-01  -1.7980181e+00
   6.0438165e-01  -1.8806388e+00
   2.9735321e-01  -1.8530578e+00
   1.0244415e-01  -1.4702207e+00
   2.8252373e-01  -3.7241238e-01
   4.1506810e-01  -5.7195431e-01
   4.7175512e-01  -1.0084157e+00
   7.9017341e-01  -7.5488850e-01
  -1.1611509e+00   1.4257490e-01
   2.1058454e-01  -4.9408207e-01
   1.1380832e+00   4.0119635e-01
   1.1161352e+00  -1.3981603e+00
  -4.8536149e-01  -2.6160285e+00
  -4.8108317e-01  -2.7118074e+00
   1.9957184e-01   1.1037432e-02
  -4.0437105e-01  -2.7333688e+00
  -8.8683599e-01  -2.6714121e+00
  -5.8262753e-01  -1.3430546e+00
  -6.2246493e-01  -2.4256818e+00
   8.1497047e-02  -3.6787550e-01
   2.0572975e-01  -1.2683032e+00
  -1.8833148e-01  -1.4456486e+00
   1.8737079e-02  -1.1739705e+00
   7.8750762e-01   3.4593861e-01
  -1.4368828e+00  -2.4803414e-01
  -4.8348108e-01   5.8930536e-02
   3.1274247e-01  -7.8256887e-01
  -8.8839859e-01  -7.1764822e-01
   4.6495922e-01  -7.6293806e-01
   5.7812791e-01  -7.2866386e-01
   5.4779289e-01  -9.3702187e-01
  -1.0474478e+00  -1.5910990e+00
  -4.4402912e-01  -7.9589465e-01
   4.9271130e-02  -6.3831401e-01
   1.0799390e-01  -1.3782133e+00
   1.4132147e+00   1.0105171e+00
  -7.9002788e-02  -3.7268868e-01
  -7.8120649e-01  -2.3804070e+00
  -2.0674572e-01  -7.8589961e-01
  -1.5803640e+00  -9.6668642e-01
   8.0113103e-01  -8.0739487e-01
   7.4632883e-01  -6.4422247e-01
  -1.5249872e-01  -1.6085766e+00
   5.5669667e-01  -1.8402926e+00
   4.0454692e-01  -1.7717226e+00
  -1.5353028e+00   1.7612651e+00
   9.2875101e-01  -6.1045500e-01
  -1.4136647e+00   2.1350348e+00
   1.0195867e+00  -1.8787445e+00
   1.1270562e+00  -2.0861414e+00
   8.5685081e-02  -1.0552311e+00
  -3.8683506e-01   5.9754080e-01
   8.6150550e-01  -4.0532702e-01
  -6.1536661e-01  -6.9110793e-01
  -2.3441964e-01  -3.7902924e-01
  -3.1212850e-01  -3.3462752e-01
   1.0136694e-01  -1.4559371e+00
  -3.2076473e-02  -1.5705129e+00
   4.4219449e-01  -2.1813638e+00
  -1.8411477e-02  -2.2427000e+00
   9.9592136e-01  -1.7509268e+00
  -2.0401551e-01  -1.0302710e+00
  -5.9773501e-01  -1.0579901e+00
   1.8633752e-01  -1.8247634e+00
   4.6911522e-01  -2.1528505e+00
   2.9549374e-01  -1.8144609e+00
  -5.7494225e-01   1.9319442e-01
  -5.1022917e-02  -1.0019936e+00
  -2.6998080e-01  -4.6198077e-01
  -3.0018593e-01   2.0813999e-01
  -2.1786018e-01  -8.6709653e-01
  -4.2232044e-01  -1.0076718e+00
   4.1526803e-01  -2.6397638e+00
   6.1676072e-01  -1.8906417e+00
  -1.4666272e-01  -6.5059530e-01
  -4.1306874e-01   4.5776615e-01
   6.1623047e-01  -2.2431878e-02
   6.5586225e-01  -5.3990510e-01
   3.3692263e-01  -3.0220351e-01
   9.3385824e-04  -1.1231905e+00
  -1.1968805e+00  -4.4893117e-02
  -3.3811020e-01  -8.2995141e-01
  -2.6476763e-01  -6.5414719e-01
  -2.0365412e-01  -3.9600998e-01
   1.0533402e-01  -1.6697941e+00
   7.0119793e-01  -1.3672826e+00
  -5.4867791e-01  -4.1175148e-02
  -1.0423843e+00  -1.8922911e+00
   6.9372258e-01  -9.5592343e-01
   9.4021989e-01  -6.0432667e-01
   9.4630263e-01  -7.7398146e-01
   4.9124940e-01  -1.1020880e+00
   2.1969338e-01  -1.9399054e+00
   2.8138798e-01  -4.7375379e-01
   3.7469789e-02   3.8792766e-01
   7.6227606e-01  -2.0935432e+00
   2.7278953e-02  -1.8661978e+00
   3.1596422e-01  -1.5536701e+00
  -8.3862091e-01  -3.0899536e-01
  -1.2996923e+00  -1.2376983e+00
  -9.8618942e-01   8.4847327e-02
   1.7394194e-01   6.1741375e-01
  -7.8981323e-01  -1.5963455e+00
  -1.1429118e+00   2.4129515e-01
   7.3997222e-01   1.0038902e+00
  -8.0435305e-01   2.1947315e-01
  -1.8787143e-01  -1.8733206e+00
  -5.8784069e-01  -2.2669378e-02
   9.2426577e-01   8.5026232e-01
  -8.6061922e-02  -7.4594653e-01
  -2.5674895e-01   2.5679036e-01
  -1.7699314e-01  -6.1699923e-02
  -4.1204401e-02  -1.4673970e+00
   2.2045743e-01  -5.9616793e-01
   7.9384864e-01   1.4635441e+00
   5.7142149e-01   1.2732928e+00
  -3.0635670e-01  -1.9810533e+00
   2.1169326e-01  -1.8143949e+00
   1.1383991e-01  -1.1747407e+00
   3.2267964e-01  -2.2776606e+00
   3.0803501e-01  -1.8748182e+00
  -1.9763534e-01  -6.4896611e-01
  -9.8062701e-02  -5.8410019e-02
  -3.7212956e-01  -1.4729597e+00
  -7.9965707e-02  -8.0405264e-01
  -1.8425435e-01  -3.4818511e+00
  -1.9272267e-01  -7.1869306e-01
   4.2108415e-01   6.9711470e-01
   1.5629819e-01  -3.4745043e-01
  -1.3243212e-01  -3.6688575e-01
   1.1125511e-01  -3.9435505e-01
  -3.4202022e-01  -2.0736633e+00
  -3.0386956e-01   2.3729840e-01
   1.5642761e-01  -1.6244299e+00
   3.2173080e-01  -7.9174018e-01
   1.1705085e-02  -9.4684504e-01
   7.2459128e-01  -8.3547414e-01
  -4.5398863e-01  -1.1167832e-01
  -2.9379835e-01   3.5206659e-01
  -2.8257174e-01   5.8569237e-01
  -1.4661178e-01  -2.8477548e-01
   2.3436671e-02   8.7979925e-01
  -1.6470171e-01  -1.1532496e-02
  -1.3271297e-01   5.7561958e-01
   1.4485606e-01   4.4181707e-01
   7.5404704e-01   3.7221209e-02
  -2.2978559e-01  -1.3590638e+00
  -5.6299207e-01  -2.2262652e+00
   3.3935734e-02  -2.0365525e+00
  -1.4285946e-02  -1.5788215e+00
  -4.0801473e-01  -1.7623430e+00
   3.6646021e-01  -6.6227719e-01
  -2.0620786e-01  -1.6576971e+00
   1.2238995e-03  -1.4364546e+00
   1.0747999e+00  -3.0876985e-01
  -2.4784184e-02  -1.0420668e+00
   5.2169609e-01  -4.4465384e-01
  -1.2993292e+00  -1.3157309e+00
  -9.4971506e-01  -1.1583580e+00
  -9.7934923e-01  -5.7705832e-01
  -4.9489386e-01  -8.9756288e-01
   3.1534607e-02  -1.0667900e-01
   8.7694974e-02  -2.7068218e-01
   1.7175751e-01   1.5792890e-01
   1.5543963e+00   4.0193805e-01
   1.1906241e+00  -1.5952578e-01
   6.8727991e-01  -1.0969490e-01
   3.8409464e-01  -1.8147880e+00
  -7.6346020e-01  -1.9382378e+00
  -1.6406100e-01  -2.8227048e-01
   7.7675627e-01   2.3121615e-01
   8.6395515e-02  -2.8614867e-01
  -3.5255151e-01   2.3712318e-01
   1.6535137e-01  -9.6815639e-02
  -2.3707836e-01  -3.7398966e-02
  -6.6337705e-02  -7.7887478e-01
   1.5248732e-01  -2.3942219e+00
   6.6153721e-01  -2.3273326e+00
  -1.1969731e+00  -3.0266598e+00
  -1.4852659e-01  -3.3016545e+00
   2.1885817e-01  -3.1210582e+00
   6.0714812e-01  -2.7046783e+00
  -1.2364008e-01  -2.0289791e+00
  -3.9749509e-01  -4.9888702e-01
   3.3351974e-01  -2.7696249e-01
  -1.8085035e-01   2.8700124e-01
  -7.5746327e-02   1.5380315e-01
  -2.2791730e-02  -1.5536043e-01
  -9.4376137e-01   8.7324610e-01
   1.6947602e-02  -5.6194784e-01
  -4.6696847e-01  -8.6799304e-01
  -5.9040409e-01  -4.8052531e-01
   5.3336600e-01  -1.4535680e+00
   4.4612848e-01  -1.4620998e+00
  -1.4921602e-01  -9.6865384e-01
  -1.2455072e-01  -2.2819118e-01
   8.0348238e-01  -5.2418147e-01
  -5.4609806e-03  -3.3021960e-01
  -1.8047389e-01  -1.9167346e-01
   6.8208107e-02  -8.9229465e-01
   9.3606673e-01  -1.2133259e+00
   8.1253002e-01   6.2695282e-01
   1.2123683e+00  -9.8699450e-01
   7.9834951e-01   8.4323925e-01
   5.8461178e-01  -1.1921648e+00
   1.0963680e+00  -9.5804383e-01
   8.0154141e-01  -1.3419905e+00
   2.0696773e-01  -6.2208845e-01
  -3.9089250e-02  -8.1689936e-01
  -9.8968918e-01  -1.3557338e+00
  -3.6655399e-01   9.2706976e-01
  -5.9969427e-01  -6.6589080e-01
  -1.0032287e+00  -7.3150241e-01
  -5.9870826e-01  -1.0291327e+00
  -8.7470034e-01  -9.8654605e-01
  -4.5656105e-01  -6.3452135e-01
  -5.8451170e-01  -1.2475272e+00
   2.7263053e-01  -1.3667000e+00
  -3.2726277e-01  -1.3843943e+00
  -1.6537136e-01  -9.0044918e-01
  -3.4618477e-01  -1.1961577e+00
   3.8586820e-01   2.6864303e-01
   1.8032018e-01  -2.9498071e-01
  -7.2258583e-01  -5.6954583e-01
  -4.4861374e-01   1.3583238e-01
  -9.2335499e-02  -8.1637017e-01
  -7.0775872e-02  -1.3273410e+00
  -1.0349860e-01  -4.3271955e-01
  -1.5385989e-01   4.2418314e-01
  -2.1673385e-01  -1.3871864e+00
   2.1760186e-01  -9.6164040e-01
  -8.9630161e-02  -5.0015494e-01
   4.2370940e-03   6.6333214e-01
  -1.8449193e-01  -6.1499859e-02
   5.1550360e-02  -6.4593461e-01
   3.6738012e-01   1.1311662e+00
   4.2536596e-01   7.7612584e-01
   3.5411165e-01   1.3468110e-01
   5.9561420e-01  -1.3526643e+00
   2.1389337e-01   3.5298720e-01
  -3.1671969e-03  -1.5084141e-02
  -1.9493915e-01  -1.7921364e+00
   5.0877104e-02  -1.2723584e+00
   1.8713466e-01  -6.2495951e-01
  -3.9218185e-01  -1.2132495e+00
  -6.0903182e-02  -6.8407550e-01
   6.4641756e-02   4.5722246e-02
  -1.9284984e-01  -7.6541554e-01
  -9.3250865e-02  -1.1430148e+00
   4.8989991e-02  -3.0492376e-01
  -1.5337548e-01  -1.3871136e+00
   1.3442418e-01  -3.2761410e-01
   4.5737064e-01  -5.7019312e-01
   2.2523389e-02  -1.9347480e+00
  -6.0246278e-01  -8.9419136e-01
  -1.2655764e-01  -9.6125027e-01
  -1.9233527e-01  -1.7716893e+00
  -1.9601783e-01  -4.9964137e-01
   3.4545275e-01   4.3848336e-01
  -5.6626892e-02  -3.5815476e-01
  -3.7633150e-01  -5.1276461e-01
  -5.3678076e-01  -1.9752545e+00
   1.2209503e-01  -1.9685803e+00
  -5.6842792e-02  -6.8253547e-01
   1.8680041e-01  -4.8627444e-01
   2.1724080e-01  -1.0863602e+00
   4.7627900e-01  -9.7486713e-01
  -5.8221166e-01  -2.0671542e+00
   5.4617571e-01  -1.4582452e+00
   2.6871144e-01  -1.4762408e+00
   5.4088859e-01  -1.8173909e+00
  -4.4269667e-01  -5.3290218e-01
  -6.8553969e-02  -8.4566290e-01
  -4.0660149e-03  -6.0269338e-01
  -4.2050657e-02   2.6766094e-02
  -9.2179766e-02   3.3487994e-01
   4.6291134e-02  -9.6689447e-02
   2.2905266e-01   4.7762233e-01
   2.2802672e-01  -6.9647226e-01
   1.8112747e-01  -8.2994407e-01
   5.0061032e-02  -4.8836967e-01
  -4.8289004e-01   7.3283855e-01
  -2.3911173e-02  -7.6745576e-02
  -5.5389671e-01  -1.3714935e+00
  -4.7719170e-02  -5.6181439e-01
   1.0234052e+00  -5.5270178e-02
  -1.2508354e+00  -1.3018422e+00
  -6.6605545e-01  -6.1148902e-01
   4.2303438e-01  -3.9916164e-01
   2.0200919e-01   7.3124278e-01
  -5.1609288e-01  -4.9905430e-01
   1.4498873e-02  -6.4536804e-02
  -1.7323744e+00  -1.7747557e+00
   3.6637927e-01  -2.9548510e-01
   9.2495489e-01  -1.5560422e-01
   2.7400999e-01   2.6104240e-01
   9.7772777e-01  -2.8822298e-01
  -6.1664479e-01  -1.1503120e+00
   6.7622069e-01   5.4133825e-01
  -4.6074975e-01  -5.7651774e-01
   3.8585183e-01  -1.1378656e-01
   3.1608160e-01  -4.1668929e-01
   6.8198416e-01  -2.1531664e-01
  -5.2353970e-01  -6.7071155e-01
  -1.9583061e-01  -1.7001136e-01
  -1.3838024e+00  -4.2465348e-01
  -1.4999227e+00  -3.1786921e-01
  -8.7187982e-01  -2.5168900e-01
   1.1900525e+00  -8.5660774e-01
   7.8789905e-01  -5.2666057e-01
  -1.2747863e+00  -1.4773795e-01
  -1.1871986e+00  -3.3021418e-01
  -4.9421282e-01  -4.2628053e-01
   5.4754899e-01  -8.1924780e-01
   1.6353767e+00  -1.6949852e-01
   3.3315905e-01  -9.0872137e-01
  -3.4087039e-02  -8.9891321e-01
   1.6350348e+00  -9.0639455e-01
   1.3361889e+00  -5.2087920e-01
  -4.9406100e-02  -5.8309784e-01
  -3.6162953e-01  -7.9542754e-01
  -1.1467060e+00   9.8723923e-01
  -1.5272912e+00   3.3553122e-01
   6.5134487e-01  -7.7194073e-01
   1.5969860e-01  -7.1119300e-01
   2.1159915e-01  -8.0819789e-01
  -1.5636869e-01  -7.6291686e-01
   4.0953150e-01  -3.4974708e-01
  -1.2682301e-01  -3.2720588e-01
   2.2007524e+00   7.2170136e-01
   1.9634531e+00   7.9836980e-01
  -6.2202036e-02  -5.1769122e-01
  -9.7205323e-01  -5.9115255e-01
  -1.1938999e+00  -2.3401098e-01
  -4.3668296e-02  -1.3182279e+00
   8.7075952e-02  -1.3339939e+00
  -9.6594087e-02  -1.4934097e+00
  -1.2774993e+00  -2.0889176e+00
   9.0429672e-02  -4.7724584e-01
   3.3541080e-02   3.1723609e-01
  -1.2372234e-01  -2.1107802e-01
   1.5169668e-01  -7.0424056e-01
  -2.0776825e-01  -5.5998811e-01
   4.2908010e-01  -8.5881316e-01
   5.8215218e-01  -1.3021953e+00
   1.6816951e-03  -2.1315544e+00
   3.7359491e-01  -1.5361378e+00
  -5.9672423e-01  -1.6289153e+00
  -2.2169192e-01  -1.2768714e+00
  -1.1594957e+00  -1.8755021e+00
  -4.7983358e-01  -1.1678656e+00
  -5.7753766e-01  -7.0270816e-01
  -5.4000570e-01   3.9247320e-01
   3.1330137e-02  -1.0201742e+00
   2.6443738e-01  -7.7199016e-01
  -5.2858206e-01  -2.1595402e-01
  -4.3499159e-01  -9.5510221e-01
  -5.8155044e-01  -1.7768221e+00
  -5.3733001e-01  -1.0768420e+00
   2.2145309e-02  -8.7382001e-01
  -5.2731307e-02  -8.3023720e-01
   9.2815049e-01  -8.7950728e-01
   3.0826811e-01  -6.3792476e-01
   1.0154158e+00  -1.7006355e-01
   1.3573816e+00  -9.3458432e-02
   1.7833454e+00  -3.7489955e-01
  -3.9603215e-01  -1.4006840e+00
   6.8300354e-01   8.1238645e-01
   5.4110183e-01  -3.5807094e-01
  -2.1621397e-01  -8.4185630e-01
  -7.3225364e-02  -9.9419946e-01
  -9.0299726e-01   1.2696181e+00
   1.5103905e-01  -1.8729198e+00
  -1.2594095e-02  -1.3148577e+00
  -3.6859033e-01  -1.8174642e+00
  -1.4114757e-01  -1.5053770e+00
   1.6652543e-01  -1.9308845e+00
  -2.0969856e-01  -1.7980618e+00
  -3.9812799e-01  -2.3134673e+00
   3.9615638e-01  -2.0238389e+00
   7.8080105e-01  -1.8572756e+00
  -2.7386588e-01  -7.1330848e-01
  -9.8253787e-03  -1.7617778e-01
  -1.8572209e-01  -1.5904052e+00
  -1.5215852e-03  -8.8313356e-01
  -5.6455487e-01  -3.1185318e-01
  -2.2393668e-01  -7.7993276e-01
   3.2216104e-01   6.2119804e-01
   8.0559223e-03  -3.4745238e-01
  -8.0702672e-02  -4.1862005e-01
  -6.2154395e-02  -3.8951439e-01
  -1.6740845e-01  -2.1568890e+00
  -3.7287383e-01   1.9517615e-01
   2.4959715e-01  -2.7793457e+00
   3.4568491e-01  -1.6743038e+00
   3.3385034e-01  -8.0343240e-01
   2.3706555e-03  -9.8093954e-01
   6.8084581e-01  -7.8044868e-01
  -4.8112880e-01  -1.0873505e+00
  -4.4891471e-01  -8.5495887e-01
  -3.6722068e-01  -6.9397329e-01
  -3.7455655e-02  -1.2453588e+00
  -2.4986645e-03  -7.1436228e-01
  -4.7121535e-01  -4.7520439e-01
  -1.0079116e-02   4.5551026e-01
   2.4740464e-01  -1.5214166e+00
   5.1665012e-03  -2.2814676e+00
   6.7756508e-03  -2.3619292e+00
  -2.8840452e-02  -2.8932847e+00
   4.2094437e-01  -2.8857762e+00
   4.2485387e-01  -1.5938124e+00
  -1.6574431e-01  -4.7963558e-01
   2.0683288e-01  -9.8716501e-01
   2.2302579e-01  -1.6241799e+00
   3.2308179e-01  -2.0441374e+00
   1.5501223e-01  -1.2745369e+00
   3.4802853e-01  -1.5674539e-01
   5.3024685e-02  -4.2706346e-01
   9.4132914e-01  -1.3226107e+00
  -1.9188912e-01  -1.0023518e+00
  -7.9854002e-01   5.3553883e-01
  -1.0745199e-01  -1.1276692e+00
   4.3767209e-01  -2.1610303e+00
  -6.8217332e-01   1.7386104e-01
  -1.2217664e+00  -4.1621975e-01
   7.6242311e-02  -3.6613057e-01
  -4.8200642e-02   9.9350272e-02
  -2.0656927e+00  -1.2075779e-01
   6.5885469e-02  -3.1179068e-01
   4.9829825e-01  -3.4157885e-01
   2.5561153e-01  -2.9814622e-01
   9.8606886e-02  -7.1412655e-01
   1.4047441e-03  -8.2183745e-01
   7.5743521e-01  -7.2034305e-01
   5.4631422e-01  -7.9854815e-01
   4.3245973e-01  -6.2950099e-01
   6.0340144e-01  -6.9612986e-02
   2.2828712e-01  -6.1708269e-02
   7.0801670e-01  -9.7968429e-01
   1.0768470e+00  -1.0136152e+00
  -5.4281762e-01  -9.8520858e-01
  -6.1557673e-01  -4.5105866e-01
  -1.3789697e+00  -1.7875579e+00
  -8.7631798e-01  -2.9225624e-01
  -5.4062039e-01  -6.0274288e-01
   5.2193247e-01   6.3090104e-01
  -1.7723620e-01   1.1477534e+00
   8.9330001e-02   3.2211834e-01
   7.8280976e-01   2.6784650e-01
   5.5079389e-01   1.2257606e-01
   1.0085560e-01  -1.4001574e+00
   1.3674379e-01  -1.7221339e-01
  -6.4077698e-02  -4.7181396e-01
   2.4979263e-01   1.0309792e+00
   6.3372424e-01   3.2620388e-01
   2.6991428e-01   8.2078060e-01
   3.7694433e-01   4.6153599e-01
   6.8823162e-01   4.4841462e-01
   2.7510934e-02   3.6168477e-01
   5.9006014e-02  -4.0604773e-01
  -3.0560828e-01  -2.2741233e-01
  -1.3785905e-01  -3.7944976e-01
  -5.2859139e-01  -5.3446308e-01
   6.2993348e-01  -1.0005928e+00
  -1.2389002e+00  -1.2246263e-01
   1.4921310e-01  -1.3146700e+00
  -5.9857259e-01  -7.7616150e-01
   3.8214552e-01  -9.1374813e-01
  -8.5620769e-01  -8.1656228e-01
   1.9932304e-01  -1.3298010e+00
   4.7437694e-01  -7.6905455e-01
   1.2483955e+00  -1.0830674e+00
   1.0071055e+00  -1.0277730e+00
   5.0063110e-01  -8.5282989e-01
  -2.4465043e-01   4.8377388e-01
   4.5329709e-01  -8.1854406e-01
   2.0777908e-01  -6.8175665e-01
  -1.1285868e+00   2.7015441e-02
  -5.5160042e-01   4.0060092e-01
  -3.5993737e-01   3.2141652e-01
  -8.9484277e-01  -3.1856560e-01
  -4.9449902e-01  -5.1868922e-01
  -2.8748757e-01  -7.4992415e-01
   2.3820030e-01  -3.4421861e-01
   3.0963630e-01  -9.7341410e-01
   1.8768374e-01  -9.6819977e-01
  -6.6550119e-01  -9.6679336e-02
  -6.7844780e-01  -1.6651007e+00
   9.8172379e-01   5.1100922e-01
   8.0102132e-01   6.8105256e-01
   6.4436340e-01   1.0553211e+00
   7.8316437e-01   1.1439508e+00
  -5.2573064e-01  -1.8408976e+00
  -7.9563824e-01  -1.1282289e+00
  -1.3752037e+00   9.4039171e-01
   3.3906090e-01   2.6346261e-01
  -6.6248296e-01  -1.3200396e+00
  -2.6942973e-02  -1.1350625e+00
  -2.6122706e-01  -1.6001835e+00
  -1.9632144e-01  -1.3559382e+00
   1.6518210e-02   4.4654325e-01
   8.1621514e-01  -2.0082680e-02
   2.8494903e-01  -4.5393636e-02
  -2.7281335e-01  -8.7821826e-01
  -7.8800368e-02  -3.0028428e-01
   2.0659234e-01   5.3206853e-01
  -6.4008908e-01  -2.1620360e+00
  -1.4062218e-01  -8.1328736e-01
   4.8408898e-01  -1.0741100e-01
   4.4811459e-01  -1.1306400e-01
  -3.5882113e-01  -7.5166503e-01
  -3.6104153e-01  -1.3925165e+00
   3.5198224e-01  -7.8136610e-01
  -8.6543731e-01  -8.7032723e-01
  -4.8842737e-01  -1.2025570e+00
  -5.5443663e-01  -1.3419566e+00
  -1.9320506e-01  -1.5317688e+00
   3.5549081e-01  -4.9214773e-01
   2.6342821e-03  -7.7768520e-01
  -2.3198026e-01  -5.7682811e-01
   5.9054894e-01   2.3008435e-01
   1.0527171e+00   8.0262748e-01
   5.4848365e-01   4.1649266e-01
  -3.2789098e-01   1.9534906e-01
  -1.0339957e+00   2.6400345e-01
  -6.9900926e-01   8.7156138e-02
   6.7161734e-01  -1.1641108e+00
   1.3069091e+00  -7.8342769e-01
   8.9763027e-01  -5.6194691e-01
  -9.7830789e-01   5.5006197e-01
  -9.6841769e-01   1.4883611e-01
   2.4666772e-02  -8.3990997e-01
   3.6781459e-01  -1.0684578e+00
   8.9128244e-01  -8.3525771e-01
   5.6238310e-01  -5.0035753e-01
   6.0023681e-01  -6.9147628e-01
   4.1311979e-01  -4.7062386e-01
  -7.4041326e-01  -1.2275320e-01
   1.6787757e-01  -5.5094136e-01
   4.2784957e-01  -3.3719974e-01
  -6.2883828e-01  -6.6489340e-02
  -9.5451434e-01  -5.1559248e-01
   3.3307466e-01  -5.2063881e-01
   5.8173191e-01  -6.0401612e-01
   4.8160811e-01  -9.2888268e-01
   1.9337595e-01  -5.7523098e-01
  -1.4588588e-01  -3.8343641e-02
   9.0343400e-02  -3.7169653e-01
   1.7151823e-01  -1.1626960e-02
   3.7429250e-01  -7.3155469e-01
  -6.6442813e-01  -1.4667614e+00
  -3.3688732e-01   3.5943372e-01
   3.5887358e-01  -5.1026183e-01
  -3.8826710e-01   4.9382253e-01
   6.6941763e-02   1.5968143e-01
   6.2035584e-02   9.1453261e-01
  -5.1124190e-01  -1.4147496e+00
  -4.8318812e-01  -1.2055053e+00
   5.0906855e-01   1.5368030e+00
   9.5770073e-02  -8.3043473e-01
  -5.2496584e-01  -8.4419088e-01
  -2.6377004e-01  -7.1210509e-01
   1.0969010e+00   1.6770608e-01
   9.1899185e-01   9.4349357e-02
   1.0513277e+00   3.3304445e-01
  -8.6515565e-01  -4.7909327e-02
   1.4971990e-01  -4.0762360e-02
  -3.1505458e-01  -2.0201242e-01
   1.1456536e+00   9.4226477e-01
   8.0498894e-01   2.9766082e-01
  -3.1542985e-03   3.3122715e-01
  -4.2256318e-01   4.1929890e-01
  -9.8803713e-01  -1.3979238e+00
  -2.8254106e-01  -1.2028279e+00
  -1.0567814e+00  -1.7815658e+00
   7.2443587e-01  -1.7671011e+00
  -8.6145587e-01  -1.6359057e+00
  -5.8354158e-01  -1.6108135e+00
  -5.1373415e-01  -1.6635875e+00
   7.5729207e-01   2.7568751e-01
   1.4706475e-01   7.4443682e-02
   3.8756843e-02   1.6653769e-01
   2.6362692e-01   1.2424312e-01
   1.2423553e-01   5.1968785e-01
  -7.3179925e-01  -7.8901007e-02
  -3.7496006e-02   2.3384180e-01
   2.2323798e-01   4.8485872e-02
   3.0862734e-01  -3.9446399e-01
  -1.1364044e+00  -1.3435671e+00
   7.0776043e-01   4.4269552e-02
   3.3490871e-01  -3.9767786e-01
  -1.1023752e+00  -1.5889017e+00
  -1.5394655e+00  -1.6457493e+00
  -8.7485989e-01  -6.7440430e-01
   4.7278957e-01  -6.3159633e-01
   8.5122877e-01  -9.4489290e-01
   7.4163846e-01  -9.6173726e-01
   2.2699540e-01  -1.1607929e+00
   2.2423747e-01  -9.4471159e-01
  -1.2732832e-01   3.4934053e-01
  -2.9072260e-01  -2.6723133e-01
  -5.3718379e-01  -3.3563739e-01
   7.6615171e-01  -1.4016566e-02
  -2.0745658e-02  -1.0443264e+00
  -8.3550349e-01  -1.1519046e+00
  -5.1028770e-01  -1.8523386e+00
   6.0636727e-02  -1.5449178e-01
  -2.6108923e-01  -1.1058232e+00
   6.4143028e-01   8.5884948e-01
   1.1146421e+00   3.1140639e-01
  -1.0594004e+00  -3.1569114e-01
   7.7527862e-01  -1.6444754e-01
  -1.0375324e+00   1.6160944e-01
  -1.1238445e+00  -3.2608288e-01
  -8.8890288e-01  -2.6892449e-01
   1.2459858e+00  -2.9937873e-01
  -9.0173991e-01   5.8008074e-01
  -5.7246639e-02  -5.5411584e-01
   2.1420255e-01  -2.8869317e-01
  -8.9199895e-01  -4.0252477e-01
  -4.6664984e-01  -2.5105598e-01
   7.3073634e-01  -9.3297187e-01
   2.0796587e-01  -2.5953810e-01
  -1.2956880e+00   4.9673416e-01
  -1.1246486e+00   7.7302974e-01
   1.1446926e+00  -8.1899120e-01
   1.0856918e+00  -1.2101550e+00
   4.7867888e-01  -1.0579304e+00
   1.6638875e+00  -9.1132380e-01
   1.3005321e+00  -8.1789585e-01
  -4.9882899e-02  -8.5325784e-01
  -1.2935184e+00  -1.8446663e+00
   1.9179385e-01  -3.3510721e-01
   1.3100871e-01   4.1006547e-01
  -8.7265501e-03  -2.9824967e-02
   1.9115235e-01  -4.2727101e-01
  -1.7752120e-01  -9.2154989e-02
   4.0697438e-01  -3.3762533e-01
   4.9360854e-01  -8.0328508e-01
  -1.5133779e-01  -1.6026545e+00
   2.6644900e-01  -1.0166395e+00
  -9.1627868e-01  -2.5535283e+00
  -4.5489428e-01  -1.9955677e+00
   7.1570540e-02  -9.5216303e-01
   7.0990730e-01  -1.3566409e+00
   5.1499006e-01  -1.6199341e+00
   5.0145798e-01  -1.4467886e+00
  -1.0913492e-01  -1.0810739e+00
  -2.3975071e-01   1.1774060e-01
  -3.2449878e-01  -3.9939031e-01
  -1.9624048e-01  -1.0012321e+00
  -3.2648984e-01  -1.9433775e+00
  -9.6852472e-01  -2.2865885e+00
  -5.9704083e-01  -2.0764485e+00
  -3.1108592e-01  -2.4875384e+00
   5.7812697e-01  -2.3276874e+00
   1.0340120e+00  -1.7542122e+00
   9.7941358e-01  -1.5991693e+00
   4.7848474e-01  -1.8481556e+00
  -2.8248971e-01  -1.8652807e+00
  -1.4153429e-01  -8.8717535e-02
   9.6338009e-03  -7.3384606e-01
  -3.7618415e-01  -1.7160826e+00
  -1.4914662e-01  -6.6909186e-01
  -2.0623269e-01   1.3068837e-01
  -4.3290253e-01  -7.2282366e-01
  -4.3150348e-01  -4.4606471e-01
   3.0081458e-02  -1.2675689e+00
  -4.4934122e-01  -7.8482928e-01
   6.6992094e-01  -7.9005481e-01
   1.6941864e-01  -9.1950028e-01
  -2.6678528e-01  -1.1217969e+00
  -3.9532287e-01  -1.9735349e+00
   2.5330868e-01  -1.9589522e+00
  -1.2132026e-01  -1.9456661e+00
   5.1358276e-01  -4.4288566e-01
   8.6378333e-01  -9.9011069e-01
  -1.5809237e-01  -1.8937791e+00
   1.3971883e-01  -2.0296708e+00
   7.8649844e-01  -1.3464071e+00
  -4.4911542e-01  -6.0577968e-01
   7.9174448e-01   5.1100157e-01
  -1.6181710e+00  -1.8389612e+00
  -8.8203330e-01  -1.5161503e+00
  -1.3906506e+00  -1.4581794e+00
  -9.8513438e-01  -1.8513031e+00
   2.5260286e-01  -8.6960848e-01
  -2.4236090e-02  -7.4560894e-01
   1.1486018e+00   1.2428953e-02
  -4.0633030e-01  -1.4888704e+00
   5.4020180e-01  -8.3028442e-01
  -2.7794956e-01  -1.7899289e+00
  -1.8143558e-01  -1.7324353e+00
   6.0551772e-01  -1.5669538e+00
   9.2250130e-01  -1.8869643e-01
   5.4327007e-01  -1.1336915e+00
   9.6679592e-01  -1.3016352e+00
  -5.2952238e-03  -1.5433193e+00
  -1.5091222e-01  -1.8463876e-02
   1.0909846e+00  -2.0127125e-01
   8.3773563e-02   8.0804084e-02
   8.0203395e-01  -3.3667554e-01
   7.9660401e-01  -6.5929442e-01
   6.5425574e-01  -8.3885693e-01
  -1.1232937e+00  -5.2506909e-01
   1.1249846e+00  -1.0619276e+00
   6.1301970e-01  -1.1440999e+00
  -1.2880114e+00  -6.6894934e-01
  -1.6234512e+00  -4.3315417e-01
  -5.0178064e-01  -7.0334692e-02
   4.8432177e-01  -1.0748170e+00
   4.3487334e-01  -1.6093587e+00
  -5.0999134e-01  -4.1671006e-01
  -7.9448984e-01  -2.5744105e-01
  -9.2920955e-02  -6.6537899e-02
  -3.2530698e-01  -6.4431086e-01
   4.0127300e-01  -6.4651912e-01
   5.1556085e-01  -5.6616992e-01
  -3.6765377e-02  -3.9084972e-01
  -7.3468234e-01  -1.3993306e+00
   1.1044431e-01   1.3328075e+00
  -4.7247062e-01  -3.7912563e-01
  -9.0465033e-02  -1.8345242e-02
  -1.4392929e-01  -8.4640689e-01
  -4.4623873e-01   4.4991252e-01
   3.3768007e-01  -6.6457742e-02
   3.3452277e-01  -9.6271512e-02
   2.1286022e-02  -2.7365114e-01
  -9.6177135e-02   3.4724561e-02
   1.6718931e-01   6.1502663e-02
   3.0925016e-01  -5.2988135e-01
  -8.5730145e-02  -5.0875149e-01
  -1.1143967e-01  -1.7962989e+00
   3.4599883e-01  -5.8262685e-01
  -1.8304782e-01  -7.8386396e-01
  -2.5242943e-01  -1.6473153e+00
  -2.2132325e-01  -6.6443465e-01
  -5.4682639e-01   9.5791650e-02
  -6.2842822e-01  -7.4132536e-01
  -5.9810863e-01  -4.5930750e-01
   4.0854487e-01  -1.1695012e+00
  -3.9392201e-01  -6.6306246e-01
   5.0731537e-01  -8.3030424e-01
   3.2867214e-02  -9.3822923e-01
  -4.5957866e-02  -1.0535301e+00
  -1.4149659e-01  -1.8870099e+00
   4.9440568e-01  -1.8948755e+00
   5.5401491e-02  -1.8570638e+00
   3.1919380e-01  -4.4107047e-01
   7.5564547e-01  -9.8441715e-01
  -1.2178537e-01  -1.8858974e+00
   7.5760211e-02  -1.9017280e+00
   9.1224017e-01  -1.3122130e+00
  -4.2804869e-01  -5.6949042e-01
  -5.6035981e-01  -2.6107853e-01
  -7.2925882e-01  -4.6070176e-01
   8.8382592e-02  -7.3056150e-01
  -4.4189388e-01  -2.7964085e-01
  -5.5045189e-01  -1.1578576e-01
  -3.1680568e-01   2.6637344e-01
  -4.2953597e-01  -4.5366238e-01
  -4.9892883e-01  -1.2812652e-01
   9.7490783e-02   8.4505206e-02
   1.2802838e-01  -4.2851010e-01
  -3.7286480e-01  -4.6264434e-02
  -1.0562229e+00  -1.0047173e-01
  -1.4366425e-01  -1.4828601e-01
   7.7058470e-01   1.7379066e-02
   1.3790512e+00   7.6432043e-03
   1.4252686e+00  -3.5374655e-01
   2.9041802e-01  -5.0735558e-01
   9.2076254e-01  -6.7979011e-01
  -9.0249138e-01  -1.0552603e+00
  -1.1372399e+00  -7.9729632e-01
   4.4451286e-01  -5.1446680e-01
  -4.9924909e-01  -1.3838597e-01
   4.2223747e-01   3.8721744e-01
  -3.0019143e-01  -3.1817371e-01
  -2.0323298e-01   1.7593672e-01
  -1.0595998e+00  -5.9890626e-01
  -5.8979572e-01  -7.8722803e-01
  -2.5235614e-01  -4.4700013e-01
   5.7679654e-01  -5.6859319e-01
   2.6135803e-01  -1.5065261e+00
   9.6915015e-01  -9.7232688e-01
   8.2697938e-01  -8.8918361e-01
   4.3791533e-02  -6.9546728e-01
  -1.3597974e-01  -7.3134247e-01
   1.3458436e-01  -6.1408710e-01
   9.0328899e-01  -9.4003873e-01
   5.1999479e-02  -6.5961113e-01
   4.4543740e-01  -1.4164352e+00
   6.1433491e-02  -5.0836010e-01
   5.7031972e-01  -1.2500173e-01
   3.5191756e-01   3.0102323e-01
  -4.0781610e-01   2.4514546e-01
  -2.5774532e-01  -4.9861355e-01
  -5.2468789e-01  -2.0180633e-01
   4.4074789e-01  -2.0199851e-01
   1.4701061e-01  -2.3391929e-01
   1.6668495e-01  -5.7953965e-01
   1.9504756e-01  -4.4274148e-01
   9.2926231e-02  -5.8722459e-01
   2.4969094e-01  -6.5681470e-01
  -5.4738078e-01  -7.5841116e-01
   1.1557074e-01  -7.8102611e-01
  -1.8172993e-01  -7.2225428e-01
  -3.8743169e-01  -1.6898180e+00
  -8.4557974e-02  -1.3373721e+00
   4.4547617e-01  -5.0858994e-01
  -6.3648836e-01  -1.2026208e+00
  -7.2913506e-01  -1.4047793e+00
   1.6088498e-01  -1.1272775e+00
   4.7396285e-02  -8.4254027e-01
  -2.2798127e-01   9.4568948e-01
   5.5963472e-01  -1.6924967e+00
   1.9903978e-01  -1.4820939e+00
   5.8703477e-01  -9.8663003e-01
  -1.0951122e-01  -7.2350407e-01
   2.1662426e-01   2.3202882e-01
  -5.1297505e-01  -8.4916180e-01
  -6.6540246e-01  -1.6715627e+00
  -2.5380508e-01  -6.7018324e-01
   1.3957864e-01  -3.9857718e-01
   5.1702012e-01  -8.1268806e-01
   3.2346791e-01  -6.8153895e-01
   5.9212109e-02  -3.7335014e-01
  -7.0244445e-02  -3.8169616e-01
   5.6469969e-01  -8.3384007e-02
   3.0590488e-01  -9.0044175e-01
   5.9514147e-01  -2.2943475e-01
  -6.3519286e-01  -8.4096987e-01
  -1.1886522e+00  -1.2815655e+00
   3.0827227e-01  -3.0685272e-01
   3.2719468e-01   1.1024169e+00
   6.0056191e-01   5.4268607e-01
   3.3707067e-01   8.8796519e-01
   3.9586425e-01   5.8893388e-01
   7.5919487e-01   4.3408937e-01
   5.3646179e-01  -2.3922669e-01
  -7.6609993e-02   1.0493487e-02
  -2.1783818e-01  -4.8728433e-01
  -1.8452810e-01  -1.7632451e-01
  -5.9800189e-01  -2.7496216e-01
   5.8061159e-01  -9.1654754e-01
  -1.2318501e+00   5.3408148e-02
  -2.1080514e-02  -9.5984618e-01
  -6.1719652e-01  -5.2267827e-01
   3.2504409e-01  -7.8568939e-01
  -1.0076152e+00  -5.2730279e-01
   9.2716660e-02  -1.1286861e+00
   2.3001845e-02  -2.0820663e+00
  -2.0930598e-01  -2.4275219e+00
  -6.3091759e-01  -2.7732570e+00
  -1.8074078e-01   6.4115425e-01
  -4.1385893e-01   7.6956890e-01
  -7.9480702e-01  -3.0889199e+00
  -4.8940324e-02   6.6085536e-01
  -3.4913454e-01   1.0925614e+00
   5.4346384e-01   4.3608923e-01
   6.6215355e-01   3.0751882e-01
   3.7211602e-01  -1.6151704e+00
   3.2434248e-01   3.8781207e-01
  -8.3654297e-01   5.4938640e-01
   4.8760303e-02   4.8125376e-01
   8.2236697e-01  -4.8856409e-01
   2.8715884e-01   2.7112725e-01
   3.8088429e-01   1.5781219e+00
  -9.0872316e-01   5.9805500e-01
  -3.6554290e-01   1.1664715e+00
  -1.0504428e+00  -4.9908886e-01
  -4.5711682e-02   4.9064550e-01
   5.4537216e-01  -2.5170346e-01
   1.0411575e+00  -1.8150838e+00
  -9.2032299e-02  -1.8529774e+00
   1.6775964e+00  -1.2677755e+00
   1.3624894e+00  -1.0835492e+00
   1.1902013e+00  -5.2239705e-01
  -1.3424022e+00  -1.5931332e+00
  -5.8943009e-01  -1.4359534e+00
  -2.7377853e-01   5.8088998e-01
  -2.8316191e-01   3.5965023e-01
  -7.0096409e-01   4.3449861e-01
  -1.6462698e-01   1.1656842e+00
  -4.6538443e-01  -1.2159963e+00
  -2.9946120e-01  -1.4745908e+00
   4.9855169e-01  -6.3721889e-01
   9.6205808e-01   1.6889983e-01
   5.4592680e-01  -5.9943461e-01
   9.0207556e-01   2.5122320e-01
  -5.9319884e-01  -5.1157604e-01
  -4.4198013e-01  -4.4281944e-01
  -6.3882942e-01  -1.0423286e+00
  -9.7722292e-01  -1.4896252e+00
   6.3510544e-02  -6.3433933e-01
   3.0197421e-01  -9.7452624e-01
  -3.5331403e-01  -1.5189374e+00
   4.3920795e-01  -1.2557205e+00
   5.6537405e-01  -2.0276445e-02
   6.4693874e-01   1.8804956e-01
  -2.8274746e-01  -4.1946662e-01
   2.2191533e-01  -2.9631840e-01
  -4.8767496e-01  -9.0047423e-01
  -6.0771958e-01   8.4747737e-01
   6.8047731e-02  -1.3426778e+00
   1.3249285e-01  -1.1366093e+00
   1.7546590e-01  -9.9538271e-01
  -1.9473226e-01   5.0947113e-01
   4.2398216e-02  -8.7733529e-01
   3.5304890e-01  -5.3980391e-01
   6.3762002e-02  -1.3345453e+00
   4.0098336e-02  -1.0372105e+00
   8.4690776e-02  -7.3382304e-01
  -2.7268472e-01  -9.5051915e-01
  -2.0830827e-01  -1.2399373e+00
  -6.1838761e-01  -1.1688071e+00
   3.3410815e-01  -1.6408255e-01
  -5.9139452e-01  -1.4241328e+00
  -1.5565078e+00  -9.6413535e-01
  -2.5927756e-01   7.2723842e-01
  -1.5426517e+00  -8.6452618e-01
   1.1701192e-01  -1.1458742e-01
  -4.9495772e-01   8.6350948e-01
   4.7613996e-01  -5.5875183e-01
   1.0266794e+00  -5.5848627e-01
  -3.5560290e-01  -3.2287028e-01
  -1.8664539e-02   1.0083741e-01
   7.2445299e-02  -5.6863146e-01
  -5.2454592e-01  -1.0855704e+00
  -2.3486418e-01  -1.0092586e+00
   7.0746741e-02  -5.5428644e-01
   1.0626621e+00  -4.9213310e-01
   2.4786900e-01  -4.8099616e-02
   1.0068257e+00   3.7367028e-01
   1.4980867e+00   2.2536246e-01
  -4.2501606e-01  -6.9097303e-01
  -1.1182762e+00  -1.0553147e+00
  -1.6345866e+00  -1.0254370e+00
  -1.7592483e+00  -1.1690159e+00
   1.0971502e+00   7.1296590e-01
  -1.0964599e+00   1.1085959e+00
  -4.6218957e-01  -4.6770718e-01
   1.4788450e+00   5.3047915e-01
   1.1867926e+00  -7.5177730e-02
   1.6093987e+00   1.6870833e-02
   1.1958135e+00  -2.3596289e-01
  -3.7772865e-01   1.1100719e-01
   7.7187895e-01  -4.3662515e-01
  -4.1489191e-01  -7.3919624e-01
   2.6355279e-01  -3.4655401e-01
   2.2603505e-01  -5.6935249e-02
  -5.4106958e-01  -1.2041224e-01
  -6.2030026e-02   2.8021305e-01
  -4.4915562e-01  -7.1785110e-01
  -4.6849802e-01   9.8255999e-02
  -3.0099829e-01  -5.3256152e-01
  -9.2742613e-02  -6.9506752e-01
  -2.5004632e-01  -3.4031776e-01
   3.1333819e-01   2.7179721e-01
  -3.7472430e-01  -5.7098855e-01
   3.5919854e-01  -1.8040030e+00
   1.5551751e-01  -2.2442388e-01
   3.7079963e-01  -1.1016931e+00
   2.0473085e-01  -8.9333469e-01
   1.6900087e-01  -1.0029749e+00
   6.5729054e-02  -8.4317739e-01
   4.3657000e-02  -1.0937318e+00
  -6.5111913e-02  -1.0893143e+00
  -1.4060304e-01  -1.0535424e+00
   1.7930277e-01  -7.9806393e-01
   3.4263574e-01  -1.7037368e+00
   3.2031105e-01  -4.9808600e-01
  -4.3200978e-01  -4.7948547e-01
   1.6957371e-01  -4.7788893e-02
   5.6323481e-01   2.5274611e-01
   1.0863998e+00   5.8435287e-01
   8.6981417e-01  -1.5996752e-01
   6.0494641e-01  -1.2274274e+00
  -1.4726708e-01   8.2272217e-02
   4.4176430e-01  -6.0880186e-01
  -2.3606522e-01  -1.3794174e+00
  -3.8119003e-01  -1.6426036e+00
  -3.3775151e-01  -2.2786360e+00
  -2.4109945e-01  -1.9109406e+00
  -8.0876245e-01  -1.5559196e+00
  -1.4718987e+00  -1.5091856e+00
  -1.0099763e+00  -3.0881418e-01
  -1.3648115e+00   1.1600184e-01
  -1.3441466e+00  -1.4843658e-01
  -9.2915287e-01  -6.8087907e-01
  -8.0956327e-01  -1.1622630e+00
  -9.8333184e-01  -9.6834973e-01
   2.7270777e-01   2.1814998e-01
   3.6842364e-01  -1.5213229e+00
   1.2862992e+00   2.5186937e-01
   6.6951492e-01   1.3997277e+00
  -5.1692421e-02  -7.1168858e-01
   3.6680438e-01  -8.1301493e-01
   1.6731080e+00  -1.8926971e+00
   1.8558169e+00  -8.1243134e-01
  -5.3766213e-01  -9.4159935e-01
  -5.7398403e-01  -1.9248855e+00
  -6.1799277e-01  -1.5764926e+00
  -3.8476501e-01  -1.1670543e+00
  -2.6216711e-01  -1.4131656e+00
  -3.0642152e-01  -1.0232614e+00
   8.9823458e-01  -8.8335849e-01
   9.5892506e-01   2.3270683e-01
  -8.4181742e-02  -8.1248280e-01
   1.1758787e-01  -1.3302964e+00
  -3.7345030e-01  -8.2632136e-01
  -7.7566707e-01  -1.0198829e+00
  -2.4054875e-01  -1.1094873e+00
  -6.5953096e-02  -1.2022319e+00
   1.7286480e-01  -6.2839505e-01
   7.0233649e-01  -3.5214992e-01
   7.0837853e-01  -9.1592546e-01
   7.3161503e-01  -8.4531101e-01
  -6.7148841e-02  -9.6390351e-01
  -7.6361707e-02  -6.6040263e-01
  -2.5570637e-01  -6.4472664e-01
   3.8238093e-01  -3.7618613e-01
   3.0396376e-01   2.3589629e-01
   5.4128949e-01  -6.3339368e-01
   4.3462684e-01   2.4498074e-02
  -3.2860713e-02  -4.7757128e-01
   3.7453528e-01  -1.5538625e-01
   4.5622004e-01   3.8605805e-01
   6.1679469e-02  -1.9018752e-01
  -1.4989723e+00  -8.1794268e-01
   7.4717678e-01  -4.0782357e-01
   4.2807634e-01  -3.2469274e-01
  -1.5785131e+00  -1.2926831e+00
   4.0867152e-01  -6.0046554e-01
   4.3183773e-01  -6.7976131e-02
  -7.2918923e-01  -1.2181817e+00
  -3.9885470e-01  -1.1247899e+00
  -9.5925381e-01  -1.6885302e+00
   6.5382496e-02  -9.8425061e-01
  -7.9003047e-04  -1.1283306e+00
  -3.5944918e-02  -9.7865884e-01
   1.0185957e+00   1.1912823e-01
   8.9485442e-01   9.2451309e-02
  -1.2669325e+00   1.8653271e-01
  -1.3901594e+00  -9.8336549e-01
  -3.6596918e-03  -7.0649326e-01
   1.2600064e+00  -9.3393387e-01
   6.7953379e-03  -7.1552505e-01
   1.3482714e-01  -3.6794457e-01
   1.2992199e+00  -1.6953220e+00
  -1.9579894e-03  -1.3267651e+00
  -1.0767357e+00   3.2670764e-01
  -2.4061574e-01  -1.4581077e+00
  -3.4646146e-01  -2.2322940e+00
   6.4282988e-01  -2.7153908e+00
   1.9403934e-01  -2.6269733e-01
  -1.7305179e-01   1.4080310e-01
   5.0324455e-01  -7.9748428e-01
   4.3089333e-01   3.4554629e-01
   3.5551251e-01   2.6410711e-01
   9.8897590e-01  -1.0524413e+00
  -1.8239066e+00  -8.3121702e-01
   4.4728103e-01  -4.0974323e-01
   5.6697897e-01  -8.7561622e-01
  -1.5991146e+00  -4.3224123e-01
  -1.7665265e+00  -1.9957560e-01
   6.9389449e-01  -7.0969328e-01
   1.1817793e+00  -1.7492332e+00
   3.2708156e-01  -2.2506505e+00
  -7.1942677e-01  -1.6108249e+00
  -1.6399972e-01  -1.7442600e+00
   7.8836604e-01   5.3700784e-02
   1.6628965e-01   9.7913531e-01
   2.0138362e-01   8.9449302e-01
   1.1639298e+00   9.5559736e-02
  -5.4402594e-01  -1.2171931e+00
  -1.3003484e-01  -1.8906736e+00
  -6.4920354e-01  -1.4410637e+00
  -8.4971282e-01   7.3649712e-02
  -4.7685864e-01  -7.6858081e-01
  -7.2465423e-01  -6.5082569e-01
   1.4219098e-01   3.2814284e-01
   1.4686748e+00  -3.8678174e-01
  -3.2310844e-02   5.0850437e-02
  -4.9063605e-01  -5.7240406e-01
  -5.9965056e-01  -6.1474521e-01
  -3.0209632e-01  -5.1914340e-01
   5.1002100e-01  -1.4130230e-01
   2.7709510e-01  -2.7281195e-01
   5.4390378e-01   1.9631008e-01
   1.6169854e-01  -9.2919598e-01
   2.4877415e-02  -1.6862946e+00
   2.4947549e-01  -1.5520173e+00
   5.1613862e-02  -1.3293093e+00
   8.0522991e-02  -1.5642758e+00
  -2.5762012e-01  -1.3831612e+00
  -2.7352532e-01  -1.3453541e+00
  -9.0562742e-02  -1.2806931e+00
   2.9271932e-01  -6.5981985e-01
   6.2701591e-03  -1.5584443e+00
  -1.5179570e-01  -1.8891390e+00
   5.5598652e-01  -1.1174924e-02
  -1.4662091e+00  -9.5859097e-01
  -1.5670561e+00  -5.7373615e-01
  -5.0149726e-01  -1.4948227e+00
  -8.3204577e-01  -1.2434007e+00
   7.6774788e-01   1.2849970e-02
  -1.1034532e+00   6.2782580e-01
  -5.3530343e-01  -6.2678801e-01
  -4.7305812e-01  -1.2947036e+00
   8.5762631e-01   6.9609191e-02
   3.7412737e-01  -1.8482088e+00
   3.1432094e-01  -2.6821985e+00
   1.0976479e-01   5.1939130e-02
  -1.3295375e-01  -2.1389575e+00
   3.8134226e-02  -1.9821283e+00
   4.8336894e-01  -8.7404380e-01
   8.0606978e-01  -1.4004007e+00
   1.1516005e+00  -2.0818669e+00
   3.8429607e-01  -1.0989349e+00
   7.6853342e-01  -8.0457228e-01
   1.7658240e+00   7.2989602e-02
   3.9724162e-01  -7.1451727e-01
   6.1690545e-01  -1.1895852e+00
  -4.6938635e-02  -9.2087160e-01
   4.7019426e-01  -7.7762591e-01
   1.3376737e-01  -2.2512149e-01
   1.2034952e-01  -9.8314046e-01
   3.4024327e-01  -5.2026566e-01
  -4.9776275e-01  -8.0163886e-01
  -3.2833126e-02  -8.8248173e-01
  -4.1297574e-01  -7.3173248e-01
  -4.0441503e-01  -1.0480705e+00
  -6.0416060e-01  -6.8602111e-01
  -2.0371231e-02  -4.0377286e-01
  -3.6149360e-01  -1.1519675e+00
  -1.3463179e+00  -6.2102834e-01
  -1.6481794e-01  -3.5189790e-01
   1.2909766e-01  -4.3808781e-01
  -8.1536655e-02  -9.0985207e-01
   2.5196250e-01  -3.3364962e-02
   1.1224847e+00  -1.0343516e+00
   5.2717839e-01  -1.3396565e+00
   6.8138781e-01  -5.9567805e-01
  -2.4618328e-01  -1.1527840e+00
  -4.8420947e-01  -8.9370807e-01
   3.3861262e-01   1.3092075e-01
   9.2855077e-01  -5.8099566e-01
  -8.7379271e-01  -1.8245713e+00
  -1.2276976e+00  -1.8465084e+00
   4.1375000e-01  -1.3529398e+00
  -2.3801298e-01  -8.1263549e-01
  -6.7040472e-01  -7.3828155e-01
  -1.9401753e-01  -9.3937538e-01
   1.3063799e-01  -2.2454304e-01
  -1.3069626e-01  -1.1256341e-01
  -3.2955025e-01  -4.9959234e-01
  -1.3679319e+00  -1.5410856e+00
  -1.3981187e+00  -1.0215136e+00
  -6.6822875e-01   5.4926020e-02
  -1.0979652e+00  -9.1765882e-01
  -2.0771377e-01  -6.4633051e-02
  -8.0695786e-01  -1.0109728e+00
   4.3422519e-01  -2.2814248e-01
  -3.0904786e-01  -1.7437266e+00
   1.1219099e-02  -1.3713989e+00
  -2.1361589e-01  -2.7232697e-01
  -8.2212990e-01  -1.2658387e+00
   1.9163312e-01  -9.7594141e-01
   5.9028611e-01  -8.2477261e-01
   8.0055276e-01  -9.1697424e-01
   1.1675937e+00  -7.5833066e-01
   1.6980233e+00  -4.3693180e-01
   2.7961729e-01   1.7817923e-01
   1.1462359e-01  -1.4213158e+00
  -4.0397876e-01  -1.2751406e+00
   2.0079145e+00  -1.5033702e-01
   6.4970041e-01   9.6861831e-02
   4.1410675e-01  -7.0528416e-01
   1.5506989e-01  -3.8766918e-01
  -3.9467941e-01  -6.6171611e-01
  -9.5065108e-03  -2.1677986e-01
   3.5568946e-01  -5.2619235e-01
   2.2208418e-01  -2.4599710e-01
  -9.2613779e-01   1.2138211e-01
  -4.4860379e-01  -1.2467326e-01
   9.0862798e-01   5.5181419e-01
  -9.2635117e-01  -8.1547038e-01
   9.9332335e-01  -1.0430906e+00
   5.8072043e-01  -1.0823767e+00
   5.5138431e-01  -1.3126375e+00
  -4.0702279e-01  -8.3816606e-01
  -6.3340192e-01  -1.1334330e+00
  -6.5291825e-01  -8.3404930e-01
   7.6162526e-01  -2.7365025e-01
   1.3461774e+00   4.5616428e-01
   2.2223628e+00   1.4356714e+00
  -1.7183860e-01  -3.4115862e+00
   5.3941611e-01  -1.7382643e+00
   2.6220974e-01  -2.2921891e+00
  -5.0535556e-02  -2.6026856e+00
   1.4349416e+00   2.2089865e-01
  -1.4005183e+00   1.3777364e-01
  -1.5527257e+00  -1.2505129e-01
  -1.0552611e+00  -9.8292467e-01
  -1.2822548e+00  -8.0301076e-01
  -1.4856839e+00  -1.6665753e+00
  -1.5918252e+00  -1.8712923e-01
   1.4653778e-02  -1.1678161e+00
   2.4970225e-01  -1.6039174e+00
  -1.1064587e-01  -1.5540840e+00
  -1.6198667e+00   8.6422808e-01
  -3.0160790e-01  -2.2667458e+00
  -2.8619659e-01  -1.5302263e+00
   1.3601771e-01  -1.8151334e+00
   7.0805748e-01  -2.0376446e+00
   1.0003080e+00  -1.9070341e+00
   2.4447599e-01  -1.7938546e+00
   1.0899699e-04  -1.3801257e+00
   9.4675021e-01  -1.3797349e+00
   6.1006796e-01  -1.3247493e+00
  -3.3285050e-01  -1.8127241e+00
  -1.6760710e-01  -1.8898572e+00
  -2.2011360e-01  -1.1609963e+00
  -4.1233536e-01  -1.2197662e+00
  -5.4277317e-01  -1.3600206e+00
  -5.7893911e-01  -1.6312975e+00
   2.0708310e-01  -1.8958098e+00
   6.6603900e-01  -1.2650276e+00
   6.6749121e-02  -1.4064190e+00
   9.2970646e-01  -4.8379069e-01
  -3.6953632e-01  -5.1078676e-01
  -1.2338076e-01  -2.6704098e+00
   3.4545170e-03  -2.5531935e+00
  -3.4934253e-01  -2.2553689e+00
   2.0627420e-01  -1.3364326e+00
  -1.9245646e-01  -1.7219575e+00
   5.2203937e-01  -1.2765427e+00
   2.2314115e-01  -1.7092850e+00
   4.6484797e-01  -8.0455788e-01
  -2.6593493e-01  -1.8528547e+00
  -7.8984831e-01  -6.4427141e-01
   1.7023318e+00  -1.2721994e+00
  -1.2590947e+00  -3.8697719e-01
  -1.0642230e+00   8.8566283e-03
  -7.9967304e-01  -7.5949977e-01
  -7.6516878e-01   3.6781108e-01
   1.9350294e+00  -2.0779365e+00
  -1.3816178e+00  -3.4118243e-01
  -9.9272753e-02  -4.2174007e-02
   7.5979133e-02  -3.9019019e-01
  -6.0545823e-01  -5.6249559e-01
  -8.4143417e-01  -4.9377490e-01
  -2.4338161e-01  -3.7386184e-01
   2.4952934e-01  -5.0023022e-01
  -9.8909857e-02   8.0301779e-01
   1.8978562e+00  -1.9906624e+00
  -4.0886298e-01   5.2755987e-01
   4.6164388e-01   9.2387759e-01
   2.3005104e+00  -1.7295843e+00
   7.7808706e-01   1.3061978e-01
  -3.8283948e-01  -7.3935270e-01
  -1.5853184e-01  -8.9122725e-01
   3.1955388e-01  -3.0927301e-01
   1.9276607e-01  -2.9965281e-01
   4.5603205e-01  -2.0781591e-01
   2.9740421e-01   7.7405500e-01
   3.6247462e-01   2.3180990e-01
   6.8581532e-01   1.3905963e-01
  -1.0128646e-01  -7.2386720e-01
  -4.3890781e-01  -1.4087312e+00
   1.2796782e-01  -1.7217341e+00
  -1.0644611e-01  -2.1167073e+00
  -7.2247165e-01  -2.5997038e+00
  -1.3096177e+00  -2.8947698e+00
   1.0001429e+00  -4.8904614e-01
   4.2001679e-01  -6.1509018e-01
   3.0816914e-01  -2.8462439e-01
  -6.2942566e-02  -3.6257124e-01
  -1.9117938e-01  -1.2575438e-01
   4.9834123e-01  -1.0831240e-01
   2.2037376e-01   5.7480415e-01
   6.9909321e-01  -2.2881100e+00
   8.3450044e-01  -2.5184407e+00
  -9.8823903e-01   4.1905407e-01
  -1.0144154e+00   1.3889398e-01
  -7.1988803e-01   2.4200069e-01
  -1.0039731e+00  -2.9235065e-01
  -1.7765366e-01  -5.6834801e-01
  -1.8522046e-01  -8.2958944e-01
  -9.0917152e-01   1.1275964e+00
   4.3772204e-01   1.4461670e-01
   4.5452955e-01  -1.4059415e+00
  -1.0421955e-02  -1.1720937e+00
   3.3152658e-01  -1.5075056e+00
  -2.3770793e-01  -8.5962577e-01
   1.3333311e-01  -1.5568589e+00
  -7.8963006e-01   1.4119254e-01
  -3.0646361e-01  -4.7987430e-01
   4.6142335e-03  -7.1854475e-01
   8.0829513e-01  -6.6182939e-01
  -1.8448618e-01  -1.2425877e+00
   3.9300357e-01  -3.6958658e-01
   2.3773117e-01  -4.2114953e-01
  -6.9204103e-01  -1.1516297e+00
   3.2681057e-01   1.3738179e-02
   7.0874034e-01   4.9950019e-01
   6.0342842e-01   3.2009141e-01
   5.1753691e-01   3.9483164e-01
   4.5465122e-01   4.0607271e-01
   6.7403185e-01   1.0878769e+00
   5.1387548e-01  -3.6140498e-01
   6.9397481e-01  -1.6411357e-01
  -7.2601795e-01  -3.0603796e+00
  -8.8380105e-01  -3.2856480e+00
  -7.6667104e-01  -2.6370818e+00
  -7.2833340e-01  -1.6345078e+00
  -4.5627159e-01  -1.1997760e+00
  -1.9075989e-01  -1.3458863e+00
   5.5716745e-01  -4.7939015e-01
  -4.2537776e-01  -1.2302801e+00
  -1.8094333e-01  -1.4018794e+00
  -2.4674446e-01  -1.7958496e+00
  -1.8526952e-01  -1.3587291e+00
  -1.1959197e-01  -1.0530051e+00
   3.5042673e-01   4.0918198e-01
   8.2629445e-01   2.0274254e-01
   1.1957601e+00   4.1646279e-01
   4.9248542e-02  -1.4193187e+00
   2.2950834e-01   5.6703952e-01
   5.3611535e-01  -7.8102985e-01
  -6.7861443e-01  -1.7430602e+00
  -5.3534997e-01   6.7486996e-02
  -9.4880718e-03  -1.5919868e+00
  -3.7593804e-01  -1.8392922e+00
  -1.6092600e-01  -1.2804377e+00
  -8.2058207e-01  -8.5387152e-01
  -5.4848990e-02  -9.1485080e-01
   5.2480577e-01  -4.1086665e-01
  -3.9806707e-02  -1.6507682e+00
   2.5556808e-01  -1.1119925e+00
   1.6420430e-02  -3.5349458e-01
   2.9007995e-01  -1.5039315e-01
   2.6102172e-01  -3.7936771e-01
   1.6506982e-01   1.1077119e+00
  -7.1157531e-01  -6.1549563e-01
  -1.1438873e-01   1.1408379e-01
   1.1213584e-01   3.9484081e-01
  -2.7431014e-01  -1.9474147e+00
  -1.0351336e+00  -1.9110827e+00
  -4.4712148e-01  -1.8060791e+00
   5.5223457e-02  -2.2858556e+00
   5.0975421e-01  -1.7627793e+00
   1.9407534e-02  -1.4027803e+00
   4.1284922e-01  -8.8605285e-01
  -4.7471536e-01  -9.3000873e-01
   6.0809773e-01  -1.0751006e+00
   5.1322414e-01  -3.0089275e-01
  -6.4828935e-01   6.9836430e-01
  -7.2028322e-01   1.3535102e+00
   1.8029414e-01   1.0597580e+00
   5.1248456e-02  -1.9801616e+00
   3.1032160e-01  -2.0581798e+00
  -6.1603522e-01   2.8752082e-01
  -1.0605741e+00   2.5808070e-01
  -1.6795277e-01  -1.0178176e+00
   2.8425757e-02  -1.2748387e+00
   1.6832214e-01  -7.8602080e-01
   1.6356196e-01  -1.8560989e+00
   1.0101213e+00  -2.5255346e+00
   8.0852201e-01  -1.8942036e+00
  -1.5428918e-01  -1.6650143e+00
   1.4552984e+00  -1.8110847e-01
   1.9685736e-01  -7.5762984e-01
   3.3350568e-01  -9.1661456e-01
   2.1056421e-01  -9.0948006e-01
   2.8942194e-01  -5.9059250e-01
   8.9589562e-01  -6.8477875e-01
  -3.5979939e-01  -4.9566446e-01
  -5.3092844e-01   4.1281844e-01
  -6.3692682e-01  -1.2476976e+00
  -1.1036771e+00  -1.9027991e+00
   2.3286167e-01  -1.4157462e+00
  -8.4624007e-01  -2.1581685e+00
  -1.3683305e-01  -1.7069840e-02
  -6.4727377e-02  -6.5477325e-01
   3.7434667e-01  -9.4917461e-01
   8.2395147e-02  -8.0046070e-01
  -1.3245574e+00   2.7230559e-01
  -1.2857808e+00   8.4325661e-02
  -1.0571864e+00  -4.2333194e-02
   7.0829889e-01  -1.2006960e-01
   7.2388734e-01   6.5952177e-02
   2.5547850e-01  -7.6570496e-02
   1.6287504e-01   4.0497716e-03
   9.0120182e-01  -1.6653638e-01
   2.3893525e-01  -8.1449262e-01
   2.6280423e-01  -1.0382211e+00
   2.2703379e-01  -2.2853937e-01
   6.5384045e-01  -6.1018816e-02
   1.9913417e-01  -2.7370255e-01
  -1.1220171e+00  -2.7811107e-01
   2.8731874e-01  -1.7837868e+00
  -2.2328100e-01  -1.1134938e+00
  -8.2897345e-01  -3.2731425e-01
  -2.8330174e-01  -7.1370050e-01
  -1.1013952e+00  -8.0960739e-01
  -4.1861174e-01   5.9310906e-01
  -1.2138573e-01  -5.1412634e-01
   2.0709815e-01  -1.1062430e+00
   8.3631348e-01  -1.4582987e+00
   8.3022473e-01  -1.2247412e+00
   8.8003154e-01  -9.7660018e-01
  -7.3430787e-01  -5.1140450e-01
   6.7358429e-01  -1.9186137e+00
  -1.1294515e+00  -5.3309037e-01
  -5.5356256e-01  -9.1109814e-01
  -1.0660686e-01  -1.1708642e+00
  -1.4600969e+00  -9.3592398e-01
   1.1451173e+00  -1.2309418e+00
   1.0446569e+00  -1.4430716e+00
   6.2826486e-01   8.3630746e-01
   8.5920181e-01  -7.3850765e-02
  -4.1835730e-01   4.5466350e-01
   4.3562659e-02  -6.8912747e-01
   1.0782637e+00  -2.5474146e+00
  -7.6088311e-01  -5.8350867e-01
   2.1143936e-01  -3.4936032e-01
   1.3044172e+00  -1.4830868e+00
   1.5243687e+00  -1.1539370e+00
  -1.0669295e+00   1.2411445e+00
  -6.8348318e-01   4.8180135e-01
  -1.5991979e+00   2.4778845e+00
   8.9051529e-01  -1.2263178e+00
   9.3468391e-01  -1.8182688e+00
   5.0381295e-01  -1.8247849e+00
   1.0754189e+00  -2.0185258e+00
  -1.2980241e-02  -2.5210314e+00
   1.2720959e-01  -2.3341928e+00
   9.0117923e-01   4.8712643e-01
  -9.8487124e-01   9.0357230e-01
  -7.4215288e-01  -1.1920683e-02
   1.2096236e+00  -1.8363047e+00
   1.2880836e-01   1.6608678e-02
  -3.8381943e-01  -2.6039314e+00
  -5.1873106e-01  -5.0388845e-02
   3.0092782e-01  -2.0903013e+00
   8.2416846e-01  -1.0717667e+00
  -4.7387406e-01  -1.0821510e-02
  -1.0870580e+00  -6.2899748e-01
  -1.5398172e+00   6.6248077e-01
  -2.3440799e+00  -8.5809968e-01
   1.1910358e+00  -4.5028252e-01
  -1.8180812e-01  -4.0189428e-01
  -1.9716612e-01  -1.7984573e+00
   2.3585049e-01  -1.3544324e+00
  -5.9986043e-03  -1.2330181e+00
  -4.1031564e-01  -3.6149166e-01
  -5.2340976e-02  -2.1640118e-01
   1.6533877e-01  -1.0682285e+00
   2.5654968e-01  -5.3027737e-01
   4.3376678e-02  -1.3657703e+00
   2.6079995e-01  -6.6597432e-01
  -5.0973928e-02  -1.7430241e+00
   2.5359322e-01  -1.0041359e+00
   3.5043194e-01  -1.6839640e+00
   2.5837289e-01  -9.5122508e-01
  -3.4419691e-01  -9.1910911e-01
  -1.5084761e-01  -8.0013490e-01
  -1.8333339e-01  -4.8325029e-01
   6.8345813e-02  -3.5448817e-01
  -3.1567813e-01   2.8013126e-01
  -4.7144832e-01  -2.0538270e-01
  -7.7338321e-01   1.0144921e+00
  -4.5520073e-01   1.3588786e+00
  -4.0304456e-01   4.7873893e-01
  -5.9389797e-01   1.5041605e-01
  -7.7617819e-01   1.0906906e-01
   1.2394294e-01  -5.4340860e-01
  -1.7018914e-01  -5.2899157e-01
  -4.5562755e-02   1.4276902e+00
   3.1772693e-01   4.6207764e-01
  -3.8509418e-01  -7.3145250e-01
   1.2387966e-01  -1.0160784e+00
   5.1874977e-01  -6.4849024e-01
   5.4693014e-01  -8.3947841e-01
   8.4767362e-01  -1.2871801e+00
   6.0320518e-01  -1.8009391e+00
  -1.0557543e-02  -1.4378027e+00
   1.1062153e-01  -1.5507577e+00
   4.5399598e-01  -1.1486202e+00
   4.3783083e-01  -1.3986598e+00
  -2.1929673e-01  -3.4797870e-01
   9.7176885e-01  -1.0538424e+00
   7.5221735e-01  -7.6887009e-01
  -2.3927594e-01   5.3578084e-01
  -3.5335534e-01   9.2173124e-01
  -5.5345964e-01  -1.9868840e-01
  -3.1341103e-01  -3.6883029e-01
   5.2364819e-01   4.3713596e-01
   1.1811933e-01   1.7209456e-01
  -5.4366680e-01  -5.0381896e-01
   3.5189958e-01  -1.0738035e+00
   3.7998167e-01  -1.3375613e+00
  -8.7516950e-01  -1.1249877e+00
   6.6749986e-03  -1.7613259e+00
  -7.2431883e-01  -2.5280953e+00
  -1.1416150e-01  -2.2437366e+00
   8.8290717e-01   1.8604061e-01
   2.7388790e-01  -9.0713718e-01
   5.0301196e-01  -1.0583349e+00
   2.6919379e-01  -1.9019077e+00
   1.5031125e+00   2.1803439e+00
  -2.6215099e-01  -2.4238193e+00
  -8.0494838e-01  -2.4975655e+00
  -7.3433512e-01  -2.2626943e+00
  -1.9072190e-01  -1.8305360e+00
  -1.9741046e-01  -2.2121993e+00
   4.1513281e-01  -1.5624812e+00
  -3.8928003e-01  -1.3442673e+00
  -4.3659393e-01  -2.1767668e+00
  -5.5684397e-02  -2.6696699e-01
  -3.0784188e-01  -1.3951808e+00
  -8.1743420e-01  -3.4188279e-02
  -4.6671523e-01  -1.5393308e+00
  -2.8925382e-01  -1.7063334e+00
   1.3095504e+00  -6.0932977e-01
  -8.9445613e-02  -7.7492369e-01
  -5.3897753e-01  -8.2967497e-01
   2.6178861e-01  -1.4813955e+00
  -4.8711243e-01  -1.3270560e+00
  -4.6079779e-01  -1.8423517e+00
  -3.5448261e-01  -1.9073617e+00
  -4.8940772e-01  -9.9036729e-01
   6.8673745e-01  -9.8070136e-01
   1.7991190e-01  -2.0733677e+00
   5.7931778e-01  -1.9633813e+00
   1.3398471e+00   1.2957636e-01
   1.0652682e-01  -8.9736149e-01
  -2.4051443e-01  -7.1748147e-01
  -1.9657613e-01  -3.0086976e-01
  -4.6027842e-02  -5.4299295e-01
  -1.0277457e+00  -1.5880861e+00
  -4.0865327e-01  -9.7987541e-01
   7.0133758e-01   4.9325019e-01
   1.2190619e+00   1.1151052e+00
  -5.3378064e-01  -2.3848841e+00
  -3.4743565e-01  -2.0940840e+00
  -1.2464088e-01  -2.5513204e+00
   1.3462172e+00   6.6271417e-01
  -5.5453842e-01  -2.2239326e+00
   1.3777685e-01   4.2528621e-03
   1.3921508e-03  -1.2304605e+00
  -1.3632967e-02  -1.8627885e+00
  -1.8766565e-02  -1.7237330e+00
   6.1822294e-01  -1.7705035e+00
  -4.0592852e-02  -1.6533140e+00
   7.2763971e-01  -1.8495792e+00
  -1.2815215e-02  -7.9530739e-01
   6.5084932e-02  -9.9034537e-01
   4.1138646e-01  -1.4631850e+00
  -1.2784378e-01  -2.1362830e-01
  -3.6525303e-01  -2.0815704e-01
  -1.2276360e+00   5.9940218e-01
   3.4867709e-01  -9.4461102e-01
   1.6792555e-01  -1.7790851e+00
  -1.7364021e-02  -8.7785789e-01
   9.1112827e-01  -1.7239306e+00
  -1.0517133e+00   3.5253387e-01
  -8.7378027e-01   2.9342978e-02
  -2.1752836e-01  -4.0135979e-01
   3.8586841e-01  -9.9192764e-02
   6.0504999e-01  -6.1951279e-01
  -1.3338924e-01  -9.1286509e-02
  -1.7306719e-01   9.2495036e-01
  -2.0688688e+00  -1.4441677e+00
  -4.2269921e-01   1.0988890e+00
  -1.2681971e+00  -1.2796556e+00
   9.3808936e-01  -6.6055554e-01
   3.9846801e-01   5.3520396e-01
  -9.4204518e-01  -4.6417219e-01
   1.8124296e-02  -1.1864011e+00
   7.1996317e-01  -3.8030887e-01
   1.3011804e+00  -7.0019424e-01
  -1.2681199e+00  -1.5728752e+00
   8.6954819e-01  -1.1916549e+00
   1.0520379e+00  -8.9044352e-01
   1.3293982e+00  -5.9221516e-01
  -5.4549746e-01  -1.3817502e+00
   2.9913516e-02  -1.3251703e+00
  -1.4129539e-01  -1.7586386e+00
   6.2842974e-02  -1.7347738e+00
  -7.8545968e-02  -1.8540713e+00
   3.5654296e-01   4.2825133e-01
  -5.4369602e-01  -7.6279047e-01
   5.2687609e-01  -4.0811120e-01
   2.5148515e-01  -3.7748809e-01
   5.8442026e-02  -8.1099649e-01
   3.7244375e-01  -2.1774690e-01
  -4.9234071e-01  -7.1761361e-01
   2.4864098e-02  -1.5980745e-01
   1.6843406e-01  -5.8910217e-01
  -3.3845925e-01  -1.0036596e+00
   7.2096936e-01   4.7390576e-01
   2.7846290e-01  -1.1549923e+00
  -6.2480438e-01  -5.6324595e-01
  -6.6720646e-01  -8.0982872e-01
   8.1035560e-02  -8.5619076e-01
  -9.3001288e-02  -5.7339437e-01
  -6.4344860e-02   1.5746857e-02
   7.5765993e-01   1.3542752e-01
   2.4871235e-01  -6.2280410e-01
  -1.6049875e-01  -2.4192138e-01
   7.3232210e-02  -1.3632797e+00
   4.7220483e-01  -1.5332491e+00
  -3.8659320e-03  -8.8909731e-01
   8.3318988e-01   3.2447849e-01
  -3.6575180e-01  -1.8500245e+00
   3.8138121e-02  -3.9355338e-01
   1.1501856e-01  -2.1450962e+00
   1.2396952e-03  -2.0588705e+00
   5.5909321e-01  -2.5202519e+00
   6.6458148e-01  -3.0438934e+00
  -1.9105572e-01  -1.4801104e+00
   5.9969168e-02  -2.5528180e+00
  -6.8707475e-01  -1.8608848e+00
  -5.9867012e-01  -1.3519144e+00
  -7.0007014e-01  -7.9543646e-02
  -1.1160522e+00  -5.1534404e-01
   2.4995057e-02  -1.7411474e+00
  -5.8703183e-01  -2.0154830e+00
  -4.1019920e-01  -1.2753863e+00
  -5.9701215e-01  -1.8341551e-01
  -3.3110394e-01  -5.7481489e-01
  -5.5199382e-01  -4.7264765e-01
  -2.4206975e-02  -6.8702053e-01
   6.7816424e-02  -5.3916115e-01
   1.9866444e-01  -9.8155700e-01
   3.2792801e-01  -1.7280517e+00
   1.0285860e-01  -1.2422971e+00
   2.9279489e-01  -1.9460407e+00
   1.4668743e-01  -2.1310669e+00
   4.1080277e-01  -2.2889971e+00
   3.1542985e-01  -9.9348888e-01
   1.5310792e-01  -1.0057202e+00
  -2.8454663e-01   6.8908838e-02
   4.8878730e-01   1.0160214e-01
   2.5622187e-01   8.7144039e-01
   4.5867138e-01  -1.4951767e+00
  -7.8478058e-01  -1.6772579e+00
  -5.3096472e-01  -2.0150288e+00
   1.4028836e-01  -1.5958878e+00
   3.7623976e-01  -8.5167527e-01
   4.9722818e-01  -1.0215284e-01
  -5.6464269e-01  -4.8429767e-01
   2.8683645e-01  -8.0546852e-01
   1.2112387e-01  -5.1878077e-01
   3.6249159e-01   5.3992351e-02
   9.2124582e-02  -5.3462259e-01
   1.5577805e-01  -9.4046921e-01
  -5.9297301e-01  -4.5148784e-01
  -8.0819430e-01  -3.9652883e-01
  -3.7732529e-01  -3.4663260e-01
  -4.9104315e-01   1.2259190e+00
   7.1321540e-01   3.0147889e-02
   2.4600863e-01  -1.4875766e-01
   2.4810116e-02  -2.1552755e-01
   2.7144890e-01   2.7528075e-01
  -5.6033377e-01  -1.0474210e+00
   2.5510028e-01  -6.3227012e-01
   2.6401702e-01  -9.6072680e-01
   1.0640078e-01  -1.1731862e+00
   3.3847418e-01  -4.1935841e-01
  -4.7805255e-01  -2.1897780e-01
  -9.9850374e-01  -2.0224463e+00
   4.5856922e-01  -1.1508777e+00
   4.5794246e-01  -1.0675167e+00
  -6.6824374e-01  -1.3741623e+00
  -1.3518446e+00  -1.9323450e-01
   1.2767913e-01  -9.6132590e-01
   3.8929771e-01  -4.5820509e-01
   1.2492932e-01  -4.3304548e-02
   6.2155005e-01  -1.1420969e+00
   5.7105991e-01  -1.3518190e+00
   7.4561681e-01  -1.2153000e+00
  -1.0287684e+00  -5.8342652e-01
   1.0127965e-01  -1.4357600e+00
   3.5669999e-01  -4.7909555e-01
   5.6097643e-01  -8.5129144e-01
   2.1918184e-01  -1.0725523e+00
   2.6190028e-01   6.1783052e-01
  -5.9625693e-01   8.1233134e-01
  -8.1594172e-02  -6.3357134e-01
   2.1747809e-01  -6.6493709e-01
  -2.0405477e-02  -5.7008879e-01
   3.0476122e-01  -5.6664815e-01
  -2.9525247e-01  -1.5876902e-01
   9.1391379e-01  -1.0241915e+00
   8.4122821e-01  -1.0836827e+00
   3.6552624e-01  -4.1721183e-01
   5.0487881e-01  -5.0948042e-01
   1.4124331e-01  -6.5103700e-01
   9.7885572e-01  -5.9748962e-01
  -7.9019248e-01  -4.4630146e-01
  -2.0452429e+00  -8.1603807e-01
  -4.7857747e-01  -9.1772169e-01
  -1.0350527e+00  -1.9149222e+00
  -8.0414820e-01  -1.6515373e+00
  -1.0499620e+00  -1.1399824e+00
   1.8060045e+00  -4.4326191e-01
   6.2650745e-01  -7.6720160e-01
   4.2799328e-01  -7.9606973e-01
   3.1263096e-02  -8.5046852e-01
  -4.1235834e-02  -1.3646892e+00
  -3.9300276e-01  -2.2697035e-01
   7.0548354e-01  -2.7628776e+00
   4.3312909e-01  -1.2601321e+00
   3.2283099e-01  -1.2741637e+00
  -9.0776039e-01  -9.1926197e-01
  -7.5299226e-01  -7.7369819e-01
  -7.6931924e-01  -1.6510017e-01
   1.1273198e-01  -1.3401410e+00
   2.3580114e-02  -2.7567350e+00
  -7.6802751e-02  -2.3854532e+00
  -1.2057275e-01  -2.8877867e+00
   7.7073695e-01  -2.5014028e+00
   2.5895473e-01  -1.6147391e+00
   8.0886611e-01   5.4551606e-01
   9.3927171e-01   6.1407031e-02
  -1.1466682e+00   6.4606536e-01
  -9.6079103e-01   6.2054612e-01
  -9.1645951e-01   7.3236436e-01
   1.3493368e+00  -9.2567692e-01
  -2.0094944e+00   8.4389864e-01
   1.5896447e+00  -9.6883675e-01
  -9.9262868e-01  -8.6056382e-01
   1.3201457e+00  -6.1369408e-01
   1.4566377e+00  -4.3451654e-01
   2.1040835e-01  -6.1563987e-01
   1.8025859e-01  -1.2780181e-01
   1.8581446e-01   2.2030782e-01
  -3.6676834e-01  -6.4343981e-01
   6.4237553e-02   1.5700662e-01
  -4.2154658e-01  -3.5350802e-01
  -1.2902647e+00  -7.7468769e-01
  -4.2934377e-02  -1.1904866e+00
  -1.4251818e-01  -1.1397931e+00
   5.9045995e-02   3.4084998e-01
   2.0247120e-01  -3.8687620e-01
   1.1001336e-01   1.7922255e-01
  -3.5727748e-01  -1.1755043e+00
   4.3054704e-01   6.0976219e-01
   1.3229591e-01  -1.0104929e+00
   2.5515046e-01  -1.7249413e+00
  -1.2784398e-01  -8.0950979e-01
   1.0418243e-01  -9.8091094e-01
  -3.3219791e-01  -1.1781865e+00
  -6.8909316e-02  -1.1433250e+00
   4.1432588e-01  -1.6487136e+00
   2.1589949e-01  -1.6289752e+00
  -1.2159951e-01  -1.3197335e+00
  -2.3369115e-01  -7.7018474e-01
  -7.0342068e-02  -1.5773132e+00
  -1.3955880e-01  -7.9320406e-01
  -2.8705899e-01  -1.2922936e+00
  -3.5862169e-01  -1.2898340e+00
  -2.8933636e-01  -5.4809994e-01
  -6.1229196e-01  -4.1355843e-02
  -1.2807554e+00  -8.3263185e-02
  -1.2169057e+00   1.5806626e-01
  -1.2735011e+00   3.2575047e-01
   7.2737851e-01  -1.7269169e+00
  -9.6228910e-01  -9.2938117e-02
  -1.5074379e+00  -8.5892035e-01
   5.8002263e-01   7.6818051e-02
   6.9790568e-01   1.7782401e-01
  -1.6766428e-01  -6.7524132e-01
   1.0114614e+00  -1.3406150e-01
   9.3004181e-01  -2.4647083e-01
   2.6361387e-01  -2.7096854e-01
  -5.5374244e-01  -1.1868130e+00
   1.3480505e-01  -1.0025724e+00
   9.9203116e-01  -2.3649162e+00
   1.2532760e+00  -2.3966339e+00
   1.6320097e+00  -8.5425279e-01
  -5.2290509e-01  -1.0753190e+00
  -3.3191296e-01  -3.8658780e-01
  -9.1460651e-01  -6.0957110e-01
  -1.0056610e+00  -1.0400089e+00
  -1.0071790e+00  -7.2194190e-01
   1.0969165e+00   6.6479388e-01
   6.5130406e-02   3.6356204e-01
   2.3731307e+00   1.3088055e+00
   7.1850778e-01   2.9463537e-01
  -5.6343679e-02  -1.5243666e+00
   2.5935379e-01  -3.6400148e-01
   2.4554232e-01  -1.8189142e+00
   3.7143705e-01  -1.5752111e+00
   5.8607075e-01  -8.2855724e-01
   7.1849532e-01  -3.5290514e-01
  -7.3262287e-01  -1.4805985e+00
  -1.0542765e+00  -9.5530873e-01
  -8.6507611e-01  -2.3481809e-01
   5.5999133e-02   3.3475141e-01
   2.9698663e-01   7.0305021e-02
  -5.3116573e-01   1.1722831e+00
   1.2931959e-01  -8.4599542e-01
   1.6571544e-01  -1.0945629e-01
   8.7420322e-01  -1.0327582e+00
  -1.7579466e-01  -1.1048044e+00
  -4.4146341e-01  -1.4824806e+00
   1.4775383e-01  -8.8011645e-01
   1.1263251e-01   3.7109016e-02
  -5.7818741e-01  -8.7172819e-01
   3.1603149e-01  -1.6556227e+00
   3.9257034e-01  -1.1726423e+00
   9.6632674e-01  -1.0663733e+00
   7.7783079e-01  -9.8815161e-01
   1.0106399e+00   3.1155619e-01
   5.6110924e-01  -8.4464118e-01
  -8.6186198e-01  -6.9007757e-01
  -6.5044150e-02   5.3369635e-01
   5.3582457e-01   4.7830536e-01
  -8.0283952e-01  -9.6636814e-01
  -1.5101478e-01  -1.0186939e+00
   3.4131226e-01  -8.2360332e-01
   1.0373361e+00  -6.2247994e-02
  -9.8707348e-01  -7.9310192e-01
  -8.0910121e-01  -9.7762632e-01
  -8.6485487e-01  -1.0099846e+00
  -8.1528261e-01  -3.2851678e-01
  -5.8190878e-01  -1.0457103e+00
   6.4444349e-02  -1.2222151e+00
  -4.5016367e-01  -1.3480127e+00
  -3.5012291e-01  -6.9698675e-01
   3.1347143e-01  -7.2539787e-02
   3.5156327e-03  -4.4267158e-01
   3.8587216e-01  -4.5785183e-01
  -4.2352739e-01   1.3871267e-01
  -3.3652910e-01   7.2515431e-01
   1.7084090e-01  -7.5772581e-01
   7.9387165e-01  -1.2671088e+00
   6.1458708e-02  -2.5376103e+00
   9.5786736e-01  -2.6864428e+00
   8.2976950e-01  -2.3737292e+00
   7.1831557e-01  -2.0159814e+00
   5.1537711e-01  -1.2063872e+00
   7.2988657e-02   8.9715332e-02
  -6.2712836e-01  -8.6405601e-01
  -6.0545691e-01   2.1922426e-01
  -8.1690334e-01   5.0831453e-01
  -1.2779614e+00  -1.1234995e+00
  -9.3374760e-01   3.1104606e-01
  -7.9165971e-01  -1.5620242e+00
  -7.4278005e-02  -2.1550255e+00
   1.8966625e-01  -2.0857716e+00
  -4.9317469e-01  -8.9229144e-01
   5.0302382e-01  -5.5321539e-01
   1.4975165e-02  -1.4116913e+00
  -4.4629679e-01  -1.2699470e+00
   8.2357191e-02  -1.8994060e+00
   6.3309530e-02  -1.5087065e+00
   6.8708588e-01  -1.4678625e+00
   1.6918705e-01  -1.5504612e+00
   5.0372398e-01  -1.2547934e+00
   4.8908906e-02  -4.2702159e-01
   4.7691902e-01  -1.1742132e+00
  -4.7794788e-01  -1.4399159e+00
  -7.6370911e-01  -1.4587522e+00
  -8.5908914e-01  -1.1512011e+00
  -5.4072705e-01  -1.1999275e+00
   1.7705469e-01   2.6187264e-01
  -4.6534756e-02   8.2599927e-02
   3.0562898e-01   5.4613837e-01
   8.3502637e-02  -3.1636963e-01
  -3.6747843e-01  -9.3464335e-01
   8.1093954e-01  -4.2092257e-02
  -3.9052667e-01  -6.0521242e-01
  -3.0094625e-01  -8.6669768e-01
  -3.3395405e-01  -9.8510705e-01
  -1.3609177e-01  -8.5027514e-01
   2.4672347e-01  -2.5864464e-01
   9.3691249e-01  -6.6834641e-02
   7.3175011e-01  -2.6553457e-01
   9.2449319e-01  -3.7963339e-01
  -5.9595719e-01  -7.7999539e-01
  -9.6691853e-02  -1.1607685e+00
   4.7229113e-01  -8.4626491e-01
   1.6348854e-01  -5.7801358e-01
  -1.2810757e-01  -4.8549766e-01
  -7.0215454e-01  -6.1082951e-01
  -3.0543375e-01  -4.2987152e-01
  -4.3885531e-01  -5.7765588e-01
  -5.9399755e-01  -7.9662751e-01
  -1.0071579e-01  -7.1303981e-01
   2.4721919e-01   1.9271369e-01
   9.8877897e-01   5.9262045e-01
   3.7451162e-01  -5.8693400e-01
   2.5046070e-01  -1.5681925e-02
   4.6516340e-01  -6.0582860e-01
   2.5921498e-01  -3.7851300e-01
   3.3768194e-01  -1.4767665e+00
   5.2718580e-01  -1.3808571e+00
   9.1530437e-01  -1.4430055e+00
   2.8342161e-01   5.3629794e-01
  -4.9026465e-01   6.3839111e-01
  -3.8980938e-01  -2.8692903e-01
  -1.6917761e-01  -1.1249622e+00
   1.3140532e-01  -7.2628466e-01
   9.0695106e-02  -1.2679857e+00
  -1.0925063e-01  -9.9182243e-01
  -4.0892147e-01  -2.9831978e-01
  -2.2938466e-01  -7.6320132e-01
  -4.5010812e-01   1.0465142e-01
   6.8403885e-02  -2.9025432e-02
  -3.6639651e-01  -7.6398763e-01
  -7.6562258e-01   4.1651392e-01
   2.2509288e-01  -3.9075041e-01
   2.9627521e-01  -3.5013188e-01
   4.9967331e-01  -1.6461637e-01
   8.2805877e-01  -5.0858023e-01
   6.6938373e-01  -6.5892373e-01
   1.5173281e-01  -6.0263392e-01
   6.3396290e-01  -9.6765708e-02
   9.2894788e-02  -9.6619275e-01
  -6.1833551e-01  -1.5848565e-01
  -3.3597725e-01  -1.3434786e-02
  -3.2580877e-01  -7.1802753e-02
  -3.0385672e-01  -2.5439184e-01
  -5.5993461e-01   1.3568295e-01
  -3.6065408e-01  -1.0140989e+00
   1.5411734e-01   5.7623168e-01
  -2.6101353e-01  -9.3783328e-02
  -8.9413366e-02  -4.3304908e-01
   6.9424669e-02   3.6810998e-01
  -1.1028313e+00  -9.3027001e-02
  -4.7098546e-01  -1.2947411e+00
  -5.4895901e-01  -7.9247727e-01
   6.4850004e-02  -1.0507175e+00
   7.5877295e-03  -8.2508792e-01
  -7.4249221e-01  -4.3322598e-01
   8.1266947e-01  -8.4904992e-01
  -6.7594066e-01   1.1081531e+00
   1.4883314e-01  -1.3848698e+00
  -2.1958694e-01  -6.9591265e-01
   4.1013881e-01  -7.9079288e-01
   9.8925683e-01  -9.6960129e-01
   4.7163226e-01  -1.3973385e+00
   6.6230541e-01  -1.2919868e+00
   9.3530613e-01  -1.2457079e+00
  -5.6279061e-01  -1.8174034e+00
  -1.1683082e+00  -2.3241827e+00
   9.1834010e-01   4.2897172e-01
   7.0974481e-02  -2.1330832e+00
   9.8252922e-01  -2.6521396e-01
   5.3424942e-01  -6.4458191e-01
   3.3638305e-01  -8.1047934e-01
   7.7957213e-01  -3.1812327e-01
   1.3569409e+00  -3.6924107e-01
   1.6715721e+00  -3.5382610e-01
  -1.3206123e-01  -5.0884371e-01
  -1.2364431e-01  -4.2949725e-01
  -9.4768308e-01  -2.8725965e-01
  -1.2077091e+00  -1.5152764e+00
  -1.1959773e+00  -9.1009858e-01
  -9.1999087e-01  -1.0477599e+00
  -2.2579040e-01  -6.8141160e-01
  -1.9316762e-01  -2.4120307e-01
  -3.6121477e-01  -6.5203952e-01
  -2.7571090e-01  -1.6010050e-03
  -6.0398558e-01  -7.5252621e-01
   5.2568842e-01  -2.7220342e-01
   3.0379799e-01   8.8265382e-01
  -1.5574456e-01   1.5047977e+00
  -1.4899479e-01  -3.5200856e-01
  -5.6852577e-02  -3.8042819e-01
   1.1300961e+00   4.3665182e-01
  -1.5091807e+00  -5.9921678e-01
   1.2704287e+00   1.7488254e-01
  -5.4294438e-01  -5.0629146e-01
  -2.3941678e-01  -2.3749393e-01
  -4.8117069e-01  -6.1204120e-01
  -8.7382328e-01  -4.1394791e-01
  -7.1140119e-01  -9.9966810e-01
  -4.4668303e-01  -9.5122742e-01
  -1.3686428e+00  -4.3456075e-01
   7.6087801e-01  -1.3263670e+00
   1.2229406e+00  -1.0891788e+00
   1.2605661e+00  -1.0659976e+00
   5.8614735e-01  -6.9481147e-01
  -6.5679865e-01  -3.2949457e-01
  -4.1584303e-02  -7.3950286e-01
  -2.4502872e-01   4.5881011e-01
  -1.1864984e-01   1.0605728e+00
   4.1151799e-01  -7.2865382e-01
   1.5457462e-01  -7.8321899e-01
   4.4935913e-01  -3.2721572e-01
  -5.1916822e-01  -1.4257819e-02
  -2.7873830e-01  -1.3174862e+00
   2.9278715e-01  -5.0825930e-01
  -1.9575922e-01  -6.4849021e-01
   4.5606543e-01  -7.6522558e-01
  -1.4340722e-01  -7.5047070e-01
  -2.5177943e-01  -3.9104101e-01
  -8.1098188e-01  -1.4286116e+00
   1.1199974e-01  -1.1775990e+00
   2.5071798e-01  -7.6394837e-01
   5.8910184e-01  -5.2344343e-01
   5.4577189e-01  -3.2088342e-01
  -1.3858170e+00  -3.1776777e-01
  -1.0195781e+00  -1.9737093e+00
  -6.3597588e-01  -1.1600834e+00
  -3.6574227e-02  -2.1393616e+00
  -1.5155354e-01  -2.0860595e+00
   5.3739943e-01   8.6684777e-01
  -3.2240622e-01  -8.9268873e-01
  -6.0606894e-02  -1.5617391e+00
  -2.2700518e-01  -9.7891031e-01
  -4.4846714e-02  -1.0453617e+00
   3.8130527e-01  -1.3748216e+00
   5.9151785e-01  -1.3454042e-01
   8.5865059e-01  -1.4784336e+00
   3.9233259e-01   1.3094746e-01
   4.4185257e-01  -5.3701045e-01
   6.8130547e-01  -4.6098955e-01
  -7.9798137e-02   1.2616448e+00
   3.0347817e-01  -1.2003987e+00
   4.1094647e-01  -1.3020481e+00
   2.8101738e-01  -1.7259912e+00
   6.4376072e-02  -1.7105537e+00
   8.1893506e-01   1.4934762e+00
   8.1226238e-01   5.1624975e-01
  -1.2576378e+00  -1.2711464e+00
  -5.0680438e-02   1.3604800e+00
   1.5704356e-01   3.5298616e-01
   1.2617922e+00  -5.5096153e-01
   1.2651231e-01  -1.0308578e+00
   5.6209368e-02  -1.2411929e+00
  -4.3837238e-01  -1.4065960e+00
  -1.5518768e+00   2.3012449e-03
  -9.8064944e-02   2.5620134e-01
  -3.2339660e-01  -3.6113274e-01
   7.0065085e-01  -1.8507207e+00
  -1.1933967e+00  -4.8347625e-01
   9.1874067e-01  -1.2492635e-01
  -5.4147477e-01  -1.2345277e+00
  -3.3797741e-01  -9.0081162e-01
  -3.3975463e-01  -2.0109772e-02
  -4.9029135e-02   7.9393818e-02
  -1.5372983e-01   3.4353620e-01
   1.6230898e-01  -5.6843956e-02
  -8.4895810e-02  -2.2243621e-02
   4.2581194e-01   9.4158460e-02
  -4.8138874e-01  -1.2185681e+00
  -3.4815688e-01  -1.6390241e+00
  -1.2074323e+00  -1.2148241e+00
  -1.3138610e+00  -1.5397334e+00
  -1.0695943e+00  -1.2223924e+00
  -8.4246132e-02  -3.7627794e-01
  -3.1983132e-01  -2.1087032e-01
   8.3769674e-01   4.7891688e-01
   5.2424268e-01  -7.2022289e-02
   3.3696005e-01  -7.5780394e-01
  -8.7036218e-02  -7.4691222e-01
   2.9086315e+00   2.5119738e-01
  -9.2750013e-01  -5.6081908e-01
  -4.9622282e-01  -7.0641452e-01
  -7.5404206e-01  -7.7469349e-01
   2.4817809e+00   3.5937935e-01
   6.0849561e-01  -6.0620925e-01
  -7.0187731e-01  -1.7660170e-01
  -3.6719165e-01  -6.2824462e-01
  -5.1258504e-01   5.5446815e-01
  -5.1913347e-01   9.9340376e-01
  -5.0665284e-01   8.1954830e-01
   5.6694459e-01  -7.3898021e-02
  -3.4233109e-01  -8.7370599e-01
   4.9069824e-01  -6.4399186e-01
  -2.9923355e-01  -1.2421877e+00
   3.7294978e-01  -8.6941935e-01
  -5.2081124e-01  -7.5762274e-01
  -4.9619483e-01  -2.0935275e-01
   1.2085051e+00  -7.4465779e-01
   5.4453817e-01  -1.0415050e+00
  -5.8516976e-01  -6.1590390e-01
   3.4791273e-01  -1.4815433e+00
   6.5446490e-02  -1.3880074e+00
   1.9391292e-01  -7.2964373e-01
   4.5177718e-01  -7.5252099e-01
  -5.4008813e-01   2.1600779e-01
  -1.4500139e-01   1.5792124e-01
  -7.1029020e-02  -6.8594664e-03
   3.4326376e-01   1.2776993e-01
   2.9774639e-01   1.3097477e-01
  -1.0577879e+00   2.7716750e-01
  -3.3006300e-01  -1.2508728e-01
  -4.8970716e-02  -5.8726778e-01
   7.7602797e-01  -1.8551319e-01
   8.7914379e-01  -7.3174162e-01
   5.3064486e-01  -3.2451625e-01
   6.5493654e-01  -5.0873428e-01
   5.8057256e-01  -6.5643233e-01
  -2.7193110e-01  -1.3167834e+00
  -1.0590452e-01  -1.7291055e+00
  -2.2450143e-01  -1.7429933e+00
  -5.1447347e-01  -2.1758474e+00
  -5.3758355e-01  -1.9702842e+00
  -2.1500163e-01  -2.6771182e+00
  -1.2429042e+00  -2.2747402e+00
  -4.3260883e-01   1.7962410e-01
  -6.1908012e-01   1.1069087e-01
  -4.9574992e-01   1.6909004e-01
  -7.8852155e-01  -4.4179841e-01
  -1.1764689e+00  -1.2676015e+00
   2.5105903e-01   4.2495736e-01
   8.9106895e-02  -5.7335188e-02
  -9.4795112e-01   2.9815914e-01
  -1.2888732e-02  -2.6785646e-01
  -6.5613659e-02  -1.2017216e+00
  -3.3465265e-01  -1.2249619e+00
   3.7286479e-01  -5.9300917e-01
   8.2562944e-01   3.3066663e-01
   1.0730592e+00  -5.1622992e-02
   1.1044846e+00   1.8063255e-02
   6.6378554e-01  -4.4075562e-01
   7.7605975e-01   5.1623726e-02
   9.6039044e-01   5.2366742e-01
  -1.1654209e+00  -9.4462998e-01
  -2.7857470e-01  -1.0936634e+00
  -9.5060486e-01  -9.3649034e-01
  -1.1595876e+00  -1.2872816e+00
  -7.4950324e-01  -1.3134422e+00
   1.1106640e-02   5.4388166e-01
  -1.5204162e-01   9.0141856e-01
   8.9905991e-01  -3.8330595e-01
   6.3900882e-01   8.9334002e-01
   7.3219474e-01   4.1920199e-01
   5.7485247e-01   1.6573972e-01
   7.7821131e-01   2.6039196e-01
   5.3932324e-01  -5.6774582e-03
  -1.1041161e-01  -7.5489146e-01
  -1.4872548e-01  -6.9179241e-01
   7.4656233e-02  -1.2251653e+00
   8.3115937e-02  -1.4065509e+00
   3.8334072e-01  -6.1114599e-01
   2.9967264e-01  -7.3366852e-01
   1.2335740e+00   3.6258626e-01
  -4.6495691e-02  -1.1348378e+00
   9.5221332e-02  -4.1814365e-01
  -2.3453401e-02  -7.4948831e-01
  -1.0707439e-01  -1.3338354e-02
   9.3603613e-01  -1.2672407e+00
   9.6666204e-01   1.9626853e+00
  -4.3133925e-01  -3.2719681e+00
  -3.4048114e-02  -1.5040500e+00
  -1.2751495e-01  -2.0776998e+00
  -4.0019312e-01  -2.4039007e+00
   4.3141661e-01   6.1564749e-01
   5.4928665e-01   1.0810395e+00
   3.2118946e-01   1.8368766e-01
  -1.6710584e+00  -1.0995975e+00
  -1.9881789e+00  -9.3067362e-01
  -3.7026695e-03   7.8475242e-01
  -4.4752184e-02   2.0317147e-01
  -1.4434391e+00   3.8445251e-01
  -1.9381450e+00  -2.7869331e-02
   1.2866115e-01   1.7228892e-01
  -9.5325092e-01  -1.4662833e-01
   9.1527268e-01  -1.0921525e+00
   5.5977504e-01  -1.0795390e+00
   1.1028847e+00  -1.1957399e+00
   4.9420884e-01  -1.6327547e+00
   9.3304092e-01  -1.1840839e+00
   1.3198451e+00  -9.6254447e-01
  -1.5938727e-01  -1.7661043e+00
  -6.1762048e-01  -2.0103424e+00
  -1.4651881e-01  -1.2560574e+00
  -1.5057460e-01  -1.1195290e+00
  -2.0964657e-01   2.9720525e-01
  -3.8254519e-01  -1.1082916e+00
   1.9406426e-01  -3.5115768e-01
   1.9278198e+00  -2.0811268e+00
   2.2059228e+00  -2.2167782e+00
   5.6697658e-01  -1.9986063e+00
  -9.3526859e-01  -1.4138414e+00
  -6.7750011e-01  -1.3741802e+00
   3.4945205e+00  -1.4603951e+00
  -8.8922449e-01  -1.0018025e+00
  -1.1331447e+00  -5.8774987e-01
  -1.1311788e+00  -5.4591343e-01
  -9.2707418e-01  -6.3140387e-01
   4.6616312e-02  -1.7416890e+00
  -8.9055841e-01  -1.3241361e+00
  -1.2597792e+00  -1.0786035e+00
  -1.7894084e-01  -3.3020034e-01
  -1.7729977e-02  -1.3000263e+00
   2.2396770e-01  -5.3721705e-01
   4.1034496e-01  -8.3849942e-01
   6.8562753e-01  -1.1027709e+00
   1.0566287e+00  -5.2212693e-01
   8.3155829e-01  -2.3553267e-01
   2.3236806e+00   9.7240099e-01
   1.6265118e+00  -1.3436637e-01
  -1.3140330e+00  -1.3065932e+00
  -1.5041423e+00  -1.7986906e+00
   1.2626560e+00   2.0132573e-01
  -1.2503199e+00  -1.6264384e+00
  -1.2930159e+00  -9.1755621e-01
   7.5893705e-01  -8.3926345e-01
  -1.4486008e+00  -1.1156337e+00
  -2.8487883e-01  -1.6011336e+00
  -1.6713531e+00  -1.1947289e+00
  -2.1689805e-01  -1.3434781e+00
  -9.5060726e-01  -1.0223521e+00
  -6.7440387e-01  -1.6383618e+00
  -8.0639855e-01  -5.7533380e-02
  -3.0418463e-01  -8.9886854e-01
  -3.9802684e-01  -9.4008270e-01
  -9.7120662e-01  -1.9291025e-01
  -1.0838519e-01  -8.5696845e-01
   1.5222318e+00   5.4231309e-01
   3.1464041e-01  -1.0796315e+00
  -2.1225955e-01  -1.4442130e+00
  -8.9894556e-02  -1.9628690e+00
   4.3173234e-01  -2.2024702e+00
   7.3895303e-02  -2.0115770e+00
   3.8802583e-01  -1.6145538e+00
   7.7460949e-02  -1.6785082e+00
   1.2679658e+00  -2.1059989e+00
   4.3941465e-01  -1.6115808e+00
  -8.1451949e-02  -2.9124244e-01
   6.9549201e-03  -6.9525852e-01
  -1.1945275e+00   9.3030686e-01
   2.7508359e-01   2.5581979e-01
   6.4388545e-01  -1.2364221e+00
  -9.5425797e-01  -8.5708566e-02
   2.4012435e-01  -1.0050801e+00
   6.0748845e-01  -1.2776792e+00
   4.3244204e-01  -9.3664429e-01
   4.3168323e-01  -1.3712392e+00
  -8.8210937e-01   4.6928921e-02
  -2.4478640e-01  -4.2554940e-01
   7.7458411e-02  -6.2321795e-01
  -3.8294436e-01  -1.3572941e+00
   7.1338140e-01  -4.4134568e-01
   7.7402693e-02  -1.8526382e+00
   2.0122527e-01  -2.8532333e-01
   3.2947745e-02  -3.9382565e-01
  -2.6685876e-01  -6.9099263e-01
  -7.1792244e-01  -7.4474180e-01
  -2.4258172e-01  -1.1963226e+00
   1.2330176e-01  -1.5672639e+00
  -1.1194087e+00  -9.9523421e-01
  -2.5960359e-01   9.4107706e-01
   6.9376545e-01  -1.9126986e+00
  -8.8354159e-01   7.4821258e-02
   2.9178224e-01   2.4852490e-01
   4.1687853e-01  -1.0724889e+00
  -8.8606289e-01   1.4775221e+00
  -2.3380191e-01  -6.1214710e-01
   1.4158929e+00  -2.2092167e+00
   1.7135921e+00  -1.9254306e+00
  -1.1236863e-01   1.1980651e+00
   6.6937248e-02   3.7890643e-01
   2.2204460e-16  -2.2354668e+00
  -2.3253309e-01  -1.0417979e+00
   2.1067518e-01  -2.3953822e+00
   3.1817128e-02  -2.3864722e+00
  -2.6631425e-01  -1.5407711e+00
  -8.5319292e-02  -1.2448802e+00
   4.2711653e-01   1.0335631e+00
   5.9615238e-02  -3.1309560e-01
  -7.1408605e-01  -1.6090166e+00
  -2.2173212e-01  -1.1720611e+00
   1.9738897e-02  -6.4924710e-01
   4.1295835e-01  -8.8593452e-02
   2.5319805e-01   8.2629397e-02
   1.0486543e-01   7.6880869e-01
  -4.7127437e-01   1.7731178e+00
   6.5805831e-01   6.4154803e-01
   6.1929794e-01   7.4201011e-01
   7.3803966e-01   7.9370253e-01
  -1.0139467e+00  -3.4459192e-02
  -4.5065842e-01  -1.8088447e+00
  -3.4347671e-01  -9.1250429e-01
  -6.7280284e-01  -5.8758990e-01
  -6.8242893e-01  -1.7026456e+00
  -4.9694172e-01  -1.5973281e+00
  -1.1432488e+00  -3.3213220e-01
   6.2979209e-01  -2.1694326e+00
   9.5040499e-01  -2.4866639e+00
   1.0595155e+00  -2.2879654e+00
   6.1966994e-01  -1.3765421e+00
   1.2020644e+00  -4.5783689e-02
  -6.6235248e-01  -1.3170184e+00
  -4.0591602e-01  -1.1908766e+00
  -7.2440742e-01  -4.7694914e-01
   1.0333055e+00  -7.6630120e-01
   3.3455321e-01   6.3288138e-01
   8.0718850e-02  -3.8022113e-01
  -8.5796604e-01  -3.4928700e-01
  -1.3428506e+00  -1.8907597e+00
  -3.2624101e-01  -1.7719792e+00
  -2.6859988e-01  -2.2061909e+00
  -4.0786743e-01  -2.2339894e+00
   5.8335752e-01   7.1961411e-01
  -4.4078711e-01  -9.3743126e-01
   7.3415726e-01  -2.0853074e+00
  -3.6913040e-01  -1.5925110e+00
  -3.2940083e-01  -1.0389442e+00
  -1.5168638e-01  -1.1227230e+00
   2.1742436e-01  -1.3983706e+00
   4.9392028e-01  -3.1963897e-01
   5.8551324e-01  -1.6037381e+00
   3.0569756e-01  -8.5847576e-03
   2.8145170e-01  -6.3424272e-01
   4.3504176e-01  -5.5515700e-01
  -3.0235337e-01   8.6350521e-01
   4.7082567e-01  -4.2847667e-01
   7.6268094e-01  -2.4825259e-01
   9.9766624e-01  -4.1968600e-01
  -5.3885214e-01  -9.3249230e-01
   1.7771625e-01  -1.2137678e+00
   1.0227809e+00  -1.1375551e+00
  -4.8727764e-01   6.6471192e-01
  -6.9451049e-01  -9.7521162e-01
  -7.0328137e-01  -1.1994239e+00
  -6.9050839e-01  -1.4167871e+00
   9.7255763e-02  -2.0722257e+00
  -1.1214232e-01  -1.9023144e+00
  -4.6609944e-01  -2.1494458e+00
   2.1748951e-01  -9.5042668e-01
   7.8972379e-02  -1.2356113e+00
   7.2512390e-02  -1.3059763e+00
  -9.8681200e-02  -1.5332719e+00
   2.3537003e-01  -1.4649115e+00
  -2.1150469e-01  -8.5280336e-01
   2.7547696e-01  -1.2435069e+00
   1.1725913e-01  -1.0835331e+00
  -6.9150813e-02  -2.6714974e+00
  -1.0054858e+00  -1.8553177e+00
   2.2519433e-01  -2.1544771e+00
  -4.2645637e-01  -1.6247703e+00
   2.9513490e-01  -4.6095740e-01
   3.2895706e-01  -4.8860577e-02
   1.9937126e-01  -2.0139912e-01
   2.0003889e-02   5.5483076e-01
   2.1163644e-01   7.3194695e-01
  -1.5832147e-01  -5.3926282e-01
  -1.7117729e-01  -9.2714201e-01
  -4.0806452e-01  -4.9572130e-01
  -1.4843401e-02  -3.6896295e-01
   1.6029266e-01  -1.2204234e+00
   2.7094252e-01  -6.8144086e-01
   1.1184655e-01  -1.4619748e+00
   2.8372610e-01  -8.3921139e-01
  -8.0381764e-02  -1.8929136e+00
   2.5950596e-01  -1.1728900e+00
   3.2422975e-01  -1.8518390e+00
   2.2360606e-01  -1.1445909e+00
  -3.3518922e-01  -1.0606183e+00
  -1.3594017e-01  -9.5154105e-01
  -1.5463215e-01  -6.3382353e-01
   1.0204913e-01  -5.1553074e-01
  -2.7764874e-01   1.3655902e-01
   7.5248839e-01   6.9243907e-01
   6.0923750e-01   4.0695369e-01
   5.0291666e-01  -1.4230737e-01
   4.4133421e-01   1.8033444e-01
  -1.8768825e-01  -1.8749607e+00
   1.4923833e-01  -9.4779635e-02
  -1.2147359e+00  -1.6509433e+00
  -1.4687926e+00  -7.3927800e-01
  -3.1672309e-01  -1.7959529e+00
   9.2700213e-02  -1.4323926e+00
   4.1532343e-01  -2.2757584e-01
  -1.8887051e-02  -1.1186661e+00
   9.1600202e-02  -2.0697528e+00
  -2.8578321e-02  -2.1220838e+00
   1.8056632e-01  -2.0532748e+00
   2.1768181e-01  -1.9350371e+00
   1.2241579e+00   2.9071763e-01
   1.4752924e+00   4.8210336e-01
  -9.1037236e-01  -1.0193940e+00
   7.3293937e-01   1.0063942e+00
   6.0380557e-01   6.2218926e-01
  -1.1179983e+00   2.2620869e-01
  -2.4312989e+00   6.0980092e-01
   3.3992754e-01  -3.0183627e-01
   2.4399390e-01  -2.6999811e+00
   2.8078057e-01  -7.1093279e-01
   1.1602910e-01  -7.7606933e-01
   1.9392472e+00  -5.8004759e-01
  -4.9668844e-02  -2.2118053e+00
  -1.0901228e+00   1.6334830e-01
   2.5227352e-01  -2.8057876e+00
  -3.3961778e+00  -1.3552111e+00
   1.5695101e+00   3.5177211e-01
   1.0380159e+00  -1.2320922e+00
   7.7580426e-01  -7.2230042e-01
   6.9255830e-01  -2.4009667e-01
   4.5556193e-01   5.7109272e-01
   8.5670816e-01  -9.9593544e-01
   6.9490909e-01  -6.7450028e-01
  -1.2231802e+00  -4.9953590e-01
   2.4953671e-01  -3.9060832e-01
   9.4878120e-01  -1.7561998e+00
  -1.7635804e+00   1.1183571e-02
   3.6819356e-01   1.1109806e-01
   9.4964175e-01  -1.1939999e+00
   1.7174128e-01  -2.7869824e+00
  -1.5604832e+00  -2.2478746e-01
  -2.2763972e+00   1.0305195e-01
  -3.7781111e-01  -1.3688208e+00
  -3.8205301e-01  -1.0603000e+00
   7.9540102e-01  -6.6290011e-01
  -3.6901645e-01  -1.0940615e+00
   2.2921172e-02  -3.2947681e-01
   6.9933772e-01   7.7578825e-01
   1.0446586e+00   5.8456662e-01
   5.1743302e-01  -2.0114974e-01
   4.7170791e-01  -9.7098075e-01
  -2.1532909e-01  -2.4000079e+00
  -1.0737536e-01  -2.0862670e+00
  -9.3334448e-01  -2.7758993e+00
  -2.8324981e-01  -2.2695938e+00
  -1.0178159e-01  -8.8630518e-01
  -3.8068501e-01  -1.0101194e+00
  -6.4731153e-01  -7.9873612e-01
   1.8904983e-01  -9.7285200e-01
  -3.2036293e-01  -3.5068851e-01
  -2.6467369e-01  -9.8441338e-01
   3.7155424e-01  -1.1354986e+00
  -2.1475009e-01  -9.8641276e-01
  -1.8238602e-01  -1.0040004e+00
   3.5090524e-01  -2.8480653e-01
  -1.3104862e+00   2.1516956e-01
  -5.3478479e-01  -3.5490239e-01
   1.2879777e+00  -1.2336107e+00
   1.1342357e+00  -1.6882006e+00
   8.9157225e-01  -1.4630239e+00
   1.0036213e+00  -1.2456069e+00
   6.6338372e-01  -5.7463554e-01
  -3.5134938e-01   5.1774042e-02
  -4.3406269e-01  -6.1507054e-01
  -1.0620862e+00  -1.2267870e+00
  -6.2266405e-01  -7.9946188e-01
  -7.2600716e-01   3.2898416e-01
  -1.2912735e+00   1.4228259e+00
   5.0077996e-01  -7.6921243e-01
  -6.4757623e-01  -1.1284097e+00
  -3.4139251e-01  -1.0477163e+00
  -1.8120936e-02  -1.1730851e+00
  -2.3886322e-01   2.8521089e-01
  -7.0698434e-01   2.1878448e+00
  -7.9054170e-01  -1.2350338e+00
   1.6290036e+00  -2.4599093e+00
  -5.6021559e-01  -1.5531040e+00
  -5.1635657e-02  -1.5902434e+00
  -1.6099323e+00   9.4447235e-01
   8.8514227e-01  -1.1614385e+00
   7.1327214e-01  -8.3920943e-01
   1.6630129e+00  -1.4705612e+00
   8.6532505e-01  -2.1273620e+00
  -6.2695410e-01   5.6322153e-01
  -3.4413760e-01  -2.5955883e-02
  -3.9554330e-01  -2.0366109e-01
  -1.4463969e-01   5.0051345e-02
  -1.3903869e-01   2.4515346e-02
  -3.9323318e-02  -4.9879357e-01
   6.1938333e-01  -8.1105908e-01
   1.2399694e-01  -1.8176941e+00
   6.5157459e-01  -1.4797624e+00
   6.8261945e-02  -9.2998568e-01
  -1.2586352e-01  -9.9126884e-01
  -3.9433419e-01  -6.8253313e-02
  -9.8370645e-02  -2.1763421e-01
   2.1649613e-01  -9.2718469e-01
   6.0135246e-02  -5.6813809e-01
   6.8811969e-02  -2.7369701e-01
   4.9954488e-01  -6.8892791e-01
  -1.3824139e+00  -1.0832567e+00
   4.1666854e-01  -4.5642204e-02
  -6.1253780e-01  -1.2559863e+00
  -5.7895499e-01  -1.2265106e+00
  -4.9237630e-01  -1.3409304e+00
  -4.2960775e-01  -1.3736780e+00
   6.2164503e-02   9.7575366e-01
   6.2376093e-01  -3.1507942e-01
   3.2381020e-01  -7.5862836e-01
   1.5165721e-01  -8.2990663e-01
   9.3160751e-01  -1.3484078e-01
  -1.2288872e-01  -6.6986401e-01
  -9.5172592e-01  -1.7491406e+00
  -3.7225438e-01  -1.0095898e+00
   1.0604623e+00  -1.9533421e-01
   1.3726285e+00  -3.9761537e-01
  -6.2988121e-01  -7.0128996e-02
  -9.1466277e-01   3.9510680e-01
  -1.5340628e-01  -2.6870914e-01
   3.0872389e-01  -2.4601152e-02
   2.4672345e-01  -1.6035762e-02
  -1.1164217e+00  -1.8546672e-03
  -3.4555221e-01  -3.3445608e-01
  -1.0883190e-02  -7.7392831e-01
   7.6749868e-01  -2.8903960e-01
   9.2378718e-01  -8.2045760e-01
   5.3476796e-01  -4.4952710e-01
   6.7983316e-01  -6.2294267e-01
   6.2105978e-01  -7.4837179e-01
  -1.8596659e-01  -1.5290733e+00
   2.9431797e-02  -1.8776045e+00
  -6.2892693e-02  -1.9470370e+00
  -3.4136270e-01  -2.4057926e+00
  -3.5079653e-01  -2.2054068e+00
   2.7588410e-01  -1.2653833e+00
  -4.1569328e-01  -1.1340219e+00
  -9.4845165e-01   5.8776169e-01
  -4.3918021e-01   2.7822679e-01
   2.7989363e-01  -1.5686937e+00
  -6.1522417e-01   1.0013298e+00
   1.6070593e+00  -1.1908935e+00
   2.5571230e-01  -1.4190062e+00
   7.5382381e-01  -3.2567912e+00
   2.6740769e-01  -2.5307042e+00
   5.5573166e-01  -2.4870912e+00
   1.4505438e-01  -8.4117284e-01
  -9.8223435e-01   4.7161855e-02
  -3.8579596e-01   1.9407922e+00
  -1.1168956e-01   2.2677484e-01
  -8.6262259e-02  -1.0998521e+00
   4.8111975e-01  -2.8050710e+00
   1.1069457e-01  -2.4687672e+00
   3.6796340e-01  -2.7930926e+00
   5.8790789e-01  -3.4001439e+00
   4.7720709e-01  -2.8310863e+00
  -3.7649007e-01  -1.3810009e-01
  -4.8714489e-01  -6.0057317e-01
  -4.0816565e-01  -1.4854758e+00
  -9.4329564e-01  -4.9076443e-02
   3.4168142e-02  -2.2485842e+00
   1.2490876e+00   1.9781107e-01
  -1.6103312e-01  -5.0062842e-01
   1.5916310e-01  -6.3389113e-01
   4.8435349e-01   3.2036950e-02
   2.6603623e-01  -1.0210264e-01
   6.9943089e-01  -1.3943776e-01
   2.4402374e-01   2.0445857e-01
   9.0645988e-01   1.4594105e-01
   3.6349595e-01  -6.1525642e-01
   2.2279660e-01  -6.7116661e-01
  -2.9091065e-01  -1.0943114e+00
  -1.5470354e+00  -1.7580193e+00
  -3.0112053e-01  -2.0511450e+00
   1.8921506e-01  -1.6011563e+00
  -1.4154318e-01  -1.8699192e+00
  -8.4856957e-01  -2.2622177e+00
  -1.4938501e+00  -2.3724619e+00
  -1.7519889e+00  -9.9413625e-01
  -1.6206436e+00  -7.4785679e-01
  -1.4316399e+00  -7.6628330e-01
  -1.1698057e+00  -6.6953001e-01
   4.8741570e-02  -1.1240464e+00
  -1.7245481e-02  -8.3253926e-01
   3.1850330e-02  -1.1828093e+00
   5.3272987e-01  -9.7780793e-01
   5.3345602e-01  -1.5905406e+00
   3.5726955e-01  -1.4503550e+00
  -1.2693091e+00   7.9198760e-01
   7.4111958e-01  -1.4272719e+00
   6.6649135e-01  -1.1257858e+00
   6.5722784e-01   5.3002869e-01
   1.3642794e+00  -1.0415420e+00
   1.1085396e+00   6.2294269e-01
   1.2189276e+00  -8.7934748e-01
  -1.7001526e-01  -7.1504374e-01
  -2.2261131e-01  -6.4049022e-01
  -2.9745219e-01  -7.6778559e-01
  -7.0251619e-01  -7.2807545e-01
  -7.0962839e-01  -5.1567491e-01
  -3.4932764e-01  -6.1404549e-01
  -1.4013701e+00  -4.6040543e-01
   3.2546292e-01  -2.2870183e+00
   3.2499938e+00  -4.2102162e-01
   6.2067326e-01  -1.5055795e+00
  -9.7880408e-02  -4.4116772e-01
  -3.1208889e-01  -4.2500619e-01
  -5.1720770e-01   8.4125104e-03
   5.0680967e-01   1.3439824e+00
   1.0406872e+00  -4.7977977e-02
  -2.9070612e-01  -2.0330635e+00
  -8.0205856e-01  -1.1647053e+00
   1.2923597e-01   8.8740128e-01
  -6.3877487e-01  -8.7075335e-01
  -1.4431163e+00  -1.3566159e+00
  -3.1148894e-01   3.3207481e-01
  -2.9735604e-01   8.7826961e-01
   2.4468588e-01   8.8582088e-01
   6.5275446e-01  -3.7698996e-02
   5.3470237e-01  -1.2150998e-01
  -5.7505737e-01  -5.7496447e-01
  -4.7183063e-01   6.9452397e-01
   3.0182050e-01  -1.1042807e+00
  -2.5717521e-01  -1.2474404e+00
   4.5612550e-01  -1.4661110e+00
  -2.0767382e-01  -1.4839580e+00
  -2.1518083e-01  -7.6934075e-01
   3.5763296e-01  -1.0966027e+00
   2.9817884e-01  -1.3255485e+00
   3.6442339e-01  -9.0486876e-01
   6.5590387e-01  -6.2508691e-01
   5.5142624e-01  -6.2164637e-01
  -4.1375983e-01  -1.1234950e+00
   8.1731669e-02  -5.9216433e-01
  -7.2264358e-01  -7.0490875e-01
  -1.0189695e+00  -1.1001883e+00
  -8.3121478e-01  -8.5888812e-01
  -2.9692125e-01   1.5600438e-03
   1.2265779e+00   6.9046286e-01
   8.5907916e-01  -3.7859624e-02
   1.0490286e+00   4.3425312e-01
   1.2391982e+00   1.0517566e-01
  -5.1638146e-02  -1.4240570e+00
   3.1333593e-01  -3.2622304e-01
   1.9859997e-01  -1.6203168e+00
   2.7931203e-01  -1.3772321e+00
   6.1422701e-01  -7.5309431e-01
   1.4252253e+00  -5.9653679e-01
  -9.1045393e-01  -1.3629221e+00
  -1.3490106e+00  -8.4518240e-01
  -1.1523422e+00  -1.5256363e-01
  -5.3936196e-01   6.3587787e-01
  -8.0471731e-02  -2.7848094e-01
  -6.7055749e-01   1.9932734e+00
  -6.3036826e-01  -1.5095834e-01
   1.5866865e-01  -2.1049139e+00
   1.0160457e+00  -1.9181206e+00
  -6.3714166e-01  -2.0509038e+00
   8.4382483e-01  -1.8622051e+00
   4.0585268e-01  -1.4822217e+00
  -8.0975547e-01  -1.6814758e+00
  -6.0592914e-01  -1.9879298e+00
   6.6273865e-02  -1.6151775e+00
   3.3037150e-01  -8.6533692e-01
   4.8267008e-01  -1.0713421e-01
  -6.1233124e-01  -4.6222620e-01
   3.4707124e-01  -1.0157689e+00
   2.3480343e-01  -8.0506783e-01
   1.6097305e-01  -8.3398811e-01
  -3.3290323e-01   6.3335758e-01
  -2.3843419e-01  -1.4196465e-01
   3.0039371e-01  -2.3984283e-01
  -8.1412311e-01  -8.7522361e-01
   1.0850668e+00  -1.4263078e+00
   3.9718743e-01   4.3136726e-01
   4.0203246e-01  -4.8793708e-01
   5.2929018e-01  -3.7658641e-01
   2.8871867e-01  -2.8747116e-01
   1.5805962e-01  -5.9418058e-01
   3.0968704e-01  -3.7421763e-01
  -5.7606434e-01  -7.8715188e-01
   2.3555472e-01   9.9227049e-02
   4.2153897e-02  -5.5238288e-01
  -4.5013637e-01  -1.0161977e+00
   6.5245542e-01   3.3080009e-01
   7.6377917e-02  -1.3075653e+00
  -7.6949450e-01  -5.8974943e-01
  -7.3339823e-01  -6.9556342e-01
   1.2154652e-03  -8.6563143e-01
  -1.3482288e-01  -5.4715776e-01
   1.0825211e-02   1.3406844e-01
  -4.3964171e-01   5.6658936e-02
  -4.2477491e-01  -1.0775389e+00
  -3.0416759e-01  -1.8416648e+00
  -9.0456175e-02  -1.8940349e+00
  -3.9656828e-02  -3.3009293e-01
   8.2435563e-01   6.0770502e-01
   3.4386324e-01   4.1361352e-01
   2.3315373e-01  -1.3022959e+00
   4.7638100e-01  -1.7125027e+00
   5.2967270e-01  -1.6081425e+00
  -8.8748806e-01  -6.1455715e-01
   1.3511645e-01  -2.1959877e+00
  -8.1991408e-01  -3.8171788e-01
   1.1359656e-01   3.0106652e-01
  -8.9681661e-02   5.4966042e-01
  -1.4906113e+00  -1.1907471e+00
  -5.0219123e-01  -5.5837811e-01
  -2.8204645e-01  -1.1763364e+00
   1.4280698e-01  -7.2217178e-01
  -2.6108102e-01  -5.5414724e-01
   8.0447081e-01  -1.0583881e-01
  -3.4245356e-02  -1.0380828e+00
   6.3138649e-01   5.3953326e-01
   6.4906362e-01  -3.9693533e-01
   6.1223260e-01  -7.1844227e-04
   1.3824560e-01  -8.3489875e-01
  -4.0803077e-01  -1.0627534e+00
  -8.3697951e-01  -8.6475106e-01
  -5.2483774e-01   7.5330190e-01
   1.0224409e+00  -1.6318758e-01
   2.7459987e-01  -1.5866392e+00
   6.1099321e-01  -5.3899289e-01
   1.2069534e-01  -2.2229935e+00
  -5.9280288e-01  -2.6982536e+00
  -4.9016552e-01  -3.2092137e+00
  -2.7043917e-01  -3.4675239e+00
  -7.3186181e-01  -2.5744790e+00
  -8.9290571e-02  -3.2554621e+00
   2.7658698e-01  -3.5988936e+00
   6.1056486e-01  -3.2761585e+00
   6.2049607e-01  -1.6077226e-01
   5.2196162e-01  -7.8403280e-01
  -6.7584542e-01  -3.6325724e-01
  -6.1808852e-01  -7.2555453e-01
  -4.6325013e-01   4.8952856e-01
  -3.5120407e-01   9.3311510e-01
  -3.8365096e-01   7.5349412e-01
   5.0235036e-01  -2.9120104e-01
  -6.1058007e-01  -9.7303628e-01
   4.1767930e-01  -7.8984051e-01
   5.6638864e-01  -8.7292843e-01
   1.0154564e+00  -2.1659408e-01
  -7.0550206e-01  -8.5868972e-01
  -5.6347292e-01  -3.1212560e-01
   1.1525658e+00  -9.5380164e-01
   4.5574087e-01  -1.1565252e+00
  -7.4132462e-01  -7.4233178e-01
   1.8730920e-01  -1.5780940e+00
  -3.0116470e-02  -4.4637010e-01
   2.6486271e-02  -9.1047852e-01
   2.9709681e-01  -9.6872686e-01
  -9.9423035e-02  -8.6531189e-01
  -1.3932620e-01  -1.1008948e+00
  -3.1638234e-01  -5.4073030e-01
   5.2339443e-03  -9.3583269e-01
   9.8772683e-02  -1.4223836e+00
   1.2353806e-01  -1.7750282e+00
   3.7941693e-01  -1.7104720e+00
   8.2344073e-02  -1.3325359e+00
  -5.3474737e-03  -1.2361625e+00
  -1.7033512e+00  -5.9169285e-01
   6.4237402e-01  -1.5705424e+00
   4.8143940e-01  -1.3190580e+00
   4.9217584e-01  -6.9943848e-01
  -4.1464672e-02   4.3630029e-01
   3.6340973e-01  -5.8242727e-01
   5.9485892e-01  -9.7872551e-01
   6.9746300e-01  -1.1898747e+00
  -5.9896056e-01   7.1427686e-01
  -7.7568802e-01   9.0998636e-02
   4.0088121e-01  -3.2762435e-01
  -8.5277401e-01  -3.2583951e-01
  -5.5219415e-02  -1.3121234e+00
  -4.4308252e-01  -1.3612423e+00
   3.8821633e-01  -6.6701194e-01
  -3.1239630e-01  -2.0006116e+00
   1.0274258e+00  -8.3603354e-01
  -4.3413418e-01  -1.2182751e+00
  -3.1854154e-01   3.1260114e-01
   4.6224913e-01  -4.2353840e-01
  -7.8221158e-01   3.9900627e-01
   6.5718609e-01  -8.0844603e-01
   6.5372102e-01  -6.6171216e-01
  -4.3997466e-01  -1.6425808e+00
  -1.3251338e-01  -1.3988901e+00
  -3.0269106e-01  -9.4195408e-01
   2.0277598e-01  -1.1173902e+00
  -7.4969121e-01  -1.2984245e+00
  -1.2704068e+00  -9.5588728e-01
   1.9429880e-01  -1.1345184e+00
   1.2132143e+00  -1.2852634e+00
   7.1739503e-01  -9.9183746e-01
  -5.0117445e-01  -9.0819526e-01
  -1.0145389e+00   1.4177173e+00
   3.1413122e-01   5.6882179e-02
  -2.0423274e-01  -5.5720269e-01
   3.8554532e-02  -6.0483277e-01
   1.8800803e+00  -7.4714024e-01
  -6.1763008e-01  -9.9083460e-01
   5.3175614e-01  -1.3308354e-01
  -1.2769547e-01  -2.3550367e-01
   4.6719483e-01   2.5956060e-01
   8.1120609e-01   6.2696075e-01
   1.3589658e+00   9.4965759e-01
  -1.0094949e-01   1.5007063e-01
  -1.2355599e-01   1.2833973e+00
   2.0017825e-01   3.7942076e-01
   7.7055356e-01  -2.7657114e-01
   1.2314092e-01  -1.0959225e+00
  -9.0044880e-01  -1.4186499e+00
  -2.4093008e-01  -1.6991028e+00
  -3.8630312e-01  -1.8041066e+00
  -7.1954395e-01  -2.2801976e+00
  -3.4044813e-02  -1.4253262e+00
  -3.3054442e-02  -2.0382423e+00
   1.3845965e-01  -1.6392025e+00
  -4.5642405e-01  -1.3379142e+00
  -1.2785050e+00  -1.3331915e+00
  -3.6805188e-01  -2.0658044e+00
  -1.5126012e-01  -3.4552947e-01
  -3.1097684e-01  -1.9513802e-01
   1.4255612e-01   1.0528114e-01
  -4.5340645e-02   2.3095580e-01
   2.1295154e-01   9.0212336e-02
  -2.7169393e-01   4.2267007e-01
  -2.0369372e-01   2.3035735e-01
   9.7177042e-03   2.3395776e-01
   2.7817447e-01  -5.5512909e-01
   4.8726734e-02  -7.2791866e-01
   3.6050582e-01  -8.1156092e-01
  -1.6884866e-01  -4.0869283e-01
   4.6723340e-01  -1.0549523e+00
  -6.9337808e-01   9.4519180e-01
  -3.4231858e-01   5.0801138e-01
  -1.1842574e-01  -6.4906624e-03
   7.9350621e-01  -1.9100097e+00
   5.6012249e-02  -8.6043389e-01
   2.2308595e-02  -1.6502611e+00
  -1.4516647e-01  -1.9556940e+00
  -5.3238953e-02  -1.4672228e+00
   4.8070078e-01  -1.3353404e+00
  -1.5213259e-01  -7.9785231e-01
  -1.0516762e-01   3.8640989e-01
  -2.6380988e-01   4.1353820e-01
   2.9618189e-01  -6.0456493e-01
  -4.2629448e-01   3.1455212e-01
   4.7087555e-01  -4.5771996e-01
  -7.0327377e-01  -7.7875512e-01
  -8.7483771e-01  -8.8966390e-01
   6.7354021e-01  -6.8773410e-01
   9.9897474e-01  -1.1813794e+00
  -7.4324580e-01  -1.6302154e+00
  -1.3474175e-03  -1.4459465e+00
   8.3053689e-01  -7.8329646e-01
  -1.0457533e+00  -4.8861406e-01
   2.6715750e-01  -1.4873048e+00
   1.0525023e+00  -1.4753334e+00
  -5.7665418e-01  -1.1238006e-01
  -5.0792605e-01  -1.6538149e-01
  -4.1540494e-01   3.7246613e-02
  -2.0658413e-01  -1.4086215e-01
  -4.4526439e-01  -1.8817892e-01
   1.5409348e-01   2.4827264e-01
   4.2636542e-01  -6.5494111e-01
   5.1087319e-01  -1.5328163e+00
   7.7356732e-02  -7.3264373e-01
   1.2002858e+00  -1.2910577e+00
   8.3053213e-01  -8.8218541e-01
  -9.9519494e-01  -9.7199493e-02
  -2.5844305e-01  -3.4091423e-01
  -4.4495638e-03   3.9182898e-01
   5.4794943e-01  -2.9097168e-01
  -2.6969829e-02  -2.4247742e-01
  -5.8447154e-01   9.4558207e-01
  -3.1986034e-01  -3.1335947e-01
  -3.5576473e-01  -1.5180326e+00
  -1.1369950e+00  -3.2110606e-01
  -5.5061302e-01  -1.6384932e+00
  -2.7693538e-01  -1.8450732e+00
  -5.9501693e-01  -1.9390776e+00
   1.5524304e-01   2.0674806e+00
   1.0373343e+00  -4.9688890e-01
  -2.6115468e-01  -8.5330558e-01
   9.8642463e-01   2.9436274e-02
   2.2070281e-01  -1.4855434e+00
  -5.5051356e-01  -1.5090571e+00
  -4.3283430e-01  -2.0131111e+00
  -3.1335909e-01  -2.0828391e+00
  -6.2236714e-01  -1.1913148e+00
   3.9651664e-01  -1.7254753e+00
   5.7098050e-01  -1.0085484e+00
   2.3980878e-01  -2.1539041e+00
   8.3837020e-01  -2.5801961e-01
   9.7003327e-01   3.5372130e-01
  -9.9554128e-03  -1.1009876e+00
   7.2131634e-03  -1.0997238e+00
   4.7652298e-01  -5.3969943e-01
  -5.1118686e-01  -7.0491259e-01
  -2.0947012e-01  -5.5187298e-01
   3.3694228e-01  -6.7952055e-01
   2.3971327e-02  -6.2460796e-01
   7.9028269e-01  -2.7954386e-01
  -4.5881179e-01  -4.5846448e-01
  -5.1042626e-01   3.1180762e-01
  -1.5343369e-01  -6.7208961e-01
  -1.1801008e-01  -9.8272150e-01
  -8.5027574e-02  -1.0805683e+00
  -4.6198734e-01  -4.9673606e-01
   3.2284289e-01  -4.3814498e-01
   3.0178684e-01  -3.4516504e-01
  -9.4805544e-02  -4.4022401e-01
   1.8774339e-01  -1.7806060e+00
   1.6580914e-01   3.6059641e-01
  -1.6368049e-01  -8.9239701e-01
   3.2441999e-01  -5.2056395e-02
   8.8450008e-01  -2.1696963e-01
  -6.7597873e-02   3.9513412e-01
  -5.2793905e-01   1.3774180e+00
   3.7739932e-02  -1.2132823e+00
   3.6005342e-01   1.6326439e-03
   1.4472672e-01   9.2507669e-02
  -2.0967010e-01  -5.9670430e-01
  -1.0313576e+00  -1.9269769e+00
  -1.0193771e+00  -2.1147562e+00
  -9.0869855e-02  -2.5767341e-01
   3.5993864e-01  -3.7851249e-01
   4.0621370e-01  -6.8744766e-01
   3.0403061e-01  -8.8360573e-01
   2.8886892e-01  -4.7992932e-01
   9.3789644e-02   1.1670494e+00
   3.1472613e-01   4.8932049e-01
   2.8508167e-01   1.1439880e+00
  -6.2408230e-01   3.7564990e-01
  -4.8420466e-01  -4.2746806e-01
  -5.6145007e-01  -9.1738827e-01
  -5.9396390e-01  -7.9517759e-01
   4.1634233e-01  -3.1396454e-01
  -3.8200069e-01   5.7540294e-01
  -2.5392179e-01  -3.2971038e-01
  -9.3408183e-01   8.2474155e-01
  -4.9481940e-02  -1.1191843e+00
   6.8929928e-01  -6.0417587e-01
   2.6916581e-01  -1.3352906e+00
   6.6129850e-01  -1.5058744e+00
   8.0675964e-01  -1.4383012e+00
   3.4672418e-01  -1.2312237e+00
   1.3965531e+00   2.6889492e-01
   1.5202163e+00   3.5106849e-01
  -6.7727165e-01  -5.6568995e-02
  -1.4906272e+00   6.1339612e-01
  -3.8098668e-02  -2.9640184e-01
  -3.3843454e-01  -8.0913171e-01
  -7.1368078e-01  -3.9214029e-01
  -6.5286851e-01  -3.9066593e-01
  -1.2401328e+00  -5.0102236e-01
  -9.9350564e-01  -5.5383274e-01
  -6.7136028e-01  -7.0563281e-01
   8.5952273e-01  -3.9337389e-01
   1.3579809e+00  -6.5802033e-01
   7.5249865e-01  -9.9452240e-01
   4.0475144e-01  -1.1021860e+00
   5.2445695e-01  -5.9537453e-01
  -3.4443161e-01  -1.2773065e+00
  -1.4177868e-01  -1.2124648e+00
  -1.7107087e-02  -1.9638598e-02
   9.5405836e-01   5.3213039e-01
   1.8358254e-01  -8.3257767e-01
  -5.3207042e-01  -1.8586127e+00
   3.0122270e-01  -6.3279715e-01
   3.9033242e-01  -1.7986071e+00
   5.5842780e-01  -9.4063403e-01
  -7.9356923e-01   7.3133843e-02
  -4.4915984e-02  -1.5413033e+00
  -7.7829315e-01   1.3754250e-01
   1.7912402e-01   4.0390141e-01
   8.5418311e-02   7.4808060e-01
   3.8236650e-01  -1.0294609e+00
  -7.5011535e-01  -1.7682280e-01
  -9.6900942e-01  -1.3673685e+00
   1.1784402e-01  -7.7183036e-01
   8.0741751e-01  -8.9185218e-01
   4.1149675e-01  -5.5179163e-01
   9.6332877e-02  -5.2068097e-01
   1.6726311e-01  -4.9984174e-01
   6.0710698e-01  -1.0995133e+00
  -1.7858163e-01  -7.3895870e-01
   1.0089489e-01  -1.6452745e+00
  -6.5459394e-01  -2.5413007e-01
  -2.1298232e-01  -2.2103438e+00
  -2.5543685e-01  -1.5085329e+00
   3.2858849e-01  -1.4855654e+00
   2.7907494e-01  -1.3261808e+00
   1.2877859e-01  -1.1204643e+00
   7.2257375e-02  -1.2043551e+00
  -6.5115046e-01  -3.5183187e-01
   1.1338956e+00  -1.6008018e+00
  -1.3603198e+00  -1.4174280e-01
   3.9887214e-01  -2.6362445e+00
   4.2510180e-01  -1.2061368e+00
   3.4720497e-01  -6.8551933e-01
   4.8013481e-01  -4.6189170e-01
   9.3270583e-01  -8.2169692e-01
  -2.2211549e-01  -4.2120438e-01
  -8.2211981e-02  -8.7491172e-01
   5.9954173e-01  -3.7350186e-01
  -5.0153753e-01  -8.3318492e-01
  -7.9199474e-01  -3.5091213e-02
  -2.5080551e-01  -9.4265463e-01
  -1.5638601e-01  -1.2418505e+00
  -1.0610396e-01  -1.3287377e+00
  -5.2211182e-01  -8.1200168e-01
   1.7950373e-01  -6.4959622e-01
   1.3622627e-01  -5.4441742e-01
  -2.3842947e-01  -7.0072652e-01
  -1.1848458e-01  -2.1286188e+00
  -1.1023805e-01   1.5776013e-01
  -5.7844648e-01  -2.6120148e-01
  -8.3929315e-01   9.6696003e-01
  -4.1032695e-01   1.3563827e+00
  -5.2608556e-01   4.7581720e-01
  -6.6806948e-01   1.2458886e-01
   6.4989680e-01  -4.2684741e-01
  -2.1185056e-02  -6.4835949e-01
  -1.7950824e-01  -4.9778307e-01
   4.8366981e-01   9.3891392e-01
   2.9745124e-01   3.7273091e-01
  -4.7139434e-01  -7.3403518e-01
   9.9490517e-02  -9.8925104e-01
   6.8285827e-01  -4.9473743e-01
   7.0127246e-01  -7.6946155e-01
   9.1244907e-01  -1.2114745e+00
   6.0932787e-01  -1.7004280e+00
  -9.9922676e-04  -1.3516200e+00
  -1.9473220e-02  -1.5895642e+00
   3.2147503e-01  -1.2292163e+00
  -1.0431094e+00  -4.4385121e-01
   4.3806218e-01  -5.8355245e-01
   6.2158886e-01  -1.0920762e+00
   1.8659664e-02  -9.1435303e-01
   5.0169116e-01  -7.0938937e-01
   5.9342166e-01   6.6392918e-01
   1.5195706e-01  -9.7023283e-01
   4.4846262e-01  -3.4855944e-01
  -4.4114658e-01  -8.9297326e-01
   1.0261906e-01  -8.2228075e-01
  -4.1797830e-01  -7.1137900e-01
  -8.8106278e-02  -2.6630702e-01
  -3.5725768e-01  -5.9609131e-01
  -2.6841845e-01  -1.2383406e+00
  -1.2760142e+00  -7.0491091e-01
  -1.5808930e-01  -3.8471636e-01
   1.4466656e-01  -5.0285480e-01
  -1.4118051e-02  -1.0348015e+00
   4.9934148e-01  -7.8216736e-01
   4.9428940e-01  -7.4121771e-01
  -1.9020543e-01  -4.3661599e-01
  -1.4746916e-01  -5.3547316e-01
  -3.8902083e-01  -7.8670170e-01
  -5.5791745e-01  -1.0812221e+00
  -1.5031991e-01  -1.0089260e-02
   1.0400741e+00   2.2461191e-02
   1.0867295e-01  -6.2423141e-01
   4.6193233e-02  -7.2133205e-01
  -1.5332093e-01  -1.1129763e+00
  -8.2162857e-02  -1.5344154e+00
  -5.1815459e-01  -8.4309196e-01
   1.9160483e-01  -1.3422624e+00
  -1.5259101e-01  -9.8030347e-01
  -5.0812229e-01  -7.9983703e-01
   2.6990557e-01  -1.3829341e+00
   4.6871376e-01  -1.4063023e+00
  -4.5945951e-01   1.2842694e-01
  -6.5290033e-01   3.7199524e-01
   5.1729871e-01  -6.7916859e-01
  -7.5760548e-01  -6.5750486e-01
   2.8913499e-01  -1.8698877e-01
  -2.9099481e-01   2.5987464e-01
   4.0279611e-01   6.3805497e-02
  -1.7725714e-01  -1.0275178e+00
   3.5014072e-01  -2.8424330e-01
   5.6798487e-01   5.1395411e-01
  -5.8648990e-02  -7.0918338e-01
  -1.3311538e+00  -1.2833823e+00
  -5.2247095e-01  -6.0029674e-01
  -7.4799278e-01  -6.8295005e-01
  -5.2252787e-01  -5.2158409e-01
  -6.6178207e-01   3.7462897e-01
   1.7595328e+00  -1.6553951e+00
   3.0697672e+00  -1.8975142e+00
   2.6659659e+00  -2.0621178e+00
  -1.2044852e+00  -2.2711499e+00
  -1.4949384e+00  -2.1830568e+00
  -2.7617214e-01  -8.5734668e-02
  -1.6484471e-01   5.4793786e-01
  -4.6990694e-01   4.0908063e-01
  -8.3365429e-01  -3.5256612e-01
  -8.4214856e-01  -3.1224147e-01
   1.5768117e+00  -1.6131092e+00
  -1.2536395e+00   2.8993147e-01
  -4.9578651e-01   7.6162666e-02
   3.7876446e-01  -1.2945375e+00
   4.3963377e-01  -1.0008209e+00
   2.7650012e-01  -7.3006819e-01
   7.6652376e-01   1.3685513e-01
   7.2476209e-01  -1.7047367e-01
   6.2946926e-01   2.4561423e-01
  -3.6964249e-01  -1.6267399e-02
  -1.1976444e-01  -3.1545442e-01
  -4.0128590e-01  -1.3033349e-03
  -5.7553462e-01   1.6006534e-01
  -3.4477894e-01  -1.6550596e+00
  -1.9588062e-01  -1.8120604e+00
  -1.4887023e-01  -1.0195465e+00
  -2.7799182e-01  -1.0771320e+00
  -4.3318309e-01  -1.2431916e+00
  -5.3547427e-01  -1.4021508e+00
   6.7089000e-01  -1.2503451e+00
   9.2042146e-02  -1.2777188e+00
  -1.2250164e-01  -3.8180634e-01
  -1.7078505e-01  -2.5538845e+00
  -1.3046958e-01  -2.4480314e+00
  -4.1996741e-01  -2.0965008e+00
   3.1272618e-01  -1.3237989e+00
  -1.1967783e-01  -1.4398389e+00
   5.8532666e-01  -1.2332401e+00
   2.5590135e-01  -1.6492891e+00
   4.2476055e-01  -1.2863611e+00
   5.5793359e-01  -8.3934503e-01
  -1.3695513e-01  -1.6456100e+00
  -4.9868554e-01  -1.5565930e+00
  -5.4947556e-01  -1.8580537e+00
  -1.4224971e-01  -1.2428599e+00
  -3.5153101e-01  -1.5578771e+00
  -1.5731203e-01  -7.5550328e-01
   6.1626301e-01  -2.3053986e-01
   1.6687130e+00   5.6161051e-01
  -7.7053289e-01  -2.1273999e+00
  -1.1611796e+00  -2.6794174e+00
  -1.5375672e+00  -2.8579689e+00
   5.3043942e-01  -1.2654109e+00
   1.0469354e+00  -2.6875373e-01
   3.9436003e-01  -5.5162813e-01
   1.2065797e-01  -2.5141673e-01
   6.6471910e-01  -6.1589933e-03
   2.6340074e-01  -3.2907300e-02
  -1.5008325e-01  -1.6008969e+00
   1.1172326e+00  -2.5744220e-01
  -8.5564995e-01  -2.4008833e+00
   8.5085216e-01  -2.5483316e-01
   9.4567315e-01   3.2961597e-01
   9.1740747e-02  -7.2558332e-01
   3.4327969e-01  -8.5509705e-01
   1.5174802e-01  -1.5967555e+00
   1.1417121e+00   2.4125207e+00
  -3.8134774e-01  -2.2770507e+00
  -9.1524851e-01  -2.3796271e+00
  -8.5045589e-01  -2.1428703e+00
  -3.2458124e-01  -1.6844856e+00
  -3.2018157e-01  -2.0640519e+00
   2.6219103e-01  -1.3845897e+00
  -5.5304021e-01  -1.2079208e+00
  -5.5384118e-01  -2.0425658e+00
  -5.7990804e-01  -1.7271725e+00
  -4.0069393e-01  -1.3646640e+00
  -6.4808937e-01  -1.3165836e+00
  -6.6772110e-01  -5.9518325e-01
  -1.4782064e-01  -6.9387809e-02
  -4.8023452e-01  -7.4209775e-01
   9.4749653e-02   4.3883790e-01
  -1.5908591e-01  -8.3695706e-01
  -7.9423811e-03  -1.3778620e+00
   1.9339851e-01  -1.0667511e+00
   4.2692268e-01   4.4350983e-01
   3.8382838e-01   2.3513318e-01
   3.5890093e-01  -5.9274953e-01
   7.8265741e-01  -1.8907400e-01
   8.5103831e-01  -7.0811206e-01
  -7.1783522e-01  -1.3110779e-01
  -8.2075685e-01  -5.7379213e-02
   2.0479475e+00  -2.7479949e-01
  -3.9635372e-01  -3.2140839e-01
   5.4715615e-01   9.6888294e-01
   1.9503488e+00  -6.5670557e-02
   2.0527752e+00  -1.0621942e+00
  -8.2728971e-01  -1.3859691e+00
  -1.2272816e+00  -1.8002241e+00
  -9.4249680e-01  -1.7229489e+00
  -6.6411800e-01  -1.0311289e+00
   1.1609821e+00  -1.7792622e+00
  -9.6608788e-01  -1.1888951e+00
  -7.0521263e-02  -2.0784646e+00
  -1.2154418e+00  -1.1828924e+00
   8.8973005e-02  -1.8663760e+00
   1.4002371e-01  -2.0517949e-01
  -1.3450597e-01  -7.2461218e-01
  -6.1284004e-01  -9.2914919e-01
  -1.1398092e+00   5.4633102e-02
   8.0527977e-02  -1.5841835e+00
  -4.4373870e-02  -2.5335075e+00
  -3.3084550e-01  -1.6555129e+00
   9.8193488e-01  -2.1600991e+00
   6.8221487e-01  -1.6967748e+00
  -1.4542053e+00  -9.8827409e-01
   2.1134868e-01  -6.3257932e-01
   8.5135021e-01   3.2521316e-01
   4.9233734e-02  -1.4132979e+00
   7.4718947e-01   8.8375201e-04
  -2.7243662e-02   6.2632692e-01
  -2.8344651e-01   5.0032556e-02
   9.0384969e-01  -9.1180744e-01
   2.4605688e-01  -5.8718831e-01
   2.8444867e-01  -1.0435722e+00
   3.3591892e-02  -1.1688748e+00
  -2.7098315e-02  -8.7836291e-01
  -5.2758299e-01  -1.9182955e-01
  -6.2981932e-01  -6.5125937e-01
   6.6599898e-01  -4.9607311e-01
  -1.9843858e-01  -5.6306747e-01
  -2.4400860e-02  -3.8083419e-01
  -6.3166985e-01  -1.5618652e-01
   2.6582627e-02  -2.2691153e-01
  -4.2972166e-02  -5.0943936e-01
   8.9656007e-02  -3.2327972e-01
  -3.1793749e-01   4.3841151e-01
   2.6281079e-01   3.0731395e-01
  -1.1290972e-02  -1.2276266e-02
   1.2161704e+00  -5.4034467e-01
  -1.0345089e+00   2.1248000e-01
   5.3464574e-01  -4.4226137e-01
  -1.0689669e+00  -5.5976574e-01
  -7.9578398e-01  -3.1751589e-02
  -2.4773759e-01  -6.9806933e-01
  -1.6277810e-01  -6.2744406e-01
  -1.2329429e-01  -2.6682953e-01
  -6.1144484e-01   5.9653238e-01
  -5.0916822e-01  -6.8356667e-01
   1.8809829e-01  -1.0884804e+00
  -4.7162790e-01  -1.5534258e+00
   3.0297823e-02  -7.8297951e-01
   7.6311604e-01  -8.8441037e-01
   1.0435075e+00  -6.5710465e-01
   9.2082909e-01  -2.6586555e-01
   7.5907551e-01   2.1414204e-01
   5.1083356e-01  -2.0294617e+00
   2.2340927e-02  -2.3347555e+00
  -7.8194266e-01  -1.7449789e+00
   8.9070166e-02  -1.7171723e+00
   5.0759200e-01  -4.3163572e-01
  -9.4101588e-01  -4.0495502e-01
  -9.8431397e-01  -4.6817091e-01
  -1.1424489e+00  -7.8078860e-01
  -1.0166226e-01  -3.1367209e-01
   5.6736004e-01  -7.1252994e-01
   5.2730281e-01  -5.9898085e-01
   5.9646174e-01  -2.2258233e+00
   1.5417067e-01  -9.0480389e-01
   9.0529388e-01  -1.6999639e+00
   2.0446415e-02  -1.1820039e+00
   1.4901754e-01  -1.3244391e+00
  -6.6664002e-01   7.6816698e-01
   1.4030145e-01  -9.2690143e-01
   2.3124555e-01  -6.6120972e-01
  -5.2181228e-02  -5.5348152e-01
  -2.3567259e-01  -7.3581365e-03
  -4.2606947e-01  -9.9107104e-01
  -8.6765293e-01   3.6241617e-01
  -5.6800482e-01  -1.0894099e+00
  -3.9561105e-01  -1.2618431e+00
  -6.9291954e-01  -1.1790691e+00
   1.1376014e+00  -3.2419339e-01
   1.2546458e+00  -1.7046400e-01
  -1.9211217e-01  -4.1027913e-01
  -6.1727001e-01  -3.7278247e-01
   1.6028762e-01  -1.1257606e+00
  -5.4498566e-01  -8.1898938e-01
  -5.3826415e-01  -1.3287062e+00
  -4.1817587e-01  -1.3659733e+00
  -4.8203055e-01  -5.3340556e-01
   8.7798006e-01  -9.0434504e-01
   6.9111238e-01  -5.0943552e-01
   1.3700049e-01  -1.5147743e+00
   5.3094530e-01  -1.4970059e+00
   1.1891957e+00   3.3792930e-01
  -1.3870650e-01  -1.4270903e+00
   4.9552482e-01  -5.7845701e-02
   5.7407555e-01  -2.1562579e-02
   3.6424330e-01  -2.3950174e-01
  -9.8337502e-01   8.6987365e-01
  -7.7453857e-01  -5.3067462e-01
  -1.0400125e+00   7.9034186e-01
   2.8987019e-01   1.2203485e-02
   1.5506324e+00   2.5984127e-01
   1.5771497e-01  -3.3488204e-01
   7.7019339e-03  -3.0260649e-01
  -3.0318585e-01  -1.0741077e+00
  -4.7202532e-01  -1.6340785e+00
  -1.0097941e+00   7.6296767e-01
  -2.9826128e-01  -2.2834532e+00
   1.5801359e+00   2.4948736e-01
  -3.5772905e-02  -1.0973412e+00
  -1.7286114e-01  -6.0396737e-01
  -4.1496266e-02  -1.4515198e+00
   3.7317842e-02  -1.1025123e+00
   2.1281247e-01  -1.4078594e+00
   1.3970970e+00  -2.0270714e-01
   1.6635737e-01  -8.0621186e-01
   2.7873197e-01  -9.7655441e-01
   1.8921329e-01  -9.9423485e-01
   2.4329993e-01  -6.7741271e-01
   8.1984002e-01  -7.8784445e-01
  -4.9877661e-01   1.8713994e-01
  -6.5949575e-01  -1.2921511e+00
  -1.1217306e+00  -1.8885605e+00
   2.2320050e-01  -1.4999801e+00
  -8.5473365e-01  -2.1620951e+00
  -1.8300344e-01  -8.2079268e-02
   7.3155589e-01   1.1738502e-01
   2.5734058e-01  -6.7297158e-01
  -2.3335357e-01  -2.8521208e-01
  -3.8973733e-02  -1.2335551e+00
   5.2729572e-01  -1.5538814e+00
   2.1405524e-02  -9.3706185e-01
   8.0249918e-01   3.0551540e-01
  -3.0211401e-01  -1.8999311e+00
  -2.6853710e-01  -1.3899801e+00
   1.9656131e-01  -2.1821053e+00
   7.8447523e-02  -2.1027688e+00
   6.5535630e-01  -2.5407771e+00
   7.8308883e-01  -3.0605458e+00
  -1.9771512e-01  -1.4715915e+00
   1.5982511e-01  -2.5904613e+00
  -7.9527963e-01  -7.9522857e-01
  -5.5559658e-01  -1.4331652e+00
  -7.1150241e-01  -1.6429095e-01
  -1.1103038e+00  -6.2366952e-01
   2.6021738e-02  -4.9776111e-01
   3.2202716e-01  -3.8436860e-01
   9.8174733e-01  -8.7044362e-01
   1.3856632e-01  -1.0596450e+00
   5.0188230e-01  -1.2572762e+00
  -8.1719809e-01  -6.9199422e-01
   5.2302635e-01   7.3183603e-01
  -7.1666167e-02  -1.1723413e+00
   6.8631528e-01  -1.8297215e+00
   7.8206828e-02  -2.3316437e+00
   1.0220104e-01  -2.6944295e+00
  -1.0761418e-01  -1.1060276e+00
  -9.3360534e-01  -3.0514198e-01
  -4.2494080e-02  -2.5605390e+00
  -3.1600109e-01   6.0482339e-01
  -6.1381222e-01   7.3544602e-01
  -4.5760318e-01   2.1737547e-01
  -5.8656823e-01  -8.9822566e-01
   3.7389604e-01  -6.4881503e-01
   1.0384031e+00   2.2575147e+00
   3.5637873e-01  -4.7265221e-01
  -4.4816635e-01   6.0232661e-01
  -7.5745233e-01  -1.9014839e+00
  -3.3131221e-01  -1.9183932e+00
  -7.8294702e-01  -1.1004741e+00
   1.1377682e+00  -1.6761958e+00
  -1.5283023e+00  -1.2729952e+00
  -1.4414689e+00  -7.4900611e-01
  -6.1271241e-01   1.1378302e-01
  -1.1045530e+00  -7.0251378e-01
  -4.8273825e-02   5.0073799e-02
  -8.6231874e-01  -8.2769513e-01
   5.1241366e-01  -2.7290777e-01
  -4.8836296e-01  -1.6708581e+00
  -9.4590990e-02  -1.3281748e+00
  -1.7997638e-01  -1.7561880e-01
  -5.7193053e-01  -1.5791642e+00
   1.4994646e-01  -9.6933573e-01
   5.6009772e-01  -8.7742027e-01
   7.5460727e-01  -1.0032638e+00
   1.1404535e+00  -9.0364152e-01
   1.7088139e+00  -6.6548299e-01
   5.6772591e-01  -1.5478053e+00
  -3.9038381e-03  -1.3910841e+00
  -5.1420757e-01  -1.1463728e+00
   2.0565430e+00  -4.2872940e-01
   4.8844994e-01  -1.3493905e+00
   7.2015526e-02  -1.6567381e+00
  -1.0047688e-01  -9.3713605e-01
   6.3730126e-01   7.8437880e-02
   8.3094693e-01  -3.7289354e-01
   7.7343636e-01   6.9929404e-02
  -1.1277339e-01  -9.3003683e-01
   4.2140694e-01  -1.1970878e+00
  -1.4569587e+00  -7.2540876e-02
  -6.3653283e-01  -7.0008013e-01
  -5.6398237e-01  -4.6412524e-01
  -1.9996066e+00  -2.1740256e-01
   3.6943701e-01  -2.8644060e-01
   3.5242792e-01  -4.4459453e-01
   1.0073967e+00   2.4805468e-01
  -8.2487810e-02  -1.4904688e+00
   4.3642582e-01  -4.1579002e-01
   3.3086488e-01  -7.6122766e-01
  -8.8934168e-01   9.0628143e-01
   5.1880916e-01   1.8055355e-01
   7.5953186e-01  -1.3555819e+00
  -9.7126633e-01  -3.6481061e-01
   5.2450607e-01  -1.0968075e+00
   8.3225098e-01  -1.4132993e+00
   6.7340791e-01  -1.0638093e+00
   6.6472411e-01  -1.4932991e+00
  -5.8858090e-01  -2.3423084e-02
   3.7047839e-02  -5.1496432e-01
   2.9105421e-01  -7.4537131e-01
  -4.4043538e-01  -1.6315220e+00
   8.0627321e-01  -6.8206972e-01
   3.1565863e-02  -2.1245763e+00
   2.7706510e-01  -5.2203805e-01
  -3.2939027e+00  -1.1796159e-01
  -1.8070946e+00  -3.5734774e-02
  -1.1262845e-02  -1.1684920e+00
  -1.1238231e+00  -3.0368042e-01
   9.2946731e-01  -8.7376382e-01
  -4.6804035e-01   5.8529852e-01
  -8.1045799e-01  -1.4606324e-01
  -5.5816054e-01   3.6915667e-01
   7.2167960e-01  -7.8653836e-01
   1.2631283e+00  -1.0953420e+00
  -9.2393306e-01  -5.4023010e-02
   7.1902134e-01  -1.5786290e+00
   9.3969418e-01  -1.3789717e+00
   1.2456602e+00  -1.2257347e+00
  -3.3442658e-01  -1.9476245e-01
   2.2061835e-01  -3.2261414e-01
  -2.0701477e-03  -6.0959236e-01
  -2.1533811e-01  -9.0253372e-01
  -6.7486483e-01  -9.5056178e-01
  -3.2579499e-01  -7.5946908e-01
  -6.7344304e-02  -7.2381265e-01
  -6.3611750e-01   5.3172848e-01
  -3.2179663e-01   4.7365657e-01
  -1.8356215e+00   2.1673164e+00
  -6.6654682e-01  -1.1395334e+00
   2.0101720e-01  -1.0009466e+00
  -4.6162807e-01  -1.3078523e+00
   4.0157800e-02  -1.1279236e+00
   6.4594971e-01  -1.3101292e+00
   8.6657604e-01  -5.0662789e-01
   5.8320082e-01  -8.6775281e-02
   1.6787429e+00  -3.6571193e-01
   1.1894083e+00  -1.3423384e+00
   3.8422222e-01  -1.3644359e-01
  -1.3416886e-01  -7.4861271e-03
   3.0646429e-02  -7.9163825e-01
   5.8393722e-02  -7.6424556e-01
   1.1538950e-01  -9.4979742e-01
   2.2136652e-01  -9.0806982e-02
  -4.5357085e-01  -6.6480903e-01
  -2.2227868e-01  -3.0571429e-01
   4.2699697e-02  -1.5464580e+00
   3.4766466e-01  -1.0256223e+00
   7.4816122e-01  -8.8209598e-01
   1.1029208e+00   3.9882894e-01
   6.9290233e-01  -8.1280906e-01
  -8.6164043e-01  -4.5099601e-01
   4.9762767e-02   6.8820147e-01
   6.1561504e-01   4.4171301e-01
   3.1507105e-01  -7.9004092e-01
   1.1051304e+00  -9.7374889e-02
  -9.9259755e-01  -5.3863071e-01
  -8.4199290e-01  -8.1259167e-01
  -9.0381959e-01  -8.6577592e-01
  -7.9338953e-01  -2.1843498e-01
  -6.2648796e-01  -9.3590075e-01
   4.2767520e-01  -1.5024367e+00
   5.2521767e-02  -1.4189567e+00
  -4.6713026e-02  -1.6614681e+00
  -8.5156245e-01  -9.7286992e-01
   3.9692903e-01  -1.0943873e+00
  -1.1383953e+00  -9.4049347e-01
   1.1594338e+00  -1.0327925e+00
   1.1287444e+00  -8.5644847e-02
   2.1982992e+00   6.7751342e-01
  -1.6050876e-01  -2.0388341e+00
  -5.5243482e-01  -2.5217580e+00
  -9.2781323e-01  -2.7524365e+00
   1.1535546e+00  -3.2544782e-01
   1.3781913e+00   1.5121159e-01
  -1.8138899e+00   3.9998673e-03
  -1.5223936e+00  -9.5437649e-01
  -1.7148467e+00  -7.0857396e-01
   8.3320837e-01  -3.4738031e-03
  -2.6007465e-01  -9.4148536e-01
   8.4711788e-01  -9.1062618e-01
   6.3100017e-01  -1.5773952e-01
  -6.1646624e-01   3.9112856e-01
  -1.0668247e+00   1.1487628e+00
  -1.2964820e+00   5.4139387e-03
   7.6266127e-01  -1.8467179e+00
  -6.4535509e-01   1.9096463e-01
  -1.0705439e+00   9.2947648e-02
   7.6891699e-02  -9.1113365e-01
   2.7798289e-01  -1.2222203e+00
   5.4613708e-01  -1.6969321e+00
   3.4257934e-01  -8.1160329e-01
   1.2243995e+00  -1.1096753e-01
   2.4697667e-01  -1.5272847e+00
  -5.9470691e-01  -9.5342219e-01
  -4.1565392e-01  -2.9308835e-01
  -6.6524653e-01   2.8094140e-01
  -1.3107941e+00   3.2165311e-01
  -1.3429058e+00   9.8860985e-03
  -1.2097739e+00   7.9050395e-01
   4.4060522e-01  -2.0304927e+00
   6.4538063e-01  -1.4694950e+00
   3.8547966e-01  -2.2991200e+00
   3.3717754e-01  -2.0838295e+00
   6.2882836e-01   2.3173022e-01
   6.5457948e-01  -2.6819435e+00
   1.7901443e-01  -2.6290518e+00
  -4.6554669e-02  -2.6401257e+00
   9.9468702e-03  -2.3781890e+00
  -7.4308373e-01  -7.7164855e-01
   3.3616032e-01  -2.9275469e+00
   5.9101001e-01  -2.7173449e+00
   7.5428053e-01  -2.3584289e+00
   1.3662566e+00  -1.0127893e+00
  -1.4470458e+00  -1.4623256e+00
  -1.4415959e+00  -9.2833057e-01
  -7.5088131e-01   4.9262615e-02
  -1.1091965e+00  -8.3382067e-01
  -1.7625116e-01   7.0309564e-02
  -8.4736299e-01  -9.2138940e-01
  -3.7284433e-02  -1.5979415e+00
  -3.6332864e-01  -1.6488099e+00
   7.6057112e-01  -1.4288567e+00
  -2.2550462e-01  -2.7965187e-01
  -8.5799906e-01  -1.1793385e+00
   1.3881730e-01  -8.8204062e-01
   5.4193829e-01  -7.3445199e-01
   7.5081461e-01  -8.2664373e-01
   1.1640191e+00  -6.6368757e-01
   1.6526081e+00  -3.3792735e-01
   6.5794498e-01  -1.3976020e+00
   6.4206623e-02  -1.3293924e+00
  -4.4127899e-01  -1.1890937e+00
   1.9668092e+00  -6.7409149e-02
   1.2675615e+00   2.2866171e-01
   1.4022770e+00   2.8710733e-01
  -2.1283135e-01   1.7764595e-01
  -1.5582219e+00   5.8058896e-01
  -7.2963302e-02  -3.3519794e-01
  -3.8420480e-01  -8.5023231e-01
  -9.1409044e-01  -4.7714328e-01
  -1.2174456e+00  -7.0688446e-01
  -1.0822403e+00  -6.5500062e-01
  -7.6156806e-01  -7.6178873e-01
   8.3243681e-01  -4.4656014e-01
   1.1966370e+00  -6.1506308e-01
   7.1312916e-01  -9.9620468e-01
   3.6364026e-01  -1.1069783e+00
   4.2788400e-01  -6.2379711e-01
   3.8570941e-01  -1.6248295e+00
   2.1486790e-01   1.0555056e+00
   1.5632005e+00   1.5927301e-01
  -1.9207664e-01  -3.4313314e+00
  -8.8754092e-01  -3.0021239e+00
  -1.0841602e+00  -3.8387950e+00
  -6.9409936e-01  -1.0531740e+00
  -9.6531838e-01  -8.8452730e-01
  -7.0037768e-01  -9.6296914e-01
   2.4891385e-01   3.5079667e-01
   1.8648834e-01   2.7163013e-01
   4.2376655e-01   6.0416689e-01
  -4.7414149e-02  -2.3938954e-01
  -4.7384819e-01  -7.7304389e-01
   8.3646239e-01  -9.2570077e-02
  -4.5473258e-01  -4.0321585e-01
  -3.8154619e-01  -6.8366029e-01
  -5.3943824e-01  -8.4772017e-01
  -2.6680105e-01  -7.0934507e-01
   2.4593935e-01  -2.0024185e-01
   9.5883013e-01  -1.4480541e-01
   7.2242713e-01  -3.2455218e-01
   9.0074809e-01  -4.6905489e-01
  -1.6682019e-01   2.8301827e-01
   4.3681672e-01   6.2818621e-01
   3.3071029e-01   6.4645241e-01
   2.8995536e-01   7.1114863e-01
   3.7131993e-01   1.5675832e+00
   8.1330659e-01  -6.5979875e-01
   7.8475553e-01  -1.8282115e-01
  -1.1445565e-01  -2.8045345e+00
  -3.9415546e-01  -3.1768408e+00
  -5.6353167e-01  -3.1602653e+00
  -8.0734742e-01  -3.2807157e+00
  -6.4449243e-01  -2.6920669e+00
  -6.9304519e-01  -1.5814015e+00
  -4.1082580e-01  -1.1602590e+00
   4.7041051e-03  -1.4967564e+00
   8.2354791e-01  -6.7082206e-01
  -1.9753503e-01  -1.4233082e+00
   1.3709242e-01  -1.7089446e+00
  -8.0535221e-02   4.9723336e-02
  -4.3753801e-01  -6.3446441e-01
  -6.3863199e-01  -7.4043513e-01
  -2.7422276e-01  -5.8061136e-01
   2.3853311e-01  -4.6447524e-01
   2.0451914e-01  -3.7098171e-01
   4.8076753e-01   2.5076616e-01
   2.0294883e-01  -9.4024367e-01
   6.3693991e-02  -1.6380401e+00
   2.7946804e-01  -1.4897313e+00
   1.1987410e-01  -1.3188432e+00
   1.6640260e-01  -1.5434213e+00
  -1.9400006e-01  -1.4099099e+00
  -3.6017031e-01  -1.4865358e+00
  -3.1019464e-02  -1.2942288e+00
   2.9036908e-01  -6.3292018e-01
   8.0164402e-02  -1.4588694e+00
  -1.1062299e-01  -1.8231873e+00
   1.3124059e-01  -1.4671390e-01
  -2.0187020e-02  -5.0340490e-01
   3.3712564e-01   1.1217484e-01
   2.9496549e-01  -1.2014270e+00
   1.2218670e-01  -9.3335007e-01
   3.5164817e-01  -1.2375024e+00
   2.6186160e-01  -8.6427339e-01
   1.4124826e-01  -1.1760895e+00
  -7.8091091e-01   3.9620677e-01
  -2.5991816e-01  -2.0509841e-01
  -5.2068306e-02  -4.7867623e-01
   4.8946126e-01  -5.3929823e-01
  -7.7210708e-01  -1.2650446e+00
  -1.6836836e-02  -2.5421420e-01
  -2.2770940e-01  -3.3071731e-01
  -1.0908639e+00  -4.1690301e-01
  -4.1891324e-01  -1.3419508e+00
  -6.0640041e-01  -9.0179601e-01
   1.1418245e-01  -1.1129514e+00
   4.8439027e-02  -9.3040332e-01
  -7.3018835e-01  -6.0643501e-01
   8.3498866e-01  -8.5940994e-01
   2.3283409e-01   4.7230387e-01
  -1.0721631e+00  -3.6856256e-02
  -1.8454119e-01  -8.0320424e-01
   5.4146375e-01  -7.3311419e-01
   1.0656296e+00  -9.0271304e-01
   5.6575705e-01  -1.3964067e+00
   7.3338600e-01  -1.2669522e+00
   1.0324847e+00  -1.1344914e+00
  -4.2607514e-01  -1.8359269e+00
  -9.3861100e-01  -2.2111929e+00
   2.9859100e-01  -2.0562019e+00
  -7.5655394e-01  -2.8232777e-01
   2.2288482e-01  -1.3567547e+00
   5.9527027e-02  -1.1422767e+00
   7.6266424e-02  -1.0505721e+00
   3.5148380e-02  -1.1861800e+00
   3.6272729e-01  -6.8758492e-01
  -3.4819823e-01  -1.0103198e+00
  -6.6585409e-01  -1.8782422e-01
  -5.4278600e-01  -5.8987501e-01
  -2.2670706e-01  -3.7472015e-01
   7.6932230e-02  -1.0766779e+00
   9.5589668e-02  -1.3078245e+00
   5.5389554e-01  -1.5196109e+00
   6.5916284e-02  -4.6108170e-01
   1.6430381e-01  -7.8652337e-01
  -7.2822858e-02   6.6311086e-01
   4.5507545e-01   5.7080258e-01
   2.5645174e-01   7.6571155e-01
   1.8820351e-01   8.0288671e-01
   3.2259563e-01  -3.2496197e-01
   1.7950407e-01  -6.5238318e-01
  -3.2390942e-01  -4.5831459e-01
   6.6961682e-01   2.8042675e-01
  -1.1234766e-01  -6.0296429e-01
   1.8598728e-01  -3.0247132e-01
   8.7121226e-02  -5.5525668e-01
   4.7772114e-01  -9.1508372e-02
  -2.4794708e-01  -4.5730520e-01
   1.3924347e-01  -4.0286976e-01
   6.4151597e-01  -7.7462641e-01
   3.0727560e-02  -7.9660933e-01
  -4.4884697e-01  -8.7086509e-01
  -4.3501014e-01  -8.7721247e-01
  -6.7927082e-01  -9.5222929e-01
   1.2174218e-01  -1.6454445e-01
  -6.0844325e-01  -1.0387324e+00
   5.2279500e-01  -5.1834670e-01
   2.6168972e-02  -1.8085290e+00
   4.1384988e-01  -1.2055450e+00
   1.2460845e-01  -3.8436981e-01
   3.5701288e-01  -2.9727466e-01
   3.2619072e-01  -5.3151762e-01
   4.9406848e-02   8.4056245e-01
  -6.4406743e-01  -7.8894566e-01
  -1.5073543e-01  -1.5159470e-01
   2.0806656e-01   2.7403498e-01
  -2.5021878e-01  -2.2124616e+00
  -1.0541873e+00  -2.1420303e+00
  -4.4650820e-01  -2.0233526e+00
   1.4916692e-01  -2.5758854e+00
  -1.1424888e+00   1.2503429e+00
   5.8355302e-02  -1.5944095e+00
   1.1062827e+00  -3.0007143e+00
   3.4630168e-01  -1.1826808e+00
  -1.0124754e-01  -5.2807230e-01
   8.6369242e-01   3.0446907e-01
   3.7830089e-01   1.8778984e-01
   4.0105771e-01   4.7312385e-01
  -2.9633577e-01  -2.0412962e+00
   4.8587721e-02  -1.5436548e+00
   2.4735333e-01  -1.9719240e+00
   3.0682439e-01  -1.8839729e+00
  -9.7876716e-01  -7.1902849e-01
  -1.4514060e-01  -2.4103548e+00
  -8.8114282e-01  -4.8832022e-01
   1.9159562e-01   8.0578364e-02
  -3.4778190e-02   3.4685675e-01
  -1.3305529e+00  -3.1606241e-01
  -9.6398882e-01   2.2687571e-01
   5.4599610e-02   1.0177666e+00
   6.1377200e-01   5.8564891e-02
   1.1535951e-01  -1.6881505e+00
   2.0418977e-01  -7.2421912e-01
   4.9502812e-01  -1.5110339e+00
   2.0552305e-01  -1.9137686e+00
   6.0606968e-01  -1.9608678e+00
  -1.3017120e-01  -5.7098800e-01
  -4.4212700e-01  -3.0409101e-01
  -4.2575355e-01   9.0605006e-02
  -1.9753419e-01  -7.6185923e-02
  -4.5533654e-01   1.5758471e-01
   6.2197868e-01   9.2912447e-01
  -2.2673334e-01   4.6350155e-01
   1.0107319e+00  -1.9522149e+00
  -4.3422046e-01   2.5422365e-01
   6.9533865e-01  -1.2944753e+00
   2.8862783e-01  -1.0103355e+00
   4.5977958e-01  -8.7956331e-01
  -9.3732940e-01  -1.1009914e+00
   3.1515438e-01   1.1422399e+00
  -6.0991489e-01  -1.8379900e+00
  -3.2615674e-01  -1.6682301e+00
  -2.0810705e-01   4.3868775e-01
   1.0017733e+00  -7.7915879e-01
  -9.2726599e-02  -1.8844681e+00
   2.8162317e-01   3.5187702e-01
  -1.2675456e+00   1.5399363e+00
   7.0715156e-01  -1.4079901e+00
  -7.7010094e-02   9.2925934e-01
  -6.8867454e-01   1.0243083e+00
  -1.3520052e+00   9.8531709e-01
  -3.8450285e-02  -1.4812066e+00
   4.8044989e-01  -1.2696488e+00
   8.4695275e-01  -2.4860714e+00
   5.7562581e-01  -2.2536624e+00
   2.5429721e-01  -1.2982315e+00
   3.7031199e-01  -9.7158966e-01
   6.0674256e-02   5.8588180e-01
  -1.0611952e+00   4.5002409e-01
   6.1913564e-01  -8.4177029e-01
   2.7902567e-01  -7.0314157e-01
   7.8050273e-01  -9.5411148e-01
   1.3604069e-01  -1.2667274e+00
   6.1705599e-01  -9.0764437e-01
   1.0686971e+00  -7.3133762e-01
  -1.6773623e-01  -1.6077050e+00
  -5.5162734e-01  -1.2753482e+00
  -1.0406773e+00  -1.4259450e+00
  -3.3679576e-01  -6.8071849e-01
  -4.0310020e-01  -5.4420012e-01
   8.3164593e-02  -1.2568889e+00
   4.3384655e-01  -1.6337000e+00
  -7.5543139e-01  -1.4895709e+00
  -6.9259554e-01  -1.8365466e+00
  -6.3526772e-01  -1.4337934e+00
   6.5511984e-01   1.4278933e+00
  -2.5143943e-01  -2.5865709e-01
   4.1528546e-01  -1.6700976e-01
   5.6901536e-01   8.3172033e-01
   5.4452950e-01   1.0238427e-01
   5.3666815e-01   1.6437628e-01
   7.2854366e-01  -5.0231789e-01
   2.9120332e-01  -7.0953646e-01
   4.8063482e-03   3.5547815e-01
  -6.1180721e-01  -8.5211492e-01
  -1.3591006e-01  -7.4897329e-01
  -4.8686544e-01  -9.8569484e-01
  -6.9286600e-01  -1.0696269e+00
  -4.7113391e-01  -1.7673347e+00
   5.1356407e-02  -1.3759651e+00
  -3.0640332e-01  -1.2792753e+00
   1.5114424e+00  -1.4623450e+00
  -1.1702144e-02  -2.6665291e-01
   9.4120990e-03  -1.0844409e+00
   1.8857239e-01  -5.4207707e-01
   1.5952598e-01  -2.1724337e+00
   1.4242515e-01  -9.1920246e-01
  -2.7039297e-01  -1.7465754e+00
  -4.7463393e-01  -1.5960736e+00
   1.4466533e-01  -1.1186460e+00
   1.1563105e-01  -1.7360999e+00
   1.0762483e-01  -1.0723250e+00
  -4.0818027e-01  -9.1004084e-01
  -2.1673932e-01  -8.4814043e-01
  -2.0990682e-01  -5.3976768e-01
   1.1157354e-01  -4.3854780e-01
  -1.7313647e-01   2.2512386e-01
  -3.7918758e-01  -1.6399967e+00
  -3.3789393e-01  -1.5369649e+00
   4.9783793e-02  -7.4697283e-02
   1.1082435e+00   6.2641315e-01
   6.0826612e-01   5.6945784e-01
   3.6879001e-01  -1.4219320e+00
  -1.9997129e-01  -1.5158504e+00
   1.2687670e-01  -1.0522111e+00
   3.0673050e-01  -1.5536375e+00
   3.7737738e-01  -1.3727104e+00
  -8.3315260e-01  -1.2530691e-01
  -1.0186820e+00   5.3807668e-01
  -7.1923183e-01   2.2844999e-02
   3.3524548e-01   4.8398107e-01
   2.0680581e-01   7.8736369e-01
  -1.1290641e-01  -8.3675472e-01
   8.8882335e-02  -6.2555502e-01
   6.4703400e-02  -6.3493778e-01
   2.7528232e-01  -2.3932373e-01
   1.9632903e-01  -4.2028435e-01
  -6.6560144e-01  -1.0587187e+00
   1.0514593e+00   8.3149910e-02
   1.8362948e+00  -2.8522208e-01
  -1.1986468e+00  -5.9428203e-01
  -9.5823466e-01  -5.0503036e-01
  -4.7369226e-01  -7.8965668e-01
  -1.5772809e-01  -7.9652791e-01
   4.3829522e-01  -4.4624977e-01
  -1.7682561e-02   8.5367576e-02
   2.3153977e-01  -5.9123495e-01
   2.2141531e-01  -3.5865232e-01
  -8.1970919e-01  -3.8394466e-02
  -8.5134110e-01  -4.1409710e-01
  -8.7640836e-02  -4.2058338e-01
  -2.5077488e-02  -1.0982040e+00
  -5.8682538e-01  -5.1925708e-02
  -3.1048702e-01   1.8726652e-01
   2.3336819e-01   3.9955729e-02
   4.2291966e-01  -1.5795621e+00
   6.3108487e-01   7.2807097e-01
  -5.0734626e-01   2.6326486e-01
  -6.9843305e-01   1.3455896e+00
   5.9713986e-01  -9.4080173e-01
  -2.4602686e-01  -5.3673035e-02
   1.0773959e+00  -1.2940631e+00
   4.7556750e-01  -1.1631664e+00
  -1.4815264e-01  -1.1751124e+00
  -6.1398441e-02  -1.3405695e+00
   1.7242951e-01  -1.3270222e+00
   6.4258270e-03  -8.0138269e-01
  -9.3602247e-02  -1.2337525e+00
   5.6425013e-01  -1.0046080e+00
   4.6106407e-01  -1.5810542e+00
   1.4322026e+00  -2.2149449e-01
   7.9768279e-02  -8.1131938e-01
  -7.6007187e-02  -6.2609690e-01
   1.3270455e-01  -3.1352828e-01
   1.7580958e-01  -1.1850567e+00
  -5.9042503e-01   8.5449107e-02
  -9.2325074e-01  -1.3178386e-02
  -5.2157399e-02  -9.4908135e-01
  -5.4032550e-01  -6.9471891e-01
  -6.6363338e-01  -6.3987897e-01
   8.5475034e-01  -1.2828419e+00
   9.0305259e-01  -8.3139232e-02
   6.9795713e-01  -1.9747882e+00
  -3.4066963e-02  -1.1496684e+00
   9.1073171e-02  -1.3793659e+00
   1.3539839e-01  -1.0571239e+00
   7.6371706e-01  -7.2794029e-01
  -2.5601672e-01   1.1907473e-01
  -2.2429530e-02  -2.4444784e-01
  -8.3924291e-01  -4.2855906e-02
  -6.7118597e-01   8.0782801e-01
   1.0088770e+00   3.0660073e-01
   8.1494612e-03   6.6018879e-01
   6.4397743e-01   1.0098972e-01
  -6.9935297e-01   1.8235959e-01
  -2.4568080e-02   1.9010966e-01
  -5.2416105e-01  -2.4927221e-01
  -1.5187748e-02  -1.4660259e+00
  -1.0269117e+00   2.6677119e-01
  -9.9382888e-01  -2.5459438e-02
   5.0329138e-01   1.3818426e+00
   9.7380615e-02   1.4291529e+00
  -2.7086998e-02   5.6050383e-01
  -3.8156346e-01  -8.0977116e-01
  -4.1978968e-01  -9.1663957e-01
   4.0135303e-01   5.8793976e-01
  -1.8256687e-01  -6.0705609e-02
   2.8846137e-01   3.8883623e-01
   2.0805299e-01  -4.9053961e-01
  -2.0981197e-01  -3.9372064e-01
  -6.0607363e-02  -1.2515602e+00
  -1.2389950e-01  -1.1923725e+00
   6.9954297e-02  -1.2048987e+00
   6.2299308e-02  -1.4445303e-01
  -5.7963012e-01  -2.1017393e+00
  -4.4619061e-01  -3.0902866e+00
   5.1933037e-01   5.5704512e-01
   2.8102322e-01   4.1105577e-01
  -5.4995031e-01  -7.3472122e-01
  -6.9000382e-01  -8.8717832e-01
  -8.7716198e-01  -4.9765673e-01
  -7.9882953e-01  -7.5236626e-02
  -8.6458880e-01   1.2757306e-01
  -8.7071750e-01   7.0122018e-02
   4.7749255e-02  -1.7951207e-01
   7.0612181e-01  -8.3822431e-01
   6.7083053e-01  -8.2191926e-01
   3.3455471e-01  -6.5377569e-01
  -3.0053493e-01  -3.3902264e-01
  -4.8806436e-01  -8.5429009e-01
  -3.1862752e-01  -7.4441085e-01
  -3.5996090e-01  -9.4228496e-01
   1.1761716e-01  -5.8037335e-01
   1.5331590e-01  -1.5803692e-01
   8.2659844e-01  -8.9352937e-01
   8.1783165e-01  -6.0564185e-01
   1.0712492e+00  -6.9393799e-01
   1.3725710e+00  -6.7260189e-01
  -8.3979751e-01  -6.2347285e-01
  -5.6423614e-01  -2.3502674e-01
  -5.1627706e-01   3.6755094e-01
   6.5156167e-01   7.2157552e-01
   5.7669478e-01   7.3077438e-01
   1.1082309e-01   6.1071120e-01
  -4.9129625e-01  -5.8948949e-01
  -2.4865633e-01  -7.3272301e-01
  -7.1976000e-01  -8.1135385e-01
   7.5297866e-01  -1.1167256e+00
  -1.0688786e-01   4.1843056e-01
   1.9710159e-01  -3.4195918e-02
  -1.2539891e-01  -1.4288977e-01
  -5.1797420e-01   1.1382465e-01
   3.9045581e-01  -3.3368831e-01
   1.9295468e-01  -4.1265687e-01
   3.3657542e-02  -6.5052459e-01
   2.6985282e-01  -5.8323220e-01
   9.5420362e-01  -1.3028954e+00
   4.2238288e-01  -3.2518097e-01
   8.5966309e-01  -4.1877799e-01
   1.0016353e+00  -1.4958815e-01
   3.4491702e-01  -2.7585418e-01
   2.3348864e-02  -1.9812521e-01
   9.1675633e-02  -2.7699852e-01
   1.4731176e-01   1.6505001e-01
  -2.3868880e-01  -1.1864206e-01
   6.4590289e-02  -4.4683154e-01
   1.1073985e-01   4.8807463e-01
   7.5029236e-01  -8.9249477e-02
   3.4679990e-01  -1.6825550e+00
  -1.5444574e+00  -1.6769251e+00
  -8.9429517e-01  -8.4577439e-01
   1.5056467e+00  -4.3458593e-01
  -1.3808433e+00  -1.5660946e+00
  -1.6107190e+00  -1.7363226e+00
  -7.7225386e-01  -8.4370482e-01
  -3.6489701e-01  -1.6515644e+00
   2.4685357e-01  -8.6172459e-01
   1.4657019e-01  -4.1089196e-01
   4.6616058e-01   4.3077061e-01
   3.6871609e-01  -1.2288815e-01
   4.5260931e-01   1.4368523e-01
  -1.0464964e-02  -1.1464817e+00
  -1.6303591e-01  -5.2938998e-01
   3.0126789e-01  -9.8929879e-01
  -2.4081517e-01  -1.8496207e+00
   7.3037851e-01  -2.0546039e+00
   6.4637134e-01  -2.1632569e+00
   9.8588589e-02  -1.6486744e+00
  -7.3432815e-01  -1.1133531e+00
  -7.9955790e-01  -7.3484077e-01
   2.3567358e-01  -6.9396617e-02
  -1.3665407e-01  -4.4371465e-01
  -4.7118261e-01  -3.7014376e-01
   2.6259951e-01  -8.4519717e-01
   8.7079427e-02  -1.6944980e+00
  -9.3336604e-02  -1.4136245e+00
  -5.2512034e-01  -4.9406739e-01
  -8.4751316e-02  -1.1523415e+00
   2.0783708e-02  -6.4013968e-01
   6.6312442e-01   1.3499411e-01
   3.3435921e-02  -1.0367033e+00
   2.3711695e-01  -1.9867677e-01
  -7.0475770e-01  -5.2760277e-01
   1.3175954e-01   4.0561222e-01
   2.3073046e-01  -3.4402813e-01
   3.6247936e-01  -6.4112977e-01
   6.0091186e-01  -1.3834835e-01
  -2.1920951e-01   5.2618521e-01
  -4.9519233e-01   1.0412160e-01
  -3.8545506e-01   4.1769683e-01
  -1.2219830e-01   1.1580756e+00
   5.6335793e-01  -1.1221534e+00
   2.8897913e-01  -1.0180548e+00
   1.0149011e+00  -5.0662908e-01
  -6.9484202e-02   8.5974047e-02
   2.3749652e-01  -2.8846184e-01
   1.9763448e-01  -5.1831548e-01
  -4.2087200e-01  -7.5618613e-01
   3.5450572e-01   1.1339976e-01
   3.6314937e-02  -3.4914843e-01
  -7.1733450e-01  -9.1255450e-01
   5.2755907e-01  -1.5043467e+00
   2.9816345e-01  -1.7818677e+00
   5.6229148e-02  -2.0369809e+00
  -2.7241788e-01  -2.0223910e+00
  -1.3984872e-02  -1.2533723e+00
  -3.2116553e-01  -6.0605736e-01
  -1.7142327e-01  -1.7445411e+00
  -3.1598777e-01  -1.1714287e+00
  -2.3056494e-01  -1.2652446e+00
  -1.0419065e+00  -2.1158245e+00
  -4.9143309e-03   1.1984877e+00
   1.0848454e-01  -9.2512758e-01
  -5.4183620e-02  -4.7993858e-01
  -3.1107946e-01   2.8588358e-01
   5.9984195e-01  -5.5664371e-01
  -1.2953005e-01  -7.0032693e-01
  -8.6055179e-01  -4.4443743e-01
  -2.8363627e-01  -4.8101633e-01
  -7.9449544e-01  -1.0952947e-01
  -6.5278229e-01  -3.4052181e-02
   7.5003773e-01  -8.0603244e-01
  -6.6815753e-02   3.6985925e-01
   6.6626255e-01   2.6156077e-02
   5.9497497e-01  -4.1360001e-01
   3.2728269e-01  -3.8462721e-01
   3.9852958e-01  -1.2191765e+00
  -2.8742499e-01  -2.0805221e-01
   1.4060408e-01  -9.5657872e-01
  -1.5268362e-01  -1.4923383e+00
  -4.6367145e-01  -1.2317663e+00
  -1.4362469e-01  -1.8840554e+00
   1.7997484e-01  -1.8079147e+00
  -1.2148366e-01  -1.1693681e+00
   7.4478796e-01  -3.4532276e-01
  -1.8390345e-01  -1.6233094e+00
   3.1861665e-01  -1.7768562e+00
  -9.1378507e-01  -1.9895692e+00
  -1.1953047e+00  -6.4845246e-01
  -6.8898449e-01  -1.5162260e+00
  -3.9624126e-01  -1.8398230e+00
  -1.0312711e+00  -3.9109169e-01
  -7.5153897e-01  -5.4864690e-01
   6.4501083e-01  -2.6514375e-01
  -4.2412270e-01  -1.2603478e-01
   9.6883835e-01  -4.4806729e-01
   1.1598463e+00  -8.4102815e-01
   1.2144718e+00  -1.1393736e+00
   1.5931409e+00  -6.6507623e-01
   4.0620356e-01  -8.6594629e-01
  -4.1452626e-01  -5.7355352e-01
   3.0427667e-01  -1.0766235e+00
  -7.9463056e-01  -3.1447679e-01
  -2.6761476e-01  -5.9803098e-01
   4.2481477e-01  -1.1274120e+00
   3.2818698e-01  -6.4469055e-01
  -1.2754547e-01  -6.2428679e-01
   6.0227425e-01  -8.4391488e-02
   3.2907435e-01  -1.6087437e-01
  -9.3283166e-01  -3.5316568e-01
  -7.1575065e-01  -3.1141155e-01
   8.3233184e-01  -3.2460604e-01
   1.9771549e-01   4.6399603e-01
  -8.6956968e-01  -4.5396348e-01
  -1.4393413e+00  -3.7143065e-01
  -6.7215111e-01  -6.8828858e-01
  -1.1905404e-01   8.7449055e-01
   2.4579342e-01  -1.0065202e+00
   1.2058824e+00  -1.2476832e+00
   5.9679000e-01  -1.7236674e+00
   2.8488419e-01  -1.5519535e+00
   9.6111061e-02  -1.7323150e+00
   5.3936830e-02  -1.4983023e+00
   4.1207554e-01  -1.5015101e+00
   7.3502468e-01  -8.9357748e-01
   5.4299737e-01  -7.4477482e-01
   1.6998193e-01  -7.2806807e-01
   5.8402486e-01  -8.5344362e-01
  -7.2554927e-03  -4.7530644e-01
   1.3088585e-01  -1.3425966e-01
  -2.6628214e-01  -2.8434450e-01
  -1.1393329e-01  -6.3243042e-01
  -2.3239170e-02  -3.7392077e-01
   4.0986240e-01  -1.9190122e+00
   6.1292228e-01  -1.7997404e+00
  -4.8503678e-01  -7.3213483e-01
  -8.9703458e-01  -2.5594595e-01
  -5.2827270e-01  -5.8977696e-01
  -5.1995906e-01   4.0119047e-01
  -8.1069852e-01   2.0393740e-01
   1.6099125e-01  -6.9028257e-01
  -7.7337409e-01  -7.7111018e-01
  -3.4428306e-02  -8.2809554e-02
  -2.5916983e-01  -4.3756628e-01
   2.1574748e-01  -1.6917696e+00
   4.0338040e-01  -1.8205648e+00
  -9.2115739e-02  -2.0920104e+00
   4.8692716e-01  -2.7274581e+00
   6.5050406e-02  -2.9228119e+00
  -1.7300873e-01  -3.3214220e+00
   4.0114753e-01   8.0824733e-01
  -1.2202588e-01   1.1486843e+00
  -2.5025005e-01   1.1960642e+00
   2.1148802e-01   7.6399745e-01
  -6.3880447e-02  -6.5262904e-01
  -7.3782857e-02   1.3282309e+00
  -8.8849521e-01  -3.6753667e-01
  -1.2047238e+00  -5.8911067e-01
   4.6257697e-01  -7.5372668e-01
   1.4759365e+00  -1.8358910e+00
   8.0115732e-01  -2.1028958e+00
  -9.4858513e-01  -9.3864354e-01
   2.5104959e-01   6.4547400e-01
  -1.1972410e-01  -6.5109696e-01
  -1.7793024e-01   9.0890189e-02
  -2.4526585e-01  -3.9267937e-01
   4.9130764e-01  -1.2960333e+00
  -7.3712072e-01  -4.0998557e-01
   6.4130376e-02  -3.9353431e-01
  -5.0197253e-01  -1.0868027e+00
  -9.5612053e-01  -1.5858660e-01
   1.4796415e-01  -3.3421355e-01
  -2.1786775e-01   1.7245372e-01
  -1.4716245e-01  -2.3550953e-01
   2.1358427e-01  -3.9293002e-01
   3.7827601e-01  -1.5749618e-01
   2.6179690e-01  -1.0047833e-01
   2.6408070e-01  -3.0392180e-02
   6.3134854e-01   1.0098567e+00
   5.9906305e-01  -5.6015624e-02
  -4.4414651e-02   6.8088591e-01
  -1.6277151e-01  -7.4964499e-01
  -4.7563916e-01  -3.7008397e-01
  -6.3150796e-01  -9.7502807e-01
  -1.0195196e+00  -1.5405749e+00
   3.0367988e-01   1.1278965e+00
  -2.1126494e-01  -7.1071843e-01
  -4.3771640e-01  -1.0537176e+00
   1.0580705e-01  -2.4655442e-01
   6.0972693e-01  -4.3627202e-01
   2.0508010e-01  -7.7785143e-01
  -2.9274922e-01  -9.7675456e-01
  -4.8575977e-02  -1.0939559e+00
  -4.1184882e-02  -7.2555005e-01
   2.0914239e-01  -4.1807924e-01
   5.2941440e-01   8.0984574e-02
   7.4517769e-01  -3.5814886e-01
   5.6644461e-01  -3.5384430e-01
   9.0871295e-02  -6.1320663e-01
   2.1470767e-01   6.4501027e-01
   8.7863238e-02   4.6564825e-01
  -2.2173808e-01   1.1206416e+00
  -1.8798139e-01   1.0378822e+00
   1.7127110e-01   1.1422626e+00
   1.5797860e-01  -5.3041871e-02
  -4.5764659e-01  -2.3898827e+00
   3.1181711e-01  -5.5950758e-01
  -1.4896362e-02  -5.4093127e-01
   1.0685907e-01   1.0076226e+00
   1.3811246e-02  -7.3210307e-02
   1.9644797e-01   9.4980018e-01
  -2.1099688e-01  -2.3608627e+00
   1.1598214e-02  -1.2169648e+00
  -3.9050686e-01  -1.7920032e+00
   2.3218936e-01  -5.1231131e-01
  -2.0777412e-02  -7.2567979e-01
  -7.6676497e-01  -1.1656375e+00
  -9.4206714e-01  -8.9706095e-01
   1.7140674e+00  -3.9661950e-01
  -1.3530137e+00   1.4135547e-01
  -1.3160457e+00   6.9129210e-03
  -3.3806707e-01  -3.0506369e-01
   1.9027622e+00  -3.0279005e-01
  -2.1056901e-01  -6.4674563e-01
  -7.5683711e-01  -7.5453896e-01
  -1.2018201e-01  -4.9863279e-01
  -2.5363968e-01  -8.1835102e-01
   4.2558381e-01  -6.0115243e-01
   7.5708456e-01  -7.7836487e-01
   3.0764740e-01  -4.5035152e-01
   4.9672571e-01   8.4106357e-02
   8.9214783e-01   1.8247424e-01
   3.6253761e-01   5.0266792e-01
  -2.6654349e-01  -2.7226063e-01
  -5.3482662e-01  -2.7181130e-01
   7.8837288e-01  -3.4349581e-01
   1.6218506e+00   3.0136809e-01
   1.2484585e+00   6.1597549e-01
   8.1521914e-01   5.3945660e-02
   4.9929582e-01  -4.2572098e-02
   3.0446312e-01   2.7589905e-01
   8.4608164e-01  -2.1562704e-01
   5.7547451e-01   6.2959185e-03
  -1.9774364e-01  -1.3819103e+00
  -1.8455076e+00  -1.3629099e+00
  -1.7935027e+00  -1.2146496e+00
  -7.9422688e-01  -2.7141146e+00
  -5.0745254e-01  -2.6539087e+00
  -6.6765339e-01  -3.1106416e+00
  -8.9312955e-01  -2.5351182e+00
  -8.7762854e-01  -1.0769838e-01
  -8.4482592e-01  -1.6384093e-01
  -7.8964421e-01  -1.0566395e-01
  -7.7993284e-01   1.1614407e-01
  -1.9638344e-01   8.1127402e-02
  -6.9589307e-01   8.7481704e-03
   1.5806061e+00   4.1069095e-01
   1.4970723e+00  -3.0901636e-01
  -1.8394050e-01   1.5043464e-01
  -6.0862266e-01  -3.7570653e-01
   2.4592371e-01  -5.4289756e-01
   5.7004002e-01  -4.0013103e-01
   1.6112809e-02  -3.7704387e-01
  -6.0197119e-01  -6.3290791e-02
  -3.9648433e-02  -1.0489272e+00
   9.2347887e-01  -6.5572571e-01
   7.8525704e-01  -3.6521162e-01
  -4.0429713e-02  -4.4681034e-01
  -2.0594254e-02  -2.0003794e-01
  -3.8576212e-01   3.4086974e-01
  -1.4044787e+00  -1.9547920e-02
  -1.0704401e+00   1.4245249e-01
  -1.1185150e+00   3.1507998e-01
  -6.9615720e-01  -2.6981023e-02
  -1.6724907e+00   2.9433536e-01
   4.0916619e-01  -1.3389355e+00
   1.1779267e+00  -1.3306022e+00
  -7.8722842e-01   1.9601513e-01
  -1.3525257e-01  -1.1953537e+00
   1.7904788e+00  -1.4569845e+00
   8.9682089e-01  -1.3489525e+00
   1.8514699e+00  -1.3553134e+00
   1.9016937e+00  -7.7686973e-01
  -9.0542300e-01   3.0884264e-01
   4.7690665e-01  -1.9769570e-01
  -2.6769115e-01  -1.1227127e+00
  -3.6932186e-01  -7.1310679e-01
  -3.8448676e-02  -1.2391503e+00
  -4.2890322e-01  -7.2365653e-01
  -1.0632849e+00  -8.6264004e-01
  -7.4234488e-01  -6.0980099e-01
  -7.9408562e-01  -2.5234478e-01
  -5.9769620e-02   3.3335030e-01
   1.4138547e-01   4.8550334e-01
  -4.4734717e-01  -6.9731918e-01
  -4.0124887e-01  -2.6748083e-01
  -5.5562721e-01  -6.3965980e-01
   4.4280991e-01  -2.7836268e-01
   4.8425688e-01  -6.7449207e-01
   8.3931500e-01  -5.6617799e-01
   2.0253210e-01  -7.1394100e-01
   4.7181796e-01  -1.2006936e+00
   5.4897610e-01  -1.0193631e+00
   7.3082662e-01  -3.7696191e-01
   1.0384619e+00  -5.9786019e-01
  -1.5385773e-01  -2.5360593e+00
   1.5674608e-01  -2.1915487e+00
  -2.3102659e-01  -9.7929427e-02
  -2.4290295e-02   1.5588605e-01
  -2.2787288e-01  -2.0514733e+00
   1.8020945e+00  -7.7120729e-01
  -4.5445174e-01  -1.3590929e+00
  -3.0546000e-01  -9.6293354e-01
  -2.9345114e-01  -2.1947971e+00
  -3.6700044e-01  -1.2938254e+00
  -9.7898208e-01  -9.9446841e-02
  -9.0684163e-01  -7.7364133e-02
  -1.1029680e+00  -3.8173931e-01
   1.4869418e+00  -8.6547695e-01
   1.8039285e+00  -1.3546052e+00
  -4.9517386e-01  -1.6701608e+00
   2.9166553e-01  -1.4581145e+00
   1.2033775e-01   8.7138202e-02
   1.0858046e-01  -7.5478959e-01
   2.4379963e-01  -5.7955135e-02
  -3.3051651e-01  -2.5211927e-01
  -2.6949428e-01  -3.3796122e-01
  -5.7434634e-01  -1.2514790e-01
   1.7048894e-01   4.0602646e-01
  -4.6174134e-01  -1.0045222e+00
   1.6988792e-02   8.9796261e-02
  -2.6823307e-01  -5.7949542e-01
  -4.8970992e-01  -1.0475451e+00
  -6.9263545e-02  -6.0022710e-01
   7.5915657e-02  -1.1870498e+00
   5.2716801e-01  -4.3457132e-01
   2.1869553e-01  -4.3442079e-01
   5.3727516e-01  -7.6762009e-01
   3.4378675e-02  -1.0408713e+00
   5.5494650e-01   5.6740061e-02
   1.6071342e-01  -1.7359957e-02
  -3.0598352e-01  -1.3262251e+00
  -8.3468807e-01   2.2831069e-01
  -1.0104689e+00   6.6004742e-02
  -2.9903286e-01  -4.6721295e-01
  -4.6449243e-01  -5.2798715e-01
  -2.5977996e-01  -5.1704388e-01
  -9.7197158e-02  -1.6808432e-01
  -5.4953367e-01  -8.8959711e-01
  -5.7931845e-02  -7.8786972e-01
   1.8384525e-02  -8.7127996e-01
   4.4604463e-01  -8.1368304e-01
   2.0684823e-01  -1.2110037e+00
   4.7287660e-02  -8.4060745e-01
   4.9677753e-01  -1.5806423e+00
   2.5387401e-01  -1.0141361e+00
  -4.9406656e-02  -1.0943112e+00
   2.4895946e-01  -3.6550286e-01
   2.5376152e-01  -1.1628023e+00
   7.3026112e-01  -3.4995557e-01
   1.2620956e-01  -5.4724050e-01
   7.9412325e-01  -6.6316185e-01
   6.6019966e-01  -6.9676447e-01
   4.9327048e-01  -1.3831330e+00
  -6.8792476e-01  -4.2717313e-01
  -1.0895833e+00  -9.2273899e-01
  -9.1002671e-02  -1.3156199e+00
   5.2194887e-01  -3.6801001e-03
  -2.4108614e-01   1.7459328e-01
  -1.3238903e+00  -5.7346638e-01
  -2.2603977e+00  -1.0052823e+00
   2.6561508e-01  -3.4629509e-01
   7.3272900e-01  -2.1635078e-01
   7.2974722e-01  -4.9440119e-01
   8.3935359e-01   1.9170401e-01
   6.4915420e-01   1.4166931e-01
   8.0186679e-01   3.1450433e-01
  -1.3393210e+00  -3.0968112e-01
  -1.3190135e+00  -9.7381213e-01
  -6.0372550e-01  -7.1373147e-01
   1.9318170e-03  -3.8652562e-01
  -3.2502780e-01  -4.0457236e-01
  -1.2339073e-01  -2.9751885e-01
   4.9636353e-01   8.1916695e-01
   1.1861460e+00  -9.2421698e-01
  -4.4852117e-01  -1.4045920e+00
   7.5736476e-01  -7.9315953e-02
   4.1072219e-01  -1.9535318e-01
   5.9994730e-01  -1.0198890e+00
   2.0945391e-01  -6.8298726e-01
  -5.2460734e-01  -1.2081335e+00
   1.1462177e+00  -8.9561414e-01
  -3.8674711e-01  -1.1209331e+00
  -1.0052986e-01  -6.9123467e-01
   3.6273687e-01  -5.1698834e-01
  -1.1241301e+00   7.9738286e-01
  -7.3727741e-01   4.5829229e-01
   6.1478733e-02  -1.8652590e-01
   2.4520072e-01  -2.1395719e-01
   3.6090565e-01  -3.3063561e-01
   1.6922929e-01   2.1055672e-02
  -2.3210611e-02  -4.2564617e-01
   3.3001283e-01  -2.3511619e-01
  -6.2343447e-03  -2.9751643e-01
   7.8017580e-02  -3.4390156e-01
   8.0250793e-02  -7.7065122e-02
   6.7032508e-02  -4.6600705e-01
   1.4658211e-01  -4.4352402e-01
  -7.7617556e-02  -6.2180407e-01
  -6.0174793e-01  -7.6507473e-01
  -1.2642774e-01  -7.5710622e-01
  -1.8059987e-01  -9.4635869e-01
   6.2388633e-01  -5.9661891e-01
   4.8580877e-01  -6.3059930e-01
   2.2884028e-01  -8.8321234e-01
   3.3647595e-02   1.5528812e-01
  -5.7660363e-01   1.5062619e+00
  -1.6764385e-01   6.8309784e-01
   4.6048242e-01   5.6218062e-01
   2.5249516e-01   3.3057238e-01
   3.0111407e-01  -3.3181371e-02
   1.1058503e-01  -5.5157382e-01
  -1.1530179e-01  -6.3215013e-01
   4.6294593e-01  -1.2671800e-01
   9.5679036e-01  -5.6674671e-01
  -4.7399587e-01  -1.0216099e+00
  -2.9265165e-01   3.1934791e-01
  -9.0770653e-02  -2.2227726e-01
   8.6874902e-02  -3.2240690e-01
  -4.5351512e-01   3.6459828e-01
   4.6511280e-02  -3.9228846e-01
  -3.5290574e-01   5.6815790e-02
   1.7292557e-01  -1.0659442e+00
  -2.2266574e-01  -8.4479303e-01
  -1.3831829e-01  -7.9191521e-01
   1.8424089e-01  -1.6259754e+00
   4.1626505e-01  -1.4166103e+00
   3.6258064e-01  -1.8033447e-01
   3.1529176e-01  -5.8938711e-01
   1.0983240e-01  -3.2330516e-01
   1.2459191e-01  -6.8518394e-01
   1.0648199e+00   7.4671073e-01
  -9.7699076e-01   1.1813087e-01
  -1.1725886e+00  -1.2692140e-01
  -1.6988315e-02   5.9872227e-02
  -4.4086915e-01  -1.4614128e+00
   2.1955788e-01  -2.0073370e+00
   1.6313953e-01  -1.6769242e+00
  -5.4149475e-01  -5.9908622e-01
   1.1177762e-01  -1.5024367e+00
  -3.0147563e-01  -5.6861897e-01
  -8.4140205e-02  -5.7166818e-01
   4.6244985e-01  -1.3217527e+00
   6.8258674e-02   6.9645919e-02
  -1.6590464e-01  -9.8640800e-01
  -5.4887420e-02   1.5169096e-01
   1.2090768e-01   7.1820965e-01
  -2.7892782e-01   1.0408506e+00
  -2.2554444e-01   8.8783819e-02
   4.7740516e-01  -1.4797014e-01
   1.3258023e-01   9.3202010e-02
   1.9204801e-01  -8.6561545e-01
   3.0742035e-01  -8.7191405e-01
   4.2741263e-01  -6.5150189e-01
  -9.9430936e-02  -2.2958581e+00
   1.7966914e-01  -2.2441861e+00
   1.0939228e-01  -1.8052518e+00
  -3.8535566e-01  -2.8317936e+00
   2.0113070e-01  -8.0960835e-01
  -4.2682836e-01  -1.6604064e+00
   6.8282503e-02  -8.3750488e-01
  -6.4762807e-01  -1.6895502e+00
   2.7760150e-01  -7.3934903e-01
  -9.5304411e-02  -8.2047093e-01
  -2.9617431e-01  -6.0855432e-01
   1.8278853e-01  -4.0471809e-01
  -7.7209636e-02  -6.3812650e-01
   1.8401269e-01  -5.1412884e-01
  -5.4694238e-01  -3.1135642e-01
   4.3898749e-01   3.8616348e-01
   4.5256833e-01  -1.0375391e-01
   5.3717812e-01  -2.7937003e-01
  -6.1582055e-01  -5.4463564e-02
  -1.0867992e-01   8.3349047e-01
  -6.8818773e-02   9.1268571e-02
  -1.9177466e-01   1.8424313e-01
  -7.2412015e-02   4.6102199e-01
   5.2926790e-01  -4.9558764e-02
   5.1994888e-01  -5.8487760e-01
   1.6671528e-01  -1.0160043e+00
   4.5239699e-01  -5.3841122e-01
   5.5136385e-01  -4.9207815e-02
   4.7945460e-01  -3.3606610e-01
   3.5728289e-01   1.4762942e-01
   7.0392420e-01  -6.6460768e-01
   5.8683126e-01  -1.8110451e-01
  -4.6797934e-01  -6.6829020e-02
  -4.1407305e-01  -1.3435351e+00
   2.5615705e-01  -7.2342180e-01
  -2.2807385e-01  -5.8155647e-01
  -1.1061619e+00  -5.3995584e-01
   5.8471049e-01   1.3740090e+00
  -1.1815349e+00  -4.5180537e-01
   5.7795455e-01  -1.0077122e+00
  -2.3681849e+00  -1.2975993e+00
   3.4886622e-01   1.2190694e+00
   4.3494663e-01  -9.9040357e-01
  -2.6754570e-02   2.6825182e-01
   5.1678500e-01   8.0197468e-02
   1.1714908e-01   5.0626603e-01
  -4.6486407e-01  -1.1943879e-01
   1.4498254e-01  -5.1410018e-01
  -3.5832756e-01  -1.2377810e+00
   1.8128675e-01   1.1356223e+00
  -2.9184119e-01  -1.6053235e+00
  -1.4316465e-01  -1.4735136e+00
  -2.9880614e-01  -1.3643527e+00
  -1.6025803e-01  -1.3377678e+00
  -1.1719353e-01  -1.4525803e+00
  -1.3156734e-01  -1.3470012e+00
   2.6285240e-01  -6.4726602e-01
   3.3376749e-01   8.2946377e-03
   5.1803312e-01  -2.3568451e-01
   2.1645263e-01   6.1676563e-01
  -7.0536808e-02  -1.4437024e-01
  -8.8580776e-02  -8.0599673e-01
  -3.6165040e-01  -1.8124193e+00
   2.8986948e-01  -3.5927340e-01
  -2.6730700e-02  -2.1288171e+00
  -3.2550423e-01  -2.2727410e+00
   1.9147367e-01  -2.4413130e+00
   4.6878943e-01  -6.1605332e-01
  -2.4100933e-01   9.3492398e-01
   6.0467747e-02  -6.5653263e-01
  -8.7128003e-01  -1.2617476e+00
  -1.2077651e-01  -5.3788632e-01
   1.3123680e-02  -4.6501233e-01
  -5.8535518e-01  -1.7450302e+00
  -1.7143171e-01  -1.1815735e+00
   1.4707945e-02  -1.0111347e+00
  -2.2711570e-01  -1.1987750e+00
  -1.4017956e-01  -1.0806600e+00
   3.6912611e-02  -5.3219321e-01
   5.6773737e-01   3.0265416e-01
   5.0472423e-01   8.2508230e-01
   1.1632390e-01   3.6326132e-01
   8.9046817e-02   8.0141806e-01
  -1.2389409e-01   7.0195959e-01
   5.7086866e-01  -8.3199159e-03
   5.7075282e-01   2.6578407e-01
   3.9848705e-01   6.9949664e-01
   5.7035019e-01  -3.7605249e-01
   1.8262331e-01   2.1456212e-01
   5.8621305e-01   3.6363253e-02
  -6.9006998e-01  -9.1648608e-01
  -3.2315018e-01  -8.2466879e-01
  -1.5502133e-01  -7.7242875e-01
   1.0361048e-01  -6.3916599e-01
   2.3602697e-01  -1.8897791e-01
  -4.7151607e-01  -2.5183838e-01
   4.7527465e-01  -9.3249613e-01
  -7.6771039e-01  -6.7812104e-01
  -4.2771693e-01  -3.3193054e-01
  -4.6086019e-01  -1.0054014e+00
  -4.7963873e-01  -1.1337874e+00
  -6.8805363e-01  -8.0534451e-01
  -1.5979801e+00  -2.9578724e-01
  -5.0373394e-01  -6.7301146e-01
  -3.2861048e-01  -4.3265270e-01
   3.3836679e-01   3.0707508e-02
   1.8633142e-01  -1.1442705e-01
  -1.5373981e-01  -4.3196313e-01
  -7.3558900e-01  -5.9574494e-01
   1.0808165e-01  -2.4151879e-01
   2.4469852e-01  -4.6531317e-01
  -2.1443736e-01  -8.6375229e-01
  -4.2459206e-01  -1.0085679e+00
  -3.2960746e-01  -1.1424381e+00
   1.8059070e-01  -8.4107359e-01
   5.9304553e-01  -1.6381249e-01
   2.1354362e-01  -8.8011949e-01
   9.9050802e-01  -3.8000034e-01
   1.1650715e+00  -6.2483264e-01
   9.5610611e-01  -7.8327004e-01
  -2.4377661e-01  -6.0562729e-01
  -5.4567478e-01  -2.9615572e-01
  -4.6953214e-01   3.2461197e-01
  -2.6588902e-01  -6.3057334e-01
  -8.1584771e-02  -9.1381037e-01
  -5.1798101e-02  -1.0547336e-01
  -2.0822670e-01  -2.0515653e-02
   3.3038741e-01  -7.5000603e-01
   1.8431044e-01  -7.3149647e-01
  -4.5685589e-02   1.2301712e-01
   4.3609442e-01   1.4353912e-02
  -3.9103917e-02  -5.2893975e-01
   4.3045526e-01  -5.8353857e-01
   1.2751157e-01  -5.0530295e-01
   4.4251252e-01  -8.9780876e-01
   7.3930203e-01  -1.7728336e-01
   2.5813466e-01   6.6337761e-03
  -4.4760392e-01   3.2822107e-01
  -5.3029013e-01   3.9577135e-01
  -2.8553649e-01   5.7875021e-01
   2.6837204e-01  -2.6695899e-01
   9.3407135e-01  -4.0645253e-01
   9.3458613e-01  -1.1246788e+00
  -2.7809106e-01   1.4083186e-01
  -6.4753519e-01  -1.4847879e-01
  -3.4579789e-01  -2.1561376e-01
  -6.0161058e-01   3.6734746e-01
   2.5758331e-01  -4.3584856e-01
  -1.7197341e-01  -5.8383698e-02
  -5.2778641e-01  -2.5463661e-01
   4.4417556e-01  -6.1336971e-01
  -4.0215426e-01  -8.2260681e-01
  -3.5352085e-01  -3.9967876e-01
  -2.2049298e-01  -9.5140574e-01
  -8.2461406e-01  -7.9257004e-01
  -5.7503815e-01  -9.5018616e-01
  -5.8435580e-01  -5.0834353e-01
  -1.1226327e-01   1.4336536e-01
  -4.9699436e-01   1.0857899e+00
  -3.8290267e-02   2.8232067e-01
   1.9233755e-01  -1.2669873e-01
  -8.1485041e-02  -4.9978272e-01
  -1.8096903e-01   2.5830544e-01
  -6.0505151e-01   8.8887262e-01
  -1.3071632e+00   1.0435260e+00
   4.3920329e-01  -4.7662706e-01
   1.1734459e+00  -6.7302198e-01
   1.3523295e+00  -9.7874462e-01
   1.7137765e+00  -1.1025345e+00
   1.0357869e+00  -6.3730400e-01
  -1.2448685e-01  -1.3301358e+00
   6.5570385e-01  -2.6765640e+00
   3.4055240e-01  -2.3637111e+00
   1.8897958e-01  -1.3609896e+00
   1.7075703e-01   7.2281451e-02
   7.5188914e-01   1.1281138e+00
   1.1054700e+00   1.8073792e+00
  -2.8011580e-02  -4.4212213e-01
  -6.5983832e-01   2.7690506e-02
   1.3856452e-01  -1.7841746e+00
  -3.9943543e-01  -7.3327230e-01
   4.6482301e-02  -1.0509405e+00
   1.6383047e-01  -1.7182721e+00
  -6.6960399e-03  -1.2486786e+00
   2.0126917e-01  -1.5575263e+00
   1.1868831e-01  -2.1065653e+00
  -9.3284661e-01  -4.5760294e-01
  -4.9976447e-01  -8.6302322e-01
  -5.4730236e-01   9.9411059e-02
  -4.2944970e-01   5.6500778e-01
  -3.7884228e-01   8.4261748e-01
  -7.3558819e-01  -4.6575486e-01
   2.4889190e-01  -7.0874866e-01
  -5.3864590e-01  -4.4145491e-03
   2.2797483e-01  -6.9737532e-01
  -1.9476408e-01  -5.3956813e-01
  -2.0321878e-01  -5.7207072e-01
  -7.2471582e-01   3.3877357e-01
  -2.2257205e-01  -1.2807876e+00
   3.0984404e-01  -1.9333334e+00
  -5.6838334e-02  -2.0789817e+00
   9.9414008e-02  -2.2127572e+00
   5.6545804e-01  -1.3702788e+00
  -3.5586193e-01  -5.7830333e-01
   7.5401023e-01  -1.2025755e+00
   1.2467144e-01  -1.4742232e+00
   7.5087904e-01  -1.1513113e+00
  -4.8938445e-02  -1.0905393e+00
   7.9767404e-01  -6.6107100e-01
   5.1441690e-02   7.2204025e-01
   8.2039496e-02   4.1152776e-01
  -2.4922646e-01  -2.0618492e-01
  -4.1919635e-01  -8.5021047e-02
  -1.8693451e-01   2.5352017e-01
   1.9018726e-01  -5.5114410e-01
   5.3252037e-01  -4.5135857e-01
   2.7975426e-01  -8.9238965e-02
  -5.4607794e-01  -8.9852427e-01
  -2.4380889e-01  -4.0302648e-01
   2.4822626e-01  -4.4752749e-01
  -1.9707357e-01  -1.0205710e+00
  -7.9713827e-02  -8.7422492e-01
  -4.5162311e-01   1.1532416e-01
  -1.8182192e-01  -9.5824665e-01
   8.1141125e-02  -9.8205853e-01
  -1.9835928e-01  -9.7306947e-01
   4.9085135e-01  -6.4485259e-01
   3.2949882e-01  -6.0043317e-01
   7.5436848e-01  -1.0978894e+00
   6.3256411e-01  -4.3806449e-01
   5.0890574e-01  -3.3370458e-01
   4.2910552e-01  -1.2459486e-02
  -1.4032778e-02  -4.1167768e-01
  -1.6866518e-01  -2.0827753e-01
   6.4025010e-02   2.8698420e-01
  -1.5920414e-01   4.7389360e-01
  -3.5020799e-01  -3.4919562e-01
  -2.0868821e-01   1.8101506e-01
  -8.6804597e-01  -3.3505860e-01
  -5.9416479e-01  -4.8386492e-01
  -2.0509596e-02  -8.6548886e-01
   3.5246418e-01  -1.6186778e-01
   1.0250734e+00  -3.3059573e-01
  -5.3186612e-01  -2.1471017e-01
  -4.6395776e-01   3.3962113e-01
  -3.0033620e-01  -3.0363164e-01
  -4.1632653e-01   5.1283091e-02
  -3.6948166e-01   3.7500645e-01
   6.7813750e-02  -9.2857065e-01
  -1.5189946e-01   1.7919050e-01
   2.0113914e-01  -7.7323692e-01
   1.5608862e-01  -6.1359075e-01
  -1.2104851e-02  -9.6787170e-01
   3.2721784e-01  -5.5753362e-01
   2.2748078e-01   1.7714462e+00
   3.1460861e-01  -2.1713222e-01
   1.8800868e-01  -7.4811015e-01
  -7.2194071e-01  -6.7235479e-01
   1.4164769e-01  -9.3037231e-01
  -5.7018919e-02   9.5225065e-01
  -6.9558445e-01  -4.0297027e-01
   4.6733248e-01  -3.9294439e-01
   1.2840340e-01  -1.2211753e+00
  -6.5726950e-04  -7.0212717e-01
  -2.1105369e-01  -1.0688476e+00
  -2.6851518e-01   1.5792853e-01
  -4.0854866e-01  -2.5228498e-03
  -4.1156650e-01   2.0867057e-01
  -4.0796585e-01   3.7205548e-01
  -8.6410030e-01   4.5592565e-01
  -8.6089269e-01   1.9441145e-01
  -7.4653268e-02   5.4570882e-01
   1.2593841e-01  -7.6160819e-01
  -2.4675231e-01  -7.4865258e-01
   1.0390727e+00  -2.2034071e+00
   4.7837757e-01  -2.0790201e+00
  -3.5343722e-01  -1.3832000e+00
  -1.0492381e-01  -1.8114542e+00
   7.5390870e-02  -1.3310232e+00
   2.7831287e-01  -2.7576992e-01
   1.7631017e-02  -1.2201315e+00
   6.3553242e-01  -1.7010155e+00
   5.2011008e-01  -1.1104222e+00
   8.3098979e-01  -1.5836066e+00
   5.5796251e-01   1.4008742e+00
  -1.9492131e-01   2.2816202e-01
  -2.9868255e-01   1.0392266e+00
  -5.5181353e-01   9.8241368e-01
  -3.5663046e-01   1.3722637e+00
   1.9336613e-01   9.1465107e-01
  -1.4496488e-02  -2.4157547e-01
  -1.0695388e-01  -1.6820637e+00
   9.0346123e-01  -2.0744892e+00
   6.5583562e-01  -2.3004934e+00
  -5.1398725e-01  -1.7314494e+00
  -5.4494137e-01  -1.2085968e+00
  -1.9422742e-01  -1.5857483e+00
  -1.4299343e-01  -5.9439351e-01
   3.0540748e-01  -1.0965467e+00
   5.1826623e-01  -1.7498412e+00
  -2.1465153e-01  -1.1226275e+00
  -1.3967808e-01   3.8389433e-02
  -6.0877293e-01  -5.4665250e-02
  -6.6563544e-01  -6.1937449e-02
  -7.5346936e-01   1.0679864e-01
  -5.1560527e-01   2.9632006e-01
  -2.0013470e-01   3.7617052e-01
   2.4916381e-01  -1.2877844e-01
   6.8514774e-01  -4.0472728e-01
   5.4542082e-01  -4.5714687e-01
   6.1467259e-01  -1.9291590e-01
  -7.9954301e-01  -3.6959500e-01
   2.7103021e-01  -1.9827984e-01
  -2.0821869e-01   5.2404585e-02
  -4.5806283e-01   5.6925587e-02
   4.0509023e-02  -1.8189524e-01
  -4.8173193e-01  -1.0476533e+00
  -2.0868105e-01  -1.0581698e+00
   6.3008782e-01  -1.1306597e+00
   4.4629400e-01  -8.2617528e-01
   1.5572073e+00  -1.7115231e+00
   3.9693344e-01  -3.7765634e-01
   2.2213576e-01  -3.1759153e-02
   2.4598787e-01  -6.8956579e-01
   1.5527140e-01  -6.2335585e-01
   2.3613465e-01  -5.8786956e-01
  -1.1495458e-01  -6.1485507e-01
  -8.5450341e-02  -8.7920423e-01
  -8.4724506e-03  -8.7699681e-01
  -1.8477094e-01  -5.6304863e-01
  -8.6281481e-01  -1.1817966e-01
  -2.1809474e-02   3.9232916e-01
   3.2041762e-01   5.7426631e-02
   1.2370420e-01   3.9948880e-01
  -1.0425623e-01  -7.3524146e-02
   2.8265953e-01  -5.4862759e-01
   4.3085727e-01  -4.5628488e-01
   2.5351102e-01   8.3387323e-01
  -5.4632491e-01  -4.0643233e-01
  -1.1502028e+00  -2.0181521e-01
   1.7336050e-01  -8.7481875e-01
   4.3171218e-01  -3.0347790e-01
   1.1823338e-01  -4.6322537e-01
   5.3522044e-01  -5.2847165e-01
  -5.4412992e-01  -6.7165657e-01
   1.9679712e-01  -6.9146160e-01
  -1.9368939e-01  -9.4091863e-01
  -1.5000592e-01  -8.1547693e-01
  -1.5605459e-01  -6.1387761e-01
   1.0340727e+00  -7.0302163e-01
   1.3730644e+00  -6.5509095e-01
   7.3299888e-01  -8.0204147e-01
   6.3254392e-01  -4.2104387e-01
   7.3236072e-02   2.0931549e-01
  -5.1023017e-01   1.8372789e-01
   1.2207305e-01  -7.1804116e-01
   5.3321799e-01  -4.1160775e-01
  -3.2530563e-01  -2.2530890e-01
  -4.0539685e-01  -1.0124048e+00
   1.3878740e+00  -1.0750265e+00
   3.5899455e-01  -1.3052123e+00
   1.1027615e+00  -8.8532682e-01
  -1.6619237e+00   9.5655424e-01
   4.4937663e-01  -8.9333136e-01
  -1.8925363e+00   1.7508885e+00
  -1.9012084e+00   2.2429194e+00
  -6.1263358e-01  -4.1671391e-01
  -4.9097919e-01  -2.3447929e-01
  -1.0055091e+00  -4.7922167e-01
  -1.1059281e+00  -9.4256595e-01
  -3.7568661e-01  -4.6714573e-01
   2.4252490e-01   4.7891856e-02
  -3.0717727e-02  -8.5474846e-02
   1.7496669e-01   5.5024415e-01
  -3.6688131e-02   3.6177058e-01
  -3.9118735e-01  -1.3302642e-01
  -6.9341466e-01  -9.8932749e-01
   3.8180964e-01  -3.7782313e-02
   4.5908167e-01   5.9467981e-01
  -4.9334466e-01  -7.1714450e-01
  -2.4073029e-01  -1.1256501e+00
  -2.6144662e-01  -5.9329159e-01
   5.1750323e-01  -6.4165422e-01
   4.7964250e-01  -7.9883480e-01
   9.0312185e-01  -6.5110425e-01
   5.3340237e-01  -1.2802203e-01
   9.4260038e-01  -4.0854967e-01
  -1.1804209e+00   5.0613057e-02
  -8.3771068e-01   5.4737854e-02
  -1.9372848e-01  -4.0408394e-01
  -4.1431569e-01  -5.1184639e-01
  -2.7160189e-01  -5.5451495e-01
   4.2562203e-02  -1.8001673e-01
  -5.5033098e-01  -8.4315749e-01
   3.4586870e-02  -7.4982152e-01
   3.7976489e-02  -9.3230254e-01
   3.8000741e-01  -9.3615612e-01
   6.0146758e-02  -1.3069486e+00
   1.4897149e-02  -9.4277756e-01
   2.9413983e-01  -1.6928623e+00
   1.7186199e-01  -1.0018965e+00
  -8.6735136e-02  -1.1613997e+00
   3.7242675e-01  -3.9507779e-01
   2.4478520e-01  -1.0768349e+00
   8.6770947e-01  -3.9737197e-01
   2.0286439e-01  -5.8257291e-01
   8.1087928e-01  -7.4491502e-01
   1.0505608e+00  -5.8775744e-01
  -7.3881395e-01  -1.0014475e+00
  -1.9654559e-01  -6.5903233e-01
  -5.4381441e-01  -3.3317894e-01
  -6.6999936e-01  -8.4426320e-01
  -1.1644642e+00  -1.3237997e+00
   5.0443928e-01   1.1444328e+00
  -2.2879962e-01  -5.8808863e-01
  -4.8845751e-01  -9.3191143e-01
   1.2987957e-01  -2.4148287e-01
   5.6333012e-01  -4.3245571e-01
   1.1064637e-01  -7.0679022e-01
  -3.4620648e-01  -8.2563217e-01
  -1.0273571e-01  -1.0326078e+00
  -4.4133883e-02  -6.0241480e-01
   2.2600099e-01  -4.6653200e-01
   5.9037914e-01   3.3830485e-02
   7.2063652e-01  -3.9902993e-01
   5.6336330e-01  -3.7225075e-01
   6.4734698e-02  -6.0674175e-01
   1.1882261e+00  -7.8676017e-01
   2.7758174e-01  -1.8687539e+00
  -3.1633665e-01  -2.0529149e+00
   1.6634844e-01  -1.7684944e+00
   1.9144042e-01  -1.4727432e+00
  -5.0254795e-02  -1.5453572e+00
  -3.2982645e-01  -8.1491697e-01
   4.6971747e-01  -1.4800167e+00
  -1.1392369e+00   8.7225920e-01
  -5.7988512e-01   1.5253794e+00
   1.4346119e-02  -2.3938189e-01
   3.6844041e-01  -1.4903633e+00
  -2.6056080e-01   3.2116904e-02
  -9.9160786e-02   6.7982467e-01
  -4.4758741e-02   7.1213532e-01
   4.0258017e-02   4.9161321e-01
  -2.1069498e-01  -2.1181538e-01
  -4.0587249e-01  -1.4935838e-01
  -2.2600428e-01   2.1990215e-01
   2.5164297e-01  -5.3952148e-01
   5.7643972e-01  -3.8150516e-01
   2.8954550e-01  -6.2169401e-02
  -4.1071795e-01  -9.5253835e-01
  -1.9989838e-01  -4.3606510e-01
   2.9438926e-01  -4.1545142e-01
  -6.5584523e-02  -1.0453561e+00
   2.9963258e-02  -8.8401326e-01
  -4.6604192e-01   4.5748986e-02
  -5.5455396e-02  -9.8329864e-01
   2.0657008e-01  -9.7116633e-01
  -7.0631801e-02  -9.9978143e-01
   5.6601244e-01  -5.8162590e-01
   5.3646476e-01  -1.4668184e+00
  -2.0812480e-01  -1.6644365e+00
  -1.4678389e+00  -3.4279932e-01
  -2.3230059e+00  -1.2043459e-01
  -1.9584771e+00  -6.2761394e-01
   1.3899182e-01  -3.4050219e-02
   2.6690420e-01   1.5141366e+00
   9.4111078e-01   1.2401645e+00
  -1.6093283e-01  -5.9751127e-01
  -1.4626092e+00   5.2428442e-01
   1.3092873e+00  -2.0787473e+00
  -1.6836730e+00  -5.1373922e-01
   5.8738630e-03  -3.0507452e+00
   1.3921427e+00  -1.5926982e+00
   3.2294084e+00  -1.7573417e+00
   3.0841620e+00  -1.9041242e+00
  -2.2931094e+00   4.0313289e-01
   6.5342519e-01  -1.8117014e+00
   9.3292876e-01  -6.8217294e-01
   4.1960223e-01  -9.8147439e-01
   1.3493776e-01  -1.6351270e-01
   4.5677270e-02  -3.2118506e-01
   2.1638261e-01  -3.1106495e-03
   5.3470203e-01   4.1000540e-01
   1.1064465e-01  -4.3290642e-01
  -4.2504502e-02  -6.2294009e-01
  -2.4219523e-01  -6.4914701e-01
   2.2512359e-02  -2.0872235e-01
   2.6148093e-01  -7.4999903e-02
  -1.3048889e-01  -4.5201608e-01
   6.7841433e-02  -5.8428003e-01
  -9.6667092e-01  -2.6744174e-01
  -7.1615906e-02  -7.0768636e-01
  -5.1215192e-01  -1.9477296e-01
  -2.1269388e-01   1.1538978e-01
  -3.5848186e-03   6.5126788e-01
  -5.6480397e-01  -4.0312341e-02
  -5.7489920e-01  -1.3396238e-01
  -4.3785726e-01   2.2973163e-01
  -2.3117632e-01   1.8487914e-01
  -4.0824251e-01   1.0178387e-01
  -1.4341704e-01   8.9515399e-04
  -1.5268422e-01   1.0885580e+00
   8.4177983e-02   2.2893769e-01
   3.5882579e-01   5.2905128e-02
  -2.8319457e-01  -7.3460974e-01
   3.8569409e-02  -1.1970387e+00
  -2.1640248e-01  -7.9750249e-02
  -1.2626603e-01  -6.0962300e-01
   1.5032654e-01  -7.4307979e-02
   3.1930923e-01  -3.4198839e-01
   2.7968197e-01  -8.4263005e-01
   3.0400755e-02  -1.4138346e+00
   6.2979544e-01  -1.3451200e+00
   3.6791931e-01  -1.2302037e+00
   3.1513319e-01  -9.1007972e-01
  -3.6151931e-01  -1.6281906e+00
   5.6926102e-02  -3.2228235e+00
   3.4552501e-01  -2.9653804e+00
   3.9498029e-01  -2.2985415e+00
   1.6024500e-01  -1.8585989e+00
   4.5853424e-01  -1.2975572e+00
  -1.4579520e-02  -6.7156108e-01
  -2.2455400e-01   1.6864087e-01
  -9.7904254e-01  -3.3509079e-01
  -5.8754105e-01   4.3453432e-02
  -4.1640435e-01  -1.9566214e+00
  -3.7718207e-01  -2.2954112e+00
   9.8579632e-01   1.8690465e+00
  -1.0519884e+00  -1.1817698e+00
  -2.6870033e-01   3.1314852e-02
   6.9185349e-01   4.8276096e-01
   5.9414251e-01  -8.8464124e-02
   3.8693782e-01  -1.2027189e+00
   2.0657080e-01  -1.3212668e+00
  -1.1380486e-02   4.3460976e-01
  -1.4248412e-01  -6.2353433e-01
  -5.5363389e-01  -1.2512805e+00
   2.7067007e-01  -2.4898128e-01
   6.2556372e-01  -2.8957142e-01
   3.0623471e-01   2.1190386e-01
   2.0794008e-01   2.1618287e-01
  -5.0374520e-01  -7.4138889e-01
  -4.7306231e-01  -7.2091805e-01
  -2.1628527e-01  -1.1962610e-01
  -4.1195128e-01  -1.0458392e+00
   3.1932185e-01  -3.3318941e-01
   1.4392502e-01  -4.8871526e-02
   4.3888710e-01  -1.6605480e-01
  -2.6263308e-01  -2.4858376e+00
   3.2879915e-01  -1.7226238e+00
   5.2047963e-02  -2.1254160e+00
  -1.2145462e-01  -8.3796890e-01
  -3.8230817e-01  -1.1415818e+00
   6.6323733e-02  -7.5585558e-01
   6.4824086e-01   3.7326310e-01
   5.3387056e-01  -1.9698136e+00
  -6.0888624e-01  -5.1970800e-01
  -6.0550853e-02  -2.8504357e-01
  -1.2832478e+00  -2.5555900e+00
  -9.3333054e-01  -1.6728691e+00
  -3.6885662e-01  -1.0032323e+00
   2.2824635e-01   4.0729830e-01
  -6.0629605e-01  -1.8911433e+00
   8.7205608e-01  -2.2989719e+00
   5.2138953e-01  -1.8466065e+00
   1.0964165e+00  -1.6684079e+00
   2.8017326e-01  -2.4068635e+00
  -8.0738635e-02  -9.9965115e-01
   9.1975530e-02  -2.9724156e-01
  -5.5730352e-01   2.1731825e-01
  -1.4257420e-01  -8.1013375e-01
   9.3458607e-01   1.1661768e+00
   1.4283964e-01  -6.3975555e-01
   3.5444301e-01  -1.3561018e-01
   6.6920653e-01   2.7174609e-01
   6.1619702e-01   8.4677285e-01
   8.5284126e-01   5.9064222e-01
  -3.0641761e-01  -2.4839803e-02
  -6.8355923e-01  -1.5743195e+00
  -9.5941034e-01  -2.1371015e+00
  -9.3208553e-01  -2.0283855e+00
  -5.4136288e-01  -2.7592670e+00
  -1.6245250e-01  -1.9130979e+00
  -2.5393042e-01  -1.5709785e-01
  -3.2782655e-01  -1.3206590e+00
  -4.1168556e-01  -1.5213098e+00
  -4.4674584e-01  -1.4535283e-01
   3.6322830e-01  -1.2190720e+00
  -2.8022549e-01  -1.9366072e-01
   4.1035556e-02  -1.4904975e+00
  -2.1758102e-01  -1.3054647e+00
   3.2296175e-01  -1.6833602e+00
   2.7058004e-02  -1.8813326e+00
   7.7249924e-02  -2.4612739e+00
  -1.0068651e-01  -1.1581926e+00
   1.5695382e-01  -1.1207273e+00
   3.9443058e-01  -1.7474203e-01
   5.5514225e-01  -4.0356683e-01
   5.0884148e-01  -6.6732072e-01
   2.9559511e-01  -7.2448344e-01
  -4.2570431e-01  -8.5389457e-01
   5.4684885e-02  -1.4617677e-01
   8.8196000e-01   5.8142705e-01
  -4.4079049e-01  -7.1299500e-01
  -5.0427809e-01  -5.9755248e-01
   5.9495137e-02   6.9448829e-01
   4.6854534e-02  -4.4501403e-01
  -4.8610314e-01  -8.3527385e-01
  -4.0603612e-01  -1.1009523e+00
   4.4477860e-02  -3.6814977e-01
   4.2504067e-01   5.5910559e-01
  -1.3927091e-01  -6.3798903e-01
  -3.1818546e-01  -6.6078872e-01
   3.8667447e-01   4.8310254e-01
   8.2118098e-01   5.0754974e-01
  -5.7196880e-01  -7.6954501e-01
  -5.2686454e-01  -9.1416677e-01
  -4.7045177e-01  -6.9534552e-01
  -1.2583273e-01  -7.9785492e-01
  -1.1333852e-01  -9.1646059e-01
   8.6142453e-01  -1.1032381e+00
   7.2040462e-01  -5.5323143e-01
   2.2662723e-01  -9.8083738e-01
  -1.0321644e+00  -6.9092202e-01
   2.1046506e-01   5.6951365e-02
   1.1089170e-01  -1.6809717e-01
  -9.2715055e-01  -8.6731422e-01
  -6.7712775e-01  -2.0846204e-02
   1.1983683e-01   1.5113731e-01
  -1.0178070e+00  -1.3758568e+00
   7.5355861e-01  -3.7831555e-01
  -3.6758059e-01  -1.2718301e+00
  -8.5836731e-01  -4.1851400e-01
  -2.2307709e-01  -3.5649519e-01
   7.4135076e-01   3.2259942e-01
  -7.9716573e-01  -7.1856321e-01
  -4.6784045e-01  -7.6473231e-01
  -3.9098432e-01  -2.9850745e-01
   1.5427864e+00   3.1613170e-01
  -5.4511226e-03  -1.0502267e+00
   3.4934885e-01  -1.4545777e+00
   4.2220432e-01  -1.8609131e+00
   2.5142738e+00   2.6929922e-01
  -1.2638529e+00  -2.0688576e+00
  -1.5864618e-01  -1.5215566e+00
   3.4659543e-01  -8.2539752e-01
   1.7139340e-01  -3.9085794e-01
   3.8348833e-01   4.3810824e-01
   3.6412621e-01   5.5738406e-02
   3.5720614e-01   2.4288768e-01
  -1.0251632e+00  -1.4592732e+00
  -1.3317847e-01  -4.4423405e-01
   4.1512744e-01  -9.1326920e-01
   3.7468949e-03  -1.7964100e+00
   9.4346737e-01  -1.8288127e+00
   8.5908102e-01  -1.8928113e+00
   2.6459029e-01  -1.5031464e+00
  -5.9294555e-01  -1.1274309e+00
  -6.9949792e-01  -7.8731228e-01
   2.3762468e-01  -5.4564398e-02
  -6.3129598e-02  -5.4213796e-01
  -4.1003342e-01  -4.9303801e-01
  -1.2475822e+00  -2.1802259e-01
  -1.5969082e-01   3.0174204e-01
  -2.2012183e-01  -4.1542904e-01
   2.3458622e-01  -2.0771225e-01
   1.5046397e-01  -1.4132003e-01
  -3.6963838e-02  -4.8176529e-01
  -1.4582149e-01  -8.3912824e-02
  -1.6888644e-01  -7.8094176e-01
  -4.4691343e-01  -3.8748797e-01
  -5.2377804e-01  -5.1853921e-01
   5.8879411e-01  -4.2967727e-01
   4.6134623e-01  -4.4062571e-01
  -7.4152469e-02  -2.1045317e-01
  -3.0399387e-01  -7.7142514e-02
   8.3421869e-01  -1.9095691e-01
   7.0256407e-02  -5.9444346e-01
   2.9727579e-01  -2.4511820e-01
   1.3115675e-01  -3.2859301e-01
   5.5980622e-01  -3.7937647e-01
   3.6827252e-03   8.1299564e-01
   2.2057417e-01   1.0779631e+00
   2.7191396e-01   9.7509857e-01
   2.9126505e-01   5.4633058e-01
   4.6444059e-01   6.1884095e-01
   5.9919663e-01   8.1282693e-01
   4.1353693e-01  -4.6200908e-01
   2.9362292e-01  -1.5511304e-01
  -1.4115644e-01  -4.9299856e-01
  -3.0216003e-01  -8.8310764e-01
  -5.1114062e-01  -1.0786338e+00
  -5.1093943e-01  -8.4882071e-01
  -4.5216907e-01  -1.2426560e+00
  -3.4057620e-01   4.8480276e-02
   2.4247364e-01  -8.8972383e-01
  -2.1261812e-01  -1.5247950e+00
   4.3690671e-02  -2.1364242e+00
  -3.7363738e-01  -1.5511538e+00
  -2.5304564e-01  -9.8906973e-01
  -4.5933944e-01  -7.3892062e-01
  -3.6356001e-01  -3.8493354e-01
   1.2593060e-01  -4.6100458e-01
   2.4930126e-01  -2.4409765e-01
   2.6153316e-01  -4.3115283e-01
   1.1992286e-01  -7.5176634e-01
  -5.5766503e-01  -6.9912141e-01
  -9.8642857e-01   1.0892913e-01
   2.0986793e-01  -1.3265875e+00
  -3.6134822e-02  -1.8452049e+00
  -4.1285599e-02  -1.2537328e+00
  -2.0482105e-01  -9.5565709e-01
   8.1053116e-03  -8.7343067e-01
  -2.8405919e-01  -1.4367719e+00
   3.6155183e-01  -1.0852765e+00
   7.7670928e-01  -1.0750549e+00
   7.3493969e-01  -1.5434373e+00
   3.3847742e-01  -1.3385560e+00
   2.7800570e-01   6.9480070e-01
  -3.6269946e-01  -3.9512653e-01
  -5.8871734e-01  -1.3731027e-01
  -2.7726752e-01  -6.8992422e-01
  -1.5508156e-01  -1.3322123e-01
   8.9317709e-01  -7.1283123e-01
   2.1463316e-01   1.4991165e-01
  -4.7663791e-01   5.6145906e-01
  -1.7083801e-01   3.5072432e-01
   9.7894960e-02   3.9746985e-01
  -3.2171873e-01  -1.0586593e+00
   1.3444719e-01  -1.1200386e+00
   9.3993062e-02  -1.0561882e+00
   2.4078751e-01  -1.4821613e+00
   8.9454830e-02   1.7923195e-01
   3.1056703e-01  -1.3052136e+00
  -4.2809112e-02  -1.1510659e+00
  -6.7210258e-01  -1.4264296e+00
  -6.4459945e-01  -1.1291231e+00
   2.1842447e-01  -4.3445154e-01
   5.4676047e-01  -1.4175905e-01
   5.2211383e-02  -3.7541174e-01
  -1.0745077e-01  -2.4399468e-02
   5.1508461e-03  -4.6862124e-01
  -8.7944103e-01  -6.5503836e-01
  -5.6226346e-02  -6.7872897e-02
   1.8100372e-01  -7.2373124e-01
   3.0295629e-01  -9.4340001e-01
   4.4524449e-01  -8.4011093e-01
   3.1809891e-02  -9.6266078e-01
  -1.7748392e-01  -5.6309756e-01
   4.0884500e-01  -5.1359162e-01
  -2.2996540e-01  -7.3418824e-01
   6.5816564e-01  -8.3967635e-01
  -8.8258568e-01  -9.8761132e-01
   8.4209209e-01  -5.0461246e-01
  -9.6148575e-02   1.3168185e-01
  -4.6363592e-01  -7.4487800e-01
  -3.7228965e-01  -3.5471873e-01
   2.3145201e-01  -4.6984953e-01
   2.4260423e-01  -2.4687865e-01
   1.9413128e-01  -3.7265589e-01
   1.7712051e-01  -7.8334594e-01
  -5.1556004e-01  -7.2078370e-01
  -1.0005521e+00   1.1583299e-01
   1.5487257e-01  -1.5128046e+00
  -3.6727268e-02  -1.8526284e+00
  -3.6709346e-02  -1.2622292e+00
  -1.6443991e-01  -9.7869356e-01
   1.0962480e-02  -8.8062035e-01
  -3.0000775e-01  -1.4365710e+00
   2.3508475e-01  -1.0371078e+00
   6.9630250e-01  -1.0492187e+00
   7.1573033e-01  -1.5455250e+00
   3.2780988e-01  -1.3422005e+00
   3.4292419e-01   8.4823102e-01
   4.5909581e-01   4.6605433e-01
   3.4953762e-01   7.3845366e-01
  -2.6455128e-01  -1.9981782e-01
   5.4524568e-02   1.9966556e-01
  -5.6595848e-01  -1.8897055e-01
  -5.7891942e-01   7.3646213e-02
   4.6846553e-01  -1.9610045e-03
  -5.4532183e-02  -1.5826505e+00
  -8.8817057e-01  -2.0935793e+00
  -3.6272134e-01  -3.5577131e-01
  -2.8879753e-01  -7.6201246e-01
  -1.3242634e-01  -8.3956053e-01
  -3.3130065e-01   1.0006585e-01
   5.5977680e-01  -3.2089358e-01
   9.4326621e-01  -6.7583455e-01
   6.4625081e-01  -1.0237026e+00
  -5.1628713e-01  -1.9361550e+00
   1.5982339e-01  -1.0606209e+00
   1.6739767e-02  -2.3113886e+00
   4.3567631e-01  -2.6420521e+00
  -5.4035574e-01  -2.3375088e+00
  -1.1368667e+00  -7.3934684e-01
  -1.3611029e+00  -7.3791439e-01
  -1.2773263e+00  -3.0125664e-01
  -2.0838746e-01  -7.5321408e-01
   9.4983685e-01   7.6220253e-01
  -3.0239266e-02  -9.8311150e-01
   9.1837913e-01  -7.0577477e-02
   8.7903357e-01  -9.3326754e-01
   8.4323611e-01  -1.7948995e+00
  -1.7387581e-01  -1.6531975e+00
  -1.0343477e-01  -1.8590413e+00
  -4.8270292e-01  -1.3125998e+00
   9.7111690e-01   1.6902782e-01
   3.4243546e-01  -1.1119169e+00
   2.4188437e-01  -1.3036897e+00
  -5.5971666e-02  -8.5791091e-01
  -2.2807492e-01  -1.1480332e+00
  -3.2427020e-03   3.8180018e-01
  -2.0198437e-01  -4.6712718e-01
   1.4670733e-01   1.6688656e-01
   2.0393022e-02  -7.4483287e-01
  -3.4690676e-02  -5.0441865e-01
   2.1177713e-01  -1.3504346e+00
  -1.3895974e-01  -7.1950749e-01
  -4.8894708e-01  -9.2514753e-01
   1.3387386e-01  -2.8951410e-02
   2.6493550e-01   1.1395548e-01
   7.4244359e-01   2.1743231e-01
  -2.5301836e-01  -6.8678485e-01
  -4.6895499e-01  -2.6503424e-01
  -1.5197340e+00  -5.2246278e-01
   1.2814000e-01   1.5659505e+00
   2.1616484e-01  -9.4892753e-01
   1.7814388e-01  -1.5813124e+00
   1.8584567e-01  -1.6179155e+00
   5.1148459e-01  -1.7112292e+00
  -3.1500193e-03  -1.5311720e+00
   2.9078544e-01  -1.2115548e+00
  -1.0714142e-01  -1.5973997e+00
   1.8912852e-01  -1.8979335e+00
  -1.8399097e-02  -1.0020410e+00
  -2.6060496e-01  -3.1116119e-01
   2.3217361e-01  -7.8458983e-01
  -6.4454219e-02  -4.2115942e-01
  -1.6267371e-01  -5.9075794e-01
  -3.6621432e-01  -1.8540906e-01
  -3.0485193e-01  -8.6102891e-01
  -7.2517220e-01  -8.7810978e-01
   4.3251301e-02  -5.9013475e-01
  -5.9422708e-01  -4.5927462e-01
  -4.7208617e-01  -2.7407710e-02
  -3.5687332e-01  -9.4454700e-02
  -3.3401361e-01   2.7827719e-02
   6.8575585e-01  -7.8038978e-01
   1.9215912e-01  -5.5572691e-01
   6.5749820e-01  -7.6617662e-01
   1.1942421e+00  -9.8620466e-01
   3.3069719e-01  -1.9188644e-01
   3.2379328e-01  -3.2324685e-01
   1.3584798e+00  -2.8846711e+00
   7.2979240e-01  -1.5492280e+00
   9.7080904e-01  -8.1349724e-01
   6.3537115e-01  -5.4839244e-01
   5.5616514e-01  -4.5405194e-02
  -3.2259540e-01  -1.3844186e-01
   5.2416247e-01  -3.7749338e-01
   3.6310486e-01  -7.0938275e-01
   6.7492554e-01  -1.3853542e-01
  -4.1130773e-01  -4.7785629e-01
  -6.5335651e-01  -2.6968589e-01
  -7.7030803e-01  -6.2858924e-01
  -5.7947104e-01  -8.8873401e-01
  -2.2361544e-01  -5.4440776e-01
  -5.7812395e-01   2.3155878e-01
  -4.1166108e-01  -6.2002437e-01
  -6.9515303e-01  -2.0184147e-02
  -8.4851997e-01   3.4182635e-01
  -3.1869818e-01  -1.7073313e-01
   9.9774866e-01  -7.3558750e-01
   9.5656610e-02  -2.5479087e+00
   5.9280842e-02  -1.6801022e+00
  -5.0256803e-01  -1.8054982e+00
  -5.9634896e-02  -1.5814637e+00
   3.8814592e-03  -1.2974842e+00
  -1.4263987e-01  -1.2031577e+00
  -5.3894150e-01  -5.5047919e-01
   2.7372338e-01  -1.3254475e+00
  -4.5675348e-02   2.8344574e-03
   1.6857558e-01  -1.3155271e+00
  -3.0940688e-01   2.0854639e-01
   1.5028808e-01  -7.5611691e-01
   4.0345475e-02  -2.7771932e-01
  -1.5452766e-01   3.1087116e-01
   7.4122102e-01  -5.1203548e-01
  -7.3087325e-02  -6.3204689e-01
  -6.8149396e-01  -6.5252125e-01
  -2.7580419e-01  -1.8125052e-01
  -7.0490807e-01   3.6234742e-02
  -5.8669406e-01   1.9342219e-01
  -1.0036944e-01   2.5683596e-01
   4.1243436e-02   5.0241229e-01
   7.8979942e-01  -1.2655389e-02
   7.5853226e-01  -6.6677569e-01
   5.2486876e-01  -7.2362556e-01
  -3.7632019e-01  -4.3402867e-01
  -9.3093576e-02  -4.5762372e-01
   7.3667026e-01  -7.6607999e-01
   1.0882805e+00  -8.6704235e-01
  -4.7039582e-01   6.1109956e-01
  -7.6108862e-01   5.5571216e-02
  -6.9977598e-01   7.1554221e-01
   1.1254746e-01  -8.3092860e-01
  -7.0690398e-02  -4.8662140e-01
  -1.0477065e-01  -2.6986945e-01
  -1.1630134e-01  -4.6148202e-01
   3.3481054e-02  -6.1338471e-01
  -2.3399179e-01   1.5045188e-01
   8.3356431e-02  -8.8189365e-01
   5.9772595e-02  -1.3377493e+00
  -1.5772881e-01  -9.6940374e-01
   2.5951874e-01  -1.5617919e+00
   2.4111633e-01  -1.1184306e+00
  -5.3102641e-01   2.8423090e-01
  -2.8638680e-01   1.3486928e-01
  -5.1518663e-01   1.3890104e-01
  -3.5443253e-01  -3.6920352e-01
   3.5390273e-02  -1.7966965e-01
   5.4459732e-01   5.1201787e-01
   3.4786233e-02  -4.2088074e-01
   3.2810080e-01  -7.5608969e-01
  -7.8793487e-02  -3.1311566e-01
  -7.9471369e-02  -1.1414548e+00
   1.4767797e-01  -9.5440638e-01
   4.8803629e-02  -5.4163984e-01
  -5.7832165e-02  -8.7584958e-01
   3.6280817e-02  -1.4458454e+00
   4.4154768e-01  -1.0397609e+00
  -2.7780428e-01  -3.2872931e-01
   6.9943672e-01  -1.7453937e+00
  -1.1172366e-01  -1.6075135e+00
  -2.3964103e-02  -1.8467206e+00
  -8.2047926e-02  -8.1498595e-01
  -7.2468602e-01  -5.9728195e-01
  -2.5289991e-01   2.3470832e-01
   1.6136707e-01  -1.3626173e-01
  -1.0498209e-01  -7.2956429e-02
  -1.2580240e-01  -1.0962305e-01
  -4.5666016e-01  -9.5678944e-01
  -1.8236585e-01  -1.4379135e+00
  -7.6332274e-02  -3.6832376e-01
   7.3995465e-02  -5.5477590e-01
   1.7266942e-01   5.0803176e-03
   2.9832828e-01  -2.7669510e-01
   9.5163469e-01  -3.6083436e-01
   3.9011292e-02  -5.1843284e-01
   4.2831209e-01   1.2530758e-01
  -1.1954169e-01  -6.5747329e-01
  -1.5231658e+00  -1.0387437e+00
  -9.5536405e-01  -6.4638661e-01
   3.8932950e-01  -1.2431464e+00
   3.7650480e-01  -1.4733313e+00
   7.3817465e-01  -1.1740654e+00
  -4.1629843e-02  -6.6800078e-01
   9.6483279e-01  -3.2050345e-01
   9.2201889e-01  -9.8514964e-01
   8.0617096e-02  -3.6742860e-01
   9.7026923e-01   9.5091894e-01
  -3.5445720e-01  -6.0990963e-01
  -2.7192061e-01  -5.0033145e-01
  -3.8141870e-01  -2.1629333e-01
  -1.1104893e-01  -8.7451924e-01
  -1.6359265e-01  -1.1484834e+00
   1.5176529e-01  -1.8861934e+00
  -3.9186890e-01  -2.0361848e+00
  -1.5145072e-01  -2.8917441e+00
  -2.4759483e-01  -2.2340915e+00
   7.4104992e-01  -1.6790975e+00
  -4.8505744e-01  -9.4783997e-01
   1.2434174e+00  -1.4557160e+00
   3.4479522e-01  -1.6072614e+00
   6.6033307e-01  -1.7325236e+00
   7.8749414e-01  -1.9352816e+00
   6.6932105e-01  -5.0356720e-01
  -2.3216009e-02   1.5126258e+00
   9.3048011e-02  -7.1566705e-01
   1.3985745e+00  -1.5334415e+00
  -8.1626875e-01  -1.5029654e+00
  -9.3813343e-01  -9.7393040e-01
  -9.0306888e-01  -1.1490205e+00
  -1.1259922e+00  -1.2407321e+00
   1.2643071e-01  -6.1470273e-02
  -3.0781818e-01   2.2459305e-01
  -9.8773832e-01  -2.1367565e+00
  -7.9362802e-01  -2.0363844e+00
  -5.3197719e-01  -2.0020202e+00
   8.4843453e-01  -1.8446376e+00
   7.8657933e-01  -1.4212403e+00
  -9.2286555e-02  -7.3158816e-01
  -2.5698969e-01   2.8751140e-01
   1.4619605e+00   5.5954123e-01
  -1.6475587e+00  -1.0883032e+00
   4.8562564e-01   3.4250003e-01
   6.8544595e-01  -3.0434552e-01
   6.2692222e-01  -8.6723622e-01
   8.6657807e-01  -1.9698270e+00
   1.7416944e-01  -1.1322517e+00
   1.5762480e-01  -7.9190355e-01
   2.4108698e-01   1.4681901e-03
  -9.4231449e-01  -6.2403679e-01
  -1.7990757e+00   1.7256809e-02
  -7.4776783e-01  -8.8540756e-01
   1.4857137e-01  -3.7258236e-01
  -3.9266849e-01   4.9047801e-02
   4.8463220e-01  -2.2729900e-01
   3.8813617e-01  -2.9009089e-01
   6.1671939e-01  -3.1450855e-01
  -2.2929504e-01  -7.0302333e-01
  -6.2350088e-01  -2.0398429e-01
   1.1752893e-01   6.5673490e-02
  -2.8520650e-01  -4.1725185e-01
  -2.2491713e-01  -2.5506799e-01
  -1.9342966e-01  -9.6257915e-01
   3.2824098e-01  -7.5996317e-01
  -9.9460069e-02  -9.5341209e-01
   4.9340023e-01  -1.1153840e+00
  -3.3059097e-01  -7.2114195e-01
  -6.5467019e-01  -2.8530773e-01
  -2.5590904e-01  -8.4970987e-01
  -1.6038651e-01   4.5674385e-02
  -4.8649665e-02  -4.6881062e-01
  -8.1128992e-02  -2.3891346e-01
   2.7850151e-01  -2.7149267e-01
   3.0767906e-01  -1.3770281e+00
   3.2924755e-01  -1.2851817e+00
   8.7155742e-02  -3.5421765e-01
   5.4310155e-01  -1.6513200e+00
   4.7386870e-01  -9.8690716e-01
   8.6435230e-01  -1.0624089e+00
   8.0531607e-01  -1.3673040e+00
   5.1021027e-01  -1.1999498e+00
  -6.2561960e-02  -1.5358619e+00
  -3.6290898e-01   3.1249947e-01
  -3.8771712e-01  -1.9815376e-02
   4.3232883e-01  -1.7143339e+00
   1.0879876e+00  -6.5111307e-01
  -7.0738164e-01   4.0309554e-01
  -1.2445403e+00  -1.0272697e-01
  -9.3928361e-01   2.5147779e-01
  -7.1552316e-01   2.4640985e-01
  -2.9724862e-01   6.9954088e-01
   1.0323963e-01  -1.9509318e-01
  -5.6264510e-01  -1.0454419e-01
  -1.5935934e-01  -1.7412044e-01
  -1.4321722e-01  -3.7405448e-01
   7.1444429e-02  -4.0222614e-01
  -3.5699537e-01  -7.4420873e-01
  -1.4240305e-01  -7.1351925e-01
  -3.3590267e-01  -8.5528106e-01
  -7.0483300e-01  -5.6667321e-01
  -4.3749882e-01  -6.0977263e-01
  -3.8685612e-01  -1.5231655e-02
   3.5739922e-01  -1.3023521e+00
   8.3332731e-01  -7.5339637e-01
   8.5264019e-01  -8.0147665e-01
   1.0116599e+00  -2.9051632e-01
   1.0504102e+00  -5.4272365e-01
   1.7952469e-01  -1.4096097e+00
  -1.0427184e-01  -5.9820379e-01
   9.0931273e-02  -1.4474227e+00
  -6.3789533e-01  -1.9421229e+00
   8.1308334e-02  -1.0303025e+00
  -8.7651422e-01  -1.6615259e+00
   3.7089455e-01  -1.0964607e+00
   2.5749113e-01  -6.7750233e-01
  -4.1187879e-01  -2.5484443e+00
   1.4863493e-01   3.0421644e-01
   1.9393686e-01  -7.3002941e-01
  -5.3907199e-01  -9.9411177e-01
  -7.0420132e-01  -7.5490849e-02
  -7.3306374e-01  -2.6176478e-01
  -7.9584779e-02  -2.1289315e-01
  -7.0420946e-01   1.9710037e-01
  -8.1611049e-02  -8.9672394e-01
  -2.9767529e-01  -1.1287784e+00
  -1.2008314e-01  -8.8663297e-01
  -7.2021224e-01  -2.8338545e-01
  -3.6297056e-01  -8.3311180e-01
  -1.2307449e-02  -4.0793989e-01
  -1.9546256e-01  -3.9681262e-01
   1.7639237e+00  -5.9891030e-01
   7.4163869e-01  -3.4639492e-01
  -5.6792688e-01  -1.3824323e+00
   4.6612433e-02  -1.2913075e+00
   1.2639144e+00  -5.8559797e-01
   9.5971938e-01  -5.7352099e-01
  -1.1853981e+00   3.6814521e-01
  -7.6871443e-01  -1.7898734e+00
  -1.6581279e-01  -2.4430905e-01
   3.0319200e-01  -4.3023177e-01
   1.7152789e-01  -1.1054093e+00
   1.0213542e-01  -3.2079772e-01
   1.4592048e-01  -4.1188897e-01
  -9.1763250e-01   1.2588771e-01
  -6.1241326e-02   1.0455540e+00
   9.4761485e-01  -5.4910021e-01
   3.3347597e-01  -1.0192105e+00
  -2.7074311e-02  -6.3403726e-01
   2.9896527e-01   1.2359049e+00
  -4.9624396e-01  -6.1088286e-01
   3.3354522e-02  -1.4027831e+00
   1.0446377e-01  -5.1497670e-01
  -3.1246266e-01  -2.0712587e+00
   9.2869773e-01  -4.0655190e-01
   5.6523216e-01   9.6955113e-01
   3.5127820e-01  -1.6613519e-01
  -1.0652131e+00  -3.2387306e-01
  -8.8761255e-01  -9.6832028e-01
  -5.3399998e-01  -1.1117918e+00
  -1.5010916e+00  -1.1398680e+00
  -1.1683009e+00  -1.2357970e+00
   1.2240242e+00  -5.9419287e-01
  -3.8707606e-02   1.3999732e-01
   1.2981622e-02   2.2133892e-01
   4.3752376e-01  -1.0687335e+00
   6.6037712e-01  -1.9425273e+00
  -2.1529114e-01  -2.8621693e+00
   7.1953712e-01  -1.7545152e+00
  -2.4690236e-02  -1.7790506e+00
  -5.2421076e-01  -1.9693480e+00
   1.5900883e+00  -1.7906692e+00
   9.6330767e-01  -2.4056273e+00
  -1.2495332e+00  -1.2679258e+00
  -5.1367544e-01  -3.5501009e-02
  -8.8773409e-01  -3.6168321e-01
  -1.0158776e+00  -1.4121582e+00
  -9.1579726e-01  -7.6359039e-01
   6.8243266e-01  -6.7769849e-01
  -7.6817166e-01  -1.2580691e+00
  -8.6204594e-01  -2.3289372e+00
  -6.1250214e-01  -2.5624631e+00
   6.2750500e-01  -2.7301369e+00
  -2.6102181e-01  -2.1780075e+00
   5.6755045e-01  -1.4199494e+00
   1.1372787e+00  -2.6247643e+00
   1.2180878e+00  -1.9604080e+00
   8.3474766e-01  -1.9579777e+00
   2.6494428e-01  -2.5705726e+00
   5.1468617e-01  -1.5887044e+00
   8.1693076e-01  -8.9801626e-01
   4.2219557e-01  -5.8085257e-01
   6.2625459e-01  -5.4830267e-01
   2.0372895e-01  -3.1413990e-01
  -1.1892042e-01   4.5487626e-01
   4.4931906e-01   1.8440303e-02
   2.3481355e-01  -4.7209944e-01
  -4.8772097e-02  -6.6956157e-01
  -3.9334812e-01  -1.3180027e-02
   1.8951616e-01  -1.4949290e-01
  -3.8925402e-01  -3.6699420e-01
  -7.5333765e-01  -5.5773966e-01
  -2.2538939e-01  -7.2163060e-01
  -5.4587909e-01  -1.1926172e+00
  -1.0791763e+00  -1.5072526e+00
  -5.9886614e-01  -9.4911428e-01
  -5.0907733e-01  -1.0422785e+00
  -6.5050525e-01  -1.5928468e+00
  -3.4083673e-01  -9.1485690e-01
  -3.5127733e-02  -1.2010756e+00
  -1.7902102e-01  -1.0483491e+00
  -2.5667039e-01  -1.2220443e+00
  -1.7288769e-01  -1.6467920e+00
  -2.5844649e-01  -1.4270439e+00
   7.8794007e-01   2.7912558e-01
   2.0270955e-01  -6.0343459e-01
   8.4263880e-01  -5.5444928e-01
   1.3089128e+00   1.7358210e-01
   1.1774461e+00   2.3189414e-01
   5.3223622e-01  -8.2497154e-01
  -7.2857926e-01  -1.0199458e+00
  -4.6234426e-01  -3.5222857e-01
   5.1506643e-01   6.6787932e-01
   2.8628551e-01   3.6337755e-01
   2.5244568e-01  -2.2345382e-01
   6.6267347e-02   8.4157496e-02
   2.5136065e-02  -2.1629778e-01
  -6.8842118e-01  -6.0833833e-01
   6.5586349e-02   4.5326790e-01
  -8.0862526e-01  -6.9467489e-01
   1.7380946e-02   9.6078310e-01
   4.4164325e-02  -1.8381905e+00
  -7.0434105e-01  -4.0095164e-01
   1.4297694e-01  -2.3840445e+00
   2.2940514e-01  -3.0961700e+00
  -7.1337705e-02   1.7918163e-02
   5.9846420e-01  -3.2926198e+00
   3.6730330e-01   5.6878622e-01
   3.2391091e-01  -3.5419348e+00
   5.2925558e-01   7.7455186e-01
  -9.2351337e-01  -1.1537955e+00
  -2.1551770e-01  -6.6130322e-01
  -1.6010097e-01  -6.2469621e-01
   4.7815967e-02  -5.2856181e-01
  -1.5172153e-01  -5.5504397e-01
  -1.6155908e-01  -4.6123624e-01
   7.6465875e-01  -2.7233616e-01
   4.8279432e-01  -5.4910308e-01
   1.2660925e-01  -5.6860587e-01
  -4.1941537e-01  -1.1784529e+00
   2.0604965e+00   8.7319002e-01
  -6.6697902e-01  -2.5856574e-01
  -7.8356769e-01  -1.0234385e-01
   2.1908968e-01  -7.1047557e-03
   3.5319890e-01  -2.1011265e+00
   1.8938221e-01  -2.0916668e+00
  -9.5794958e-01  -1.0127939e+00
  -7.3383076e-01  -4.6540086e-01
  -4.2427915e-01   6.2153021e-01
  -3.2334404e-02  -1.2563996e+00
   3.3081722e-01  -1.7018622e+00
   2.1334341e-01  -1.5883132e-01
   2.4457029e-01  -5.1153735e-01
   7.0769759e-01  -1.8217300e+00
   4.3181659e-01  -1.5894339e+00
   1.2106764e-01  -4.0446605e-01
   3.2351192e-01  -7.2096921e-02
   2.5231531e-01  -9.0818087e-01
   1.4217531e-01  -1.6369064e+00
  -2.7015726e-01  -1.5928908e+00
  -1.1104349e+00  -1.3328377e+00
  -5.0001671e-01  -1.4931632e+00
  -4.2014001e-01  -4.0932083e-01
  -1.0771927e-01  -1.8322559e+00
  -5.3279500e-01  -8.6058907e-01
  -4.5939974e-01  -9.0026828e-01
  -2.3774099e-01  -2.0261450e+00
  -4.6198366e-01  -1.3594524e+00
   5.5867946e-01  -6.2971535e-02
  -6.1320218e-01  -7.7905834e-01
  -1.2983305e-01  -1.2023445e+00
   1.9503201e-01  -9.0937454e-01
   3.6002112e-01  -1.4180301e+00
   4.4393242e-01  -1.2635262e+00
   5.3027152e-01  -1.1297651e-01
  -3.7882833e-02  -1.4480793e+00
   3.2395713e-01  -1.2260323e-01
   7.1684629e-01   9.2525080e-01
   3.7197353e-01  -4.1834985e-01
   4.9490561e-02   2.4803761e-01
   3.0400693e-01   1.7938801e-01
   3.6472293e-02   2.4115816e-01
   3.4366113e-01   3.0608487e-01
   4.7030820e-01   2.5635455e-01
  -1.0482307e-01  -1.5980664e-01
   3.2722734e-01  -7.3122206e-02
  -3.6014066e-01   4.0438680e-01
  -1.2583051e-01  -6.7716272e-01
  -1.2714645e-01  -5.2650037e-01
  -4.9686726e-01  -1.3041801e-01
  -4.7378502e-01  -3.3512015e-01
  -2.7623985e-01   4.5828468e-02
  -1.0207191e-01  -7.8447234e-01
  -1.5861257e-01  -4.0936140e-01
   4.0676150e-02  -5.6727801e-01
   4.5220993e-01  -9.9291819e-01
   2.0146477e-01  -9.5833537e-01
  -1.3556088e-02  -1.0232145e+00
  -5.6159326e-01   4.6770701e-01
  -9.6567126e-01   2.4871937e-01
  -3.7385646e-01  -1.2660849e+00
  -2.1739504e-01  -1.8728393e+00
  -5.6176799e-02   1.2192893e+00
  -1.3310307e-01  -7.3778876e-01
   4.9968507e-02  -4.6515653e-01
   6.5561018e-01  -1.7541961e+00
  -5.0617779e-01   7.8473870e-01
   8.6630681e-01  -1.7481750e+00
  -2.3056704e-01   9.2704386e-01
  -3.2195145e-01   6.7309714e-01
  -3.2195819e-01   4.8111318e-01
  -5.4182264e-01   4.9550172e-01
  -2.9916435e-01  -7.7467930e-01
   4.1921764e-01  -1.9174615e+00
   6.3952902e-01  -1.5068174e+00
   9.5068797e-01  -1.4163068e+00
   9.6167334e-01  -1.0976391e+00
  -7.3186124e-01  -8.9553783e-01
  -1.0033823e+00  -7.5789565e-01
  -3.6279144e-01  -7.0434059e-01
   3.0534988e-01  -3.8761693e-01
   2.8376007e-01  -2.0549566e-01
  -3.2004266e-01  -4.7994190e-01
  -5.8187400e-01  -6.1761786e-01
  -6.7819683e-02  -6.3377086e-01
   7.5563269e-02  -7.5479171e-01
   5.2509268e-01  -5.7407587e-01
   8.5016691e-01   8.0145053e-02
   1.0278385e+00  -4.8170885e-01
  -4.2760031e-01  -1.1490231e+00
  -3.8661072e-02  -1.6647352e+00
   4.2972526e-01  -1.9713036e+00
   1.7112437e-01  -2.0746238e+00
   4.7693666e-03  -1.7563926e+00
  -4.7912798e-01  -1.4105242e+00
   4.9726058e-01  -2.1865012e+00
   1.0981045e+00   9.7806386e-01
   1.2254534e+00   1.4936552e+00
  -7.5493312e-01   4.8087059e-01
  -4.7243422e-01  -5.8943707e-01
  -3.1029516e-01  -1.0105012e+00
  -8.3546880e-01  -9.9480807e-01
  -6.5731693e-01  -8.2873385e-01
   6.7673727e-01  -1.7637031e+00
   2.1185797e-02  -1.4054774e+00
  -5.6327186e-02  -1.3816559e+00
  -1.2342677e-01  -1.2533152e+00
   3.1231011e-02  -1.5937424e+00
  -1.0674899e-01  -5.8917315e-01
   4.4641723e-01  -1.3088154e-01
  -5.4760751e-01   3.5586544e-01
  -7.3679392e-01   2.7555104e-01
   3.7699826e-03   2.2726311e-01
   6.1536693e-01  -6.5200049e-01
   4.1817381e-01  -1.0365686e+00
  -2.4917347e-01  -7.4962054e-01
  -4.6436071e-01  -5.1197319e-01
   5.6427825e-01  -1.2930940e+00
  -9.8715128e-02  -1.1355828e+00
  -6.3117036e-01  -1.0931794e+00
  -9.0551254e-02  -1.0449119e+00
   8.7711515e-01  -9.8441450e-01
   3.6695879e-01  -1.1758712e+00
  -5.5634556e-01  -1.8660791e+00
  -3.9426143e-01  -1.8987261e+00
  -5.7842190e-01  -1.7466892e+00
  -1.3014491e-01  -6.4714985e-01
   1.9326209e-01  -1.6189403e+00
   3.1055655e-01  -1.0383702e+00
  -2.0004171e-01  -8.0612862e-01
   7.5075225e-01  -1.0102348e+00
   3.5461151e-01  -6.3834320e-01
  -1.1692567e-01  -1.3848200e+00
   6.2480148e-01  -1.4052358e+00
  -4.8295766e-01  -1.5783124e+00
   3.2302422e-01  -1.5953720e+00
  -1.4185144e-01  -1.7050533e+00
   8.9900969e-02  -1.6716406e+00
   1.1860583e-01  -5.6514573e-01
  -4.9629329e-01  -4.1322107e-01
   1.5539214e-01   1.1076176e+00
  -4.4223482e-01   2.7665871e-01
   4.6614648e-01  -1.5578275e+00
   5.4813364e-01  -1.8147809e+00
  -5.4337326e-01  -1.5510081e+00
  -6.3833312e-01  -1.2534901e+00
  -4.6971896e-01  -9.1898828e-01
   4.0725038e-01  -1.6229288e-02
   2.1458025e-01  -7.0864535e-01
  -1.0470713e-01  -1.0547658e+00
  -2.3307293e-02  -1.0075596e+00
   3.9494159e-01  -1.6054033e+00
   1.8030860e-01  -2.7443339e+00
  -8.7447038e-01  -1.0820065e+00
  -1.0992687e+00  -6.5819066e-01
  -1.0361553e+00  -9.5976921e-01
  -1.1204391e+00  -1.1677921e+00
   5.4392543e-01  -1.5855155e+00
   4.0590302e-01  -9.8928625e-01
   1.2811628e-01  -2.7793363e+00
   1.0722430e-01  -8.2461262e-01
  -5.0869871e-01  -1.9952640e+00
  -1.8555757e-01  -1.7914934e+00
   5.3637819e-01  -1.7518057e+00
   2.5475231e-01  -2.6729412e+00
   8.1296237e-01  -1.7545252e+00
   9.6704409e-01   4.7236846e-01
   8.8797519e-01  -3.0123849e-01
   8.2402945e-01  -4.8925893e-01
   7.4480908e-01  -3.1515066e-01
   5.0890954e-01  -5.2166039e-01
   9.3137422e-01  -1.2796952e-02
   6.8623759e-01   1.7914143e+00
   9.5035262e-01   1.6481376e+00
   6.9010063e-01   1.4463704e+00
  -9.1724002e-01  -2.1569797e+00
  -1.4879822e+00  -1.9038083e+00
  -8.3520831e-01  -1.2030031e+00
  -3.7791792e-01  -1.1331551e+00
  -9.0470461e-01  -1.6849989e+00
  -1.6606906e+00  -1.1698381e+00
  -1.2336812e+00  -1.0039060e+00
   1.3697633e+00   8.0353048e-01
  -3.0749379e-01  -7.5829617e-01
   1.0193421e+00   4.0636667e-01
  -3.7097740e-02  -1.9608673e+00
   1.9481437e-01  -1.6578703e+00
   9.0079914e-01  -1.2934691e+00
   9.1791954e-01  -1.3211766e+00
  -6.4303815e-02  -5.6055325e-01
  -4.5958771e-01   7.0517047e-01
   4.3743970e-01  -1.6421974e+00
   3.3405591e-01  -6.8374278e-01
  -3.4711018e-01  -9.2299766e-01
  -6.8721827e-01  -7.0447483e-01
  -8.3263073e-01  -2.4229882e-01
  -1.2180899e-01  -2.4363030e-01
  -4.0238462e-01   8.5099349e-01
  -3.6262695e-01  -2.7345665e-02
   4.0905326e-01  -7.1427118e-03
   1.2068708e-01  -4.7748392e-01
  -1.0370785e-01  -7.7785308e-01
   1.0370785e-01  -4.0517667e-01
   2.3146364e-01  -2.3138592e+00
   5.5092618e-02  -3.1485876e+00
   7.5007930e-02  -3.9813172e+00
   1.1655707e-01  -2.3392027e+00
  -2.2720482e-01  -4.6950998e-01
  -2.1424649e-01  -2.4921586e+00
   1.1847613e-02   2.1290523e+00
  -7.4710999e-01  -3.6463152e+00
   2.1546579e-01   5.9735049e-01
  -2.1525818e-01   1.3027481e+00
   6.7015459e-01   7.5323435e-01
   2.4792513e-01   4.2977822e-03
  -2.1969491e-01   9.1738323e-01
  -2.8341122e-01  -1.8765669e+00
  -1.7980411e-01  -9.9096009e-02
  -4.1547325e-01  -1.3620648e+00
  -4.4849310e-01  -1.5019906e+00
  -4.2499622e-01  -7.0016808e-02
   3.1614885e-01  -1.2131878e+00
  -2.5486103e-01  -1.6854750e-01
   1.6340052e-02  -1.4973151e+00
  -2.5852418e-01  -1.2765943e+00
   2.6147946e-01  -1.6833290e+00
  -3.3385750e-02  -1.8745011e+00
   7.0964713e-03  -2.4254830e+00
  -1.2563583e-01  -1.1426828e+00
   1.1135936e-01  -1.1005295e+00
   3.8167763e-01  -1.5404621e-01
   5.5065499e-01  -3.9089988e-01
   4.7785719e-01  -6.5898787e-01
   3.0197069e-01  -7.3803714e-01
   9.7509860e-01  -1.3623062e+00
   9.9591192e-01  -9.9096085e-01
   4.4910217e-01  -2.7496654e-01
   6.3166569e-01  -9.2024383e-02
   3.4625710e-01   2.6162362e-01
  -3.3937238e-01  -1.6145148e-01
   1.5572081e+00  -2.0198868e-01
   1.9285189e-01  -6.6076864e-01
  -7.1569903e-01  -1.2039572e+00
  -4.5843570e-01  -2.0593476e+00
  -7.8978356e-01  -1.2626857e+00
  -1.8408202e-01  -7.4914102e-01
  -2.3146413e-01  -2.1484083e+00
   6.1279511e-02  -1.4881379e+00
   4.8364837e-02  -1.3073638e+00
  -5.6203495e-01  -1.7783642e+00
  -3.9980796e-01  -9.4201844e-01
  -6.8956576e-01  -5.2966267e-01
  -8.8749434e-01  -1.0528749e-01
   1.1438497e+00   8.0086239e-02
   6.6418600e-02  -7.5820500e-02
   1.2855737e-01  -2.3021638e-01
   6.4321197e-01  -4.1281024e-01
  -1.0462989e+00  -9.6458335e-02
  -8.5045640e-01  -7.4045560e-01
  -1.8997020e-01  -4.6600638e-01
  -3.8245427e-01  -1.1096273e+00
  -6.9955749e-01  -8.6885901e-01
  -1.7345187e-01  -6.1385293e-01
   7.0879660e-01  -2.0643861e-01
   6.5135489e-01  -5.1448546e-01
   6.1142004e-01   4.1513812e-01
   7.3066815e-01  -3.5077796e-01
   8.6378318e-01   3.8536466e-01
   8.5222840e-01  -4.9390488e-02
   6.9365276e-01  -3.3810492e-01
   4.7693920e-01  -2.0251767e-01
   3.8889486e-01   4.2384362e-01
  -9.1784025e-01  -4.1615956e-01
  -1.2894412e+00  -7.5349697e-01
  -1.2144802e+00  -8.0340137e-01
  -8.2153859e-01  -5.3766863e-01
  -5.4465683e-01  -3.8871226e-01
   6.7106919e-01  -6.4323700e-01
   2.8420067e-01  -4.0112373e-02
  -9.9879727e-01  -7.7323491e-01
   2.1389796e-01  -3.7431855e-01
   1.4786517e+00  -1.7681417e+00
   1.0700494e+00  -1.3156085e+00
  -3.1095822e-01  -2.1494319e-02
  -5.5458162e-01   6.0606460e-01
   3.1463336e-01  -9.0264625e-01
   7.8606825e-01  -1.1360816e+00
  -9.3811389e-01   5.7390675e-01
  -7.0986207e-01   3.1068992e-01
  -6.9759913e-01  -3.9137454e-02
  -8.2217723e-01   5.6655727e-01
  -1.3512380e-01   1.9123221e-01
  -2.3848626e-01   2.0274711e-01
   5.1790290e-01  -1.0614663e+00
   5.8662111e-01  -6.4580764e-01
   2.3849392e-01  -6.3580501e-01
  -1.6215948e-01   2.7707640e-01
  -4.2335892e-01   2.4085198e-01
   1.0631828e-01  -3.3708198e-01
  -2.3638026e-01   1.5230344e-01
  -1.2077075e+00   1.0784567e+00
   9.9656186e-01  -6.9533025e-01
   1.0182505e-02  -4.5492945e-01
  -7.2751394e-02  -3.1632475e-01
   1.4941202e-01   1.3372889e-01
   2.5041456e-02   4.0465724e-02
  -2.8636487e-01  -4.9411906e-01
   5.2813082e-01  -4.4567617e-01
   3.8885631e-01  -1.2244294e+00
   2.7346758e-01  -1.2272503e+00
  -2.4551034e-01  -1.5484409e+00
  -4.2925644e-01  -1.6428334e+00
  -1.2892346e+00   1.7990241e-01
  -1.7494894e+00  -9.3125910e-01
  -9.1698720e-01  -9.1108639e-01
  -9.7390033e-01   7.0997688e-01
   1.0837384e+00  -1.7696198e+00
  -1.3801732e+00   6.1941671e-01
  -1.4031501e+00   1.5654097e+00
   2.1252010e+00  -1.5021135e+00
   1.0091273e+00  -2.2593123e+00
   7.9570322e-01  -1.7880873e+00
   7.0771845e-01  -1.4082397e+00
   8.5416665e-01  -1.4044252e+00
   1.2254748e+00  -1.7989220e+00
  -1.2291318e+00   7.1636149e-01
   1.0761941e+00  -1.2572634e+00
   7.4202775e-01  -1.2999568e+00
   5.5093008e-01  -1.6518598e+00
  -1.2282151e+00   1.5076453e+00
  -4.3599638e-01  -1.1249608e+00
   4.4784396e-01  -1.0492075e+00
  -1.5421748e-02   1.3310978e+00
   4.0083869e-02  -5.2764695e-01
  -2.5167048e-01   2.1046882e+00
   5.5010140e-01  -2.0650818e+00
  -6.8019885e-01   8.9312595e-01
   5.5729728e-01  -2.0511864e+00
   6.6317108e-01  -2.2651087e+00
  -1.0636953e+00  -2.0293123e+00
   1.3908676e-01   1.3655844e+00
  -1.0858135e-01  -1.3641646e+00
  -1.5833620e-01   5.3558049e-01
  -2.1202725e-01  -6.2950886e-01
   5.2834319e-01  -2.5862685e+00
  -8.5993284e-01   6.8055702e-01
  -1.4258304e+00  -2.0508977e+00
  -1.8706097e+00  -2.8435089e+00
  -1.6562958e+00  -1.6746712e+00
  -1.0776545e+00  -1.7497953e+00
   7.4021515e-01  -2.2822112e+00
   5.2961171e-01  -2.2222401e+00
   1.5644608e+00  -9.7229395e-01
   4.3629572e-01  -7.8234604e-01
   1.2630398e+00  -6.2404942e-01
   1.0733388e+00   1.0934015e+00
   8.1690464e-01   1.0245645e+00
   4.6645661e-01   2.5193665e-01
   8.4393466e-01  -6.2473853e-01
   1.1872290e+00  -7.3336881e-01
  -2.6703015e-01   1.2571919e+00
  -2.3923389e-01   9.6174869e-01
   1.4271828e-01   1.2931129e+00
   3.8997360e-01   8.4448062e-01
  -6.1732200e-01   4.7334951e-01
  -7.8589733e-01  -7.8044228e-02
  -8.2238561e-01   5.4683238e-01
   1.4554158e-01  -9.0844843e-01
  -1.2941224e-01  -6.7704177e-01
  -2.1969800e-01  -4.5373804e-01
  -2.0396728e-01  -6.9978091e-01
  -1.3806241e-02  -8.1891881e-01
  -3.6901937e-01  -7.7906181e-02
   1.8485344e-01  -8.4550979e-01
   1.9253206e-01  -1.3425527e+00
  -5.9414121e-02  -9.9440810e-01
   3.8762825e-01  -1.5880974e+00
   2.5277531e-01  -1.2900785e+00
   5.9625749e-01  -1.1167844e-01
   1.0089827e-01   5.3865506e-01
   5.2812960e-01   2.9873130e-01
  -3.0256486e-01  -1.7936572e-01
   5.4443808e-02  -4.1761180e-02
   1.8885099e-01  -2.1362211e-01
   1.3946194e-01  -5.7608742e-01
  -6.2151731e-01  -1.0138575e+00
  -4.0158713e-01  -7.1821016e-01
  -1.6205329e-01  -7.6695125e-01
   1.5932889e-01  -7.6850283e-01
  -5.9877489e-02   2.0029239e-03
  -1.8953312e-01  -4.4087470e-01
  -3.0237793e-02  -4.1989371e-01
  -7.7122717e-02  -1.3075619e+00
  -1.1294485e+00  -1.4124776e+00
  -9.5668572e-01  -1.3809015e+00
  -1.2008502e+00  -5.1326369e-01
  -1.1032425e+00  -5.2261393e-01
  -1.7441873e-01  -4.6370488e-01
   1.8877837e+00   6.9612105e-01
   8.8891491e-02  -7.1870298e-01
  -4.1794630e-01  -9.5177335e-01
   1.1280003e-01  -5.2811231e-01
   1.2757113e-01  -8.1082681e-01
   5.8119287e-01  -3.6502367e-01
   9.9049934e-01  -3.5103880e-01
   4.5033843e-01  -3.1486043e-01
   4.1222983e-01   2.9361560e-01
   7.3286633e-01   5.7228566e-01
   9.9740338e-02   6.1456306e-01
  -1.0324577e-01  -4.1234662e-01
  -3.2095311e-01  -4.6388057e-01
   1.1666505e+00  -1.7487905e+00
   1.6223606e+00  -1.7820263e+00
   9.8342916e-01  -1.1480974e+00
   5.2373096e-01  -1.0399985e+00
  -1.2377028e-01  -7.3062657e-01
  -3.5356714e-03  -3.2682009e-01
   3.1460792e-01   1.0711790e+00
  -5.6569826e-01  -1.0802994e+00
  -1.1047858e+00  -9.8375307e-01
  -1.6568366e-01  -1.6493994e+00
  -1.8698301e-01  -1.5595662e+00
  -3.5729681e-02  -1.6283945e+00
   5.2791112e-01  -1.6743079e+00
  -1.2738540e-01  -9.7234057e-01
  -1.2808289e+00  -6.3685852e-01
  -5.7083529e-01  -7.1775865e-01
  -9.7345432e-01  -9.8881234e-01
  -6.2909163e-01  -1.1327936e+00
  -9.1413727e-02  -6.9319231e-01
   1.7756177e-01  -4.7551805e-01
   5.5837902e-01  -4.5846894e-01
  -3.4415662e-01   2.4708345e-02
  -1.1435782e-02  -9.8523996e-01
   2.7731733e-01  -1.4461476e+00
   1.7403745e-01  -5.3942485e-01
  -1.1119781e-01  -4.2791876e-01
   1.1999410e-01   9.0276783e-01
  -6.2252606e-01   6.4641208e-01
  -8.5722492e-01   2.0598304e-01
  -1.0203519e+00   3.9861114e-01
  -1.0713708e+00   4.8047012e-01
  -5.8362761e-01   4.4456332e-01
   2.8540225e-01  -2.4077998e-01
  -5.8000149e-02  -4.0154617e-01
  -1.1464369e-01  -8.4430972e-02
   3.4262350e-01  -9.2448915e-01
   1.8286678e-01  -1.0504625e+00
  -2.3280264e-01  -3.0688796e-01
   3.4495422e-01  -4.4431030e-01
   5.1815558e-01  -8.1090760e-01
  -2.5421217e-01  -3.8735830e-01
   1.0695465e+00  -1.0098637e+00
   8.0234068e-01  -1.0021311e+00
   7.3592664e-01  -1.0882837e+00
   4.1294974e-01  -3.7765144e-01
   1.6319042e-03  -1.3158770e+00
   1.6702947e-01  -2.4896512e+00
   9.8306733e-02  -2.2877329e+00
   8.7539783e-03  -1.4922254e+00
  -1.2477274e-01  -1.6977873e-01
   2.4460055e-02  -4.6372549e-01
   7.8544739e-02  -1.4898306e+00
   2.6800427e-01  -1.5914867e+00
  -2.4623348e-01  -1.7063729e+00
  -1.2735260e-01  -3.5097681e+00
   1.3361358e-01  -2.4157666e+00
   3.5485158e-01  -3.0518220e+00
  -4.4450812e-02  -2.9186884e+00
  -6.0673958e-01  -3.0360643e+00
  -4.9381602e-01  -3.4844480e+00
   5.0816893e-01  -1.6290417e-01
   7.9599455e-01   9.3144324e-01
   1.6879593e-01  -7.3183793e-01
   5.0523277e-02  -1.6184749e+00
   8.5749914e-03  -1.5126004e+00
   2.6621826e-01   9.5026059e-01
  -8.6199216e-01   2.0625162e-01
   6.2042790e-01   1.2235768e+00
   1.3536460e+00   7.1205846e-01
  -6.7238839e-02   9.3606730e-02
  -6.3014948e-01  -1.5492325e+00
  -3.2403808e-01  -1.7332833e+00
  -4.6978673e-01  -1.6225872e+00
  -3.0299669e-01  -1.5246452e+00
  -6.0797894e-01  -1.4643127e+00
  -2.2184949e-01   1.2885782e+00
  -1.8380859e-01   1.2227352e+00
   4.0715832e-01   6.1310536e-01
  -1.1866626e-01   6.7257454e-01
  -4.9981942e-02   6.5218812e-01
   1.5626617e-01   1.0728541e+00
  -1.2154719e-02   3.2484499e-01
   6.5502841e-01  -4.9889223e-01
  -9.3317663e-01  -6.7672995e-01
   7.4785081e-01   9.4566116e-01
  -6.0348089e-02  -1.8485012e+00
   4.5749084e-02  -2.3165302e+00
   1.8276011e-01  -2.2713622e+00
   3.2738836e-01  -2.5146550e+00
  -3.3611975e-01  -2.3664834e+00
  -3.5100493e-01  -2.3160421e+00
  -8.3487533e-01  -2.6925730e+00
   1.2643456e+00  -1.6561283e-01
  -6.8456109e-01  -3.0515986e+00
   6.5334158e-01   5.2078348e-01
   7.6759655e-01   5.7315863e-01
   6.7483188e-01   9.3276474e-01
   4.6467691e-01   7.8103540e-01
   4.6874406e-01  -5.8076679e-02
   4.0105440e-01  -4.4016346e-01
  -1.1103577e+00  -2.1262862e+00
   2.9821419e-01  -6.0860400e-01
  -9.5601884e-01  -8.7089454e-01
  -4.6885548e-01  -1.1413068e+00
  -2.5365793e-01  -1.1915183e+00
  -4.4507067e-01  -1.4548792e+00
  -1.0028418e+00  -1.9801172e+00
   5.0834286e-01   2.2546345e-01
   1.3293486e+00   2.8401836e-01
   4.9019241e-01  -1.1092682e-01
   1.5870452e+00   3.8131453e-01
   1.2566754e+00   7.4267923e-01
   5.0542259e-01  -5.9243871e-02
   8.5641858e-02  -1.4126254e+00
  -5.3796875e-01  -8.7598277e-01
  -1.0484659e+00  -1.1600122e+00
  -3.7875169e-01  -1.9635542e+00
  -4.0311380e-01  -1.5515862e+00
  -6.3694969e-01  -1.4202696e+00
  -4.2822141e-01  -1.3336534e+00
  -4.6117283e-02  -1.3776716e+00
   3.7873199e-04  -6.6878488e-01
  -6.1357822e-01  -6.0524516e-01
  -4.5673367e-01  -6.0081288e-01
  -7.0480430e-01  -1.0286492e+00
   1.3534832e-01  -7.9558479e-01
  -4.4616181e-02  -2.1293583e+00
  -8.0915453e-01  -1.9860970e+00
  -2.4847999e-01  -2.2012558e+00
   2.7096724e-01  -1.4995578e+00
   2.0311766e-01   7.1636336e-02
   4.9281747e-01   1.8367732e-01
   4.3937949e-01  -1.6065619e+00
   3.9327878e-02  -4.9946084e-01
   1.3691480e-01  -6.5527605e-01
   4.3457921e-01  -1.5940411e-01
  -3.8242459e-01  -2.1332704e+00
   2.3168967e-01  -6.5573046e-01
   4.8941150e-01  -1.6172551e+00
   3.6710707e-01   1.0749320e-01
  -5.6312278e-01  -8.7943420e-01
  -9.3240111e-01  -1.2511678e+00
   1.6463982e-01  -2.1508234e+00
  -4.6286384e-01  -1.3314893e+00
   3.7762880e-02  -1.3677007e+00
  -1.0095697e+00  -1.6736789e+00
  -5.3775630e-01  -1.4118087e+00
   1.3218403e+00  -1.2147670e+00
  -1.6407153e-01  -1.1350338e+00
  -2.6061478e-01  -1.8019974e+00
  -1.8926002e-01   9.7284023e-01
  -4.0036148e-01  -1.3389130e+00
  -4.8447136e-01  -8.4943002e-01
  -1.0373429e+00  -1.4890218e+00
   5.4000995e-01  -1.8215290e+00
   7.8401392e-01  -1.5223861e+00
   8.4016448e-01  -1.4776657e+00
   7.8227949e-01  -1.8558235e+00
  -6.1485011e-01   8.4986294e-01
   9.7287032e-01  -1.7393676e+00
  -1.7328215e-01  -1.7780209e+00
  -3.6959826e-01  -6.9617631e-01
   3.5204478e-01  -1.7175157e+00
  -1.9406095e-01  -1.1564531e+00
  -9.5872518e-02  -1.4077540e+00
   2.4656751e-02  -1.1622643e+00
  -2.5351718e-01   6.4557399e-01
  -4.5007859e-01  -3.9871731e-01
   7.5939091e-02  -2.3628770e+00
  -4.2177912e-01  -1.3701213e+00
  -3.8782890e-01  -1.3321250e+00
  -1.1240817e-01  -1.1469640e+00
  -1.6754634e-01  -1.3063877e+00
   7.6644725e-01  -2.7452978e+00
   5.6094374e-01  -2.0748229e+00
   3.0306015e-01   1.1335183e+00
  -1.5561755e-01  -8.0313424e-01
  -1.5437392e-01  -1.0653976e+00
   2.2924097e-01  -9.0198143e-01
   2.2626765e-01  -3.9991786e-01
   4.5932078e-02   4.8339565e-01
   1.5491364e-01  -1.3309873e+00
  -3.4636287e-01  -1.1783342e+00
  -2.4984213e-01  -1.3246132e+00
  -3.2239220e-01  -1.6757619e+00
  -5.2372531e-01  -1.0212277e+00
   6.9435469e-02  -1.9408206e-01
  -5.6710783e-02  -6.4751254e-01
  -2.1519023e-01  -1.1363961e+00
   1.6223769e-01   3.2543710e-01
   3.7467379e-01  -7.4370213e-01
  -3.0381569e-01  -4.2088337e-01
   1.8252521e-01  -2.1947130e+00
  -1.3856711e-01  -2.4058444e+00
   4.0501686e-02  -1.9064223e+00
  -2.9554848e-02  -1.7534110e+00
   2.4696324e-01  -2.1810487e+00
   3.4071561e-02  -1.2348024e+00
   2.7415380e-01  -9.2753936e-01
   6.0595357e-01  -1.4400587e+00
   2.9194912e-01  -1.7714924e+00
  -4.4266683e-01   7.8762448e-01
   3.6302758e-01  -1.5212695e+00
   8.6327241e-01  -6.3616124e-01
  -5.8683721e-01  -8.2306474e-01
  -7.2881331e-01  -6.9883772e-01
  -9.2640586e-01   1.4306250e-01
   5.4269743e-02  -5.5489853e-01
   1.3839431e+00  -1.9909090e+00
   1.1865554e+00  -2.5867181e+00
   4.0501641e-02  -1.1195624e+00
   1.2217657e-01  -1.3833211e+00
  -9.6851835e-02  -1.0095733e+00
   2.8184057e-01  -1.4373165e+00
  -3.8650251e-01  -1.5517524e+00
  -2.4680556e-01  -6.7600495e-01
  -2.8051490e-01  -5.5355027e-01
  -6.3653046e-01  -5.6562026e-01
  -4.0632528e-01  -5.9679328e-01
  -2.1972447e-01  -1.3058006e+00
   2.3547952e-02  -1.2241155e+00
   2.3185444e-01   1.9742287e-01
  -7.7902093e-02   2.6338022e-01
  -2.5341264e-01  -9.3571109e-01
   7.9690240e-02  -1.6390290e-01
  -3.0438159e-01  -2.7570296e-01
  -2.7894077e-01  -5.2135942e-01
   1.1605533e+00  -8.0481351e-01
   3.2201098e-01  -8.7010084e-01
   2.0022498e-01  -7.6425731e-01
   1.9438899e-01  -8.2414629e-01
   1.9400845e-01  -3.8330221e-01
   4.4864114e-01  -5.4109410e-01
   4.0443181e-01  -6.9268097e-01
   5.2503480e-02  -6.6665603e-01
  -1.9891997e-01  -1.4332082e-01
  -1.9785742e+00  -1.3386133e+00
   3.3392126e-01  -2.5088945e-01
  -8.0428172e-01  -1.1070141e+00
  -6.9064531e-01  -5.1753107e-01
  -4.1892675e-01   5.4341159e-01
  -1.2228769e-05  -1.3159628e+00
   3.5139371e-01  -1.7694377e+00
   1.8357468e-01  -2.6089253e-01
   2.0836732e-01  -6.1793677e-01
   6.8079402e-01  -1.9217054e+00
   3.5691554e-01  -1.6895941e+00
   1.2429937e-01  -4.8399667e-01
   3.6908422e-01  -1.2288059e-01
   2.9906382e-01  -9.5802851e-01
   2.0633605e-01  -1.6747672e+00
  -1.8877530e-01  -1.6189421e+00
  -1.0111087e+00  -1.3465278e+00
  -1.5226208e+00  -8.0624923e-01
  -5.7376941e-01  -6.5852159e-01
  -9.4608077e-01  -8.4358619e-01
  -1.0428144e+00  -6.5726796e-01
  -7.6664574e-01  -6.4243737e-01
  -1.5507322e-01   9.6078176e-01
   2.7936559e-01   3.2731484e-01
   4.6529361e-01  -2.8310748e-01
   2.5145123e-01  -7.7724302e-01
   8.6029517e-01  -3.3420118e-01
   1.2774055e-02   3.6025127e-01
  -2.4783275e-01  -4.9874260e-01
   3.4656864e-01  -1.0593330e+00
   8.4732470e-01  -1.0678069e+00
   6.6961018e-01  -6.6253470e-01
   7.1817863e-01  -3.8948289e-01
   8.0397519e-01  -1.1461634e+00
  -3.3734530e-01  -1.7194610e+00
  -2.6012964e-01  -1.9793359e+00
  -4.1082123e-01  -9.4864374e-01
  -9.5957216e-02  -2.8308516e-01
  -8.2645336e-01  -1.1138709e+00
  -8.2132800e-01  -1.1592375e+00
  -7.2845268e-02   2.7322459e-02
   3.8619362e-01   7.5439744e-02
   4.2661855e-01  -4.9028409e-01
   5.0325599e-01  -1.3879266e+00
   2.8286688e-01  -1.5076430e+00
   1.0591723e-01  -1.4728399e+00
  -2.3097174e-01  -9.6031484e-01
   4.1793211e-01  -1.4058563e-01
   5.9738456e-01  -1.1273634e-01
   3.0166951e-01  -5.4951828e-01
  -3.1896320e-01  -1.0951259e+00
   3.5297651e-01  -7.7315177e-01
  -5.0243517e-01  -7.2170906e-02
  -3.0977134e-01  -6.2493256e-01
   2.1028179e-01   8.0538640e-02
  -6.1830250e-01  -6.3653979e-01
   2.1104121e-01  -2.0476008e-01
  -2.2094075e-01  -1.2265338e-01
  -1.6802225e-01  -6.9328498e-01
  -8.7213662e-02  -9.2826790e-01
   2.7254410e-01  -5.8733180e-01
   2.3203612e-01  -6.8250344e-01
   4.6654845e-02  -7.3632361e-01
  -5.5979420e-01  -7.6883566e-01
   2.6830398e-01  -5.5629166e-01
   6.4982486e-01  -4.5576298e-01
   6.7875603e-04  -5.4132205e-01
   5.7511421e-01  -7.2731089e-01
   6.9305863e-01  -7.3494263e-01
  -6.9305863e-01   1.0334397e-02
  -5.7435272e-01  -5.7964732e-01
  -2.6273481e-01  -8.2355434e-02
   5.5044103e-02  -2.2737630e-02
  -1.5482815e-01   4.5273019e-01
  -1.4139780e-01  -9.7845186e-01
  -3.1226006e-01  -5.7795314e-01
   5.1208066e-01  -4.2258200e-01
   1.2148865e-01  -5.3725702e-01
   4.8339852e-01   1.4970848e-02
   2.7356161e-01  -1.0829493e-01
  -4.7413068e-01  -9.7143041e-01
  -2.2639421e-01   5.4328823e-01
  -5.8285154e-01  -3.3607540e-01
   1.9587736e-01  -1.8170850e+00
   9.1135291e-01  -2.1011956e+00
  -2.7373014e-01  -2.1019115e+00
  -3.4157033e-01  -1.8791616e+00
  -3.2876278e-01  -1.4701000e+00
   3.1156776e-01  -4.1465581e-01
   7.4343686e-02  -1.5473506e+00
   8.2034434e-02  -1.5044458e+00
   6.5226352e-01  -1.9793073e+00
  -1.2895815e+00  -1.3282535e+00
   1.9480194e+00  -6.5053775e-01
  -1.2108615e+00  -3.2026151e-01
  -1.0809018e+00  -1.4241864e+00
  -1.1157732e+00  -7.2475164e-01
   4.4405639e-01  -3.7833213e-01
  -8.4227418e-01  -1.2056736e+00
  -6.6486270e-01  -2.2241073e+00
  -4.1706746e-01  -2.4964074e+00
  -8.5587122e-01  -2.9889565e+00
  -2.0620520e-01  -2.0413033e+00
   5.0609566e-01  -1.1032860e+00
   1.2210615e+00  -2.2357962e+00
   1.2279993e+00  -1.5248661e+00
   8.8488521e-01  -1.5695455e+00
   3.7424001e-01  -2.3344037e+00
   4.4878132e-01  -1.3088483e+00
   5.3683123e-01  -6.3299813e-01
   9.1428857e-02  -3.9520229e-01
  -8.0631328e-02  -1.3143910e+00
   6.9956366e-02  -9.4408003e-01
  -3.8786910e-01  -8.1993856e-01
   2.9292706e-01  -5.9768541e-01
   1.1877353e-01  -9.6589897e-02
  -5.8726229e-01  -3.8882095e-01
  -1.6082834e-01  -8.8631040e-01
  -1.2116473e-01  -6.5030837e-01
  -1.3188943e-01  -9.4007115e-01
   6.6340769e-01  -3.9068681e-01
   2.7462217e-01  -1.0774936e+00
   1.1199941e-01  -9.0555465e-01
   1.5272101e-01  -6.2632100e-01
   1.2465005e-01  -1.7947231e-01
  -3.3941208e-01  -6.7747808e-01
  -1.7906880e-01  -5.6759156e-01
   3.0998572e-01  -1.2142095e+00
   5.8509778e-01  -5.9357650e-01
   4.0460357e-01  -5.0476830e-01
   3.5403900e-02  -4.4892456e-01
   4.5745840e-01  -5.8502689e-01
   5.3882442e-01  -1.1944332e+00
   2.6922335e-01  -9.7643166e-01
  -2.5315554e-01  -1.7565167e+00
  -2.6632793e-01  -2.8885733e-01
   1.7033612e-01  -2.0401094e+00
   1.2713142e-01  -1.9046097e+00
   2.0329274e-01  -1.6515643e+00
   4.9023237e-01  -1.5576985e+00
  -6.3757783e-01  -3.9103907e-01
  -5.9727261e-01  -5.4589977e-01
   8.1450179e-03  -1.8617151e+00
  -7.0930001e-01   6.4084302e-01
  -9.5703209e-01   4.3486111e-01
  -5.9837547e-01  -9.5480192e-01
  -5.9852413e-01  -1.5586852e+00
   1.3517818e-01  -1.8346502e+00
   4.4447825e-01  -1.9599471e+00
   5.3428284e-01  -2.1316963e+00
  -6.9649353e-01  -1.2042396e-01
   5.6160272e-02   1.2403728e+00
  -6.4196978e-02  -8.6560636e-01
   1.1037641e+00  -1.6469735e+00
  -1.0020399e+00  -1.6346461e+00
  -1.0399108e+00  -1.1785752e+00
  -9.8585347e-01  -1.4154373e+00
   8.4756966e-01  -1.0122161e+00
   1.1524805e-01  -3.8992420e-01
  -3.6962877e-01   5.9787982e-02
  -1.3200425e+00  -2.0886092e+00
   1.3109818e+00  -1.5364108e+00
   8.3519851e-01  -1.9404871e+00
   1.2922039e+00  -1.9484120e+00
  -4.6930294e-01  -1.6455805e+00
  -4.0505439e-01  -2.0415404e+00
  -3.8089475e-03  -2.4181087e+00
  -4.7919031e-01  -1.1963109e+00
   2.9350010e-01   1.2921410e-01
   3.8414971e-01  -1.6114073e+00
  -3.9261174e-01   1.4726838e+00
  -6.9663428e-01   8.6121710e-01
   4.6628031e-01  -2.4839839e+00
   3.9224063e-01  -2.2547800e+00
   2.5904712e-01  -2.8707040e+00
   6.5138474e-01  -3.0420369e+00
   8.9301011e-02   2.0545974e-01
  -3.9497725e-02  -6.7530318e-01
  -4.5632620e-01  -1.2713603e+00
   4.1208247e-01  -3.0796094e-01
   7.8897702e-01  -4.2637781e-01
   4.3632272e-01   1.1527764e-01
   2.4909609e-01   1.5027117e-01
  -5.3545892e-01  -7.0311250e-01
  -5.1386525e-01  -8.0202974e-01
  -3.0316314e-01  -7.9640819e-02
  -3.8784458e-01  -1.0557637e+00
   7.0718197e-02  -3.8076967e-02
  -4.1578552e-02   1.2243119e-01
   2.3123686e-01   8.1140786e-02
   1.0605996e+00  -3.3525862e-01
  -3.1630666e-01  -5.2290152e-01
   8.4248151e-02  -3.2925598e-01
  -1.4112705e+00  -1.0301320e+00
   5.8272943e-01  -1.8568699e-01
  -3.7581335e-02  -1.2268392e+00
   4.0386802e-01  -1.5841523e+00
   1.9386814e-01  -1.7034995e+00
  -5.6015483e-01   7.9080957e-01
  -4.2609277e-02  -1.2711706e+00
  -1.6475580e-01  -7.9771091e-01
  -9.4195223e-02  -1.0412851e+00
   2.3259679e-01  -8.4795577e-01
   1.6566314e-01  -4.3342941e-01
  -1.3169131e-01   4.0939425e-01
   3.2470588e-01  -1.2317067e+00
  -2.8971421e-01  -1.2329076e+00
  -5.2571597e-01  -1.1088838e+00
  -5.0034893e-01  -4.8728684e-01
  -2.9041400e-01  -1.4770620e+00
  -8.8892980e-01  -1.0868108e+00
  -6.3626932e-01  -1.3405345e+00
  -5.7402347e-01  -9.7824846e-01
  -2.4171775e-01   2.8234450e-01
  -4.4381157e-01   1.0156626e+00
  -2.1805921e-01   6.3613948e-01
   1.4771296e-01  -3.8399664e-01
  -2.5063089e-01  -4.4524059e-01
  -2.2739487e-01   1.8713651e-01
  -5.5221717e-01   7.6556114e-01
  -1.1666135e+00   7.7656920e-01
   2.5503823e-01  -4.3107580e-01
   1.0070735e+00  -8.4632279e-01
   1.1459891e+00  -1.1499752e+00
   1.5309359e+00  -1.4389256e+00
   9.3671926e-01  -1.0002791e+00
   1.4926775e+00  -2.7736933e-01
   6.8744621e-01  -9.7073076e-01
   1.0282883e-03  -7.4431247e-01
   1.0471080e+00  -3.4292365e-01
  -1.4812869e-02   2.6655260e-01
   2.2308599e-01  -6.3528269e-02
   2.2712838e-01  -2.5565399e-01
  -5.2088785e-01  -5.4800463e-01
   4.4352286e-01   2.9654000e-01
   1.0055428e-01  -1.5028404e-01
  -6.8436655e-01  -6.8470661e-01
   5.2725939e-01  -1.3402600e+00
   2.8397853e-01  -1.6006410e+00
   2.8734830e-02  -1.8419209e+00
  -2.9907429e-01  -1.8122429e+00
  -5.3138611e-04  -1.0637973e+00
  -2.7135012e-01  -3.9435591e-01
  -1.8206998e-01  -1.5329263e+00
  -2.9645780e-01  -9.5823987e-01
  -2.1735047e-01  -1.0634701e+00
  -1.0829454e+00  -1.8619209e+00
  -5.5680195e-01  -1.5198682e-01
  -2.8498250e-01  -1.0545668e+00
  -3.1975391e-01  -8.7367704e-01
  -4.5706679e-01  -1.0122591e+00
   2.0996450e-01  -4.3187763e-01
   2.8338725e-01  -6.2035402e-01
  -2.3380066e-01  -5.1715143e-01
   6.4833243e-01  -1.4417183e-01
  -3.7566242e-02   2.6385059e-01
  -1.8955323e-01   1.9735300e-01
   3.4479982e-01   1.6538488e-01
   5.9304127e-01   7.7962345e-02
  -7.7004752e-01  -7.3613471e-01
  -1.2311632e+00  -2.8536179e-02
  -7.2282756e-01  -2.0632218e-01
  -3.1965728e-01  -4.1998364e-01
   4.0085560e-01  -4.3677545e-02
   2.1553657e-01  -1.3459916e-01
  -1.3656164e-01  -3.9012804e-01
  -7.5308492e-01  -4.8836438e-01
   1.6518695e-01  -2.4792749e-01
   2.0502484e-01  -4.9397348e-01
  -2.8567589e-01  -8.2573359e-01
  -4.9181157e-01  -8.8792575e-01
  -3.2810653e-01  -1.0424145e+00
   1.6058894e-01  -8.6985159e-01
   6.1517426e-01  -2.0253241e-01
   1.8249520e-01  -8.7748586e-01
   9.9948344e-01  -4.6008142e-01
   1.1549737e+00  -7.1199580e-01
   9.3961655e-01  -8.7316227e-01
   2.1384641e-02  -1.0205101e+00
   1.8799808e-01  -6.6177734e-01
  -1.0543562e-01  -3.4660889e-01
  -6.1328676e-02  -3.3542273e-01
   5.5226255e-02   3.3941525e-03
  -3.0833775e-01  -7.3828419e-01
  -1.4688031e-01  -1.9767949e-01
   8.8180325e-02   3.3482521e-01
   1.3496647e-01  -6.5164655e-01
  -9.9034143e-02  -1.2296824e+00
   2.3326073e-01  -7.4007170e-01
  -3.1630389e-01   5.7440706e-01
  -3.7702625e-02   8.8357223e-01
  -2.9885855e-01   1.1722366e+00
   7.8345716e-01   9.8026869e-01
  -3.3432053e-01   1.7167416e-01
  -3.2619471e-01   1.1359231e-01
   3.1159457e-01  -2.5393251e-01
   4.6703364e-02  -1.0584616e-01
   6.0352307e-03  -9.0662104e-01
  -2.8013047e-01   1.5821990e-01
  -3.0832580e-01  -1.3230520e+00
  -1.3086319e-01  -1.2105129e+00
   2.9868100e-01  -1.1143792e+00
   4.7745623e-01  -3.9655615e-01
   2.2003119e-01  -8.3341282e-01
  -3.7787535e-02  -1.0805587e+00
   1.1915702e-02  -6.8876999e-01
  -1.6252240e-01  -5.0886568e-01
   7.7135259e-02  -8.9158958e-01
  -1.6217251e-01  -1.5776231e-01
  -6.1241345e-01  -1.0179342e+00
   5.0770977e-01  -7.7582575e-01
   2.0109195e-01  -1.9142633e-01
   2.7301277e-01   5.9315438e-02
  -2.0722853e-01  -1.6397213e+00
   8.1555763e-01  -5.7658271e-01
   9.4883527e-01   5.8295605e-01
   1.3154297e+00   7.8329670e-01
  -8.5492108e-01  -8.6865672e-03
  -1.0382066e+00   9.2471254e-02
  -7.7104927e-02  -8.4653499e-01
  -5.4839164e-01   1.2593335e-02
   1.6692528e-01  -7.1458415e-01
  -4.5366912e-01  -3.3742408e-01
  -2.0944256e-01  -7.0868354e-01
  -1.6455672e-01  -6.4428336e-01
  -1.2090196e-01  -6.5800300e-01
   2.2044671e-01  -1.2753413e+00
   2.6526197e-01  -1.3001536e+00
   1.9586936e-01  -7.1141142e-01
   6.1010545e-01  -1.4221144e+00
  -5.9714788e-01   3.3487875e-01
  -4.7408889e-01  -6.7428490e-02
   1.6811473e-01  -8.6045561e-01
   1.0905688e-02  -1.7452285e+00
  -3.8313468e-02  -1.4975043e+00
  -5.0960099e-01  -5.9071413e-01
  -7.5306239e-03  -1.2451088e+00
   4.4378839e-01   1.1612369e-01
   5.9363847e-01   1.1724114e-01
  -6.3859850e-02  -1.0422159e+00
   1.1115396e-01  -2.0010471e-01
  -7.2431360e-01  -6.1429024e-01
   7.0110652e-02   3.5491863e-01
   1.4181983e-01  -2.9524034e-01
   3.1548953e-01  -6.6556867e-01
   5.7011491e-01  -1.5178143e-01
   3.6477577e-01   6.5774993e-01
  -5.9002083e-01   4.8992082e-02
  -5.1265285e-01   3.7605657e-01
  -3.4361971e-01   1.1571024e+00
   5.2713560e-01   2.0729405e-01
  -2.8314262e-01  -6.0965382e-01
  -5.5496504e-01  -2.1634692e+00
   3.1097205e-01  -2.3829639e+00
  -9.6510859e-02  -8.6723405e-01
  -2.2215846e-01  -1.2020502e+00
   2.8624398e-01  -5.4881795e-01
   3.2765034e-01   1.2966827e-01
   3.9566547e-01  -1.8016407e-01
  -3.1724583e-01  -2.4346902e+00
   5.2626838e-02  -7.1099256e-02
  -1.0518323e-01  -6.7746155e-01
  -4.2615818e-01  -1.6602047e+00
   3.3657758e-01  -3.8632931e-01
  -5.5682903e-02  -2.0205216e+00
  -4.5647013e-01  -2.1067259e+00
   7.7073124e-02  -2.3066727e+00
   5.5287270e-01  -5.6007982e-01
  -1.7201598e-01   1.0599785e+00
   1.1510343e-02  -5.5296369e-01
  -7.6004431e-01  -1.1710497e+00
   6.5367740e-01  -1.1012868e+00
  -8.2427884e-02  -2.9691616e-01
  -6.3395022e-01  -1.1967803e+00
   6.5129829e-01  -1.0577868e+00
   1.0884424e+00  -1.9689624e-01
  -1.2653335e+00  -6.0708304e-01
  -1.2048640e+00  -1.2234296e+00
   3.8327317e-01  -8.8081685e-01
   1.2667284e+00  -5.4681580e-01
  -6.8034308e-01   8.9439321e-02
  -2.3473477e-01  -8.2304578e-01
   1.1968196e-01  -5.4680370e-01
  -3.9380225e-02  -1.0244807e+00
  -5.7192345e-01   1.8287615e+00
   3.5137709e-01  -9.2981225e-01
   2.6876689e-01  -7.7240030e-01
   1.3839667e-01  -7.2018025e-01
   6.9286273e-01  -8.8778359e-01
  -5.1338776e-01  -1.1096746e+00
  -2.0139374e-01  -6.2907589e-01
   1.5367690e-01  -1.6906117e-01
   2.3080614e-01   1.1828234e-01
  -9.6965543e-01  -7.9859585e-01
  -7.8921435e-01  -1.3348746e+00
  -2.8200974e-01  -7.6432040e-01
  -2.6549935e-01  -5.7722632e-01
  -3.4504367e-01  -3.8715691e-01
  -1.8477500e-01  -2.3894195e-01
  -5.6541612e-01  -6.4762802e-01
   3.6967331e-01   8.4201153e-01
   1.0294976e-02  -1.4349992e+00
   7.8214019e-01   1.5935981e-01
   4.0531288e-01   2.8582438e-02
   8.4477732e-01  -7.5916306e-01
   4.7264890e-01  -4.1713328e-01
  -1.1170251e-01  -1.2658760e+00
   2.4888656e-02  -1.1568749e+00
   1.2441057e-01  -6.4017856e-01
   4.7916937e-01  -3.3205104e-01
  -9.2600362e-02  -1.2317431e+00
   8.4908283e-02  -2.2361330e+00
  -1.8864814e-01  -3.2034898e+00
  -1.2554547e-01  -1.4591401e-01
  -3.0036378e-02  -3.9495640e-01
   2.6711421e-01  -1.5040380e+00
  -1.9956021e-01  -1.6488609e+00
  -1.8070074e-02  -3.3646878e+00
   6.2689447e-02  -3.4535170e+00
   5.1172906e-02  -3.2400801e+00
   2.3306100e-01  -2.1721732e+00
   3.9442675e-01  -2.9645838e+00
   3.2438370e-03  -2.8452427e+00
  -5.5926164e-01  -2.9744176e+00
  -4.1186232e-01  -3.4297423e+00
   5.2896816e-01  -9.2379465e-02
  -9.3473132e-01   9.4500647e-01
   1.0211632e-01  -4.7528363e-01
  -2.3428361e-01  -1.1802115e+00
   1.2303938e-01  -2.3654520e-01
   2.0727280e-02  -4.5220282e-01
  -2.1818712e-01  -7.6076323e-02
   5.8247597e-02   8.7953855e-02
   1.1999629e-01  -2.3965778e-01
   4.5116301e-01  -1.4576141e-01
  -6.8477482e-02  -9.8178720e-01
   4.2960687e-01  -9.1752598e-01
  -1.8302438e-01  -1.6368945e+00
  -1.8508588e-01  -1.0280616e+00
   5.1889304e-01  -1.1003355e+00
  -6.7796531e-01  -1.0712238e+00
  -4.8005408e-02  -6.4428626e-01
   1.9693485e-01  -5.0699698e-01
   5.1670611e-01  -5.1968166e-01
  -2.7588967e-01   4.7725952e-02
   2.3701236e-01  -1.4811806e+00
   1.5598398e-01  -6.1190200e-01
  -1.0477693e-01  -4.1563440e-01
  -8.2945297e-01  -1.1995612e+00
   4.6881052e-01   5.5826731e-01
   3.6064244e-01  -6.9118376e-01
   3.5089256e-01  -1.3384418e+00
  -3.5387110e-01   2.5230183e-01
  -1.3026651e-01  -1.7670762e+00
  -1.8539475e-01  -1.7130554e+00
  -1.3034602e-01  -1.6477655e+00
   7.6842243e-02  -1.4587878e+00
   8.2512872e-02  -1.5923550e+00
   2.8963070e-01  -1.9443065e+00
   5.1511870e-01  -8.5720466e-01
   2.0642657e-01  -3.7805600e-01
   6.5251401e-01  -6.4036552e-01
  -3.8305724e-01  -4.7737454e-01
  -2.0398528e-01  -4.1919204e-01
  -2.6704226e-01  -6.5363420e-01
  -1.1664533e-02   3.1599951e-01
   4.1352215e-01   2.2294628e-02
   1.7868752e-01   6.8037907e-01
  -2.3412567e-01  -7.3737131e-01
  -8.2422179e-02  -6.8471108e-02
  -2.5987316e-01  -3.8743291e-01
   2.7009185e-01  -6.1965499e-01
  -2.0893000e-01  -2.6545295e-01
  -3.7864269e-01  -2.1548451e-01
  -3.8966073e-02   3.7608894e-01
  -2.8493533e-01  -2.8660788e-01
   1.7279000e-01   4.1711697e-01
  -5.5506383e-02   6.1423373e-01
   1.6444826e-01  -7.6195229e-01
  -4.0170350e-01  -4.6481730e-01
  -6.7989451e-01  -2.1537751e-01
  -7.3391226e-01  -5.3249089e-01
  -4.0187629e-01  -6.9444335e-01
   3.5898307e-02  -1.0633128e+00
  -8.3850855e-01  -1.9367563e-01
  -1.0866636e+00  -9.6726000e-02
   2.7528511e+00   7.7271798e-01
  -9.4266602e-01   3.6242133e-01
   9.5920096e-01  -1.3238129e+00
   4.4496973e-01  -1.0584424e+00
   4.7071200e-01  -1.4681279e+00
   5.7251968e-01  -1.2143607e+00
  -4.7172721e-01   1.0490965e-01
  -1.1835886e-01  -5.4984148e-01
   8.4521578e-02  -9.3148838e-01
   2.2161447e-01  -9.4991182e-01
  -3.1425270e-02  -6.7013024e-01
  -3.5981505e-01  -9.9957157e-01
  -2.2345509e-01  -1.2665304e+00
  -4.1542254e-02  -1.1026383e+00
  -2.4553722e-01  -1.3495506e+00
  -1.6457530e-01  -1.1913168e+00
   5.1274345e-01   2.0861221e-01
   5.2218147e-01   6.4632413e-01
   7.7364475e-02  -7.1597178e-01
   3.4246704e-02  -1.7239857e+00
   1.8706513e-01  -1.6254019e+00
  -2.6747684e-01  -7.4117334e-01
   3.3913286e-01  -1.3377091e+00
   5.8779811e-01   5.9275031e-02
   5.8040123e-01   1.3315904e-01
  -1.7375821e-01  -1.0031697e+00
  -3.8979315e-02  -1.6214013e-01
  -5.6292404e-01  -7.5181651e-01
   1.2377077e-01   2.9101107e-01
   2.3043574e-02  -3.2575546e-01
   3.3591665e-01  -6.5725314e-01
   5.4433723e-01  -1.4201658e-01
   6.6987112e-01   2.0623935e+00
  -6.2251712e-01   5.0961921e-01
  -5.9971548e-01  -3.6691362e-02
  -5.9483110e-01   3.1238862e-01
  -6.4274574e-01   1.1613176e+00
  -3.8224651e-01   1.0966585e+00
   8.8067743e-01  -1.4637125e+00
  -5.0738925e-01   1.0070764e+00
  -4.4752021e-01   9.6815996e-01
   6.1135751e-01  -1.2533217e+00
   1.2138344e+00  -1.6276094e+00
  -2.9216308e-01   9.2592113e-01
   8.4901703e-01  -1.0844100e+00
   2.3160404e-01  -1.2045885e+00
  -1.2711442e-01   4.2404369e-01
  -6.5510087e-01   7.0043592e-01
  -4.3077448e-01  -1.0414723e-01
  -1.3734575e-01  -4.7211129e-01
  -4.3325238e-01   1.1794502e-01
  -2.3872385e-01   8.5628043e-01
  -8.9702020e-01   3.5164357e-02
   2.6985407e-01  -2.7375295e+00
  -2.5958682e-01  -7.2171342e-01
   7.5189337e-01  -2.0107020e+00
  -3.0815873e-01   5.8018506e-02
   3.5871711e-01   2.9039290e-02
   1.1190475e-01   4.8742287e-01
   5.3603002e-02   2.1648951e-02
   5.4546893e-01   2.2972226e-01
  -1.0645511e-01   8.3970500e-01
  -3.5000694e-01  -9.0272223e-01
  -3.6123616e-01  -1.3413479e+00
  -1.3541229e-01  -1.3818087e+00
  -3.5790656e-01  -1.4711176e+00
  -6.4755932e-01  -1.2930744e+00
   3.0209137e-01  -2.2089312e+00
   3.5114866e-01  -1.4201601e+00
   3.0059185e-01  -2.2567408e+00
   2.6013406e-01  -2.2132914e+00
  -1.6924631e-02  -1.4737899e+00
   2.2503174e-01  -6.3321828e-01
  -8.8979586e-02  -1.1839228e+00
   8.9351967e-02  -1.7065381e+00
  -2.2540412e-01  -1.4301810e+00
  -1.3851018e+00  -2.1063291e-01
  -1.2814323e+00  -1.2247274e-01
  -5.7218882e-01  -2.3558802e-01
  -8.1287199e-01  -3.1676241e-01
  -7.3686134e-01  -2.4260394e-01
  -9.3812657e-01  -8.2472736e-02
   1.3611619e+00   1.0240881e+00
   6.1799017e-01  -1.0188431e-01
   1.0358991e+00  -1.2251699e-01
  -6.1822983e-01  -6.8545668e-01
  -6.0960908e-01  -1.0921616e+00
  -1.0781836e-01  -1.5223238e+00
  -4.1654803e-01  -1.3135447e+00
   2.1204775e-01  -1.9650462e+00
   2.0487570e+00   7.8900438e-01
  -4.8480776e-01  -1.8608084e+00
   3.5317146e-01  -1.4761066e+00
   2.3345685e+00   1.5117489e+00
   3.9596872e-01   3.1285090e-01
   1.8442305e-01   8.4742190e-01
   3.2204255e-01  -6.5461659e-01
  -3.0012880e-01  -2.0177407e-01
  -8.7611109e-01   1.7255936e-02
  -1.4003294e-01  -6.5844104e-01
  -4.1970930e-01  -3.9087143e-01
   3.5625093e-01  -1.2719439e+00
   4.7729688e-01  -5.1781654e-01
  -3.5025778e-01  -1.6144969e+00
  -8.0898107e-01  -2.1793894e+00
  -3.6182027e-02  -1.2321443e+00
   9.6810459e-02  -9.0267743e-01
  -3.7552523e-01  -7.6836195e-01
   3.0709562e-01  -6.5631431e-01
   2.1296154e-01  -7.4425049e-02
  -4.5121137e-01  -2.8674292e-01
  -9.8977915e-02  -8.4746656e-01
  -2.8541651e-03  -6.4321915e-01
  -7.1306345e-02  -9.1669718e-01
   7.5838440e-01  -4.0438309e-01
   3.2160430e-01  -1.0813548e+00
   1.9474667e-01  -8.7691291e-01
   2.8348551e-01  -5.7147117e-01
   2.8812724e-01  -1.3335001e-01
  -2.6791981e-01  -5.9610369e-01
  -6.8984435e-01  -3.8248411e-01
  -1.0363635e+00   1.6073966e-02
   3.0162953e-01  -5.7437517e-01
  -1.0404257e-01  -4.2621093e-01
  -1.4774357e-01  -4.8707771e-01
  -7.3026888e-01   3.9506765e-01
  -1.1537495e-01  -1.1590016e+00
   4.6395182e-01  -1.7664317e+00
   1.1116197e-01  -1.9441180e+00
   2.7632166e-01  -2.0635776e+00
   6.7492796e-01  -1.1825792e+00
  -3.0509542e-01  -4.5958135e-01
   9.2161100e-01  -1.0475658e+00
   2.5482621e-01  -1.3220791e+00
   7.7807146e-02  -6.1079745e-01
   4.6495952e-02  -9.6438645e-01
   1.1485789e-01  -7.6935220e-01
  -5.1830124e-01  -7.8990859e-01
  -1.9321538e-01   6.8330790e-01
  -5.9994516e-01  -1.6432853e-01
   3.8872844e-01  -1.7367406e+00
   8.3129357e-01  -1.9666684e+00
  -3.5321784e-01  -1.9257208e+00
  -4.1409338e-01  -1.7030745e+00
  -3.8855117e-01  -1.2955905e+00
   2.8431539e-01  -2.6991314e-01
   2.3914477e-01  -8.6987905e-01
   1.1949591e-02  -1.3861734e+00
   2.0956298e-02  -1.3478682e+00
   5.7607824e-01  -1.8493075e+00
  -7.3777657e-01  -8.0135144e-01
  -4.8713377e-01  -2.8068477e-01
  -6.5131796e-01  -1.1725675e+00
  -1.0644776e+00  -6.1834506e-01
  -9.2332400e-01  -9.3720441e-01
  -7.2742762e-01  -5.8239096e-01
   3.7766070e-02   2.7997821e-01
   1.2912894e-01   1.1562162e+00
   1.8246087e-01   5.3759747e-01
   1.5060378e-01  -3.8448274e-01
  -2.4443104e-01  -3.9149711e-01
   3.4015428e-02   2.5725674e-01
  -6.3298521e-02   9.7824437e-01
  -6.2254803e-01   1.3013684e+00
   2.4182710e-01  -5.9788600e-01
   7.7411047e-01  -1.2315631e+00
   7.8844779e-01  -1.5864387e+00
   1.0407092e+00  -1.9705181e+00
   6.5706040e-01  -1.2826016e+00
   1.4856051e+00  -7.0700575e-01
   1.8981705e-01   4.0305911e-02
   1.3724882e-01  -7.8423361e-01
   2.9912203e-01  -9.8202072e-02
  -2.7702426e-01  -2.4663452e-01
  -2.7762284e-01  -3.7438687e-01
  -5.6108227e-01  -1.5436884e-01
   2.4713033e-01   3.6729249e-01
  -4.5888816e-01  -9.6531915e-01
   7.5663883e-02   6.4637147e-02
  -2.6548997e-01  -5.4990780e-01
  -5.4294330e-01  -1.0429569e+00
  -1.1349702e-01  -5.1853005e-01
  -5.9124354e-02  -1.1278716e+00
   4.5073046e-01  -4.2951316e-01
   1.4786410e-01  -4.0768212e-01
   5.5906744e-01  -7.3086827e-01
   4.0915462e-02  -1.0106496e+00
   5.0720265e-01   5.0819828e-02
   1.9102498e-01  -1.2224519e-02
  -2.9011504e-01  -1.2875881e+00
   4.1095889e-01  -1.0101978e+00
  -4.8381412e-01  -3.8556494e-01
  -8.1901778e-01  -2.0518258e-01
  -3.6142216e-01   1.2571268e-01
   1.2551413e-01  -5.8421000e-01
   1.8144996e-01  -4.2725896e-02
  -2.4372670e-01  -9.2651727e-01
   2.8598520e-01  -1.0958068e+00
   9.0407257e-01  -8.1507040e-01
   4.3593116e-01  -8.9281380e-01
   2.8518529e-01  -1.7046547e+00
  -1.1834340e-01  -1.4072703e+00
  -7.1727642e-01  -5.6480072e-01
  -3.4253647e-01  -1.0790975e+00
   8.1010207e-02   2.7830119e-01
   4.5721426e-01   2.2301436e-01
   2.9965950e-01  -1.1265300e+00
   3.6826448e-01  -2.7741522e-01
  -7.4175602e-01  -6.5004313e-01
  -1.2002084e-01   3.9973392e-01
   3.1267290e-01  -3.8975569e-01
   3.2463782e-01  -6.0312345e-01
   4.4159118e-01  -5.6393199e-02
  -8.2280131e-02   3.2296421e-01
  -4.8873500e-01  -7.6536885e-02
  -3.6138154e-01   2.4299198e-01
  -3.3836971e-02   9.4129977e-01
   7.1892923e-01   4.8233880e-01
  -6.0660851e-01  -1.2921653e+00
  -4.9374993e-01  -1.5973410e+00
  -1.2245873e-01  -1.0795455e+00
  -2.4629711e-01  -5.0947904e-01
   3.8637430e-01  -2.2796060e-02
   3.6381074e-01   3.3925500e-01
   9.6512443e-02  -7.9408821e-01
  -9.6512443e-02  -5.2702730e-01
  -1.6430950e-01  -1.8623660e+00
  -2.0342852e-01  -6.4513952e-01
  -3.3568229e-01  -1.3664590e+00
  -8.2624375e-01  -1.7244811e+00
  -4.0474087e-01  -1.1660119e+00
  -2.6951368e-01  -1.2298131e+00
  -4.2772671e-01  -1.6842004e+00
  -1.9836106e-01  -1.0162535e+00
   9.9500580e-02  -1.2066473e+00
  -1.5398415e+00  -1.1009048e+00
   1.1748271e-02  -9.5402435e-01
  -1.3507044e-01  -1.2603349e+00
   2.8170933e-02  -1.6557824e+00
  -2.0582657e-01  -1.4971021e+00
   6.5712609e-01   3.9678885e-01
   1.8875866e-01  -5.5149079e-01
   8.8813341e-01  -4.4796725e-01
   1.2131921e+00   2.5026906e-01
   1.0829163e+00   3.8723781e-01
   5.4119863e-01  -7.3341658e-01
   2.3908766e-01   7.5832555e-01
  -3.3088950e-01   6.7091921e-01
  -3.3746230e-01  -5.6509340e-01
  -4.4790522e-02  -1.2823646e+00
  -1.6687123e-01  -1.1306900e+00
  -2.5053482e-01  -7.0366854e-01
  -3.5799305e-02  -1.2942477e+00
   4.7536617e-01  -1.9749503e+00
   4.5189384e-01  -2.0304293e+00
  -7.6088754e-01  -4.4632447e-01
  -5.1809354e-01  -1.4619163e+00
  -1.9398151e-01  -1.7988008e+00
   5.7594123e-01  -2.9108730e-01
   1.0433643e+00   5.3003875e-01
  -5.5161605e-01  -6.5738728e-01
  -6.5113995e-04  -5.5117691e-01
  -2.0102710e-02   1.2426331e-01
   3.6176089e-01  -6.9919444e-01
   1.4998765e-01  -2.0341783e+00
   6.4264115e-01  -5.7500049e-01
   5.9444973e-01  -5.2755426e-01
   4.5270736e-01  -5.5916491e-01
  -1.1055709e+00  -3.8873006e-01
   4.8802175e-02  -1.0641503e+00
  -4.7814492e-02  -4.5177405e-01
  -2.9441533e-01   4.4796455e-01
  -3.7652129e-01   6.6011972e-01
   1.1538012e-01  -1.6617357e+00
   1.8619204e-02  -1.2122703e+00
  -7.2611491e-02  -8.0634124e-01
  -1.0557753e+00  -1.8767128e+00
  -7.0000033e-01  -1.7476487e+00
   3.4770968e-02  -1.9145752e+00
  -4.5533511e-01  -2.7479520e+00
   2.9367722e-01  -1.9737157e+00
   9.5303375e-01   1.8652849e-01
   8.6824102e-01   7.7901396e-01
  -7.0304861e-01  -7.5009022e-01
  -8.4434955e-01  -8.8854576e-01
  -9.3387495e-01  -6.0416274e-01
  -9.6780717e-01  -1.9038748e-01
  -9.7806777e-01  -1.9433462e-02
  -9.8671661e-01  -1.0244461e-01
   4.1668495e-02  -1.7107554e-01
   7.6468476e-01  -6.9278795e-01
   3.4241978e-01  -5.5364966e-01
   3.4837904e-01  -5.3959778e-01
  -2.6253162e-01  -3.8296968e-01
  -2.0087427e-01  -9.7575444e-01
  -5.8776614e-02  -8.6985017e-01
   1.2239520e-01  -1.0396148e+00
   4.6225683e-01  -6.2657237e-01
  -3.4413422e-02  -5.1863822e-02
   9.1936636e-01  -6.9166280e-01
   6.5664491e-01  -3.5081697e-01
   9.7417384e-01  -3.9625749e-01
   1.3384714e+00  -3.4146443e-01
   4.5650172e-01   6.9894860e-01
   6.1243500e-01  -7.8549654e-02
   2.0483724e-01   4.9184040e-02
   9.4925050e-01  -4.7905221e-01
   1.1500284e+00  -2.2169653e-01
   5.0332312e-01  -5.3957385e-02
   5.3339549e-01   1.5386492e+00
  -6.7414160e-01  -1.7765671e+00
  -4.0546935e-02  -2.4797693e+00
   7.7831635e-01  -2.6644479e+00
  -1.3523642e+00  -2.2598166e+00
  -8.7505658e-01  -2.3792798e+00
  -8.0304749e-01  -2.2769393e+00
  -1.2272105e+00  -2.2040672e+00
  -8.7087500e-01  -2.1237443e+00
   2.2179015e-02  -1.6535530e+00
   2.1638108e-01  -2.0216615e+00
  -1.5606290e-01  -2.2854413e+00
   5.7265729e-01  -2.4062227e+00
   7.7551587e-01  -6.6192901e-01
   7.4784363e-01  -4.0043139e-01
   3.0688073e-01  -9.2945585e-02
  -6.5879753e-01  -6.0303490e-01
  -3.5990620e-01  -3.6944807e-01
  -4.6651905e-01  -1.5429272e-01
   1.5176386e-01  -4.5620577e-01
  -1.0158850e+00  -3.1846158e-01
  -1.4164798e+00   1.7770295e-01
  -3.3620441e-01   2.2275307e-01
  -6.5662703e-02  -5.8060929e-01
  -2.1190534e-01  -6.5894764e-01
   8.9474738e-02  -7.6932049e-01
   2.5129135e-01  -8.7270390e-01
   3.3882730e-01  -1.0348713e+00
  -5.1544858e-02   4.4225620e-01
   1.4120618e-01   1.9812021e-01
  -2.0426383e-01  -1.7200100e-01
   1.2006583e+00  -3.4350194e-01
   7.8370675e-01  -1.3768966e+00
  -1.0915957e+00  -3.4632337e-01
  -1.1745404e-02  -2.7752112e-01
  -9.5189491e-01  -9.8316366e-01
  -7.8425108e-02  -5.9230772e-01
  -7.4284071e-02  -4.9420300e-01
  -3.8645251e-01   1.0040714e-01
  -9.2579698e-02  -7.3049574e-02
   2.5526786e-01  -2.9225025e-01
   5.7310082e-01  -4.7678632e-02
   1.9148622e-01  -1.7940300e-01
   1.8252804e-01  -1.0373730e-01
   8.7849971e-01   7.7054262e-01
   6.0609472e-01  -1.7692221e-01
   3.1157517e-01  -5.7115006e-01
  -1.0391378e-01  -7.5720550e-02
  -1.3811370e-01  -1.0948618e+00
  -4.5311495e-02  -9.8507165e-01
   2.7193026e-01  -1.2449363e+00
   7.4543312e-02  -1.2710446e-01
   2.0768285e-01   4.2300701e-01
  -7.9347169e-02   4.6484565e-01
   1.3846812e-01  -1.1956658e+00
  -3.3505254e-02  -6.7479046e-02
   2.6036309e-01  -1.0006369e+00
  -2.1507145e-01   8.9535993e-01
  -6.4503641e-01   1.4932662e+00
   8.5262171e-02   3.4597305e-01
  -8.9525734e-02   5.8905810e-01
   3.7977351e-01   7.4530905e-01
   5.0408225e-01   3.9739847e-01
   4.2620683e-01   6.7681088e-01
  -2.8041462e-01  -1.9390526e-01
   7.8926816e-02   1.7000835e-01
  -5.8767628e-01  -1.4555886e-01
  -5.7077352e-01   1.2461155e-01
   4.6657321e-01  -7.3049047e-02
  -2.1632277e-01  -1.5847604e+00
  -1.3636572e-01  -7.1827488e-01
  -3.8817883e-01  -3.1395740e-01
  -3.7330399e-01  -7.4141474e-01
  -2.2578124e-01  -8.3436574e-01
  -3.1525661e-01   1.5915170e-01
   5.0036230e-01  -4.0566510e-01
   8.8082120e-01  -7.7159774e-01
   5.4383484e-01  -1.0726080e+00
  -7.2813086e-01  -1.9330957e+00
   4.1623464e-02  -1.0833685e+00
  -5.5710478e-01  -7.5878810e-01
  -4.7530081e-02  -1.2352718e+00
   2.7838112e-01  -8.6104700e-01
   1.5816220e-01  -1.1647791e+00
   3.5815101e-01  -9.8072754e-01
  -4.0333689e-01  -1.0123472e+00
   2.4912034e-01   9.5701036e-03
   4.4663939e-01  -4.5095240e-01
   6.0005113e-01  -5.7194529e-01
  -4.8619871e-01   2.2020009e-01
  -1.0818254e-01  -4.7671359e-01
  -2.6072210e-01  -4.1062623e-01
  -2.2743007e-01  -5.9667768e-02
  -4.2641486e-01  -1.0813662e+00
   1.9691591e-01  -4.4977911e-01
  -1.2311457e-01  -8.5130771e-01
  -3.3814344e-01   2.3297340e-01
   9.4273166e-02   3.6119295e-01
   9.5573995e-01  -2.6264170e+00
   3.6689475e-01  -9.5802472e-01
   9.9344082e-05   7.6479305e-01
  -1.3761269e+00  -1.0331100e+00
  -9.7904677e-01  -1.9056642e-01
  -2.9217321e-01   3.6356139e-01
   4.9301611e-01   1.6732700e+00
  -6.7000490e-01  -5.2907213e-01
   6.2391308e-01  -1.4724727e+00
   3.2357432e-01  -9.1406778e-01
   8.9539863e-01  -9.0457076e-01
   2.5519941e-01  -1.7716342e+00
   6.0102490e-01  -8.9779977e-01
   2.9858735e-01  -8.3703152e-01
   1.0578716e+00  -4.1715267e-01
   1.5803153e-01   3.9224565e-01
   2.5659031e-01  -3.9432599e-02
   2.5755208e-01  -2.1951113e-01
  -4.6941305e-01  -3.4067289e-01
  -1.5069150e-01  -1.7202692e+00
   1.3216933e-01  -1.2007618e-01
  -6.4354722e-01  -5.0823937e-01
  -3.9388229e-02  -9.7690028e-01
   4.4018066e-01  -1.6859703e+00
   2.4437896e-02  -1.7482923e+00
  -2.9755627e-01  -1.6843060e+00
   3.1347911e-02  -8.9602264e-01
  -2.6720407e-02  -3.2701912e-01
  -1.3323115e-01  -1.4801326e+00
  -3.0958505e-01  -8.4486509e-01
  -1.2195592e-01  -9.0784144e-01
  -1.0657048e+00  -1.6812103e+00
  -8.6940107e-01  -4.9170360e-01
  -6.2639031e-01  -1.2096536e-01
  -4.0442578e-01   4.4216081e-01
   7.7278366e-01   6.3372544e-01
   7.2974499e-01   6.4470840e-01
   2.4700332e-01   5.8880740e-01
  -6.0625669e-01  -5.2508200e-01
  -2.6656128e-01  -7.0003231e-01
  -7.7873240e-01  -6.8484300e-01
   5.5514783e-01  -1.1837952e+00
   9.1780147e-03   4.1214460e-01
   2.5920749e-01  -9.9938448e-02
  -1.7266359e-02  -1.5532557e-01
  -4.4291445e-01   1.8602743e-01
   3.0412222e-01  -4.2263259e-01
   1.8338374e-01  -4.3950804e-01
  -9.3532046e-02  -1.5270046e+00
   3.6239256e-02  -6.4790828e-01
   2.3488182e-01  -6.2614278e-01
   7.7378806e-01  -1.4491843e+00
  -1.0805817e+00  -4.5328157e-01
  -1.1202583e+00  -9.2907214e-01
  -3.9354091e-01  -4.5644039e-01
   2.4478550e-01   5.0633229e-02
  -3.0789165e-02  -7.5653871e-02
   1.8603632e-01   5.5034728e-01
  -2.8774499e-02   3.6285974e-01
  -4.2194905e-01  -1.3586805e-01
  -7.0882782e-01  -9.7530822e-01
   3.8266255e-01  -4.0920492e-02
   6.1039033e-01   6.1241602e-01
  -5.0424665e-01  -7.0046481e-01
  -2.5873470e-01  -1.1135243e+00
  -2.6527160e-01  -5.6546411e-01
   5.3415264e-01  -6.3649019e-01
   4.9114186e-01  -7.8755560e-01
   8.9364786e-01  -6.7648485e-01
   5.3296142e-01  -1.4429675e-01
   9.3719589e-01  -4.3019108e-01
   8.5097798e-01   1.3376813e+00
   4.3492549e-01   1.5345272e+00
   1.9068786e-01   7.7517332e-01
  -4.5403096e-01  -6.5281799e-01
  -6.0046940e-01  -7.5626702e-01
   5.0987772e-01   5.1766497e-01
  -3.0854161e-01  -8.2016537e-02
   4.2976407e-01   4.9426240e-01
   1.7336329e-01  -1.5466100e-01
  -4.2466591e-01  -3.9432143e-01
  -5.5696796e-01  -1.3656379e+00
  -5.5769501e-01  -1.1845416e+00
  -4.5927136e-01  -1.3884470e+00
  -1.3713747e-01  -2.9828681e-01
  -3.8782208e-01  -1.3431795e+00
   4.8555799e-01   1.4788324e-01
   4.9671569e-01   3.1805470e-01
   3.1473168e-01   3.2789924e-01
   2.8433237e-01  -1.1139127e-01
  -4.6291650e-02  -9.4171858e-01
  -3.4999051e-02   2.0525731e-01
   2.6579249e-01   8.7234825e-01
  -1.5976821e-01   1.1536814e+00
  -2.0737493e-01   2.8000350e-01
   5.5416956e-01  -5.5420692e-02
   2.3911654e-02   1.7776849e-01
   2.8542171e-01  -7.5935237e-01
  -7.3517237e-01  -1.0315749e+00
   4.0359921e-01  -6.1343711e-01
   5.0824498e-01  -2.3181136e+00
  -1.7301467e-01  -2.2768933e+00
   1.2756887e-01  -2.2542430e+00
   4.3585806e-02  -1.7973073e+00
  -3.9821044e-01  -2.7564065e+00
   1.9390176e-01  -7.6595125e-01
  -4.0870135e-01  -1.6138155e+00
   7.7729022e-02  -6.6926811e-01
  -6.0472476e-01  -1.6324920e+00
  -4.2667187e-01  -6.3191636e-01
   2.1532584e-01   8.0525714e-01
   2.1390095e-01   1.0867944e-01
   3.3263950e-01  -1.7045072e+00
   4.4130551e-01  -2.1408796e+00
   1.0010755e+00  -1.9060693e+00
  -1.0372932e-01  -1.5720636e+00
  -1.0342123e+00  -1.1715244e+00
   7.2815117e-01  -1.8813661e+00
  -1.5426382e-01   6.2868459e-01
  -3.7181661e-01   6.3476626e-01
  -8.4170448e-01  -8.4185248e-02
  -5.3412664e-01  -3.6915586e-02
  -3.5036054e-01   2.8317227e-01
  -1.3513710e-01   2.8692464e-01
  -3.5787376e-01   1.2128737e-01
  -8.2658974e-02   2.6283798e-02
  -3.6466776e-02   1.0820174e+00
   1.4640366e-01   2.1838905e-01
   3.3120776e-01  -7.9640690e-02
  -3.3411441e-01  -7.7732003e-01
   1.3817824e-02  -1.1855937e+00
  -1.5374736e-01  -2.5092011e-01
  -1.5173126e-01  -6.4111272e-01
   1.4782734e-01  -1.4643219e-01
   2.8108588e-01  -4.4722918e-01
   2.1431432e-01  -1.0110367e+00
  -3.7644081e-02  -1.4340095e+00
   5.0031811e-01  -1.4392567e+00
   2.7399447e-01  -1.3261421e+00
   2.6489155e-01  -9.7526987e-01
   1.6885935e-01  -7.9058031e-01
  -1.0782013e-01  -1.5994112e+00
  -1.5270116e-01  -1.4275365e+00
   4.3109513e-01   9.0094608e-01
  -8.8505246e-01   4.9335321e-01
   2.0464374e+00  -3.2982220e-02
   1.3061596e+00   7.7798961e-01
  -9.2024278e-02   2.9878162e-01
  -7.1243709e-01  -1.4551239e+00
  -4.4556005e-01  -1.6670698e+00
  -4.7379971e-01  -1.6014034e+00
  -3.5708730e-01  -1.4797086e+00
  -7.2606935e-01  -1.3078581e+00
  -4.9362448e-01   3.8078696e-01
  -2.4588532e-01   1.9101914e-01
  -5.7153906e-01   1.3445500e-01
  -3.4782277e-01  -3.5622305e-01
   4.3061021e-02  -1.9214550e-01
   4.8093431e-01   4.9111395e-01
   2.7786144e-02  -3.3604791e-01
   2.9413443e-01  -8.2939276e-01
  -5.2552140e-02  -2.2700730e-01
  -9.4581960e-02  -1.1488999e+00
   1.2682502e-01  -1.0407533e+00
   2.8662254e-02  -6.2041703e-01
  -2.1113294e-03  -9.3341654e-01
   6.1625899e-02  -1.4475316e+00
   4.3778454e-01  -1.1028087e+00
  -2.5954892e-01  -2.6425101e-01
   6.9645332e-01  -1.6618791e+00
  -1.1847438e-01  -1.5429604e+00
  -1.1126576e-02  -1.8627505e+00
   8.5930869e-02   6.0951339e-01
   1.0527546e-01  -7.6508792e-01
   1.9655807e-01   3.6262067e-01
  -7.5082233e-01   1.0812312e+00
   2.7334331e-01  -6.4023930e-01
   2.2782235e-01  -5.7028823e-01
   3.1154995e-02  -7.5625775e-01
   6.0192392e-03   7.3358749e-01
   2.7946572e-01  -5.7904304e-01
  -5.7641919e-01  -2.6156216e-01
   1.4597589e-01  -8.4973420e-01
   5.0410660e-01   1.0804135e+00
  -4.4804560e-01   6.9233887e-02
   9.4787122e-02  -1.0035900e+00
  -1.7515251e-01  -7.2405193e-01
  -4.2074901e-01  -1.0467979e+00
  -2.5415619e-01  -1.3323229e+00
  -7.1012727e-01  -8.2249385e-01
  -1.1056012e+00  -1.3393052e+00
  -1.2681808e+00   2.8875750e-01
  -7.2944336e-01  -1.2087780e-01
   7.9774068e-01  -1.2216477e+00
   1.0308902e+00  -1.1057135e+00
   5.5066070e-01  -1.0064943e+00
   2.8581807e-01  -1.0332758e+00
   6.5129073e-01  -1.2885613e+00
   5.6559461e-01  -1.0344631e+00
  -4.5918493e-02  -7.1927682e-01
  -1.1012674e-01  -8.7326576e-01
   5.2492365e-01  -6.1010507e-01
   5.9041707e-01  -8.8265909e-01
  -3.5303270e-01   1.8689045e+00
  -1.7397061e-02  -5.1074743e-01
   2.6447404e-01  -2.4042713e-01
  -5.3465087e-01   1.2340324e+00
  -1.7177825e-01  -5.6703029e-01
  -2.5968978e-01  -1.3458675e+00
   6.0230270e-01  -1.9727645e+00
  -1.3957613e-01  -1.6362294e+00
  -5.2373334e-01  -6.2300523e-01
  -4.1087707e-01  -5.1290239e-01
  -8.4563918e-01  -3.1676189e-01
  -2.1553569e-01  -5.1757120e-01
   3.4987674e-01  -2.1350574e+00
   9.7628084e-03  -1.5909741e+00
  -1.6291301e-01  -9.4517925e-01
   2.0553741e+00  -1.3661217e+00
   1.0995218e+00  -1.9494012e+00
  -1.2044329e+00  -8.0166443e-01
  -1.4039330e+00  -8.3150967e-01
  -1.3595107e+00  -3.6914567e-01
  -2.8366751e-01  -8.6660238e-01
   1.0023722e+00   6.9094858e-01
  -1.1206271e-01  -1.1049285e+00
   8.5678785e-01  -2.0239166e-01
   7.6556688e-01  -1.0694726e+00
   7.4171607e-01  -1.9430598e+00
  -2.6857338e-01  -1.7735378e+00
  -1.9471658e-01  -1.9635118e+00
  -5.4839776e-01  -1.4005906e+00
   8.9921593e-01   2.0728583e-03
   3.1936431e-01  -1.3454582e+00
   1.4792269e-01  -1.4446561e+00
  -1.5830085e-01  -1.0320509e+00
  -2.9887245e-01  -1.2901973e+00
   2.9317227e-01  -8.9212631e-02
   3.2784779e-01  -2.1547515e+00
   1.6173171e-01  -2.1059774e+00
  -9.1017144e-01  -1.0966888e+00
  -7.4071907e-01  -4.6599419e-01
  -4.2123699e-01   6.2106852e-01
  -4.3308361e-02  -1.2607797e+00
   3.1802529e-01  -1.7078504e+00
   2.3415671e-01  -1.8972454e-01
   2.6970493e-01  -5.0146646e-01
   6.9814826e-01  -1.8273902e+00
   3.6860048e-01  -1.5980806e+00
   1.1784125e-01  -4.0820848e-01
   3.1872282e-01  -7.9565799e-02
   2.1851167e-01  -8.8601953e-01
   1.8881613e-01  -1.6177509e+00
  -2.7240567e-01  -1.5883314e+00
  -1.1274378e+00  -1.3341967e+00
  -6.7620655e-01  -7.5839708e-01
  -2.3455961e-01  -1.6538860e-01
   3.2276843e-01  -1.2370864e-01
  -4.9553172e-01  -7.1662361e-01
   9.2529929e-01   4.0958845e-01
   5.0244262e-01  -2.3011275e-01
   1.0298490e+00   1.8067316e+00
   4.1484056e-02  -9.4253221e-01
   5.1369713e-02  -1.4522448e+00
   2.2458825e-01  -1.4356432e+00
   3.5373195e-01  -1.6872456e+00
  -4.2854739e-01  -2.1985081e+00
  -2.2984163e-01  -1.3671861e+00
  -7.9023017e-01  -1.7024063e+00
  -5.9661621e-01  -2.1265306e+00
   1.3295185e-01   3.6938888e-02
   2.1950744e-01  -5.9111089e-01
   4.3938554e-02  -2.1175729e+00
  -2.3817133e-01  -1.6044008e+00
  -5.4442951e-01  -1.6140647e+00
  -3.0659925e-01  -1.3358061e+00
   4.0430832e-02  -1.1173679e+00
   1.1738838e-01  -8.0961319e-01
   9.3372294e-02  -7.6257291e-01
   4.5630171e-01  -1.4389076e+00
  -3.8382676e-01  -1.5191174e+00
   3.6913579e-01  -1.6443766e+00
   7.5077202e-01   2.3456613e-01
   3.6030068e-01   4.1054685e-01
   1.0394681e+00  -2.0262248e-01
   1.2685317e+00   2.9179377e-02
   6.4563301e-01   2.6708295e-01
   9.1661367e-01   1.8395338e+00
  -7.2249623e-01  -1.3011593e+00
  -1.7345771e-01  -2.0757941e+00
   6.1818815e-01  -2.3468827e+00
  -1.9262739e+00  -1.6712519e+00
  -9.6326934e-01  -1.8640568e+00
  -9.1658518e-01  -1.8045606e+00
  -1.2844444e+00  -1.6814161e+00
  -9.6304471e-01  -1.6328438e+00
  -1.6192539e-02  -1.2636773e+00
   6.7575106e-01  -2.4517598e+00
   1.3247495e-02  -1.8800548e+00
   2.4328445e-01  -2.0600067e+00
   4.3397376e-01  -2.0409059e+00
   7.5174859e-01  -2.4474323e+00
   5.3690533e-01  -1.7885660e+00
  -3.2491131e-01  -8.9611615e-01
  -7.7501517e-01  -1.0750551e-01
  -4.7652556e-01  -4.7900361e-01
   3.7160965e-02  -5.2552187e-01
  -3.5884158e-01  -2.1334962e-01
   7.3554554e-01  -5.3828810e-01
   9.4742137e-01  -1.2992013e+00
   1.5495004e-01  -6.0555408e-01
  -3.6947445e-01  -3.1938445e-01
  -2.0436074e-01  -7.0568920e-01
   3.9652549e-01  -1.0758174e+00
  -1.9531435e-01  -9.7473305e-01
  -4.5572363e-01  -5.9675562e-01
   4.4214094e-01  -4.1653312e-01
  -5.1149432e-01   2.2788138e-01
  -3.1217579e-01   4.9974128e-01
  -1.0677175e-01   1.1949253e-01
   8.8210419e-02   1.5331810e-02
  -5.9009922e-01  -1.0784202e+00
   2.1356519e-01  -1.5491076e+00
  -7.7374002e-01  -2.6232302e-01
   3.2302075e-01  -1.2158547e+00
   7.9142011e-02   1.6375193e-01
  -1.4529478e-01  -1.3539742e-01
  -1.1164866e-01  -5.4110134e-01
   5.4266825e-01  -8.9147879e-01
   1.5967856e-01  -1.0987648e+00
  -6.5985845e-01  -4.5391954e-01
   2.9296056e-01  -9.2039282e-01
  -2.0601107e-01  -8.0933011e-01
   3.4556749e-01  -7.5230564e-01
   5.4806622e-02  -7.7241402e-01
   1.8471281e-01  -7.6956011e-01
   1.8180301e-01  -8.8659738e-01
   2.3061700e-01  -7.5898666e-01
   3.3018866e-01  -4.3365437e-01
   8.6832899e-02   1.3504082e-01
  -5.3891160e-01  -9.7532014e-01
   9.0651546e-01   3.3420979e-01
  -2.9130831e-01   7.8717353e-01
  -2.7247287e-01  -1.0109158e-01
   1.2269437e-01   1.1596823e+00
  -6.4268985e-02   9.8492216e-01
  -6.4798918e-01  -2.5687398e-01
   2.6205576e-01  -5.0674710e-01
   3.2255509e-01  -5.2911143e-01
  -2.7025527e-02  -1.0839510e+00
   3.2096141e-01  -2.2101038e-01
   1.1582893e-01  -3.2666759e-01
  -1.4473559e-02  -5.9635958e-01
  -2.4157899e-01  -7.7235634e-01
  -1.7541444e-01  -3.9906230e-01
   8.7058218e-01   8.5323384e-02
  -2.1234746e-01  -8.9981065e-01
  -1.3960073e-01  -1.3553869e+00
  -4.3400311e-01  -1.2563373e+00
  -4.0071005e-01  -8.4997077e-01
   1.6802891e-01  -5.3809052e-01
   3.2647336e-01  -1.4931870e+00
  -1.9426281e-01  -7.2675480e-01
   3.3486936e-01   3.4747848e-01
  -3.3987304e-01   7.7049837e-02
  -8.2872937e-03   1.8030806e-01
   1.0192231e-01  -7.5779051e-02
  -6.5486925e-01  -8.7699402e-01
   6.4547539e-01  -3.0791839e-01
  -2.4891356e-01  -1.2445082e+00
  -8.8832693e-01  -7.5581024e-01
  -2.3223892e-01  -1.0209187e+00
  -1.1731793e-01  -8.1260869e-01
  -2.6587593e-01  -8.9769699e-01
  -1.8643048e-01  -2.6845291e-01
   9.1802213e-01  -5.7264782e-02
   6.0027848e-01  -3.6885470e-01
  -1.1396739e-01  -5.3264506e-01
   1.4870568e-01  -5.1532905e-01
   6.5879126e-03  -5.6097141e-01
   2.3764929e-01  -2.2601404e+00
   1.7623966e-01  -2.3300497e+00
   4.8689859e-03  -9.3350181e-01
   2.8018705e-01  -1.5283287e+00
   2.6062426e-01  -9.7103514e-01
   4.8844040e-01  -1.0531541e+00
   1.5596306e-01   1.7900403e-01
   4.7707148e-01   1.6028866e-01
   6.4836918e-02  -6.9056742e-01
  -5.0578143e-01  -1.6626601e+00
   1.2022389e-01  -1.3247339e+00
   4.3391312e-02  -1.4428439e+00
   2.2501093e-01  -1.1625820e+00
   3.8107993e-01   2.9543742e-01
  -4.8348269e-01  -4.7443553e-01
  -2.5474363e-01  -9.4603659e-01
  -2.0209141e-01  -1.2092357e+00
  -7.9243420e-01  -6.2976620e-01
  -6.7705380e-01  -1.2466975e+00
  -7.8729134e-01  -2.9791122e-01
  -8.4872714e-01  -6.9199535e-01
  -1.9081128e-01  -8.7209268e-02
   5.7980135e-01  -4.4248153e-01
   5.3952952e-01  -5.2900161e-01
   5.1044836e-01  -3.8591385e-01
  -5.0237880e-01   3.2256639e-01
   3.6342100e-01  -5.7427091e-01
   3.0889592e-02  -4.3585304e-01
   6.2010907e-02  -6.2352170e-01
   2.2699588e-01  -7.0416004e-01
   8.8009974e-01  -1.0160576e+00
   4.9561261e-01  -1.1291696e+00
  -1.8253135e-01  -1.8011374e+00
  -2.4304187e-01  -7.7093976e-01
  -4.8321497e-01  -2.1220259e+00
  -7.2722379e-01  -1.3368235e+00
   2.7641157e-01  -1.1819616e+00
  -1.4237371e-01  -1.0986326e+00
   4.4931344e-02  -9.4595055e-01
   2.5873758e-01  -3.5001323e-01
   6.4999864e-01  -5.8511492e-01
   3.3898951e-01  -6.9668813e-01
  -1.7917294e-01  -8.3079569e-01
   1.3752135e-01  -6.1713637e-01
   1.6589593e-01  -1.8919745e-01
  -1.0641551e-01  -3.4816836e-01
  -5.5990258e-01  -6.7412624e-01
  -2.8083283e-01  -1.2117467e+00
  -3.7037178e-01  -1.2203187e+00
  -5.7407059e-02  -1.1852804e+00
   1.0785204e-02  -3.6288276e-01
  -3.5349390e-01  -5.4942904e-01
   4.2936384e-01  -5.6334499e-01
   2.5392315e-01  -3.8782946e-01
  -2.4017625e-01  -2.4232367e-01
   2.2215324e-02  -1.9676191e-02
   1.8522381e-01   8.6653953e-01
   5.4284916e-01   5.9033798e-01
   4.4313756e-01   3.3306938e-01
   4.9281304e-01   2.5775525e-01
  -9.8747805e-01   5.9180960e-01
   1.5847499e-01  -9.0051905e-01
  -3.0411094e-01  -1.0777233e+00
  -1.9869578e-01  -6.3700566e-01
   1.9402249e-01  -9.5850341e-01
  -1.3196526e-01  -1.1411427e+00
  -1.4824631e-02  -1.1705772e+00
  -4.9750777e-01  -8.2269220e-01
  -2.7277452e-01  -7.6071645e-01
   5.3097281e-01  -1.1644938e+00
  -2.6761848e-01  -6.6873646e-01
   1.0526625e-01  -6.2592036e-01
  -1.3212557e+00  -5.8516762e-01
  -1.6844909e+00  -8.1396461e-01
   4.8410452e-01  -1.6860730e-01
   3.7564164e-03  -3.1999155e-01
   3.1769004e-01  -2.3219149e-01
   7.4170198e-01   2.6323180e-01
   6.5737813e-01  -1.2120514e-01
  -4.7289747e-01  -9.2007696e-01
   3.5429441e-01  -5.4310592e-01
  -8.1464796e-02  -1.5998050e+00
   5.0668214e-02  -1.7910643e+00
  -4.3171294e-02  -1.3430958e+00
   3.0004946e-01  -1.7968264e+00
   6.1242431e-02  -1.6440170e+00
   4.1920470e-01  -1.9762839e+00
   2.1318989e-01  -1.6792688e+00
   5.4981338e-01  -9.0505399e-01
  -3.3135185e-01  -1.4634811e+00
  -1.5442453e+00  -1.5370696e+00
  -5.7138887e-01  -1.5179875e+00
  -3.8641173e-02  -1.2651565e+00
   8.4681872e-02  -1.3393303e+00
   1.9467801e-01  -4.1335917e-01
  -1.0886760e+00   1.0162321e-01
   6.6358558e-02  -4.7464714e-01
   4.9788450e-02  -8.4924367e-02
   1.2942381e+00  -9.0780269e-01
   8.1545026e-01  -9.5389671e-01
   1.0164457e+00  -5.9685670e-01
   1.2171441e+00  -2.3083996e-01
   1.1602125e+00   9.0090339e-01
  -3.4029560e-01   2.0232495e-01
  -1.1652292e+00  -6.1811775e-01
  -7.3507838e-01   2.2609961e-01
  -6.3390453e-01   6.8712801e-01
  -1.1258498e+00   3.8520571e-01
  -1.0845894e+00   4.0714160e-01
  -7.2103450e-01   4.1643830e-01
  -9.2303598e-01   2.5718760e-01
   2.3559407e-01  -1.0478435e+00
   2.9219223e-01   1.1511438e+00
   9.6559555e-01  -1.1113012e+00
  -5.2536436e-01  -1.6121419e+00
   1.2765227e+00  -1.7436760e+00
  -8.5818758e-01  -5.0484923e-01
   4.2700753e-01  -3.8693652e-01
  -1.3924876e-01  -1.2309772e+00
   8.4533866e-01  -1.5628345e+00
   6.4031409e-01   3.1763794e-01
   3.8563514e-01  -4.0247764e-01
  -6.2267031e-01  -3.0273617e-01
  -3.6479159e-01  -4.7241021e-01
   1.4050260e+00  -1.3480138e+00
  -1.0845370e-01  -5.0550576e-01
   2.5870827e+00   4.2121403e-01
   2.9171875e+00   7.0531667e-01
   2.4888423e+00   9.4260096e-01
   2.7766063e+00   1.3267760e+00
   2.7454190e+00   1.3030092e+00
   2.6354872e+00   1.6426215e+00
   8.6717382e-02  -5.2036210e-02
  -1.9331989e+00  -1.1614110e+00
  -7.2312915e-01   2.6940641e-01
  -2.1992840e+00  -1.9825014e+00
  -1.9910194e+00  -2.4890163e+00
  -1.3727487e+00  -2.0005884e+00
  -1.8617843e+00  -2.2538291e+00
  -1.4232817e+00  -1.9106547e+00
  -1.3188309e+00  -1.6057655e+00
  -8.3676158e-01  -1.5827016e+00
  -1.4522686e+00  -2.5781949e+00
  -1.1250352e+00  -2.0557289e+00
  -7.3566931e-01   2.0350418e-01
  -7.5480753e-02  -1.3734944e-01
  -1.8640518e-01  -7.6237202e-01
  -5.5690344e-01  -9.6967138e-01
  -6.2433701e-01  -6.8213507e-01
  -5.7146981e-01  -5.8099552e-01
  -7.2478182e-01  -3.4026228e-01
   1.5305772e-01   2.5244131e-01
   3.3941667e-01  -2.7903305e-01
   3.6027207e-02  -8.3458017e-01
  -3.5017696e-01  -8.1274923e-01
   2.1608496e-01  -1.1206470e+00
  -6.8052744e-02  -9.7022724e-01
   1.7223309e-02  -9.2226678e-01
   3.1956120e-01  -1.1619088e+00
   9.3952363e-01  -1.2050928e+00
   8.1699151e-01  -8.1740604e-01
   5.3283047e-01  -3.2969396e-01
   5.2256037e-01  -4.7395635e-01
  -7.4572242e-01  -2.7033693e-02
  -6.4694217e-01   3.8155449e-02
  -2.6533677e-01  -5.8993336e-01
   4.5876831e-01  -9.4591985e-01
   8.3303983e-02  -6.6289739e-01
   2.0491693e-01  -7.3326850e-01
  -5.1958776e-01  -3.4024412e-01
  -4.3236784e-01   4.4995992e-02
  -2.7461544e-01  -6.6203683e-01
  -2.5943845e-01  -2.2608998e-01
   4.6217544e-02  -8.8041110e-01
   3.5820717e-01  -1.6003584e+00
   9.4466293e-01  -1.6743654e+00
   2.8987361e-01  -7.3151711e-01
  -8.4498012e-02  -9.1332888e-01
  -4.6861022e-02  -6.9560418e-01
   9.6837102e-02  -1.4400673e+00
   3.0787381e-01  -1.6019022e+00
   4.8470850e-01  -1.4295199e+00
  -7.6292429e-01  -2.2665107e+00
  -1.0319839e+00  -3.1886187e+00
  -5.2743617e-01  -2.3853626e+00
  -2.4618856e-02  -1.1694562e+00
   1.9587772e-01  -8.1811529e-01
   1.8357227e-01  -1.1583254e-01
  -4.6163446e-02  -2.7539358e-01
  -2.9823167e-01  -6.2921938e-01
   8.0629836e-02  -5.4544961e-01
  -2.6496226e-01  -1.3818604e+00
  -1.0044981e-02  -1.8196722e+00
  -6.9980515e-01  -2.6060460e+00
  -5.1624392e-01  -2.6215454e+00
   1.1231990e-01  -1.5592831e+00
   5.4392997e-01  -4.1632287e-01
   8.2419446e-01  -1.5045218e+00
   6.0935090e-01  -1.6654593e+00
   6.1281763e-01  -1.7476926e+00
   1.0197220e+00  -7.3466647e-01
  -2.3271492e-01  -4.3909976e-01
  -1.2642865e-01  -9.0983135e-01
   3.1511495e-01  -2.0139040e-01
  -4.0062094e-01   1.5793206e-01
   1.6473401e-01  -1.1138980e-01
   1.3572357e-01  -1.4269303e-01
  -4.9397533e-01   5.3058772e-01
  -5.3526660e-01   6.7670535e-01
   3.2462170e-02  -1.5666254e+00
  -4.8776501e-01  -2.5701966e-01
  -7.2881106e-01  -1.3727825e+00
  -5.5215009e-01  -1.3400802e+00
  -4.5651544e-01  -1.2181710e+00
   2.7388998e-01  -5.5488443e-01
   1.2524958e-01   2.2982692e-01
   5.3644423e-01   1.5185917e-02
   7.7509324e-01  -1.1148527e+00
   7.1952918e-01  -1.3000213e+00
   9.3600713e-01  -1.5551985e+00
  -6.9299646e-01   4.4773797e-01
  -1.0000231e+00   7.3580653e-01
  -9.5502499e-01   1.2399169e+00
   2.0571422e-01   1.0689004e+00
   4.2197453e-02   1.3988414e+00
   5.2016968e-02   1.4216437e+00
  -8.9012747e-02  -1.0465972e-01
  -6.5719592e-01  -1.9415278e-01
   2.7678878e-01  -9.3069028e-01
  -3.7295445e-01  -8.1467058e-01
  -3.4838218e-02  -8.9840107e-01
  -1.3783212e-01  -8.2165155e-01
  -4.3195485e-03  -7.5906556e-01
   3.3707586e-01  -8.3256335e-01
   4.4386485e-02  -1.0144016e+00
   8.0877005e-01  -1.5523685e+00
   1.0979267e+00  -1.5933585e+00
   1.0793210e+00  -1.6109705e+00
  -2.1478625e-01   7.3821412e-01
  -5.0788310e-02   5.4677344e-01
  -7.5195939e-01   3.7655635e-01
  -6.7873326e-01   5.8000974e-01
  -4.8244139e-01   4.0498597e-01
  -8.5584941e-02   2.6596338e-02
   2.2489174e-01  -1.6610852e-03
   6.1410701e-01  -2.6442041e-01
   4.3908056e-01  -3.3819917e-01
   5.6649238e-02  -5.4335076e-01
  -7.6313901e-01  -3.3427219e-01
  -2.1160914e-01  -5.2086588e-01
  -2.2222538e-02  -3.9117530e-01
   4.7363201e-01  -2.6172466e-01
  -2.5362665e-01  -5.8554975e-01
   2.2445291e-01  -7.2013376e-01
  -4.2668954e-02  -7.3937159e-01
   5.4666138e-01  -8.3767789e-01
   5.1059679e-01  -7.3240178e-01
   4.6748819e-01  -8.6974529e-01
  -9.6127589e-01   1.1191295e+00
   2.0221535e-01  -1.3232531e+00
   5.8938079e-01  -8.6776110e-01
   8.1953615e-01  -1.0450965e+00
   7.9080669e-01  -9.3886983e-01
  -4.3731551e-01   8.2650746e-01
  -3.8215449e-01  -1.3142356e-01
  -4.8734674e-04   1.6737901e-01
   8.0404400e-02  -9.8493330e-02
  -7.9660055e-01   2.4591635e-01
  -8.2507334e-01  -3.1487995e-02
   6.2406867e-01  -1.2007982e+00
  -7.6061040e-01   1.7435003e-01
   6.1018107e-01  -1.0636860e+00
   3.0368830e-01  -1.1613714e+00
   2.7279406e-01  -7.3458374e-01
   8.9968817e-02  -9.9054157e-01
  -2.1952677e-01  -5.2246930e-01
   4.1447404e-01   3.0986916e-01
  -9.6914896e-02  -1.3370537e+00
   2.4627317e-01  -5.7350704e-01
   4.4121165e-01   4.4579247e-01
   4.3315549e-01   3.6337736e-01
   9.6321915e-01   6.1471770e-01
   3.0582107e-01  -1.5367149e-01
   8.3187968e-01   5.2989733e-01
   1.6897131e-01  -1.3720856e+00
  -1.0533681e+00  -2.4384900e+00
  -1.4371042e+00  -2.1525937e+00
  -8.7111729e-01  -1.8300410e+00
  -3.4650104e-01  -8.9555752e-01
   5.2763894e-02  -2.0377708e+00
   1.0486780e+00  -8.7157483e-01
   1.5826416e-01   2.9400767e-01
  -6.3866205e-02  -1.1015646e+00
  -5.7617326e-01  -7.4462655e-01
  -1.2836158e+00  -9.0674402e-01
  -7.5295595e-01   2.5170637e-01
  -5.3346107e-01  -6.4759474e-03
  -9.8396468e-01  -7.4106146e-02
   1.4233733e+00  -1.8570391e-01
   7.0387090e-01  -6.5412477e-01
  -1.8315347e-02  -6.4556694e-01
  -1.3604096e-01  -5.3217162e-01
  -5.2659862e-01  -4.6173542e-01
  -3.4113644e-01  -3.8000386e-01
   4.0383020e-01  -1.1075891e+00
   7.3511783e-01  -9.6606099e-01
   8.1019806e-01  -8.0477588e-01
  -1.1996789e-01  -4.0862076e-01
  -4.9131027e-01  -1.7233271e+00
  -3.4739785e-01  -1.9432386e+00
   1.3309187e-01  -7.6519936e-01
  -1.4966098e+00  -3.7885196e-01
  -1.8545698e+00  -7.6974757e-02
  -1.5967176e+00   3.4599919e-03
  -8.7719645e-02  -1.8968764e-02
   5.9785585e-01  -3.0262333e-02
   1.8706851e-02  -3.4405006e-01
   2.7045008e-01  -1.9808292e-01
   4.0506644e-01  -1.0534812e+00
   5.9978863e-01  -1.6472373e+00
   5.9120785e-01  -1.4687024e+00
   4.8183345e-01  -7.2940167e-01
   5.5338892e-01  -1.0157019e-01
   8.2366627e-01  -6.0031311e-01
   8.4651738e-01  -1.5165783e+00
   3.5451347e-01  -1.3722926e+00
   1.9823797e-01  -1.1940111e+00
   4.0633555e-01  -1.1205389e+00
   6.3851670e-02  -1.6466249e+00
   1.5507474e-01  -2.6626409e-01
   2.2185771e-04  -8.1406934e-01
  -1.4295460e-01  -1.4643784e+00
   3.3039064e-01  -3.5239259e-01
  -5.1939908e-02  -1.1556385e+00
   1.8678374e-01  -9.8508927e-01
   4.2916016e-01  -9.2651444e-01
  -7.2783638e-01  -1.4705863e+00
  -2.9212920e-01  -1.7975849e+00
  -4.6196288e-01  -1.9019302e+00
  -1.3450527e-01  -2.0624095e+00
  -1.7296473e-01  -2.5082293e+00
  -1.8859607e-01  -1.7823283e+00
  -6.5287700e-01  -1.5470849e+00
  -4.1815156e-01  -1.5613691e+00
   8.8871870e-01   6.2944559e-01
   9.8585662e-01   1.4494578e+00
  -2.0247609e-01  -2.2190044e+00
   6.3979279e-01   1.2112747e+00
   2.9531998e-01   1.0969124e+00
   4.5668034e-01   4.9559196e-01
   8.5967795e-01   2.0652458e-01
   5.7937123e-01   1.0179906e+00
   2.8895142e-01  -7.1836725e-02
  -9.4211514e-01   5.2633632e-02
   3.9290141e-01   5.9588319e-01
   3.2660652e-01  -6.7332201e-01
   1.1900348e-01  -1.0184496e+00
   1.9882639e-01  -1.0205561e+00
   6.9942786e-01  -1.4814046e-01
  -7.5409077e-01  -9.5129128e-01
   2.6671354e-01  -1.2734736e+00
  -8.0026470e-01  -2.9678518e-01
  -6.7602907e-01  -1.2645095e+00
  -9.4394721e-01  -1.0851802e+00
  -1.0068260e+00  -1.0379340e+00
   5.0617483e-01  -1.4415055e+00
  -3.3994670e-01  -1.5798948e-01
  -2.0178807e-01  -1.9713289e-01
  -7.1189229e-02   1.4410945e-01
   1.3312262e-01   3.6032148e-01
   3.0547268e-02  -4.5938564e-02
  -5.9257298e-01  -1.0147913e+00
   2.5099944e-01   9.4876597e-01
   3.1369247e-01  -1.7020507e+00
  -1.1844686e-01   2.5982378e-01
   2.3043008e-01  -1.6022901e+00
   1.3144525e-01  -1.7712231e+00
  -4.3259841e-02  -1.9706498e+00
  -8.9489550e-01   1.0425298e+00
   1.1021978e+00   1.1880030e+00
   9.0157914e-01  -1.1264368e+00
  -2.4052589e-01  -1.5704478e+00
  -1.5724314e-01  -2.2273861e+00
  -4.2042534e-01  -2.0159454e+00
  -5.1989537e-01   7.9125553e-01
  -4.7445178e-03  -1.1144577e+00
  -6.8729582e-01  -1.1803147e+00
   1.2436665e-01  -4.6842417e-01
  -7.7937033e-01  -4.1276182e-01
  -7.7471489e-01  -8.5029451e-01
  -5.5194777e-01  -6.6558206e-01
  -5.0629195e-01  -4.6366291e-01
   1.2475651e-01   2.8453413e-01
   4.0753084e-01  -1.2590801e-01
   9.8116539e-01  -1.7750888e+00
   3.2666174e-01  -1.7847620e+00
   4.1185386e-01  -1.7742798e+00
   5.6168674e-01  -2.0554719e+00
  -9.5437264e-02  -1.4496483e+00
  -5.6933141e-01  -8.4831140e-01
   1.6303368e-01  -5.6146572e-01
   2.6878421e-01  -1.2987909e+00
   5.6939421e-01  -1.7761321e+00
  -6.6318621e-02  -1.7544892e+00
   9.6218730e-02  -1.6843199e+00
   3.1116005e-01  -1.6919254e-01
  -3.7593337e-01  -6.1710279e-01
  -9.9768978e-02  -6.5430362e-01
  -6.4555386e-01  -4.1025761e-02
  -5.0556194e-01   1.3799402e-02
   2.4819569e-02  -2.4340661e-01
   2.0718911e-01  -6.6598690e-02
  -2.4828453e-01  -5.5697895e-01
   2.0740538e-01  -3.7661653e-01
   4.9856143e-01  -1.4539243e+00
   3.4894316e-01  -1.6319460e+00
  -1.3335069e-01  -1.0892054e+00
   1.9386671e-01  -9.0967313e-01
  -4.3343225e-01  -1.0417247e+00
  -2.7935787e-01  -1.2468705e+00
   2.6361636e-01  -1.3935139e+00
   3.5867142e-01  -1.7280998e+00
   3.0701031e-01  -1.5818074e+00
  -6.5282353e-01  -9.2565024e-01
  -7.9033327e-01  -1.0619503e+00
  -7.2983211e-01  -1.4531121e+00
  -8.1981680e-01  -1.3641954e+00
  -8.5711994e-01  -1.2083055e+00
  -1.1409402e+00  -9.8989576e-01
  -4.4133764e-01   6.4286332e-02
   1.0876143e-01  -1.1530680e-01
   7.9736938e-01   3.3886922e-01
   6.4698047e-01   4.3313620e-01
  -2.7433277e-03  -3.6260171e-01
  -1.3799605e-01  -1.2254798e-01
  -5.6307425e-01   2.4653799e-01
   2.1396309e-02  -4.1588963e-01
   6.1821815e-01   1.0668879e-01
   1.3159668e+00   2.9891621e-01
   3.2557670e-01   1.0800396e-01
   9.4794902e-01   2.8707202e-01
   9.2005233e-01   2.4173274e-01
   4.3374643e-01   2.6253828e-02
   1.4385317e-01  -3.3491934e-01
  -4.0437613e-01  -3.9583891e-01
   2.3349337e-01  -4.1367289e-01
  -4.5256469e-01  -6.7959676e-01
  -4.9586118e-01  -1.3026464e-01
   1.4465959e-01   9.5462681e-02
  -2.6448288e-01  -3.0769821e-01
   1.2333324e+00   1.5334309e-01
   7.2448203e-01  -2.1121348e-02
   2.6078099e-01  -7.7236837e-01
  -6.9358413e-01  -6.5535811e-01
  -4.7168863e-01  -7.8970770e-01
  -6.3063234e-01  -2.7638964e-01
   3.1676660e-01  -9.0783844e-01
  -1.7340420e-01  -1.3447961e+00
   9.3355999e-01  -1.5133529e+00
  -6.7460193e-01  -1.2394494e+00
  -1.5673604e-01   1.1278502e+00
   4.2700399e-01  -1.0550596e+00
   3.0903474e-02   9.5680903e-01
  -9.2851840e-02   4.2688456e-01
   2.7233283e-01   3.5505914e-01
   3.6093742e-01   7.8241671e-01
  -6.4019081e-01   1.0605088e+00
   1.1120064e+00  -4.8096598e-01
   6.6096959e-02   1.7416890e-01
  -1.1641737e+00  -5.6252967e-01
   6.9357797e-01  -9.2402591e-01
   8.3970283e-01  -9.5844366e-01
   7.2518082e-01  -9.5187881e-01
   2.9512638e-01  -6.0408546e-01
  -8.5553032e-01  -2.8917790e-01
  -4.8765210e-01  -1.4671963e+00
  -2.9222468e-01  -7.9630659e-01
  -4.2249798e-01  -9.9907227e-01
   1.7278380e-01  -1.6418096e+00
  -6.1352750e-01  -1.1878449e+00
  -4.2126627e-01  -1.2788252e+00
   2.0273933e-01  -1.3146922e+00
   3.1055761e-01  -1.1942716e+00
  -1.0925743e+00  -1.5409136e+00
  -5.5691632e-01  -1.5117291e+00
  -5.3139575e-01  -1.5037298e+00
  -7.5130730e-01  -1.4273252e+00
   1.0291210e+00   1.2381042e+00
  -1.3941389e+00  -1.2240902e+00
   1.3383604e+00   1.1517320e+00
  -2.2278348e+00  -1.8992310e+00
  -1.7560884e+00  -2.5127392e+00
  -1.5703866e+00  -2.0118685e+00
   1.5634349e+00   1.2548546e+00
   1.5346530e+00   1.2940547e+00
  -1.5729631e+00  -1.7239143e+00
   1.9266961e+00   1.0573479e+00
   2.0639906e+00   1.0562661e+00
   1.9053189e+00   1.3229783e+00
  -9.5106940e-01  -1.3127705e-02
  -1.1657888e+00  -9.3466426e-01
  -5.1655469e-01  -5.5590165e-01
  -2.6540780e-01  -7.5425486e-01
   2.9428244e-01  -5.5709809e-01
  -5.5001806e-01   2.7155525e-01
   1.7717365e-01  -1.1074451e+00
   1.1235645e+00  -3.8234776e-01
   1.7993342e-01  -1.6975973e+00
  -3.2742767e-01  -1.6491711e+00
  -8.0700704e-01  -2.1411690e+00
  -9.2408964e-01  -2.1170130e+00
  -2.9741671e-01  -9.6940665e-01
   9.3909969e-01  -1.0167395e+00
   2.7213271e-01  -1.3256151e+00
   7.2542516e-01  -1.1138654e+00
   1.0279377e+00  -1.3366055e+00
   1.0652306e+00  -1.2763809e+00
   1.4400803e-02   2.1491384e-01
   6.4193623e-02  -5.5609407e-01
   2.1755026e-01   1.3511342e+00
   7.8307813e-03   3.0462102e-01
  -2.1410610e-01   1.6704536e-01
   2.4592560e-01  -3.3669644e-01
   5.9108440e-01  -7.6512048e-01
   3.1081770e-01  -7.9112876e-01
   5.2915450e-01  -7.8371437e-01
  -4.3939345e-01  -4.3130027e-01
   6.8252008e-03   6.3992371e-01
  -1.5440856e-01  -2.2228547e-01
   1.1324450e-01  -1.6017198e-01
  -4.0947680e-02   4.7067745e-01
  -1.9903401e-01  -1.0692579e-01
   2.3339990e-01  -5.2605261e-01
  -6.2167165e-01  -1.0890519e+00
   6.3924857e-02  -5.7303057e-01
  -7.2879068e-01  -7.8104684e-01
   7.3623532e-02  -1.4742920e+00
  -5.9335028e-01  -1.5671646e+00
  -1.0816934e+00  -6.4029190e-01
  -7.0371154e-01  -7.4738672e-01
  -7.0290058e-01  -3.7360345e-01
  -7.1284708e-01  -3.0007701e-01
   3.9985311e-02  -6.0381026e-01
  -2.2214137e-01  -4.9984302e-01
   4.1255616e-01  -1.4170160e-02
  -1.3560376e-01   2.1708278e-01
  -1.9095191e-01  -8.4923503e-01
  -5.5655438e-02  -1.1628553e+00
  -1.9141307e-01  -1.2201869e+00
   2.7586940e-02  -1.1616702e+00
   7.4588368e-01  -1.5778692e+00
   6.0350364e-02  -6.6910322e-01
   7.0106833e-01  -1.0689114e+00
   1.2582070e+00  -1.0859541e+00
   1.2710071e+00  -1.8568649e+00
   4.5918684e-01   2.6257661e-01
   4.1191594e-01  -6.4356335e-01
   5.0320671e-01  -3.6332234e-01
  -1.5592416e-01  -5.3026727e-01
  -6.7905351e-01  -3.0646841e-01
  -9.8419380e-02   3.9324208e-02
   4.7094560e-01   1.8714820e-01
   1.5295323e-01  -9.1828150e-01
  -2.7512573e-02  -1.5435547e+00
  -1.9055381e-01  -5.7228100e-01
   3.5777092e-01  -2.0658912e-01
   1.5259904e-01  -2.3539389e-01
   3.8211013e-01   9.7702398e-02
   5.3911213e-02  -4.6811135e-01
  -4.2644507e-01  -4.9664281e-02
   5.9331757e-02  -1.4809772e+00
  -3.7937449e-02  -5.5760207e-01
  -4.7024782e-01  -8.5187272e-01
  -9.1783761e-01  -4.5017595e-01
   2.1197390e-01   1.3753900e-01
  -5.6450277e-01  -2.5420341e-01
  -2.9125447e-01  -2.0328645e-01
  -1.2213939e-01  -1.1938614e+00
  -1.4962482e-01  -9.7958879e-01
  -3.3128314e-01  -9.1448939e-01
  -3.8332342e-01  -3.4871359e-01
   1.9914114e-01  -5.1282753e-01
   2.8351129e-02  -5.9442122e-01
   3.0544440e-01  -6.4775468e-01
  -5.5877365e-01  -3.3823486e-01
  -2.4055686e-01  -7.0857158e-01
  -4.9274056e-02  -4.6333690e-01
   2.8713277e-01  -5.2645194e-01
   7.8445104e-01  -2.7596410e-02
   8.7423820e-01  -1.7605030e-01
  -2.4379660e-02  -2.7254012e-01
  -2.6235418e-01  -6.6887641e-01
  -2.4408633e-01  -2.2395473e-01
   1.0856325e-02  -7.5599471e-01
   1.6179977e-01  -4.8064506e-01
   2.9569162e-02  -5.5571864e-01
  -1.3588499e-01  -2.4247264e-01
   4.0018077e-01   6.2674261e-01
  -5.3400958e-01  -1.0639494e+00
  -4.6967020e-01  -5.7207143e-01
  -4.0959648e-01  -3.6027707e-01
  -9.5347822e-02  -3.0752712e-01
   5.4872765e-01  -4.2701476e-01
   1.5300970e-01  -6.1356845e-01
  -1.0983315e-01  -7.7505076e-01
  -5.1061254e-02  -1.1263012e+00
   3.5784663e-01   3.1160481e-02
   4.2045088e-02  -2.0905152e-01
   5.8733547e-01   4.8218686e-01
   4.4853064e-02  -1.5732636e-01
  -1.8863187e-01   1.0122102e+00
   1.4897856e-02   7.7521509e-01
  -2.2778559e-01   3.0477364e-01
  -1.7308161e-01   6.3824204e-01
  -2.6497968e-02   8.6710697e-01
  -3.4190143e-01  -5.5909546e-02
   3.8267933e-01  -4.6457149e-02
   5.2106823e-01  -9.7146519e-01
   3.2820293e-01  -8.2778355e-01
   3.1128472e-02  -9.4053481e-01
   1.3884077e-02  -8.9889751e-01
   1.8306108e-01  -6.4314920e-01
   7.3603275e-02  -6.6719016e-01
  -3.2483347e-01  -1.4181551e+00
   2.8764716e-01  -6.5744575e-01
  -3.6561455e-01  -1.1414399e+00
   6.8854766e-02  -1.2833412e+00
  -2.5668069e-01  -1.1457617e+00
  -9.0163089e-01  -9.5219709e-01
  -8.3399489e-01  -1.0416620e+00
  -5.5853517e-01  -1.0385135e+00
  -7.0092573e-01  -7.4232780e-01
  -4.8551703e-01  -8.3078551e-01
  -5.5762404e-01  -3.0916539e-01
  -1.2489969e-01  -3.8323996e-01
   9.1911150e-01   5.1285023e-01
   3.5823534e-01   9.8193027e-01
   3.8222061e-01   9.2877470e-02
  -1.5286065e-02   9.6291223e-01
   5.6993669e-01  -8.0663262e-01
   2.8597382e-01  -2.7361704e-01
   6.2044658e-01  -3.8322906e-01
   7.2216436e-03   1.6072788e+00
   1.6865608e-01  -7.5573756e-01
   4.2357467e-02  -6.9801858e-01
   1.9632032e-01  -8.3041968e-01
   6.2793346e-01  -6.3376736e-01
   7.3854641e-01  -4.7959179e-01
  -6.3016118e-01  -1.7866422e+00
   5.9043300e-01  -1.0886211e-01
   9.4811318e-01  -2.6969827e-02
   9.3792469e-02  -6.7739370e-01
   2.7108432e-01  -5.8429820e-01
  -5.0261234e-01  -5.2389171e-01
   3.9054128e-01   3.3855924e-01
  -2.4459915e-01  -1.4743149e+00
  -9.2666764e-01  -2.2234189e+00
  -4.2717026e-01  -1.5404288e+00
  -3.0130008e-01  -9.9019373e-01
   1.2837246e-01   7.8966011e-02
  -4.9316785e-01  -1.9562571e+00
  -1.2637653e-01  -1.4840740e+00
   5.6283599e-01   4.6906059e-01
   5.2655817e-01   3.9070052e-01
  -5.4071522e-01  -5.9684029e-01
   8.8733616e-02  -1.5339712e-01
  -1.0632900e+00  -1.8553992e+00
   3.5156663e-01   1.1769584e-02
  -5.8655282e-01  -2.6702279e+00
  -2.6823336e-01  -6.9809148e-01
  -7.0236426e-01  -1.3543880e+00
  -4.3709270e-01  -1.7148302e+00
  -4.8044908e-01  -1.9104678e+00
   1.4255404e-01  -1.0049051e+00
   6.7897935e-01   9.5794214e-01
   1.1555675e+00   6.8425352e-01
   1.0630741e+00   3.7778301e-01
   1.6253841e+00  -4.6318979e-01
   3.8652490e-01   4.5655794e-01
   1.0925203e+00  -9.5787361e-01
   8.6597425e-01  -1.4240330e+00
   9.6809951e-01  -1.3324792e+00
   1.3534308e+00   3.9149843e-02
  -9.3510762e-01  -6.2585888e-01
  -1.0630859e+00  -2.2991330e-01
   2.1024103e-01  -1.0768859e-02
  -8.5496537e-01  -1.1620153e+00
  -7.0821464e-01  -1.6740518e+00
  -2.2212454e-01  -1.3472479e+00
  -4.5846340e-01  -8.2895911e-01
  -3.6865955e-01   2.4634563e-01
  -1.0344249e+00  -8.4648818e-01
  -1.7701402e-01   3.0203260e-01
  -1.9555309e-01  -8.6897560e-02
  -4.8456186e-01   5.0263273e-01
  -2.1904446e-01  -1.2200009e+00
   7.8584807e-02  -1.0381887e+00
  -4.0301363e-01  -1.1932534e+00
   2.0696492e-01  -5.5073100e-01
  -4.7703604e-01  -7.6605389e-01
  -1.2300621e+00  -1.4091175e+00
  -1.5533386e-01  -1.0379628e+00
   6.2226000e-01  -2.4173316e-01
   5.6232076e-01  -3.9196416e-01
   5.5983105e-01  -1.9638415e-01
   1.5673815e-01  -6.7766646e-01
  -5.5194418e-01  -1.1437484e+00
   1.6424906e+00   8.5808311e-01
  -7.0857559e-01  -1.3493237e+00
  -5.0884649e-01  -1.0252220e+00
  -6.4366652e-01  -3.6807897e-01
   6.0591972e-01  -7.1574289e-02
   3.0846883e-01  -3.6046759e-01
   4.2786123e-01   4.9813404e-01
  -2.7391723e-01   3.1145567e-01
   2.8758525e-01  -5.7118310e-01
   1.0827089e+00  -3.7689946e-01
   1.0714523e+00  -1.6185494e-01
   3.5750387e-01  -3.6272624e-01
   9.6535635e-01  -1.8692796e-01
   8.8589523e-01  -2.4948942e-01
  -4.0893917e-01  -9.5021513e-02
  -1.0709413e+00  -4.5774828e-01
  -3.1076575e-01  -6.4957153e-01
   3.0198908e-02  -1.7254153e-01
   6.7642962e-01  -3.6325487e-01
   1.1991574e+00  -1.8290006e-01
   7.7979714e-01  -3.6336499e-01
  -8.1781952e-01   7.6276648e-02
  -1.8409891e+00   1.8245891e-01
  -1.6940483e+00   1.6535548e-01
  -1.1435471e+00   9.0107513e-02
  -4.9034751e-02  -2.5956273e-01
  -8.0908262e-02  -1.0696178e+00
  -2.1885664e-01  -2.0864820e+00
  -2.5838088e-01  -5.5141072e-01
   2.4174027e-02   2.8219629e-01
  -3.7333057e-01   1.9173749e-01
  -2.8291074e-01   1.5286794e-01
  -2.8093378e-01  -7.5937705e-01
   9.5798782e-01  -6.6707170e-01
  -2.0949056e-01  -4.6451880e-01
   1.9276116e-01  -3.0120210e-01
  -1.0147316e-01  -4.2625759e-01
   2.9947937e-01   8.6028314e-02
  -3.1889673e-01  -8.4476045e-01
  -2.4565735e-01  -1.0790405e+00
   9.6949440e-02  -7.5596564e-01
   1.9397216e-01  -1.1975054e-01
  -5.3655197e-01  -2.5612105e-01
  -5.0756045e-01  -1.8694471e-02
   9.5429797e-01   1.3204126e-01
   6.9532915e-01   2.5198015e-02
  -6.0556773e-01  -1.2788499e+00
  -3.9183126e-01  -1.5619890e+00
  -3.4920339e-01  -6.0674255e-01
   1.8006899e-01  -7.8602351e-01
  -5.0992799e-01  -1.1735754e+00
  -5.9140833e-01  -2.7955474e-01
  -5.3403914e-01  -5.9291948e-01
   6.4870534e-01   2.5364666e-01
  -6.7714099e-03  -1.0383881e+00
   6.2984578e-02  -1.9607830e-01
  -9.9605015e-01  -1.1690230e+00
  -6.4934342e-02  -1.3930683e+00
  -2.4581473e-01  -1.0622132e+00
   3.9442357e-01  -8.6826728e-01
   6.4324841e-01  -4.9064367e-01
   7.2195861e-01  -2.1349556e-01
   4.2803582e-01  -9.6831881e-02
   1.2161232e+00  -3.1448798e-01
   3.7658360e-01  -1.7733613e+00
  -4.0766420e-01  -1.3631155e+00
  -2.5446391e-01  -3.3701784e-01
   7.1749386e-01   1.7657671e-01
   1.3904000e+00  -2.2297028e-01
   9.8024186e-01  -3.6241144e-01
   4.4152000e-01  -1.7614979e+00
   4.0828407e-01   1.8157740e-01
  -5.9574038e-01  -1.3630992e+00
   1.4545009e+00  -1.9431812e-01
   1.7986462e-01  -1.8628716e+00
   5.7157504e-01  -8.0434427e-01
   8.3927506e-01  -7.6163742e-01
   2.9194517e-01  -6.7726545e-01
   1.2714029e-02  -2.2931377e+00
  -1.2686402e+00  -9.5809919e-01
  -8.9137887e-01  -7.0879381e-01
  -1.1699055e+00  -9.5081691e-02
  -1.4814947e+00   1.0690447e-01
  -1.5951104e+00  -3.6161940e-01
   1.0341857e+00  -2.1090066e+00
   7.3446223e-01  -2.3998895e+00
   7.2477551e-01  -1.8891698e+00
   9.6747676e-01  -6.8673506e-01
   1.0516228e+00  -3.9952348e-01
   5.0379448e-01  -6.9463651e-01
  -8.3925123e-01   4.0615690e-01
  -6.9505334e-02   8.1739390e-01
  -9.7382870e-01  -1.7237988e+00
   4.3645490e-01  -1.5695029e+00
   7.9239026e-01  -2.4501422e+00
  -1.4417408e+00  -2.0259473e-01
   6.0539346e-01  -2.4040946e+00
  -1.2308469e-01  -1.4219382e+00
  -3.1207309e-01  -4.3697644e-01
  -1.3243806e+00  -1.1100138e+00
   4.2509201e-01  -1.6777079e+00
  -7.1173208e-01  -1.5915567e+00
  -1.4800516e+00  -3.6711672e-01
   1.8137414e-01  -1.1555426e+00
  -2.8965715e-01  -1.3610047e+00
  -7.8692951e-01   8.2266356e-02
  -4.7531834e-01  -6.0558598e-01
  -4.7242719e-01   2.6465168e-01
  -2.9895055e-01  -4.7188342e-01
   3.8724871e-01  -3.5345969e-01
  -1.4457947e-01  -6.4174888e-01
  -4.5718582e-02  -1.1627866e+00
   5.8171313e-01  -1.3077203e+00
   1.6826988e-01  -1.2376381e+00
   5.5348178e-01  -1.5536438e+00
  -3.4962832e-01  -1.0490529e+00
   2.3632703e-01  -5.6061259e-01
   2.4172642e-01  -8.5948131e-01
   5.1306800e-01  -7.6495736e-01
  -1.2654480e-01  -9.3513155e-01
   4.3149273e-01  -9.4198609e-01
   6.5643214e-01  -6.4661308e-01
   1.0078332e+00  -3.6664208e-01
   1.1758836e+00  -2.0667999e-01
   7.7843641e-01  -4.4448750e-01
  -4.2388995e-01  -2.9691911e-01
  -5.5040594e-01  -4.3388400e-01
  -4.2619546e-01  -5.8896937e-01
  -4.6583290e-01  -2.0555828e-01
  -2.2798757e-01  -3.6417913e-01
  -3.6416657e-02  -6.6108489e-01
   3.8016907e-01  -6.3642387e-01
  -5.3655461e-01  -7.4385991e-01
  -7.8601099e-01  -7.6520037e-02
  -4.0228360e-01  -5.9121212e-01
  -2.0319809e-01  -8.0504066e-01
  -2.4492656e-01  -2.2045396e-01
  -1.2304313e-01  -5.9446753e-01
  -4.7091225e-01  -8.5868505e-01
  -1.1337862e-01  -5.7104967e-01
   5.0148229e-01  -4.0705437e-01
  -4.8080522e-01  -2.6471219e-01
   1.8955962e-03  -4.0888934e-01
   6.8476133e-01  -4.0683718e-02
   1.3392438e+00  -2.8981342e-01
   9.1293664e-01  -3.8429175e-01
   1.0165598e+00  -3.6151121e-01
  -3.2673841e-01  -1.1626547e+00
   3.5295323e-01  -7.8164508e-01
   3.2077042e-01  -8.1478178e-01
   8.9097278e-02  -7.9308650e-01
  -6.9736859e-01  -8.3980102e-01
  -1.4232732e+00  -1.5138638e+00
  -1.1365333e+00  -1.6600148e+00
  -9.8097100e-01  -1.6342816e+00
  -5.2763070e-01  -1.6037153e+00
  -5.7903578e-01  -1.4028347e+00
  -1.3201400e+00  -9.6958301e-01
  -6.7382056e-01  -1.2367524e+00
   2.0658969e+00   2.2970093e+00
  -4.2416647e-01  -1.0299124e+00
   1.9922198e+00   2.5373837e+00
  -9.1577510e-01   4.5057572e-01
  -1.0227322e+00  -9.2009754e-01
  -3.0236820e-01  -6.0705816e-01
  -2.5168117e-01  -5.8581403e-02
   6.3390073e-02  -5.3648378e-02
  -4.1557556e-02  -1.0057849e-01
   4.1933526e-01   8.0703686e-01
   9.0362950e-01   2.8797766e-01
  -6.4336207e-01  -2.6303237e-01
  -5.1035772e-01  -1.0948227e+00
  -1.9456683e-01  -1.1780694e+00
  -1.0267185e+00  -1.7905245e+00
  -2.5033463e-01  -1.4982025e+00
   2.7965263e-01  -1.5925071e+00
   9.5340735e-01  -1.4777050e+00
   7.6552386e-01  -9.2884454e-01
   5.6284121e-01  -9.0132817e-01
   2.7194895e-01  -1.2504351e+00
   9.3972519e-01  -4.5932291e-01
  -7.0259172e-01  -7.3705595e-01
  -7.9232276e-01  -4.6712114e-01
  -2.5374451e-01  -9.0169103e-02
  -9.1132242e-01  -6.7811391e-01
  -5.8053815e-01  -7.9029740e-01
  -6.4697926e-01  -4.2170446e-01
   9.0124873e-01   5.3826792e-01
   2.1282774e-01   1.2829289e+00
   4.2687095e-01   8.4181399e-01
   3.3092132e-01  -1.5611783e-01
   9.0962916e-02   1.0147762e+00
   5.5200031e-01  -5.4900366e-01
   1.6341257e-01  -8.7436714e-01
   5.5928739e-01  -4.8754161e-01
   1.5734233e-01   1.5594125e+00
   2.7587087e-02  -9.8863262e-01
  -1.3383609e-01  -1.0884138e+00
   6.5221490e-02  -9.9291317e-01
   5.3365205e-01  -7.6606903e-01
  -7.4443587e-01  -1.7110345e+00
  -7.6134129e-01  -1.0234292e+00
  -6.8179525e-01  -1.4081038e+00
  -7.7708092e-01  -1.3323962e+00
  -8.1635143e-01  -1.1888922e+00
  -1.1633287e+00  -9.8354960e-01
  -3.7687214e-01   8.8913092e-02
   1.3240268e-01  -6.1233421e-02
   8.0717349e-01   3.7595636e-01
   6.8083330e-01   5.1895592e-01
   2.2005933e-02  -2.9723159e-01
  -1.0056087e-01  -8.3898397e-02
  -5.3919275e-01   3.1124768e-01
   4.0664328e-02  -3.6239972e-01
   6.5099549e-01   1.7749376e-01
   1.3287998e+00   3.4318819e-01
   3.3123187e-01   1.5209183e-01
   9.7771140e-01   3.6695403e-01
   5.2576295e-01   9.2946157e-01
   4.6337793e-01   7.7265487e-02
  -1.2702481e+00   1.6154017e-02
  -8.1279528e-01  -1.6626043e-01
  -3.9326494e-01  -1.4012978e-02
  -5.8201908e-01   1.4973809e-01
  -5.5026007e-01   4.1790924e-03
  -4.4774735e-01   8.1044722e-02
  -3.0663747e-01   5.4611104e-01
   6.9490757e-01  -8.1815599e-01
   6.0171900e-01  -6.5202968e-01
   5.8314140e-01  -8.1042247e-01
   1.8204885e-03  -6.3384224e-01
  -3.1947582e-02  -5.4550855e-01
  -2.0881695e-02  -5.2034061e-01
   1.9514670e-01  -8.8175401e-01
   1.3159773e-01  -1.6208604e-01
   1.3400588e-01  -1.4768077e+00
   4.2597090e-01  -1.3919582e+00
   6.7059313e-01  -9.0839880e-01
   4.6393539e-01  -1.1921299e+00
   5.1296339e-01  -1.0468731e+00
  -3.8678711e-01  -1.4467324e+00
  -1.8095275e-01  -1.0533531e+00
  -4.7037467e-03  -5.4002989e-01
  -2.4936204e-01  -5.0947107e-01
  -4.5155473e-01  -1.1064043e+00
  -4.5208693e-01  -9.1359542e-01
   2.3493669e-01  -2.9319615e-01
   4.6152019e-01   9.2937645e-01
   7.5356630e-02  -4.2043571e-01
  -3.6265284e-01  -4.7266534e-01
   9.8895896e-02  -9.3948830e-01
   1.4365335e-01  -8.8095863e-01
  -4.0822746e-01  -1.0331187e+00
  -8.5375443e-01  -1.2957053e+00
  -1.1626126e+00  -1.5692640e+00
   6.3602975e-01  -7.3265134e-02
   1.0870517e+00  -2.0516634e-01
   6.8561568e-01  -2.6741693e-01
   8.2445666e-01  -5.7521831e-01
   2.6517807e-01  -1.1961445e+00
   6.5348538e-01  -1.1913992e+00
   1.5237213e+00  -1.1025877e+00
   1.1976721e+00  -1.1149592e+00
   7.7840212e-01  -7.4537180e-01
   5.8120756e-01  -7.6846427e-01
   8.5218367e-01  -1.0688337e+00
   4.4836502e-01   2.6814627e-02
   4.3502893e-01   5.6227461e-01
   1.3892580e-01   4.7989904e-01
  -1.1051460e+00  -1.1552090e+00
  -7.9542780e-01  -1.6001754e+00
  -1.0299958e+00  -1.5925769e+00
  -9.9965287e-01  -1.2547527e+00
  -7.3047908e-01  -9.5389091e-01
  -4.0482568e-01  -7.0222095e-01
   1.3547238e-03  -3.0648516e-02
  -7.1871342e-01   4.1060057e-02
  -3.7165871e-01   4.4200042e-01
  -4.5444731e-01   1.0596754e-01
  -4.0285255e-01  -5.6236375e-03
   1.7468947e-01   9.6785417e-03
   6.3187302e-01  -1.0930779e+00
  -9.2891043e-02   7.1549803e-01
   9.7184517e-02   4.0931627e-01
  -8.0258039e-01   5.0570935e-02
   1.7399542e-01  -5.5031665e-01
   4.2396479e-01  -6.6179821e-01
   4.8832976e-01  -1.0922396e+00
   3.3458567e-01  -9.5477686e-01
   4.4643083e-01  -7.8978475e-01
   6.7338564e-01  -2.5951876e-01
  -4.8167387e-01  -1.0871891e+00
  -4.0156404e-01  -9.3177041e-01
  -1.2628772e+00  -6.6188411e-01
  -2.7096545e-01  -1.2381657e-01
  -4.4362728e-01  -3.5052708e-02
  -4.8661059e-01  -1.0422305e-01
  -5.6814862e-01  -1.4461511e-01
  -5.5012592e-01  -1.0156252e-02
  -7.5114298e-02   2.0382670e-01
   1.6018573e-01  -3.0410883e-01
   1.1855120e-01   4.7314904e-01
   3.7502219e-01   5.4702086e-02
   1.5752596e-01  -5.3176893e-01
  -8.1125593e-02  -7.5520584e-01
  -4.8931565e-02  -8.3395974e-01
  -2.2029875e-01  -8.3729148e-01
   9.8324238e-02  -5.6221466e-01
   5.7356456e-01   8.0427118e-02
   4.6365324e-01  -2.1984156e-01
   4.2739191e-01  -7.8585964e-01
   3.7072904e-01  -4.3121961e-01
   4.3277503e-01  -3.9583320e-01
   8.8274645e-01  -5.1383603e-01
   1.1925172e-01   1.1483031e-01
   1.6400208e-01  -1.7351437e-01
  -1.3452141e-01  -2.0437027e-01
  -2.5486177e-01  -4.0096532e-01
   1.0949636e-01  -8.2591235e-01
   4.2418374e-01  -1.8560378e+00
  -1.4947037e-01  -6.4802572e-01
  -3.1870430e-01  -3.1331912e-01
  -2.3905337e-01  -2.3254138e-01
   1.6008743e-02  -4.1328715e-01
  -3.7841716e-01  -6.0684007e-01
  -6.7343573e-01  -1.0745952e+00
   3.5633967e-05  -3.2669220e-01
   9.5450693e-02  -3.8148950e-01
  -6.6672249e-02  -1.4435970e-02
   6.0835026e-01  -1.9243826e-01
   7.2424993e-01   2.5136039e-02
   7.9557856e-01   2.7560480e-01
   4.8112190e-01   5.4929802e-01
   1.1085176e+00   2.7753980e-01
   1.6611872e-01  -1.0085408e+00
   2.6175077e-01  -9.7328414e-01
  -7.2834802e-01  -5.3221676e-01
  -1.1078293e+00  -4.3363841e-01
  -6.8500537e-01  -8.4117165e-01
  -5.4870722e-01  -6.0644884e-01
  -1.7498092e-01  -8.6741706e-01
  -3.6058473e-01  -7.7762194e-01
  -5.6904625e-01  -4.0402249e-01
   1.7798145e+00  -6.9139259e-01
   9.0508119e-01  -7.9216433e-01
  -1.8353997e-01  -7.5933393e-01
  -6.5726001e-01  -8.5101542e-01
  -4.0325420e-01  -6.2434646e-01
  -3.8922575e-02   8.3103095e-02
   9.3155251e-01  -9.4921063e-01
   5.6647275e-01  -7.6910609e-01
  -2.0619731e-01  -8.9689986e-01
   6.0790846e-01   3.6950951e-01
  -1.6180444e-01  -2.2515650e-01
   3.7423235e-02   1.2256153e-01
  -1.1103386e-01  -2.8865468e-02
   3.2816754e-01  -1.8482715e-01
  -1.6707694e-01  -7.6333867e-01
  -6.2135283e-01  -7.5878528e-01
  -8.8936283e-01  -1.1326235e-02
  -8.2760523e-01  -2.1640045e-01
  -4.3951628e-01  -4.6039238e-01
  -4.4949369e-01  -3.5191501e-01
   5.0771302e-01  -1.3620103e-01
   1.3669701e+00  -7.2548830e-01
   1.6236526e-01  -1.5117925e-01
   6.7738355e-02   6.3562962e-02
   5.5517062e-02  -3.6748746e-01
  -1.2076032e-01  -5.2184450e-01
  -2.1646871e-01  -2.2361849e-01
  -2.1848520e-01   2.1735941e-01
   6.0052858e-01  -7.5932683e-01
  -3.8750158e-01  -1.3177860e-01
   2.9019568e-01  -1.2561462e+00
  -5.4780894e-02  -1.5826430e-01
   6.1536295e-01  -9.7719712e-01
   8.1166373e-02  -4.6505201e-01
  -7.7646791e-02  -5.2811118e-01
  -1.4898079e+00   1.5354911e+00
  -2.9856165e-01  -7.0164691e-01
  -2.9081854e-01  -9.4379760e-01
  -5.9272583e-01  -6.5549418e-01
   2.6064911e+00  -4.8401069e-01
   1.8877082e+00  -2.7517867e-01
   7.7869473e-01  -1.1117123e+00
   1.4540955e-01  -7.8437875e-01
   4.1402368e-01  -4.4244558e-01
   5.3288325e-01  -1.0174625e-01
   3.4080661e-01  -1.9813023e-01
  -5.4409115e-01  -1.6612011e+00
  -1.0573313e+00  -1.6361284e+00
  -1.2732750e+00  -1.9964595e+00
  -7.5870568e-01  -2.2568476e+00
  -6.0528533e-01  -1.8384716e+00
  -4.0896086e-01  -1.4596801e+00
   5.7553759e-01  -4.2652251e-01
  -4.6037750e-01  -1.6394842e+00
  -7.8838074e-01  -1.4645917e+00
  -7.5324598e-01  -1.4555537e+00
  -7.0582358e-01  -5.9127906e-01
   7.3922412e-02  -4.5231292e-01
   1.1160809e-01  -1.0115216e+00
  -1.7531134e-01  -9.2490998e-01
  -1.2803220e-01  -4.3897831e-01
  -2.2375346e-01  -7.3345221e-01
   4.1548891e-01  -1.4582587e+00
  -1.5409329e+00  -1.1445725e+00
  -1.5489794e+00  -1.0566653e+00
  -4.4675002e-01   5.1096013e-01
  -4.4546395e-01   3.5047372e-01
  -3.6689024e-01   7.9465941e-01
   8.0080829e-02   5.5939161e-01
  -2.6995289e-02   1.2593902e-01
  -3.3108480e-01  -1.2369553e+00
  -1.8006089e-02  -4.2157933e-01
   3.3358511e-01  -5.6566303e-01
  -1.0653144e-01  -9.7274614e-01
   3.8733486e-01  -8.3804233e-01
   4.0269160e-01  -7.2479402e-01
   7.8632085e-01  -8.7860816e-03
  -1.4344186e-01  -1.4822164e+00
   8.5223206e-01  -1.1503940e+00
   8.3303306e-01  -8.7090983e-01
   1.1943094e+00  -1.6749773e-01
   1.0548833e-01  -1.3349404e+00
   6.0329763e-01  -1.6150288e-01
  -3.4686307e-01  -7.3266095e-01
   2.1518382e-01  -7.1048541e-01
   1.0339776e+00  -1.3410177e-01
   1.0561851e+00   1.5963047e-02
   7.6089978e-01  -2.9084428e-01
   4.7061898e-01   1.2774189e-01
  -6.3089989e-01  -2.9497280e-01
  -3.4419993e-03   6.3868888e-02
  -1.0284457e+00  -8.1070521e-01
  -1.2431190e+00  -2.0378540e-01
  -8.2414348e-02  -6.7792586e-01
  -3.1478745e-01  -8.7774832e-01
  -4.9019142e-01  -9.9278861e-01
   2.5135953e-02   2.5878327e-01
   6.6005683e-03  -9.9974832e-01
   3.2159423e-01  -6.4437014e-01
   1.0296038e-01   1.4946445e-01
  -2.3922541e-01  -6.2581868e-01
  -1.5104913e-01  -6.4569798e-01
  -2.7587930e-01   1.2628754e-01
   1.8929380e-01  -5.9585226e-01
   2.0568912e-02  -4.7104507e-01
   4.1110508e-01   4.0409399e-01
   1.8579309e-01   1.7981000e-01
  -2.7387432e-01   1.9408390e-01
   1.4743226e-01   1.3165039e-01
   4.5054259e-01   2.9349444e-01
   3.9244912e-02   4.7810766e-02
  -4.4570667e-01   1.0535555e-01
  -6.6587325e-01   3.0340361e-01
  -3.5953915e-01  -1.4928606e-01
   1.3294678e-02  -5.0042056e-01
  -5.4381766e-01  -6.8668003e-01
  -8.4007971e-01  -9.6323783e-01
   2.6306315e-01  -3.7386384e-01
   6.7178278e-01  -6.9360159e-01
  -5.4130052e-02  -9.6172180e-01
   2.5108528e-01  -7.9938493e-01
   2.2549243e-01  -1.0197973e+00
   5.2418457e-01  -9.6920673e-01
  -1.0301527e-02   1.4930773e-01
   5.3559754e-01  -7.0443693e-03
   6.3285921e-01   2.8107722e-01
   2.3109339e-01   2.1123036e-01
   4.0591038e-01   3.9555462e-01
   5.7469837e-01   1.1337344e+00
  -2.4503897e-01   3.5451913e-01
  -6.3457711e-01  -5.9771014e-01
   2.8991484e-01  -5.6844176e-01
  -3.0464232e-01  -1.4238832e+00
  -3.0067304e-01  -1.6315048e+00
  -2.5526401e-01  -1.9373503e+00
  -6.1370056e-02  -1.6602905e+00
  -4.2402805e-01  -1.8783362e+00
  -5.7574182e-02  -1.6761914e+00
  -5.5568912e-01  -5.0195397e-01
   3.6148191e-03  -1.6207005e+00
   1.7546983e-01  -1.7873177e+00
   4.9019508e-01  -1.0774342e+00
  -3.7016197e-01  -1.5449498e-01
   7.9438209e-02  -3.5249313e-01
   1.8075239e-01  -9.1661828e-02
   4.4948495e-01  -3.2397972e-01
  -8.2970866e-01   1.9313726e-01
   7.5814023e-02  -1.0604365e+00
  -2.0414969e-01  -4.0909874e-01
  -3.9696699e-01   3.3263710e-01
  -9.7049770e-01  -1.5642897e-01
   4.8100975e-01  -2.4724553e-01
  -5.7947469e-01  -4.2279086e-01
  -3.1303610e-01  -1.3485568e+00
  -6.3443829e-01  -8.0752744e-01
  -1.9276409e-01  -1.2179290e+00
   8.1149451e-01  -1.1955919e+00
  -3.0296816e-01  -2.1348489e+00
   3.0572651e-02  -1.0774587e+00
  -1.6411117e-01  -2.2910329e-01
   1.0159051e+00  -7.8173002e-01
   8.7513014e-01  -2.5269318e-01
   9.2975583e-02  -5.3635913e-01
   3.7550514e-01  -2.9807525e-02
  -5.8472329e-01  -1.2883818e+00
  -5.5664656e-01  -1.2215298e+00
  -6.4052757e-01  -7.4436105e-01
  -4.4919481e-01  -2.5917555e-01
  -8.1157839e-02  -1.1411741e-02
  -3.2191800e-01  -4.4957579e-02
  -6.6064136e-01  -1.3108270e-01
  -3.9395516e-01   6.9950841e-01
   2.6716001e-01  -4.4858562e-02
  -2.4909843e-01  -1.7523674e+00
   1.8915469e-01  -2.5406157e-01
  -3.9039444e-01  -1.7424941e+00
   2.2342282e-01  -5.6238430e-01
   6.2796489e-01  -2.8964277e-01
   4.8274908e-01  -7.3136455e-01
   8.5156347e-01  -7.3505156e-01
   7.2623209e-01  -1.2223237e+00
   9.6001039e-01   3.8969810e-02
   2.6204094e-01  -1.6369837e+00
   4.6578242e-01  -1.0709429e+00
   2.2595118e-01  -2.1273748e-01
   1.2687087e-01  -8.1830109e-01
  -2.1861772e-01  -3.3635079e-01
   4.4358564e-01  -1.2070757e-01
   5.2434717e-01  -9.9033953e-02
   4.2833284e-01   6.7562723e-02
   1.1601744e-01  -9.4197116e-03
  -2.2346415e-01  -6.5744667e-01
  -3.7426812e-01  -3.1557781e-01
  -3.8738517e-02  -6.1530669e-01
   3.1099375e-02  -8.9515725e-01
  -2.3135292e-01  -1.0460948e+00
  -2.9393477e-01  -1.6542275e+00
  -3.0490055e-01  -7.6893597e-01
  -6.5587186e-02  -5.2192693e-01
  -2.8554654e-01  -6.1937867e-01
  -1.5614184e-01  -8.1251631e-01
  -4.3147554e-01  -9.7290801e-01
   1.1346946e-01  -1.2966667e+00
  -2.7830936e-01  -1.9383769e+00
   6.2080548e-01  -7.4826400e-01
   3.6311297e-01  -6.0053856e-01
   9.9459227e-01  -2.8572655e-01
   3.4585946e-01  -7.3102996e-02
  -3.6314370e-01  -6.5118426e-01
   1.3327635e+00  -5.5958613e-02
  -5.2340131e-01  -7.7364314e-01
   1.0501847e-01  -1.0537456e+00
  -5.1837014e-01  -1.3157029e+00
  -7.9227921e-01  -1.3749573e+00
  -5.8957756e-01  -9.6729095e-01
  -1.2031442e+00   1.8384472e-01
   2.2680397e-01  -6.3417174e-01
   5.0433046e-01  -1.1064294e+00
   5.3124194e-01  -1.2936207e+00
  -1.4500986e+00  -5.1541305e-01
   5.8032607e-01  -1.4087136e+00
  -8.6931200e-01  -1.5164285e+00
  -1.6391167e-01  -2.1469301e+00
   9.7177101e-02  -1.5112947e+00
   3.0548868e-01  -1.9654540e+00
  -1.7071172e-01  -2.0946333e+00
  -6.7382724e-01  -1.4550047e+00
  -7.2180784e-01  -1.4733457e+00
   4.4699896e-01   4.7028873e-01
   8.2152829e-01  -1.3429419e+00
  -2.1299461e-01  -1.0932681e-01
   5.2609958e-01  -8.5601302e-01
   3.2727241e-01  -1.8606056e+00
   2.9109811e-01  -1.0701438e+00
   5.7107519e-01  -1.8406829e+00
   3.2080442e-01  -7.7528169e-01
  -1.3974065e-01  -5.2345511e-01
   1.0228917e-01  -3.2114644e-02
   3.4232576e-02   3.5969007e-01
  -6.0009067e-01  -5.7914285e-01
  -2.9166811e-01  -1.3271540e+00
  -1.1102350e+00  -8.1150463e-01
  -1.0097146e+00  -9.0527651e-01
  -2.8252375e-01  -6.0812773e-01
  -2.1854142e-01  -6.2738840e-02
   9.6438022e-02  -6.4739586e-02
   9.6631675e-03  -1.0480004e-01
   4.7232975e-01   7.8761701e-01
   9.2076263e-01   2.7569535e-01
  -5.9273352e-01  -2.4155887e-01
  -5.0579279e-01  -1.0470513e+00
  -1.5952814e-01  -1.2008434e+00
  -1.0570387e+00  -1.7749943e+00
  -2.3968624e-01  -1.4962034e+00
   2.7591797e-01  -1.6054926e+00
   9.5175675e-01  -1.5049982e+00
   7.0505230e-01  -1.0154255e+00
   5.0393232e-01  -9.3724160e-01
   2.7664428e-01  -1.2648780e+00
   9.6329695e-01  -4.9162315e-01
  -7.9495423e-01  -1.0073895e+00
  -8.1783674e-01  -7.7773657e-01
   8.2430668e-01   3.4331554e-01
   1.3867302e+00  -6.1260187e-01
   8.3008434e-01  -2.5990432e-01
   1.0847706e+00  -4.1315996e-01
  -4.9528960e-01  -4.2496567e-01
   4.1588766e-01  -8.3468921e-02
  -4.6026494e-01  -4.3984722e-01
  -6.0876271e-01  -1.5342153e+00
  -3.3779350e-01  -1.2848426e+00
  -2.3511705e-01  -6.6102668e-01
  -3.2189612e-01  -5.3599841e-01
  -4.6986460e-01   2.6566054e-01
   5.7685432e-01  -2.4827542e-01
  -7.8940471e-02  -5.6838680e-01
  -9.3909875e-01   2.9901285e-02
  -4.5953748e-01  -4.1044617e-01
  -4.1115011e-01  -5.7283366e-01
  -7.7415893e-01   6.8594030e-02
  -8.7112627e-02  -4.6549174e-01
  -6.1816319e-01  -2.2684150e-01
  -7.9197284e-02  -5.4998543e-01
  -2.1644103e-04  -1.4100103e+00
  -1.9052764e-01  -1.5805266e+00
   8.5345242e-02  -1.7549608e+00
   5.1864186e-01  -1.3282724e+00
   9.6181160e-01  -1.6103708e+00
   1.9215720e-01  -3.5988816e-01
   4.1545524e-01  -1.0088023e+00
   8.8783746e-01  -1.7252720e+00
  -6.5828463e-01  -9.8685871e-01
  -3.7568304e-01  -6.4124893e-02
  -3.1249937e-01   3.7618472e-03
  -3.4929680e-01   1.0659206e-02
  -4.3474924e-01   7.9262327e-02
  -6.0100868e-02   4.0813792e-01
   2.9289293e-01  -7.7038190e-02
  -4.5236291e-02   5.9616125e-01
   2.9279393e-01   1.8452567e-01
   1.5274067e-01  -7.6815367e-01
   9.6908114e-02  -8.7863696e-01
   1.4077320e-01  -9.7232656e-01
   2.8877232e-02  -9.3700697e-01
   2.3265596e-01  -5.4931385e-01
   3.4656096e-01  -3.1796527e-01
   4.8040155e-01  -9.4165840e-01
   1.7124571e-01  -5.1481984e-01
  -1.2562607e-01  -1.3897847e+00
  -5.4758528e-01  -1.0536713e+00
   2.4145316e-01  -4.1471099e-01
  -2.8079422e-02  -3.5370848e-01
   2.9454234e-01   3.9075983e-02
   5.8576779e-02   7.1152289e-01
  -6.8254325e-02   6.9746663e-01
   4.7912721e-01  -1.7960932e-01
  -7.3879625e-01  -2.1104842e+00
   3.4251780e-01  -3.6631972e-01
   2.9900788e-01  -1.4711272e-02
   1.1243108e-01   4.4993827e-01
  -2.7237300e-01  -2.2160719e+00
   2.1860505e-01  -2.4059964e+00
  -4.9682752e-01  -1.7651197e-01
   1.3149151e+00   5.5233494e-01
   2.5974223e-01  -1.3015371e-01
  -4.2739259e-01  -2.7788758e+00
  -3.6345652e-01  -2.4406794e+00
  -5.5252763e-01  -2.8134785e+00
  -4.3566387e-01  -3.8927300e-01
  -4.2407939e-01   1.3304583e-01
  -8.3790506e-01  -8.7474529e-01
   3.5488894e-01  -9.9462537e-01
  -1.8649100e-01  -1.3863536e+00
   1.0885426e-01  -8.1598764e-01
   1.7168566e-01  -7.5538172e-01
   3.3403385e-01  -3.4665560e-01
  -1.1472614e-02  -2.1727576e-01
  -5.9614952e-01  -5.1001101e-01
   3.5797279e-01  -6.3585977e-01
  -3.7962795e-01  -4.8357217e-01
   7.3077007e-01   2.8739696e-01
  -1.7080829e-01  -1.1378648e+00
   1.5835923e-02  -3.0208302e-01
  -1.4867713e-01  -1.6870697e+00
   3.0871254e-01  -1.0853233e-01
   8.0812078e-01  -1.3774777e-01
   1.0445115e+00   1.3333749e-01
  -4.2825904e-01   2.0666795e-01
   9.4353510e-01  -1.8463878e-01
   1.1661512e+00   5.1544475e-01
   6.3409491e-01   4.7761850e-01
   6.5712178e-01   6.0018860e-01
  -2.3953496e-01  -2.7832828e-01
  -1.6555002e-01  -1.1708663e+00
  -5.4841951e-01  -1.2096265e+00
  -7.3524092e-01  -6.4590757e-02
   2.0776673e-01  -2.6432345e-01
  -7.1601671e-01  -6.1103238e-01
   1.8682029e-01  -1.3992812e+00
  -5.6068840e-01  -7.4517035e-01
  -8.0240947e-01  -1.8091960e+00
  -6.1289385e-01  -9.0417595e-01
   9.5948629e-04  -6.9122823e-01
  -3.1948066e-02  -2.1431908e+00
  -1.8259722e-01  -5.2795107e-01
  -1.3913403e+00   6.0203418e-01
  -1.1010337e+00  -1.3360655e-03
  -2.7219851e-01  -3.4208760e-01
  -6.7513216e-01  -4.9894931e-02
  -1.1661817e+00   2.1254168e-01
  -1.4011858e-01  -3.7178514e-01
   6.2346920e-01  -3.3559623e-01
   5.1542332e-01  -6.8081721e-01
   3.5009514e-01  -8.5116711e-01
   5.1383081e-01  -6.9309973e-01
   6.8612155e-01  -4.3984719e-01
   8.6110312e-01  -2.3885825e-01
   7.5628753e-01   8.0733060e-02
   6.2227148e-01   2.4809183e-01
   1.1294409e+00  -4.3426638e-01
   6.5558258e-01  -4.8781221e-01
   8.2158782e-01  -8.4140932e-01
   1.6241915e-02   3.8803985e-01
   1.9409224e-01   1.4781006e-01
   4.1738247e-01  -1.3931667e-01
  -3.3017595e-01   2.4207605e-01
  -2.5000446e-01  -4.9959957e-01
  -1.3666139e-01   5.9224350e-01
  -1.8957881e-01  -5.2635191e-01
  -6.6131385e-01  -3.8170856e-01
  -2.9177799e-01  -6.6371159e-01
   4.4072927e-01  -6.6207629e-01
  -6.0783302e-01  -8.5835431e-01
  -8.4416236e-01  -9.4377301e-01
   1.4706028e-01  -9.9336280e-01
   4.0385108e-01  -1.0230179e+00
  -1.0992133e-01  -1.2246228e+00
  -5.7832633e-01  -8.4995258e-01
  -2.2621306e-01  -1.0822449e+00
  -1.1344689e+00  -3.4734175e-01
  -7.5732738e-01  -9.1812591e-01
  -7.0407319e-01  -2.1442040e-01
  -1.2260563e+00  -9.4564771e-04
  -3.5060364e-01  -5.9725872e-01
   2.4449601e-01  -2.2174364e-01
   9.3374961e-01  -2.4881952e-01
  -7.5218910e-02  -8.3857963e-01
   1.0923478e+00  -1.2655346e+00
   7.7055910e-01  -1.5691973e+00
  -1.7891310e-01  -7.2210004e-01
  -1.8310387e-02  -5.8398853e-01
  -4.7514462e-01   2.9431698e-02
   7.0238544e-01   1.4819454e-01
   3.2937606e-01  -3.9363003e-01
   3.9390927e-01  -5.5907275e-01
  -4.3856768e-01  -8.8222416e-01
   8.9186090e-01   8.4033601e-02
  -5.4443079e-01  -4.2185854e-01
  -8.3920959e-01   3.5717862e-01
  -3.2809674e-01   2.0287820e-01
  -5.4481603e-01   9.9330939e-02
  -2.5448131e-01   1.5901295e-01
  -3.6128854e-01   4.7977165e-01
  -4.5991611e-02  -4.1736249e-01
   2.8913717e-01  -5.4824286e-02
   2.7421910e-01  -1.7086640e-01
   4.0414767e-01  -5.2757760e-01
   7.1007312e-01  -1.5527884e+00
   3.8226367e-01  -2.3388079e+00
   6.6847299e-01  -2.1398503e+00
   6.5938749e-01  -2.3849569e+00
   8.1835926e-01  -1.4395604e+00
  -3.9434025e-01  -1.5490239e-01
  -1.5188240e-01  -1.0167715e+00
  -1.5418679e-01  -1.9549556e+00
  -3.2997618e-02  -1.9505012e+00
  -5.5433881e-01  -8.3847045e-01
  -1.2768253e+00  -1.3948655e+00
  -2.8712251e-01   1.9268360e-01
   1.4175255e-02   6.1210460e-01
   2.8287165e-01   7.7838576e-01
   2.0841772e-01   2.1196894e-01
   4.1067567e-01  -1.0450780e+00
   2.0931248e-01  -1.9039563e+00
   4.4759257e-01  -1.6300930e+00
   5.5907834e-01  -1.8253761e+00
   6.3426896e-01  -6.9399395e-01
  -3.0296317e-01   8.0922142e-01
   5.0668332e-02  -2.9282912e+00
  -2.4772612e-01  -1.2791956e+00
  -1.2404469e-01  -1.3444481e+00
  -5.7837924e-01  -1.2334785e-01
  -4.6468808e-01   3.3345206e-01
  -1.0808742e-01  -9.8068396e-01
  -1.7144999e-02  -1.0690687e-01
   8.0752451e-02   2.7113976e-01
  -7.7638145e-01   5.2350672e-01
   1.6286893e-01  -6.5932867e-01
   5.1573004e-01  -9.4796407e-01
  -8.7652658e-01   5.1415418e-01
  -1.2121585e-01   3.3975942e-01
   2.5405931e-01  -6.1578890e-01
  -5.9420977e-01  -1.4168571e-01
  -1.3637151e-01  -2.0645304e-01
   3.3372123e-01  -9.1798845e-01
   5.1874591e-01  -1.5610645e+00
   4.4896432e-01  -1.2561079e+00
   6.0303717e-01  -1.0041898e+00
   6.2973621e-02  -7.2974275e-01
   1.1377268e-01  -8.5723801e-01
   7.2712619e-02  -8.4812543e-01
  -1.2602892e-01  -2.7173986e-01
  -4.8194296e-01  -8.6176097e-01
  -2.2955342e-01  -1.0504569e+00
  -3.3891940e-01  -9.4494060e-01
  -2.1092141e-01  -8.9897449e-01
  -1.5628913e-01  -1.2247064e+00
  -5.1797915e-01  -1.2960416e+00
   1.3089315e-01  -6.3149168e-01
   5.6984830e-01   2.3106627e-01
   1.2881803e+00  -3.5223069e-01
  -8.2001384e-01  -1.3350293e+00
   5.2331943e-02  -6.6631556e-01
   8.3227351e-01  -4.6509910e-01
   9.1842161e-02   1.4792653e-01
   1.0516831e-01   2.4964642e-01
   3.1793777e-01   4.0702257e-01
   1.2774010e+00   8.8110797e-01
  -8.4176679e-01  -2.7888601e+00
   2.1912139e-01  -5.8561167e-01
  -7.5755627e-02  -1.5915662e+00
  -2.3080191e-01  -2.4273260e+00
  -5.0965238e-01  -2.7719283e+00
   1.3834961e-01  -1.1465428e+00
  -4.9293668e-01  -2.6886567e+00
  -9.1663116e-02  -1.4445625e+00
  -2.4609586e-01  -2.8225515e+00
   1.3152634e+00   5.2808146e-01
  -4.0587414e-01  -1.8952355e+00
  -6.3512872e-01  -3.6038519e+00
  -1.2588639e-01  -2.9932728e-01
  -3.5335127e-01  -1.6820191e-01
  -4.9314355e-01  -4.1593404e-01
   5.7423521e-01  -2.4684706e-01
  -1.7257179e-01  -2.1785651e-01
   2.0957339e-01  -3.5807011e-01
   3.6114439e-01  -3.2219934e-01
  -7.9490517e-02   5.6631326e-02
  -3.4163353e-01   4.7602392e-01
   5.3445244e-01   6.0353845e-01
  -1.5733870e-01   4.5270311e-01
  -1.1613774e-01   4.7249689e-01
   6.1918475e-01   5.6282542e-01
   2.5165945e-01   5.5399942e-01
  -4.1769075e-01   1.0904831e-01
  -3.1537825e-01  -7.2845118e-01
  -2.4467859e-03  -4.3189589e-01
  -7.5603818e-02  -6.3212799e-01
  -2.9448143e-01  -7.4543042e-01
   1.3010875e-01  -1.3768582e+00
  -2.7799315e-01  -9.1595958e-01
  -1.1557000e-01  -1.3034220e+00
  -1.1436578e-01  -9.2321171e-01
   6.2586025e-01  -1.0102796e+00
   9.9936624e-02  -1.3363746e+00
   4.6928169e-02  -8.7557932e-01
  -4.6780165e-02  -2.2315464e-02
  -4.0106727e-01  -1.4857378e+00
  -2.7972849e-01  -1.1606006e+00
   2.7529184e-01   4.6365885e-01
   2.5462732e-01   3.8106160e-01
  -5.1126024e-01  -8.1769354e-01
  -3.6019062e-02  -2.5475534e-01
  -7.4611417e-01  -2.1969909e+00
   1.8153291e-01  -3.0173859e-02
   7.4363493e-01  -2.3638390e-01
  -6.2170200e-01  -2.9910776e+00
  -5.1580981e-01  -1.6123910e+00
  -2.3593094e-01  -1.9731517e+00
  -1.8558485e-01  -2.1648691e+00
   2.2535599e-01   1.5413074e-01
   2.9555559e-01   9.5411786e-01
   8.1441117e-01   8.0391379e-01
   7.8958724e-01   4.8791217e-01
   1.6308840e-01  -9.6725572e-01
   1.6552838e-01  -1.2904746e+00
  -3.6201803e-01  -2.8330626e-01
  -3.6448099e-01  -4.5576529e-01
  -6.1909241e-01  -4.5782798e-01
   7.8092247e-02   2.4128198e-01
   3.7137539e-01   1.4089588e-01
  -4.4365534e-02   1.6468469e-01
   5.8609356e-01   4.7418992e-01
   2.5778985e-02   3.7295549e-01
  -3.0991424e-01  -1.4199299e+00
  -8.2375986e-02  -2.2477801e+00
   1.4860751e-01  -1.3993876e+00
   1.9889621e-01   3.9982333e-01
   3.6751856e-01   5.8212117e-01
   2.9430061e-01   6.7162944e-01
   2.4224073e-01   2.5612390e-02
   5.2153035e-02  -3.0575573e-01
   6.8034685e-02  -4.3606370e-01
   2.4030224e-01  -2.8534452e-01
  -5.8844796e-02  -8.4057005e-01
  -5.7373414e-02  -7.5284117e-01
   5.6937003e-02  -1.4400414e+00
   5.2550646e-01  -2.1570640e+00
   1.1648180e-01  -1.9849895e+00
  -3.1415001e-01  -6.7622111e-01
  -1.7838703e-01  -6.1821963e-01
  -8.6312396e-01  -1.2043358e+00
  -4.4680941e-01  -1.4473437e+00
  -3.7339254e-02  -1.5427195e-01
  -1.2465317e-01  -1.3696767e-01
   2.1037243e-01   5.4303060e-01
   2.2002119e-01   1.4835802e-01
   1.1161597e-03  -4.2610094e-01
   4.2005110e-01  -6.0775097e-01
  -5.4859437e-01   5.4260403e-01
  -5.2539910e-01   2.2690220e-01
  -2.6475665e-01  -7.2626962e-02
   6.1111547e-02  -1.7127076e+00
   3.3166209e-01  -2.0197688e+00
   3.3601901e-01  -2.0435024e+00
   4.6764521e-01  -1.8954701e+00
  -5.4224010e-01  -1.1772728e+00
   9.4530728e-02  -1.4731456e+00
  -9.1314765e-03  -1.3141049e+00
   4.3149943e-02  -1.0673229e+00
  -1.3356528e-01  -1.0534831e+00
   6.4317962e-01   3.3455460e-01
  -6.7623693e-02   5.7450295e-01
  -9.9299694e-01   2.6419725e-01
   2.5584780e-01  -1.0248144e+00
   1.4725624e+00  -1.0494211e+00
   1.1393471e-01  -9.1974089e-01
  -1.3056306e-01  -6.5023861e-01
   2.8332586e-01  -7.0109183e-01
  -2.1197501e-01  -1.1888805e+00
  -7.0440818e-01  -1.5260750e+00
  -6.6128352e-01  -2.2732735e+00
   7.0352923e-01  -1.8108336e+00
   6.6799752e-01  -1.4625283e+00
  -1.3604648e-01  -2.8453024e-01
  -5.6622650e-01  -2.2282560e-01
  -9.7391192e-01   2.9079240e-01
  -1.9826582e-01  -3.8083451e-02
  -7.0695081e-01   1.6124131e-01
  -1.3576461e-01  -1.6572085e-01
  -1.0076645e-01  -1.1644894e+00
   2.2341356e-01  -1.3415752e+00
  -1.9899106e-01  -6.8623634e-01
  -4.0057701e-01  -1.0661349e+00
  -1.5262405e-02  -5.0151427e-01
  -5.6286192e-01  -4.1084452e-01
  -3.0385231e-01  -1.4558719e-01
   8.4694982e-02  -3.3706496e-01
   1.2806628e-01  -6.4018399e-01
   5.0257846e-01  -1.3753839e+00
   1.2631992e+00  -7.6360399e-01
   7.2599805e-01  -1.1692362e+00
   6.3154977e-01  -3.3955587e-01
   1.9720843e-01  -8.0218932e-02
   1.2322605e-01  -1.6966928e-01
  -1.8050187e-01  -5.9878670e-01
  -4.6558269e-01  -1.5756820e+00
   5.1206380e-02   6.3044148e-02
   1.0882926e-01  -1.2596604e-01
  -3.7117600e-01  -1.3494389e+00
  -5.7790542e-01  -1.2521207e+00
   3.5639619e-02  -5.5356782e-01
   4.8135046e-01  -2.9331171e+00
   7.2905123e-01   5.6542812e-01
   1.7216025e-01  -2.9365858e+00
   3.9062539e-01   2.8796235e-01
  -1.1166953e-01   1.6442398e+00
  -5.9471529e-01  -7.4084748e-01
   3.5177935e-01  -2.2320873e+00
  -4.1715630e-01  -1.4828916e+00
  -5.5391907e-01  -5.9995940e-02
  -1.4196780e-01  -1.8911661e+00
   2.3620783e-01  -1.9149992e+00
   3.1287184e-01  -1.3175484e+00
   4.2994472e-02  -1.2602986e+00
  -2.2176308e-02  -9.6084790e-01
   1.5702862e-01  -7.4631224e-01
  -2.1296102e-01  -7.5168208e-01
   1.9476208e-01  -2.1837101e-01
   4.3259986e-01   4.4993557e-01
  -1.3228178e-01  -1.1997636e+00
  -8.7711727e-02  -1.7721150e+00
   1.2295250e-01  -2.6960695e+00
   3.2465454e-01  -2.0663318e+00
  -5.2541763e-01  -2.4090451e+00
  -1.0165512e-01  -7.5199783e-01
   4.6023901e-02  -1.9639264e+00
  -9.3472068e-02  -1.5071392e+00
  -1.0140917e-01  -1.6385369e+00
  -4.5104301e-01  -9.5477299e-01
  -6.4791143e-01  -4.0435401e-01
  -5.2012617e-01  -6.0867196e-01
  -3.6985761e-01  -1.7249038e-01
  -6.4664010e-01   1.5099743e-02
  -3.4958365e-01   3.0785805e-01
  -4.1058444e-01   2.8589699e-01
   1.6103056e-01  -1.3447415e+00
  -6.6190186e-01  -1.2404237e+00
   7.9817392e-01  -1.3352958e+00
   7.5101514e-01  -7.0706387e-01
   8.9754321e-01  -1.3211713e+00
   9.9884245e-01  -1.2918941e+00
   1.8915666e-02  -1.5892686e+00
   8.2121236e-01  -3.1088783e-01
   3.0104320e-01   3.7671390e-02
  -4.0692200e-01  -1.3906553e+00
   7.2631294e-01   7.4018457e-01
  -6.0311078e-02  -9.0028977e-01
   5.9636050e-01  -1.3689433e-01
   1.0514979e+00   2.2618927e-01
   1.5964238e-02  -1.4943055e+00
  -1.0950925e+00  -2.0606823e+00
   7.6412488e-01   2.1297373e-01
  -7.5201213e-01  -2.4659880e+00
  -1.5587743e-01  -2.3864569e+00
  -4.9076111e-02  -2.2436965e+00
  -4.8949623e-01  -2.3225069e+00
  -9.6137797e-01  -2.1027493e+00
  -7.5189714e-01  -2.1238036e+00
   4.5878298e-01   9.5687888e-02
   5.0076623e-01   9.0253053e-01
  -5.3291834e-01  -2.7843270e+00
  -9.6621390e-02  -3.9377348e-01
  -4.8798923e-01  -8.7171246e-01
   6.0190845e-01  -1.8663642e+00
  -2.5875368e-02  -6.1925656e-01
   5.4832098e-01  -8.0609935e-01
   2.1532836e-01  -5.0075347e-01
  -1.8397847e-01   4.2355063e-02
   2.6227933e-01  -8.6638469e-01
  -5.6227759e-01  -1.2402776e+00
  -2.7049336e-01  -7.9488637e-01
  -5.9564784e-01  -7.6832210e-01
  -6.4990091e-02  -4.3529622e-01
  -3.6302506e-01  -5.3779270e-01
   1.1027521e-01   8.9979400e-02
   6.7995340e-01  -3.7925466e-01
   4.2777958e-01  -1.2168063e+00
   9.3228760e-02  -1.2889758e+00
   1.8917141e-01  -1.4628164e+00
  -4.7734708e-01  -1.2350902e+00
  -2.7483571e-01  -6.9807091e-02
  -1.3317323e-01  -5.2221039e-01
   2.3093853e-02  -8.3305143e-02
  -8.9276858e-01  -1.9955624e-01
   8.7819394e-01  -8.8421560e-01
   2.5130975e-01  -9.7999831e-01
  -2.9245181e-01  -3.6471253e-01
  -2.7406534e-01  -6.0972175e-01
   1.7026497e-01  -3.5769238e-01
  -6.8100703e-01  -4.9062935e-01
  -4.0734221e-01  -4.2569254e-01
   6.1074118e-01  -7.4180842e-01
   5.0204107e-02  -9.3930394e-01
  -3.6015260e-01  -7.8277692e-01
   8.0881847e-01  -6.0181907e-01
   5.2317022e-01  -1.0121262e+00
   5.4344612e-01  -6.2987583e-01
  -7.3138782e-02  -5.7239995e-01
   1.1832615e+00   5.1980127e-03
  -1.0973798e-01  -1.8052704e-01
   1.4073044e-01   1.5888029e-02
   8.9409453e-02  -2.8583201e-01
   1.0867284e+00   1.8964860e-01
  -1.0294533e+00  -7.2598282e-01
  -5.7508972e-01  -3.7430591e-01
   4.9779080e-01  -2.5570217e-01
   1.8665176e+00   4.6019516e-02
   1.0999251e+00  -2.8745663e-01
   6.9270649e-01  -4.7266348e-01
   7.3208144e-01  -6.4328419e-01
  -1.1714347e+00  -4.3531575e-01
  -7.6155429e-01  -9.0727101e-01
  -1.1913823e+00  -7.0578556e-01
  -9.9920857e-01  -1.0730916e+00
  -9.4055498e-01  -1.0027031e+00
  -1.0810427e+00  -5.7378967e-01
  -1.0808456e+00  -2.9435799e-01
  -1.2715240e+00  -2.2069552e+00
  -8.1171437e-01  -2.0408260e+00
  -1.0410935e+00  -1.0696590e+00
  -4.6080486e-01  -6.0609781e-01
  -2.4070305e-01  -9.0184982e-01
   3.3343958e-01  -4.7842322e-01
  -6.0371749e-01   1.9373648e-01
   3.5361882e-01  -1.0122879e+00
   1.1254338e+00  -1.7933636e-01
   4.2859894e-01  -1.5982218e+00
  -1.1084058e-01  -1.6566945e+00
  -5.0198155e-01  -2.2230649e+00
  -6.2435529e-01  -2.2142241e+00
  -1.8054045e-01  -9.8293913e-01
   1.0413657e+00  -8.3658215e-01
   4.2492711e-01  -1.2392839e+00
   8.4181487e-01  -9.6222027e-01
   1.1742056e+00  -1.1365679e+00
   1.2047164e+00  -1.0737984e+00
   4.6258447e-01  -3.3937475e-01
   9.2416978e-01  -8.2612465e-01
   1.1031100e+00  -5.3258126e-02
  -7.5594194e-02  -1.0850512e+00
   4.8509502e-01  -6.4742423e-01
   5.0463632e-01  -6.2924191e-01
   2.5335112e-01  -6.3599800e-01
  -6.7194045e-01  -6.1646581e-01
  -3.3776204e-01  -7.8403823e-01
  -8.1918414e-01  -1.7405959e+00
  -1.7233478e-01  -2.0690238e+00
  -1.8587374e-01  -1.5588677e+00
  -1.0746057e+00  -1.0948281e+00
  -3.9565163e-01  -1.2267894e+00
  -9.7349540e-02   8.2757132e-01
   2.0290674e-01   7.8238711e-01
   5.3695419e-01   3.9285557e-01
   1.4563003e-01   1.8601887e-01
   6.0325458e-01  -2.9668349e-01
   7.5865787e-01  -3.1466871e-01
  -1.2257396e-01  -5.4619075e-01
  -7.1704303e-01  -4.8946776e-01
  -2.8569512e-01  -7.6547474e-01
  -1.9166498e-01  -7.0057400e-01
   5.9225370e-01  -5.0908814e-01
  -1.1186081e+00  -8.0565869e-01
  -2.0353219e-01  -1.3197298e+00
  -1.1350572e-02  -1.1201421e+00
   7.5148410e-01  -9.1416250e-01
  -8.4332375e-01  -8.9288956e-01
   2.0794465e-01  -1.9485383e-01
   3.7264724e-02  -8.9308452e-01
  -1.0071960e-01  -3.9882545e-01
   5.2907318e-01  -1.5587767e+00
   4.2893897e-01  -1.3870623e+00
  -1.4595961e-01   6.3633621e-01
  -4.4830469e-01  -4.4711460e-02
  -5.3560297e-01   1.5407402e-01
  -4.0971821e-01   5.1718465e-01
   4.0738505e-01  -8.4059183e-01
  -6.8648151e-02   1.1465689e-01
   5.9241987e-03  -2.1254716e+00
  -3.7486417e-01  -1.7633688e+00
  -2.9832767e-01   3.6867636e-02
   1.2547346e-01  -2.1941674e-01
   4.9768565e-01  -8.7817241e-01
   1.4245517e-01   3.2322050e-01
  -1.7922189e+00   1.7569321e-01
  -1.3872816e+00   9.5204886e-02
  -9.4152812e-01   4.0379331e-01
  -6.6614424e-01   4.2097806e-01
  -6.7187325e-01   8.8389903e-01
   5.1708957e-01   3.5367344e-01
   3.9882308e-01  -5.5269669e-01
  -1.1625118e-01  -1.1543495e+00
  -4.5513942e-01  -8.1178072e-01
   8.7164045e-01  -1.0603197e+00
   3.9693226e-01  -9.9218040e-01
   3.5750285e-02  -2.4408253e-01
   8.0040224e-01  -5.6462987e-01
   9.1538960e-01  -7.6162038e-01
   5.6327407e-02  -1.5207976e+00
   5.6508768e-01  -1.5674906e+00
   1.0322252e+00  -1.3719823e+00
   4.4076889e-01  -1.8523266e+00
  -5.4049286e-01  -7.8637063e-02
  -2.2915114e-01  -7.5852045e-01
  -2.1018171e-01   6.0117961e-01
  -6.7226572e-01   2.8809814e-01
  -6.0924590e-01   2.3762114e-01
  -5.0750148e-01   3.5728225e-01
   3.7144566e-01  -7.0921644e-01
   5.1856136e-01  -9.6961782e-01
   2.1396973e-01  -1.6479355e+00
   1.0093652e+00  -1.2476620e+00
   7.2506739e-01  -1.7049936e+00
   5.0795072e-01  -1.7563167e+00
   4.4079585e-01  -1.2532569e+00
  -2.0682293e-01   1.8658014e-02
  -5.3852983e-01   5.0722438e-01
  -3.7191315e-01  -7.4553121e-01
   2.4152597e-01  -1.3524582e+00
  -1.4257711e-01  -8.1358123e-01
   5.3175951e-02  -4.7934059e-01
   1.9336521e-01  -9.5542604e-01
   7.3300401e-01  -9.8128384e-01
   1.6681047e-02  -9.6349943e-01
   1.6143491e-01  -7.1046383e-01
   1.9758902e-01  -8.2351619e-01
   7.4807247e-02  -7.2341606e-01
  -3.6528004e-01  -4.7578592e-02
   1.2527739e-01  -5.9680008e-01
  -8.9843525e-02   1.7745983e-01
  -1.3742123e-01  -9.3272505e-01
   5.7593988e-02  -9.6268083e-01
   2.5258799e-01  -1.0928720e+00
   2.4743751e-01  -1.4019965e+00
  -7.2300960e-01  -1.2459663e+00
   3.6637660e-03  -7.9307723e-01
  -1.3483770e-01  -7.6487375e-01
  -4.5514986e-01  -8.6085771e-01
  -2.1107609e-01  -4.7353723e-01
  -7.0099120e-01  -2.9268068e-01
  -5.7860227e-01  -4.0063093e-01
   1.0640768e-02   1.6382852e-01
   3.2714163e-03  -4.7132108e-02
  -4.8547724e-01  -1.3131459e-01
  -1.1460562e-01   1.2019060e-01
   7.0426260e-01  -2.7850846e-01
  -1.2753837e-01  -1.3260180e+00
  -1.9331084e-01  -7.4977715e-01
  -2.8184954e-01  -8.5313485e-01
  -5.7980304e-01  -8.6451743e-01
   8.5289386e-01   1.1436615e-01
   8.6405465e-01  -1.6825958e+00
   5.3864955e-01  -2.2522449e+00
  -3.2086798e-02  -3.0101948e+00
   1.2049208e-01  -2.7018882e+00
  -8.1257249e-02  -1.0078163e+00
  -7.7132243e-01  -1.5093001e+00
  -5.4954553e-01  -8.8052679e-01
   1.8853602e-01  -2.4665075e-01
   5.4984218e-01  -3.0349755e-01
   1.5847573e+00   1.3573921e-01
  -3.2401466e-01  -5.5796673e-01
  -4.3542620e-02  -5.4630385e-01
   4.3094376e-01   1.1387476e-01
   6.6284510e-02  -1.8891139e+00
  -3.5768837e-01  -2.0597023e+00
  -1.8187883e+00   8.9758151e-01
  -1.1966925e+00   7.4395974e-01
   2.8906927e-01  -1.6374055e+00
   9.3531937e-01   3.4634838e+00
   5.0316024e-01  -4.9764834e-01
   5.5060323e-01  -2.5657702e-01
   4.4335733e-02   4.0356822e+00
  -4.1951748e-01  -2.2154948e+00
  -5.5167987e-01  -2.3998238e+00
  -9.9806839e-02  -3.4375275e-01
  -2.9508502e-01  -3.4306601e-01
  -1.7784403e-01  -2.3688475e-01
   6.2454903e-02  -2.1257265e+00
   2.3941175e-01  -5.5892826e-01
   8.4487443e-01   5.4817654e-01
   3.9719215e-01   7.1206116e-01
   3.1671089e-02   8.1974249e-01
   1.0547660e-01   2.2453201e-02
   2.2804590e-01  -7.6113154e-02
   1.6889537e-01  -3.5417277e-01
  -4.6368910e-01  -1.0091352e+00
   1.1320797e-03   6.9936583e-01
  -8.6823052e-03  -6.2534621e-01
  -4.2536615e-01  -1.0520299e+00
   2.5512266e-01  -1.3752597e-01
   2.4199521e-01  -1.2289730e-02
  -1.9010823e-01  -3.4414464e-01
   1.9189935e-01  -1.4724324e+00
  -1.6165761e-01  -5.2722247e-01
  -1.3888415e-02  -6.7077890e-01
   3.9153558e-02  -5.6074290e-01
  -8.8208466e-01   1.1560378e+00
   1.4690002e-01  -1.3365801e+00
   6.2200747e-01  -8.8782225e-01
   8.1205013e-01  -1.0961486e+00
   7.8743590e-01  -9.8964515e-01
  -3.3068875e-01   9.2979189e-01
  -2.7040299e-01  -7.8178026e-02
  -5.0325114e-02   1.4176772e-01
   5.3927097e-03  -1.6053591e-01
  -7.9573790e-01   2.6565970e-01
  -8.6939488e-01  -2.0723777e-02
   5.6768215e-01  -1.2551600e+00
  -7.4646007e-01   1.9990240e-01
   6.7146313e-01  -1.0694279e+00
   2.7036584e-01  -1.1850762e+00
   2.1950623e-01  -7.7909808e-01
   4.2659603e-02  -1.0115813e+00
  -2.0036883e-01  -5.0844881e-01
  -1.0717082e+00  -1.0458617e+00
  -8.6511548e-01  -1.1282977e+00
  -8.9000494e-01  -8.6318088e-02
  -7.7586290e-01  -2.4813745e-01
  -6.6466140e-01   1.9664353e-02
  -5.3533143e-01   3.5694129e-01
  -5.8445354e-01  -8.2113382e-01
   1.0358719e+00  -4.9206030e-01
  -2.9591724e-01  -5.8918646e-01
  -6.0471997e-01  -6.0436983e-01
  -2.0696181e-01  -1.2808301e+00
  -4.1710371e-01  -1.4671465e+00
  -8.2744155e-02  -1.6927741e+00
   1.2610664e-01  -1.2770648e+00
   2.2234864e-01  -7.7689923e-01
   1.5599252e+00  -4.7362691e-01
   2.0905776e+00  -3.1918508e-01
   1.9597548e+00  -4.4273249e-01
  -4.3834182e-01  -3.7850348e-01
  -1.2447853e-01  -6.9399689e-01
  -4.1254452e-01  -4.4248977e-01
   1.3627045e-01  -4.5089818e-01
   2.6164617e-01  -1.3217172e-01
   1.5245730e-01  -2.0435638e-01
  -1.3532318e-01  -1.1372206e+00
   2.7706463e-01  -1.1557652e+00
  -6.9257898e-02  -1.1819530e+00
  -6.0517946e-01  -5.5953122e-01
   3.4541308e-01  -6.0739432e-01
  -4.2087445e-01  -9.2150894e-01
   7.0880992e-01  -9.5627463e-01
  -2.6179058e-01  -1.3004121e+00
  -1.3383670e-01  -1.6815089e+00
  -2.8771920e-01  -1.6795645e+00
   3.0107936e-01  -6.8469746e-01
   7.0660541e-01  -1.7071380e+00
   2.5727556e-01  -1.3656256e+00
   5.6512344e-01   1.2002074e-01
  -2.1426947e-01   1.6598424e-02
  -2.8478318e-01   3.5053475e-01
  -8.8719587e-02   1.7718287e-01
  -5.6369489e-01   4.7172117e-01
   3.2764915e-01  -2.9934154e-01
   1.1695685e+00   4.6570431e-01
   4.9496369e-02  -3.5519964e-01
  -7.3071322e-01  -4.3911527e-01
  -4.7265990e-01  -1.0593682e+00
   6.0612286e-02  -1.1783578e+00
   5.6937395e-01  -1.2876709e+00
   4.8699944e-02  -2.4346708e-01
  -5.2910228e-01  -3.9351413e-01
   5.4674634e-02  -9.0909776e-01
   2.7616372e-01  -7.4163743e-01
  -3.0841970e-02  -2.6913135e-01
  -4.6385300e-01  -3.2600217e-01
  -1.1603653e+00   2.9962034e-01
  -9.6584407e-01  -2.9919558e-01
  -4.5813624e-01  -4.4202363e-01
   1.3433523e-01  -4.0469870e-01
   6.0189565e-01   4.8918554e-01
   8.7597636e-01   6.4308482e-01
  -1.6262775e-01   2.0878668e-01
  -3.6370386e-01  -5.2395908e-01
  -2.2911584e-01  -2.8121389e-01
   3.7809027e-01  -6.2179506e-01
  -1.9808240e-01  -4.7989689e-01
  -9.3359098e-01  -6.1105511e-01
  -5.4919638e-01  -3.1363119e-01
   5.1091228e-01   9.8117946e-02
   7.0540870e-01  -8.8098458e-01
   2.8403366e-01  -5.3478696e-01
   3.6635468e-01  -7.3785415e-01
   7.1222116e-01  -4.6615885e-01
   4.5143484e-01  -6.6863948e-01
  -5.7205096e-01  -7.5306742e-02
   2.9871135e-01   9.6995228e-01
   1.1854189e-01  -3.6682093e-01
   6.8471068e-01  -1.2272576e+00
  -9.1253449e-02  -1.5320469e-01
   1.3703665e-01  -8.1981810e-01
  -5.0641436e-01  -1.2123218e-01
   6.5947404e-01   1.3044609e-01
  -7.9246237e-01  -9.3571042e-01
   6.4717949e-01   6.1336951e-02
   3.1293333e-01   5.8754552e-01
  -1.4999388e-01   8.8132820e-01
   4.5990788e-01  -1.9156767e+00
   2.4165790e-01  -1.1205266e+00
  -4.5233238e-01  -2.1992774e+00
  -7.7400318e-01  -2.4579783e+00
   3.1605446e-01  -1.2598319e+00
  -5.3769711e-01  -2.1712112e+00
  -1.3386629e+00   1.2748620e-01
  -8.2757611e-01  -3.7402612e-01
  -1.0593266e+00  -1.0228340e-01
  -8.8159892e-01  -4.5401390e-01
  -7.9270739e-01  -3.3083877e-01
  -5.0119246e-01  -3.1559753e-01
   5.2490215e-01   1.1901780e+00
  -8.2827201e-02  -1.3219561e+00
   9.9796380e-02  -1.4892906e+00
   1.7407773e-02  -1.3431537e+00
   3.7981310e-01  -9.3734401e-01
   8.0423497e-01  -3.9377139e-01
   6.1260520e-01  -9.0890476e-01
   6.8472504e-01  -1.5969219e+00
   5.1831705e-01   1.9126834e-01
   4.5442462e-01  -1.2080574e+00
   3.4251443e-01  -1.2213779e+00
   7.8561703e-01  -2.6219219e+00
   2.5953381e-01  -3.0587513e+00
   7.5842119e-01  -5.4565230e-02
   3.7229415e-01   1.3280314e-01
   8.0980444e-01   2.8818448e-01
   1.6338064e-02   5.9089040e-01
   6.3629923e-01  -5.4672053e-01
  -4.7998375e-01   6.1370593e-01
   5.4542128e-01  -3.7246360e-01
   9.0256534e-02  -7.6848579e-01
  -4.8452025e-01  -6.4899471e-01
  -4.3687854e-01  -6.5352132e-01
  -3.3771721e-01  -1.0760467e+00
  -1.0305911e+00  -1.1196060e+00
  -1.6306243e-01  -1.1068314e+00
  -1.9272381e-02  -4.1800324e-01
  -2.3314519e-01  -1.1440692e+00
  -4.3664023e-02  -7.0581209e-01
   4.6336422e-01  -4.4508700e-01
   5.6342968e-01   2.7747378e-02
  -2.9515440e-01  -1.0726740e+00
   1.9945126e+00  -3.9624235e-01
   1.9120920e-01  -1.6510751e+00
   3.5420652e-01  -1.1299378e+00
   1.8791950e-01   3.5613512e-01
  -1.4115062e-01  -1.2924482e+00
  -9.8341496e-02  -1.7951784e+00
  -2.7924710e-01  -1.8823979e+00
  -5.9877415e-02  -1.7931174e+00
  -6.2088428e-01  -1.5435130e+00
  -6.4308115e-01  -1.2717155e+00
  -3.1439851e-01  -5.5504635e-01
  -3.5863873e-01  -6.0165402e-01
  -9.4386800e-01  -3.8785159e-01
   4.7515120e-01  -8.9782808e-01
   3.1891046e-01  -1.5363608e+00
   3.4749119e-01  -1.6937024e+00
   4.3479258e-01  -1.8566794e+00
  -8.0556341e-01   3.9013575e-01
  -7.8358116e-01  -1.0451374e-02
   3.9615920e-01  -1.4005562e+00
   3.2378900e-02  -9.4969132e-01
  -4.1573896e-01  -1.5578283e+00
  -4.3434927e-01  -2.4241267e+00
  -6.4570956e-02  -1.2118983e+00
   3.1393888e-02  -7.9133201e-01
   1.6879441e-01  -8.1474860e-01
  -7.2591434e-01   8.6329332e-01
   9.6465333e-01   3.9825854e-01
   2.6140479e-01  -9.5037904e-01
  -1.3301514e+00  -1.0775383e+00
   6.0334323e-01  -5.5173338e-01
   2.7687976e-01  -1.2445195e+00
   2.4851660e-01  -5.1542646e-01
   7.6047360e-01  -1.4410306e+00
  -1.0574174e-01  -1.1700294e+00
  -5.4787665e-01  -7.7273241e-01
  -7.9142226e-01  -1.2717758e+00
  -1.7738309e-01  -1.7939764e+00
   8.6195015e-01   6.8603192e-01
   5.5765573e-01  -1.9263896e-01
   5.7378370e-01  -2.1838476e-01
   1.4158569e-01  -1.0232158e+00
   2.1105430e-01  -1.2523744e+00
   1.4601398e-01  -1.2545086e+00
  -3.1471898e-01  -8.6758092e-01
   2.0072773e+00  -9.6284996e-02
   1.8780817e-01  -1.4086654e+00
   3.7338118e-01  -9.2459527e-01
   1.5021747e-01   5.5159699e-01
  -1.0410586e-01  -1.0747740e+00
  -4.6797531e-02  -1.5875621e+00
  -7.4215020e-01  -4.6046687e-01
  -7.3225860e-03  -1.5810234e+00
  -5.8435223e-01  -1.3717715e+00
  -9.4284294e-01  -7.0510559e-01
  -3.0540035e-01  -3.4539495e-01
  -3.4431408e-01  -3.8404048e-01
  -9.5677281e-01  -1.7127979e-01
  -1.1927221e+00   8.1570210e-02
   6.7724031e-01  -6.1082617e-01
   7.6231142e-01  -6.3951620e-01
  -9.1991009e-01   6.1660968e-01
  -1.0925519e+00   6.5445865e-01
  -1.4453339e+00   5.1889131e-01
   7.5775378e-01   5.5434641e-02
   1.7248247e-01  -5.2786823e-01
   1.5513234e-01  -1.3878033e+00
   8.7586597e-02  -1.1588211e+00
  -1.2521155e+00   5.8089509e-02
   5.2149580e-01  -3.3432358e-01
  -4.2021986e-01  -4.4869739e-01
   7.6963911e-01  -4.3983464e-01
   1.3289637e+00  -7.1535219e-01
   2.0328371e+00  -1.2723974e+00
  -9.4258919e-01   6.0452453e-01
  -3.4687729e-01  -1.8059982e-01
   1.1774671e-01  -3.0952354e-01
  -1.1973073e-01  -2.8239276e-01
  -9.6141775e-01  -3.6867703e-01
   8.3290293e-01  -9.7717175e-01
   1.4942086e-01  -1.0415625e+00
  -3.3126388e-01  -4.4453766e-01
  -2.8546644e-01  -6.6185682e-01
   1.2636463e-01  -4.1451048e-01
  -7.4014232e-01  -6.6825279e-01
   6.0128627e-01  -7.4537211e-01
   5.6465010e-02  -9.7828265e-01
  -3.6317684e-01  -8.4905291e-01
   7.3206414e-01  -7.2992828e-01
   5.3182470e-01  -1.0222470e+00
  -3.8437526e-01  -1.1166973e+00
   2.6225737e-01   2.6283574e-01
  -4.3862839e-01  -9.9274351e-01
   3.4282437e-01   3.6464181e-02
   2.1792190e-01  -7.9737328e-02
  -7.4834686e-01  -1.0175590e+00
  -1.0367834e+00  -7.7200823e-01
   7.7553943e-01   3.2445764e-01
   1.3478678e+00  -6.2547691e-01
   1.2933914e+00  -4.1524903e-01
   1.0457686e+00  -4.3005079e-01
  -5.3346739e-01  -4.5855926e-01
   3.7619345e-01  -9.9219350e-02
  -5.2333790e-01  -4.6494858e-01
  -6.4524463e-01  -1.5645571e+00
  -3.7510547e-01  -1.3076622e+00
  -2.7369204e-01  -6.8020596e-01
  -3.6052846e-01  -5.5804918e-01
  -3.4225458e-01   2.6308858e-01
  -1.0988472e+00  -2.1682532e+00
  -1.6979782e-01  -1.3801181e+00
  -1.2147645e+00  -2.1475861e+00
  -3.0291472e-01  -5.6602652e-01
  -3.6540196e-01  -4.9230856e-01
  -1.9207550e-01  -3.0953853e-01
   8.4513568e-01   3.9845991e-01
   1.3966974e+00  -6.3050903e-01
  -9.3546286e-02  -1.2853183e+00
  -2.8427858e-01  -2.3686375e+00
  -4.6122094e-01  -3.2274286e+00
  -6.6960166e-01  -3.5744906e+00
  -5.9166490e-01  -3.3775936e+00
  -7.3502521e-01  -3.5137830e+00
   4.3014741e-01  -9.3665658e-01
  -5.2463858e-01  -3.6366918e+00
   1.1631741e+00   2.1995234e-02
   1.1038094e+00   7.6516961e-01
   1.7648139e+00   8.0148961e-01
  -3.8955547e-01  -3.4871938e-02
   2.7803971e-01   1.7418796e-01
   2.4092300e-01  -5.8801963e-02
   6.7479993e-03  -8.0260658e-02
  -2.3299245e-01  -1.0189348e+00
   3.5937379e-01  -9.4454979e-01
  -2.1029326e-01  -4.7944242e-01
   1.3540088e-01  -4.5635883e-01
   6.1508987e-02  -6.9170128e-01
   1.6546543e-01  -1.4762492e+00
  -8.3235390e-02  -1.6972665e+00
  -4.8539376e-01  -2.8854284e-01
  -1.7891800e-01  -3.3922594e-01
   2.8975156e-01   4.9571911e-01
   4.3176980e-02   1.5703945e-01
  -4.2325144e-01  -2.2292182e+00
   1.7688806e-02  -1.4959144e+00
   1.0913485e+00  -2.2392811e-01
   1.1214981e+00  -1.3777360e-01
   8.8334092e-01  -7.4867166e-02
   9.2122516e-01  -7.2276728e-01
   2.1459428e-01  -3.0002034e-01
  -4.9042191e-01  -7.9627516e-01
   1.8371753e-03  -4.2770668e-01
   5.3133555e-01  -1.0502255e+00
  -3.9662893e-01  -1.0001558e+00
  -1.5421559e-01  -1.4075410e+00
  -1.0602616e-01  -9.8069534e-01
  -6.4483514e-01  -1.6307381e+00
  -8.0838335e-01  -1.2522873e+00
  -1.2647393e+00  -8.4435036e-01
  -4.9436662e-01  -1.1131609e+00
   3.3822056e-01   4.8295276e-01
   7.0146871e-01   6.6951838e-01
   2.1992212e-01   1.0174522e+00
   2.4391094e-01   6.9607637e-01
   3.2836793e-01   8.4737434e-01
  -1.5495259e-01   4.3724771e-01
   1.7308148e-01  -1.1455075e+00
  -2.3985597e-01   5.3579084e-02
  -4.8093875e-02  -1.1100617e+00
  -1.7507809e-01  -1.3163477e+00
  -1.2606583e-01  -1.2942572e+00
   9.6946306e-04  -1.5260991e+00
   8.3351959e-02  -1.1938115e+00
  -3.1086016e-02  -1.5258658e+00
  -3.5494505e-01  -1.1449662e+00
  -7.5565721e-01  -1.9511540e-01
   1.7658226e-01  -1.3220645e+00
  -7.0149296e-02   8.6949371e-02
  -3.0999148e-01  -1.5437002e+00
  -5.2665579e-01  -4.7827850e-01
  -1.2534086e-02  -3.8718303e-01
   3.3566461e-02  -9.5614237e-01
   2.5176441e-01  -2.6417929e-01
   3.0512529e-01   5.2037563e-02
   4.2124101e-01  -7.1240814e-01
  -3.1315206e-01  -8.3924620e-01
  -1.5935524e-01  -1.4520524e+00
   4.2860604e-01   4.2384253e-01
   2.0534705e-01   4.8961360e-01
   5.0125884e-02   4.3421033e-01
   3.9295830e-01   5.3431189e-01
  -6.6075181e-02   3.4742100e-01
  -5.1466786e-01   7.1230702e-01
   5.5746268e-01  -1.0297529e+00
   7.3146714e-02  -3.0340234e-01
   1.6699893e-01  -9.1204053e-01
  -8.4557479e-02  -2.9619312e-01
  -1.1872491e+00  -2.4106551e-01
   7.2054569e-02  -9.0079327e-01
   3.7531852e-01  -1.1608607e+00
  -4.1391630e-01  -7.9948925e-01
  -6.6403575e-02  -9.6425384e-01
  -1.4926456e-01  -1.1689477e+00
   1.6011541e-01  -1.3842632e+00
   5.1790926e-01  -1.8617760e-01
   1.1252123e-01  -5.1780852e-01
  -2.4491584e-01  -3.3200025e-01
  -5.4677450e-01  -1.6809788e+00
   2.7669996e-01   7.9556288e-02
   2.5144185e-01  -6.8382748e-01
  -2.8604862e-01  -3.8590631e-01
   4.4104792e-01  -1.1443432e+00
   3.3122326e-01  -2.0363948e+00
   1.9069139e-01  -1.3676389e+00
   5.6757712e-01  -2.0345584e+00
   1.4055730e-01  -1.0099082e+00
  -2.3769255e-01  -7.8481271e-01
  -6.0343620e-02  -4.0353460e-01
  -7.1546548e-01  -4.0009754e-01
  -6.1273510e-01  -7.8360432e-01
  -1.2569358e-01  -1.3470879e+00
  -1.4276436e+00   1.4428945e-01
  -9.8644979e-01   2.8051663e-01
  -2.3235594e-01  -1.1771604e-01
   2.4430716e-01   2.8124646e-01
  -3.5189998e-01   6.0229826e-02
  -1.1567958e+00   1.3065290e-01
   8.3648448e-01  -3.6257943e-01
   4.7300019e-01  -1.0948377e+00
  -1.0138229e+00   2.8970924e-01
  -2.2871158e-01   1.1980501e-01
   4.1697898e-01  -5.8879248e-01
  -6.7913846e-01  -3.3385771e-01
  -2.8640815e-01  -4.3299770e-01
   1.0269923e+00  -5.9576853e-01
   9.8209551e-01  -1.3952370e+00
   1.0093576e+00  -1.0325428e+00
   1.0238252e+00  -8.2296146e-01
  -1.8290496e-01  -1.0282739e+00
   5.3308986e-01  -6.8962527e-01
   1.3235650e+00   2.6577987e-01
  -4.2926913e-01  -1.3417534e+00
   6.4863356e-01  -1.4274865e+00
   9.1277216e-01  -5.6301864e-01
   7.6501441e-01  -1.1514814e+00
   8.9511169e-01  -1.1185296e+00
   8.9958339e-01   6.6779493e-01
  -1.0636171e+00  -6.8499252e-01
   7.7205227e-01  -3.0097312e-01
  -6.4660183e-02   3.5512991e-01
  -8.4168161e-01  -1.2560985e+00
  -5.4398710e-01  -1.7064926e+00
  -2.0055143e-01  -1.3008584e+00
  -5.5279796e-01  -7.4883420e-01
  -7.9552837e-01   3.4018682e-01
  -1.1032898e+00  -9.8237268e-01
  -5.9239410e-01   6.0135060e-01
   9.9727588e-01  -1.7913717e-02
  -1.0262316e+00   3.9416341e-01
  -6.2731455e-02  -1.3012959e+00
   2.9877465e-01  -4.4971265e-01
  -2.3842640e-01  -5.3704394e-01
  -4.3364998e-01  -9.8302479e-01
   3.5317686e-01   5.2657860e-01
   1.0587210e-01  -5.9646532e-01
   6.9562776e-01  -8.5875086e-02
   6.2312286e-01  -2.0406086e-02
  -2.5488286e-01  -1.2484545e+00
  -7.9150160e-01  -1.3151526e+00
  -5.9972346e-01  -1.7758006e+00
  -1.6475108e-01  -1.7061964e+00
  -8.9640450e-02  -1.9197202e+00
  -7.2339125e-02  -1.8423761e+00
   4.1745521e-02  -1.6634453e+00
  -3.4464771e-02  -2.8045626e-01
   1.8397593e-01   1.1401330e-01
   4.8455985e-01   1.1701838e-01
   3.5860162e-01   7.8693708e-01
  -4.0334598e-01  -2.1562674e+00
   2.8279210e-01  -7.4083968e-01
  -2.6583546e-01  -6.5607589e-01
  -1.5404549e+00   1.2669452e+00
  -3.5426735e-01  -9.6592010e-01
  -2.5543210e-01  -4.1938197e-01
   4.0054191e-02  -3.1331124e-01
  -7.7022947e-01   3.5712445e-01
   1.4570832e+00  -5.4637133e-01
   9.6307620e-01  -5.8830739e-01
   2.8320679e-01  -1.2054178e+00
  -6.1164751e-01  -8.7406191e-01
  -4.3024394e-01  -1.0422097e+00
  -4.5518024e-01  -5.0021179e-01
   3.0289377e-01  -1.3780396e+00
  -2.8193064e-01  -1.7146845e+00
   7.1178394e-01  -2.1573180e+00
   1.5146592e-01   6.6552001e-01
   3.9326236e-01   7.8055154e-01
   3.7960312e-01  -1.5943453e+00
   5.8605778e-01  -7.0700357e-01
   8.5656305e-01  -2.1579630e-01
   8.6821091e-01  -4.0852134e-01
   4.8079400e-01  -1.2261548e-01
   3.4877045e-01  -8.0756778e-01
   7.7265419e-01  -4.9111777e-01
  -1.5097836e+00  -3.4170103e-01
   1.2700669e+00  -5.3113734e-01
   6.0634277e-01   6.7512442e-01
  -4.5724664e-02  -4.1653232e-01
   2.8053282e-01  -5.3763007e-01
  -2.0086464e-01  -3.3511827e-01
   4.3267896e-02  -9.8320709e-01
  -1.2059092e+00  -1.0407366e+00
  -5.6281554e-01  -1.2287368e+00
  -7.1523443e-01  -4.7567423e-01
  -7.7102913e-01  -4.7975315e-01
  -1.1018995e+00  -7.5929464e-01
   3.4002428e-01  -6.3588109e-01
  -4.5243220e-01  -5.5464752e-01
  -2.9639224e-01  -8.6356521e-01
  -1.0244293e+00  -2.2467920e-01
  -2.9305129e-01  -3.6057179e-01
  -9.6622968e-02  -1.7393329e+00
   7.0582168e-01  -8.9555830e-01
   9.1512198e-01  -5.7051372e-01
   2.9999498e-01   3.6540494e-04
  -9.8034914e-02  -4.6573135e-01
  -2.4301418e-02  -1.1454733e+00
  -9.4557365e-02  -5.3697412e-01
   1.6280963e-02  -8.0186618e-01
   1.0257782e-01  -9.5534031e-01
  -9.3400137e-01  -1.0885194e+00
  -6.3723658e-01  -1.0492300e+00
  -7.0306805e-01  -6.1693453e-01
  -7.1213203e-01  -1.1495699e+00
  -1.4542425e-01   1.8867223e-01
  -1.9080165e-01  -7.6611100e-01
   4.0082969e-01   1.0298242e-01
   1.7602055e-01   3.2176309e-01
   1.2128787e-01   1.8082032e-01
  -3.4802219e-01  -1.6264977e+00
   1.2367992e-01  -9.2492312e-02
  -4.5770467e-01  -1.6314237e+00
   1.2387419e-01  -3.9510273e-01
   5.6904540e-01  -1.7358106e-01
   3.3475449e-01  -5.5553702e-01
   7.0434037e-01  -5.9156249e-01
   6.4408016e-01  -1.1579954e+00
   9.3047814e-01   1.2357748e-01
  -5.8792456e-02  -8.4618658e-01
  -2.7796990e-01  -4.9178617e-01
   2.8605289e-02  -5.6824606e-01
   4.7725002e-02  -5.3698702e-01
   5.1230017e-01  -2.0078239e-02
   3.2959786e-01  -1.7015137e-01
   8.7019217e-01  -1.0314332e-01
  -2.9502398e-01   9.4377090e-03
   1.2135598e-01  -5.8095638e-02
  -1.0427593e-01  -5.3432689e-01
  -1.9344365e-01  -3.3220882e-01
  -2.6676818e-01  -1.1319609e+00
  -1.4586938e-01  -1.1715232e+00
   1.0280771e-01  -5.7342353e-01
   2.1023816e-01  -3.7352868e-01
  -6.1301554e-01  -1.3328661e-01
  -5.5537173e-01  -2.0767849e-01
  -4.0327862e-01  -4.8650254e-01
   6.9098703e-01  -6.6359721e-02
   1.7103521e-01  -8.0045720e-01
  -1.1543754e-01  -7.5628279e-01
   1.4054582e-01  -3.0407363e-01
  -1.7140084e-01   3.1018034e-01
  -3.3221081e-01   3.4441281e-01
   4.0329951e-01  -4.8759981e-01
  -6.3627336e-01  -2.5767562e+00
   2.6742397e-01  -7.4374058e-01
   1.3281498e-01  -3.2274305e-01
  -1.2812602e-01   1.3740059e-01
  -1.1371839e-01  -2.6258681e+00
   3.9087845e-01  -2.7355667e+00
  -6.4493720e-01  -5.7063709e-01
   1.1105967e+00   2.9597508e-01
   1.0600758e-01  -4.3656245e-01
  -1.7316389e-01  -3.2377818e+00
  -1.4143016e-01  -2.9179185e+00
  -2.6590402e-01  -3.3356940e+00
  -3.3227895e-01  -3.9717044e-01
  -3.3300135e-01  -9.0019534e-01
   2.8149219e-01  -1.1569471e-01
  -4.0953429e-01   1.7102332e-01
   2.4141531e-01   4.3308863e-01
   2.9124325e-01   8.0519788e-01
  -4.1983192e-01   5.5881916e-01
   2.7565029e-01  -1.1525231e+00
  -2.4442590e-01  -1.5773175e+00
  -5.0192791e-01  -1.8479763e-01
  -9.5737147e-01  -1.2486902e+00
  -7.6365578e-01  -1.2400722e+00
  -6.6967830e-01  -1.1505920e+00
   3.7189225e-01  -5.0913400e-01
   3.3262955e-01   2.6881408e-01
   7.1528354e-01  -6.4570573e-03
   7.3748739e-01  -1.1660219e+00
   6.5818518e-01  -1.3328779e+00
   7.2642693e-01  -1.6816143e+00
  -3.0722007e-01   5.4478487e-01
  -4.5873169e-01   3.4239614e-01
  -4.6163779e-01   4.3289160e-01
  -6.0875617e-01   1.6816915e-01
  -4.3362329e-01  -2.5862615e-01
  -3.7552063e-01  -1.1064493e-01
  -9.5336520e-02   7.2571233e-02
   4.1690770e-01  -4.5169509e-01
  -8.5850755e-02  -3.8889750e-01
   1.2535567e-01  -9.4677987e-01
   8.2053620e-01  -4.8641376e-01
   4.2441769e-01  -6.3648539e-01
   7.1131761e-01  -6.6778019e-01
  -2.1713400e-02  -5.1648866e-01
  -8.2321539e-02  -9.7256342e-01
  -3.2299822e-02  -7.4467324e-01
   2.5704975e-01  -1.4515540e+00
   2.0742705e-01  -1.3576931e+00
  -7.8604602e-01  -4.9474061e-01
  -7.1695834e-01  -4.7959224e-01
  -5.0269259e-01  -1.2078596e+00
  -4.4305992e-01  -5.4455558e-01
  -4.5272317e-01  -1.0334719e+00
  -5.7873324e-01  -5.4387459e-01
   7.3176969e-01   7.9432810e-01
  -9.2974690e-02   1.4429831e+00
   2.4742511e-01  -6.0875362e-01
   1.0613494e-02  -7.1648771e-01
   2.0475391e-01  -9.2051118e-01
   6.2930856e-01  -8.4077190e-01
   2.5442379e-01  -4.9123647e-01
   6.0166627e-01  -4.6841269e-01
  -2.1138723e-01   1.4863355e+00
   1.8905425e-01  -9.2834884e-01
   5.6407438e-02  -9.1627126e-01
   2.2467031e-01  -9.8698813e-01
   6.3448239e-01  -7.2726786e-01
  -1.2198238e+00  -8.2450651e-02
  -1.1653674e+00  -7.6399823e-02
  -7.7367944e-01  -8.5540742e-03
   1.2400104e+00  -1.4615614e-01
   5.1266303e-01  -3.1933846e-01
   3.2564180e-01  -2.6157082e-01
  -4.1076796e-01   1.6775059e-02
  -9.7392669e-01   1.6474563e-01
   1.1258623e+00  -8.7106857e-01
  -9.8180908e-01  -4.6361640e-01
   3.3298049e-01  -5.3978510e-01
  -2.4873391e-01   2.5811617e-02
   5.6428051e-01  -1.2250505e-01
   5.6586235e-01  -1.3505909e-01
   2.7980959e-01  -4.7112144e-01
  -8.5401047e-01   1.1132614e-01
  -5.9053521e-01   2.6452687e-01
   1.1630001e+00  -2.1289357e-01
   1.1085434e+00  -3.2451554e-01
   3.3911668e-01  -3.9034866e-01
  -1.3263785e-01  -9.7414799e-01
  -6.9699893e-02  -5.2053268e-01
  -2.1169103e-01  -2.0235581e-01
   7.4912087e-02  -1.2015244e-01
  -1.5063277e+00  -5.2665147e-01
  -1.4433723e+00  -4.1902558e-01
  -1.1374523e-01   7.8440642e-01
  -1.3366149e+00  -5.8708520e-01
  -1.4370348e+00  -5.9629260e-01
  -5.2495140e-01  -6.0867640e-01
   4.0539178e-01   8.4727473e-01
   2.1907605e-01   4.3941247e-01
  -3.3653015e-01  -8.3889264e-01
   1.2431165e-01  -9.6676118e-02
   5.5947715e-01  -2.4449349e-01
   4.4173394e-01  -1.2495163e-01
   4.4397695e-01  -5.8149024e-01
   4.8037151e-01  -4.7318352e-01
   9.9304781e-01   1.5103904e-01
  -1.2387761e-01  -1.0770067e+00
   8.4184611e-01  -9.7596695e-01
   8.7603971e-01  -7.0054595e-01
   1.3633385e+00  -7.8428006e-02
   7.3842906e-02  -1.0174478e+00
   2.9313784e-01   1.7034575e-01
  -4.7835682e-01  -1.0260754e+00
   9.0117750e-01   3.1681945e-01
   8.8894943e-01   1.9156539e-01
  -4.1635556e-01  -4.7296104e-01
   2.5411020e-01  -1.1690392e-01
  -1.4287272e+00  -1.2610885e+00
   5.5940780e-01  -2.9665949e-02
  -1.1755444e+00  -2.0889988e+00
  -1.7672427e+00  -1.8653107e+00
  -8.8505485e-01  -9.6290477e-01
  -8.1452704e-01  -1.3707948e+00
  -8.3780374e-01  -1.5850651e+00
   8.9070106e-01   1.0913199e+00
   1.3589911e+00   6.5359584e-01
   1.2761379e+00   2.5903667e-01
   1.3809995e+00   3.6101560e-01
  -8.7814121e-01   5.7287585e-02
   9.3798178e-02  -4.5945068e-01
  -7.6900909e-02   1.3905608e-01
   8.6124394e-01   1.1862861e-01
   1.6896248e-01  -4.9440351e-01
  -3.4276017e-01  -1.3276548e+00
   9.6192051e-02  -2.1432568e+00
  -2.5044379e-01   5.1395610e-01
  -3.5135536e-01   1.0869094e+00
   3.1431548e-02   1.2902747e+00
   2.5807857e-01  -3.9433715e-01
  -1.0159764e+00   5.4223209e-01
  -1.8096127e-01  -1.5104519e+00
  -4.1092572e-03  -6.3769899e-01
   1.0192803e+00  -1.2629666e+00
   1.2319166e+00  -1.1656207e+00
   9.1756740e-01  -1.5363227e+00
  -4.3387174e-01  -5.2642414e-01
  -3.7475171e-01  -2.5757157e+00
   5.8224653e-02  -2.6161651e+00
   3.1563945e-01  -3.0917460e+00
  -9.7031388e-01   3.7542355e-01
  -1.7274955e-01  -3.2350586e+00
  -3.5443529e-01  -1.4939020e+00
  -1.8661068e-01  -1.0667907e+00
   6.7131034e-03  -5.1791535e-01
  -1.8664198e-01  -5.3504061e-01
  -4.0992302e-01  -1.1216170e+00
  -4.2228455e-01  -9.2653452e-01
   2.2354072e-01  -2.9853119e-01
   5.1366917e-01   8.9695897e-01
   2.4246455e-02  -4.6914444e-01
  -3.1505585e-01  -4.5560879e-01
   7.8429594e-02  -9.2485005e-01
   1.1791640e-01  -8.8356693e-01
  -4.5133827e-01  -1.0443607e+00
  -8.7997430e-01  -1.3413254e+00
  -1.1564554e+00  -1.5054987e+00
   6.3378459e-01  -8.0507686e-02
   1.0707337e+00  -1.8755987e-01
   6.6934446e-01  -2.8262056e-01
   7.9581359e-01  -5.7755237e-01
   2.2852751e-01  -1.1967523e+00
  -2.5352211e-01   1.4229038e+00
  -5.5016218e-01  -1.4314672e+00
  -8.8840738e-03  -1.1088919e+00
  -8.1412741e-02  -9.1204003e-01
   8.9398110e-01  -3.0210856e-01
  -2.3248255e-01  -1.0779964e+00
  -2.0822928e-01  -1.1787900e+00
  -4.9329891e-01  -1.1155067e+00
   1.4081493e-01   5.7841303e-01
   5.5362562e-02  -6.5886383e-01
   2.9349716e-01   2.3712328e-01
   4.4433609e-01   1.3176698e-01
   4.0973444e-01  -6.2413052e-01
  -1.6707348e+00  -3.3778660e-01
  -1.8970823e+00  -6.0473150e-02
  -1.8103100e+00   4.1947840e-04
  -1.2827612e-01  -1.9453513e-02
   6.8773020e-01   7.5565427e-03
  -2.7340573e-01  -4.4210253e-01
  -6.2883008e-01   4.8181442e-01
  -3.1556132e-01  -4.2591345e-01
  -5.1525600e-02  -1.2018678e+00
   1.9182286e-01  -1.7900291e+00
   2.0358547e-01  -1.6720268e+00
   4.5313233e-01  -7.2732202e-01
   3.9170757e-01  -2.5299696e-01
   1.0113162e+00  -5.2103874e-01
   1.0237196e+00  -1.4294449e+00
   1.1530629e+00  -1.0486482e+00
   1.2499144e+00  -7.2620331e-01
  -2.1681565e-01  -5.6504840e-02
  -3.6337139e-02  -4.7741092e-01
  -6.2551112e-01  -5.1839717e-01
  -8.2260719e-01  -2.2260958e-01
  -9.9942979e-01  -1.6871172e-01
   9.9476336e-01  -7.7617116e-01
   2.8700443e-01  -8.9796183e-01
  -2.1745093e-01  -3.5880733e-01
  -1.8501705e-01  -6.0770951e-01
   2.2333176e-01  -2.9292667e-01
  -5.8925753e-01  -4.9277700e-01
   7.0759015e-01  -6.7783794e-01
   1.5600347e-01  -9.1660068e-01
  -2.5823141e-01  -7.8363357e-01
   9.0932227e-01  -4.9248489e-01
   6.7264237e-01  -9.4708473e-01
  -2.5937137e-02  -1.7782561e-01
   4.8954277e-01  -4.2692305e-02
  -1.0368552e-01   1.4397732e-01
  -1.5941388e-01   8.1313500e-01
   5.1100771e-02  -2.8938361e-01
  -5.9222189e-01  -1.0460742e+00
  -1.4703232e-01  -1.1122004e+00
  -3.5396461e-01  -1.5557143e+00
  -1.0182867e-01  -1.6690203e+00
   8.7056236e-03  -1.5991441e+00
  -5.3197647e-01  -1.5836761e+00
  -3.2985634e-02  -1.9912405e+00
   3.5866125e-01  -1.7281695e+00
   7.6197497e-01  -1.5869572e+00
   3.7906073e-01  -2.1731222e+00
   2.3009188e-01  -7.1351502e-01
   2.7609302e-01  -6.7363312e-01
   7.2619296e-02  -1.6771140e-01
  -1.3023264e-01  -9.6688474e-01
  -5.0232226e-01  -8.3301829e-01
   8.3598813e-01   5.6352514e-01
  -1.1383986e-01   9.9460552e-01
  -5.1841855e-01  -9.7246743e-02
  -4.8197832e-01  -7.5242383e-01
  -1.1479793e-01  -1.4950245e+00
   2.0600684e-01  -1.1468088e+00
  -7.2902125e-01  -1.2808648e+00
  -6.8530602e-01  -4.9019363e-01
   3.8677101e-01  -8.8544406e-01
   7.7321348e-01  -2.0035441e-01
   4.9513319e-01   7.8294109e-01
  -3.8664903e-01  -1.9268299e+00
  -4.7858793e-01  -4.7730964e-01
   3.2169117e-01  -1.5196756e+00
   1.6281587e-02  -2.7225778e-01
  -5.9345854e-01   5.3951198e-01
  -1.4708338e-01  -1.4374423e-01
   9.6414727e-02   1.5565996e-01
   2.4536958e-01  -2.1185115e+00
  -1.1701678e-01  -2.5195176e+00
  -1.1529045e-01  -2.7355472e+00
   3.9363952e-01  -2.6779472e+00
  -2.8768369e-01  -1.0560021e+00
   1.4992330e-02  -1.2593675e+00
  -2.4112112e-01  -1.5016819e+00
   3.6253662e-01  -2.8790981e+00
   9.1596537e-01  -3.1138012e+00
   2.3338958e-01   5.2414263e-01
   2.1555554e-02   4.5888440e-01
  -5.5824925e-02   2.6460655e-01
  -1.5896374e-02   9.7458495e-01
  -1.5120944e-01   1.5326595e-01
  -6.5387262e-01   2.3182601e-01
   7.9235780e-01  -6.3206987e-01
  -5.4149533e-01  -4.3688779e-02
   3.9801561e-01  -7.3866981e-01
  -7.3554658e-01  -6.2275666e-01
  -9.3079377e-01  -9.1555591e-01
   2.2138582e-01  -4.7986323e-01
   5.5389565e-01  -7.7180732e-01
  -1.0017767e-01  -9.4593829e-01
   2.1609379e-01  -8.2019631e-01
   2.1613108e-01  -1.0489935e+00
   5.3199181e-01  -1.0229080e+00
  -5.0655726e-01  -1.7939622e+00
  -6.7672467e-01  -2.3808165e+00
  -8.4198592e-02  -1.2282173e+00
   4.1203122e-01  -5.3265427e-01
   1.7399434e-01  -1.7895332e-01
  -1.0766858e-01  -2.6627870e-01
  -3.5433110e-01  -6.3885819e-01
  -1.7683402e-02  -6.2258660e-01
  -3.6425970e-01  -1.3882602e+00
  -1.6974302e-01  -1.8258371e+00
  -8.7261422e-01  -2.5756247e+00
  -6.8084418e-01  -2.6005339e+00
  -2.9228658e-02  -1.5738423e+00
   5.0187296e-01  -4.7659159e-01
   7.2923454e-01  -1.5860323e+00
   5.3659491e-01  -1.6826215e+00
   5.0210722e-01  -1.8133889e+00
   1.0080182e+00  -8.1493617e-01
  -1.5192315e+00  -1.3126668e-01
   2.0039484e-01   9.6059534e-01
  -1.3319042e+00  -1.2967564e-01
  -2.7639976e-01   6.0854293e-01
  -5.5308131e-01  -3.8729050e-01
  -5.7625868e-01   3.0793476e-01
   4.2247613e-01   4.1488790e-01
  -4.1855696e-01  -5.4781633e-01
[truncated: 3,477,772 more chars]
