# Supplementary material for: Multiplexed imaging of nucleome architectures in single cells of mammalian tissue
Source: Nat Commun. 2020 Jun 9;11:2907. doi: 10.1038/s41467-020-16732-5 (PMC7283333; doi:10.1038/s41467-020-16732-5)
Supplement: Supplementary file 11 — Source Data [file 41467_2020_16732_MOESM11_ESM.zip › Source Data/FigS4ii_Macrophage.txt]

  -9.1070092e-01   2.3885210e-01
  -6.5786147e-01   4.3861664e-01
  -7.9417221e-01   3.5765505e-02
  -1.4846825e+00  -6.4377982e-01
  -4.5313368e-01   2.4096158e-01
   1.1957946e-02  -1.1235929e-01
  -9.7599874e-01  -1.0128572e+00
   8.0433210e-01   1.8616903e-01
   4.6747819e-01  -1.1243974e+00
   3.7077431e-01  -3.7412649e-01
   6.7297278e-01  -9.0707028e-01
   3.7910584e-01  -1.4312974e+00
   9.1826864e-01  -7.4437279e-01
   1.6516597e+00  -9.6177389e-01
  -1.6865904e-01  -1.6097708e+00
  -6.0869226e-01  -1.2407971e+00
  -4.7738048e-01  -6.4447306e-01
  -2.7126088e-01  -7.5929220e-01
  -1.5237554e-01  -7.7137061e-01
  -6.6435839e-01  -3.8520190e-01
  -8.7419698e-01  -1.1530882e+00
  -4.3650456e-01  -1.4199519e+00
  -8.6038117e-01  -8.0531701e-01
  -1.0398304e+00  -1.3996873e+00
   1.3970728e+00  -9.3660835e-01
   2.1329401e+00  -2.5092552e-02
   1.9092643e+00  -5.5786159e-01
  -8.9219558e-01  -7.6294394e-01
  -8.7044522e-01  -5.6810690e-01
   1.8770032e+00   2.3275507e-01
   1.1400478e+00  -2.1813047e+00
   9.4379582e-01  -1.7386808e+00
   1.4697948e+00  -2.3687657e+00
   1.2307374e+00  -2.2916260e+00
   4.3529631e-01  -1.5203363e+00
  -4.4307814e-01  -1.4788071e+00
   6.4782951e-01  -1.1046512e+00
  -7.8377383e-01  -1.0643886e+00
   1.6102212e+00  -8.2215252e-01
   6.7270730e-01   8.8287519e-01
   9.3408430e-01  -1.8510397e-02
   3.0460211e-02  -5.3922022e-01
  -1.1652459e+00   7.5232261e-01
  -2.6239008e+00  -8.9266524e-01
  -2.1628212e+00   4.0817754e-01
  -1.9361548e+00  -9.3655644e-02
  -2.0604471e-01  -1.6526727e+00
  -9.4386293e-01  -1.7771581e+00
  -4.8297415e-01  -8.4543312e-01
  -3.8705100e-01  -1.3454132e+00
  -3.3140276e-01  -4.3544661e-01
  -2.6039741e-01   4.7332536e-01
  -3.4259194e-01  -1.2409699e+00
   4.0725577e-02  -1.8464810e+00
  -1.2895782e-01  -2.2400255e+00
   2.7649208e-01  -1.2651964e+00
   1.0677862e+00  -5.9221368e-01
   5.9464344e-01  -1.3701747e+00
   6.9995530e-01   2.6856573e-02
   4.0368017e-01  -7.2532903e-01
  -1.7160497e+00  -3.2147019e+00
  -8.6519269e-01  -2.5647294e+00
  -1.0703911e+00  -8.8760989e-01
  -5.8287072e-01  -8.8291008e-01
  -6.4439465e-01  -3.4920473e-01
   1.7598500e-01   6.0933486e-01
   9.4529942e-02   5.8285287e-01
   9.3304530e-01   2.1817156e-01
   4.7555908e-01  -1.1217064e+00
   3.4963006e-01  -1.7725480e-01
  -1.3597036e-01  -2.6618372e+00
   1.4292260e-01  -1.7497791e+00
  -3.2932310e-03  -8.5079478e-01
   2.3713655e-01  -1.1548524e+00
   1.1481954e+00  -6.5824864e-01
   7.6732587e-01  -8.1176063e-01
   6.9383269e-01  -2.1545957e-02
  -1.3233787e+00  -8.8572243e-01
  -6.7291179e-01  -6.5085523e-01
  -4.6264128e-01  -7.4057077e-01
  -1.3185702e+00  -1.8577212e-01
  -1.2215493e+00  -1.6767348e-01
  -3.8255863e-01  -3.3994167e-01
   1.6746743e-01  -8.8412112e-01
   8.3161439e-01  -4.6909060e-01
   3.9030328e-01  -5.4811942e-01
   8.6244047e-01  -4.0993293e-01
   1.1101124e-01  -5.4559365e-01
   1.6266737e-01  -4.1445042e-01
  -4.6780752e-03  -4.7355859e-01
   4.6531117e-01  -8.3270104e-01
   2.6346651e-01  -1.7912487e+00
   4.9966847e-01  -1.7487069e+00
   1.6323377e+00  -1.1547972e+00
   4.6361862e-01  -1.0010254e+00
  -6.2092617e-01  -4.5645345e-01
   6.9478002e-01  -1.1242023e+00
   8.7348074e-01  -1.2771142e+00
  -1.2616735e+00  -6.3889420e-01
  -4.6667192e-01  -6.1394971e-01
   1.7627687e-01  -1.1419773e+00
   3.1360863e-01  -6.2348460e-01
  -1.9623306e+00  -7.2718946e-01
   4.4539248e-01  -2.0309641e-01
  -1.8810687e-01  -7.8472870e-02
   3.4758770e-01  -9.4395943e-01
   1.0330318e+00  -5.1454585e-02
   7.7208837e-01  -5.9796438e-01
   6.6182476e-01  -2.5271851e-02
  -1.9902521e+00  -5.5669683e-01
   7.0827107e-01   1.0182238e-01
  -5.6083863e-01  -4.1496127e-01
  -1.1517852e+00  -9.4474941e-02
  -9.9524314e-01   1.9477515e-02
   3.5458304e-01  -4.2148036e-01
   5.2607176e-01  -2.9929380e-02
  -5.8439067e-01  -9.3657974e-03
   3.5357414e-01  -2.8170107e-01
  -3.4361377e-01   1.3870839e-01
   6.1978823e-01  -1.2636593e+00
   2.9793023e-01  -1.1281695e+00
   2.2585167e-01  -7.6558216e-01
   2.1725257e-01  -9.5652508e-01
   2.2297108e-01  -1.3308728e+00
   1.5144961e-01  -1.1887732e+00
   6.6639906e-01  -5.3640954e-01
  -3.0081811e-01   4.8298774e-01
  -1.1528981e+00  -8.3288780e-01
  -1.9155775e+00  -6.9112257e-01
  -6.5603789e-01  -7.7854293e-01
  -8.7982436e-01  -5.3736109e-01
   1.3439168e+00   6.6201281e-01
  -5.2625962e-02  -7.7452040e-01
  -3.9075555e-01  -5.4603304e-01
  -9.5880518e-02  -8.3653636e-01
   5.3788385e-01  -3.7139825e-01
   5.8946092e-01  -5.3610785e-01
   9.0945364e-01  -1.8464152e-01
   1.5892131e+00  -3.4395772e-01
   4.7448965e-01  -1.8673677e+00
   1.1909949e+00  -1.3996280e+00
   8.4448126e-01  -2.3904071e+00
   1.0235936e+00  -1.8936552e+00
   1.2406503e+00  -5.3909397e-01
   4.5172336e-01  -9.3763290e-01
   8.1458121e-01  -1.7215575e+00
  -1.2279123e-01  -1.8842934e+00
   1.3496329e-03  -1.6135966e+00
  -2.1386113e-01  -1.4893370e+00
   3.8396547e-01  -2.2675041e+00
  -8.5836349e-02  -2.2727623e+00
  -5.6882592e-01  -4.3154946e-01
  -1.4110564e+00  -1.3650878e+00
  -1.6007339e+00  -1.1518227e+00
  -1.9482348e+00  -1.2893579e+00
  -8.0928153e-01  -3.1428132e-01
  -1.1035547e+00  -4.7246771e-01
  -1.8234177e+00  -1.5673773e-01
  -5.7840207e-01  -4.7740083e-01
  -7.7238809e-01  -2.2801026e-01
   9.9322963e-01  -6.9797236e-01
   4.0852881e-02  -6.0029811e-01
  -2.9759623e-01  -3.3524081e-01
  -1.3872492e-02  -6.1578636e-01
   6.8407870e-01  -2.9892101e-01
   6.9635962e-01  -4.7832886e-01
   1.0229002e+00  -2.1984941e-01
   1.6877051e+00  -5.1572430e-01
   2.7338674e-01  -1.8245669e+00
  -9.5323253e-02   5.8712776e-01
   4.2066881e-01  -3.3232472e-01
   3.1975000e-01   1.9861687e-01
  -4.1124298e-01   4.1039678e-01
   1.4030877e-01   3.0463609e-02
  -3.1119432e-01  -2.3490492e-01
  -1.4478443e-03  -2.4164514e-01
   2.8657513e-01   6.9129442e-02
   1.8111694e-01  -3.9197766e-01
  -8.6653254e-02  -1.4762686e-01
  -1.4266800e-01  -7.7082517e-01
  -9.6250570e-02   5.9939397e-02
   1.0639201e-01  -8.3367983e-01
   3.2876292e-01  -7.9446660e-01
  -6.3879436e-01  -5.5736515e-01
  -4.9345033e-01  -4.9572523e-01
  -4.1724969e-01  -1.1566932e+00
  -4.2368169e-01  -7.1160498e-02
  -4.1334842e-01  -4.9913501e-01
   7.3184344e-01  -5.2597974e-01
  -9.6492504e-02  -7.6642404e-01
   5.1401496e-02  -8.2661873e-01
   1.0609777e+00  -1.1352174e+00
   3.4994960e-02  -1.0418524e+00
  -3.1483231e-01   2.7258256e-01
   4.3677528e-01  -8.2231573e-01
   4.4467395e-01  -3.9249264e-01
  -9.2985728e-01   1.9694268e-01
   2.2407610e-01   2.1667641e-01
  -7.7059831e-02  -6.2810264e-01
   6.8781946e-01  -9.1996444e-01
  -4.7307860e-03  -7.8206799e-01
  -3.2025221e-01  -7.9264642e-01
  -4.2982252e-02  -1.2687843e+00
   7.3482697e-01  -1.2324913e+00
   8.3584624e-02   1.1459955e-01
   5.8205020e-03  -1.1879871e+00
  -7.9518314e-01   6.0234631e-01
  -1.6767403e-01  -1.2140890e+00
   6.3362897e-01   2.3653555e-01
   1.4163142e-01  -2.1327671e+00
   1.8740205e-01  -1.1085206e+00
  -5.8854303e-01  -2.3320242e-01
  -2.2974943e-01  -4.7963507e-01
   1.1717044e-02   1.2415508e+00
  -8.4366587e-01   8.3979444e-01
   2.2373964e-01   3.8234628e-01
   2.0609421e-01  -3.2767910e+00
   2.1190095e-02   1.3339918e+00
   5.4855235e-01  -3.5696279e+00
   4.2499046e-01  -3.3241403e+00
  -6.2848754e-01   1.1715522e+00
  -4.6012432e-02  -1.9263721e+00
   6.4213837e-02  -2.0721010e+00
  -5.6688692e-02  -2.3745184e+00
  -7.0013079e-02  -2.6542579e+00
   1.5689351e+00  -9.1420498e-01
   7.0602183e-01  -7.9667643e-01
   7.6018335e-01  -3.8603355e-01
   7.7414278e-01  -3.0442910e-02
  -1.6535371e-01   3.8615631e-01
   5.9589329e-01   2.4244524e-01
  -1.3368795e+00  -3.7214214e-01
  -2.1478032e-02  -4.5133508e-01
  -1.1092529e+00  -4.7003176e-01
  -6.7140337e-01   3.6184471e-01
  -2.9392056e-01  -6.3053623e-02
  -3.4773554e-01   6.9411091e-01
  -4.5915268e-01  -4.6563765e-01
  -1.8452022e-02  -6.5835022e-01
  -4.5044972e-01  -1.1251009e+00
  -7.2801309e-02  -5.7570983e-01
   1.8971342e-01  -3.2323454e-01
   2.8879937e-01  -2.6488548e-01
   5.3523121e-01   7.4422244e-02
   1.6451051e-01  -3.4404410e-01
  -4.6594355e-01  -7.8304866e-01
   4.9771910e-01  -9.1777193e-01
  -9.4688899e-02  -6.0898828e-01
   5.3181638e-02  -5.3382900e-01
  -2.3133577e-01  -3.3865235e-03
   6.6368503e-01  -2.6355753e-01
  -1.1781335e-01  -7.5733449e-01
  -9.4135565e-01  -1.1481496e+00
  -6.2685267e-01  -6.0164405e-01
  -1.9865826e-01  -6.4820166e-01
  -2.2634128e-01   3.1121282e-01
  -4.2612798e-01  -5.9306888e-01
  -4.8484264e-01  -3.1654540e-01
   3.4850846e-01   7.5030696e-01
  -2.9675997e-01  -2.7915761e-02
  -7.8127265e-01  -7.6429354e-01
   1.4627616e-01  -1.8388957e+00
   1.3994539e-01  -2.4342918e+00
  -3.0151855e-02  -1.8650944e+00
   7.2332018e-02  -2.4925959e+00
   9.8248332e-02  -1.8178188e+00
  -3.8952953e-01  -6.8015139e-01
   3.0572531e+00   1.1290226e-01
  -1.7646251e-01  -9.3587137e-01
  -2.2556413e-01  -1.6766511e+00
  -7.2242923e-01  -1.1211548e+00
  -1.2971018e+00  -7.8551779e-01
  -1.0809178e+00  -5.3838055e-01
  -4.1767304e-01  -5.1548122e-01
   4.5233411e-01  -1.1875656e+00
   3.1548512e-01   1.3239031e-01
   3.8132807e-01   2.1919501e-01
   4.2638776e-01  -1.4288466e-01
   8.1632642e-01  -3.1391004e-01
   1.1262604e+00   7.1776580e-01
  -4.8595297e-01  -9.3457556e-01
   1.2417416e-01   3.9336062e-01
  -4.0450871e-01  -2.6536547e-01
   8.6808531e-01  -3.7171744e-01
  -4.0374303e-01  -4.2124693e-01
   3.7390886e-01  -1.3970221e-01
   4.6431687e-01  -2.1232160e-01
   8.0021726e-01  -3.4826931e-02
   5.1415518e-01  -2.3176611e-01
   4.8162166e-01  -3.4265858e-01
  -7.6977214e-01  -1.0042761e+00
  -5.8507079e-01  -9.3437944e-01
  -4.7932225e-01  -6.4931906e-01
  -4.9810942e-01  -4.6598332e-01
  -6.7330813e-01   4.2328390e-01
  -3.4355668e-01  -4.4551374e-02
  -4.6724395e-01  -5.2566181e-01
  -1.1778890e-01   2.3548976e-01
  -3.9434873e-01   1.2263977e-01
  -1.2668525e-01   5.8501323e-01
   6.0311737e-01  -4.0063490e-01
   5.5505625e-01  -1.6890763e-01
   8.5903543e-01  -1.3699555e-01
   2.0527992e-01  -8.4249635e-01
  -4.9880297e-01  -2.3579017e+00
   3.9924564e-01   2.3995481e-02
   1.0842358e+00   4.3825317e-01
   5.2733165e-01  -3.1480154e-01
   1.3353746e-01   2.9560870e-01
   1.5678256e-01  -2.0866193e+00
   2.8189110e-01  -1.8668562e+00
   6.1223325e-02  -1.7494110e+00
   7.9734752e-01  -2.4621737e+00
   2.1924201e-01  -2.5175487e+00
  -3.3022481e-01  -7.3605489e-01
  -1.2678014e+00  -1.4495718e+00
  -1.6635652e+00  -1.6901370e+00
  -7.0972985e-01  -4.2386721e-01
  -1.9512318e-02   4.0568249e-01
  -3.4696772e-02   7.7000435e-02
  -3.2306019e-01  -1.7966853e+00
   3.1617870e-01  -1.8120205e-01
   2.3868481e-01   1.1714741e+00
  -4.9071224e-01  -2.2748319e+00
  -3.6018490e-01  -2.7106841e+00
  -2.9968302e-01  -2.0758528e+00
  -6.1671196e-01  -1.4520841e+00
  -1.1133085e-01  -1.6780046e+00
   5.1613085e-01   2.2456023e-01
   9.2024815e-01   3.3088004e-01
   9.4755752e-01   6.1268374e-01
   2.6822047e-02   1.5119407e+00
   1.1319779e+00  -3.3645637e-01
   9.4865699e-01  -1.8936141e-01
  -1.0270348e-01  -9.7429785e-01
   1.9083283e-02  -9.0528443e-01
   4.6551011e-01  -8.4685211e-02
  -7.6349029e-01  -6.4172458e-01
  -2.7453463e-01  -7.8801443e-01
  -4.7844647e-01  -9.1327685e-01
  -1.0734022e-01  -1.0974223e+00
   1.6073027e-01  -5.8040446e-01
   2.1749931e-01  -7.3739163e-01
  -1.3776160e+00  -2.0299088e-01
   1.6067316e-01  -2.2252769e-01
  -5.6823510e-02  -9.9042549e-01
   1.0014282e+00  -6.8946140e-01
   9.7228604e-01  -6.9510370e-01
  -2.0882024e-01   1.6159111e-01
   7.6994905e-01  -4.7241315e-01
  -1.4601294e-02  -6.5786023e-01
  -4.7799549e-01   7.9803192e-01
  -9.9669879e-02   3.0791732e-02
   5.2265427e-03  -4.1261465e-01
  -1.4347034e-01  -3.3911291e-01
  -2.1513091e-01  -2.1729679e+00
  -1.9406126e-01  -2.5840855e+00
  -1.0161443e+00  -2.2940224e+00
  -3.2217258e-01  -2.3826315e+00
  -4.5996482e-01   6.7373099e-01
  -7.3841330e-01   4.3340879e-01
  -3.5538577e-01   4.5261530e-01
   9.5885874e-02   2.4699548e-01
   3.8877075e-01   1.0037025e+00
  -6.0286218e-01  -2.6361019e-01
   7.5811704e-01   6.3061597e-01
  -7.9946233e-01  -1.0591763e+00
   5.3342823e-01  -1.0139642e+00
  -2.0727393e-01  -7.4814737e-01
   2.4968497e-01  -1.1317870e+00
   8.9599330e-01  -9.4704360e-01
   8.3164679e-02  -1.3662371e+00
   1.5831748e-01  -2.1155497e+00
  -1.0114697e+00  -5.1934831e-01
  -1.2044334e+00  -6.1434697e-01
  -8.2882078e-01  -4.2112784e-02
   7.2475669e-01  -2.6812743e-01
   1.4338293e-01  -2.8488233e-02
   6.6055111e-01   1.1043823e-03
  -8.8187718e-01  -6.6981421e-01
   6.6148773e-01  -1.0296951e+00
   1.0627946e+00  -1.4518488e+00
   1.1780819e+00  -8.6540527e-01
   7.4410944e-01  -1.1587361e+00
  -8.6985981e-01  -1.2278221e+00
  -3.7870353e-01  -6.4337259e-01
  -1.1877669e-01  -1.2268109e+00
   1.6630670e-01  -1.1243415e+00
  -5.4390246e-01   9.5886648e-01
  -1.8245627e-01   4.0327003e-02
   5.6351992e-02  -1.1357240e-01
   6.2247672e-01   2.5589047e-01
   1.1808447e+00  -1.3782194e+00
   8.0018971e-01  -2.4121426e+00
   9.8787945e-01  -1.8552740e+00
   1.2194174e+00  -5.1918877e-01
   4.4364281e-01  -9.0259992e-01
   7.9553583e-01  -1.7439527e+00
  -1.2431160e-01  -1.8901752e+00
  -2.6516756e-03  -1.6233833e+00
  -5.9031325e-02  -1.5237060e+00
   4.1824878e-01  -2.2562053e+00
  -4.0462783e-02  -2.2688006e+00
  -1.0589364e-01  -2.3087344e+00
  -5.8701496e-01  -4.5665103e-01
  -1.3660887e+00  -1.3305766e+00
  -1.6080431e+00  -1.1962036e+00
  -1.9522609e+00  -1.3451688e+00
  -8.4182126e-01  -1.0766632e+00
  -9.7825215e-01  -1.0458201e+00
  -1.3974773e-01   4.3278778e-01
   4.5968147e-01  -4.0585274e-01
  -4.5863500e-01  -2.8722888e-01
  -3.2229394e-01  -1.2587835e+00
  -6.5281453e-01  -1.4023052e+00
  -3.8571775e-01  -1.2375780e+00
   6.5696856e-02  -7.0110715e-01
   8.9974637e-01  -1.9547269e-01
   7.9646863e-01  -9.9145423e-01
   6.8177951e-01  -4.7677641e-01
   8.7590952e-01  -6.1195746e-01
  -8.8204558e-01   5.4948522e-01
  -2.9243565e-01   6.3895835e-02
  -4.4505065e-01  -9.6715732e-01
   3.7504629e-01   4.1522860e-01
   1.5430486e-01   2.4495836e-01
  -4.0300560e-01  -2.2213267e-01
  -8.2242109e-01  -1.1126857e+00
   1.2097384e-01  -1.8112116e+00
   2.0173740e-02  -2.5080306e+00
  -1.0565383e-02  -2.0566632e+00
  -2.4724620e-02  -1.7944025e+00
   9.9034447e-02  -2.0444886e+00
  -3.7909989e-01  -9.7690424e-01
   2.8576508e+00   1.2789963e-01
  -2.1448280e-01  -1.1641140e+00
  -1.5335270e-01  -1.9957269e+00
   8.1305643e-01   7.6862697e-01
   4.4442693e-01  -1.3136561e-01
   3.6582276e-01  -1.9443193e+00
   4.5271628e-01  -1.7044564e+00
   2.1465223e-01  -1.6230908e+00
   1.0389350e+00  -2.1560639e+00
   4.8879850e-01  -2.3321359e+00
  -3.1562527e-01  -7.4609113e-01
  -8.9838149e-01  -1.7835304e+00
  -1.1586392e+00  -1.7059815e+00
  -1.4457622e+00  -1.9702125e+00
  -5.7554544e-01  -1.3288401e+00
  -1.3270608e+00  -1.3182215e+00
  -6.8996818e-01  -4.9901826e-01
  -6.8153708e-01  -1.0067094e+00
  -4.7133249e-01  -1.1964603e-01
  -1.9763434e-01   8.0032044e-01
  -6.1955317e-01  -9.1202132e-01
  -3.2321105e-01  -1.5566560e+00
  -5.6729916e-01  -1.9282524e+00
  -7.1284507e-02  -1.0526260e+00
   8.8090221e-01  -5.1361677e-01
   3.6738782e-01  -1.1564870e+00
   3.3987371e-01  -5.6130299e-01
   1.4105877e+00  -2.9140360e+00
   1.2099376e+00  -3.2315044e+00
   1.3157371e+00  -3.7867006e+00
   3.0219945e-01  -5.3991968e-01
  -5.5638783e-01  -6.4623679e-01
   2.8158533e-01   3.1565857e-02
   7.7264659e-01  -6.7247132e-01
  -6.0112237e-01  -4.6044365e-01
  -9.2550071e-02  -6.5906227e-01
  -1.0637110e-01  -5.9832220e-02
   3.3721624e-01  -4.3091456e-01
  -1.7768950e-01  -4.8355588e-01
  -2.1466853e-01  -5.9587787e-01
  -4.0550626e-02  -8.9290063e-01
  -3.9021255e-01  -4.0340616e-01
  -3.5239785e-01  -1.3711078e-01
  -6.0775895e-01   1.6607900e-01
  -1.4186040e-02   4.6437756e-01
  -5.3270035e-01   2.4860393e-01
   1.0402892e-02   3.2214858e-01
  -1.9037007e-01   2.1440980e-01
  -7.6217643e-01   3.0854357e-01
   1.0345339e+00  -4.9597568e-01
   1.9005579e+00  -6.6934894e-01
   1.8616784e-01  -1.5236882e+00
   6.2397787e-01  -2.0052833e+00
   6.9730620e-02  -1.8010164e-02
   3.6110735e-01  -1.8106622e+00
  -9.1215276e-01  -1.2482719e+00
   1.3346542e+00  -1.8778741e+00
   1.0015693e+00   4.6728006e-02
   9.3131167e-01  -9.1885372e-01
   4.0439077e-01  -1.2506593e-01
  -6.7228613e-01   6.1411463e-01
  -1.6961639e+00   6.3674229e-01
  -1.6323068e+00   9.7845767e-02
  -1.3485764e-03  -7.3585073e-02
   5.1050883e-01  -1.3193590e+00
   2.5953662e-01  -1.1444557e+00
   8.7445253e-01  -8.0057384e-01
   8.2765803e-01  -7.9463855e-01
   3.9560408e-01  -5.5264796e-01
   6.9249604e-01  -5.3567087e-01
  -4.9076219e-02  -6.1768227e-01
  -4.7115408e-01  -9.1527010e-02
  -8.6563895e-02   6.3508530e-02
  -5.7664626e-02  -3.8497140e-01
  -2.1654914e-01  -3.5436549e-01
  -4.3591200e-01  -2.0644657e+00
  -4.4989779e-01  -2.4570617e+00
  -1.2460693e+00  -2.1086987e+00
  -5.4602052e-01  -2.2082464e+00
   2.2799103e-01  -1.8558747e-01
   8.2974240e-02  -6.8499461e-01
   4.9983398e-01  -1.5301905e-01
   4.5385274e-02   1.8088515e-01
  -6.9591274e-02   8.2818544e-01
  -6.1096564e-01   7.6295425e-01
  -1.5874863e-01  -3.9159455e-01
   3.6246347e-02  -3.7523207e-01
   4.1707015e-01  -7.7126689e-01
  -3.3753880e-01  -1.3698368e-01
  -5.3847547e-02  -8.2261899e-01
  -3.3655190e-01  -8.2505887e-01
   7.1992769e-01  -1.1585812e+00
  -4.6218493e-01   5.9751405e-01
  -2.9398906e-01  -4.8940653e-01
   4.2855051e-01  -1.2582811e+00
  -1.3456145e-01  -1.2100783e+00
  -1.0956743e-01  -4.0241125e-01
   1.7133365e-01  -2.8771443e-01
   2.7438252e-01  -2.7641378e-01
   5.4721181e-01  -1.1107573e-02
   1.4242274e-01  -4.6701737e-01
  -5.2135274e-01  -8.0193164e-01
   4.2721854e-01  -1.0726965e+00
  -1.3663955e-01  -6.2833127e-01
  -2.3150695e-02  -5.1839334e-01
  -2.2156595e-01   9.7266198e-02
   6.4717302e-01  -3.7798421e-01
  -1.7347901e-01  -8.9692505e-01
  -1.0239869e+00  -1.0338868e+00
  -3.6392059e-02  -5.9071301e-01
  -3.5332025e-01  -1.2744006e+00
  -3.5790954e-01   7.4366463e-01
  -6.2654995e-01   4.1729217e-01
  -2.8771046e-01  -1.7941447e+00
  -8.1925172e-01   2.8540928e-01
   3.1189180e-01   1.2383848e+00
  -1.3879612e-01  -2.4071912e+00
   1.1225188e-01  -2.9509154e+00
  -1.8236620e-02  -2.2035306e+00
   1.5602975e-01  -1.6892227e+00
  -9.1511841e-02  -1.7035977e+00
  -5.6825583e-01   8.6742338e-01
   9.8349549e-01   2.0984475e-01
   6.4291225e-01   6.6490851e-01
   1.0913532e+00   6.8186554e-02
   3.1807130e-01  -9.9260527e-01
  -1.4856758e-01   4.5050018e-01
   7.6076988e-01  -6.1483372e-01
  -7.8245952e-01  -3.1447525e-01
  -9.1899390e-01  -1.7664564e-01
  -1.2490686e+00  -4.9860283e-01
   3.0858129e-01  -4.3011512e-01
   1.0739857e+00  -5.9672929e-01
   2.2670918e-01  -7.2621583e-01
  -2.7791705e-01  -9.6107187e-01
   3.2069086e-01  -1.2945525e+00
   9.0606893e-01  -1.1519158e+00
  -2.9651856e-02  -1.9312098e-02
   3.3386374e-01  -1.2144495e+00
  -8.2441659e-01   4.4136354e-01
  -1.7665717e-02  -1.3879334e+00
  -7.2557286e-01  -9.5381871e-01
   1.6966100e-01  -5.2534970e-01
  -3.8320275e-01  -4.5295279e-01
   1.7008848e+00  -6.8091439e-01
   1.7560417e+00  -2.0667228e-01
  -4.1004514e-01  -8.7702069e-01
  -3.2656497e-01  -1.5436953e+00
   1.8369615e+00  -5.1053284e-01
  -7.9853691e-01  -9.9089126e-01
  -5.6221986e-01  -1.1995739e+00
  -4.0142345e-01  -1.0329178e+00
  -4.7635790e-01  -7.8387578e-01
  -1.3796252e+00  -6.9596655e-01
  -7.8307453e-01  -2.0685269e-01
  -1.0606634e+00   8.0431572e-01
  -8.0518627e-01   5.3443685e-01
  -4.7477208e-01   6.6415442e-02
  -3.1623839e-01  -7.4243667e-01
   4.6594096e-01  -6.7711110e-01
   6.4618909e-01  -2.1037481e+00
  -4.4426070e-01  -1.8498931e+00
  -6.0384864e-01  -1.6865640e+00
  -9.0733536e-01  -1.5735513e+00
   3.4443230e-02  -1.8991333e+00
  -8.7494058e-02  -8.7389487e-01
   1.6077791e+00  -1.6984708e+00
   1.4259676e+00  -1.7996083e+00
   1.3025535e+00  -1.0433006e+00
   3.2449907e-01  -1.7630931e+00
  -3.1513214e-01  -6.0465249e-01
  -6.6936265e-01  -3.4427889e-01
  -9.9736602e-01  -4.7391761e-01
  -6.2194268e-01  -1.5331331e-02
   5.7520785e-01   6.4062951e-01
   4.0145483e-01   5.3740195e-01
   6.3578504e-01   1.6490487e+00
  -4.7392995e-01  -5.7386161e-01
  -1.9988308e-01  -1.0946146e+00
  -1.3652898e-01  -8.7656268e-01
  -2.6120502e-01  -7.4799469e-01
   1.0845316e-01  -8.0622169e-02
   7.0328334e-01  -2.2283402e+00
   5.0632095e-01  -1.9814888e+00
   4.2034629e-01   3.6187892e-01
  -5.9949275e-01   1.6365714e-01
  -5.5551278e-01  -3.0259853e-01
  -2.5711656e-01  -1.4111469e-01
   6.1173290e-01  -9.4545430e-01
  -8.5974865e-01  -1.8768015e-01
  -3.0239691e-01  -9.6979542e-01
   3.3694139e-01  -1.2967372e+00
   5.4884386e-01  -1.6868709e+00
  -9.5649470e-02  -5.8142955e-01
  -1.8642602e-01  -7.0185555e-01
   1.4726956e+00  -1.5456507e+00
   4.2413536e-01  -6.2190946e-01
  -2.7972786e-01  -3.0067050e-01
  -2.5827811e-01  -2.8081552e-01
  -2.6869039e-01   9.1083840e-01
  -1.1548596e+00   1.9233235e-01
  -1.6228373e+00   1.0991773e-01
   5.9137615e-02  -1.3061651e+00
  -4.1759263e-01  -1.8250708e+00
   2.9465086e-02  -1.4365761e+00
   5.6500513e-02  -1.6300130e+00
  -3.9155495e-02  -2.1478218e+00
   1.1003479e+00  -1.7868087e+00
   8.9938211e-02  -2.6089380e+00
   1.2670953e+00  -1.4897357e+00
   9.0065087e-01  -1.9594438e+00
   6.7007828e-02   5.0985640e-01
   7.5273610e-01   3.0536653e-01
   8.6227378e-01   2.4700565e-01
  -1.2369433e+00  -8.6016961e-02
  -1.2266552e+00   2.7814302e-03
   2.7000000e+00  -1.0137917e+00
   7.1145592e-01  -9.3721621e-01
  -1.1026065e+00   5.5686342e-01
   1.4706995e+00  -2.4273313e+00
   1.7337583e+00  -2.5824228e+00
  -1.5670648e+00   1.1909096e-01
  -1.6713083e+00   2.1059338e-01
  -1.4933532e+00   6.1315427e-01
   1.2441754e-01   7.5785455e-01
  -2.2584967e-01   1.0388970e+00
   1.7125514e-01   1.8398427e+00
  -4.0701078e-02   1.4731535e+00
   3.1617990e-01   3.0177184e-01
   1.2365557e+00   6.2560910e-01
  -8.3672733e-01  -2.0877577e+00
  -2.3518346e-01  -1.8028692e+00
   1.8181737e-01  -1.4254545e+00
   1.0217528e+00  -9.4541709e-02
  -1.1078773e+00  -1.2814649e+00
   4.4712662e-01  -1.3242818e-01
   5.2474054e-01  -5.7894826e-01
  -7.8116630e-01  -1.3021811e+00
  -1.3997031e+00  -1.9312182e+00
   6.0336270e-01  -1.2326494e-01
  -6.5078912e-01  -1.0796290e+00
  -1.0059469e+00  -8.5511781e-01
  -8.7648245e-01  -2.2593730e-01
  -9.6263204e-01   1.0366490e-01
  -7.2655950e-01  -6.9244331e-03
  -2.4991125e-01   4.8461356e-02
  -1.9892603e-01  -2.5246862e-01
  -1.8140190e-01  -6.9551633e-01
  -2.2103866e-01  -9.7175494e-01
  -5.8285577e-01  -8.7785744e-01
  -6.2199741e-01  -9.9568989e-01
   4.3601241e-01  -8.8407171e-01
   4.9647681e-01  -6.3146919e-01
   1.3931537e+00  -1.4599064e-01
   9.6816955e-01  -6.3177347e-01
   1.0898646e+00   1.4921169e-03
   1.8948639e+00  -7.9686718e-02
   5.7969000e-01   1.2271826e+00
  -1.8209896e+00   1.7714393e+00
  -1.9991587e-01  -1.1430974e+00
  -9.3440938e-02  -2.2424223e-01
   2.5374167e-01  -3.6061420e-01
  -5.8295206e-01  -2.2701026e+00
  -1.7234712e-01  -2.7202424e+00
   6.3122979e-01  -2.6117823e+00
   6.7768867e-01  -2.2241333e+00
   7.2729544e-01  -1.1668889e+00
  -4.9636322e-01   6.7645287e-01
  -4.7697809e-01   3.2442598e-01
  -6.6478424e-02  -2.5160710e-01
  -5.0018277e-02  -2.7392659e-01
  -1.5158663e-01  -3.3372720e-01
   2.2523011e-01  -4.3881316e-01
   1.3408620e-01  -1.1314586e+00
   2.7229181e-01  -1.1966381e+00
   5.7798988e-01  -1.3446647e+00
   3.1826642e-02  -1.5164669e+00
  -5.1850286e-01  -3.2831942e-01
  -2.0857440e-01  -4.2960525e-02
   3.9716158e-01  -2.9682499e-01
   3.2991568e-01  -1.1020532e+00
   3.7759396e-02  -1.1515172e+00
  -9.9055164e-01  -7.4426398e-01
  -1.5800910e+00  -7.8880579e-01
   2.8366417e-01   4.7342935e-01
  -6.3281091e-03   9.9672898e-01
   1.0368345e-01  -5.5794930e-01
   2.4970430e-01   6.5198662e-02
  -1.4986187e+00   3.2736246e-01
   7.6365489e-01  -5.8249542e-01
   4.4729922e-01  -7.0211458e-01
   9.2980692e-01  -4.1029399e-01
  -8.6675189e-01  -1.0250088e+00
   9.0677072e-01  -1.4605086e-01
   7.0106060e-02  -3.0654342e-01
   2.0961630e-01  -5.7009723e-01
   3.6891788e-01  -6.2157429e-01
   5.7135799e-01  -8.7899925e-01
  -2.8846913e-01  -2.0010903e-01
   9.1589866e-03  -4.5188476e-01
  -5.8287593e-01   6.5214350e-01
   9.6274104e-01  -7.8384458e-01
  -7.0691209e-01  -1.4625518e+00
  -3.2671335e-01  -2.2484852e+00
  -1.0343165e-01  -2.3154957e+00
  -4.1321831e-01  -8.2265139e-01
   2.0504548e-01  -2.3252810e-01
   1.2022422e+00  -1.1726430e+00
   8.2568604e-01  -1.5712439e+00
  -7.8325332e-01  -6.5336707e-01
  -1.0966664e+00  -6.9231451e-01
  -4.2416112e-01  -5.0065690e-02
  -9.2576930e-01   2.4047569e-01
  -7.6929461e-01   1.0250996e-01
  -2.3149086e-01   1.4108926e-01
  -2.1783400e-01  -1.9356765e-01
  -2.5384546e-01  -6.1853321e-01
  -2.1756619e-01  -9.0085676e-01
  -6.8280742e-01  -7.4532341e-01
  -7.2909132e-01  -8.5046077e-01
   3.2449763e-01  -8.6802038e-01
   4.1688679e-01  -6.1598045e-01
   1.3694617e+00  -2.4898558e-01
   8.8461531e-01  -6.8088709e-01
   1.0902029e+00  -8.1604012e-02
   1.4628623e+00   1.6425587e-01
   6.9456349e-01  -1.4712138e+00
  -8.1316349e-01  -2.9754330e-02
   4.0562598e-01   1.6301179e-01
   3.2764788e-01  -6.1923913e-01
  -2.2379164e-01   5.2903367e-01
   2.5174547e-01  -3.7096058e-01
   6.0456947e-01  -5.2505558e-01
  -7.5365434e-02  -1.0855923e+00
  -7.8558484e-01   1.3626017e-01
  -3.8624687e-01   4.1980996e-01
  -5.2955101e-01  -2.2326332e-01
  -9.5131497e-01  -1.6482462e-01
  -1.0901035e+00   2.2667729e-01
  -2.5403092e-01  -4.4400604e-01
   3.8809946e-01   4.5424828e-01
  -2.3306439e-01  -1.5836832e+00
   9.0090908e-01   1.3572466e-01
   3.8724920e-01  -1.4601053e-01
   7.2630484e-01  -4.9641450e-01
   8.3261941e-01   3.7580904e-02
   1.1522783e-01  -6.1860934e-01
   8.6625693e-02  -5.2774668e-01
  -6.5907557e-01  -1.7837049e+00
   3.3717297e-02  -4.5557310e-01
   2.4638761e-01  -5.5713534e-01
   4.4575985e-01   7.7412661e-01
  -1.6871135e-01  -1.1300873e+00
  -6.6118808e-01  -3.2050376e-01
  -2.9368235e-01  -1.8006050e+00
   2.9382580e+00   2.1422709e-01
  -4.4675310e-01  -1.5953054e+00
  -4.1571119e-01  -1.2711480e+00
  -5.6864931e-01  -1.2041362e+00
  -8.2932251e-01  -6.7824266e-01
  -2.5888410e-01  -1.8039098e+00
  -2.4477490e-01  -2.1112315e+00
  -2.9743353e-01  -1.5623540e+00
  -2.6940119e-02  -8.8067789e-01
   1.3223898e-01  -2.8663699e-01
   6.4555409e-01   7.5195158e-01
  -1.1962005e+00  -1.6599508e+00
  -1.1003838e-01  -1.5723848e+00
   9.7780842e-02  -1.0991444e+00
  -5.4859551e-01  -1.6391889e+00
  -4.8318927e-01  -1.3833484e+00
  -4.3685955e-01  -1.4932348e+00
  -1.5908936e-01  -1.6245129e+00
  -2.2090070e-01  -1.4634681e+00
   6.6546244e-01  -8.3057429e-01
   8.1185370e-01  -5.1011351e-01
   1.6300159e+00   2.6873130e-01
  -2.1816154e-02  -4.8430325e-01
  -6.6481215e-01   4.8831123e-01
  -8.1672191e-01   1.1862713e+00
  -1.3837008e-01   4.6682664e-02
  -3.7251278e-01  -2.2743970e-01
   1.5586362e-02  -2.6262769e-02
  -1.0014049e+00   5.2380250e-01
   8.7328107e-01  -8.7289146e-01
   7.7757362e-01  -1.2112123e+00
   3.6232839e-01  -5.0845974e-01
   4.1376616e-01  -5.2586237e-01
   8.6115125e-01  -1.0979228e+00
   6.1330017e-01  -1.2883306e+00
   1.8616497e-01  -8.7834212e-01
  -1.2636607e-01  -6.2238039e-01
  -9.6114792e-01   5.8962501e-01
  -3.4835546e-03  -9.0206640e-01
  -6.5310953e-01  -6.4510385e-01
  -5.7991145e-01   3.9492261e-01
  -1.2546548e+00   6.1862201e-01
  -1.1963128e+00   6.5451711e-01
   1.2604285e+00  -2.6875875e-01
   6.4348500e-01  -7.4415330e-01
  -2.2440529e-01   2.5301730e-01
   1.6321589e-01  -1.2476834e+00
   2.0487201e-01  -1.6055105e+00
   4.0639681e-01  -1.5887576e+00
   5.7106261e-01  -1.6482242e+00
  -1.2834941e-01  -2.2189658e+00
   4.0970268e-01  -2.8720976e+00
   3.8106335e-01  -2.6645675e+00
   2.2147694e-01  -4.6411397e-01
   4.4228711e-01  -1.0440839e+00
   1.7580606e-01  -4.2379516e-01
   7.9613534e-01   4.5769387e-01
  -6.6425686e-01  -6.9215290e-01
   2.6598183e-01  -4.0298758e-01
   7.3392092e-01  -8.7386234e-01
  -2.5796545e-01  -7.6074995e-01
  -2.1635034e-01  -1.5491837e+00
  -2.1249627e-01  -1.8295099e+00
  -1.9573908e-01  -1.5130292e+00
  -4.9800686e-01  -5.1855631e-01
  -1.2202407e-01  -6.1670763e-02
  -1.4105815e-02  -3.7086422e-01
  -2.5549633e-01  -1.4336557e-01
  -1.9916713e-01   4.1085819e-02
  -7.6833249e-02  -5.3435488e-01
  -3.7046935e-01  -1.0190599e+00
  -3.6506760e-01  -2.9571161e-01
  -3.8253943e-01  -1.2684921e-01
  -3.9286127e-01  -3.3157916e-01
  -2.8379627e-01  -2.4306623e-01
   6.7546339e-02  -5.0734579e-01
  -6.8907918e-03   3.7306784e-01
  -1.0548703e-01  -3.3983807e-01
   2.1937009e-01  -5.4974169e-02
  -9.1316979e-02  -5.5268794e-01
  -1.9036803e-01  -9.3904830e-01
  -6.3614138e-01  -1.2103766e+00
   1.0150029e+00   1.3776344e-01
   5.0023535e-01  -2.1739076e-01
   6.0459466e-01   2.7743625e-01
   4.9502205e-01  -1.1470678e-01
  -9.5879785e-01   3.9174259e-02
   1.7968144e-01  -8.3508029e-01
  -2.1179392e-01  -3.7326736e-01
   1.8798440e-02  -4.8038248e-01
   5.5093222e-02  -9.7341369e-02
   2.8264498e-01   3.0004419e-01
  -3.2462678e-01  -1.1583368e+00
  -5.8498762e-01  -1.4156802e+00
   2.7935083e-01  -1.1383760e+00
   3.2711993e-02  -1.1091832e+00
   1.6610586e-01  -1.1470215e+00
  -9.7382233e-02  -2.0906505e+00
   7.1636844e-01  -1.1888692e+00
   1.9002080e-01  -2.3537901e+00
   3.1682171e-01  -1.2934356e+00
  -6.0009303e-02  -1.2781858e+00
   1.0529930e-01  -1.0213911e+00
  -4.1051357e-01  -1.1085525e+00
  -2.7283008e-01  -7.9651531e-01
  -5.1405293e-01  -4.5197080e-01
  -5.2767777e-01  -5.3314262e-01
   4.0130015e-01  -8.1565324e-01
   1.7761150e-01  -8.2608461e-01
   4.8868263e-02   9.0990849e-01
   5.7689714e-01  -8.0303541e-01
   2.5409152e-02  -7.4242836e-01
  -1.7321151e-01  -8.0330679e-01
   2.5568520e-01  -1.1020998e+00
   3.0721515e-01  -1.5586756e+00
  -4.8495371e-01  -1.2923737e+00
  -4.1510795e-02  -1.2875250e-01
  -5.6240024e-01   2.1374443e-01
  -4.0072242e-01   6.8614776e-01
  -1.0508884e-01   1.1565011e+00
  -4.7352314e-01  -1.2867871e+00
   7.5701844e-01  -1.6709061e+00
  -8.1342403e-01  -1.4377959e+00
  -5.3692575e-01  -6.5523668e-01
   1.2158913e+00   1.9702333e-01
   3.3120360e-01  -3.4497307e-01
   5.8503134e-01  -1.0239657e+00
   5.2940421e-01  -1.7787446e+00
   1.4171221e-01  -1.0809371e+00
   2.6325399e-01  -4.1363743e-01
   3.4695816e-01  -2.7103474e-01
   2.9293491e-01  -7.9605367e-02
  -3.6594505e-03  -6.4386835e-01
  -1.8343214e-01  -8.2010959e-02
   2.4895988e-01  -5.3835952e-01
  -1.6730776e-01  -7.7540795e-01
   1.9732897e-01  -7.3691845e-01
  -8.0722382e-02  -7.6531816e-01
   9.5191605e-02  -9.0352546e-01
  -4.2192974e-01  -9.9391115e-02
  -2.7252085e-01  -8.8006620e-01
  -4.5676740e-01   3.5039512e-02
  -4.7235596e-01  -1.7430422e+00
  -2.0644132e-01  -1.0065302e+00
  -4.0885142e-01  -1.5327485e+00
   9.6413756e-01  -6.8441955e-02
   1.5526101e-01  -2.5734343e-01
   6.0737729e-01   7.4892715e-01
  -1.2567155e+00  -1.6380517e+00
  -1.5886822e-01  -1.5874294e+00
  -2.7617786e-02  -1.0641022e+00
  -6.5459599e-01  -1.6070953e+00
  -5.4913841e-01  -1.3737100e+00
  -5.2495798e-01  -1.4729966e+00
  -2.2811088e-01  -1.6264413e+00
  -2.9994336e-01  -1.4545667e+00
   6.3054434e-01  -8.6368120e-01
   7.7572651e-01  -5.4110156e-01
   1.6545501e+00   1.8989496e-01
   1.6575064e-01  -6.9359297e-01
  -6.6056385e-02  -2.8975844e-01
  -2.2799398e-01   4.5820219e-01
   4.2352423e-02   7.9339036e-02
   1.3730550e-01   3.9023039e-01
  -3.7482663e-01  -1.1461405e+00
  -6.4756180e-01  -1.3240031e+00
   2.1550424e-01  -1.0406381e+00
  -4.0062070e-02  -9.7755177e-01
   5.7747200e-02  -1.0227558e+00
  -1.0226714e-01  -2.1497129e+00
   6.2843581e-01  -1.1016494e+00
   1.4000848e-01  -2.3318257e+00
   2.3438709e-01  -1.2203005e+00
  -1.6272338e-01  -1.2440080e+00
  -9.2224506e-01  -1.2038430e+00
  -5.8387605e-01  -6.2618062e-02
   2.0396643e-01  -2.3665019e-01
   2.9377594e-01   8.3546789e-01
   4.9098097e-02   4.2909117e-01
  -2.8020273e-01   5.8826392e-01
   6.1678348e-01  -2.6044239e+00
  -7.4011808e-01   1.4044800e-01
  -1.0621599e+00  -2.1444711e-01
  -5.7478771e-01   4.1569115e-01
  -7.6823249e-03  -2.6015760e+00
   5.6369677e-01  -2.4472242e+00
   2.5566103e-01  -1.7222439e+00
   4.2726598e-01  -2.4406964e+00
   1.0531835e+00  -1.6873476e+00
   7.0764056e-01  -1.2266324e+00
  -5.7301318e-01   3.7157597e-01
  -1.0565153e+00  -8.0153422e-01
  -3.1043145e-01  -1.1688319e-01
  -4.9775356e-01   5.7714593e-01
   7.6849423e-01  -3.1847003e-01
   3.0198553e-01  -7.4641619e-01
   5.5756908e-01  -6.7603829e-01
  -1.1152198e+00  -1.0677608e+00
  -8.0906381e-02  -1.0221048e+00
   1.6709616e-01  -7.9281926e-01
  -1.4458344e-01  -8.7265277e-01
   3.5790008e-01  -4.9776296e-01
  -2.6774025e-01  -1.4064207e-01
   4.9666698e-01  -8.1869883e-01
   1.0914127e+00  -2.4219378e-01
   3.0503855e-01   1.1065036e-01
  -2.0256252e-01  -1.5403115e+00
  -5.5359276e-02  -1.3304410e+00
  -7.7628574e-02  -6.8206666e-01
   2.0070547e-01  -7.5303684e-01
  -1.1792096e-01  -7.0184449e-01
   5.1490513e-01  -9.5697058e-01
  -3.9832037e-01   3.9049060e-01
   9.0645118e-02  -7.1047435e-02
   2.3508412e-02  -3.7089274e-01
   2.2027569e-02   9.0107130e-02
  -1.0340371e+00  -2.7782736e+00
  -9.5249930e-01  -3.2647191e+00
  -1.3577036e+00  -2.7215706e+00
  -3.4202354e-01  -1.5485823e+00
  -3.2851814e-01  -1.1365735e+00
  -9.5427623e-02  -3.4540885e-01
  -8.0554365e-02  -1.1123738e+00
   1.4958556e-01  -6.7654962e-01
  -3.3934025e-01  -3.2462072e+00
   4.2046173e-01  -2.4393249e+00
   1.0917772e-01  -2.4040370e+00
   1.6767580e-01  -2.6088991e+00
   9.5739685e-02  -2.3748003e+00
   8.1796442e-01   1.4052430e-01
   4.9975092e-01  -9.1398557e-01
   1.1140224e+00  -1.0429341e+00
   1.1557256e+00   1.1424671e+00
   2.8668298e-01  -1.0110255e+00
   4.1618959e-01  -6.3200037e-01
  -1.7268234e-01  -6.5028066e-01
   3.2869788e-01  -4.7249213e-01
   1.0238789e-01  -4.2658357e-01
  -5.5523097e-02   1.2317126e-01
   4.7876259e-01  -4.6991558e-01
   7.7656322e-02  -6.9135549e-01
   1.5946057e-01  -3.7562535e-01
  -6.2475552e-01   2.3419939e-02
  -1.0955304e+00  -4.8414902e-02
  -8.8026617e-01   4.7265653e-02
  -3.2330155e-02   1.1936492e-01
   1.0112498e+00  -6.6413410e-02
   2.4009071e-01  -2.2226913e+00
  -6.1230140e-02  -7.1501959e-01
  -1.7886057e-01  -1.5560339e+00
  -1.2237577e+00   1.0135701e+00
  -7.4374229e-01  -3.5107359e-01
  -4.6295745e-01  -1.5489427e-01
  -1.3049531e+00  -9.5152810e-03
  -1.1393789e+00  -3.7030349e-02
   1.5827014e+00  -1.2944146e+00
   1.7552375e+00  -2.0797315e+00
   1.5368506e+00  -1.1693818e+00
  -6.2012262e-01  -1.1586567e+00
  -2.5256846e-01  -3.3965055e-01
  -2.9477882e-01  -1.1485513e+00
   8.6350406e-04  -8.5611030e-01
  -7.3179530e-01  -1.8383074e+00
  -1.2040243e-01  -1.6908333e+00
  -5.0842012e-01  -2.5443506e+00
  -3.6908195e-01  -2.6198026e+00
  -3.9585369e-01  -2.3788082e+00
   8.2667244e-01  -8.7686362e-02
   3.1796663e-01  -1.0617425e+00
   7.8472964e-01  -1.2784405e+00
   1.3627912e+00   8.8412005e-01
   2.7925286e-02  -1.7467301e+00
  -4.7057895e-02  -9.5819341e-01
   7.7337219e-02   4.4585421e-01
  -4.3771190e-01   8.3957326e-01
  -4.9671389e-01   1.1905842e+00
  -2.9134149e-01   1.8044371e+00
   2.5664658e-01  -7.7409288e-01
   1.2145660e+00  -1.1404826e+00
  -8.0550639e-01  -1.9291287e+00
  -1.0558280e+00  -1.9652031e+00
  -8.1939336e-01  -2.0210556e+00
  -5.4554846e-01  -2.2880900e+00
  -2.3455159e-01  -2.2449305e+00
   1.0611904e+00   9.0556496e-01
   4.3676019e-01   1.6833481e-01
   7.6161153e-01  -5.9305812e-01
   8.9761568e-01  -1.8035755e+00
  -2.4706870e-01  -1.7479853e+00
  -8.5961544e-02  -9.9001905e-01
  -2.9276563e-01  -1.5077700e+00
  -4.7572778e-02  -8.1572602e-01
   1.3221018e-01  -1.6686469e-01
   5.7948100e-01   8.3419789e-01
  -1.1919796e+00  -1.6303654e+00
  -1.0994517e-01  -1.5095255e+00
   9.0294385e-02  -1.0339396e+00
  -5.4200720e-01  -1.5918685e+00
  -4.8775090e-01  -1.3344440e+00
  -4.3577211e-01  -1.4420382e+00
  -6.4082430e-02  -1.2899554e+00
  -2.2148566e-01  -1.4053999e+00
   6.4001460e-01  -7.4956502e-01
   7.3788425e-01  -4.2346126e-01
   1.5465073e+00   3.8317228e-01
  -2.7693120e-01  -6.8583629e-01
  -4.5103944e-01   1.3132401e+00
  -2.7795485e-01  -1.5706181e-01
  -3.2749062e-01  -9.6203039e-02
  -1.6801832e-02  -2.2074586e-01
  -7.7525025e-04  -1.0266948e+00
  -7.9564133e-01   7.4372580e-01
   6.9875189e-01  -1.1511973e+00
   5.9762837e-01  -1.2790820e+00
   2.3815000e-01  -6.6481414e-01
   3.0312773e-01  -6.0246257e-01
   6.2336199e-01  -1.2808644e+00
   3.3370569e-01  -1.3172109e+00
  -1.1172633e-02  -8.2767784e-01
  -6.4497173e-02  -4.0422951e-01
  -5.7242134e-01   9.8704755e-01
   5.6376847e-01  -8.9861135e-02
   2.9413618e-01   1.0512578e+00
   2.1514590e-02   7.9414541e-01
   6.0963563e-01  -4.0732280e-01
  -6.2533003e-01  -7.9604147e-01
  -6.3164423e-02  -1.9680621e+00
  -2.7326312e-01  -1.5630432e+00
  -2.2747190e-01  -1.7603164e+00
  -3.6911313e-01  -1.7655631e+00
   2.7220379e-01  -1.5772684e+00
   2.6201868e-01  -2.6397796e+00
  -5.3675163e-01  -2.3921151e-01
   4.5370159e-01  -1.1134229e+00
  -3.8188472e-01  -1.3767733e+00
  -5.3574795e-01   3.2961195e-01
  -6.0623730e-01  -1.2526965e-02
   2.6419948e-01  -7.8729639e-01
   2.1861298e-02  -5.7481134e-01
  -1.4265447e-01   9.1066220e-01
   4.8641332e-01  -2.7951742e-01
  -2.3318985e-01  -6.1331164e-01
  -3.9759317e-01  -8.2218666e-01
   1.4361240e-01  -1.9118568e+00
   1.6886038e-01  -1.6394286e+00
   3.1755969e-01  -2.4108661e+00
   4.6730018e-01  -1.8921302e+00
   4.5615993e-02  -2.4424169e+00
  -4.2051270e-02  -4.8968152e-01
  -6.4890826e-01  -2.4123842e-01
  -1.1840191e+00   9.9523127e-01
  -1.1886108e+00   1.1295574e+00
   1.2750837e+00   1.0175079e-01
   5.3831170e-01  -2.5956730e-01
  -2.7826666e-01   5.9466123e-01
   1.1399756e-01  -8.3552147e-01
   1.5167810e-01  -1.1794553e+00
   2.4578685e-01  -1.0698253e+00
   5.3357672e-01  -1.2894901e+00
  -1.3173084e-02  -2.2007428e+00
  -1.8193031e-01  -1.7486477e+00
   3.4376779e-01  -2.3807288e+00
   3.3475704e-01  -2.1799984e+00
  -1.1044964e+00  -1.3878559e+00
  -1.5631258e+00  -3.1478187e+00
  -9.7346030e-01  -1.6060253e+00
   1.8183548e-01  -1.8419973e+00
   1.0349075e-01  -1.7859792e+00
   5.5020022e-02  -1.2956616e-01
  -5.1482872e-01   4.4859381e-01
  -2.4402710e-01   2.7569209e-03
   5.0693794e-01  -1.5495992e+00
   8.6695653e-01  -2.0735985e+00
   5.2030842e-01  -2.6885136e+00
   1.6445587e-01  -2.4985525e+00
   1.1629538e+00  -1.1072891e+00
   2.8869926e-01  -1.7457120e+00
   1.3300603e-01  -6.3340482e-01
   5.6549381e-02  -4.3611018e-01
   3.5972479e-01  -9.9503441e-01
  -1.7464045e+00  -1.2704088e-01
   2.3036184e-02  -1.8968411e-01
   6.5597970e-01  -4.1848644e-01
   4.3960764e-02  -3.1151861e-01
   3.0000379e-01  -4.9715284e-02
  -1.1925125e+00   5.5179997e-03
   3.1972821e-01   6.3967608e-01
   2.1907056e-01  -3.9359305e-01
   1.7376026e-01  -1.3166857e+00
  -1.2983003e-01  -1.5134501e+00
  -1.4125381e-01  -6.8677705e-01
  -1.5830565e-01  -8.5595821e-01
   2.6837098e-01  -7.5949845e-01
   3.2503139e-01  -1.1605577e+00
   8.7226982e-01  -2.5419930e-01
   1.6709482e-01  -1.4986904e+00
   2.3307058e-01  -2.7952532e+00
  -2.4621198e-02  -7.4234204e-01
  -2.3955003e-01  -1.0823520e+00
   2.2775860e-02  -2.5709795e-01
   1.4121617e-01   9.1500703e-02
  -6.7403108e-01  -4.6853306e-01
  -2.4981402e-01  -1.0162647e+00
   2.5878428e-01  -1.6202057e+00
   3.7234301e-01  -2.2375597e+00
   1.5013079e-01  -2.0917078e+00
  -2.5193138e-01  -2.1822294e+00
   1.4097603e-01  -1.9270366e+00
   1.0641754e-01  -1.9444292e+00
   1.4233449e-02  -1.6932973e+00
  -3.6303643e-01  -6.3068696e-01
  -1.0427759e+00  -8.1741383e-01
  -6.4275814e-01  -5.1579115e-01
  -8.2170326e-01  -8.0134675e-01
  -8.1800153e-01  -5.0581488e-01
  -2.8392626e-01  -5.4448413e-01
   9.1659056e-01  -3.5499771e-01
   8.9830964e-01  -5.0832163e-01
   8.9372717e-01   1.3314294e-01
   8.8337184e-01   4.2748613e-01
   1.6451025e-01  -1.7375947e+00
   5.2702739e-01  -1.6903749e+00
  -3.1133536e-01  -1.8591413e+00
  -7.4995643e-01  -6.3567808e-02
   2.6659548e-01  -1.5113199e+00
  -1.4466208e-01  -4.4410416e-01
  -1.7208561e-01  -7.3197544e-01
   1.7992512e-01  -9.8463110e-01
   2.0824164e-01  -1.3866502e+00
   1.0354404e-02  -1.0761595e+00
  -1.4967233e-01  -3.7628419e-01
   5.5313539e-01  -2.6116490e-01
  -1.8755969e-03  -1.9184406e-02
   1.3910450e-01  -5.2213555e-01
   5.1560810e-01  -1.7799535e+00
  -1.4440455e+00   2.8043197e-01
   7.1896040e-01  -2.0940457e+00
   4.1411394e-01  -6.0439823e-01
   4.2120066e-01  -2.6872202e-01
  -6.5227962e-05  -1.0705449e+00
   2.0957549e-01  -8.6755302e-01
   7.1396524e-01  -1.8357627e+00
   2.0718477e-01  -1.0976256e+00
   2.5231250e-01  -1.4236587e+00
   7.3880243e-01  -1.8355557e+00
  -2.7859490e-01  -8.9152436e-01
  -5.3804682e-01  -1.7121294e-01
  -2.8236009e-01  -8.6834189e-02
  -1.7877155e+00   4.2867766e-01
  -2.8913388e-01  -4.3721617e-01
  -3.3767506e-01  -6.8443770e-01
  -1.1431720e-01  -1.0472835e+00
   1.0104004e+00   1.6267504e-01
   7.4589977e-01  -5.0100725e-02
  -5.6603722e-01  -9.7760468e-01
  -2.5988539e-01  -6.7327988e-01
  -4.7203714e-01  -1.2536741e+00
   2.6535664e-01  -6.5063246e-01
   4.9107358e-01  -6.3372572e-01
   3.3940573e-01  -5.4198611e-01
   1.3223840e-01  -7.7399952e-01
  -3.1478092e-01  -8.9090359e-01
   2.8777677e-01  -1.0846407e+00
  -4.8643351e-01  -1.1900113e+00
  -6.6399811e-01  -4.7708150e-01
   2.3214718e-01  -4.7268229e-01
   9.0844647e-01  -1.0768959e+00
   8.4089617e-01  -1.1485950e+00
   4.6749145e-01  -8.3258881e-01
   1.1167029e+00  -6.2809203e-01
   7.7654798e-01  -3.2218339e-01
   2.7802024e-01  -6.7119018e-01
   4.6833909e-01  -8.6700794e-01
  -1.4378776e+00  -2.5032819e-01
  -1.4277936e+00   2.2292906e-01
  -1.5255404e+00   2.2611475e-01
  -1.2417263e+00  -1.1256294e-01
   7.7649360e-01  -1.5575513e+00
  -8.1483487e-01  -1.2310439e+00
   1.4065215e-02  -1.5899703e+00
  -5.1323488e-01  -1.3160608e+00
  -7.5747842e-01  -1.1393245e+00
  -7.9220968e-01  -9.7148306e-01
   2.4893228e-01  -8.6776755e-02
   3.4598902e-01   2.1518004e-01
   4.2918834e-01  -2.6479559e-02
   4.9044625e-01   1.5348632e-01
   1.1045691e-01  -2.6161450e-01
   2.2970022e-02  -4.9288052e-01
   2.6962876e-01  -1.1066162e+00
  -7.1646723e-02  -9.1344525e-01
   2.4546310e-01  -1.8140370e-01
   4.9683486e-01  -3.5474090e-01
   2.7542983e-01  -2.0122886e-01
  -2.0343176e-01   7.2009986e-02
   6.0438808e-01  -9.2906561e-01
   4.9285333e-01   1.5184374e-01
   6.4974603e-01   1.4100077e-01
  -6.5650049e-02   4.7781474e-01
  -3.3003773e-01  -1.0377335e-01
  -7.9712950e-01  -8.2873127e-01
   4.8675212e-01  -3.1359703e-01
  -1.2278801e+00   3.1094166e-01
   3.5757908e-01  -1.3819107e+00
   3.3947075e-01  -1.7598930e+00
   8.3449218e-01  -1.3493729e+00
  -7.8687735e-01   3.6410667e-01
  -3.1691269e-03  -1.6806979e+00
   5.1432762e-01  -2.0214470e+00
   3.3012269e-01  -2.0018552e+00
  -1.1955563e+00  -1.4857079e-01
   1.3019236e-01   6.5269267e-01
  -4.7304376e-01  -7.0708442e-02
  -3.0481667e-01   1.4154671e-01
   2.0574725e-01   7.1124013e-02
   3.0632740e-01   3.3943133e-01
  -3.3439509e-01  -4.3177104e-01
   4.6528961e-01  -1.0221355e+00
  -1.9978121e-01  -6.8736746e-01
   1.2043638e-01  -8.5293135e-01
   2.5185741e-01  -7.6098304e-01
   4.6944983e-02  -4.0933206e-01
   3.1448058e-01  -1.4640016e+00
  -3.8497452e-01  -9.7291016e-01
  -2.4120057e-01  -1.1749549e+00
   9.6935858e-02  -1.2357510e+00
  -1.3075433e-01  -6.2953959e-01
   7.9301723e-01  -1.7685791e+00
  -9.5399526e-01   1.6169375e-01
  -9.6023632e-01   1.3160863e-01
  -1.7396544e+00  -1.1696411e+00
   7.7362961e-01  -6.7378470e-01
  -2.3793471e-01  -9.8230197e-01
  -7.1042238e-01   9.0635911e-01
  -1.1091511e+00  -1.2571806e-01
   9.5341987e-01  -3.8177240e-01
   1.1612253e+00  -1.2232566e+00
   1.1945003e+00  -1.1729082e+00
   9.0724896e-01   1.8095776e-01
   1.2493323e+00  -1.1986418e+00
  -1.3315605e+00  -1.5623578e-01
   1.4133538e-01  -1.1097576e+00
  -1.4313331e+00  -5.0835711e-02
  -4.7481009e-01  -2.0423881e+00
  -1.7155797e-01   3.2460407e-01
  -1.8573490e+00  -4.4994454e-01
  -2.1735415e+00  -7.8065132e-02
   1.5632998e+00  -1.0551490e+00
   5.8773337e-01   7.2548486e-02
  -1.0786331e+00   4.7323800e-01
  -6.4009079e-02  -2.4846545e-01
   1.2438608e-01  -1.6043140e+00
   3.2656935e-01   1.6318716e-01
   1.0178332e+00  -3.1659593e-01
   1.5561657e+00  -1.1124281e+00
   5.5497282e-01   1.5492825e-01
   1.5202736e+00  -9.4266804e-01
  -2.3083940e-01  -2.9970573e-01
  -3.0965295e-01   3.7640956e-01
  -4.6021941e-01   2.9461433e-01
  -6.7651198e-01   6.3080156e-01
  -4.4446560e-01   2.7393138e-01
  -1.5562668e-01   3.3733233e-01
   7.7248104e-01  -1.0130526e+00
  -2.4901779e-01  -3.0766458e-01
  -1.5486985e-01  -2.6151513e-01
  -4.7760262e-01  -2.0002679e+00
   5.4344638e-02  -1.9587916e+00
  -1.3320296e-01  -1.9511601e+00
   7.8765016e-01  -1.6613356e+00
   7.7932511e-01  -7.5912712e-01
   5.0096661e-01  -1.0317158e+00
   3.9724168e-01  -1.4253342e+00
  -2.0516856e+00  -5.1135431e-01
  -1.6613068e+00  -5.6456879e-01
  -8.4478359e-01   4.1237435e-01
  -6.7395786e-01  -2.1923587e-01
   5.4117894e-01   4.4824135e-01
   1.5247362e-01  -1.6385415e+00
   6.3761752e-01  -1.1485313e+00
   8.2352569e-01  -1.3609109e+00
   7.8306576e-01  -1.1126039e+00
   1.2123037e+00   5.2335041e-01
   1.0815687e+00   5.4978170e-01
  -3.5760729e-01   3.2757689e-01
   1.5195288e-02  -7.4724821e-01
  -1.9227303e-01  -1.0936279e+00
   5.2415112e-02  -2.0111367e-01
   1.4742510e-01   1.4140582e-01
  -5.8750982e-01  -3.1143368e-01
  -2.0768794e-01  -1.0272744e+00
   2.9149405e-01  -1.6067354e+00
   4.3852862e-01  -2.2332772e+00
   2.3620223e-01  -2.2757995e+00
  -2.0707206e-01  -2.1894918e+00
   2.0877807e-01  -1.8499929e+00
   1.4654391e-01  -2.0773727e+00
   1.5567755e-02  -1.3896518e+00
   2.0617970e-01  -7.4993081e-01
  -9.9323891e-02  -7.9653302e-01
  -3.3057097e-01  -7.3082111e-01
   1.9857569e-01  -5.5495127e-01
  -1.4792908e-01   8.0660129e-01
  -9.8239986e-02  -1.1678067e-01
  -1.5836654e-02  -2.1827950e-01
   2.8714520e-01   7.8339853e-01
   1.4406932e-01  -1.2504448e+00
   7.4515210e-01  -1.0652021e+00
  -3.0299991e-01  -4.1893780e-01
  -2.6582351e-01   3.3362772e-01
  -6.3752341e-01  -3.3448365e-01
   8.6032384e-01  -6.2524135e-02
  -9.0122954e-02  -1.2606435e+00
   6.1740350e-01  -2.0173731e+00
   3.8617785e-01  -1.9968986e+00
   4.6653401e-01  -2.3791602e+00
   3.1541052e-02  -2.3278218e+00
  -9.0525046e-01  -1.6445545e+00
  -7.3395650e-01  -1.3850059e+00
  -1.8587356e-01  -1.2439046e+00
   2.0064717e-01  -1.1377319e+00
  -3.3029856e-01  -1.0597770e+00
  -8.1612852e-01  -8.2447939e-01
  -9.4847863e-01  -4.5566777e-01
  -6.2080344e-01   8.5424346e-01
   1.2675681e+00  -1.0257329e+00
   1.4400816e-01   1.3055739e-01
  -6.1738782e-01  -8.9889047e-01
   2.6405705e-01  -1.1292255e+00
  -1.2926160e-01  -1.1018016e+00
   7.4867053e-01   1.4873945e+00
   1.5502538e+00  -7.7832482e-01
   4.2150227e-02   1.5098506e-01
  -8.8464786e-01   1.5174683e+00
  -9.7270113e-02   1.7324353e-01
  -3.4117025e-01  -8.0260255e-01
   1.2888214e-01  -8.1499441e-01
   2.6542836e-02  -6.5888972e-01
   3.0593036e-01  -1.2437303e-01
  -2.2914968e-02  -7.8367908e-01
   5.2385554e-01  -6.6264114e-01
   2.9750723e-01  -5.8965773e-01
   3.9080251e-02  -3.5003112e-01
  -5.8617940e-01   4.1258241e-01
  -3.0601604e-01   1.8104560e-02
  -1.8365092e-01  -7.9089421e-01
   2.1540333e-01   5.9866603e-02
  -8.6772571e-01  -1.8849112e+00
  -7.1471115e-01  -1.1036662e+00
   1.9058225e-02  -1.0587741e+00
  -1.9733046e+00   1.9028809e-01
  -6.9964873e-01  -8.5462802e-01
  -1.6917191e+00  -1.4053888e-01
   1.5292007e+00  -2.4081023e+00
   2.6015180e+00  -2.0853569e+00
   1.7973323e+00  -7.6962249e-01
  -4.5170489e-01  -3.2519013e-01
  -5.3306033e-01   3.4250914e-01
  -5.4389181e-01   3.0504567e-01
  -3.5028676e-01   6.2265966e-01
  -4.3066774e-01   3.0482209e-01
  -1.7507239e-01   2.5259758e-01
   7.1647416e-01  -1.0681354e+00
  -3.6795731e-01  -3.0925819e-01
  -1.1830594e-01  -2.7242242e-01
   4.9950022e-02  -1.9477601e+00
  -2.0672446e-01  -1.9176401e+00
   7.8398598e-01  -1.6925969e+00
   7.7780224e-01  -8.0818811e-01
   4.4529837e-01  -1.0645265e+00
   4.0416085e-01  -1.4278819e+00
   3.0239469e-01  -2.9175640e-01
   7.1015797e-01  -2.0817679e-01
   3.6181011e-01  -5.0069143e-01
  -4.4280107e-01  -1.2150882e+00
  -1.9090872e-01  -7.2087970e-01
   2.7024307e-02  -7.2100192e-01
  -1.9356377e-01  -6.4113088e-01
  -3.8378987e-01  -9.2170684e-01
   5.6534260e-02  -7.7527927e-01
   6.4023426e-01  -9.7786698e-01
  -5.2672829e-01  -1.2015772e+00
  -4.9401203e-01  -4.4395515e-01
   1.3364815e-01  -4.7076061e-01
   3.5046276e+00   6.3200141e-01
   2.3471711e+00   7.3177960e-01
   1.9731066e+00   1.1027647e+00
  -2.6338729e-02  -8.9334363e-01
  -3.7892854e-01  -8.4900193e-01
  -9.5703177e-01  -1.1708704e+00
  -1.0960422e+00  -7.0477747e-01
  -5.3846491e-02  -8.0025283e-01
  -3.4589118e-01  -5.0088721e-01
  -6.1171199e-02  -5.4281246e-01
  -4.6730345e-01  -9.4918390e-01
  -8.9923698e-01  -9.9786067e-01
  -1.3748242e+00  -7.7595061e-01
  -1.1120694e+00  -3.0321999e-01
  -8.9123160e-01  -5.5437282e-01
  -6.5619072e-01  -8.0855567e-01
   4.9520110e-01  -2.1135481e-01
   2.8873907e-01  -5.9418574e-02
  -2.7754089e-01   2.5521778e-01
   8.4340060e-02   4.2558898e-01
  -3.1989805e-01   2.1477448e-01
  -3.6612877e-01   6.4209347e-02
  -4.6416995e-02   5.8011075e-01
  -9.2516130e-01  -1.3659339e+00
   2.9856215e-01  -8.4895618e-01
   1.6744522e+00  -5.1586115e-01
  -6.5068469e-01  -3.1263556e-01
  -2.2878792e-01  -4.0134728e-01
  -3.1744801e-01  -8.6695346e-02
  -4.1557189e-01  -2.7280912e-01
   8.9479274e-01  -5.5498276e-01
   1.6897883e-01   2.4318534e-01
   1.3777340e-01  -1.3687332e+00
   1.3408516e+00  -9.8350688e-01
   3.2964216e-01  -8.1019731e-01
   6.4736128e-01  -9.0914929e-01
  -7.6129216e-02  -6.6389302e-01
   3.0650526e-01  -2.1645171e-01
   2.6923405e-01  -3.8941658e-01
   1.8184881e-01  -6.1796686e-01
  -3.8674557e-01  -5.8001561e-01
   2.3609513e-01  -4.8125753e-01
   2.2161359e-01  -8.2403099e-01
   7.8230716e-01  -6.7568638e-01
  -4.7232537e-02  -9.3734811e-01
  -4.0705444e-01  -4.6967313e-01
  -4.3472530e-01  -1.0225721e+00
  -1.2717170e+00  -1.7456286e+00
  -5.6289104e-01  -7.9982310e-01
  -1.1289639e+00  -2.1308017e+00
   1.6717491e-01  -9.4629552e-02
   3.6823894e-01  -2.3937274e-01
   2.8526808e-01  -4.9361077e-01
   2.7457337e-01  -7.2206448e-01
   3.5245468e-01  -3.9642501e-01
  -3.0577844e-02   9.1442603e-02
   9.4546651e-02  -5.6353850e-01
   5.5013116e-01  -7.3467112e-01
   3.8740417e-02  -4.9293664e-01
  -3.4597198e-01  -8.5912337e-01
  -3.2478916e-01  -9.4497515e-01
  -9.5712334e-02  -8.8325334e-01
  -2.2055053e-01  -6.6779634e-01
  -4.2974263e-01  -6.3434225e-01
  -2.9666507e-01  -1.2312938e+00
  -3.8711866e-01   3.2821715e-01
  -1.1424665e-01  -1.1300520e+00
  -4.3099219e-01  -5.3327630e-01
  -4.3223123e-01   4.6401668e-01
  -6.9552599e-01   5.1056767e-01
  -7.7250652e-01   3.7258359e-02
   4.0848606e-02  -1.5130808e+00
   5.0156484e-02  -2.0195832e+00
   6.9684783e-01   2.6147513e-02
   8.7946732e-01  -1.2330848e-01
   1.0050562e+00  -6.5280931e-01
   7.2862941e-01  -5.8952190e-01
  -8.9501046e-01  -1.7964234e+00
   8.7212790e-01   2.9608811e-01
  -2.9776291e-01  -6.5856724e-01
  -6.3485782e-01  -1.6595014e+00
   8.8280472e-01  -1.0785521e+00
   7.9948611e-01  -7.6066538e-01
   4.3787081e-01  -7.1253707e-01
   9.0682400e-01  -7.9801615e-01
   1.0187947e+00  -6.4239220e-01
  -2.8904476e-01  -7.3707863e-01
   2.4191689e-01  -2.1775794e-01
  -1.3422053e+00  -1.2381502e+00
  -1.4568962e+00  -7.9425397e-01
  -1.1751411e+00  -1.4029643e+00
  -6.6035350e-01  -1.4281469e+00
   6.3594361e-01   1.5150870e+00
   5.2345773e-03  -1.4043160e+00
   2.0363426e-01  -1.4944987e+00
   4.9727748e-01  -1.0720639e+00
  -6.2050380e-01   8.0013623e-02
   6.9743382e-02   3.3368525e-01
  -1.5014429e-01  -2.1213687e-01
  -1.2846898e+00  -8.0353563e-01
  -1.2894836e+00  -5.3024053e-01
  -4.5639696e-01   2.0685048e-01
  -6.4886625e-01  -1.6968839e-02
   6.9498546e-01  -6.1730440e-01
   1.2335660e+00  -7.8849467e-01
   7.4866919e-01  -1.2414879e+00
   9.9697433e-01  -1.9531061e-01
   5.8345006e-01  -8.1571784e-01
  -5.0073841e-01  -8.1912340e-01
  -4.6172654e-01  -1.3974722e-01
   5.8219942e-01  -1.2916231e-01
   2.0325869e-01  -5.7784854e-01
  -2.9503585e-01  -3.1953823e-01
  -7.7483886e-01  -1.1772096e+00
   8.6060581e-01  -9.9244835e-01
   3.7449253e-01  -3.2656542e-01
  -3.1886339e-01  -6.3548944e-01
   1.6834534e-01  -1.2159572e+00
  -5.8294187e-02  -1.1725471e+00
   5.6497099e-03  -9.5202573e-01
  -3.8404954e-02  -7.5589849e-01
  -5.3604292e-01  -4.6848627e-01
  -3.1407702e-01   2.5642397e-01
   5.2002056e-01   1.7466309e-01
   1.2293860e+00  -1.6051018e+00
   8.7476128e-01  -5.3800437e-01
  -9.6863709e-01  -6.1134955e-01
   2.5763543e-01  -1.0892365e+00
   3.6385933e-01  -8.6250059e-01
  -9.2037663e-01  -9.8804058e-01
   1.1183682e+00  -3.7050343e-02
   1.3643549e-01  -8.5520633e-01
   1.1230384e+00  -3.5187226e-02
  -9.6439070e-01  -1.0969636e+00
  -7.6514005e-01   1.9559802e-01
  -1.1318878e+00  -1.2796254e+00
   5.2198841e-01   2.4023418e-01
  -6.0382186e-01  -6.9964163e-01
  -1.0702661e-01  -4.9789364e-01
   3.0873927e-01   8.7865594e-02
  -4.7293109e-01  -5.1619207e-01
   5.0493935e-02   4.3881518e-01
  -3.0805812e-01   1.7911147e-02
  -3.7418424e-01   5.5990539e-01
  -1.8754723e-02  -4.7021330e-01
   4.7064419e-01  -6.6788199e-01
  -7.6676484e-01  -1.7086854e-01
   1.0119187e+00  -3.5945479e-01
   1.8266454e-01  -8.0798184e-01
   8.9300259e-02  -8.5579139e-01
   6.5240582e-01  -7.8287828e-01
  -3.8792705e-01  -9.1895635e-01
  -1.9292655e-01  -9.2893615e-01
  -4.0881193e-01  -6.8001039e-01
  -4.2031470e-01  -9.2008818e-01
  -4.0897794e-01  -9.9928848e-01
  -7.0525196e-02  -9.7022268e-01
  -7.1425041e-01  -3.9936885e-01
  -4.4049828e-01  -2.7874274e-01
  -3.6474719e-01  -1.2561104e+00
   1.0767943e+00  -1.7312032e-01
   4.7309139e-01  -4.1778044e-01
  -4.7906047e-01  -1.1177213e+00
  -5.6598391e-01  -1.5661886e+00
  -1.0921414e-01  -1.1481941e+00
  -8.5797758e-02  -1.1890475e+00
  -1.0478292e-02  -9.2011960e-01
  -4.9155669e-01  -1.0941280e-01
   6.0148396e-01  -3.5604763e-01
   1.0772603e+00  -1.1597621e-01
   9.3277505e-01  -6.6248571e-02
   3.6444900e-01   1.0486789e+00
   7.5389088e-01   5.8772509e-01
   4.5429873e-01  -3.8020275e-01
   7.2319919e-01   1.4760027e-01
   8.1511373e-01   9.8545913e-01
   1.1448655e+00  -9.1156135e-02
   6.2399222e-01   6.3524224e-01
  -9.2576609e-01  -1.3630308e+00
  -8.2082974e-01  -1.2887125e+00
  -3.9630608e-01  -1.4614268e+00
  -7.8997679e-01  -1.3705566e+00
  -5.0252361e-01  -7.5564131e-01
  -2.8287302e-01  -8.2005751e-01
   1.7959343e-01  -6.7774186e-01
  -1.3411274e+00  -1.3103916e+00
   5.7799476e-01  -7.1637229e-01
  -3.0527571e-01  -1.4821675e+00
  -3.9675964e-01   6.9236192e-03
   5.9477603e-01  -2.9794244e-02
   1.5530676e-01  -5.1130734e-01
  -2.8726745e-01  -1.9669053e-01
  -7.8963717e-01  -1.0410705e+00
   8.5081918e-01  -8.9895257e-01
   3.8266425e-01  -2.1886704e-01
  -6.0732470e-02  -4.7945839e-01
   1.5264393e-01  -1.1060209e+00
  -7.2812716e-02  -1.0565257e+00
   4.7980127e-02  -8.3671991e-01
  -9.1223269e-02  -6.3959738e-01
  -5.3278998e-01  -3.3721911e-01
  -7.3557788e-01  -1.7789681e-01
   5.0989124e-01   2.6653612e-01
   6.7116360e-01  -9.4608795e-03
   6.3032319e-01  -3.2436145e-02
   5.3823251e-01   9.2609103e-02
   1.8580330e-01   8.8263311e-02
   4.8598334e-01  -4.2482779e-01
   1.6486250e-01  -1.9654846e-01
  -1.7354094e+00  -1.5203868e-01
  -2.9943813e-01  -1.1969007e+00
  -1.8690644e-01  -7.8508863e-01
  -1.1650331e-01  -8.4027309e-01
   2.0948519e-01  -6.4383867e-01
   1.7647899e-01  -6.9407290e-01
  -6.8754961e-01  -2.6122655e-01
  -6.7693753e-02  -1.1027460e+00
   3.1168071e-02  -7.3519085e-01
   6.2262607e-01  -1.1184483e-02
  -2.5540031e-01  -9.6526913e-02
  -3.2020477e-01  -3.3849931e-01
  -1.4809545e-01  -1.3572717e+00
   9.0356104e-01  -1.8483762e-01
  -8.0248658e-01  -1.5334095e+00
   1.0252024e+00  -4.7592327e-01
  -8.7368781e-01   5.6869783e-01
  -2.5302017e-01   7.1839283e-01
  -1.7803263e-01   4.5123454e-01
  -4.9040877e-01   3.8364203e-01
   7.4136056e-01  -3.4014913e-01
   4.0157885e-01  -1.7126403e+00
  -1.4903710e-01  -2.2869044e+00
  -9.6030023e-01  -2.7073992e+00
  -7.3778745e-01  -1.8251602e+00
   3.7483760e-01  -8.2614899e-02
   2.1745572e-01  -1.3317216e+00
   7.7897230e-01  -1.2584483e+00
   9.2590967e-02  -2.0254897e+00
   1.0275707e-02  -5.8783065e-01
   8.2848439e-01  -1.7315894e+00
   4.1440714e-01  -6.8890127e-01
  -3.4901772e-01  -2.5999679e-01
   3.4548866e-01  -9.7001113e-01
   4.0380560e-01  -8.3504932e-01
  -3.2451652e-01  -3.8431783e-01
   5.3071376e-01  -6.1395510e-01
  -1.5371704e-01  -4.0554834e-01
   4.2951452e-01  -6.8074431e-01
  -4.3922468e-01  -5.4205220e-01
  -5.1512320e-01   4.0596813e-01
  -8.3210539e-01  -7.9491359e-01
  -1.5911801e-01   5.5846209e-03
   1.3714854e-02  -4.3333276e-01
   5.1824968e-02  -3.6560173e-01
  -8.3334935e-02  -2.5867521e-01
  -1.6179640e-01  -2.4716941e-01
  -5.3228964e-01  -1.1337707e+00
  -6.1510845e-01  -7.0385692e-01
  -9.7174626e-01  -1.2064265e+00
   4.8756693e-01   4.8264662e-01
  -1.5121235e-01  -4.4658150e-01
  -4.3749766e-02  -1.5737995e+00
  -1.1828559e-01  -1.4318167e+00
  -3.8703601e-01  -2.1019724e+00
   4.5773111e-01  -9.2510809e-01
   3.7555510e-01  -1.7960907e-01
  -5.5729152e-02  -6.9867596e-01
   3.4548671e-01  -1.9756336e-01
   1.2088174e+00   2.7642891e-01
   2.7447758e-01  -1.4908107e+00
   1.5281143e-01  -8.7012931e-01
   3.9796560e-01   5.4783036e-01
   6.2685957e-01  -4.3147568e-01
   2.3792679e-01  -1.2085264e-01
   3.9497233e-01   4.0699212e-01
  -1.4883696e-01  -1.2023858e+00
  -3.2820967e-03  -9.8199469e-01
  -4.0104610e-01  -9.2154551e-01
   1.3001992e-01   2.6193751e-01
  -5.6577677e-02  -3.7470298e-01
  -2.3313084e-02  -4.0980592e-01
  -6.5496672e-01  -1.1604537e+00
  -4.3169465e-01  -9.3963843e-01
  -4.9531593e-01  -4.3543244e-01
  -2.9221201e-01  -2.5973795e-01
  -3.1871019e-01   5.1770181e-04
  -3.5323916e-01   7.1000375e-02
  -5.0994749e-01   3.3729311e-01
  -4.8854043e-01   2.6574547e-01
  -4.1457578e-01  -4.9149414e-02
  -1.2738408e-01  -1.8509057e-02
  -3.3361545e-01  -2.5867991e-01
   2.0247011e-01   3.5825044e-01
   6.2025720e-01  -2.2869363e+00
  -4.7756059e-01   6.9995623e-01
   1.1192765e+00  -2.4827731e+00
  -3.3933006e-01   2.9064676e-01
   1.4349079e+00  -2.8687992e+00
   1.9845809e-01  -2.0056979e-03
   7.9745473e-02   1.4565694e-01
   1.4509964e+00  -4.6468880e-01
   4.3575144e-01  -5.6713321e-01
   7.2417181e-01  -5.6940667e-01
   3.5526951e-02  -5.3517498e-01
   2.5188707e-01   1.3679306e-03
   2.5836010e-01  -2.0134995e-01
   2.3729005e-01  -4.4606128e-01
  -2.7567380e-01  -5.2982910e-01
   2.7154801e-01  -3.7212300e-01
  -6.2692569e-01  -2.1560670e+00
  -1.3393301e+00  -1.8352724e+00
   9.6277237e-02  -8.0818863e-01
  -3.6005059e-01  -4.5809492e-01
  -2.9125336e-01  -9.7318646e-01
  -3.9126192e-01  -1.9564741e+00
  -4.3557819e-01  -7.9217401e-01
  -4.1735497e-02  -6.8846521e-01
  -1.4416540e-01  -8.5273219e-02
   3.0266991e-01  -1.4817757e-01
   2.3142898e-01  -1.5915831e-01
   3.0687376e-01  -6.5573900e-01
   3.9662542e-01  -3.4054502e-01
  -1.0732275e-01   6.7528876e-02
   1.0468917e-01  -5.1366188e-01
   5.1647505e-01  -6.9278714e-01
   9.8161472e-02  -4.6974368e-01
  -2.5638984e-01  -9.0843163e-01
  -2.2131774e-01  -9.5494358e-01
   2.1654787e-02  -8.7819935e-01
  -1.1712773e-01  -6.7914771e-01
  -4.5848548e-01  -6.2492171e-01
  -1.9820739e-01  -1.2244784e+00
  -4.7556222e-01   3.2872310e-01
  -6.3797878e-01   4.2959874e-01
  -9.3345897e-01  -6.1986877e-01
   1.3803137e-01  -9.9818407e-02
  -2.4927371e-01   2.1128725e-01
   4.4240207e-01  -7.1544949e-01
   1.1622052e+00  -6.5027085e-01
  -5.7810483e-01  -7.9105700e-01
  -3.0891917e-01  -2.6671003e+00
  -6.9970969e-01  -3.1201279e+00
  -4.4471178e-01  -2.1520202e+00
  -1.3129771e-01  -2.1263537e+00
   5.2850312e-01  -1.6990717e+00
   1.0688061e+00  -1.6255399e+00
   3.1916670e-01  -2.3287887e+00
   3.2434001e-01  -8.5022145e-01
   5.5852331e-01  -7.9291867e-01
  -4.9718023e-01  -7.6486479e-01
  -3.6002655e-01  -6.8524097e-02
   6.1613270e-01  -1.1741374e-01
   1.4154830e-01  -5.4100715e-01
  -2.6750713e-01  -2.3974623e-01
  -8.1880419e-01  -1.0638365e+00
   8.0692263e-01  -9.4307662e-01
   3.9385833e-01  -3.0059406e-01
  -3.1582265e-01  -5.7615332e-01
   1.0813212e-01  -1.1437869e+00
  -1.1316223e-01  -1.0855901e+00
  -3.5842412e-02  -8.5441372e-01
  -4.2822041e-02  -7.3166356e-01
  -5.1005418e-01  -4.2298478e-01
  -2.3311073e-01   2.4419641e-01
   5.6921495e-01   1.0514935e-01
   1.0263657e+00  -1.1003695e+00
   1.4473262e+00  -8.3451413e-01
  -4.7619878e-02   1.0108757e+00
  -2.0729740e-01   8.7140690e-01
  -1.6098698e-01   6.7191324e-01
   3.7548989e-01  -1.1472986e+00
   6.3187949e-01  -1.4052324e-01
   1.9426835e-01  -1.5081420e+00
  -3.5790841e-01  -1.9975230e+00
  -1.1394595e+00  -2.4792301e+00
  -1.1211553e+00  -2.4855679e+00
  -8.2388735e-01  -1.5384648e+00
  -5.6626634e-01  -1.5203818e+00
   9.0157360e-02  -1.1650745e+00
   6.2447243e-01  -1.1057726e+00
  -1.5226242e-01  -1.7438518e+00
   1.8688418e-01  -2.4099962e+00
  -4.0979541e-01   1.4883949e+00
   2.8519456e-02   1.2285773e+00
  -6.5592829e-01   1.4667740e+00
   1.0529705e-01  -1.2597634e+00
   1.8833966e-01  -1.0037266e+00
  -3.8899819e-01   6.6606101e-01
   3.6194433e-01  -2.7496359e+00
   8.1719072e-01  -2.4610450e+00
   6.0490324e-01  -1.7078802e+00
   4.8687495e-01   1.4650399e-01
  -1.1766571e+00  -4.6335873e-01
  -4.2020559e-01   5.0224091e-01
   3.1372309e-01  -1.0348128e+00
   1.4479208e-01  -3.8328413e-01
  -4.6815523e-01  -1.1316938e+00
  -5.5734652e-01  -7.1866681e-01
  -8.2696240e-01  -1.2269860e+00
   4.5397547e-01   5.2179700e-01
  -1.8534136e-01  -4.2433590e-01
   3.1017106e-02  -1.5552644e+00
  -6.5286157e-02  -1.4139239e+00
  -2.7995534e-01  -2.0959178e+00
   4.7361161e-01  -9.1867498e-01
   2.3115780e-01  -2.1601911e-01
  -7.2134700e-02  -7.2430931e-01
   1.5796120e-01  -6.5981476e-01
   1.1074585e+00   3.7329952e-01
   3.2185294e-01  -1.9341391e-01
   4.5475557e-01   5.6207506e-01
   1.9459765e-01  -1.4190356e+00
  -7.6239206e-01  -1.9805452e+00
  -3.9684154e-01  -1.9371570e+00
  -9.3223706e-01  -2.0362613e+00
   1.4762426e-01  -1.4692547e+00
  -5.3120672e-01  -1.2122261e+00
  -1.0825711e-01  -1.1133693e+00
   4.6395520e-01  -1.2989966e+00
   8.0302984e-01  -8.8684610e-01
   3.4511905e-01  -2.5979204e-01
   5.2679763e-01   6.7877599e-01
   8.4605490e-01   2.9150177e-01
   7.5331558e-01  -4.1357843e-01
   3.1973275e-01   2.3808627e-01
  -5.6072465e-02  -2.6508498e-01
  -4.7045445e-01   6.9162333e-01
   3.2355092e-01   4.9685127e-01
  -7.3605187e-03  -1.6782978e+00
  -2.9420103e-01  -1.5058909e+00
  -2.3071793e-01  -1.5750900e+00
  -4.6010565e-01  -1.7324332e+00
  -5.7049780e-01  -3.1245957e-02
  -4.7127879e-01  -4.6183538e-01
  -2.4879302e-01  -8.6324114e-01
   4.0029880e-02  -7.2506824e-02
   2.0089032e-01  -1.2552851e+00
   2.9878580e-01  -8.5779613e-02
   1.5517236e-01   1.7254664e-01
   3.4062478e-02   2.7670009e-01
  -1.6035778e-01   8.3751752e-02
   4.7507842e-01  -1.9592039e-02
   4.7464342e-01   1.1563818e-01
   1.9319831e-01   8.5152011e-02
  -1.0652990e-01  -1.0667621e+00
   5.7372709e-02  -1.7181816e+00
  -2.2623504e-01  -1.8383979e+00
  -3.9009585e-01  -1.5513992e+00
   7.5510908e-02  -9.4729981e-01
  -7.0635818e-01   4.1250840e-01
  -1.6093964e-01  -7.2029428e-01
  -2.1419833e-01  -7.3305933e-01
  -2.7098511e-01  -1.0251099e+00
   1.7604969e-01  -1.0829817e+00
   7.3069325e-01  -1.0375989e+00
  -1.6239769e-01  -1.0508587e+00
  -3.4304972e-01  -2.4385525e-01
   1.8356857e-01  -4.8984767e-01
   2.2785999e-01  -1.1969996e+00
  -7.1871875e-01  -6.6319623e-01
   4.3067395e-01  -1.2063768e+00
   1.5634927e-01  -1.1785625e+00
   3.5175539e-01  -5.5215177e-01
   7.6695110e-01  -1.1182089e+00
   4.4979913e-01  -2.7278036e-01
  -6.0365612e-01  -8.0696667e-01
  -6.1758569e-01  -1.4921578e+00
  -7.4703267e-01  -1.9261282e+00
  -1.0274586e-02  -2.3766132e+00
  -5.0532026e-01  -8.2204260e-01
  -1.9517941e-01  -1.0632723e+00
   3.9326055e-01  -2.8912445e-01
   2.4510654e-01  -5.1491212e-01
  -3.6614229e-01  -5.4698751e-01
  -5.3757304e-01   5.1617764e-01
   8.7704349e-01   6.0228533e-01
  -7.0268052e-01  -1.6135899e+00
  -1.3133236e+00  -1.2199068e+00
   3.2906626e-02   7.7958137e-01
  -1.4811542e+00  -1.4024618e+00
   2.7522724e-01   3.0646754e-01
   1.2315572e+00   2.0262284e-01
   1.0067578e+00  -3.0517011e-01
   3.7140182e-01   9.2302188e-02
   6.6811212e-01  -6.8630443e-02
  -8.6490386e-01  -8.5995879e-01
  -5.9468208e-01  -9.9968683e-01
  -6.0335807e-01  -5.0207551e-01
   2.4528955e-01  -9.1406399e-01
   1.3173292e-01  -6.2814236e-01
   1.4382781e-02  -8.6965093e-01
   4.9090378e-01  -1.1889739e+00
   7.1265343e-01  -1.2516547e+00
  -1.4841901e-01  -1.5743870e-01
  -3.8256978e-01  -7.3150049e-01
  -5.9733671e-01  -4.0668026e-01
  -1.0067733e-01  -9.9624481e-01
  -2.1640067e-01  -3.0610778e-01
  -1.1938168e-01   2.5528726e-01
   4.0346873e-01  -8.2817979e-01
   7.7673960e-01  -1.1175022e+00
   8.5255838e-01  -7.1659223e-01
  -1.1150429e+00  -1.6286246e+00
  -3.0763354e-01  -1.7596917e+00
  -1.0573902e-01  -8.1332825e-01
   5.8128630e-01  -6.3009893e-01
   8.7695284e-01  -6.4084157e-01
   7.4958478e-01  -2.6846396e-01
   2.1223975e-01  -7.2946398e-01
   1.1924713e-01  -1.7009963e+00
   1.7827877e-01  -1.2972358e+00
  -8.9164097e-01  -1.1155101e+00
  -7.8217444e-01  -1.3206807e+00
  -3.3913773e-01  -1.3719323e+00
   3.5565723e-01  -6.9192432e-01
   4.8617113e-01  -1.1500596e+00
  -2.5131581e-01  -1.2878448e+00
   2.3326644e-01  -1.4209962e+00
  -1.7011334e-01  -4.7125665e-01
  -4.3914292e-01  -8.5574072e-01
   1.0017677e-01  -6.1053794e-01
   3.3764004e-01   2.5878721e-02
   2.1521026e-01  -6.5173708e-01
  -2.8035949e-01  -7.3550231e-01
   3.3059963e-01  -1.5194350e+00
  -1.0786322e-01  -1.1275272e+00
  -4.2125780e-01  -8.3521179e-01
  -4.8141322e-01  -1.2926196e+00
  -4.4080749e-01  -1.0830374e+00
  -5.7587418e-01  -7.6572275e-01
   3.9620204e-01  -1.9320534e+00
   2.1402564e-01  -7.3656479e-01
   4.9977692e-01  -2.1542124e-01
   8.2320035e-01  -1.6532289e+00
  -7.0427689e-01  -1.2755424e+00
   1.1897402e+00   2.4932916e-01
  -1.5489002e+00  -4.2706405e-01
   8.6128376e-01   5.2697168e-01
  -6.2986302e-01  -2.4599409e+00
   7.6982282e-01  -9.9560171e-01
   1.0200373e+00  -4.1138502e-03
   3.3881490e-01  -4.1535590e-02
   4.1147192e-01   2.3832995e-01
  -2.0230567e-01  -9.4034464e-02
  -1.0929467e+00  -1.5414325e+00
   8.8046885e-01  -8.7324406e-01
   2.8588664e-02   4.8761638e-01
  -4.4260585e-01  -8.0335260e-01
  -8.7933004e-01  -7.8638377e-01
  -5.4256000e-01  -9.8238718e-01
  -1.8329320e-02  -1.1219663e+00
   7.8472817e-01  -1.1392592e+00
  -8.0297291e-02  -1.0415260e+00
  -2.7420084e-01  -1.8868061e-01
   2.6906945e-01  -5.2685906e-01
   1.1654123e-01  -1.2380787e+00
  -8.4789867e-01  -5.9996988e-01
   2.7753346e-01  -1.2724356e+00
   1.7770011e-01  -1.2251741e+00
   2.8028757e-01  -6.1332112e-01
   4.8454839e-01  -1.2287729e+00
   1.8777977e-01  -3.5468502e-01
  -9.5971841e-01  -7.6311826e-01
  -9.0292490e-01  -1.4369948e+00
   1.2850301e+00   2.3164614e+00
  -2.3728879e-01  -2.3810080e+00
   5.4718622e-02  -9.0505105e-01
  -3.3081458e-01  -8.2201662e-01
  -5.1481941e-01  -7.6074989e-01
  -2.3955204e-01  -1.2145643e+00
   7.6889201e-02  -8.0786247e-01
   6.9470158e-02  -6.3193176e-01
   1.6591409e-01  -1.4273407e+00
   8.2369175e-01  -1.8037867e+00
   6.9469080e-01  -1.8222163e+00
  -9.1867217e-02  -1.9597523e+00
   3.5157434e-01  -1.3983784e+00
  -8.0043944e-01  -1.1488374e-01
  -2.2257417e-01  -1.4558176e+00
  -3.6882096e-02   7.8321266e-01
  -4.5986107e-01   2.5445354e-01
  -7.1188538e-01  -7.3518697e-01
  -4.9471181e-01  -3.6596951e-01
   3.8413563e-02   6.9247595e-01
  -6.0820889e-01  -9.3542389e-02
   6.2313746e-01  -5.4093516e-01
   4.5833319e-01  -5.6251658e-01
   5.4941892e-02  -1.9989067e-01
   1.0998411e+00   1.3517705e-01
   4.9567388e-01   6.3960723e-01
   6.7776880e-01   2.4056690e-01
   5.7096765e-01  -4.9624040e-01
   2.4052456e-01   1.4466263e-01
  -7.3301469e-02  -2.9486701e-01
  -4.4002057e-01   6.3528973e-01
   1.2284733e-02  -1.5721415e-01
   4.5547823e-01   4.5258639e-01
  -1.2468468e-01  -1.7559499e+00
  -3.2128533e-01  -1.5533636e+00
  -3.1602216e-01  -1.5658075e+00
  -3.9474007e-01  -1.7250326e+00
  -4.0943928e-01  -1.0241232e-01
  -3.0813591e-01  -4.8035233e-01
  -2.2160669e-01  -9.1785242e-01
   1.5653832e-01  -1.1132529e-01
   4.8432851e-01   2.6022413e-01
   2.5424345e-01  -7.5094009e-01
  -1.0540206e+00  -3.7744760e-01
   4.4957797e-01  -9.4364204e-01
  -6.2057158e-01   3.5698524e-01
   5.4951467e-01   1.7384788e-01
  -6.3072384e-02  -3.0812668e-01
  -8.4834150e-01  -8.4181413e-01
  -8.7165106e-01  -1.5119577e+00
  -5.2707714e-01  -6.1255076e-01
  -5.5288018e-02   7.6726991e-02
   3.3171181e-01   1.1491350e+00
  -4.6010029e-01  -1.4198897e+00
  -1.5437370e-01  -1.3582414e-01
   1.4350547e-01   6.3077310e-01
  -4.1658756e-01  -1.5880867e+00
   6.5558767e-01   2.4466887e-01
   4.0967697e-02  -9.4622002e-01
   9.8369450e-02  -1.9222818e-02
   5.6197459e-01  -3.0298553e-02
   8.9068008e-01   7.8418643e-01
   6.1062249e-01   1.0029123e-01
   5.3994206e-01  -1.1448281e+00
  -6.4212097e-02  -1.4928197e-01
  -2.9725734e-01   1.3103796e-01
  -2.7027108e-01   6.9497125e-01
  -5.3381880e-01  -5.3900025e-02
   1.0911428e-01   2.6249315e-01
  -6.3754035e-02   6.9490815e-02
  -2.0040217e-01  -2.3067204e-01
   1.4445253e-01  -1.0070462e+00
   6.8293753e-01  -1.6318157e+00
   5.4347764e-01  -1.8306577e+00
   4.5972585e-01  -1.3039192e+00
   2.7181710e-01  -9.3191481e-01
  -1.3036219e+00  -2.1055793e-01
   2.2864287e-02  -5.8560346e-01
  -4.0993876e-02  -8.0460134e-01
   1.6687983e-02  -2.0548972e-01
   7.8474422e-01  -3.2485005e-01
  -3.0232048e-01   3.3741255e-01
   4.5958719e-01  -1.3230594e-01
   3.7373810e-01  -4.6954288e-01
   5.0854683e-01  -9.2548800e-01
   5.8396143e-01  -6.0651473e-01
   3.6327997e-01   4.1068676e-01
  -7.1126647e-02  -4.9294039e-01
  -4.6065385e-01  -1.4150302e-01
  -1.2794501e+00  -8.9484415e-01
   8.8560124e-01   1.1346957e+00
   5.0607673e-01  -9.3176408e-01
  -3.9306733e-01  -9.9661469e-02
  -7.2244946e-01  -6.5105698e-01
  -1.2531558e+00  -7.7936752e-01
  -8.9844152e-02  -1.3454161e+00
  -6.1877399e-01  -8.6527535e-01
  -5.4776409e-01  -3.4933618e-01
   1.8343924e-01  -8.9186410e-01
   3.9081600e-02  -5.7492034e-01
  -5.5305928e-02  -8.4233231e-01
   4.1487739e-01  -1.1789328e+00
   6.4052495e-01  -1.3178635e+00
  -7.5566002e-02  -5.0224404e-02
  -4.2872961e-01  -6.7627733e-01
  -6.4925232e-01  -4.2525449e-01
  -1.8422436e-01  -9.6745137e-01
  -2.2370534e-01  -2.4521910e-01
  -2.6753460e-01   1.7827642e-01
   3.7052062e-01  -8.5070273e-01
   6.9225676e-01  -1.1314162e+00
   7.9999983e-01  -7.2906243e-01
   3.5752582e-01  -6.6440066e-01
   3.9949512e-01   7.2650986e-02
   6.0479314e-02  -5.1572496e-01
  -6.9616755e-02  -2.0505730e-01
   2.9708828e-01  -5.3667296e-01
  -2.3909003e-02  -1.3180497e-01
   3.4494106e-01  -9.0198925e-01
   4.2043149e-01  -1.7591508e-01
  -4.9441379e-02  -5.3635425e-01
  -4.0142750e-01  -7.0267122e-01
  -9.2316546e-02  -8.3301996e-01
   3.1284653e-01  -4.0225191e-01
   1.7642444e-01  -1.0885749e+00
  -5.7049541e-01  -1.2308535e+00
  -1.1620255e+00  -1.6331807e+00
   4.4147738e-01  -4.6519329e-02
  -6.8802399e-01  -9.3951605e-01
  -1.0936938e+00  -1.1463911e+00
  -1.7816932e-03  -7.9484922e-01
   8.3858598e-02  -3.8760022e-01
  -2.0554368e-01  -3.9712306e-01
   2.6725269e-01   6.7130872e-02
   3.9976758e-01  -4.2120092e-01
   7.9668690e-01  -1.8045698e-01
  -1.5785603e+00  -1.5367831e-01
  -7.8933774e-01   4.1418300e-01
  -1.0659415e-01  -1.8364042e-01
  -6.4269387e-01   9.1873908e-02
  -8.9554619e-01   3.1427287e-01
  -8.7506964e-01  -1.0191280e-01
   7.0517837e-01  -5.0865973e-01
  -3.0169259e-02   6.4229688e-02
   5.1462493e-01  -1.3574238e-01
   6.6986332e-01  -6.3464924e-01
  -1.0369091e-01   4.0929314e-03
   1.1718072e+00  -8.7378593e-01
   8.0998749e-01  -8.8285303e-01
   5.0732865e-01  -6.8327944e-01
   6.4287216e-01  -1.0754915e+00
   5.4366018e-01  -5.1315538e-02
   1.1492807e-01  -4.8029308e-01
   2.4321549e-01  -2.9921462e-01
  -6.2292836e-02  -6.2475135e-01
  -4.4454634e-01  -7.9538699e-01
  -1.1238430e-01  -1.0349232e+00
   1.7983793e-01  -9.1079065e-01
  -6.6668399e-01  -8.7614577e-01
   1.0082357e-02  -6.5269382e-01
   4.8516294e-01  -6.8743526e-01
   4.9286559e-01  -2.3238757e-01
  -6.4541965e-01   3.6615875e-01
  -1.3842544e-01   3.3008476e-01
  -7.1153885e-01  -1.5315753e+00
  -1.4260737e-01  -9.9146095e-01
  -3.4030058e-01  -1.1948054e+00
  -3.0033992e-01  -6.4214903e-01
  -2.2256045e-01  -4.5565233e-01
   5.5551765e-01  -3.2752534e-01
  -2.1629123e-01  -9.1821210e-01
  -2.9971642e-01  -6.0536663e-01
   3.3314122e-01  -8.7511710e-01
   3.7746085e-03  -1.3590814e+00
  -1.2495685e-01  -1.8774582e+00
  -5.1239820e-01  -6.7663918e-01
   1.7624870e-01  -8.1785278e-01
   6.3036129e-01  -3.6427638e-01
   8.4936886e-01  -5.7043631e-01
   3.2229753e-01  -1.4556910e+00
   3.8884920e-01  -6.2164029e-01
  -1.3288690e-01  -1.1658603e+00
  -8.7617865e-02  -9.1911455e-01
  -5.4551525e-01  -1.1953389e+00
   6.6307161e-01  -6.0574359e-01
  -2.6770411e-01   5.1708340e-01
  -3.2439146e-01   1.8089640e-01
  -3.7967021e-01   1.0992268e-01
   4.7108648e-02  -2.1524960e-01
  -1.7076204e-01  -1.7206850e-01
  -3.3145184e-01   3.4558884e-01
   8.0737155e-01  -4.3643472e-01
  -4.8624984e-01   1.3993612e+00
   8.1984851e-01  -2.3978710e-01
   5.2939581e-01   1.3652253e-01
   1.5092232e+00   4.0291994e-01
   2.7503166e-01   1.0340271e+00
  -2.0649018e-01   1.0835942e+00
  -3.1999878e-01   1.4404530e+00
  -9.7867228e-01  -2.8272241e-02
   1.2707128e-01  -1.0435388e-01
  -1.1078663e-02  -8.1647894e-01
  -8.9996631e-03  -1.3944297e+00
  -6.6535848e-01  -1.8678189e+00
  -6.4326462e-01  -1.1011317e+00
  -3.7525624e-01  -1.1275658e+00
   1.7267107e-01  -1.7574802e+00
   1.9574097e-01  -1.3862169e+00
   3.9998488e-01  -1.1283301e+00
   3.0560119e-03  -1.3479397e+00
   2.4824368e-01  -1.2752901e+00
   5.2780263e-01  -3.4516374e-01
   7.3089360e-01  -1.2341714e+00
   1.1141193e+00  -9.0923651e-01
   2.9959677e-01   3.3851079e-01
  -7.0715452e-01  -1.3395887e+00
   3.3793365e-01  -9.4377767e-01
  -7.5813073e-01  -1.2442434e+00
   1.6470338e-01  -1.3885250e+00
  -1.8046327e-02  -1.5134980e+00
  -4.0183345e-02  -1.4802170e+00
   8.1658780e-02  -9.3951576e-01
  -3.7886678e-01  -7.3961584e-01
  -2.7348014e-01  -9.7153879e-01
  -1.2516745e-01  -6.7446331e-01
  -1.2069785e+00  -6.1049619e-01
   5.5962602e-01  -4.0075440e-01
   1.7465207e-01   7.3717644e-02
   5.5224882e-01  -3.1888612e-01
   5.4290084e-01  -1.3758749e-01
   7.7596526e-01   5.5835396e-01
   2.5133566e-01  -1.7376141e-02
   1.8817055e-01  -4.5412485e-01
   2.9369777e-01  -2.8034200e-01
  -7.6510338e-01  -3.1195880e-01
   1.9693157e-01  -7.9676168e-02
  -3.3255462e-01  -5.1596690e-01
  -1.0095202e+00  -5.4311734e-01
  -5.8486860e-01  -5.8921325e-01
  -4.6495872e-01  -9.3178634e-02
  -3.7852307e-01  -3.2247606e-01
   5.7179090e-01  -1.2947355e+00
  -1.0183541e-01  -1.3649696e+00
   3.2520703e-01  -1.2278500e+00
   7.0787228e-01  -4.6474156e-02
   8.5489337e-01  -3.5091778e-01
   4.2096493e-01  -7.3825727e-01
  -3.3833427e-01  -7.5473886e-01
   2.0632338e-01  -4.4318271e-01
   5.1072790e-02  -1.3660477e+00
  -1.6849607e-01  -8.0949024e-01
   3.6781612e-01  -1.7184607e+00
  -2.1816774e-02  -1.4647199e+00
  -6.5235167e-02  -5.1148322e-01
  -3.7221784e-01  -7.1909442e-01
  -7.6193033e-01  -6.8912065e-01
  -1.0883818e+00  -5.4411770e-01
  -5.8769318e-01  -5.1728844e-01
  -4.8659024e-01  -7.6575383e-01
  -9.2122415e-02  -1.3909814e+00
  -7.2902219e-01  -1.3827012e+00
  -9.5626443e-02  -9.9773747e-01
   1.9884424e-01  -7.6472878e-01
   5.4509539e-01  -2.6444307e-01
  -1.0479795e+00  -4.4813204e-01
  -3.7878573e-01  -3.9452596e-01
   5.6006699e-01  -6.9222556e-01
   1.1263030e+00  -6.3325732e-01
   5.5132891e-01  -1.2245840e+00
   3.9324574e-01  -1.0197096e+00
  -1.2661463e-01  -8.8065584e-01
  -4.1814313e-01  -4.9791538e-01
  -1.4380122e+00  -8.2122264e-01
  -5.8846652e-01   2.5509440e-01
  -1.8277112e+00   3.8327204e-02
  -3.4413984e-01  -8.8832258e-01
  -1.2668492e+00  -8.1221798e-01
  -8.5657653e-02  -9.1823212e-01
   4.1172417e-01  -8.6956861e-03
   4.6661123e-01  -6.6462908e-01
  -6.6639624e-02  -1.0731854e+00
   5.3814168e-01   6.3255272e-02
  -1.2329235e+00  -2.1881666e-01
   2.9282292e-01   3.1448209e-01
   2.0517573e+00   1.5447386e+00
   7.4895553e-01  -1.1404195e+00
   4.2247216e-01  -6.8088444e-01
   1.9179149e+00   1.9879709e+00
  -2.5833671e-01  -8.4049223e-01
  -1.2824558e-01  -1.2113349e+00
   1.5173777e-01  -9.1819748e-01
  -2.0790763e-01  -6.4742604e-01
   1.3877718e-01  -8.4923970e-01
  -9.9317844e-01  -1.0566619e+00
  -5.1994184e-01  -1.5723075e-01
   1.5514553e-01  -1.1100314e+00
  -4.2980609e-01   2.3248643e-01
  -8.9579111e-02   1.5306620e-02
  -2.9629973e-02  -9.1684731e-01
  -2.4651340e-01  -1.1486040e+00
   4.5889647e-01  -1.2531765e+00
   9.0560566e-01  -9.7482532e-01
   4.5595199e-01  -6.8876998e-01
   6.3702416e-01  -1.3929620e+00
   8.3549305e-01  -1.6243971e+00
   1.0012988e+00  -1.1057856e+00
   8.6041298e-01  -1.0330066e+00
  -2.2870869e-01  -5.0235459e-01
   1.1241959e+00  -7.9048781e-01
  -2.3851232e-01   7.4557401e-02
  -7.2681305e-01  -5.7648091e-01
  -1.0751141e+00  -8.1061475e-01
   3.2376481e-02  -1.7925258e+00
   1.6428333e-01  -2.0257910e+00
  -5.9192286e-01  -1.1556423e+00
   9.3367078e-02  -1.2764169e+00
  -2.7292595e-01  -8.5485409e-01
  -1.8547577e-01  -1.2345387e+00
   7.5105132e-02  -1.0288562e+00
  -8.6705998e-01  -5.3080226e-01
  -7.1555608e-01   5.5782993e-01
  -4.6924984e-01   9.8450848e-01
  -7.4354478e-01  -7.6482647e-01
  -4.4392598e-01  -2.7434357e-01
  -1.0889868e-01   5.4856849e-02
   2.7610790e-03  -3.6485130e-01
  -1.0442289e+00   5.5589610e-01
  -2.7457234e-01  -1.4915420e-01
  -1.1141343e-01  -2.1692891e-01
   4.3393371e-01  -7.4601321e-01
   7.0605543e-01  -1.1782752e+00
   7.9691468e-01  -7.7628059e-01
  -1.6372839e-01  -1.6740774e-01
  -2.3790274e-01  -5.3271440e-01
   1.5135790e-01  -1.1705897e+00
   1.5706580e+00  -1.8545585e+00
   6.5134031e-01  -9.7811522e-01
  -6.6470773e-01  -4.7924537e-01
  -5.7434126e-01  -6.0218639e-01
   8.6020122e-02   7.8043515e-01
  -1.0217178e-01  -1.8096938e-01
  -1.6862933e-01  -9.0726329e-01
   6.0791292e-02   1.6359026e+00
  -7.5125062e-01   1.9018230e-01
  -2.9661661e-01  -9.7307131e-01
   1.5121610e+00  -1.5335943e+00
  -9.5060310e-02  -1.4852899e+00
   4.8932297e-01  -1.5998089e+00
   9.8024077e-01  -1.7276886e+00
   8.9919904e-01  -1.6005861e+00
  -3.3885430e-01   7.6663785e-01
  -2.1583909e-02  -1.5757429e+00
   9.6092797e-01  -2.0744048e+00
  -1.9754473e+00   1.7879118e+00
  -3.8378199e-01   6.5746777e-02
  -7.8707634e-01  -1.0382693e+00
  -4.6930509e-01  -2.8892703e-01
  -3.2764369e-01  -7.8939657e-01
   7.1383592e-01  -4.4908639e-01
  -4.8829393e-01  -3.9219710e-01
  -9.8149638e-02  -1.0971157e+00
   1.5233038e+00   3.1378660e-02
   1.6493906e-01  -1.1248732e+00
   2.4121763e-01   4.7624983e-01
   1.3685728e-01  -4.9742966e-01
   1.4829405e-01  -4.9367882e-01
   6.2334493e-01  -1.0984337e-01
  -9.9754203e-01  -9.0030147e-01
   4.2844883e-01  -1.1199653e+00
   4.9557057e-03  -8.0016015e-01
   2.5729773e-01  -9.3831164e-01
  -5.8472051e-01  -5.9109693e-01
  -2.1611840e-01  -3.7323382e-01
  -5.3090251e-01  -4.0732960e-01
  -6.7373315e-01  -6.3995042e-01
   2.1968610e+00  -1.4374433e+00
  -1.5633950e+00   8.9558626e-02
   1.7507039e+00  -1.5545565e+00
  -1.3836668e+00   1.0759886e-01
  -1.0419164e+00   3.9610515e-01
   2.5650223e+00  -2.1859615e+00
  -8.9185180e-01  -3.6551977e-01
  -7.5607037e-02   1.0868683e-01
   2.1820599e-01  -6.8902631e-02
  -4.5958383e-01   2.0049403e-01
  -2.5838619e-01   1.8943314e-01
  -8.6875179e-01   5.5927782e-01
  -3.0126534e-01   5.7355545e-01
   3.1945296e-01   4.4908531e-01
   2.7038184e-01   4.3305660e-01
  -4.0453543e-01   3.2870080e-01
   2.2049975e-01   5.0836799e-02
   1.5303841e-01   1.6254709e-01
  -5.3442176e-02  -2.6592916e-01
   3.5651503e-01   2.6555714e-02
  -9.5769276e-02  -8.9528855e-01
   3.4185317e-01  -1.5089893e-01
   2.2311071e-01  -5.6559325e-01
  -8.4979829e-02  -1.2235544e+00
   2.2449118e-01  -9.5138965e-01
  -2.2428275e-01  -4.1617887e-01
   1.8206974e-01  -6.8217016e-01
  -1.9009428e-01  -2.7028255e+00
   1.2286004e-03  -2.5453417e+00
   1.7699909e-01  -2.1120965e+00
   4.4549349e-01  -3.6459544e-01
   3.2619275e-01  -1.4604088e+00
  -5.7711421e-02  -1.4443644e+00
  -3.2465125e-01  -1.7815571e+00
  -2.3336185e-01  -1.9510839e+00
  -6.6180185e-01  -1.9918084e+00
   3.0050519e-01  -1.2452917e+00
   1.5907594e-01  -1.5576958e+00
   4.6386979e-02  -1.9561090e+00
   1.1738607e-02  -1.8074861e+00
  -8.6896645e-01   1.8743387e-01
  -1.3641372e+00  -5.0434375e-01
  -1.3639185e+00  -6.6796733e-02
  -5.8530687e-01  -1.6224853e-01
  -3.9878337e-01   4.0419347e-01
   7.0466971e-02  -4.3609794e-01
   5.3736188e-01  -7.6485933e-01
   5.2427179e-02  -7.9112539e-01
   4.5170007e-01  -1.2462480e+00
  -8.1635463e-02  -1.3443442e+00
   8.1401964e-01  -1.4435790e+00
   5.5994365e-01  -1.0157789e+00
   7.5272181e-01  -3.6835507e-01
   3.5331383e-01  -1.2221575e+00
   7.0650492e-01  -3.1929993e-01
   3.6428785e-01  -9.2961733e-01
  -1.7232190e-01  -5.5925047e-01
  -1.5568292e-01  -1.0713833e+00
   3.8800514e-01  -1.3082588e+00
   2.2948177e-01  -1.2400607e+00
   3.5285401e-01  -1.0838499e+00
  -2.2188748e-01  -8.9176085e-01
  -8.5347652e-02  -1.1615274e+00
  -6.0541671e-01  -9.6096158e-01
   8.1267418e-01  -8.4530133e-01
  -4.3366647e-01  -8.3089528e-01
   1.2892468e-01  -1.3381288e-01
   6.8304674e-01   5.6830476e-01
  -4.3449592e-01  -1.0943163e+00
  -4.8616747e-01  -3.2100655e-01
  -3.4396766e-01  -4.1529489e-01
  -4.9560484e-01  -7.2681732e-01
  -5.2584486e-01  -6.4837156e-01
  -6.9200947e-01  -1.0233313e+00
   2.6986273e-01  -6.6996783e-01
  -9.8530648e-01  -7.2182514e-01
  -4.1613013e-01  -5.2741539e-01
  -4.2197799e-01  -9.7281088e-02
  -2.7203556e-01  -6.4205526e-01
   2.9512818e-01  -1.5118930e+00
   6.9196695e-01  -2.1546739e+00
   8.0132069e-01  -2.7246238e+00
   8.5472105e-01  -3.0829946e+00
   1.2398774e+00  -1.9831256e+00
  -9.3074264e-01  -1.3218679e+00
   8.3565830e-01  -7.1836397e-01
   2.8279556e-01  -7.5419247e-01
   2.9927320e-01  -8.0118601e-01
   5.4305091e-01  -7.0824243e-01
  -1.4577364e-01  -1.6335778e-01
   1.5707904e+00   7.9524290e-01
  -7.6544287e-01  -1.3130146e+00
  -5.8446198e-01  -1.1612615e+00
  -5.1590089e-01  -6.8801000e-02
  -5.8924638e-01  -9.0869329e-02
  -2.1577754e-01  -1.0593641e+00
   1.2526562e-01  -7.0964638e-01
  -6.7943395e-01  -3.7690973e-01
  -5.0164688e-01  -2.5647822e-01
  -6.7818122e-01  -8.3299602e-01
  -1.6292144e-01   4.6256639e-01
   2.5705549e-01  -3.4628202e-01
   1.2940862e-01  -4.6467330e-01
   4.0688138e-01  -7.7437326e-01
  -9.8738355e-03  -1.4661610e-01
  -4.1639543e-01  -9.5958470e-02
   1.0320673e-02  -2.9586091e-01
  -2.6048828e-01   7.5640880e-01
   1.3245648e+00  -9.0729722e-01
   6.7122193e-01  -7.8497450e-01
  -8.2629779e-01  -1.3197386e-01
  -8.6576849e-01  -4.7600109e-01
  -1.0401410e+00  -2.5639932e-01
  -3.7904820e-01  -4.6606981e-01
  -9.5459213e-02  -3.2854847e-01
  -8.2982885e-01   1.2989333e-01
   2.3687848e-01  -8.3504272e-01
   5.9268126e-01  -1.2121090e+00
  -5.3489052e-02  -2.9230435e-01
  -8.1905384e-01  -8.0982850e-02
   1.2985938e-01  -4.8586441e-01
   1.0131656e+00  -6.1821614e-01
   1.5554290e+00  -1.3676002e+00
   1.3810727e+00  -1.4230863e+00
  -2.7524786e-01   4.1996796e-01
  -1.9364752e-01  -4.2206893e-01
  -3.4515864e-01  -7.2205731e-01
  -9.1842387e-02  -3.5209924e-01
   3.4744619e-01  -3.8466841e-01
  -2.1494819e-01   2.2160071e-01
  -5.7731198e-01   4.9766176e-01
   7.4540876e-02  -3.2969938e-01
   2.1907757e-01  -4.0465080e-01
  -1.0487429e+00   2.6842231e-01
   9.2822543e-01  -1.6945041e+00
  -1.0149631e+00   3.5510961e-01
   2.5763064e-01  -5.9632231e-01
   2.1985964e-02  -6.2907939e-01
   3.6286559e-01  -1.4932554e+00
   6.5588089e-01  -1.2951189e+00
   8.9420939e-01  -1.4040155e+00
  -4.1353218e-01   4.1611737e-01
  -4.6871609e-01   1.3925207e+00
   2.6132937e-02   1.1032783e+00
   3.2145968e-01  -2.5217568e-01
   8.8690344e-02   1.1463645e-01
  -3.0110611e-01  -1.6142270e+00
   3.5422408e-01  -4.9663498e-02
   2.8096635e-01  -1.6309030e+00
  -6.6679229e-02  -9.2733942e-01
  -3.1550550e-01  -1.6816423e+00
  -2.0880477e-01  -2.7853990e+00
   2.4426489e-01  -2.1233068e+00
   2.2037993e-01  -2.1335881e+00
   2.8877892e-01  -1.3642776e+00
  -5.0553248e-02  -1.1656509e+00
   1.0392435e+00   3.6487220e-01
  -8.7126360e-02  -5.7340763e-01
  -3.8615682e-01   4.7345728e-01
   1.3397076e-01  -5.4018301e-01
  -5.8606331e-02  -1.1723627e-01
   3.7994189e-01   1.4042083e+00
  -2.4967221e-01  -1.3291001e+00
  -1.3466597e-01  -1.9059252e+00
  -2.9689954e-01  -1.3870924e+00
   1.9875793e-02  -4.5687822e-01
  -1.1196680e-01  -7.5811788e-01
  -2.4793795e-01  -4.2727115e-01
  -1.4153924e-01   9.8822940e-01
  -1.2078090e+00   5.0589389e-01
   1.4848332e-01   8.9865683e-01
   3.3174162e-01   7.5165284e-01
  -9.1446474e-02   6.4257705e-01
   7.5384704e-01  -1.0149072e+00
  -1.0810420e+00   2.6955737e-01
   4.6129185e-01  -6.1172396e-01
   6.7003692e-01  -1.2105459e+00
  -5.3334433e-01  -7.8900964e-01
   1.3690039e-01  -1.3481333e+00
   7.1111315e-01  -1.3430356e+00
   2.1582403e-01  -1.1828288e+00
  -8.3368559e-01  -1.1915168e+00
   1.2410488e-02  -3.8680430e-01
   4.4721790e-01  -8.7039275e-01
  -1.1152144e+00   7.1847870e-01
  -1.2843933e+00   4.5025392e-02
  -1.7149678e+00   3.1941743e-01
  -6.5516473e-02  -8.7714365e-01
  -1.3660763e-01  -7.0662712e-01
  -8.7840495e-01   3.9058825e-01
   1.6762159e+00  -6.1902030e-01
  -3.1256254e-01  -6.4353625e-01
   1.5820967e+00  -1.2335334e+00
  -7.2157595e-01  -5.8329386e-02
  -1.3520946e+00  -6.4760432e-02
  -1.3438111e+00  -2.1673446e-01
  -1.0217669e+00   3.0652033e-03
   2.0295134e+00  -1.2854048e+00
   8.9336591e-01  -6.9492406e-01
   1.9042967e+00  -1.4754600e+00
   1.8614271e+00  -1.5417650e+00
  -1.4077270e-01  -1.6668706e+00
   1.8155381e-01  -1.5462682e+00
   2.6690069e-01  -1.6719968e+00
   2.3944408e-01  -1.6073155e+00
  -7.6427100e-01   1.0761921e+00
   1.0578978e+00  -9.1955734e-01
  -1.0962989e-01  -1.1302845e+00
  -8.3709356e-01  -1.0979423e+00
  -3.2535357e-01  -1.4601524e+00
  -8.1549550e-01   2.1017840e+00
  -1.7095553e-01  -1.6648889e+00
  -2.8467172e-01  -2.4454634e+00
   1.0399592e+00  -2.4853179e+00
  -1.4105987e-01   9.8436134e-01
  -1.0547461e-01   6.4488745e-01
   9.0902235e-01  -1.6449492e+00
  -7.6047112e-01  -2.7031073e-01
   6.3211967e-01   5.2658116e-02
  -2.1922086e-01  -6.0664248e-01
  -4.2506241e-01  -6.3959541e-02
  -5.5785459e-01   4.0991654e-01
   4.9826100e-01  -1.5632118e-01
  -5.7430867e-01  -8.9838175e-02
   1.0240638e+00   1.2026643e-01
  -5.5732255e-01  -3.4764892e-01
   8.2727285e-03  -5.5320984e-01
   4.0345552e-01  -5.7233903e-01
   3.2837789e-01  -7.0033279e-01
  -4.6113574e-01  -1.6837623e-01
  -4.8338887e-01  -5.3973639e-01
   2.5924081e-01  -4.6245130e-01
   8.8497335e-01  -1.7081437e+00
  -2.1191205e-01  -4.1290720e-01
  -1.8905862e-01  -8.7594522e-01
   3.7070510e-01  -6.4639014e-01
   2.4120889e-01  -1.1174715e+00
   3.0156169e-01  -9.7072815e-01
  -2.6529106e-01  -7.9482751e-01
  -1.2275142e-01  -1.0768297e+00
  -6.4244430e-01  -8.3419794e-01
   7.7303944e-01  -7.4528584e-01
   1.1690290e-01  -1.4211571e+00
   8.2523451e-02  -4.9243165e-02
   2.8049745e-01  -7.4935503e-01
   6.8221982e-01   8.3347083e-01
  -4.7335022e-01  -1.0339938e+00
  -4.0868838e-01   1.1271156e-01
  -5.3516269e-01  -1.6357644e-01
   1.4276060e-01   3.8790701e-01
   7.8105600e-01   2.1914283e-01
  -1.0017919e-01   3.7721469e-01
   1.7769246e-01  -7.4970061e-01
  -8.4500914e-01   4.5376489e-01
  -4.7132527e-01  -1.9995271e-01
  -5.7221079e-01  -8.6643518e-02
  -6.4433717e-01  -4.6985633e-02
   5.0697001e-01  -8.0993539e-01
   1.0245825e+00  -4.6290776e-01
  -4.3482671e-01  -4.7885495e-01
  -7.9472164e-02  -1.0950491e+00
  -3.9844494e-01  -8.1775696e-01
  -4.0208162e-01  -2.2045237e-01
  -1.8260974e-01  -1.1125877e+00
   5.3672844e-01  -2.9006627e-01
   3.7408067e-01  -6.0363254e-01
  -4.9338338e-01  -5.2394323e-02
  -1.9963380e-01  -5.9457697e-01
  -2.6424256e-01  -6.8601480e-01
  -1.7279915e-01  -9.8997101e-01
   1.6258379e-01   4.6138856e-01
   1.1232877e+00   2.0363985e+00
   5.8511547e-01  -6.5999163e-01
   1.4995658e-01  -6.2211092e-01
  -3.0425856e-01   7.0791258e-01
  -2.2550340e-01   4.3196822e-01
   2.4956379e-01  -9.4579224e-01
   4.1289462e-01  -8.0588585e-01
  -7.6843527e-01  -1.9413847e-01
   7.5820012e-01   1.3593255e-01
   1.5444463e-01   4.1236307e-01
  -4.8900249e-03   4.2525339e-02
  -5.7627446e-01  -4.5613168e-01
  -6.8829395e-03  -1.2106305e+00
   3.2144825e-01  -1.3453420e+00
   5.0725092e-01  -2.6871861e-01
   1.1491833e+00  -9.1779764e-01
   1.5284271e-01   5.1283174e-01
  -8.0542355e-01  -1.0707598e+00
   1.9477317e-01  -8.0820102e-01
  -4.2321114e-01  -1.3342863e+00
  -3.6310057e-02  -1.2303865e+00
   1.5415434e-01  -1.6458940e+00
   2.0372667e-01  -1.6633829e+00
   7.0032640e-02  -8.6324674e-01
  -2.2052037e-01  -6.8964544e-01
  -2.0935460e-01  -4.1576296e-02
  -8.5156616e-02  -5.6649028e-01
  -9.6655273e-01  -4.5297525e-01
   3.7040883e-01  -2.7428092e-01
  -5.1378179e-01  -1.9386970e+00
   1.1102135e-01  -1.5863572e+00
  -6.4924040e-01  -2.0775779e+00
   2.8053121e-01  -1.3700936e+00
   1.6960800e-01  -1.6355315e+00
   1.7651032e-01  -1.9311429e+00
   5.4942476e-02  -1.8625569e+00
  -1.3696490e+00  -1.2625284e-01
  -1.0136771e+00  -1.2062953e+00
  -1.4469517e+00  -1.1099868e+00
   5.0246768e-01  -2.6375188e-01
   1.2283597e+00  -1.1951462e-01
   5.4242715e-01   2.2599867e-01
  -7.9706205e-01   4.4191440e-02
   2.3540854e+00  -1.2313543e+00
   2.6369325e-01  -1.0681663e+00
  -6.6053540e-01  -4.3935908e-01
  -3.6714236e-01  -9.9888472e-01
  -8.1053694e-01  -5.8725538e-01
   9.3364441e-02   5.3203009e-01
  -1.0700498e+00  -9.1503174e-01
   4.1080381e-01  -5.8094377e-01
   1.5394726e+00  -5.1128701e-01
  -5.8135144e-01  -1.3400587e+00
  -2.7144560e-01  -1.4171089e+00
   1.4368670e+00  -5.2827107e-01
  -3.2072636e-01  -7.1761667e-02
   9.8069620e-01  -1.2494039e+00
  -3.3548783e-01   4.4420323e-01
  -3.0762157e-01   5.8314497e-01
   2.5912594e-01  -2.5120703e-01
   2.2101660e-01  -1.4547742e+00
  -2.6490405e-01  -1.5456421e+00
   1.6789544e-01  -1.5746549e+00
  -1.7303721e-01  -8.5770800e-01
  -4.5574440e-01  -1.5913062e+00
  -2.1023714e-01  -2.5478495e+00
   4.6747793e-02  -2.1008696e+00
   3.1453717e-02  -2.0769749e+00
   2.8463926e-01  -1.3306882e+00
   9.3044041e-02  -1.0239326e+00
  -1.7427207e-01  -3.7144247e-02
  -4.1167245e-02   6.8011031e-03
  -3.6482139e-01   5.1789236e-01
   3.9470686e-02  -1.5974778e-01
   4.8187805e-02  -6.3227826e-01
   4.4919096e-01  -1.0419988e+00
  -3.1479027e-01  -2.0930145e-01
  -4.9870824e-01  -6.8959701e-01
   3.7544587e-01  -2.3273553e-01
   2.9369341e-01  -5.1952698e-01
   3.2864151e-01  -4.4650420e-01
  -1.1897888e-01  -2.3115913e-01
  -2.1892146e-02  -3.5843890e-01
  -1.4370070e-02  -1.1817336e+00
   9.2889950e-02  -1.1196213e+00
   9.1377894e-01  -6.1738408e-01
   6.8831889e-01  -1.3849627e+00
   1.0984887e+00  -1.1047786e+00
   1.1308416e+00  -1.3192925e-01
  -5.8027008e-01  -1.1477985e+00
  -5.7902294e-01  -5.3454505e-01
  -9.3432965e-01  -6.8204147e-01
   1.8851537e-01  -1.4403105e+00
  -3.3541778e-01  -1.1442716e+00
  -3.6285567e-01  -1.0175729e+00
  -3.5893778e-01  -4.9149819e-01
  -1.6128541e-01  -5.2756473e-01
  -1.0010826e-01  -8.8623698e-01
   1.3851056e-01  -6.5536436e-01
  -8.2474632e-01  -1.7612931e-01
   8.0620304e-02   1.2251857e-01
  -1.6924487e-01  -3.8153459e-01
  -4.6119069e-01  -6.0948318e-01
  -7.9032658e-02  -4.1520648e-01
   2.9733637e-01  -1.0665693e+00
   8.7012727e-02   2.5251545e-01
  -1.5332267e-01   2.9589059e-01
   1.1504559e-01  -5.8114043e-01
   2.2188142e-01  -6.6305918e-01
  -6.5371912e-01   6.9397718e-01
   3.6414647e-01  -2.2659194e+00
  -5.9119305e-01   7.2756938e-01
   1.5755431e-01  -1.2181212e+00
  -3.6628868e-02  -6.6140806e-01
   6.5917523e-02  -1.7500872e+00
   3.1456820e-01  -1.6746631e+00
   4.4024901e-01  -1.9006636e+00
   3.9509252e-01  -1.0964445e+00
  -4.0986878e-02  -7.9702646e-01
   2.1841574e-01  -9.1931548e-01
  -2.7214404e-01  -3.6611534e-01
  -6.1056997e-01  -4.2580913e-01
  -7.2193015e-01  -6.5185772e-01
   2.1804112e+00  -1.3338533e+00
   1.1839087e+00  -1.6939406e+00
  -7.0128625e-01   4.8063527e-01
  -1.4784792e+00   9.0326563e-02
  -1.1269089e+00   3.6467931e-01
   2.5720692e+00  -2.0734759e+00
  -9.5076258e-01  -3.8957998e-01
  -1.5925567e-01   8.7745390e-02
   7.9830758e-02  -7.6926445e-02
  -5.6740451e-01   2.0011929e-01
  -1.5510849e-01  -1.0851923e+00
   1.3810420e-01  -1.0719246e+00
   4.4885175e-01  -1.2422196e-01
   5.5910200e-01  -1.0500179e+00
   1.0167132e+00  -7.7657631e-01
   1.5835221e-01  -3.1480043e-01
  -8.9058236e-01  -9.6073226e-01
   1.7913321e-01  -6.9027165e-01
   1.2037210e-01  -6.2158104e-02
  -4.2911612e-02  -1.1143213e+00
   3.9566506e-01  -1.4092864e+00
   4.1283179e-01  -1.3923452e+00
  -4.3080946e-02  -6.7238187e-01
  -4.3500561e-01  -4.4750343e-01
  -4.0478550e-01  -6.2211179e-01
  -2.1907030e-01  -3.9348125e-01
  -1.2385807e+00  -2.1283838e-01
  -1.2728787e+00   7.2081693e-02
  -1.1477168e+00  -5.3237049e-01
  -1.6074733e+00  -6.0124135e-01
   3.7703149e-01  -9.1921369e-01
   2.3721813e-01  -7.9501592e-01
  -9.1420523e-01  -1.2941018e-01
   1.7784982e+00   1.7486197e-01
   3.8741135e-02  -8.5457774e-01
   1.0102515e+00  -7.6066916e-01
  -5.7048831e-01  -4.6447773e-01
  -1.1223769e+00  -7.5794724e-01
  -1.0441785e+00  -8.8868353e-01
  -8.6435515e-01  -5.4971269e-01
  -7.5471195e-01   1.2249247e-01
   1.0740553e+00  -2.1496940e-01
   2.3947167e+00  -5.4722974e-01
   2.3878725e+00  -6.1581674e-01
   1.5770352e+00   5.8713998e-01
   1.8877738e+00   6.6232645e-01
  -1.0135146e+00  -3.9176077e-01
  -1.2868710e+00  -1.3022577e+00
  -8.9248546e-01  -1.0249192e+00
  -8.1136723e-01  -1.5456786e+00
  -3.1997527e-01  -4.8823339e-01
  -5.4949603e-01  -6.9144951e-01
  -4.3890451e-01  -1.2617202e+00
  -7.7857979e-01  -1.0659020e+00
   8.2314039e-01   9.3059011e-01
   7.3069984e-01   9.4365295e-01
   1.0725447e+00   1.6819108e+00
  -7.5249157e-01  -2.7433988e-01
  -1.2282991e+00   1.8304061e-01
  -6.2006600e-01   2.8151294e-01
   5.9324265e-01  -4.4111002e-01
  -1.0218951e+00  -1.0844393e-01
  -2.2468879e-01  -1.8664507e-01
  -1.1627866e-01  -4.7301204e-01
   8.7511864e-02  -2.1289413e+00
  -6.6399346e-01  -1.5463748e+00
   1.1081737e+00   9.7207081e-01
  -1.0628334e+00  -1.3770256e+00
   9.6250442e-01   8.1944708e-01
   1.4168133e-01  -2.4790148e+00
   1.6603287e+00  -7.2064263e-01
   4.9150323e-01  -2.4475070e+00
   6.4560026e-01  -2.4280311e+00
   1.9424748e-01   5.3322781e-01
  -5.5760221e-01   4.4555671e-01
   2.3543781e-01   2.3079471e-01
   1.9028945e-01  -2.1273099e-01
  -4.1873107e-03  -9.2793261e-01
  -4.6273552e-03  -7.7469614e-01
  -5.3557873e-02  -4.4173675e-01
  -3.8164376e-01   1.0454413e+00
  -1.1386007e-01   5.1841415e-02
  -4.2126393e-01   5.3994652e-01
  -4.0084966e-01   9.6693259e-01
  -7.0864926e-01   5.8099846e-01
   3.1943494e-01  -9.1700234e-01
   8.4453465e-02   2.4106917e-01
   4.2811149e-01  -2.7049680e-01
   2.1623530e-01  -1.0303383e+00
   2.5077893e-01  -1.5175027e+00
   4.3762808e-01  -1.7383006e+00
   1.5528472e-01  -1.4675473e+00
   1.5103833e-01  -9.5733623e-01
  -1.6698584e-02  -1.3485521e+00
   5.0455902e-01   1.7459117e-01
   1.2467774e-01  -2.8808775e-01
   1.6311134e-01  -9.0917749e-02
  -8.7899822e-01  -2.2296240e+00
   1.0113990e-01  -6.2887392e-01
  -2.6741980e-01  -8.3083163e-01
   6.7977036e-01  -1.2284376e+00
   1.4620329e-02  -9.3619181e-01
  -7.5245315e-01  -2.0171868e+00
  -3.5791731e-01  -1.0932350e+00
   2.0883075e-01  -6.9124726e-01
   5.9623063e-01  -5.5877625e-01
   4.3975865e-01   4.3174630e-02
  -5.7347005e-01   2.7544947e-01
  -2.4401987e-03   2.1286449e-01
   4.2648860e-01  -3.4739161e-01
   2.8150982e-01   7.0220246e-02
   7.1195969e-01  -9.5236681e-01
  -8.5062365e-02   2.9425368e-01
   1.6074419e-01  -4.7968286e-01
   3.7449111e-01  -1.6387907e-01
  -3.9047762e-01   5.6951780e-01
  -8.1668950e-01   2.9269406e-02
  -4.1542488e-01   3.6626673e-01
  -6.5115272e-01   3.9329495e-02
   2.2279173e-01  -3.6055290e-03
   2.4109535e-02  -7.4928830e-01
  -5.4167545e-02  -6.4441875e-01
   2.1087997e-01  -2.6381381e-01
  -1.1272793e+00  -8.3199935e-01
  -1.7314381e+00  -3.5910661e-01
  -1.2904545e+00  -2.1199990e-01
   2.5840337e-01  -4.5803042e-01
   3.4660105e-01   1.1455505e+00
  -2.7467534e-01  -9.5131453e-01
  -4.3130972e-01  -6.9580172e-01
  -2.1345663e-01  -1.5554623e+00
  -1.1193404e-01  -1.5376487e+00
   2.3980519e-01   9.6609955e-01
  -4.2630919e-01  -1.4133809e+00
   2.0268801e-01   8.1678866e-01
   7.6737398e-01  -2.3060003e+00
   1.6044591e+00  -2.8137208e-01
   1.0357523e+00  -2.2230610e+00
   1.1517738e+00  -2.1709833e+00
  -7.0113885e-01  -4.3115245e-01
  -1.3330453e+00  -4.2992911e-01
  -1.4223657e+00  -9.7742594e-02
  -6.3689117e-01  -1.5650759e-01
  -4.1184466e-01   4.1404208e-01
   7.5311301e-03  -4.2399758e-01
   5.2343660e-01  -7.8203012e-01
   3.8757824e-02  -8.0180601e-01
   6.7649760e-01  -1.2504781e+00
   1.2662326e-01  -1.3839828e+00
  -1.6781957e-01  -1.2871945e+00
   7.6464227e-01  -1.4278138e+00
   5.3016968e-01  -9.8033599e-01
   6.7918835e-01  -3.5718575e-01
   3.1936502e-01  -1.2171459e+00
   6.7422407e-01  -3.0202023e-01
   3.3266945e-01  -9.2168302e-01
   1.8491313e+00  -5.9617484e-01
   1.6688832e+00  -9.5614789e-01
   1.1088617e+00  -7.8920739e-01
  -7.5950181e-01  -1.3102804e+00
  -2.4389941e-01  -1.1981455e+00
  -2.3478508e-01  -8.3299507e-01
   1.9738504e-01  -3.7337793e-01
  -7.7487627e-01  -1.0953384e+00
  -5.8407504e-01  -1.4401646e+00
  -4.3254584e-01  -1.5194655e+00
  -8.7125032e-01  -1.5216592e+00
  -6.1212892e-01  -1.7714193e+00
   6.7204610e-01  -2.2830975e-01
  -1.6241380e-01  -1.2646667e+00
  -1.9112576e-01  -2.4797934e-01
  -6.2970505e-01   2.4808041e-01
  -1.6952164e-01  -8.6804800e-01
  -6.5548697e-01  -7.7317569e-01
   3.7733441e-01  -8.8131804e-01
   7.0471686e-01  -7.6026866e-01
   4.6602082e-01  -5.3893184e-01
  -2.3986400e-02   1.4284354e-01
   4.0434550e-01   5.2759145e-01
  -3.6517568e-01  -7.3704304e-01
   5.4039362e-01  -1.6130536e+00
  -4.0360656e-01  -6.3041793e-01
  -4.1405474e-01  -1.1358882e+00
  -6.4069549e-01  -8.1896597e-01
   4.2601400e-02  -8.0610368e-01
   1.3711486e-01   1.7794559e-01
  -8.9641596e-01  -1.6640368e+00
   4.4839851e-01  -9.4146140e-01
   3.7419777e-01  -2.9230368e-01
   9.7064786e-01  -4.6362189e-01
   1.2694719e+00  -1.5608897e-01
  -6.8689888e-02  -2.4365254e-01
   8.5506877e-01  -2.5668276e-01
   6.6903248e-02  -7.2376434e-01
  -8.3595195e-01  -9.3334337e-01
  -1.1648628e+00  -1.9323608e+00
   5.0004653e-01  -7.5611086e-01
  -6.2393580e-01  -6.6659957e-01
  -3.2105783e-01  -8.1867096e-01
  -1.2480241e-01  -7.4074812e-01
  -4.4901790e-01  -2.1328129e-01
   4.3575624e-01  -1.0297469e+00
   4.6724467e-05  -1.1065704e+00
  -9.7142596e-03   4.9230280e-02
   3.9707790e-01  -4.1517028e-01
   5.6132254e-01  -2.6352661e-01
  -9.9278586e-01   4.2682275e-02
  -1.1749047e+00  -1.2052861e-01
  -5.8787092e-02  -5.3843793e-01
  -7.7955378e-02  -1.9209046e+00
  -1.9361053e-01  -1.4429247e+00
   2.5090824e-01  -1.4850672e+00
   1.4161683e-01  -1.1783938e+00
   6.6457944e-01  -1.3170437e+00
   5.6449911e-02   9.4623382e-02
  -6.1140017e-02   1.8129021e-01
  -1.7330589e-01  -6.7394591e-02
  -3.9823256e-01  -1.5463527e-01
   4.2339552e-02   6.4345938e-01
   4.3465181e-01   4.9675419e-01
  -8.1261625e-01  -8.5374410e-01
   2.9012854e-01   3.2133913e-01
   1.1416462e+00   4.0830078e-01
  -9.5401876e-01  -5.4509759e-01
   1.1890159e+00   3.4975440e-01
   1.1113616e+00   3.7648883e-01
  -1.3933878e-01  -2.9372516e-01
  -5.0859321e-01  -8.5713848e-01
  -6.8295180e-01  -1.2251966e+00
  -5.5742937e-01  -1.3468781e+00
  -8.9131338e-04  -3.9171371e-01
   7.9374321e-02  -9.9990843e-03
  -1.6205921e-02  -2.9919959e+00
   2.0806583e-01  -3.1017325e+00
   1.6247355e-01  -2.4742703e+00
   1.9096120e-01  -1.8329369e+00
   2.6565662e-01  -1.8404294e+00
  -6.4888593e-02   8.3298516e-01
  -2.0600503e-01   4.7278718e-02
   2.9073620e-01  -5.4536812e-02
  -3.6080800e-01  -2.3002362e-01
  -2.3528138e-01   4.8078385e-01
  -5.0250265e-01  -1.8144662e-01
  -4.4010309e-01   1.4524631e-01
  -6.8839723e-02   5.6090274e-01
  -8.9878375e-02   1.6905775e-01
   1.6680493e-01   5.6791415e-01
  -4.1541598e-01   4.0085555e-02
   1.1152304e+00  -1.0075537e+00
  -7.7203469e-01  -5.5957346e-02
  -2.2106452e-01  -1.0887370e-01
  -1.6816869e-01   5.3184928e-01
  -5.3375900e-01   1.5565126e-01
  -5.5661979e-01  -6.8719523e-02
   1.6263582e-01   2.4473119e-01
  -4.5405409e-01  -6.0621590e-01
   2.7143233e-01   7.2253720e-02
  -1.6971992e-01  -7.2319863e-01
   6.3351205e-01  -6.5630905e-01
   1.4073549e-01  -1.0404206e+00
   6.2745753e-01  -6.2648945e-01
  -3.0275881e-01  -7.7184119e-01
   1.0832647e-01  -7.6795478e-01
   9.7490152e-01  -2.8130084e-01
   2.8421375e-01  -7.5964155e-01
  -2.5035437e-02  -9.0933218e-01
  -4.0773461e-01   1.8923371e-01
  -3.2393426e-01   3.9773645e-01
  -4.0709253e-01   6.4982595e-01
  -1.9317228e-01   9.4508803e-01
   1.2345211e-01   9.4180691e-01
  -5.6308594e-01  -4.4962494e-01
   1.9483194e-02  -1.0106542e+00
  -5.6977469e-02  -7.8072759e-01
   4.5534702e-01  -1.1543762e+00
  -2.2930807e-02  -1.2614081e+00
  -1.2602976e-01  -1.0616308e+00
  -2.9604452e-01  -9.3540227e-01
   5.7285725e-01  -1.0285694e+00
   6.7648372e-01  -1.0087550e+00
   5.4937889e-01   8.7365492e-03
   1.3306244e-01   1.1746570e-01
  -4.4205378e-01   1.7244733e-01
  -1.3383838e-01   2.0046426e-01
  -8.8659620e-01   4.8563650e-01
  -1.4413023e+00  -2.1881888e-01
  -1.2807510e+00  -3.0656515e-01
  -1.9569518e+00  -3.1190365e-01
   6.6733379e-01   1.5682359e-01
  -1.0957165e+00   2.4521099e-02
   6.2293121e-01  -9.6060265e-01
   6.6563165e-01  -7.7105495e-01
   5.9550614e-01  -4.6759023e-01
   1.3493914e+00  -8.8643773e-01
   1.4505119e+00  -8.8941919e-01
   1.7528415e+00   4.4060902e-02
   5.1613890e-01   2.2556450e+00
   2.4558023e-01   1.7057014e+00
  -9.4962367e-03   6.2022558e-01
   2.9388963e-02   1.0400139e+00
   1.2540657e-01   1.0997447e+00
   6.2824890e-02  -2.6240376e-02
  -2.9642675e-01  -5.3238185e-01
  -1.7953195e-01  -1.3661113e+00
  -3.0651080e-02  -1.1147625e+00
   1.2157627e-01  -7.2638426e-01
  -1.1093028e-01  -5.9573319e-01
  -8.0270468e-02  -9.9642596e-01
  -6.1234792e-02  -1.2606883e+00
  -1.4248075e-02  -1.8137933e+00
  -3.7307159e-01  -1.5119106e+00
   5.4945386e-02  -1.3274142e+00
  -3.2262918e-01  -2.2630223e-01
  -7.6407749e-01  -9.2716428e-02
   7.1436353e-02   2.5185122e-01
   7.1069467e-01  -3.6550346e-01
   8.9322532e-01  -1.1124155e+00
   1.4869089e+00  -1.4779694e-01
   1.9212175e-01   2.7875259e-01
  -7.7939983e-01   3.2197438e-01
  -7.7801958e-01   3.2205677e-01
  -9.6171494e-01   3.3356266e-01
   1.7199868e+00  -2.3929527e+00
  -7.0703305e-01  -4.5285946e-01
  -5.6832669e-01   5.5016177e-01
  -9.0650557e-01   7.4359336e-01
   1.3462280e+00  -2.8841494e+00
  -8.5550422e-01   7.6029586e-01
   2.2260881e-01  -2.6650796e+00
  -2.9222107e-01   1.7446571e-01
   3.7044170e-01   5.5151588e-01
  -3.2117781e-01   4.6252047e-01
   4.7254589e-02   3.8274706e-02
  -1.9738378e-01  -4.6781899e-03
   4.5403709e-01  -3.2871279e-01
   9.8183347e-01  -1.2586563e+00
  -1.7499033e+00   7.4275979e-01
  -7.1641016e-01   1.6478840e-01
  -2.8427268e-01  -5.6740753e-01
   6.2244304e-01  -1.6616389e+00
   7.1950453e-01   8.1387667e-02
  -5.2433245e-01  -1.2598138e-01
   3.7438131e-02  -1.4080217e+00
   1.5702427e-01  -1.2964923e+00
   6.9572445e-01  -2.0634024e+00
  -4.7527227e-01  -2.5153082e+00
  -4.3764909e-01  -1.4916006e+00
  -4.4175223e-02  -1.1382674e+00
   7.7191436e-02  -2.0040091e+00
   2.3557514e-01  -2.1873590e+00
  -2.7826659e-01  -7.2629213e-01
  -6.6450878e-01   2.7889781e-02
  -2.4238416e-01  -3.4206410e-01
  -1.6830521e-01   9.5156681e-01
   2.3390410e-01   1.5970708e+00
   4.5176646e-01   1.0075291e+00
   4.9355164e-01   2.2710265e+00
   8.1857254e-01   2.1622992e+00
  -1.9285685e-01   7.3649858e-02
   4.6120069e-01  -1.2935097e-02
   6.6023553e-01   1.7591242e-01
  -4.2108617e-01  -5.0029672e-01
  -5.8067222e-01  -1.7662209e-01
  -7.7390551e-02   2.5529760e-01
  -8.0271188e-01  -2.1798807e-01
   3.4272102e-01  -9.5771713e-01
  -7.4049096e-01  -2.2431073e-01
   3.6705137e-01  -5.5976865e-01
   5.0552015e-01  -5.4889305e-01
   4.7383173e-01  -8.7864996e-01
   5.8790238e-01  -9.2670042e-01
  -5.9731303e-01  -5.8187300e-01
   4.0570226e-01  -9.7099690e-01
  -3.9164348e-01  -2.6362350e-01
   7.2690037e-01  -1.9922878e+00
  -1.4211466e-01  -4.9763337e-02
  -1.3603314e+00   8.3098608e-01
  -2.3142806e-01  -2.4579279e-02
   5.9112885e-01  -2.1068621e+00
   7.1006809e-01   1.1874092e+00
   1.6496292e-02   4.7330722e-01
  -2.0360825e-01   3.2096140e-02
  -2.1126357e-01  -2.2104570e-01
  -9.8141769e-02   3.7778926e-01
  -1.0981996e+00   6.9728752e-01
   2.4449942e-01  -1.6861036e+00
   2.3764344e-02   1.7975952e-01
   1.0322300e+00  -1.9748417e+00
   7.6101252e-01  -1.5483520e+00
   2.9295902e-01  -7.1803063e-01
  -2.9342582e-01  -2.1325779e-01
  -1.2146283e-02  -8.0889535e-02
  -4.1284461e-01   6.3155002e-02
  -1.8184891e-01  -2.6051491e-01
  -1.5370592e-01   2.4208897e-02
   1.1832461e-01  -5.7872343e-01
   4.4219900e-01  -1.1375478e+00
   4.9444941e-01  -7.8876726e-01
   6.3977836e-01  -5.9135071e-01
   5.0935036e-01   5.0124843e-01
  -4.9426713e-01  -7.6139252e-01
   3.9499087e-01  -1.4970613e+00
  -6.1734351e-01  -9.0390723e-01
  -2.2442163e-01  -8.3542339e-01
  -4.6025977e-01  -1.0075437e+00
  -3.3963524e-01  -1.4576631e+00
  -2.9952726e-02  -1.5246434e+00
  -1.9295093e-01  -1.1809133e+00
   3.5135109e-01  -1.8766512e+00
  -9.4283994e-02  -7.4354630e-01
  -2.2274693e-01  -1.2748519e+00
  -2.7458185e-01  -1.4027924e+00
  -7.9346274e-01  -1.1876751e-01
  -3.9152808e-01  -3.9489392e-01
  -2.4491742e-01   5.2963638e-01
  -5.6058028e-01   1.0196029e-01
  -5.9944712e-01  -1.2887788e-01
   1.4289348e-01   2.5362143e-01
  -4.0128103e-01  -6.8508827e-01
   2.4698987e-01   8.0555091e-02
  -1.3405826e-01  -7.4062655e-01
   6.3180842e-01  -5.6560087e-01
   1.9706341e-01  -1.0267862e+00
   6.2019574e-01  -5.3152058e-01
  -2.6263019e-01  -7.9996102e-01
   1.7993930e-01  -8.1331792e-01
   9.8948340e-01  -2.8208348e-01
   3.4324545e-01  -7.7391211e-01
   3.6286072e-02  -9.3174421e-01
  -1.0420314e-01   6.1986151e-01
  -2.6182336e-01  -6.7916061e-01
  -2.6457656e-01  -4.0280525e-01
  -1.9388452e-01   8.7004742e-01
   7.6036390e-01   2.0476304e-01
   1.5763943e+00  -6.1029067e-01
  -6.6220825e-01  -7.5129935e-01
  -3.7341380e-01  -4.2764192e-01
  -2.7465624e-01  -1.1992133e+00
  -2.0199231e-01  -1.0737048e+00
   9.1805295e-01  -1.0488942e+00
   9.8253399e-01  -1.2970643e+00
   3.0220750e-01  -1.3266424e+00
   4.9956328e-01  -7.0640685e-01
   4.8908316e-01  -1.1671420e+00
   3.8219449e-01  -1.4565310e+00
  -9.6292162e-02   1.1704097e+00
  -2.4382924e-01  -1.7525745e+00
   1.4943545e-01  -9.5515161e-01
   1.8212012e-02  -1.0071469e+00
  -5.1623219e-02  -1.0536361e+00
  -1.0583610e+00  -1.5398502e+00
  -4.2612528e-01  -7.3837308e-01
  -7.0082469e-01  -6.6057021e-01
  -1.1642273e+00  -5.3807167e-01
   3.7365683e-01  -1.0316536e+00
  -8.5569023e-02   2.2878137e-01
  -8.0945393e-02   1.9782905e-02
   3.2272124e-01  -4.1725383e-01
   4.8876186e-01  -2.5884805e-01
  -1.0615649e+00   1.8972481e-02
   6.6761497e-01  -2.8608655e-01
  -1.1800837e+00  -2.5852974e-01
  -9.7760592e-02  -5.1065987e-01
  -8.3948259e-02  -1.9120463e+00
  -2.1022127e-01  -1.4367738e+00
   2.1688505e-01  -1.4800972e+00
   1.0746047e-01  -1.1718954e+00
   6.1317855e-01  -1.3111464e+00
   9.8142181e-03   1.0846966e-01
  -4.4734550e-01  -4.8741329e-01
  -3.3658529e-01  -8.1486981e-01
   3.5573284e-01  -5.0227039e-02
  -2.0706467e-01  -4.0806038e-01
  -1.4030946e-02  -1.2386571e-01
  -1.3856596e-01  -2.0710861e-01
   2.8937937e-01  -6.6672813e-01
   9.7860300e-01  -1.3905214e-01
   4.9102458e-01   5.8723312e-01
   7.0087591e-01   1.4707022e-01
   4.0113062e-01   3.8691871e-01
  -4.4100347e-01  -7.7112662e-01
  -8.8670739e-01  -1.0459053e+00
  -8.9116623e-01  -1.4077997e+00
  -7.3407875e-01  -1.4343793e+00
   4.9524016e-01  -4.1084000e-01
   3.8456175e-01  -2.6479114e-01
   1.9112992e-01   5.0001004e-01
   2.5297867e-01   6.3104546e-01
   4.0670537e-01   2.4535413e-01
  -2.6478398e-02  -7.0748169e-02
   3.7634417e-01  -6.1091615e-01
  -5.6754427e-01   1.2321825e-01
  -9.8171852e-02  -6.6631581e-01
   6.6549227e-02  -5.9302175e-01
  -3.2991808e-02  -8.9442904e-01
   5.3040361e-01  -2.9979008e-01
   4.3644488e-01  -2.0952691e-01
  -1.8851716e-01  -4.7268057e-01
  -2.6456107e-01  -8.3161226e-01
  -7.2570746e-01   6.2056012e-02
  -3.5658384e-01  -1.1242963e+00
  -1.9172400e-01  -1.4490523e+00
   8.6258517e-01  -5.2224445e-01
  -8.7892245e-01  -1.1115476e+00
  -4.4372647e-01  -9.3533127e-01
  -1.7688615e-01  -7.9206891e-01
  -2.3941060e-01  -8.4376449e-01
   9.5203102e-01   2.1475605e-01
   5.2608985e-01  -5.9395597e-01
  -4.3613828e-01  -9.3544425e-01
  -5.1604904e-01  -1.9611791e+00
   8.2831509e-01  -4.2015217e-01
  -3.3304719e-01  -6.0113423e-01
   2.6759152e-02  -6.8392905e-01
   2.5659672e-01  -5.9934103e-01
  -2.3647280e-01  -1.0919772e-01
   2.2591914e-01   1.2863021e+00
   5.5519271e-01   6.2512807e-02
   1.0627119e-01   5.3875505e-01
  -4.0767462e-01   6.5187800e-01
  -2.9703537e-01   6.2376453e-01
   4.7543948e-01  -1.8604849e-01
  -3.7110715e-01  -1.3676572e+00
  -4.1038433e-02  -1.3530025e-01
   3.9226971e-02  -4.9477992e-01
   2.3251317e-01  -4.5089065e-01
   2.2945080e-01  -4.1760075e-01
  -1.4866519e-01   1.8771277e-01
  -4.9227109e-01  -1.7743789e+00
  -1.4704244e-01  -1.4031343e+00
   4.0820818e-02  -9.8243945e-01
  -1.2831717e+00   2.2865480e-01
  -1.1384618e+00   1.3322559e+00
  -1.2560458e+00  -5.2126448e-01
   8.5727221e-01  -7.1583586e-01
  -1.2070021e+00   5.4578626e-01
  -2.3959442e-01  -4.1184568e-01
  -1.8923304e-02  -1.0452496e+00
   3.9405908e-01  -1.6036520e+00
  -1.1339589e+00   5.1568358e-01
   6.5026950e-02  -7.8740340e-01
  -3.1279711e-01  -5.5425539e-01
   1.9337689e+00  -1.0182483e+00
   6.7643606e-01   4.9213325e-02
   2.6633919e+00  -7.2874982e-01
   8.1732497e-01   1.1573588e+00
   1.7776388e-01   1.2427797e-01
   4.7940387e-01  -5.9113760e-01
  -9.6382500e-01   4.4935129e-01
  -3.0555268e-01  -9.3275179e-01
   6.4558340e-01  -7.4698102e-01
   6.8867945e-01  -7.1395929e-01
   7.2276662e-01  -1.1556736e+00
   2.8292112e-01  -1.0604029e+00
  -1.5106557e+00  -1.7649436e+00
  -1.0344100e+00  -1.6100423e+00
  -4.2549545e-01  -5.5810784e-01
  -5.1922804e-01   3.5814147e-01
   8.4962630e-01  -9.9268173e-01
   1.7994283e+00  -1.0440020e+00
  -1.0372584e+00  -1.2849759e-01
  -9.2401363e-02  -1.3919567e+00
  -3.8574515e-01  -8.9035457e-01
   1.0687507e+00  -1.5265367e+00
   1.0217678e+00  -1.0060920e+00
  -9.9715086e-01   5.8582823e-01
  -8.3301075e-01   1.8079090e-01
  -2.5436625e-01  -8.2880096e-04
  -1.9491682e-01  -4.1520777e-01
  -7.7844774e-01  -1.6809273e+00
   6.5311198e-01  -9.2009581e-01
   5.0693286e-01  -3.1665546e-01
   1.0728548e+00  -4.7472499e-01
   1.4310842e+00  -1.3698922e-01
  -4.8878171e-01   1.5766293e-01
   9.7910091e-01  -2.8116630e-01
   1.9254724e-01  -7.4914680e-01
  -6.5121194e-01  -9.4995191e-01
  -1.0493166e+00  -1.9465734e+00
  -1.0001342e+00  -1.0270356e+00
  -4.7323089e-01  -6.5783132e-01
  -1.7137729e-01  -8.3849078e-01
   9.2282785e-02  -7.7383478e-01
  -3.1541439e-01  -1.8417894e-01
   2.2176635e-01  -1.4658344e+00
   9.4645508e-02  -1.4759067e+00
  -7.5937562e-01  -8.7485736e-03
   1.7618000e-01   5.5075851e-01
  -4.6819016e-01   3.7246517e-01
  -5.9185069e-01  -3.9303847e-01
   2.4645085e-01  -6.9711101e-01
   8.8346334e-01  -1.4631091e-01
   1.9691043e-01  -4.1449216e-01
   1.6265767e-01   5.6760190e-01
   1.4017396e-01   5.6006149e-01
   4.7595509e-01   4.8869694e-01
   6.0711305e-01  -1.0423106e-01
  -1.9138177e-01   6.3266372e-02
   3.8609113e-01  -9.0646491e-01
  -3.8284283e-01   2.8996012e-01
  -5.5409549e-01  -3.7336367e-01
   2.8833118e-01  -2.2973478e-01
  -6.7594332e-01  -5.1121295e-01
   2.9332168e-01  -3.5039351e-01
   2.2368625e-01  -1.4593028e-01
   6.8140510e-01  -3.0642196e-01
  -3.3447915e-01  -8.6691441e-01
  -4.6474875e-01   1.1586139e-01
  -6.5524379e-01  -9.8787107e-01
  -1.7179051e+00  -2.0981698e-01
   5.3012941e-01   3.3818624e-01
  -1.0639922e-01  -2.7593045e-01
  -7.1034635e-01  -9.9099582e-01
  -1.5592193e+00   3.2306176e-01
  -8.0881451e-01  -5.5502102e-01
   1.3017705e-01  -2.9094309e-01
   7.3687206e-01  -8.9752630e-01
   1.0614859e+00  -1.1513840e+00
   2.4440201e+00  -7.9205088e-01
   4.6389529e-01  -6.2020882e-01
   1.2150345e+00  -7.3321399e-01
   5.4042460e-01  -9.6148118e-01
  -1.3941354e-01  -1.1787020e+00
  -1.7372741e-01  -8.6051489e-01
   2.9145188e-01  -1.8099294e-01
  -5.2369038e-01  -1.0814680e+00
  -2.8572030e-01  -1.3956005e+00
  -1.3831243e-01  -1.4634145e+00
  -6.1061273e-01  -1.5580471e+00
  -3.1700625e-01  -1.7671667e+00
   2.6926967e-01  -5.1533668e-01
   7.6284747e-02  -1.1312582e+00
  -9.6185693e-02  -3.9226198e-01
  -5.7169195e-01   2.6841413e-01
   4.4793312e-01   2.0877630e-01
   1.4448239e+00  -7.4863390e-01
  -8.6547390e-01   7.5917321e-01
   6.7753792e-01  -8.7134641e-01
  -5.0439022e-01  -8.5315905e-01
   5.5320626e-01  -1.0074074e+00
   7.2414442e-01  -1.0582842e+00
  -1.1749885e-01  -1.0364605e+00
  -7.5479170e-01  -1.1380220e+00
  -3.9644823e-01  -3.8446758e-01
  -7.2118356e-01   3.6205963e-01
  -4.8785913e-01   4.0137080e-01
  -4.6417504e-01   3.7275022e-01
  -1.9657783e-01   2.1576054e-01
  -4.2581360e-01   7.7516644e-02
   3.3868701e-01  -1.5877327e-01
   1.9458712e-01  -2.6835775e-01
   9.4126868e-01  -9.6590693e-01
  -5.3500038e-02  -8.7011056e-01
  -9.3012659e-01   2.5199777e-01
  -3.6449415e-01  -4.1408147e-01
  -4.8834708e-01  -1.7835183e-01
   6.8981536e-01  -7.4615229e-01
  -2.6841259e-01  -2.9929474e-01
   8.9474802e-02  -1.1402271e+00
   1.4254052e-01  -1.1214315e+00
   7.9507342e-01  -1.8037912e+00
  -1.5310784e-01  -1.4543862e+00
   2.5662612e-01  -1.1680517e+00
   1.6972534e-01  -8.2619819e-01
   2.9232936e-01  -2.3735272e-01
  -2.4834255e-01  -1.3284530e+00
   6.6183349e-02  -1.5659056e+00
   2.5070223e-01  -1.5436597e+00
  -7.2256265e-02  -1.7818742e+00
   2.0330043e-01  -1.8510013e+00
  -4.6364465e-01  -1.2980432e+00
   3.8427078e-01  -1.2283280e+00
  -2.2181535e-02  -5.3412464e-01
  -6.6360477e-01  -4.4320547e-02
   3.7057938e-01   1.2348138e+00
  -9.5156741e-01   7.0743913e-01
   1.3276908e+00   1.3560086e-01
   7.4529500e-01  -1.4723642e+00
  -7.4010241e-02  -1.2035936e+00
   1.0013484e-01  -6.7848662e-02
  -5.9490144e-01  -1.4433655e+00
  -6.6675633e-01  -2.3312942e+00
   1.8814764e-01  -2.7985266e+00
  -1.4248289e-01   2.5705581e-01
  -4.7365060e-01  -2.1960863e+00
  -2.1985674e-02  -4.6032965e-01
   1.9350689e-01  -5.8064265e-01
   1.7593671e-01   1.8927625e-01
   5.9260621e-01  -1.5320550e+00
  -1.4081333e-01  -1.2433697e+00
  -3.6075655e-01  -8.7428417e-01
  -5.1305607e-01  -2.6659753e-01
  -7.2601377e-01  -6.0774349e-01
   3.0739263e-01  -1.7817411e+00
   4.3945393e-01  -1.1644364e+00
   4.9746447e-01  -6.8815324e-01
  -2.7221423e-01  -6.1744332e-01
  -1.1461046e+00  -1.1378502e+00
   4.7434014e-01  -1.0535652e+00
   5.3482038e-01  -4.2495549e-01
   1.0422173e+00  -8.2580226e-01
   1.5124311e+00  -6.8312732e-01
   2.1053577e-01  -2.2317840e-01
   1.0441312e+00  -6.3506353e-01
  -1.0023089e+00  -7.2089319e-01
  -7.7920480e-01  -5.1256502e-01
  -1.4974334e+00  -1.2892888e+00
   5.0166708e-01  -8.9949863e-01
  -4.7091980e-01  -3.7383225e-01
  -2.6454701e-01  -6.2522397e-01
  -6.0762486e-02  -6.0956590e-01
  -9.8862056e-02   2.6723042e-02
  -5.2759889e-01  -3.9834511e-01
   3.2731596e-01  -5.6640147e-01
   1.7480100e-01  -1.7781444e-01
   1.0571904e-01   3.7667225e-01
  -5.1720953e-02  -4.6653809e-01
  -1.1602246e-02  -7.6740389e-01
  -1.6913905e-02  -1.0056982e+00
   4.6802049e-01   1.4176869e-01
  -1.1503922e+00  -6.7775086e-01
  -8.3348554e-01   3.7155844e-01
  -1.1381079e+00  -1.6688126e-01
  -1.8082353e-01  -2.5224272e-01
   2.9796252e-01  -1.0297660e+00
   5.5685718e-01  -1.3657087e+00
   1.9799690e+00  -1.4625037e+00
  -5.2822636e-01   3.7620397e-01
  -6.5920369e-01  -8.4643247e-01
   4.2037716e-01  -5.9242239e-01
   7.6705290e-01  -2.3475443e-01
   6.6302366e-02  -4.0034913e-02
   3.2355990e-01  -8.3657533e-01
  -5.6804122e-01   8.9015304e-01
  -8.6612235e-01   1.5164142e+00
   2.7123702e-01  -1.0651499e+00
  -8.0148177e-01   1.9996030e-01
  -1.2155895e+00   5.7084105e-01
   4.1848103e-01  -8.1385656e-01
   1.6748069e-01  -1.0022936e+00
   6.1036991e-01  -1.7112557e+00
   5.1439403e-01  -1.8215808e+00
   1.0794098e+00  -1.7750850e+00
  -2.3420032e-01   7.4592534e-01
  -3.9734183e-02   1.0280375e+00
   8.6677132e-01   5.0733163e-01
   1.6424202e+00  -5.5247726e-01
  -6.8765469e-01  -8.5329356e-01
  -5.7386992e-01  -5.0032021e-01
  -3.9121811e-01  -3.1603936e-01
  -1.5981228e-01  -8.2598237e-01
  -1.4246233e-01  -2.0332671e+00
  -2.8023967e-01  -1.4134359e+00
   1.2173424e-01   6.9875068e-01
   1.8962700e-01   1.1123177e+00
   1.7175330e-01   9.9453245e-01
   8.9877092e-02   1.2416430e-01
  -2.3447588e-01  -4.3679709e-01
  -1.7822249e-01  -1.2995922e+00
   8.2029985e-03  -1.0132506e+00
   1.7041029e-01  -6.5678496e-01
  -4.4771775e-02  -5.2151619e-01
  -5.3183113e-02  -9.5185912e-01
   8.2728059e-03  -1.1265303e+00
  -2.4318268e-02  -1.6894138e+00
  -3.4660650e-01  -1.3811475e+00
   1.2170029e-01  -1.1694848e+00
  -6.2308302e-01   4.5533368e-02
  -3.2587804e-01  -3.9588907e-01
  -4.9186061e-01   8.1455818e-01
  -8.6946130e-01   3.1448624e-01
  -5.4249436e-01   5.2806639e-01
   3.0105976e-01  -1.6872075e+00
   9.7318282e-02  -8.4767456e-03
   7.4546386e-01   6.0781217e-01
   9.4085063e-02  -1.4230545e+00
   6.5022870e-02  -1.8616896e+00
   3.1819052e-03  -6.2895511e-01
  -1.7524186e-01  -4.9013992e-01
  -1.4595396e-01  -1.1269451e+00
   2.9259425e-01  -1.5697892e+00
   5.8690343e-01  -1.6757654e+00
   6.6617863e-01   6.8046381e-02
   3.2216511e-01   2.7797639e-01
  -7.0742482e-01  -6.4493363e-01
   4.0697634e-01  -6.1772177e-01
   7.0002586e-01  -5.1371651e-01
   4.2505109e-01  -3.0009962e-01
  -3.8170475e-02   3.1908914e-01
   3.5132926e-01   8.1244751e-01
  -3.5546533e-01  -5.4333728e-01
   5.8351509e-01  -1.3935881e+00
  -4.7390726e-01  -5.6564300e-01
  -4.0286406e-01  -9.8449059e-01
  -6.4887210e-01  -6.8182476e-01
   4.7014648e-02  -5.9829411e-01
   1.1279176e-01   3.8378443e-01
  -9.5007867e-01  -6.0558490e-01
  -7.0291536e-01  -1.6746675e+00
  -2.2921899e-02  -4.3860002e-02
  -8.9059185e-01  -1.2234058e+00
  -6.7741607e-01  -4.2672324e-01
  -3.4314138e-01  -5.1109067e-01
   4.5720176e-01  -2.6218256e-01
  -2.4713158e-01  -1.3721589e+00
   2.3383936e-01  -9.9337514e-01
   4.7409299e-01  -1.1451020e+00
   1.2074775e-02  -1.9866871e+00
   2.2865422e-01  -1.5903411e+00
   6.5365817e-01  -7.4671909e-01
   9.5288811e-01  -5.2304647e-01
  -5.5461094e-02  -1.0979910e+00
   8.1096390e-01  -9.9598506e-01
   6.6284621e-02  -1.4966272e+00
  -1.7887514e-01  -2.5433078e-01
   9.0076952e-01   6.2902630e-01
   2.6331852e-01   8.0728082e-02
   2.8887001e-01   5.1142233e-01
  -2.1353106e-01  -8.1747132e-01
  -9.1843546e-01  -7.6567860e-01
  -1.4211639e-01  -3.8821346e-01
   5.4695471e-01  -2.0550675e+00
  -6.0185474e-01  -2.2509273e+00
   2.5771630e-01  -1.9265481e+00
   1.3454821e-01  -1.9254430e+00
  -3.7448873e-01  -1.5658809e-01
  -1.7317122e-02  -1.7467927e+00
  -2.0462054e-01  -1.6181863e+00
  -2.2811843e-01   6.4877245e-02
  -2.3282772e-01   4.0861298e-01
  -1.1397326e-01   4.4780856e-01
   1.6949308e-01   6.9594980e-01
  -3.2459038e-01   8.0584482e-01
   7.3472037e-01   8.0324477e-01
   2.5435824e-01   7.2991634e-01
   2.7827970e+00   1.0025054e+00
   6.5732073e-02  -2.2366699e-01
   1.7506922e+00   2.0712423e+00
  -1.9220395e-01  -5.7712631e-01
   1.9752679e+00   1.7733366e+00
  -4.6572800e-01  -6.5560488e-01
  -1.1206947e+00  -1.9712559e+00
  -1.2349727e+00  -2.2938210e+00
   6.2503639e-01   6.8837342e-01
  -1.1991398e+00  -1.9879636e+00
  -1.2984267e+00  -3.0407675e+00
  -7.3685820e-01  -2.5255713e+00
  -9.5150129e-01  -2.5408964e+00
   6.4213912e-01  -5.4520727e-01
   5.8433558e-01  -9.8369591e-01
   6.8756293e-01  -6.9443874e-01
   3.1995695e-01   2.1828813e-02
   6.9814169e-01  -3.0867236e-02
   1.9422281e-01  -3.6964431e-01
   2.7893857e-01  -7.4118922e-01
  -1.2286279e-01  -1.2251399e+00
  -4.8288035e-01   3.6329721e-01
  -8.5664237e-01   2.8597008e-02
  -5.9790564e-01  -7.6188569e-01
   2.1119144e-01  -8.4853926e-01
  -9.9185280e-02   2.2506319e-01
  -5.9647275e-01  -2.3294287e-01
  -2.7716726e-01  -1.4779747e+00
  -3.9332782e-01  -6.7889472e-01
  -1.9004482e-01  -4.9076843e-01
  -3.2009886e-01  -7.8445224e-01
  -5.2849274e-01  -7.2447249e-01
   3.7355534e-01  -6.5717236e-01
   2.9413209e-01  -2.2350421e-01
  -1.0334133e-01  -5.8517576e-01
  -8.2523385e-01  -3.1411147e-01
  -3.6972937e-01  -6.8541077e-01
   1.1172620e+00  -1.2491561e+00
  -2.4593563e-01  -9.3748703e-01
  -2.3580155e-01  -1.0449018e+00
   9.1319912e-01  -1.0266181e+00
  -1.9623449e-01  -5.4091876e-01
  -4.8077350e-01  -2.5009899e-01
   2.2659204e-01   5.5223422e-01
   3.8090068e-01   6.0028586e-01
  -3.8182077e-01  -5.2004908e-01
   7.6406339e-02  -1.0853599e+00
  -3.8995610e-01  -9.0634706e-01
  -1.2058089e-01  -3.4222888e-01
  -4.4247751e-01  -4.4048089e-01
   8.2381475e-01  -2.4870361e-01
   1.3322305e-01  -2.0000556e-01
   2.9616817e-01  -1.4698971e+00
  -4.4709041e-02  -1.4993394e-01
   1.8839674e-01  -7.7627423e-02
  -4.8893281e-01  -2.4537425e-01
  -1.9059248e-01  -7.2355361e-01
  -1.3965704e-01  -1.7077862e-01
  -2.8903175e-01  -4.5690141e-01
   2.4862311e-01  -1.0138730e+00
   7.2112623e-01  -5.6938695e-01
  -7.2324085e-01   1.1986802e-01
  -9.0275128e-01  -8.2443130e-01
  -3.7676260e-01   5.6605644e-02
  -3.5194438e-01  -3.6035060e-02
   5.2714515e-01  -1.3392149e+00
  -3.3789142e-01   9.2555343e-01
   3.4564859e-01  -1.7471316e+00
   4.1225217e-01  -1.7701795e+00
   7.1783884e-02  -5.3000455e-01
   8.1849631e-01  -1.3090292e+00
   5.1726443e-01  -1.1432698e+00
   3.4809653e-01  -1.6212791e-01
  -2.1623265e-01  -5.0115405e-01
   4.6710953e-01   4.1372059e-01
  -1.4024111e-01  -4.8297167e-02
  -2.1139305e-01   4.9257773e-01
  -5.5733936e-03   2.4713371e-01
   1.2992147e+00   2.8507820e-01
  -6.1549520e-01  -2.0616305e+00
  -5.1332028e-01  -2.2642370e+00
  -3.7667569e-02  -1.9200694e+00
   8.7573756e-02  -1.8084128e+00
  -6.1093630e-01  -6.9552810e-01
  -1.5572608e-01  -7.8078192e-01
   3.0459110e-01   1.7282419e-01
  -5.7161367e-01  -1.2814669e-01
  -3.0165768e-01  -1.9318664e+00
  -1.4043965e-01  -6.9961512e-01
  -3.9068140e-01  -5.7711084e-01
   2.5511809e-02  -4.9746137e-01
  -3.8297944e-01  -5.1806398e-01
  -3.9538750e-02  -1.3595708e+00
  -1.5539907e-01  -1.5801472e+00
   8.7527601e-01   4.9339588e-01
   1.0061138e+00   5.0457171e-01
   9.0666996e-01   2.5403880e-01
  -3.0959253e-01  -2.0292370e+00
  -5.0773366e-01  -2.4808051e+00
  -3.1858995e-01  -1.2855774e+00
   4.7573392e-01   8.7778031e-01
   4.0404322e-01   4.2826803e-01
  -5.7512289e-01  -1.2877100e-01
   1.0347685e+00  -1.4079622e+00
   3.2880326e-01  -7.3120390e-01
   6.2459306e-01  -5.2546939e-01
   8.4229916e-01  -1.0820443e+00
   8.4054425e-01  -7.3320971e-01
  -6.3345876e-01  -4.4582922e-01
   5.7887480e-01  -8.1244823e-01
   3.6401786e-01  -7.3925267e-01
  -6.2590693e-01  -3.6454290e-01
  -8.5026949e-01  -3.3314029e-01
  -5.9110536e-01   1.8845354e-01
   2.0069551e-01   3.1771751e-01
  -1.2883639e+00  -7.0882068e-01
  -2.4613108e-01  -8.9683395e-02
  -5.7936083e-01  -2.4843906e-01
  -4.8184755e-01  -1.1108495e+00
  -4.2368529e-01  -1.2940769e+00
  -1.6422810e-01  -9.8732474e-01
   7.6562865e-01   2.4691262e-01
   4.7456167e-01   1.4872420e-01
   2.2693169e-01  -3.2608510e-01
   6.2181940e-02  -8.2751142e-01
  -3.6368525e-01  -1.3350869e+00
  -9.5857753e-02  -1.3250240e+00
  -5.1303588e-01  -1.0098045e+00
  -4.6247700e-01  -1.2624744e+00
  -1.5628949e-01  -9.7216432e-01
   8.9481357e-01   1.5887537e-01
   5.6233624e-01   6.7434387e-02
   2.6351450e-01  -3.6980355e-01
   4.0160728e-02  -8.0331687e-01
  -4.3691340e-01  -1.3310990e+00
  -1.9210927e-01  -1.3843022e+00
   1.2083915e+00   4.8676710e-01
   3.9559483e-03  -5.4416707e-01
   1.3652968e-01  -2.4058795e-01
  -8.6707856e-02  -1.0253941e-02
  -4.2312175e-01   1.8111053e-01
  -4.4366146e-01  -2.8278354e-01
   6.2395418e-01   5.4400140e-01
  -6.1748583e-01  -1.4060284e+00
  -3.8757243e-01  -1.4857162e+00
  -1.1075208e-02   2.5347541e-01
  -2.2626348e-02   3.5643996e-01
   1.9419589e-02  -2.2576438e-01
  -9.9580282e-01  -6.0198811e-01
  -7.8667588e-01  -1.6154348e+00
  -7.2287249e-02  -7.4398588e-03
  -9.5547228e-01  -1.1564506e+00
  -7.1030072e-01  -3.6841783e-01
  -4.0034840e-01  -4.5127396e-01
   4.8689425e-01  -2.2394925e-01
  -3.2514817e-01  -1.3273942e+00
   1.8393467e-01  -9.7873887e-01
   4.1333973e-01  -1.1036588e+00
  -5.2477951e-02  -1.8853188e+00
   1.2701921e-01  -1.5548042e+00
   5.8248583e-01  -7.4699749e-01
   9.3513936e-01  -5.1467475e-01
   8.8728910e-01   9.1625370e-02
   7.2032623e-01  -9.7525614e-01
  -3.7914904e-02  -1.4492930e+00
  -3.1199721e-01  -1.4670072e+00
  -4.5762561e-01  -1.3113875e+00
   1.6429326e-01   8.6900672e-01
   5.3264278e-01  -3.6686999e-01
  -4.8470319e-02  -1.0810181e+00
  -5.1730684e-04  -1.3665335e+00
   1.1665575e+00  -5.3752102e-01
   3.1971700e-01  -7.6912475e-01
  -2.3224092e-01  -1.0406071e+00
  -4.9815921e-01  -1.1160742e+00
  -6.3419998e-01  -4.4789147e-01
   3.5120667e-01  -6.8010317e-01
  -3.5919394e-01   1.9048349e-01
  -3.5242188e-01  -9.2192757e-01
  -1.5768137e-01  -5.6135421e-01
  -1.6667076e-01  -1.8062316e+00
   6.8476128e-01  -1.8957370e+00
  -3.6099670e-01  -7.5268553e-01
  -5.6676151e-01  -6.5199045e-01
   3.1116680e-01  -7.3068415e-01
   3.1380868e-01  -2.7535405e-01
  -1.2173964e-01  -5.8382915e-01
  -7.7572594e-01  -2.2031441e-01
  -3.7894234e-01  -6.6243876e-01
   9.7428112e-01  -1.4233397e+00
  -2.7035405e-01  -8.9948311e-01
  -3.1402033e-01  -1.0272044e+00
   8.0801693e-01  -1.1724424e+00
  -1.7150594e-01  -5.5995773e-01
  -3.7803445e-01  -2.5703755e-01
   3.9524241e-01   4.7461360e-01
   5.3556495e-01   5.1720383e-01
  -2.0450431e-02   4.6572254e-02
  -4.7857678e-01   3.3213523e-01
  -8.4124243e-01  -2.6962392e-01
  -7.7208883e-01   9.9632583e-01
  -5.0352410e-01  -1.4190105e+00
   2.4637518e+00  -1.1196099e+00
  -3.9295293e-02  -9.8729497e-01
   1.0554505e-01  -9.4642517e-01
  -2.9979268e-01  -8.1644045e-01
  -1.2190598e-01   1.0535548e+00
   7.2892093e-01  -1.2517624e+00
  -2.2134123e-01  -2.4090917e+00
  -4.3162206e-01  -2.4738006e+00
  -7.2530138e-01  -2.3948374e+00
  -5.1673763e-01  -6.7330165e-01
  -5.5529544e-01  -8.1139943e-01
  -4.7812357e-01  -5.2672511e-01
  -9.4625188e-03  -2.6033653e-01
  -4.5535204e-01   2.7360788e-01
  -1.9545356e-01  -1.3013742e+00
   7.0905680e-01  -8.2370912e-01
   7.2888031e-01  -1.3304055e+00
   5.3088354e-01  -1.5783914e+00
   2.5510644e-01  -1.3355858e+00
  -1.3812213e-01  -1.1530369e+00
  -9.9431994e-02  -6.8685252e-01
   2.5064320e-01  -7.3233251e-01
   3.9055263e-01  -9.8404290e-01
   7.3977939e-01  -4.4172852e-01
  -2.7052581e-02  -3.9565669e-01
  -2.6987046e-01  -2.0331802e+00
   4.8433217e-01   2.8089635e-01
  -8.4145357e-02  -5.3366136e-01
  -1.3826136e-01  -1.7815339e-01
   4.4102374e-01   5.4403266e-01
  -4.2069534e-01  -2.0128220e+00
  -3.9431707e-01  -1.5090628e+00
  -1.2038602e-01  -1.0799799e+00
  -9.2335178e-02  -1.8621195e+00
  -1.7711913e-01  -1.7891439e+00
  -2.0715995e-01  -1.8234027e+00
  -2.1603898e-01  -8.8744046e-01
   8.0112774e-01   1.3571611e-02
   3.0539298e-01  -5.3970571e-01
  -4.7347840e-02  -1.8229022e-01
   1.6285264e-01   2.0473384e-01
   9.7648367e-01  -5.7007544e-01
  -1.0013561e+00  -1.6616349e-01
   1.1198608e+00  -5.6199243e-01
  -1.4060302e+00  -1.1270567e-01
   6.2142605e-01  -6.3569419e-01
   5.1381501e-01  -3.7311512e-01
  -9.8393263e-01  -3.4115942e-01
   2.3310605e-01  -6.9197781e-01
   3.8971922e-01  -5.3442519e-01
   2.1699740e-01  -2.7254722e-01
  -5.8193734e-01  -1.0223980e+00
  -9.8151886e-02  -1.3921550e+00
   5.2212910e-01   2.0370601e-02
   3.0932811e-01   4.2260352e-02
   7.8293201e-01   4.0124967e-01
  -4.7162428e-03   9.4089579e-02
   1.8705072e-01   1.4056708e-01
  -1.2222666e+00  -7.2440427e-01
   1.7752238e-01  -4.4065697e-01
  -3.8883655e-01  -7.3367465e-01
  -6.4622179e-01  -3.8313334e-01
  -6.1753091e-01  -2.4134495e-01
  -6.8881043e-01  -8.9663390e-01
  -7.7836863e-01  -3.4757492e-01
   2.3677889e+00   7.0652812e-02
  -1.6340389e+00  -9.9440899e-01
  -3.6564769e-01   1.1129305e-01
   1.3105947e-01  -1.5207338e-01
  -5.5765789e-01   4.1673132e-01
  -1.0590738e+00  -1.6498132e+00
  -2.3256154e-01   3.0435492e-01
   2.4397251e+00   1.2355756e+00
  -1.0178505e+00  -4.7952339e-01
  -1.2040974e+00  -9.0497265e-01
  -1.2947015e+00  -6.9036027e-01
  -1.5457931e+00  -9.0702297e-01
   3.1357789e+00   9.1646963e-01
   2.9994264e+00   1.0351161e+00
   2.0818621e-02  -7.2400621e-01
   1.8461373e-01  -1.5072851e+00
   1.1750430e+00   7.5149459e-01
   6.3296481e-01   1.0448272e+00
  -3.8713814e-01  -6.1224878e-01
   1.5785135e-01   9.0474713e-01
  -1.7359637e+00  -2.2166717e+00
  -1.5846614e-01  -5.5848739e-01
   7.3227769e-01   1.4569329e+00
   1.1073636e+00  -2.2221520e-01
   1.2668717e+00  -3.6191733e-01
  -7.9514196e-01  -1.8679159e+00
  -1.0393910e+00  -2.2184948e+00
   5.0366686e-01   1.7144746e+00
   6.6100153e-01   1.6538111e+00
  -2.7965882e-01  -1.3733472e+00
  -1.8412807e+00  -1.1397715e+00
   1.0855154e+00   7.6409136e-01
  -7.4544597e-01  -4.4031155e-01
  -9.1414517e-01   2.8863153e-01
  -1.3790623e-01   1.6436873e-01
  -2.0352621e-01  -4.6480886e-02
   8.0108200e-01   3.8171774e-01
   3.3367362e-01  -6.6999517e-01
  -2.8000458e-01  -9.9098161e-03
  -4.7193966e-02  -9.6066144e-01
  -7.3376029e-01  -7.7787520e-01
  -4.9241879e-01  -6.7720721e-01
   1.9553706e-01  -7.7858520e-01
   4.2981205e-01  -5.4412287e-01
   3.9888989e-01  -2.0536275e-01
   3.0989119e-01  -1.1540851e+00
  -5.2004138e-01   5.5303831e-01
   5.5880188e-01  -4.4277486e-01
   6.3679329e-01  -9.1677464e-02
  -1.5603681e+00  -1.2096190e+00
  -2.9347484e-01  -1.9428321e+00
   8.6078189e-01  -6.9058005e-01
   5.2508104e-03  -1.6475974e+00
  -1.7982603e-01  -1.6952169e+00
   4.9208246e-01   3.1575638e-01
   1.1060453e-01  -1.1400362e+00
   1.4316585e-02  -1.2912198e+00
  -6.0932613e-01  -3.7625291e-01
  -8.1890444e-02   8.0597756e-01
  -5.7033985e-02   7.7228223e-01
  -3.0982328e-01  -7.1797740e-01
   6.1710832e-01  -3.8326395e-01
  -4.0981958e-01   6.4657424e-01
   1.2865171e-01  -1.3256188e+00
   1.5804694e-01  -8.9801676e-01
   4.9005317e-01  -1.2813308e-01
  -5.0887832e-02  -3.9649722e-01
  -9.8147156e-02  -1.2528414e-01
  -1.0093724e-01  -2.0220285e+00
   6.7125442e-01   3.3942935e-01
   1.4957907e-01  -5.1626571e-01
   8.3732472e-03  -7.8513947e-02
   6.3540444e-01   5.1344306e-01
  -2.6034425e-01  -1.9610151e+00
  -1.9081381e-01  -1.4152526e+00
  -5.1628853e-02  -9.3891409e-01
  -1.0471485e-02  -1.7998445e+00
  -2.7909347e-01  -1.5471629e+00
  -2.7272893e-01  -1.5872325e+00
  -2.9447554e-01  -5.6667948e-01
  -1.2082360e-01  -7.0033180e-01
   1.4299815e-01  -1.9819512e-01
  -1.5537064e-01   1.2441795e-01
   2.2722566e-01   2.8010005e-01
   1.9773421e-01  -3.5444477e-01
   1.7221352e-01  -3.0495360e-01
  -3.6659129e-02  -1.3615322e-01
   6.0197717e-01  -4.2242965e-01
  -6.5734767e-02  -2.1999483e-01
  -4.2531204e-01  -4.1913231e-01
  -4.4421896e-01   6.9248277e-02
   3.9147700e-01   2.5899321e-01
   1.0982588e-01  -1.0819376e+00
   2.1891519e-03  -1.1687375e+00
  -2.5318439e-01  -1.7696137e+00
  -1.8343411e-01  -2.1065490e+00
   7.1907179e-02  -1.2311109e+00
  -8.4584372e-02  -1.0019827e+00
   1.7214461e-01  -1.9792896e+00
   3.3365755e-01  -1.3948960e+00
  -5.5999850e-01  -9.0326816e-01
   2.5716589e-01   3.5645109e-01
   3.0941379e-01  -1.5441651e-01
  -1.7344875e-01  -9.8290695e-01
  -2.5971844e-01  -1.0769812e+00
   1.4676171e-01   6.5804790e-01
  -1.4174493e+00  -1.2721401e+00
   8.3987860e-02  -1.0660393e-01
  -7.5146831e-01  -1.2663056e+00
  -9.4384526e-01  -9.5993423e-01
   6.6741343e-01  -4.2597545e-01
   5.1819973e-01  -5.4985206e-01
   3.3832459e-01  -6.5341312e-01
   4.9879268e-01  -3.9257244e-01
   7.2587042e-01  -1.6683079e-03
  -9.2377632e-02  -1.8886360e+00
  -1.0300279e+00  -2.3050740e+00
  -1.5751396e-01  -1.2426287e+00
   6.3539064e-01   6.7673871e-01
   4.1289142e-01   1.9186669e+00
   6.1753975e-01   2.8578760e-01
   2.4976450e-01  -1.3347648e+00
   1.5549128e-02  -7.6487357e-01
  -8.4266766e-01  -1.6366109e+00
  -4.2571175e-01  -2.1281919e+00
  -7.9126784e-02  -1.8426818e+00
   3.1410867e-01  -1.1974583e-01
   5.4122805e-02  -1.6127212e+00
   4.9980945e-01   1.3287615e+00
  -1.7175073e-01  -9.4781018e-01
   1.1005175e+00  -8.2432308e-01
  -1.4142367e-01  -5.9605063e-01
   5.0923090e-01  -1.0293866e+00
   5.8300906e-01  -1.1994910e+00
  -2.5937393e-01  -1.0000077e+00
  -1.5241276e+00  -4.4357735e-02
  -2.2104683e-02  -2.9366917e+00
  -2.4572758e-01  -3.4408909e+00
   3.0546433e-01  -5.6057543e-01
  -3.5330369e-01  -3.8839903e-01
   3.0831844e-01  -3.8896056e-01
   3.2685617e-02  -5.4281772e-01
   3.3724003e-01  -2.8779525e-01
  -3.3417336e-01  -3.8739930e-01
  -1.7196722e-01  -1.1193475e+00
   1.7302051e-01  -2.5920677e-01
   5.4872971e-02  -3.7801296e-02
  -1.1359813e-01  -6.0382931e-01
  -4.9903715e-01  -9.6814274e-01
   2.6047764e-01  -4.8822615e-01
   6.8559973e-01   1.2438213e+00
   2.7162299e-01  -1.2805749e-01
   4.8211854e-01   7.9908400e-01
  -4.1721189e-02   6.2064891e-02
   9.5454630e-01   1.7556531e+00
  -5.1031177e-01  -1.4207921e-01
  -8.5271756e-02  -3.2947934e-01
  -4.2414553e-01  -1.1384027e+00
   5.5607613e-01   6.9742771e-01
  -4.9609483e-01  -1.4452826e+00
  -3.4950843e-01  -1.5100908e+00
  -3.3133477e-01  -1.5419522e+00
  -3.5635177e-01  -2.3509948e+00
   4.6654602e-01   9.6683222e-01
  -1.4400712e-01  -2.9024061e+00
  -1.7818140e-01  -2.0972103e+00
  -4.9958114e-01  -1.1004888e+00
  -5.4835897e-01  -7.5884026e-01
  -4.0338391e-01  -9.6490314e-01
   8.6422967e-01  -4.1862688e-02
   6.9898801e-01  -2.3855181e-02
  -2.3752334e-01  -1.2291886e+00
  -1.2330476e+00  -5.3079246e-01
   3.5601214e-01  -1.5950696e+00
   9.0251250e-01  -1.5948540e+00
  -3.9942852e-01  -7.0627992e-01
   1.3672178e+00  -1.1691748e+00
   9.5415456e-01  -1.6469799e+00
   3.9092357e-01  -1.2494011e+00
   3.3494983e-01  -7.0568360e-01
   1.4849478e-01  -1.2431102e+00
   1.2223818e+00  -2.5724995e-01
  -1.9164540e+00  -1.0687328e-01
   1.2395409e+00  -6.0785436e-01
   1.7940417e-01  -8.2989301e-01
   4.1930445e-01  -1.3490535e+00
   5.9053610e-01  -1.5172036e+00
  -3.9807973e-01  -1.1610554e+00
  -6.3248179e-01   1.4380261e-01
  -1.9783967e+00   1.7901956e-01
  -1.9214958e+00   2.6603888e-01
   1.9231293e-01  -1.1224755e+00
   4.3615022e-01  -1.7309277e+00
   4.3370116e-01  -1.7910098e+00
   5.1102346e-01  -1.5332802e+00
   2.0481333e-01  -1.3055125e+00
   2.4867014e-01  -1.5781542e-01
  -6.8045522e-02  -9.6575813e-01
   8.2251023e-01  -4.8105631e-01
  -2.7413973e-01  -3.9394779e-01
  -6.0521976e-01  -9.9161199e-01
  -7.6012396e-01  -7.8425669e-01
  -2.2084969e-01  -4.9601560e-01
   4.0241359e-01   3.5742873e-01
  -1.3232164e+00   3.3408019e-01
   4.6471468e-03  -7.3223504e-01
   9.0232480e-02  -8.1591266e-01
   2.7923723e-01  -5.9285893e-01
  -1.0761560e-01  -1.5070412e-01
   1.5528345e-01  -2.9245220e-01
  -4.9102436e-01  -8.2654119e-02
   6.0056398e-01   7.7573424e-01
  -2.0484252e-01  -1.1010541e+00
  -1.1162489e-01  -1.1328378e+00
  -5.1597050e-02  -1.4808160e+00
   1.7360796e-01  -1.4078583e+00
  -7.4095286e-01  -1.3982771e+00
   4.2017072e-01  -8.2098912e-01
   8.7873732e-01  -6.5791264e-01
  -8.9482300e-01  -1.2838271e+00
   9.8063854e-01  -1.8421692e+00
   6.4274649e-01  -1.5962022e+00
   2.8789657e-01  -9.1906848e-01
   6.4146991e-01  -1.7737345e+00
   4.5624997e-01  -1.3339155e+00
  -4.3434135e-01  -1.7681457e+00
  -5.6045596e-03  -1.1293418e+00
   1.9016049e-01  -1.0663003e+00
  -5.3979511e-01  -1.6651430e+00
  -4.5598716e-01  -1.4826827e+00
  -5.3619862e-01  -7.0756956e-01
  -1.8719631e-01  -1.3953546e+00
   3.4273717e-02  -2.0076702e+00
  -6.8927382e-01  -6.8890517e-01
  -8.2705504e-03  -7.6126890e-01
   1.4309475e-01  -5.7570602e-01
  -5.1986296e-01   1.6255840e-01
   9.0310771e-02   7.9140931e-01
  -1.6609557e-01   5.7296284e-01
  -9.9129567e-01   4.0941794e-01
  -1.4767736e+00   9.1818987e-02
  -7.1607127e-01   7.4900121e-01
   7.0942839e-01   2.0357969e-01
   6.8819393e-01  -1.0216882e+00
   1.8905653e-01  -1.0187532e+00
   4.7352652e-01  -5.9377598e-01
  -7.7597986e-02  -3.3897708e-01
   7.3856759e-02  -9.2679506e-01
   6.1956764e-01  -4.9668611e-01
   1.1306638e+00  -9.2556066e-01
   7.3298437e-02  -1.4366986e+00
  -6.2006874e-01  -1.2089777e+00
  -3.7726205e-01  -2.1071429e+00
  -2.2727067e-01  -2.8429690e+00
  -8.2732927e-01  -2.4853501e+00
  -2.2274603e-01  -1.5126181e+00
  -1.8335020e-01  -6.8309749e-01
  -3.4820523e-01  -1.0516164e+00
  -8.0964058e-02  -8.4934368e-01
   6.6176254e-01  -2.2788145e+00
  -6.2807443e-02  -2.1309570e+00
  -6.8391860e-02  -2.4528690e+00
  -2.1857550e-02  -1.5224403e+00
   2.0657452e-01  -1.1058149e+00
   1.2849467e-02  -2.1578967e+00
  -1.4017886e-01  -1.1599839e+00
   3.6990314e-01  -5.0205367e-01
   1.3092736e+00  -1.5972314e-01
   1.0325597e+00  -3.2112669e-01
   7.0998066e-01  -1.0530612e+00
   7.1937752e-01  -6.2675354e-01
  -2.3478182e-01  -1.0733073e+00
  -2.9146010e-01  -8.3216024e-01
  -1.5430680e-01  -1.6920302e-01
   9.9498645e-01  -6.2330527e-01
  -1.8938768e-01  -1.9226824e+00
  -3.2447788e-01  -2.0318323e+00
  -3.8570418e-01  -1.5177735e+00
  -5.4465837e-02  -8.4573569e-01
  -4.6086963e-01  -6.2741550e-01
  -3.2904155e-01  -3.5504319e-01
  -3.9503842e-01  -9.6482925e-01
  -6.3737042e-01  -2.1774456e-01
   1.9335235e-01   1.6769478e+00
  -2.9845536e-01   2.0058417e+00
   4.5567315e-01   1.6211298e+00
   2.0020851e-01   1.8011000e+00
   1.8319710e-01   1.4396455e+00
   2.4476780e-01   1.0106963e+00
   1.1578763e+00  -2.6820388e-03
   4.7051954e-01  -2.5815824e+00
   8.8826954e-01   6.1767332e-02
  -1.0631496e+00  -3.8970789e+00
  -7.1870930e-01  -3.5278698e+00
  -3.7755707e-01  -3.0193973e+00
   5.3944641e-01  -8.7911969e-01
  -1.9545131e-01  -2.0648774e+00
  -1.6799881e+00  -2.7927107e+00
  -7.2635716e-01  -9.7918819e-01
  -7.2663925e-01  -3.6325562e-01
  -8.9691353e-01  -2.0716494e-01
   1.1962978e+00   3.3910576e-01
   2.8854127e-01   1.6354167e-01
   9.6582519e-01  -5.2392271e-02
  -1.0488192e+00  -1.1022726e+00
   1.1053237e+00  -2.0976038e-01
  -1.1443302e-01   1.6146986e-02
   6.8951877e-01  -1.3940021e-01
  -1.0952727e-01  -2.4525425e-01
   1.5857759e+00  -5.7379421e-02
  -8.9319795e-01  -1.0359990e+00
  -1.3153953e+00  -6.6418836e-01
  -4.9412898e-01   8.3516564e-01
  -1.9885224e-01  -8.6025650e-01
   5.4915030e-01  -3.8293844e-01
   2.0706901e-01  -3.4577360e-01
   2.6683468e-01   3.7391735e-01
   1.2662342e-01  -8.1799515e-01
   6.1381724e-02  -4.8038011e-01
   3.7438378e-01  -1.9224447e-01
  -1.6720869e-01  -1.8727480e+00
  -4.0952570e-01  -1.7849575e+00
   1.2406741e-01  -9.0951913e-01
   1.7094945e-01  -4.9093070e-01
  -4.4129334e-01  -4.6811467e-01
   2.9489129e-01  -1.5935449e-01
   8.9759778e-02  -3.3443921e-02
  -1.0717998e-01  -1.1449588e+00
  -4.4692191e-01  -5.4319519e-01
  -7.3606918e-02  -8.8926122e-01
   7.9815973e-02  -8.4516460e-01
   3.1848215e-01  -5.7250288e-01
  -1.6554513e-01  -2.0436316e-01
   1.2657888e-01  -3.2691800e-01
  -4.8018787e-01  -1.0391912e-01
   6.6535076e-01   8.1396344e-01
  -2.0103083e-01  -1.1356538e+00
  -1.3132884e-01  -1.2199708e+00
  -6.1616058e-02  -1.5601692e+00
   1.6579168e-01  -1.4364026e+00
  -7.3681150e-01  -1.4877901e+00
   4.1868218e-01  -7.4570895e-01
   9.7970865e-01  -6.8605382e-01
  -9.0428312e-01  -1.3395498e+00
   4.4066146e-01  -7.5704637e-01
   9.4861710e-01   1.1834727e-03
   4.6495570e-01  -8.1109584e-01
   5.3325181e-02  -7.9707962e-01
  -2.6397997e-01  -8.1903823e-01
  -3.1549249e-01  -6.9311205e-01
  -8.2739034e-01  -1.0764798e+00
  -2.9823651e-01  -1.3585719e+00
   3.8885794e-01  -1.3284684e+00
  -4.3888541e-01  -1.1023315e+00
   5.4143213e-02  -6.3893032e-01
  -2.0657587e-01  -1.2644087e+00
   2.7516800e-01  -1.7640942e+00
  -4.2364011e-02  -5.9541152e-01
  -1.3426832e-01  -4.2014431e-01
   1.1908034e-01  -6.3351341e-01
  -3.7463074e-01  -1.7244734e+00
   2.3047954e-02  -1.3828293e+00
  -2.9495862e-02  -1.3490432e+00
  -3.1017274e-01  -1.2025150e+00
   4.7363538e-01  -6.0550861e-01
   1.0349167e+00  -1.2508761e+00
  -7.3284423e-02  -6.9103256e-01
  -1.6087795e-01  -2.8607283e-01
  -2.6736312e-01  -4.7100158e-01
  -4.9802528e-01   4.2441669e-01
   6.4366130e-01  -5.7512267e-02
   1.5696344e-01  -6.5669353e-02
  -3.3236237e-01  -1.1306150e+00
  -5.4071394e-01   2.0537143e-01
  -6.8781196e-01  -7.9544040e-02
  -7.4971067e-01  -4.0894866e-01
  -2.4871753e-01  -1.0396106e-02
  -2.5436081e-01   3.0801618e-01
  -2.6844238e-01  -3.8614214e-01
   6.4488575e-01  -6.1049100e-01
   6.3546853e-01  -4.7874085e-01
   9.6577467e-01  -1.2479141e+00
   8.0618998e-01  -1.4014305e+00
  -5.8463623e-01  -1.1708736e+00
  -1.1517370e+00  -5.2605334e-01
  -4.4022712e-01  -1.6677908e+00
  -3.0787943e-01  -9.8343685e-01
  -6.0788765e-01  -1.3268092e+00
   5.5308631e-01  -1.6370092e+00
  -9.7437950e-02   9.3426023e-01
   2.9869405e-01  -8.3748497e-02
   7.2528705e-01  -3.5750172e-01
   9.7545151e-01  -1.0698579e+00
   1.0789624e-02  -9.4994993e-01
   3.6551690e-01   1.5327772e+00
   6.0799020e-02  -4.6789991e-01
  -3.8897331e-01   2.7983053e-01
  -2.1703572e-01   8.0455560e-01
  -8.8988919e-01  -1.0547283e+00
  -5.1462944e-01  -9.1701330e-01
  -8.5155564e-01  -2.2288504e-01
  -2.8580711e-01  -7.3889760e-01
   4.7754248e-01  -1.3565376e+00
   7.5580105e-01  -1.0688075e+00
   7.4393179e-01  -1.2429492e+00
   1.2487518e+00  -1.5524321e+00
  -5.5477698e-01  -7.1208147e-01
  -4.4887081e-01  -8.7954937e-01
   3.1950204e-01  -1.0452737e+00
  -5.9189087e-01   1.6792102e+00
   1.5906193e+00  -3.8007173e-01
   9.5162718e-01  -1.7787359e-01
   1.5423750e+00  -3.9845063e-01
   9.2558851e-01  -4.6838400e-01
   3.3321269e-01  -9.4354454e-01
  -4.9449091e-01   1.0239667e+00
   1.8767819e-01  -9.0213208e-01
   5.2325284e-01  -1.7981942e+00
  -1.4376847e+00   2.0428020e-01
  -1.5939200e+00  -2.7628261e-01
  -9.8725448e-01   3.3687353e-01
  -1.0316594e+00  -2.4357663e-01
   1.2086000e+00  -1.3362446e+00
  -1.1260534e+00  -3.6038099e-01
  -1.5877545e+00  -1.8150662e+00
   1.0677431e+00  -4.9796548e-01
  -7.2112029e-01  -3.5321460e-01
  -1.0679950e+00  -9.2119427e-02
  -5.0254556e-01  -1.1404445e-01
  -6.8546057e-01   3.2966437e-01
  -9.0326065e-02   2.3029367e-01
   5.3661963e-02  -2.2428105e+00
   1.4168369e+00  -4.9247910e-02
   8.4493446e-01  -2.2189771e+00
   2.3224406e-01  -2.4584785e+00
   2.7695097e-01  -2.6135713e+00
   3.2421059e-02  -2.2005228e+00
   2.9203472e-02  -1.1857836e+00
   3.2836091e-01  -1.3830752e-01
   3.7284512e-01  -3.3670713e-01
   4.7625595e-02  -8.6743339e-02
  -2.8516595e-01  -1.3623088e+00
   2.0818091e-01   1.2815688e-01
   5.9139715e-01  -6.4524729e-01
  -3.5765715e-01  -3.9091605e-01
   3.7804035e-02  -7.4629962e-01
  -2.4218460e-01  -6.4745671e-01
   5.5143689e-01  -7.1616570e-01
   5.1166029e-01  -4.2072691e-01
  -4.4729895e-01  -3.8612879e-01
  -4.8921918e-01  -6.8703347e-01
   5.9139591e-01  -9.8421756e-02
  -1.9484056e-01  -5.4712005e-02
   1.6596368e-01  -1.3252690e+00
  -3.0069578e-01   4.1288496e-01
   2.1211501e-02   3.4696120e-01
  -3.9386999e-01  -9.0563685e-02
   2.7423225e-02  -1.2120153e+00
  -4.1856172e-01  -1.2929346e-01
   5.0354307e-02  -7.4702642e-01
   3.3057504e-01  -9.2280493e-01
  -5.5346509e-03  -1.4356195e+00
  -7.1964383e-01  -3.5443317e-01
  -8.3386760e-01  -6.3233846e-01
  -6.2636655e-01   8.2091206e-01
  -6.4485550e-01   3.0514613e-01
  -2.6234227e-01   6.1396548e-01
  -3.4115597e-01  -8.3866004e-01
  -8.1809204e-01   2.2069102e-02
   3.5526095e-01  -3.9474574e-01
  -8.1489663e-02  -3.7094461e-02
   4.7933622e-01  -6.6219382e-01
   5.1140682e-01  -8.7838974e-01
   1.0247987e+00  -4.6345948e-01
   9.8843438e-01  -1.1747540e+00
   6.3765192e-01  -1.6303901e+00
   3.3092438e-01  -9.8331198e-01
  -4.1582378e-01  -1.2063713e+00
  -7.7220593e-02   2.1930098e-01
   4.0444192e-02  -6.6310370e-02
   2.0077107e-03  -4.7844401e-01
  -6.2955458e-02  -1.2303697e+00
   5.0785649e-02  -1.5982769e+00
  -4.1920042e-02  -9.8252930e-01
  -9.2109999e-02  -1.1838712e+00
   1.3848544e-01  -1.0853515e+00
   4.5830688e-01   3.4664156e-01
   1.6655338e-01  -8.7025775e-01
   6.8031843e-01  -6.2266410e-01
   4.4824249e-01  -4.7692154e-01
   5.3898591e-01  -6.2681538e-01
   4.4650752e-01  -7.8190250e-01
   6.9489493e-01  -1.1924241e+00
  -6.0317280e-01  -6.3329995e-01
  -8.6155222e-01  -3.0836599e-01
  -6.1556199e-01  -3.0406726e-01
  -3.5083023e-01  -4.7347051e-01
  -5.2760175e-01  -6.0983580e-01
   6.8041142e-01  -1.1237155e+00
  -4.1756935e-01  -1.6496880e-01
  -2.7962574e-01  -6.5066551e-01
   1.3613635e-02  -1.5427552e+00
  -6.2751771e-01  -1.7624140e+00
  -6.9341382e-02  -1.7617766e+00
   6.8850337e-01  -9.5327161e-01
  -7.6101147e-01  -5.4217639e-01
   1.7966753e-01   6.9848978e-01
  -1.4361410e-01  -9.4867875e-01
  -2.9879271e-01  -7.5947373e-01
   3.4646686e-01  -2.1939861e+00
  -2.4443270e-01  -7.3233028e-01
  -3.3503709e-01  -4.6337856e-01
  -3.8057121e-01  -1.8152783e+00
   4.3851825e-01  -2.1798361e+00
   2.0777570e-01  -6.3147810e-01
  -1.4774124e-01  -7.1066332e-01
   5.1950601e-01   2.4968947e-01
   6.1400823e-01   7.5903304e-01
   1.9624585e-01  -1.2222741e+00
  -1.9624585e-01  -9.9283827e-01
   6.8756193e-02   1.0374092e+00
  -8.1726910e-01  -1.8599243e+00
  -2.1872651e-01  -1.8933318e+00
   5.7724979e-02  -6.3301571e-01
   1.2883729e-01  -6.7188931e-01
   2.1986642e-01   5.6749706e-01
  -2.4881506e-01  -1.0943631e+00
   2.2535826e-01  -2.3956555e+00
  -3.2651621e-01  -8.4214983e-01
  -3.8966260e-01  -5.6816512e-01
  -5.3491720e-01  -1.9190110e+00
   2.5286669e-01  -2.3545966e+00
   1.2617962e-01  -7.7774355e-01
   5.0174630e-01  -1.8016443e-01
   5.3123809e-01   1.3720044e-01
   4.2333285e-01  -1.3757783e+00
   8.2089150e-01  -8.2524243e-01
  -1.2777162e+00  -1.3867431e-01
  -2.2456667e-01  -6.7456690e-01
  -4.2235239e-01  -6.3195922e-01
   1.4141424e+00  -2.9552643e-01
   3.5644124e-01  -7.9117299e-01
   7.1043797e-01  -5.5181901e-01
  -8.6756562e-01  -5.4427442e-01
  -8.4403854e-01  -1.8877420e-01
  -2.3858981e+00  -1.0336814e-03
   6.5784303e-01  -8.2156443e-01
  -2.7532769e-01  -8.6604035e-01
   3.6967424e-01  -8.1599317e-01
   7.3527950e-01  -8.5636832e-01
   1.2327553e+00  -8.3548391e-01
   8.7423950e-01  -8.2104926e-01
   9.7581499e-01   7.4444434e-01
   9.0624489e-01  -1.9422565e-01
  -1.1827664e-01  -2.9176041e-01
  -2.1311377e-02  -3.0115541e-01
   6.7349458e-01  -4.0574866e-02
   4.5954105e-01  -3.9002997e-01
  -6.9834691e-01  -1.1717182e+00
  -8.9679198e-01  -1.3076189e+00
  -9.3628859e-01  -9.1125040e-01
  -4.5126309e-01  -1.0509382e+00
  -5.4652253e-01  -1.2189720e+00
   8.6525546e-01  -7.6686409e-02
  -6.2735154e-01  -9.3527813e-01
  -4.5843782e-01  -9.5696400e-01
  -5.3991736e-01  -1.7489169e+00
   3.8035840e-01   3.6792161e-01
  -5.1904849e-01  -1.3217637e+00
  -1.4218799e-01  -1.1685663e+00
   1.5952564e-01  -1.5342563e+00
  -3.5196021e-01  -2.4245208e+00
  -2.0616156e-01  -1.8520470e+00
   2.8371042e-02  -1.7324482e+00
  -2.5454340e-01  -2.4743536e+00
  -2.4940853e-01  -1.4658287e+00
   3.5702041e-01  -8.9544551e-01
   1.3379520e+00  -7.0312477e-01
   3.6411107e-01   6.3445842e-01
   2.9310542e-01   5.8723711e-01
   6.0573991e-01   2.4174419e-01
   1.5122657e+00   3.0287455e-01
   4.4832055e-01   9.9205250e-02
  -8.5038550e-01  -5.7315806e-01
  -3.6783956e-01  -5.3594680e-01
   9.2892992e-01  -6.4753344e-01
  -1.0981873e+00  -5.7173738e-01
   7.5439823e-01  -7.0524801e-01
   5.8951322e-01  -5.8267153e-01
  -3.6517342e-01  -7.1410529e-01
  -6.6434631e-01  -8.6894738e-01
  -9.4204491e-01  -8.8997971e-01
  -1.2084071e+00  -3.3448047e-01
   5.6765318e-01   8.4313271e-01
   1.4607929e-01   7.6933675e-01
   8.1580504e-01  -4.5650187e-01
   1.2740949e+00   6.7683206e-01
  -4.8145609e-01  -7.1783007e-01
  -1.0814287e+00  -2.7972203e-01
  -7.3689189e-01  -9.7802159e-01
  -6.8517396e-01  -1.1549140e+00
  -3.9710486e-01  -8.5521545e-01
  -2.3948500e-01  -1.6046710e+00
   5.3909378e-01  -1.6558831e+00
   2.7881429e-01  -1.0183824e+00
   3.8062764e-01   3.0584400e-01
   3.1196021e-01   4.9872103e-01
   7.9173064e-01  -4.1541848e-02
   1.5634356e+00  -4.1051187e-01
  -6.1154466e-01   4.0671899e-01
  -3.2995301e-01   4.4191714e-02
   5.6493250e-01  -1.2296572e+00
  -6.8988673e-01  -6.1203450e-01
   2.7223648e-01  -9.3591166e-01
  -6.9062555e-01  -7.5221033e-01
   9.4280929e-04  -1.5154219e+00
  -7.8033050e-01  -3.4769933e-01
  -7.8352546e-01   2.6408395e-01
  -5.2521098e-01  -2.1941794e+00
   3.7767319e-01  -1.1475129e+00
  -1.1864477e+00   4.2257723e-02
  -1.3324927e+00  -1.6581035e-01
  -1.5234353e+00  -1.1447799e-01
  -7.9920215e-01  -2.1808290e-01
  -3.1314770e-01  -4.5868367e-01
   3.6021024e-01  -1.7445498e+00
   8.8322991e-01  -1.2097178e+00
   6.0215004e-01  -1.1252594e+00
   7.4722547e-01  -9.9218095e-01
   1.0765812e+00  -1.1505159e+00
   1.0788603e+00  -1.2673769e+00
   7.7975504e-01  -1.0848601e+00
  -7.0331259e-02  -1.2905634e+00
  -1.5541768e-01  -1.0270018e+00
   1.4182453e+00  -1.1361053e+00
   9.8539795e-01  -1.6406177e+00
   4.7981358e-01  -1.2444535e+00
   3.5030923e-01  -6.9513489e-01
   1.6514021e-01  -1.2518818e+00
   1.2011896e+00  -2.9293237e-01
  -2.4235943e+00  -3.0103892e-01
   1.2811827e+00  -5.7872554e-01
   2.2505423e-01  -8.1910570e-01
   4.9626109e-01  -1.3238395e+00
   6.4814271e-01  -1.4996036e+00
  -3.4647353e-01  -1.1608277e+00
  -6.3847446e-01   1.7644881e-01
  -1.9489954e+00   1.4765060e-01
  -1.8931989e+00   2.3363463e-01
   1.0462033e+00  -6.2719010e-01
   8.7294895e-01   3.7878486e-02
   1.0648256e+00  -4.5781873e-01
   6.3526459e-01   1.4674415e-01
  -5.6524439e-02   4.3714041e-01
   3.4926904e-01  -1.0071761e+00
  -1.1095168e-01   6.0155756e-01
   6.4536916e-01  -6.0110026e-01
  -6.5652050e-01  -1.8800014e-01
  -8.8245950e-01   1.3462974e-01
  -8.4610516e-01   4.0968465e-01
  -1.0426887e+00   3.4679555e-01
  -2.3157827e-01  -9.6086261e-01
  -5.0369344e-01  -3.2236147e-01
   1.2979009e-01  -4.1758706e-01
  -4.1314902e-01  -9.4731935e-01
   2.1184602e-01  -7.9869591e-01
   1.0571426e+00  -1.8547019e+00
  -5.0240868e-01  -2.6949232e-01
  -4.2696433e-01  -5.0421338e-01
  -2.5262132e-01  -5.3107636e-01
   2.3058895e-01  -7.4112807e-03
   1.8256665e-01  -3.0419197e-01
  -5.0014985e-01  -9.7168867e-01
   1.0069162e+00  -1.9304464e+00
   6.5346419e-01  -1.6291341e+00
   2.8594232e-01  -9.4108456e-01
   6.3731402e-01  -1.8016239e+00
   4.9847904e-01  -1.3556372e+00
  -4.5075523e-01  -1.7754103e+00
  -3.1146121e-02  -1.1467788e+00
   1.9695032e-01  -1.0941310e+00
  -5.5502835e-01  -1.6703835e+00
  -4.8745609e-01  -1.4909850e+00
  -5.2897012e-01  -7.1284535e-01
  -1.9315752e-01  -1.3117766e+00
   3.2231080e-02  -2.0229346e+00
  -7.1393160e-01  -7.4813817e-01
  -7.0498230e-03  -7.7740478e-01
   1.4790575e-01  -5.9490724e-01
  -4.9170802e-01   2.0151909e-01
   5.3638760e-01  -7.2906626e-01
   4.9803503e-01  -4.2942582e-01
  -4.6406179e-01  -3.5499571e-01
  -5.0783437e-01  -6.5560752e-01
   5.7729831e-01  -8.2907367e-02
  -2.2144679e-01  -6.1179611e-02
   1.1856479e-01  -1.3661611e+00
  -2.7514849e-01   4.5588207e-01
   6.0576129e-03   4.0431409e-01
  -3.5536134e-01  -7.2244228e-02
   9.4439983e-03  -1.2227832e+00
  -4.1801238e-01  -1.2572124e-01
   1.2160002e-01  -7.2547936e-01
   3.2021419e-01  -9.9433698e-01
   5.4263612e-02  -1.4983834e+00
   2.2975432e-01  -3.4303902e-01
   4.4553715e-01  -5.9004001e-01
   4.1142890e-01  -2.2349457e-02
  -1.3979714e-01  -2.5823417e-01
  -3.0016010e-01  -3.2403320e-01
  -3.8768149e-01  -3.6216133e-01
   1.2188293e+00  -6.9280723e-01
   1.0816005e+00  -3.0007583e-01
   2.5443536e-01  -7.1269371e-01
   4.4755007e-01  -6.0996016e-01
  -1.8288136e+00  -4.7170672e-01
  -8.7038105e-01  -4.1441887e-01
  -5.6230226e-01  -2.1522113e-01
  -5.5212110e-01  -1.3376776e+00
  -7.3598929e-02  -1.4439510e+00
  -2.3652256e-01  -1.2879149e+00
   4.1381382e-01  -8.1284660e-01
   6.2499052e-01  -4.6069376e-01
  -2.3160180e-01  -7.3759203e-01
   5.5040044e-02   5.4590184e-01
   3.8992531e-01  -3.3379149e-01
  -5.8789132e-02  -6.5745420e-01
  -3.3159450e-01  -3.3084386e-01
  -4.8026727e-01  -2.5195540e-01
  -5.3628235e-01   2.1061198e-01
   3.7950205e-01  -8.6763070e-02
  -7.1536167e-01   8.3054846e-01
  -4.3614382e-01  -9.2909085e-01
   1.8804605e-01  -1.8067015e+00
   4.8872933e-01  -2.0176835e+00
   2.6380147e-01  -1.7357062e+00
   5.6030869e-01  -2.2754533e+00
   2.4202328e-01  -1.9674612e+00
  -3.2916792e-01  -3.2238520e+00
   3.7527048e-01  -3.0029927e+00
   4.0587644e-01  -8.8628919e-01
   3.9962521e-01  -6.8010636e-01
  -1.6194059e-01  -1.4924825e+00
   9.5000683e-02  -6.6956964e-01
   5.9364215e-01  -2.1151672e-01
   1.2278189e-01   1.8673576e-01
   6.8865929e-01  -1.0303911e+00
  -1.1123703e+00  -1.1838318e+00
  -1.3290687e+00  -1.7148879e+00
  -3.8565846e-01  -1.5466161e+00
   1.4101729e-01  -2.4986339e-01
   5.7624758e-01   2.3105117e-01
  -2.1350692e-01   2.7214536e-01
   2.5133441e-01   9.5606989e-02
  -7.1639973e-02   6.1018140e-01
   3.5239566e-01  -1.2704338e+00
  -1.7314317e-01  -1.8987846e-01
  -6.2351016e-02  -4.3473445e-01
   3.8329281e-01  -2.8043603e-01
  -2.3590767e-01  -1.1029530e+00
   2.1304301e-01  -2.1132172e-01
   2.4172725e-01  -9.0662693e-01
   1.7027760e-01  -1.5168099e-01
   1.2282178e-01  -4.4865945e-01
  -5.1094638e-01  -7.8456776e-01
  -8.1571869e-01  -3.9905237e-01
   3.1450881e-01  -1.3273840e+00
  -6.4117908e-01  -2.3212027e-01
  -2.7071401e-01  -6.5202848e-01
  -5.6045973e-01  -9.0747135e-01
   2.2606315e-01   2.3551972e-02
  -5.1415369e-02  -4.9404357e-01
  -3.2700465e-01   1.7559896e-01
  -2.2377064e-01  -8.5296490e-01
   6.3325180e-01   3.6470349e-02
   7.9849078e-01  -2.2164417e-01
   4.4907184e-02  -8.4672727e-01
   2.7961627e-01  -8.1358903e-01
   9.2214298e-02  -5.6368570e-01
  -5.1350546e-02   1.4506129e-01
   2.9296873e-01  -5.3148978e-01
   5.8608173e-01  -1.8861831e-03
   1.6713761e-01   4.2182794e-01
   6.4670009e-01  -1.9213033e-01
   2.2413408e-01  -8.4185775e-01
  -1.6444800e-01  -7.4201037e-01
   2.6936782e-01  -1.1446534e+00
   1.7528993e-01   3.4781519e-01
   1.2813276e-01  -7.9044938e-01
  -7.6058757e-02  -8.8319734e-01
  -1.8383215e-02  -1.1102200e+00
  -1.4381705e-01  -5.7379964e-01
  -3.6529300e-01  -6.5428602e-01
  -6.0938940e-01  -5.5270261e-01
  -5.0816616e-01  -1.0489058e+00
  -5.5290662e-01  -8.9968986e-01
   3.1385087e-01   1.0303462e+00
  -5.2679651e-01   9.7484038e-01
   1.6285937e-02   1.2361032e+00
   4.3529011e-01   1.1515966e+00
  -4.0546440e-01   1.0047436e+00
  -1.8808014e-01   5.0870039e-01
   1.4391890e-01   3.4938031e-01
   5.7618753e-01  -1.5057928e+00
   1.9124634e-02  -8.5860972e-01
  -6.5253448e-01  -3.0029139e-01
  -5.8184185e-01  -3.9102700e-01
   9.4841017e-02  -1.7357136e+00
  -4.4122024e-01  -6.3296965e-01
   1.8146678e-01  -2.0342871e+00
   5.0185494e-01  -1.9964705e+00
   5.1311690e-01  -2.0119584e+00
   7.7367437e-01  -2.2213838e+00
   5.0677874e-01  -1.9804098e-01
   4.3380280e-01  -1.8116036e+00
  -8.4611183e-01  -6.4991845e-01
   5.6624225e-02  -1.7657161e+00
   1.2388794e-01  -5.7684547e-01
  -5.4804100e-01  -3.4271444e-01
  -5.6034713e-02  -1.4513249e+00
  -2.4784057e-01  -1.0972180e+00
  -1.9673996e-01  -9.9782937e-01
   2.9937897e-02  -6.1400899e-01
   8.4490841e-03  -7.4539141e-01
  -2.0390551e-01   1.8638115e-01
   8.5274970e-01  -5.5870453e-01
   4.3816864e-01   4.0825212e-01
   7.0901804e-01   1.2763499e-01
  -2.1380566e-01  -8.7481842e-01
  -1.7808385e-01  -9.1344997e-01
   1.2286027e-01  -8.2323630e-01
  -4.2205799e-02  -5.2904531e-01
  -4.4166956e-01  -1.7585221e+00
  -1.2897468e-01  -1.2278478e+00
  -4.3531076e-01  -1.6793323e+00
  -5.1722781e-01  -1.3226074e+00
   2.4639389e-01   4.3032047e-01
  -2.7840153e-02  -9.0318972e-01
   1.0103479e-01  -3.8695201e-01
  -5.4017265e-02  -1.5714340e+00
   1.9710531e-01   3.8678021e-01
  -4.6267658e-01  -4.1629226e-01
   9.6095490e-01   1.5908581e+00
  -4.3375261e-01   6.6133782e-01
  -4.7260364e-01   2.2504081e-01
   1.0473681e-01   7.7565094e-03
  -1.9810789e-01   2.8785486e-01
  -1.1876726e-01  -3.5656674e-01
   3.2722852e-01  -3.5051785e-01
  -5.5682095e-01  -3.2273259e-01
   1.5653901e-01  -8.3767726e-01
   2.7993684e-01  -5.3191520e-01
   1.5980645e-01  -5.6915584e-01
  -5.5919004e-01  -3.2703216e-01
   1.1466825e-01  -7.8736463e-01
   3.1116626e-01  -4.6707734e-01
  -7.5794639e-02  -9.7665421e-01
   4.9873167e-01   1.1127825e-01
  -9.0664937e-02  -3.4993522e-01
  -1.8789291e-01  -7.1918276e-01
  -1.3075136e-01  -2.9372790e-01
  -9.9867897e-02   9.4517403e-01
  -1.3075925e+00  -1.3474992e+00
   9.8172266e-01   1.0078303e+00
  -3.9442588e-01  -1.4880352e+00
  -1.4004909e-01  -2.0394905e+00
   4.1106665e-01  -1.5213647e-01
  -1.0076549e-02  -1.5850982e+00
   1.1622426e+00   1.2531242e+00
  -2.9523959e-01  -1.4605805e+00
  -3.9720287e-01  -1.0585450e+00
  -4.4063904e-01  -3.0007705e-01
  -6.4116593e-01  -4.1706227e-02
  -6.3575334e-02  -8.0271650e-01
  -3.4617346e-01  -6.1202145e-01
  -1.0191040e-01  -2.6414856e-01
   7.3870084e-02  -6.6343320e-01
  -9.3252208e-02  -9.3644465e-01
   3.4212978e-02  -8.0176977e-01
   4.9240602e-02  -7.1385607e-01
   1.9619856e-01  -5.7537384e-01
   5.3308516e-01  -2.3847638e-01
   8.0010900e-01  -2.3430934e-01
  -4.4838333e-01  -9.1127619e-02
   6.8632531e-01   1.0229882e+00
  -1.7764501e-01  -2.0299714e-01
  -6.6947786e-01  -8.6518876e-02
   2.3047494e-01  -5.3765760e-03
   7.8886600e-02  -1.2131103e+00
   6.7135904e-01   6.9780024e-01
  -1.4379021e-01  -4.6215157e-01
   5.2805403e-01  -5.1958877e-01
  -5.0514146e-02  -1.2824482e+00
   1.6338462e-01  -9.5843588e-01
   3.5602819e-01  -8.7388871e-01
   8.6164901e-02   7.1931107e-02
  -6.0683618e-01  -1.5920195e+00
  -4.9381814e-01  -1.2631864e+00
   3.8685471e-01  -5.8104708e-01
  -5.9706749e-01  -2.0221023e+00
  -2.3935439e-02   2.2571616e-01
  -3.6082523e-01  -2.3920631e-01
   2.6103571e-01   7.6308531e-01
  -1.0681162e-01   5.7732340e-01
   4.6193779e-01   8.0687776e-01
   4.3246857e-01  -7.8731824e-01
   5.4722251e-01  -4.7374628e-01
  -4.7379361e-01  -8.1942020e-01
  -8.0782437e-02  -8.3134392e-01
  -2.4188505e-02  -1.0862658e+00
  -3.6804628e-02  -1.2454037e+00
   4.6901461e-02  -1.4874023e+00
  -4.3096138e-01  -5.0746650e-01
   5.0630409e-02  -1.4164383e+00
  -2.6209362e-01  -4.9218022e-01
   2.7948382e-01   6.5569738e-02
   1.7077217e-01  -7.5633938e-01
   3.2103587e-01   3.4300214e-01
  -5.6427616e-03  -8.9069483e-01
   2.5408414e-02  -5.1151347e-01
  -3.8140830e-02  -5.5582365e-01
   1.1160156e-02  -1.4826573e+00
  -4.6655627e-02  -1.1106638e+00
   5.3317380e-01  -1.2094694e-01
   2.1537119e-01  -1.8475370e+00
   1.1094132e-01  -1.0660885e+00
  -1.1577170e-01  -8.2636523e-01
   1.1506581e-01  -4.9937820e-01
  -7.9608755e-02  -1.2095490e+00
  -6.4371138e-01  -9.6765625e-01
  -4.2693056e-01  -4.9495744e-01
  -4.2595095e-01  -7.6660596e-01
   7.2791534e-02  -4.9613459e-01
   5.6497055e-01  -7.8300253e-01
   1.5218956e-01  -3.5158779e-01
   2.2720759e-01  -6.7744388e-01
  -2.9480221e-01  -6.2083326e-01
   2.6674872e-01  -2.2721570e-01
   2.7825803e-01  -1.0204368e+00
   8.5272803e-01  -2.6667761e-01
   1.3755234e+00  -2.8880688e-01
   1.3079136e+00  -3.3515433e-01
  -1.2281858e+00   3.3261874e-01
  -1.0121737e+00  -1.7470799e-01
  -2.1016799e-01  -3.3915883e-01
  -2.3530013e+00   4.6669330e-01
  -6.5193862e-01   1.7406194e-01
  -6.0760863e-01   9.2409920e-01
  -3.2096215e-01   8.7038734e-01
  -3.2536568e-01   6.5126858e-01
   1.7321554e-04  -4.6171262e-01
  -1.0709164e+00   1.7283627e+00
   7.9120965e-01  -1.5149475e+00
   8.7019413e-01  -2.0178559e+00
   2.1602584e-01  -2.1132278e+00
   3.6262668e-01  -2.0245218e+00
   6.0379981e-01  -1.6610239e+00
   1.3276212e-01   1.1290549e+00
  -8.8612388e-01   7.4678043e-01
  -5.7280458e-01   3.5644294e-01
  -4.6129727e-01   9.0853883e-02
   4.3574989e-01  -1.6825760e-01
  -6.9626070e-01   7.9251054e-01
  -3.9729741e-01  -9.9686198e-01
   2.9635607e-01  -1.8841253e+00
   5.8798682e-01  -2.0713595e+00
   3.4986704e-01  -1.7894978e+00
   6.8155531e-01  -2.3431539e+00
   3.4276284e-01  -2.0307235e+00
  -1.9898780e-01  -3.2971374e+00
   5.1849366e-01  -3.0778756e+00
   3.9988275e-01   6.5628923e-01
   6.8728092e-01   3.5550625e-01
  -5.9533226e-01   7.6573135e-01
  -4.8375006e-01   8.0921460e-01
  -3.2725746e-01   2.5695517e-01
   1.4241331e+00  -6.0832539e-01
  -7.7671681e-01   5.3821551e-01
   3.5591153e-01  -6.8972183e-01
  -3.7674254e-01  -2.5369217e-01
  -1.2382073e+00   1.8543384e-02
  -1.1112520e+00   3.8036475e-03
   1.7078870e-02  -8.5512168e-01
   8.5001031e-01  -1.1448228e+00
   1.8761829e-01  -1.2225511e+00
   4.3859566e-01  -1.1024710e+00
   5.4874698e-01  -9.6929617e-01
  -6.7372147e-02  -7.6049760e-01
  -2.8444849e-01  -1.2547900e+00
  -1.9273519e+00  -1.0246722e+00
   2.1121473e-02   2.6454586e-01
  -3.6563793e-01   3.4523909e-01
  -2.2986652e-01  -8.1924466e-01
   1.4342313e-01  -7.3739345e-01
  -1.7398026e+00  -1.3659830e+00
  -1.0539687e+00  -1.2196877e+00
   7.3933143e-02  -8.5363453e-01
   1.8559955e-01  -1.0097983e+00
   4.9240984e-01  -9.6990788e-01
   1.1720297e+00  -1.1669960e+00
   5.7768824e-01  -3.6345118e-01
   9.8218638e-01  -6.5484417e-01
   9.4191486e-01  -2.1515796e-01
   1.0781420e+00  -7.0083101e-01
   5.7991851e-01   1.3129211e+00
  -3.1502646e-01   1.5153668e+00
  -1.8039688e-01   5.2020798e-01
   6.2019458e-01   1.4907037e+00
   1.0272408e-01   8.2590134e-02
   8.8621100e-01  -1.7213431e+00
  -1.5084793e-01  -8.5929881e-01
   1.9162378e-01  -1.1217927e+00
  -2.7053942e-01  -2.7731629e-01
  -3.9779013e-01  -6.5325678e-01
  -6.6613487e-01   2.3714058e-01
  -3.3648874e-01  -1.2454471e+00
   2.3282720e-01  -1.8785712e+00
  -3.0267734e-01  -1.5464255e+00
   1.1313892e-02  -1.5842031e+00
  -4.9112836e-03  -1.6167346e+00
   4.6336080e-01  -6.7942655e-02
   5.3499573e-01  -4.8353912e-01
   3.9120332e-01   1.8562537e-01
  -1.1775207e-01  -4.5309584e-01
  -6.0909083e-01  -5.4957127e-01
   4.8507021e-02  -1.4160800e-01
  -1.0214882e+00  -5.7967814e-01
  -1.0484184e+00  -1.0437618e+00
   1.5342918e+00   1.7838851e-01
   8.1242470e-01  -1.4627981e-01
   4.6141131e-01  -5.4278773e-01
   9.4990721e-01   5.0284232e-02
  -7.7330967e-01  -4.1712964e-01
  -9.3391862e-01  -1.2624690e+00
  -6.9212407e-01  -9.2725591e-01
  -5.8423799e-01   6.1813202e-01
  -2.5681142e-01   7.6345885e-01
  -8.8354800e-01   1.0039510e+00
   6.8996512e-01  -4.2804406e-01
  -7.6357234e-01   6.5626156e-01
   8.8730170e-01  -2.0138245e+00
  -5.0776836e-01  -1.0833139e+00
  -3.0644435e-01  -6.9992991e-01
   3.6457298e-01  -1.7440278e+00
   1.2233347e+00  -2.3668585e+00
   1.3720798e-01  -1.3060881e+00
   4.0926801e-02  -2.8603507e-01
   7.1352469e-01  -1.6375881e+00
  -8.9417788e-01  -3.5487872e-01
  -3.2966464e-01   4.8787582e-01
  -3.5766965e-02  -3.7547928e-02
   5.3600579e-02  -1.8690219e-01
   6.5961790e-01  -2.7562877e-01
  -3.9187156e-01  -8.1416724e-01
   6.4487574e-01  -1.3032826e+00
  -4.6106466e-01  -5.7772261e-01
   2.5168311e-01   4.9194065e-02
  -1.8583185e-01  -9.9998755e-02
   2.1466308e-01  -2.3630825e-02
   2.3518543e-01  -1.1386568e+00
   3.7229210e-01   5.2320310e-01
  -1.9306756e-01  -9.4325235e-01
  -4.2611901e-01  -4.4619428e-01
  -1.3701110e-01  -9.7791215e-01
  -1.3179418e-01  -8.2347238e-01
  -1.7484572e-02  -8.3345286e-01
  -1.5281137e-01   1.1682708e-01
  -2.7378701e-01  -4.5828586e-01
   1.1185584e+00  -2.8713602e-02
  -3.9999972e-01  -2.1595621e-01
  -4.4574526e-01  -7.2594986e-02
   8.9814342e-01   3.7576773e-01
   1.4183210e-01  -4.2901233e-01
   5.0553868e-02  -4.2008439e-01
   4.4850419e-01   3.9883921e-01
   7.5328813e-01  -4.3346201e-01
  -1.0981645e+00  -1.4240080e+00
  -1.0228877e+00  -1.1327509e+00
   3.4870656e-01   2.4765327e-02
   8.7548855e-01  -9.9081242e-01
   4.8873433e-01   3.4983387e-01
   6.9861794e-01   2.6989436e-01
  -5.1297841e-02  -1.3564575e-01
  -2.3792159e-01  -9.8225115e-01
   4.7582035e-01  -2.2103954e+00
   3.7271161e-02  -1.0245955e+00
  -4.6799588e-02  -6.5377741e-01
  -8.3225774e-01  -1.6956075e+00
  -4.9618565e-01  -9.9148617e-01
  -4.7682448e-01  -3.2275243e-01
  -7.8335199e-01  -1.2417518e+00
   1.6418982e-03  -1.1042356e+00
  -6.2365545e-01  -1.0230540e+00
  -6.6468643e-01  -9.6297919e-01
  -7.2717901e-01  -8.2996975e-01
  -1.9008211e-01  -4.8319224e-01
   1.8118654e-01   2.1808828e-02
   1.0541021e+00  -1.2106122e+00
  -4.5497932e-01  -1.6231590e+00
   4.1123868e-01  -3.4500177e-01
   3.1618696e-01  -1.2277794e-01
  -8.7255179e-02   2.1934235e-01
   2.7577566e-01  -5.1760321e-02
   5.0770570e-01   5.3928207e-01
   3.9509696e-01  -3.7493317e-01
  -2.4950559e-01  -8.3575262e-01
  -3.1254940e-01  -3.6497813e-01
  -4.9031765e-01  -3.1797728e-01
  -4.9834007e-01   1.8099103e-01
   3.8617749e-01  -1.3565996e-01
  -1.4954489e-01  -8.5453966e-01
  -3.8139086e-01  -9.0842523e-01
   1.3989541e-01  -1.8385007e+00
   3.5616193e-01  -2.0951957e+00
   2.1410595e-01  -1.7410454e+00
   5.0258802e-01  -2.3202416e+00
   2.0385200e-01  -1.9874910e+00
  -4.1245408e-01  -3.2351026e+00
   2.9622477e-01  -3.0437176e+00
  -3.5377871e-01   1.5553094e-01
   4.1592683e-01  -8.7960194e-02
   3.4502403e-01   4.4560156e-01
  -1.7218587e-01   6.2022875e-01
   3.4256044e-01   9.1369698e-02
   7.5082299e-01  -1.3781243e-01
  -6.6234748e-01  -1.0350896e+00
  -5.0018221e-01  -7.6280130e-01
   3.4244400e-01  -7.0900350e-01
  -7.8045932e-01  -8.5054757e-01
   3.2676824e-01  -5.8538588e-01
   3.2247645e-01  -7.8106354e-01
  -4.0421334e-01  -5.3724338e-01
   3.7336963e-01  -1.0397674e-04
  -1.6119264e-02  -3.5276945e-01
  -1.1257109e-01  -1.1061331e+00
  -2.1753533e-01  -8.9484149e-01
  -7.4058086e-02  -1.4018188e+00
   3.3303797e-01  -1.0393192e+00
   3.9062684e-03  -8.0513901e-01
   2.5507761e-01  -1.0903052e+00
   1.2284508e-01  -1.1388143e+00
  -1.7188049e-01  -2.1123706e-01
  -5.8548219e-01   7.3375791e-01
  -3.1585265e-01   1.4950641e-01
   4.3240648e-01  -1.1433967e-01
   9.0775844e-01  -2.8709291e-01
   6.0417628e-01  -5.3818485e-01
   9.5991820e-01  -5.1651848e-01
   6.8711581e-01  -3.1085735e-01
   3.6111898e-01  -9.5813880e-02
  -1.7536944e-01  -1.6533601e-01
  -3.2679771e-01  -2.6655942e-01
  -7.7437908e-01   4.6317757e-01
  -9.0301367e-02   6.0447166e-02
  -1.1234517e+00   4.4311504e-01
  -1.0297884e+00   8.4084692e-01
   3.1093177e-01  -5.8339266e-01
   3.5905026e-01  -5.0925162e-01
  -4.3901370e-01  -7.5803961e-01
  -4.3504883e-01   5.1300749e-01
  -7.1138166e-01   3.5383693e-03
  -2.8456586e-01  -3.1990503e-01
  -1.3487021e-01  -6.8403964e-01
  -3.1689271e-01  -8.5984423e-01
  -4.9065186e-01  -1.1894712e+00
  -4.8475142e-01  -1.1839852e+00
  -3.2085443e-01  -9.0576416e-01
   6.6354496e-01  -9.0551823e-01
   5.6247821e-01  -1.7954061e-01
   8.5364680e-01  -1.1043218e+00
   8.6837867e-01  -1.5419603e+00
  -8.8254492e-01  -4.5353753e-01
  -1.1938387e-01  -3.9691608e-01
  -4.0275794e-01  -4.2312589e-01
   2.4298436e-01  -8.7257925e-01
  -5.5309615e-02  -6.4384979e-01
   4.4703529e-01  -8.4107577e-01
  -2.0121215e-01  -1.0783527e+00
   2.8760741e-01  -9.4723421e-01
   6.9111116e-01  -4.7580217e-01
  -2.2066561e-02  -6.1663093e-01
  -2.6817892e-01  -1.3027391e-01
   2.8271575e-01  -2.6081124e-01
   8.1193084e-01  -3.3447958e-01
   5.5620298e-01  -2.1593900e-01
   8.4001588e-01  -3.4554235e-01
   2.4131415e-01   1.0311747e-01
  -1.4146086e-01  -7.7411134e-03
  -8.9958731e-03  -1.0046120e-01
   4.6469496e-01  -3.2255618e-01
   3.1315753e-01  -8.4526772e-01
   3.5758004e-02  -6.4531680e-01
   2.1538977e-01  -3.1034538e-01
  -9.6765617e-01  -6.3468851e-01
  -1.2287457e-01  -4.7794765e-01
  -9.5105786e-01  -6.1396417e-01
   2.6795781e-01  -6.3272325e-01
  -3.3588303e-01  -8.5505656e-01
  -9.2568425e-01  -9.7115811e-01
  -2.9280931e-01  -5.7296946e-01
   1.3184840e+00  -1.1728833e+00
   1.1638629e+00  -1.3074341e+00
   9.2524237e-01  -1.4223071e+00
  -4.7133014e-01   5.5486623e-01
  -4.8322993e-01   4.2369120e-01
  -4.1574692e-01   1.0887478e+00
  -8.7864757e-01   4.0609889e-01
  -1.1586347e+00  -4.3682512e-01
   3.6810001e-01  -5.4586994e-01
   5.7985791e-01  -9.0239144e-01
   4.0085090e-01  -5.4977112e-01
   4.7169889e-02  -6.1104031e-01
   1.5943207e-01  -5.9172763e-01
   8.1856406e-01  -2.4567098e-01
  -5.1659612e-01  -6.6520057e-02
  -6.5505514e-01  -5.4530079e-01
   3.2938552e-01  -1.0611074e+00
   2.5663637e-01  -9.2391852e-01
  -1.9029934e-01  -1.0550893e+00
   6.6019079e-02  -6.6042322e-01
  -1.0797952e+00  -3.7256612e-01
  -4.6657786e-01  -3.1776560e-01
  -1.1769214e-01  -4.9060058e-03
  -1.8768658e-01   7.9854983e-01
  -8.7579785e-01  -9.6832177e-01
   9.1139802e-01  -1.3421503e+00
   4.6996643e-02  -3.5328705e-01
  -6.8009896e-01  -5.2732115e-01
  -1.1735857e+00  -9.4225299e-01
  -1.1503611e+00  -1.4017861e+00
   1.6865028e+00  -1.4739331e+00
   1.8751741e+00  -1.0714284e+00
  -5.2672658e-01  -1.9308066e+00
  -4.7921238e-01  -6.9115779e-01
  -8.7576947e-01  -4.4460657e-01
  -2.1010328e-01   7.6189937e-01
   1.6392703e+00  -1.3626010e+00
   8.8552855e-03  -3.3542844e-01
   7.4362451e-01  -9.8689021e-01
   3.0637853e-01  -1.1611491e+00
   1.9721967e-01  -5.7774658e-02
  -1.4679270e-02   1.6362827e-01
   4.5789231e-01   1.1955566e-01
  -2.4728200e-01  -4.6292977e-01
  -3.4494524e-02  -9.6584375e-02
  -2.5781516e-01   7.4222928e-01
  -5.9291374e-01  -1.4003645e+00
  -3.2795486e-01  -9.6439739e-01
   2.3166167e-02  -6.7243596e-01
   4.1960005e-02  -5.7173793e-01
  -3.2386732e-02  -7.0759554e-01
  -2.7157019e-01  -1.0484481e+00
  -2.7014705e-01   3.1311338e-01
  -1.8442023e-01  -3.9898250e-01
   3.6325982e-01  -5.2908313e-02
  -5.8019232e-01  -3.2348303e-01
   9.0262971e-02  -5.6232644e-01
  -3.0187155e-01  -6.2595550e-01
  -4.0735762e-02  -6.2329262e-01
   7.3381993e-01   3.4048232e-01
  -2.0601081e-01  -4.3582942e-01
  -9.6786345e-02   3.3465754e-01
   4.9282135e-01  -1.1961036e-01
   3.5676328e-01  -6.8897504e-01
  -3.6910812e-01  -7.2785634e-01
   1.0070718e+00  -1.2528838e+00
   9.6680553e-01  -1.2660152e+00
   1.7606242e-01  -5.1268366e-01
  -6.1319985e-01  -1.9868670e+00
  -9.2088405e-01  -2.0030453e+00
  -1.3631985e+00  -2.0313165e+00
  -7.7387102e-01  -1.1709199e+00
  -6.4449527e-01  -1.1020746e+00
  -3.4576149e-01   6.9003667e-02
   8.3424201e-01  -3.6624380e-01
   4.2733517e-01   4.2646195e-02
   5.5268463e-01  -3.7932466e-01
   7.0955340e-01   2.4794402e-02
   1.2410402e+00  -1.3485899e+00
   1.2015502e+00  -1.2848058e+00
   8.0469427e-01  -7.8019395e-01
   1.5123416e+00  -1.2836437e+00
   1.4670387e+00  -1.0157506e+00
  -3.1415483e-01  -6.3294828e-01
   1.2078840e-01  -4.7293946e-01
  -2.8169863e-01  -8.0737298e-01
  -4.9863375e-01  -1.7967013e-01
  -1.4061355e+00  -2.5794090e-01
  -6.7645987e-01  -5.9474441e-01
  -1.1229895e+00  -4.6593478e-02
  -1.6241553e+00  -3.4192495e-02
  -3.7398947e-01  -4.1172487e-01
   1.8682762e-01  -3.1235172e-01
   7.5740422e-02  -7.1915426e-01
  -3.1180450e-01  -3.2945984e-01
  -3.0439523e-01  -6.8657430e-01
  -4.8069127e-01   6.7880484e-01
  -3.3570857e-01   7.9381670e-01
  -1.3849177e-02  -4.9491753e-01
   1.4973765e-01  -3.2709810e-01
   6.7909766e-01  -3.9217818e-01
   1.3002744e-01   7.1329676e-01
  -1.9973822e-01  -6.4688510e-01
   7.6391875e-01  -8.4126871e-01
   8.2152148e-01  -7.7488521e-01
   7.9230639e-01  -7.1403549e-01
   9.1068996e-01  -4.1134146e-01
  -9.2553986e-01  -6.0408803e-01
  -7.8454520e-01  -3.6402354e-01
  -5.1235145e-01   3.1400981e-02
  -6.9048036e-01  -4.2005490e-01
  -2.3405317e-01  -1.1312430e+00
  -4.2051030e-01  -1.1039001e+00
   9.1608774e-02  -7.6572917e-01
   1.8385029e-01  -5.8191277e-01
   3.3892736e-01  -5.5541157e-01
  -2.1110696e-01  -8.6563816e-01
  -6.3573287e-02  -8.5273444e-01
   3.1485729e-01  -5.4096857e-01
  -8.7480369e-01  -8.7319549e-01
  -5.9965546e-01  -8.1367691e-01
  -2.4759100e-01  -6.4230866e-01
  -2.9308778e-01  -3.8695828e-01
  -1.9606695e-01  -7.3411045e-01
  -2.2374779e-01  -4.4429125e-01
   2.6387451e-02  -6.3997720e-01
  -2.2008008e-02  -7.3225424e-01
   3.7539319e-01  -1.2948659e+00
  -3.1440481e-01  -1.0166757e+00
   3.5212088e-01  -1.3054918e+00
   2.2694389e-01  -3.7758299e-01
   2.3237923e-01  -1.0258887e-01
   6.4166785e-01  -1.1641310e-01
   9.1647300e-01  -7.7570370e-01
   3.7489057e-01  -4.3143188e-01
  -1.4159323e-01  -5.5715802e-01
  -3.1423633e-01   2.0099836e-01
   1.1937453e-01  -2.7865451e-01
   2.8526233e-01  -9.1152353e-02
   4.3181636e-01  -9.4416986e-01
   3.4489920e-01  -4.4154244e-01
  -5.5487257e-01  -2.7219133e-01
  -1.2606571e-01  -7.9086655e-01
  -4.7164542e-01  -1.0914866e+00
  -1.8504266e-01  -1.1065044e+00
  -1.2596223e-01  -1.4329877e+00
   4.1865102e-01  -6.7656550e-01
  -4.7310219e-01  -8.1294056e-01
  -1.7977619e-01  -1.8634771e-01
   1.6210918e-01  -8.2094567e-01
   4.3529334e-01  -1.2695454e+00
   5.5315890e-01  -1.1120597e+00
   4.8261719e-01  -1.0193158e+00
   3.7036426e-01  -1.2147582e-01
   4.1095036e-02  -2.2698952e-01
   7.8933686e-02   5.1998027e-02
  -6.1296630e-01  -1.0954814e-01
  -2.2230212e-01  -1.2703979e-02
   5.3090040e-01  -4.7502933e-01
   2.3207854e-01  -4.0241957e-01
  -2.2557630e-02  -2.2928931e-01
   3.2203988e-01  -7.6264488e-01
  -7.6206734e-01  -4.2934285e-01
  -2.5466119e-02  -1.0156764e+00
  -3.1708082e-01  -6.3344360e-01
  -5.6018414e-01  -1.1216074e+00
  -8.8563424e-02  -1.3324980e+00
   7.1530271e-02   7.8978374e-01
   3.8175425e-01  -1.6031977e-01
   9.4046129e-02  -1.2965896e-01
  -1.0264898e-01   6.6625311e-01
  -2.9166608e-01   8.8089756e-01
  -3.8721503e-01  -4.7063481e-01
  -1.5117996e-01   2.5682984e-02
  -1.7365739e-01   2.4671639e-01
  -4.8956012e-01  -7.7580713e-01
  -2.3378719e-02  -5.6923263e-01
   6.9283602e-01  -1.2204215e+00
   7.2465994e-01  -1.1025582e+00
   1.9895789e-01  -6.4381139e-01
  -2.0843860e-02  -1.6122615e+00
   2.3285904e-01  -3.3397117e-01
  -7.5649342e-01  -5.3937981e-01
   5.8524827e-03   4.0365876e-01
  -7.3565788e-01   8.1157229e-01
  -7.0810998e-01   5.1697335e-01
  -6.0330552e-01   3.3156737e-01
  -5.1272713e-02   4.6183351e-01
   2.7944513e-01   7.0220112e-01
  -7.4213436e-02  -4.0965716e-01
  -3.4461453e-02   2.2821498e-02
  -7.3724339e-01   3.7445682e-01
   6.8032215e-02  -8.6750858e-01
   3.8382453e-01  -9.8268724e-01
   1.9737516e-01  -6.3630816e-01
  -4.0630994e-02  -7.4610299e-01
  -1.4961127e-01  -5.9517211e-01
   1.1098623e+00  -7.3962160e-01
   4.5668238e-01  -2.8833842e-01
   6.3343243e-01  -2.0949208e-01
  -3.2255455e-01  -1.4308278e+00
  -5.3014343e-01   2.0603768e-01
  -2.5672332e-02  -1.5562191e-01
  -7.1261465e-01  -3.3735038e-01
  -9.0552359e-01  -2.8167691e-01
  -4.3506054e-01  -1.0898112e+00
  -4.2929790e-01  -5.0870964e-01
  -1.6323782e-01  -1.1575394e+00
  -6.4373840e-01  -5.3646818e-01
   5.7744140e-01  -2.8621245e-01
   1.7277606e+00  -6.8651748e-01
   6.3282556e-03  -7.8339383e-01
   3.4419682e-01  -5.8038176e-01
   1.5121161e+00  -7.2670252e-01
   1.4536457e-01  -2.6787071e-01
  -1.4864976e-02  -5.3566248e-01
  -4.6346863e-01  -7.4145975e-01
  -3.4871495e-01   7.3280215e-02
  -3.5346538e-01   8.7211427e-02
   2.2147544e-01   4.9432598e-02
  -7.0064597e-01  -1.3626875e+00
  -5.5097732e-01   3.3907915e-01
  -4.5461190e-01  -8.0214805e-01
  -1.1366605e-01  -1.2944566e-01
   6.6174282e-01  -2.5580967e-01
   2.1626175e-01  -2.2009668e-01
  -3.9909470e-01   3.4491432e-02
   4.7924843e-01   8.0594101e-01
   6.3841527e-01   6.2544926e-01
   3.7765837e-01   3.0045581e-01
   6.5934323e-01  -2.4069510e-02
  -2.4392640e-01  -1.5114219e+00
   1.5593884e-01  -2.0876809e+00
  -1.7142898e-01  -5.7938833e-01
   1.0254571e-01  -3.3523711e-01
   1.0115345e-01  -3.0117885e-01
  -4.2663894e-01  -6.7972144e-01
   4.8235631e-01  -1.8165711e+00
  -6.1108034e-01  -6.8106342e-01
  -2.5617466e-01  -4.4723157e-01
   3.7804463e-01   1.5424284e-01
   5.3100979e-01   3.3245254e-01
  -1.8271172e-03   3.4666007e-01
   5.5795930e-01  -1.0281103e-01
   1.6666324e-01  -9.5838842e-01
   2.6168692e-02  -8.0447324e-01
   6.1744612e-01  -9.7368226e-01
  -1.0015078e-01  -4.5240752e-01
   1.1037668e-02  -8.6033791e-01
  -5.2104085e-01  -2.5569004e-01
  -6.0823464e-01  -1.7839184e+00
  -1.8982106e-01  -1.0266056e+00
   6.7598774e-02   1.6774035e+00
   1.2614749e-01   8.9798195e-01
   2.5685304e-01   3.6932369e-01
   6.1916389e-01   1.3900590e-01
   4.6909880e-02  -3.3319701e-02
   1.0825555e+00  -2.6884906e-01
  -1.3912580e+00  -1.4870358e+00
  -1.3368686e+00  -2.3780926e+00
   6.7655717e-01  -6.1772685e-01
   8.9195931e-01  -3.5902575e-01
   8.0907961e-01  -9.6632818e-02
   4.4787654e-01   5.6991162e-02
  -8.5513735e-01  -2.0046130e+00
  -1.1312966e+00  -2.4675635e+00
  -1.3785925e+00  -1.6547347e+00
   1.0684519e+00  -8.8657064e-01
  -7.7164817e-02  -7.3599652e-01
  -5.2272532e-01  -1.8223400e+00
   1.8781176e-01  -6.6252207e-01
   5.5604342e-01   3.2172240e-01
   2.0060079e-01  -3.2496645e-01
   1.9182655e-01  -5.3726855e-01
   5.2708687e-01   2.1450230e-02
   7.2679563e-01  -1.1352003e+00
  -5.1767207e-01  -9.4884429e-01
  -2.9401904e-01  -1.2178228e+00
  -4.1053021e-01  -1.0715874e+00
  -5.2505921e-01  -1.7933849e+00
  -1.3898405e-01  -9.4026192e-01
   2.4266203e-01  -7.2616993e-01
   3.8657901e-02  -1.0088940e+00
  -8.4587309e-02  -6.5214832e-01
  -1.0074293e-01  -1.2702141e+00
  -4.9691019e-01  -1.1933503e+00
  -6.5026369e-01  -1.4973667e+00
  -6.1992334e-01  -1.3440992e+00
  -2.2512227e-01  -4.0084791e-01
   3.7142124e-01  -2.1898326e-01
   2.5028305e-01  -4.8884289e-01
   5.8522189e-02  -3.5015651e-01
  -5.2240251e-02  -3.7928610e-01
   3.7396063e-01   1.1133400e+00
   3.8694806e-01   8.7490539e-02
   1.7429972e-01  -1.2840160e-01
   5.5965798e-02  -6.0381450e-01
   3.7305904e-01   6.4986089e-02
  -8.3984253e-01  -1.6384727e+00
  -6.8752990e-01  -2.2039142e+00
  -3.3210403e-01  -1.6748611e+00
   2.3450997e-01  -1.1487731e+00
   2.0094004e-01  -9.5802821e-01
  -3.0421642e-01  -1.3491915e+00
   4.2835880e-01   2.1722399e-01
   3.7508176e-01   8.7809192e-02
  -4.2094851e-01  -1.4232452e+00
  -7.4251193e-01  -1.8754175e+00
  -2.7688221e-01  -1.6008948e+00
   6.2537132e-01   1.1681542e-01
   5.6370880e-01  -9.9713675e-02
   1.5343973e-01  -4.6665400e-01
   1.0226251e+00   6.8436780e-01
  -1.6891552e+00  -1.0087263e+00
  -1.7622031e+00   5.0948478e-02
  -1.2442266e+00  -6.1501618e-01
  -1.1632902e+00   1.7518386e-01
  -2.3974762e+00  -1.1688187e+00
  -5.1574412e-01  -6.1215899e-01
  -6.2316179e-01  -6.6489784e-01
  -6.2576513e-02  -2.7686505e-01
   1.4588990e+00  -1.3169685e+00
   1.1516096e+00  -7.3378716e-01
   2.5727117e+00  -9.4055929e-01
   2.0278898e+00  -1.5400501e+00
   2.2467237e+00  -1.7705304e+00
  -4.1444459e-01  -1.1541453e+00
  -3.9349180e-01  -1.7528752e+00
  -7.0253020e-01  -1.0767851e+00
  -5.4791784e-01  -7.2532053e-01
  -3.1627452e-01  -5.9384749e-01
   1.2330607e-02  -7.0544713e-01
  -5.1071235e-01  -1.0710047e+00
  -4.0721878e-01  -1.0289418e+00
  -2.0973480e-01  -1.4361377e+00
   6.5690576e-02  -1.4773477e+00
   1.7248641e-01  -1.8673349e+00
   1.1854742e-01  -1.6048387e+00
   1.7656648e-01  -1.2698491e+00
   7.0924245e-01  -1.0765217e-01
   4.0250723e-01   6.8171414e-01
   6.0148322e-01   1.2491637e+00
   1.2434705e+00   7.2834902e-01
  -7.1249237e-01  -1.3171351e+00
  -5.0575425e-02  -5.8739103e-01
   5.1714579e-01  -4.7150687e-01
   6.1676882e-01  -3.8814180e-01
  -1.2297313e+00  -7.8191845e-02
   1.1978905e-02  -2.9530109e-01
   3.7529272e-01  -6.1833518e-01
   4.7161284e-01  -9.7994304e-01
   3.8553233e-01   6.3672686e-01
   6.3517027e-01  -2.1229206e-01
   5.1579595e-01  -1.4301589e+00
  -4.9071964e-01   1.0169036e-01
  -2.5714454e-01   1.0124529e+00
  -6.2941015e-02  -1.0440240e+00
  -3.4281424e-01  -1.1942122e+00
  -1.9932558e-01  -2.1661211e-01
  -1.8355354e-01   3.2450551e-01
   5.1868480e-01  -1.1801250e+00
   3.2690916e-01  -9.7998511e-01
   3.0948752e-01  -6.3730899e-01
   2.0845756e-01  -5.2974904e-01
   1.2535841e-01  -6.0526232e-01
  -2.9391123e-01  -6.9424381e-02
  -3.4611689e-01  -4.7909203e-01
  -2.0972092e-01  -8.4214889e-01
   2.6668667e-01  -6.3123510e-01
  -2.4994413e-01  -6.9704257e-01
   5.1026266e-01  -8.1381417e-01
   2.6033329e-01  -9.4948540e-01
   1.4743029e-02  -9.2217533e-01
  -8.0963116e-01  -5.2301023e-02
  -1.2156628e-01  -5.9444045e-01
  -1.0837599e-01  -2.5832888e-01
  -4.0165649e-01  -4.6334725e-01
   3.9627324e-01  -4.4546393e-01
  -2.8061221e-01  -4.2925088e-01
  -1.9614409e-01  -9.6450688e-01
   7.4495650e-02  -1.0083617e+00
   1.8488368e-01  -3.7521565e-01
  -2.8895581e-01  -8.3354255e-01
   3.4495762e-01   9.9862827e-01
  -6.1902064e-01  -7.4034143e-01
   5.3376185e-01   1.2686113e+00
   2.4939569e-01   5.9384689e-01
   2.7867278e-01   1.8523920e-01
  -4.7649040e-01  -1.2512721e+00
   3.0703851e-01   6.9565624e-01
  -6.5003880e-01  -1.3913653e-01
   1.4178293e-01   4.9283132e-01
   1.4905203e+00  -4.6150157e-01
   3.4208574e-01   4.6786983e-02
   5.6339882e-01   3.1301289e-01
   7.6666183e-01   8.0576320e-02
   5.2481337e-01  -6.6820619e-01
  -1.3829161e+00  -6.6651527e-01
  -1.5170911e-01  -6.3480590e-01
  -4.2584961e-01  -4.0064872e-01
   2.7076305e-01  -8.4292687e-01
   3.0851301e-02  -1.2255347e+00
  -3.9729168e-02  -1.3083599e+00
  -3.2974207e-01  -1.0274749e+00
  -8.7602444e-01  -6.4824731e-01
  -3.6030253e-01  -2.1123060e-01
  -4.2282136e-01   1.2463779e-02
   5.7856729e-01  -8.4867383e-01
  -8.0431989e-01  -5.7031242e-01
  -7.9592250e-01  -6.6552308e-01
  -1.2195067e+00  -1.3273270e-01
   4.6727836e-01  -2.0785259e-01
   2.1368607e-01  -8.9763454e-01
  -4.6150707e-01  -6.7039365e-01
   5.9525134e-01   1.1234665e-01
  -9.4500459e-02  -1.1434269e+00
   4.1648764e-01   8.9640964e-03
  -3.1059938e-01  -1.6628573e+00
  -2.6122442e-01  -1.1380604e+00
  -3.3401375e-01  -1.5505096e+00
   1.1658090e+00  -1.3780899e-01
  -1.4923380e-01  -4.3107974e-01
   9.9374828e-01  -2.1775236e-01
  -1.0243172e+00  -5.1378314e-01
   2.9400819e-02  -4.4432662e-01
   6.5970902e-02  -5.8917055e-01
   4.6289699e-01  -9.4075112e-01
   3.4232993e-01  -1.4299812e-01
  -2.6181542e-01  -4.1835214e-01
   1.3646849e+00   3.9328019e-01
  -9.7915094e-01  -1.7712854e+00
   1.7524287e-01  -5.2613901e-01
  -1.2110593e-01  -9.4532514e-01
   1.1304001e-01  -5.8695220e-01
   1.2133954e+00   5.4436119e-01
  -2.1926329e-01  -6.3691493e-01
   1.3111061e+00   4.7766408e-01
  -7.7064241e-01  -1.0026602e+00
  -8.8024264e-01  -9.6614762e-01
   6.0435585e-01   2.8901069e-01
  -9.7159774e-03  -4.1570522e-01
  -4.7289745e-01  -7.7365957e-01
  -7.9242136e-01  -8.9688229e-01
  -1.5085127e-01  -6.6214378e-01
   3.8821647e-01  -7.2029532e-01
   1.9903716e-01  -9.1886733e-01
  -6.3016964e-01   5.3330306e-02
  -8.7541076e-01   2.1214322e-01
  -9.8337772e-02  -8.1987874e-01
   8.1817198e-01  -7.0210608e-01
  -1.4854524e-01  -1.2665994e+00
   1.0320768e-01  -1.3314187e+00
   8.7053184e-01  -9.2436055e-01
   7.1078861e-02  -6.6660194e-01
  -1.7836883e-01  -1.7816351e-01
  -4.3458081e-01  -6.1992666e-01
  -8.4830948e-02   2.8976381e-01
   4.5605852e-01   6.0846969e-01
   6.2406037e-01  -1.0056497e-01
   3.3450042e-02  -3.8746624e-01
  -1.5012978e-02  -6.4243103e-01
  -2.8955858e-01  -7.3405696e-01
  -1.9336068e-01  -7.0500339e-01
  -5.6474213e-01  -1.1104590e+00
  -5.4593719e-01  -1.5680784e+00
   7.4483348e-02  -2.0963857e+00
   1.3178854e-01  -8.6899246e-01
  -2.5210013e-01  -6.2686751e-01
   4.7270438e-01   5.8814423e-01
   6.8166482e-02   4.7950916e-01
  -1.2098232e+00  -1.3579030e+00
   3.1981438e-01   1.8752806e-01
   5.5711355e-01  -3.2287694e-01
   1.7761673e-02  -2.5615121e-01
   7.1696116e-02  -8.5710749e-01
  -3.0737997e-01  -1.0189538e+00
  -2.4208604e-01  -1.4743185e+00
  -1.8351868e-01  -3.2653758e+00
  -1.8758498e-02  -2.3096410e+00
   2.0649650e-01  -2.6258230e+00
   3.5847603e-01  -7.1547914e-01
  -2.7574441e-02  -3.8077352e-01
   4.5778256e-01   6.1472249e-01
  -3.3292062e-01  -7.4918008e-01
  -5.7356372e-01   2.1067255e-01
  -3.1010586e-01   4.1554134e-01
  -1.7003792e-02  -5.9007527e-01
   1.3486382e-01  -4.0723659e-01
   6.3475704e-01  -4.1966175e-01
  -2.0664551e-01  -2.0957040e-01
   7.3254090e-01  -1.8715342e-02
  -7.6976500e-02  -7.1989491e-01
   6.7226436e-01  -5.8874087e-01
   7.7305208e-01  -6.4797121e-01
   7.4139798e-01  -6.0005436e-01
   8.0515375e-01  -1.3731249e-01
  -8.4597599e-01  -8.9876250e-01
  -8.0309496e-01  -5.7044116e-01
  -6.0008424e-01   1.0757395e-02
  -7.2765874e-01  -4.5389196e-01
  -1.8113391e-01  -7.2906796e-01
  -1.3415193e-01  -5.1371186e-01
   3.5798571e-01  -1.1665004e+00
  -5.1959798e-01  -9.9390250e-02
  -2.4814164e-01   1.5182881e-01
   7.6083014e-01  -1.2215717e+00
  -3.5790389e-02  -1.1066374e+00
   7.3548230e-01  -1.5637317e+00
   6.0235560e-01  -1.6463557e+00
   3.6842609e-01  -1.6249676e+00
  -2.6424293e-01   6.5195167e-01
  -3.3869663e-01   4.7993453e-01
  -6.2972958e-03   1.0768139e+00
  -1.0970271e+00   1.5394251e-01
  -6.3242257e-02  -3.0077703e-01
  -2.9851376e-01  -7.4167574e-01
  -2.5298738e-01   4.7184884e-01
   2.0816098e-01   3.6145370e-01
  -1.4525769e-01  -7.5417603e-01
   1.3162414e-01  -1.9401193e+00
   2.3387979e-01  -1.3483879e+00
   3.3062500e-01  -1.7498903e+00
   2.6073416e-01  -1.7083148e+00
   4.1836277e-01  -2.0479665e+00
  -3.0176959e-01  -1.6692554e+00
  -5.6277430e-02  -1.2131931e+00
  -3.8644740e-01  -1.5748048e+00
  -3.7629056e-01  -1.2835297e+00
   2.9739922e-01  -7.6332155e-01
   4.2275041e-01  -8.5261565e-01
  -2.8714961e-01  -8.8230187e-01
  -1.7067082e-01   3.7571042e-01
   2.5645353e-01  -6.6319801e-01
  -8.7881195e-01  -2.2546675e+00
  -1.2719957e+00  -2.1924281e+00
  -6.8879220e-01  -1.3280630e+00
  -1.8053166e-01  -3.3732200e-02
   9.1357578e-01  -5.1203977e-01
   5.0272809e-01  -1.0693947e-01
   5.9617947e-01  -5.5743097e-01
   7.8626461e-01  -1.2237643e-01
   3.0231614e-01  -1.3396081e+00
   7.3253150e-01  -1.4843077e+00
   8.5094304e-01  -1.4696662e+00
  -6.0123388e-02  -6.3426168e-01
  -1.6268840e-01  -1.5925579e+00
  -3.7720108e-01  -1.1023584e+00
  -1.9158413e-01  -1.1487315e+00
  -5.0317496e-01   1.7688757e-01
  -5.9101872e-01  -7.1286487e-01
   2.9132913e-01  -9.7213243e-01
  -1.0854074e+00  -6.2509106e-01
  -1.4761899e+00  -2.4959008e-01
   1.9583822e-01  -2.7243215e-01
  -1.0743854e-01  -9.1883185e-01
  -7.6160105e-01  -7.4531948e-01
   4.6781469e-01   1.0179349e-01
  -4.3035462e-01  -1.2176526e+00
   1.6093184e-01  -5.7349615e-02
  -6.8335585e-01  -1.7182092e+00
   2.9637859e-01  -3.8353557e-01
   7.0697829e-01  -2.7408669e-01
   8.9850590e-01  -2.8454862e-01
   7.9137516e-01   2.9619859e-01
   7.3519556e-01  -3.2948188e-01
   3.6595611e-01  -3.4390754e-01
  -1.4365592e-01  -5.0740433e-01
  -5.1834912e-01   2.4824830e-01
   6.7886571e-02  -2.0892470e-01
   1.9656928e-01   1.4180578e-03
   7.4060915e-01  -8.6259594e-01
   3.2171262e-01  -3.2780801e-01
  -7.2913930e-01  -7.1458649e-02
  -5.7060370e-02  -7.1780473e-01
  -4.2821324e-01  -9.8326655e-01
  -1.1139306e-01  -1.0330625e+00
  -6.7908631e-03  -1.2835538e+00
   4.4030161e-01  -5.4636393e-01
  -5.3050191e-01  -6.2422068e-01
  -2.9296422e-01  -8.1774936e-02
   1.4460668e-01  -6.0138834e-01
   5.4042597e-01  -1.0681034e+00
   8.4283005e-01   3.5689695e-02
   2.6130627e-01   4.8675677e-03
   6.5050120e-01   5.1948366e-01
   7.8938787e-01  -2.2218911e-01
   5.3920120e-01  -2.7647183e-01
   2.3901599e-01   1.9257888e-01
  -1.1864171e-01  -1.2669448e-01
   5.7397823e-02   1.5864482e-01
  -6.0489955e-01   2.4542703e-01
  -2.9663839e-01  -1.4248069e+00
  -3.8808903e-01   2.0941051e-01
  -1.9136335e-01   1.2816146e-01
  -8.7357648e-01   1.1926796e-01
   9.4924771e-01  -1.1590937e+00
  -9.5685774e-01  -6.6949895e-01
  -8.9882187e-01   5.2022555e-02
  -8.4955875e-01  -9.2871795e-01
  -5.5741086e-01  -8.2674297e-01
  -2.7050554e-01  -6.3975330e-01
  -3.3041384e-01  -3.6046856e-01
  -1.4299535e-01  -6.8118577e-01
  -2.5202390e-01  -4.4923864e-01
   1.5168495e-02  -5.8546893e-01
  -2.5922872e-02  -6.4709662e-01
   4.3402056e-01  -1.2131841e+00
  -2.8089714e-01  -1.0216524e+00
   4.0315631e-01  -1.2069668e+00
   1.8565363e-01  -2.9605275e-01
   1.6381499e-01  -5.1438982e-02
   5.7218009e-01  -2.0710142e-02
   9.3573418e-01  -6.2036018e-01
  -1.9438630e-02  -6.8167173e-01
  -5.0615937e-01  -1.8390818e+00
   2.4429810e-01  -6.0798305e-01
   5.6787696e-01   3.7914915e-01
   2.5062498e-01  -2.6011562e-01
   2.5880293e-01  -3.6982666e-01
   5.1056369e-01   4.7700398e-02
   5.4212866e-01  -1.2318285e+00
  -4.5104988e-01  -9.0411133e-01
  -1.5112595e-01  -1.1886892e+00
  -3.7828830e-01  -1.0419087e+00
  -4.6220403e-01  -1.7556911e+00
  -1.8142107e-01  -9.7569215e-01
   7.9417228e-02  -8.4685080e-01
  -6.5155163e-02  -1.0920733e+00
  -1.4033700e-01  -6.9680165e-01
  -9.8533159e-02  -1.2808008e+00
  -1.6227154e-01  -6.9561910e-01
   1.1478066e-01  -6.8040403e-01
   6.5333933e-01   2.1265042e-01
   1.9484348e-01  -3.4421686e-01
   1.7940363e-01  -5.3315912e-01
   5.2707286e-01  -1.4288291e-01
   3.0579980e-01  -1.3331166e+00
  -6.3459389e-01  -8.1797354e-01
  -4.7865133e-01  -1.1309850e+00
   1.3745158e+00   1.6418501e+00
  -8.3037196e-01  -1.6439635e+00
  -3.5709258e-01  -9.3202000e-01
  -4.1715967e-02  -8.4764446e-01
  -2.5203486e-01  -1.0623714e+00
  -2.4363924e-01  -6.6326619e-01
  -3.4938414e-01  -1.2507148e+00
  -8.1988132e-01  -1.1931539e+00
  -6.3932785e-01  -1.8308236e+00
  -2.8482666e-01  -1.3152075e+00
   2.1984679e-01  -9.1772015e-01
   1.8960385e-01  -7.2361334e-01
   5.3677410e-02  -1.0015535e+00
  -3.4450341e-01  -1.1578020e+00
   4.7674247e-01   5.0981186e-01
   3.8680341e-01   3.4649481e-01
  -3.4492514e-01  -1.0135097e+00
  -6.4644376e-01  -1.4182652e+00
  -1.9506017e-01  -1.1787379e+00
  -1.9929152e-01  -5.5840389e-01
   1.7022460e-01  -1.0104186e+00
   5.8920027e-01   1.8597903e-01
   3.0901597e-01   6.5372638e-03
   1.0791451e+00   9.2781981e-01
  -4.2345449e-01  -3.5217027e-01
  -2.4561056e+00  -7.3064554e-01
  -1.3578508e+00  -8.1925734e-02
   3.6276492e-02  -3.0494048e-01
   4.2153832e-01  -3.3723382e-01
   1.2385265e+00  -1.0250164e-01
   8.2073135e-01  -4.9147087e-01
   9.9812206e-01  -3.8050743e-01
   4.8175845e-01  -4.9346324e-01
   2.0610934e-01  -9.7117694e-01
   1.6957110e-01   1.4048585e-01
   8.4387125e-02  -4.6348474e-01
  -2.1960981e-01  -1.2274762e+00
   9.7573383e-01  -4.4729801e-01
   5.9263916e-01  -7.4832180e-01
  -4.5844473e-01  -8.6823429e-03
  -7.1094841e-02   1.0409677e-01
   4.0420203e-01   2.6952734e-01
  -1.5135331e-01  -4.1122115e-01
  -9.3188843e-01  -1.3688796e+00
  -1.6594623e-01  -9.0190650e-02
  -3.4970626e-01   7.0541022e-01
  -2.9761263e-01  -1.3178352e+00
  -7.6492495e-02  -7.8676528e-01
   1.8949784e-01  -4.5152340e-01
   1.8999588e-01  -2.6233410e-01
   1.5640216e-01  -3.4845044e-01
  -5.9319697e-03  -9.1319796e-01
   1.0065018e+00  -3.6146649e-01
  -8.6705707e-01   5.9051954e-01
   5.4170941e-01   8.0423743e-01
   4.7969897e-01   5.0824364e-01
  -9.8457141e-02   5.4905153e-01
   3.8063935e-02  -1.5754180e-01
  -8.6801344e-02   1.8042630e-01
  -5.1046080e-01  -3.8858537e-01
   1.0014326e+00  -8.2826411e-01
  -3.8777702e-01  -3.8291033e-02
  -2.2616965e-01   4.5333502e-02
  -5.5664475e-01  -5.8162564e-01
   2.7074023e-01  -1.5004022e+00
  -2.3845548e-01  -1.7139156e+00
   1.1209438e-01  -1.1559283e+00
  -4.7841815e-01  -7.2423543e-01
  -7.5163801e-01  -7.9153286e-02
  -1.4253562e+00   6.6239988e-01
   3.0245822e-01  -8.4698715e-01
  -3.9020756e-02  -4.9782316e-01
   7.7022081e-01  -7.8983954e-01
   2.0879126e-01  -8.8223300e-01
   4.4981166e-01  -9.0120511e-01
  -7.7649764e-02  -6.9882157e-01
  -5.2018042e-01  -9.0270309e-01
   9.9756225e-03   5.3758900e-04
  -3.1874336e-01  -4.3220830e-01
   1.3913310e+00  -3.4896056e-01
   7.4808356e-01   1.6195945e-01
   6.0811683e-01  -4.3911577e-01
  -6.6644399e-02  -1.3013451e+00
   6.8359684e-03  -5.2837061e-01
   4.0077860e-01   9.3211202e-01
  -4.3702305e-01  -9.7768792e-01
  -4.0724823e-01  -8.0117674e-01
  -6.0567817e-01  -6.5224869e-01
  -3.1811558e-01  -1.7368046e-01
   7.0894464e-02   4.0964702e-02
   2.3243143e-01  -4.4771845e-01
   5.5742860e-01   2.3794133e-01
   1.9669386e-02  -1.1754887e+00
  -1.2843431e+00  -5.4159373e-02
   3.2764813e-01   1.3667324e-01
   1.4716557e-01  -6.6668386e-01
   9.0072624e-01  -4.2172190e-01
  -8.6424035e-01   1.0043795e+00
  -8.5589905e-01   1.2578320e+00
  -2.5858918e-01   1.1742324e+00
  -7.3466679e-01  -2.1099631e-01
   1.0348462e+00  -9.5884411e-01
   1.4492281e-01  -1.1488808e+00
   9.1598796e-02  -1.7055135e+00
   4.9201786e-03  -1.1176645e+00
  -3.4317079e-01   1.0353146e+00
   2.4918032e-01  -6.4173392e-01
  -1.8195642e-01  -1.9210911e+00
   3.0895434e-02  -2.3662648e+00
   1.7786751e-01  -2.4137081e+00
   6.0356506e-01  -2.0141636e+00
  -8.4776653e-01  -9.4102294e-01
  -1.9140226e+00   2.7811158e-01
  -1.4916356e+00  -1.3797008e+00
   6.7466136e-01  -2.5281052e-01
   2.3816769e-01  -9.0574182e-01
   1.3356852e-01  -3.2953687e-02
   1.0218682e-01  -4.9274779e-01
   2.9396576e-01  -1.1042630e+00
   6.3992399e-01  -8.2425416e-01
  -3.2981491e-01  -6.6906573e-01
  -1.0117730e-01  -5.1657369e-01
   7.0404977e-01  -8.0268615e-01
   9.1229573e-01  -7.6630500e-01
   9.8559736e-01   4.8557272e-02
  -1.9795691e-01   3.1265852e-01
  -6.9401398e-01   5.8637692e-01
   6.2020435e-01  -6.4355723e-01
   6.8758567e-01  -1.3683488e+00
   8.8582292e-01  -1.4781968e+00
  -3.8885392e-01   2.9519817e-01
   1.8360809e-01  -8.3957361e-01
  -2.1953889e-01  -6.4368985e-02
   1.2951951e-01  -6.8704670e-01
   1.4126099e-01  -3.0520991e-01
   3.8024563e-01  -8.9991879e-01
   5.1469419e-01  -1.4034958e+00
  -2.0425777e+00  -2.3149711e+00
  -7.9112670e-01  -1.2865514e+00
  -6.9556082e-02  -3.3777254e-01
   1.0378933e-01   2.0557100e-01
   2.0743743e-01   6.5950403e-01
  -4.9968582e-01  -5.2210137e-01
  -4.0187489e-01  -9.7602556e-01
  -1.5163369e-01  -8.1129910e-01
  -1.1650383e-03  -9.0866875e-01
  -9.6209705e-02  -7.3993523e-01
  -9.3949088e-02  -5.3145230e-01
   2.9456322e-01  -1.5125194e-01
   2.8182163e-01  -6.3733623e-01
   2.1839033e-01  -5.0220818e-01
   4.8788918e-01  -1.0326925e+00
   5.1130991e-01  -1.2435996e+00
  -9.2345098e-01  -1.4011168e+00
  -8.2471510e-01  -9.0414996e-01
  -2.0627687e-01   2.7103471e-01
  -1.0632109e-01  -8.2915842e-01
  -6.1416018e-01  -7.8025318e-01
  -4.6505027e-01  -6.0884319e-01
  -3.8592647e-01  -3.2936862e-01
  -3.2487095e-02  -3.8881833e-01
   9.4044637e-01   3.9847185e-01
  -4.8040532e-01  -1.4538512e+00
   2.1521458e-01  -1.6305802e+00
   2.1901573e-01  -8.3577870e-01
   9.5453920e-01  -1.4496347e+00
   5.1454001e-01   4.5815542e-02
   4.0081739e-01  -1.3544079e+00
   7.9422010e-01   5.6571271e-01
   2.9268782e-01   9.7556030e-01
   3.9736688e-01  -1.4505701e-01
  -3.5904519e-01  -2.5405974e-01
   9.3216516e-02   2.9070591e-01
   6.0664014e-03  -3.5326295e-01
   9.1876512e-01  -6.1746552e-01
  -2.5044146e-02  -4.9717868e-02
  -5.0703579e-01  -6.8876616e-01
  -3.5606494e-01  -1.1765946e+00
  -4.6091268e-01  -1.0320999e+00
  -2.4497064e-01  -1.0231948e+00
  -2.5677718e-01  -1.5630021e+00
  -7.6964941e-01  -8.7854080e-01
   6.5514980e-01   5.1622399e-01
  -5.2818286e-01  -1.8236165e-01
   1.1444303e+00  -1.2181007e+00
  -1.2999742e-01   2.4377647e-01
  -3.3879704e-01   1.8313405e-01
   2.3364143e-01   4.1609494e-01
  -2.0293289e-01   3.8062164e-02
   2.1888398e-01  -9.5048642e-01
   5.6464235e-01   7.2404907e-02
   4.4878365e-01  -6.9142563e-03
  -9.5180168e-02  -7.7283800e-01
  -2.8593511e-01  -8.0912545e-01
  -6.0050731e-01  -1.2855705e+00
  -3.8811204e-01  -8.1639597e-01
  -2.6425510e-02  -1.0568883e+00
   2.5965241e-01  -8.5065141e-02
   3.4228367e-01   8.6999458e-03
  -2.0046690e+00  -2.0784726e+00
  -1.9573262e+00  -1.2276710e+00
  -1.4059595e+00  -1.0735319e+00
  -3.3801248e-01  -5.9445514e-01
   6.8821599e-02  -1.6661583e-01
   9.9997112e-01   1.1466347e+00
  -3.3471172e-01  -5.9070719e-01
   1.0856986e+00   7.1360104e-01
   1.2509506e+00   4.6535691e-01
   1.5387696e+00   1.0091987e-02
   9.3842575e-01  -4.7997359e-02
   7.5613079e-01  -6.7386088e-01
   3.6991600e-01   4.9685221e-02
   3.0597754e-02  -6.2934533e-01
  -9.9860286e-01  -1.0254339e+00
   4.0736465e-02  -1.2696040e+00
   2.5316369e-01  -1.1128138e+00
   2.4472497e-01   1.0225400e-01
  -5.3228928e-03  -5.3153181e-01
  -3.9032135e-01   5.4970026e-02
  -3.3826539e-01  -4.1644913e-01
  -2.6970544e-01  -1.1621501e+00
   4.9152613e-01  -5.5657009e-01
   5.8274637e-01  -1.6609023e-01
   1.7637488e-01  -1.0829300e+00
   1.6716947e-01  -1.2745711e+00
   3.0790813e-02  -1.2096403e+00
  -2.3531988e-01  -6.0307556e-02
  -3.6411825e-01  -4.4514691e-01
   5.2414730e-03  -4.1467132e-01
  -3.8942106e-01  -2.9689719e-01
   9.7304491e-02  -1.3149157e+00
   1.9031663e-01  -2.2803279e+00
   3.3870900e-01  -1.2417264e+00
  -7.1213997e-01  -7.4370348e-02
   4.8922557e-01  -6.0641045e-01
   3.3727095e-01   7.7846349e-01
  -4.4716940e-01   9.5282808e-02
  -2.9351728e-01  -3.0143107e-01
  -2.1984330e-01  -1.0204669e+00
  -2.1604304e-01  -1.1630766e+00
  -3.1292358e-02  -1.0586153e+00
  -3.0871195e-01   3.9330893e-01
  -6.0942764e-01   8.2998950e-02
  -1.6378309e-01  -7.5644491e-01
   8.6964307e-02  -1.1552383e+00
  -8.2814490e-02  -7.2843544e-01
   3.3571315e-01  -9.0282982e-01
   2.4710015e-01  -9.2580598e-01
   4.3377707e-01  -1.0839269e+00
   1.1285759e-02  -9.8127441e-01
   5.1707542e-01  -9.1779597e-01
   5.4422671e-01  -8.3437736e-01
  -4.1288529e-01  -1.1692257e+00
  -5.7003863e-02  -8.0773173e-01
   4.0424810e-01  -1.5498581e-01
   5.0460780e-01   1.5106589e-01
  -1.0601090e-01  -5.7112353e-01
   1.5879607e-01  -2.6905956e-01
  -9.1765548e-01  -1.4683562e+00
  -1.1832314e-01  -7.1210112e-03
  -2.5735615e-01   2.2976117e-01
  -7.3337012e-01   6.1952455e-01
  -9.7458843e-01   6.6510090e-01
  -3.9268961e-01   7.0244731e-01
  -7.7556237e-01   4.6788503e-01
  -2.1691443e-01  -2.1326265e-01
  -6.9667194e-01  -2.7188589e-01
   2.2451645e-01   4.7046663e-02
   2.1052461e-02  -2.3835460e-01
   1.1246559e+00  -5.3068789e-01
   1.1816898e+00  -6.4596967e-01
   1.2327213e+00  -4.1366319e-01
  -2.7580428e-01  -4.7509960e-01
  -1.8652160e-01  -6.6004191e-01
   7.2484303e-01  -6.8118166e-01
   4.7225196e-01   8.0864648e-01
  -1.7906916e-01   9.1306228e-01
   3.1489486e-01   9.1380198e-01
  -8.4831802e-01   7.3152073e-01
  -2.1645901e-01  -1.4605241e-01
   5.4795909e-01   2.7474137e-01
   9.3788695e-01  -4.4384313e-01
   4.3351381e-01  -6.5499068e-01
  -1.0015070e+00  -7.6627455e-01
  -1.5235755e+00  -5.9286930e-01
   6.7964003e-01  -8.4881772e-01
   4.3079085e-02  -7.7744801e-01
   4.3943023e-01  -1.0072991e+00
  -1.3150323e-01  -6.6561025e-01
   4.1386490e-02  -9.1164667e-01
  -9.6106084e-03  -1.0718197e+00
   1.6049601e-01  -4.7622653e-01
   5.3930350e-02  -1.6251568e+00
   5.2651152e-02  -6.9798451e-01
   1.4617834e-02  -3.3953788e-01
  -1.5415412e+00  -3.1781384e-01
  -1.0031376e+00   3.4125559e-01
  -4.4841467e-01  -1.7256495e-01
  -4.0721792e-01  -8.3230106e-01
  -5.6451523e-01  -1.4518113e+00
  -1.0471467e-01  -6.2077706e-01
   2.1866992e-01   1.9737242e-01
   4.2353033e-01  -7.1408000e-01
   9.0281617e-01  -6.4719846e-01
   7.2425423e-01  -2.5833027e-01
   1.5185753e+00  -4.6442006e-01
   1.9598447e-01  -1.1621801e-01
   6.5231824e-01   8.2968647e-01
   2.6090839e-01  -6.4214788e-01
   4.9942423e-01  -5.6959123e-01
   2.2334420e-01  -1.4865010e-01
   1.1656770e-01  -1.6862712e+00
   2.7965814e-01  -9.8569441e-01
   4.5775559e-01  -8.5043183e-01
  -4.9040739e-01  -7.6079793e-01
  -2.1856357e-01  -1.9003546e+00
  -2.9032308e-02  -9.0549839e-01
   2.0636651e-02  -1.9940625e+00
  -1.5663937e-02  -7.3752663e-01
  -2.1401641e-01  -1.4196588e+00
  -2.7965480e-01  -1.7296585e+00
  -4.5260591e-01  -1.6889033e+00
  -1.0066533e+00  -1.2771670e+00
  -2.8891092e-02  -3.7431333e-01
   2.7446260e-02  -8.8995112e-01
  -3.4107797e-01  -4.4774233e-01
  -3.2345149e-01  -1.2778802e-01
  -4.6429767e-01  -5.3776100e-04
  -5.4808302e-01   8.8845354e-01
  -1.1172736e-02  -3.2539789e-01
  -5.4722095e-01  -7.1902965e-01
  -2.0411458e-01  -4.8925264e-01
   4.4128463e-01  -8.4103643e-01
   6.4966930e-01  -9.4923924e-01
   4.9506497e-01  -1.2178234e+00
  -3.1932209e-02  -1.0432640e+00
  -1.7943407e-01  -1.8190673e+00
   1.7337576e-01  -2.0700863e+00
   3.2049870e-01  -1.9456060e+00
   5.7233615e-01  -1.9944151e+00
   8.1090207e-01  -4.1130868e-01
   4.5196659e-01  -1.4178415e-01
   3.1002922e-01   5.0535031e-03
  -2.4786534e+00   1.8620857e+00
  -3.2648564e-03  -1.2514061e-01
   9.5932266e-01  -7.2117344e-01
   2.5543127e-01  -7.2400869e-01
  -1.4795537e-01  -4.4234648e-01
  -8.7921866e-02  -2.0979738e-01
   1.4998105e-02  -1.2220430e-01
  -4.7891708e-02  -4.8212948e-01
   5.9997707e-02  -5.6762553e-01
   2.6414344e-01  -4.4166151e-01
  -5.3067065e-01  -2.7278572e-01
   2.0704755e-01  -7.9426533e-01
  -3.7480778e-02  -9.2254112e-01
   1.0322042e-01  -1.6395207e+00
  -3.5225986e-01  -6.6962150e-01
  -1.2640910e-01  -9.5052935e-01
  -5.5765833e-02  -1.4303669e+00
   1.3119710e-01  -6.2059270e-01
   6.1992974e-01  -6.3058011e-01
  -5.7374456e-01  -1.9971203e-01
   4.1613227e-01  -8.5134858e-01
   3.9851105e-01  -1.4152423e+00
   3.3439511e-01  -1.6813546e+00
   1.3786350e-01  -1.7478453e+00
   3.0546400e-02  -1.6102927e+00
  -1.1055677e-01  -1.9151970e-01
  -5.7688728e-02  -8.9477230e-01
  -4.9838436e-01  -2.7956630e-01
  -3.9698639e-01  -9.7527648e-01
  -1.3660248e-01  -4.6413272e-01
   3.9753671e-02  -9.0678900e-01
   3.2310566e-01  -7.7179133e-01
   2.3990542e-01  -1.3341075e+00
   5.0114835e-02  -1.2858971e+00
   1.0405391e+00  -3.6023654e-01
  -5.4314166e-01  -1.0702925e+00
   6.5148251e-01   3.1793140e-01
   1.9038497e-01  -7.3527717e-01
  -6.9716071e-01  -8.1481786e-01
  -1.3841207e-01  -5.9440789e-01
  -4.0485024e-01  -1.1081491e+00
  -3.5943102e-01  -9.8042358e-01
   9.6052045e-01   2.1736382e-01
  -6.0209221e-01   1.1517233e-01
  -5.0435781e-01   3.2002991e-01
  -1.0975841e-01   7.4725487e-01
  -1.4579539e+00  -1.3002954e+00
  -4.5186492e-02  -1.4105828e+00
   1.6169802e-01  -1.1466591e+00
   1.4519866e-02  -1.2589635e+00
  -5.6435178e-02  -1.6489365e+00
   1.0069538e-01  -1.4908244e+00
   4.6183507e-01  -1.4787196e+00
   6.1275616e-01  -1.6340291e+00
   1.3559118e-01   8.8952136e-01
  -8.7960339e-01   2.3939678e-01
   4.2336845e-01  -2.0741828e+00
   7.1359872e-01  -2.0078755e+00
  -3.9805276e-01   4.3751230e-01
   2.2511405e-01   8.0700765e-01
  -6.8120837e-01  -2.7173325e-01
   9.5468126e-01  -1.7786753e+00
  -2.8541804e-01  -2.5569950e-01
   1.4726856e-01  -4.9513132e-01
   2.3241165e-01  -1.0901595e+00
   1.4499911e-01  -6.8840942e-01
   1.2465764e+00   1.1286425e+00
   1.2261701e+00   1.6256585e+00
  -3.9963292e-01  -1.7499459e+00
  -2.2452928e-01  -1.5653910e+00
   3.2731260e-01  -2.4414216e+00
   1.3488264e-01  -1.4872480e+00
  -1.0313331e+00  -2.6610041e+00
  -6.6297279e-01  -1.2313252e+00
  -1.0345794e+00  -1.6449307e+00
  -1.0657341e-01  -1.1781748e+00
   3.3920072e-01  -1.2573441e+00
   4.7447899e-01   4.5138954e-01
   2.9956829e-01   1.7176854e-01
  -4.3747322e-02  -1.0089335e-01
  -1.4947594e+00   5.1040136e-01
  -6.8923480e-01  -3.5193273e-01
   7.6039467e-01  -2.9830234e-02
   2.3659407e-01  -4.6398065e-01
   5.9768551e-02  -6.1649654e-01
  -1.3820915e-01  -4.9115047e-01
  -1.8143564e-01  -8.4305176e-01
  -6.2830161e-02  -6.5781391e-01
   9.7565037e-01  -4.4979467e-01
  -5.3543914e-01  -1.9746931e-01
   2.4055444e-01  -8.7020235e-01
   2.8620316e-01  -1.6756261e+00
   4.7392870e-01  -1.0901042e+00
   2.8395932e-01  -8.6149646e-02
   6.7393171e-01   7.8795692e-02
   1.5345459e-01  -1.0457704e-01
  -3.1509603e-01  -7.3041382e-01
   2.8859835e-02  -5.4672563e-01
  -3.9174617e-02  -1.2257035e+00
   1.2105741e-01  -9.9212231e-01
  -8.9221486e-02  -1.4220853e+00
  -2.1771998e-01  -1.6358651e+00
  -1.6757030e-01  -8.5455220e-01
  -2.2275199e-01  -1.0365437e+00
  -2.9873021e-01  -1.6074564e+00
  -9.1168455e-01  -1.5447853e+00
   3.7494977e-01  -4.4541261e-02
  -5.3427676e-02  -2.9672159e-01
   1.7052575e-01  -9.6613257e-01
   5.0373361e-01  -1.0979710e+00
  -3.9847189e-01  -5.9911363e-01
  -5.9730957e-01  -8.2166229e-01
  -6.9383849e-01  -4.3542937e-01
  -9.1945480e-01  -3.7694462e-01
  -8.5517376e-01  -2.0924009e-01
   2.6112514e-01  -9.3754493e-01
  -1.3754758e-01  -3.3116298e-01
   3.2146227e-01  -8.9558448e-01
   1.1043644e+00  -2.6371631e-01
  -1.4360093e-01  -2.5128353e-01
   3.3013449e-01  -1.0934983e+00
   7.3252924e-01  -1.1116979e+00
   1.2166322e+00   2.9816501e-01
   3.6032152e-01  -3.3608990e-01
   5.9227777e-01  -5.6814642e-01
  -4.7650650e-01  -6.0880388e-01
   3.5958949e-01  -9.4416145e-02
  -3.1367459e-01  -4.7908100e-01
  -6.3421755e-01  -6.6021013e-01
  -1.3303826e-01  -3.2941958e-01
  -2.1449719e-01  -2.9935161e-01
  -7.9611675e-02   4.0532982e-02
  -5.6791529e-01  -2.0543063e-01
  -2.4563922e-01   5.4298767e-01
   8.7594572e-02   2.7321590e-01
   4.8684672e-02  -3.9631320e-01
  -1.6061887e-01  -2.0378771e-01
  -2.0063855e-01  -3.7629829e-02
  -6.4055134e-01  -1.8579915e-01
  -2.6016938e-01  -2.2520694e-01
  -3.5503698e-01  -7.9695323e-01
   6.3686580e-01  -4.3448617e-01
   2.0593933e-01  -6.1122762e-01
  -2.2191478e-01  -9.6389643e-01
   2.9583634e-01  -5.0898973e-01
   6.2540379e-01  -7.5716532e-01
   7.4884644e-02  -1.1514605e+00
  -3.5473107e-01  -7.3605010e-01
  -1.4714490e-01  -1.0206362e+00
   4.6643907e-01  -8.1290860e-01
   9.2598465e-02  -6.8816348e-01
   6.2410160e-01  -7.3031602e-01
  -5.6905603e-01  -2.6538065e-01
   4.1068716e-01  -9.2685295e-01
   3.8669653e-01  -1.5073838e+00
   3.1940355e-01  -1.7666993e+00
   8.9640612e-02  -1.8309401e+00
  -1.9771420e-01  -1.7310872e+00
  -1.0674680e-01  -2.5535968e-01
  -6.4463746e-02  -9.5658686e-01
  -4.9605508e-01  -3.3559644e-01
  -4.5365513e-01  -1.0388919e+00
   7.1032597e-01  -1.3219700e+00
   9.8003699e-01  -1.1170320e+00
   7.3948183e-01  -1.2157666e+00
   4.1551184e-01  -1.2238826e+00
   4.1125135e-01  -1.0302973e+00
   4.7251521e-01  -7.0659961e-01
   3.6039109e-01  -4.8917955e-01
  -6.6409318e-01   9.8986834e-01
  -1.7126945e-01  -7.5615836e-01
  -2.2457476e-01  -6.1664287e-01
  -1.4950054e-01  -3.1396626e-01
  -4.9887037e-01  -6.0779990e-01
   7.6279774e-02  -5.8942526e-02
  -7.8910993e-01   5.6995197e-01
  -7.5638554e-01   5.3358218e-01
  -9.1199028e-01   4.2555932e-01
   6.4793305e-01   1.1251187e+00
   5.2313555e-01  -8.6752007e-01
   2.4463450e-01  -4.4842732e-01
   6.4691123e-02  -1.6988387e+00
   1.4350682e-01  -6.0649748e-01
   4.9203581e-01  -1.1550091e+00
  -5.1627710e-01  -9.6034342e-01
   8.2587962e-02  -1.1568404e+00
   2.1565494e-02  -2.1760799e+00
   7.1818209e-02  -2.0436386e+00
   1.0785060e-02  -6.8255850e-01
  -1.7487069e-01  -1.3770985e+00
  -2.3435327e-01  -1.7168758e+00
  -4.0734830e-01  -1.7218857e+00
  -9.6984421e-01  -1.2583676e+00
   4.7039980e-01  -7.8137075e-01
   6.2420057e-01  -1.4002636e+00
  -8.6455067e-02  -6.9651832e-01
  -8.7204056e-01  -2.3618511e-01
  -1.1088914e-01  -1.0520980e-01
   3.8302730e-02  -2.0579712e+00
   5.5088732e-02  -2.0599762e+00
   5.9494119e-02  -2.2702145e+00
  -1.7810118e-01  -2.1593766e+00
   1.9440508e+00   2.6069548e-01
  -8.3041165e-01  -1.1976208e-01
  -1.1400854e+00   1.0712698e-01
  -2.8175533e-01  -3.4823995e-01
   1.1394421e+00  -4.1195212e-02
  -3.3916186e-01  -4.4883265e-01
   1.5247898e+00  -2.6209492e-02
  -7.4265006e-01  -5.4337446e-01
  -6.8289965e-01  -7.1172634e-01
  -8.8182960e-01  -7.1957791e-01
  -5.9345399e-01  -8.2065877e-01
  -1.6086493e-01  -9.6611653e-01
  -3.7259648e-01  -1.1645720e+00
   3.2144311e-01  -1.2165907e+00
   1.0959831e+00  -9.0817978e-01
   2.4468857e-01  -7.2557423e-01
   2.2277416e-01  -1.4623149e+00
   4.0311586e-01  -9.3587590e-01
   2.0702955e-01  -3.7356064e-02
   5.7195231e-01   1.1819519e-01
   2.3803485e-01   1.3753158e-02
  -1.3597542e-01  -5.9341138e-01
  -3.2770148e-03  -4.4689633e-01
  -3.4348566e-02  -1.0854618e+00
   1.3431934e-01  -8.3783825e-01
  -1.4077847e-02  -1.2970593e+00
  -2.6927527e-01  -1.4953677e+00
  -2.0178624e-01  -7.6160367e-01
  -1.9545933e-01  -8.6726718e-01
  -2.6188650e-01  -1.4788330e+00
  -9.0582844e-01  -1.4124475e+00
   6.7147241e-01  -1.2915212e+00
  -5.6905870e-02  -9.3913808e-01
  -7.2353533e-01   1.2391901e-01
  -8.6826701e-02   5.7195746e-01
  -8.2724223e-02  -5.8592232e-01
   2.7851971e-01  -7.4593609e-01
   5.3055099e-01  -6.4275805e-01
   3.3571620e-02  -6.7673026e-01
  -7.5423847e-01  -2.2726729e-01
  -1.1285389e+00  -1.4294887e-01
  -1.3686137e-01  -3.2677992e-01
   1.0251834e+00   6.1161577e-01
  -1.4990434e-01  -4.3986416e-01
  -1.7457116e-01  -5.7668542e-01
  -4.6103232e-01  -5.9668802e-01
  -3.7880274e-01  -7.3225626e-01
  -5.8106803e-01  -8.0586290e-01
  -2.2326171e-01  -7.7095732e-01
   2.4735511e-01  -7.4161982e-01
   7.8253054e-02  -9.8705888e-01
   7.3936957e-01  -7.7603328e-01
   1.3339953e+00  -2.1723607e-01
   2.0773819e-01  -8.7211692e-01
  -2.1211613e-01  -5.8564876e-01
  -6.8930027e-01   3.2071731e-01
  -6.2749538e-01   1.2689319e-01
  -8.7580347e-01   4.1966521e-01
  -1.4481264e-01  -2.1805857e-01
   1.3068000e+00  -2.5485376e-01
  -2.2410521e-01  -3.0258254e-01
   1.6844941e+00  -3.3121560e-01
  -6.4018044e-01  -3.0411939e-01
  -6.2143417e-01  -4.8206891e-01
  -8.1708598e-01  -4.4415247e-01
  -5.6059016e-01  -6.1049096e-01
  -1.7311556e-01  -8.5127380e-01
   1.0867050e+00  -6.9353522e-01
   2.3728718e-01  -1.2078349e+00
   1.0630150e+00  -1.0869247e+00
  -9.3075535e-01  -1.3092312e-02
   3.4969476e-01   6.7684568e-02
  -3.8421417e-01   2.3805282e-01
  -9.0288472e-02  -2.7403929e-01
  -5.3217715e-01   2.5988570e-01
   5.0578268e-01  -4.5753558e-01
  -2.8280295e-02  -7.9897605e-01
   3.2959563e-01  -1.3149944e+00
   3.9458777e-01  -1.7573104e+00
   7.2530498e-02  -8.6889692e-01
   3.4639088e-01  -7.1459719e-01
  -3.5544586e-01  -2.0614254e+00
   3.2257907e-01  -8.8387115e-01
  -5.4302141e-01  -6.0275353e-01
  -7.0214793e-01  -8.4372104e-01
  -1.0912649e+00   5.0263294e-01
  -5.0738392e-01  -2.9835158e-01
  -2.1607494e-01  -5.6131787e-01
   9.1247714e-01  -7.9067001e-01
   3.0838044e-01  -8.3126620e-01
   1.7245788e-01  -8.1810802e-01
   4.5926814e-01  -1.0873810e+00
  -6.3355827e-03  -8.0570300e-01
   3.9346781e-01  -8.1434346e-01
   8.2017733e-01  -7.9142632e-01
  -1.3496481e-01  -6.1478864e-01
  -2.5762938e-01  -3.8145521e-01
  -2.0446135e-01  -4.8586284e-01
   3.2743065e-01  -2.4799239e-02
  -4.3325305e-01   4.7764937e-01
  -1.0974355e+00  -6.5224458e-01
  -3.8638318e-01  -3.5213910e-01
   1.2701037e-01  -1.2691958e-01
   4.6791796e-02  -1.2935214e+00
   4.9955976e-01  -1.2884463e+00
   4.2000441e-01  -9.5617596e-01
   1.0933303e+00  -1.3818848e+00
  -4.6933923e-01  -6.6497828e-01
   4.7955897e-01  -6.8313397e-01
   2.8561571e-01  -1.2638342e+00
   2.1470566e-01  -2.0236495e+00
   1.3915570e-01  -1.6964934e+00
   1.1545661e-01  -1.3863762e+00
  -5.8106628e-01  -2.0195215e+00
   3.6939485e-01  -1.5355857e+00
  -1.4660514e-01  -1.2460964e+00
  -4.0687685e-01  -1.7463266e+00
  -7.8025083e-01  -7.1794128e-01
  -9.5502511e-01   1.0212860e-01
  -7.4144671e-01   1.5275208e-01
  -7.6142175e-01  -5.1077645e-01
   8.5344547e-01  -9.2036090e-01
   5.0257323e-01  -1.1656273e+00
   5.0942833e-01  -1.0384041e+00
  -1.0148823e-01  -1.1432780e+00
  -3.6750707e-01  -1.2494751e+00
  -1.7155362e-02  -1.4371481e+00
   1.0812336e+00  -6.9209764e-01
  -2.1723230e-01  -5.3774985e-01
   5.7851033e-02  -4.4343009e-01
   9.3699571e-01  -4.6152889e-01
  -7.0905676e-01  -1.6232906e+00
  -8.3838367e-01  -5.7940036e-01
   4.4279785e-01  -3.2630947e-01
   2.0342543e-01   6.2533436e-02
   5.6190454e-01  -4.3782035e-01
   6.9004530e-01  -3.3617380e-02
  -1.4137728e+00  -5.5497413e-01
   8.5589515e-01  -2.1390982e-01
   6.2663676e-01  -2.4736518e-01
   8.4090580e-01  -2.9323505e-01
  -1.2603976e+00  -1.5071319e+00
  -7.5634111e-01   4.0110736e-01
  -1.1376692e+00  -1.4715036e+00
  -2.2584002e-01   1.5678840e-01
  -1.3506405e-01   2.7484361e-01
   2.0016873e-01  -8.4475842e-02
  -1.5545159e-02   2.6969757e-01
  -9.3408913e-01  -4.9299539e-01
  -7.2759817e-02   4.5644152e-02
   1.2301403e+00  -3.4980904e+00
   5.7932214e-01  -3.3940474e+00
   7.8652233e-01  -4.0103639e+00
  -6.9879470e-01   1.2062222e+00
   5.5809111e-01  -3.0496744e+00
  -1.1246629e-02  -1.4926096e-01
   9.6961473e-01   3.9405880e-01
  -3.3650945e-01  -7.1634573e-01
  -9.1451476e-01   1.2483908e-01
  -2.9696140e-01   2.0000873e-01
   9.4329156e-01  -2.2945506e-02
   4.6135626e-01  -3.6977155e-01
   4.0749285e-01  -2.5371338e-01
   6.9427891e-04  -9.2113398e-01
  -4.3984504e-01  -1.4566616e-01
  -1.2723709e-01  -8.2963771e-01
   3.0521473e-01  -7.7258856e-01
   4.7256976e-01  -8.1949135e-01
  -7.2311015e-02  -1.4472652e+00
   2.0197293e-01  -5.4539148e-02
  -5.4298363e-01   6.3686211e-01
  -3.9873945e-01   1.0997110e-01
   6.0828738e-01  -4.7216386e-01
  -1.2770208e+00  -1.4555977e-02
   9.2050431e-01  -3.8208421e-01
   7.5232965e-01  -1.4115953e-01
  -9.0348428e-02  -3.8336525e-01
  -7.2127864e-01  -6.4369148e-02
   4.5611549e-01  -7.6729228e-01
  -7.5081379e-01  -2.4742606e-01
  -4.6884737e-01  -6.0392977e-01
  -4.3614213e-01  -8.4231850e-01
  -8.2434745e-02  -5.0746851e-01
   5.2650184e-01  -7.9669438e-01
   2.4466225e-01  -5.6611868e-01
  -2.2428980e-01  -1.0741652e+00
   3.0459064e-01  -9.5164433e-01
   2.3818411e-01  -9.4979270e-01
  -7.3996076e-01   7.1829683e-02
  -7.9744849e-01  -7.0666907e-01
  -7.5345455e-01  -2.2848951e-01
  -7.1489091e-01  -1.5400542e-01
  -2.6556328e-01   4.7650716e-01
  -6.1286052e-01   4.3988954e-01
   4.3226092e-01  -1.7744948e-01
  -2.6858123e-01  -1.0206976e+00
  -7.6209566e-02  -1.1783874e+00
   4.8703482e-02  -6.1265354e-01
   1.1956179e+00  -1.5175322e-01
   1.4763707e+00   3.4265697e-01
   1.0760163e+00   4.7634484e-01
  -6.0915132e-01  -1.7187028e+00
   3.8854520e-01  -9.4034730e-01
   4.3680021e-01  -5.5797907e-01
  -6.7762526e-01  -1.3300772e-01
  -4.8549143e-01  -8.1075088e-01
   6.1318120e-01  -1.1738741e+00
   1.9651727e-01  -1.7768154e-01
   4.9745158e-01  -8.4545211e-01
   2.9339108e-01  -1.0672655e+00
  -5.6371852e-01  -2.4914093e-01
   9.6412685e-01  -6.1365277e-01
  -1.0540269e+00  -9.0890945e-01
  -6.6691809e-01  -1.4658146e+00
  -1.1423358e+00  -6.5708907e-02
  -4.4680985e-01  -9.9868756e-01
  -9.2901136e-01  -9.5184910e-01
   3.4649308e-01   2.2260417e-01
  -2.6172006e-01  -4.5604267e-01
   7.5253746e-01  -9.7160639e-01
   2.4243670e-01  -7.9364665e-01
   3.6920625e-01  -5.6804668e-01
   2.7723036e-01  -9.0692824e-01
   6.8713034e-01  -1.2081551e+00
  -4.4476382e-02  -7.3649652e-01
   6.4946495e-01  -2.3471413e-01
  -4.8814090e-01  -8.2321665e-01
   6.5491331e-01  -8.4432873e-01
   4.0954154e-01   9.8104552e-01
  -8.1827708e-01   1.4204848e+00
   1.4266491e-01   8.6371707e-01
   1.9206873e-01   5.7162356e-01
   2.4585812e-01   9.9094432e-01
  -8.8393331e-01  -2.2861291e+00
   5.2159206e-01  -1.3941521e+00
   1.2530690e-01  -1.7315833e+00
  -9.0228224e-01  -2.1927196e+00
  -2.1578946e-02  -1.0035488e+00
   3.4048641e-01  -1.8018378e+00
   6.4855291e-01  -2.0429981e+00
   5.1584935e-01   1.4914390e+00
  -5.1982772e-01   1.3967510e+00
   4.8423590e-01   3.7700542e-01
   2.0619148e-01  -3.5582595e-02
   3.5538579e-02   2.4232415e-02
  -4.6798497e-02  -4.8427796e-01
  -2.5851536e-02  -1.2068103e+00
   2.1804394e-01  -5.8011921e-01
   3.3154437e-01  -4.4574247e-01
  -9.0269615e-02   3.1433595e-04
   4.7965558e-02  -1.0566310e+00
  -7.5081454e-01  -1.8226608e+00
  -4.0580728e-01  -1.8024403e+00
  -1.5757641e-01   8.7594632e-01
   8.2664980e-02  -6.5582443e-02
  -8.6462549e-01   3.1990333e-01
  -4.9261620e-01   1.8334794e-01
  -2.2630772e-01  -2.5651791e-01
  -1.7652940e-01   2.2050495e+00
   2.9663864e-01  -1.1063208e+00
   1.3464039e+00  -1.0125966e+00
   1.0163648e+00  -1.1574095e+00
   1.1216900e+00  -1.3380277e+00
  -8.2592974e-01  -1.7804065e+00
  -3.5258289e-01  -1.5310988e+00
  -9.7352582e-02  -2.5618147e+00
  -6.7024184e-01  -8.0714597e-01
  -2.5862605e-01   8.3975583e-01
  -1.1809556e+00   8.3971506e-01
  -5.7980309e-01   1.4602751e+00
  -3.7264095e-01   1.5674114e+00
   5.2651227e-01  -3.7191134e+00
   6.0984310e-01  -3.8243625e+00
  -6.3783276e-01   1.4843075e+00
   1.4356697e-01   2.2538252e+00
   1.4200815e-01  -3.0990810e+00
  -2.3211779e-01  -2.5534166e+00
  -2.8269514e-01  -2.9671792e+00
   6.6730928e-01   1.8584844e+00
   2.1077193e-01  -3.4378516e+00
  -4.5186495e-01   1.9086864e+00
   6.8964631e-01  -2.5019747e+00
   1.0068783e+00   1.2405818e+00
  -1.9631068e-01  -1.4113268e+00
  -5.3005147e-01  -1.5434660e+00
  -6.9016674e-01  -1.3451963e+00
  -5.6252737e-01  -6.0170081e-01
  -2.2552820e-01  -1.6912230e+00
   5.4680789e-01   1.1624537e+00
   6.2237688e-01   1.4778268e+00
   6.8774379e-01   9.5228122e-01
   5.4203641e-01   1.1417544e+00
   1.7948807e-01   1.3419161e+00
  -1.9605290e-01  -3.1858829e-02
  -1.7781567e-01  -6.7459366e-01
  -1.7796171e-01  -9.4512921e-01
  -6.6196235e-01   2.6159668e-02
  -7.6184025e-01  -9.3220977e-02
   2.8935901e-01  -8.5509723e-01
   3.0770716e-01  -7.7354892e-01
   2.3156530e-01  -8.4997060e-01
  -4.0635615e-01   4.4334562e-01
  -2.2240422e-01  -4.9323774e-01
  -3.8672084e-01  -1.4083395e-01
   8.8698450e-01   7.9084564e-01
   3.7001395e-01   6.8452685e-01
   5.3161560e-01   4.6555586e-01
  -2.0770868e-01   4.6134420e-01
   8.3880006e-01  -1.8663968e-02
  -6.5336482e-01  -3.9696161e-01
  -3.6595645e-01   4.0537555e-02
   4.5191447e-01  -2.1190737e-01
  -5.2103539e-01  -3.3525116e-01
  -6.8351007e-01  -7.1916656e-01
  -9.4951146e-02  -2.5742801e-01
  -2.9146773e-01  -5.6807194e-01
  -2.1910174e-01  -8.3367662e-01
   6.7109836e-01  -6.3382888e-01
   4.9330668e-01  -6.9572475e-01
   1.7928030e-02  -1.0469160e+00
   7.1694261e-01  -7.5837461e-01
  -1.5289420e-01  -1.6074963e+00
   8.0380496e-01  -2.0109330e+00
  -1.6785240e-01  -3.7846742e-01
  -8.1369102e-01   6.0336790e-01
  -4.6131375e-01  -1.2993918e-01
  -5.1166814e-01   8.4549866e-02
   1.9652178e+00  -1.9511383e+00
  -2.4196027e-01   4.6390225e-01
  -6.1398984e-01  -2.2487575e-01
   4.1452641e-02  -1.9839045e-01
   1.2990916e+00  -2.0677874e+00
  -1.0016906e-01  -5.6724889e-01
   1.1225613e-01  -6.7793637e-01
   1.2044839e-01  -8.9530549e-01
   3.8085497e-01  -7.7709661e-01
  -8.2856263e-01  -3.0256689e-01
   5.6798315e-01  -6.2524953e-01
  -1.5519026e+00   6.2521659e-02
   6.2833775e-01   2.6097202e-01
   1.3380504e+00  -3.4867964e-01
  -4.0010492e-01  -3.2647775e-01
  -3.6352165e-01  -1.4379914e-01
  -1.3065526e-01  -2.9389431e-01
   4.2545585e-01  -1.6188563e-02
  -2.4794878e-02   2.5260178e-01
   4.3090045e-02   3.8168234e-01
  -2.0404055e-01  -3.1468522e-01
  -4.5703068e-01  -6.4518114e-01
  -2.4556872e-01  -7.5868684e-01
  -1.7585048e-01  -1.2714396e+00
  -4.3336689e-01  -4.1849222e-01
   9.9813607e-01  -1.3530771e+00
   1.7906521e+00  -8.3874966e-01
   1.4064389e-02  -3.9442708e-01
  -4.8759050e-02   1.1586845e+00
   1.6368340e+00  -6.8421623e-01
  -4.5316129e-01  -9.7067706e-01
  -7.3905164e-02  -8.9720246e-01
  -5.8804014e-01  -1.0584829e+00
  -6.4514287e-01  -2.6690595e-01
  -7.1919864e-01  -6.0825571e-01
   3.3088657e-01   1.9899990e+00
  -8.9746315e-02  -4.5836582e-01
  -1.1191403e-01  -6.5109327e-01
  -8.0081251e-01  -1.1705537e+00
  -2.3742173e-01  -1.5729218e+00
  -1.0024714e+00  -1.0461118e+00
   1.5037237e-02   7.7367298e-02
   1.5229847e-01  -4.4789174e-01
   5.1619877e-01   1.9668820e-01
   2.1295544e-01   9.2486980e-03
   1.6799856e-01   2.1814055e-01
  -7.4144483e-02   5.1666545e-01
  -4.5104291e-01  -6.4480801e-01
   1.7421177e-01  -4.3622793e-01
  -1.8912781e-01  -7.6013687e-01
   1.2832266e-01  -8.6726670e-01
  -6.4792463e-01  -7.0236077e-01
   2.9795074e-01  -2.8480792e-01
  -3.1242655e-01  -8.1526732e-01
   2.8894395e-02   1.2407055e-01
  -1.9201656e-02  -5.0729821e-01
   7.2780057e-02  -1.6255468e+00
  -4.6559974e-01   1.6183210e-01
  -3.1183122e-01  -5.6637875e-02
  -2.2236868e-01   2.7968249e-01
   2.3670212e-01  -9.0089780e-03
  -3.2656485e-01   3.5698090e-01
   3.4394988e-01  -7.8249232e-01
  -8.0537588e-02  -3.8782514e-01
  -2.4987149e-02  -6.9588833e-01
  -1.1510627e-03  -1.0925144e+00
  -4.7587721e-01  -8.2030129e-01
   1.4031599e-01  -8.6227810e-01
   3.9914408e-01  -1.2489671e+00
   1.3317388e-01  -9.8681312e-01
  -1.1815309e-01  -1.2628417e+00
   7.0100459e-01  -1.5177028e+00
  -1.6495361e+00   9.2255449e-01
   1.5763189e-01  -1.4806488e+00
  -1.2017056e+00  -6.5852315e-01
  -4.5909740e-01  -1.8185413e-01
  -1.4699722e+00  -1.3114319e-01
  -1.2761146e-01   6.4040318e-01
  -2.9124515e-02   4.3135615e-01
  -8.9945446e-01  -5.3054742e-01
   1.9015560e+00  -2.0988148e-01
   1.7875135e+00   3.0995047e-02
   2.0363961e+00  -2.7575800e-01
  -6.1681526e-01  -6.7814844e-01
  -7.8036991e-01  -1.2211005e+00
   1.2380816e-01   2.8650286e-02
  -9.8323861e-01  -2.7889800e-01
   2.2100198e+00  -6.9138610e-01
   4.8837062e-01  -1.7905158e+00
  -1.4214285e+00  -7.5818381e-02
  -4.1503778e-01  -1.0367182e+00
  -6.0837261e-01  -7.6597594e-01
   1.3571506e-01  -4.2358535e-02
   8.0345521e-01   3.5303609e-01
   6.6983821e-01  -1.6978030e-03
   8.9164891e-01  -1.2803575e-01
   4.5845478e-01   3.9497651e-01
  -5.4044623e-01   5.7335027e-01
  -3.0393046e-01   4.1803827e-01
  -1.1165145e+00  -7.3237267e-01
   9.5824730e-01   9.7382272e-01
  -1.4121745e+00   2.8900220e-01
  -5.3742753e-01   2.6912496e-02
  -1.0510180e+00  -1.3002082e-01
  -6.5909104e-01  -2.1176067e-01
   5.3564850e-01   4.2764837e-01
  -4.3714254e-01   4.8094967e-02
   8.6308578e-02  -4.4566520e-01
   2.7244424e-01  -9.6633765e-01
   5.3230607e-01  -1.0110983e+00
   4.1131092e-01  -1.2906700e+00
   3.1581259e-01  -1.1277260e+00
   7.1461613e-01  -2.1480873e+00
   3.6876833e-01  -1.8662871e+00
   8.5963827e-01  -2.5226596e+00
  -1.0669364e+00  -3.8383695e-01
  -7.3889840e-01   9.2790437e-01
   1.8594921e-01  -5.4604713e-01
   1.7086306e-01  -1.5852513e-01
  -5.9280314e-01  -5.3776950e-01
   9.3997855e-01  -1.1102376e-01
   1.4854072e-01  -1.6763265e-01
   6.5759200e-02  -1.1469372e+00
  -6.8978821e-02  -1.3671815e+00
  -1.2118507e-01  -1.1384462e+00
   9.0413045e-02  -1.2174350e+00
  -1.9633862e-01  -9.9312315e-01
   5.6975224e-01  -6.1054585e-01
   4.0620587e-01  -1.2862276e+00
   2.9141834e-01  -4.8780499e-01
  -8.3739741e-02  -8.3864109e-01
  -1.3385774e+00   6.5958950e-01
  -5.6695305e-01   4.5602465e-02
  -4.1881129e-01  -7.1719516e-01
  -4.5201456e-01  -5.2974058e-01
  -8.2614724e-01  -6.4301974e-02
   8.7363122e-01  -2.4844513e-01
  -3.8161727e-01  -8.6232092e-01
  -2.6373706e-01  -1.6092179e+00
  -2.6010182e-01  -1.5161051e+00
   9.9764756e-02  -1.3672365e+00
   5.8976590e-02  -1.1559310e+00
   6.0448454e-01  -7.3327307e-01
   6.0541816e-01  -9.5651347e-01
   9.5998767e-01  -1.8317848e+00
   1.3056967e+00  -1.2065302e+00
   8.3384662e-01  -1.2452123e+00
   2.1893769e-01  -1.5125420e+00
   1.8454327e-01  -7.8022168e-01
  -5.9740132e-02  -3.4552745e-01
   2.0260343e-01  -8.0624410e-01
   2.5460312e-02   3.7415832e-01
   6.5583706e-02   6.0967497e-01
   5.1416016e-01   2.1412344e-01
  -5.3333448e-02   1.0019272e+00
  -3.8974417e-01   1.7856927e+00
  -2.8389940e-01  -1.2308185e+00
  -1.2584180e+00   8.3315127e-01
   4.7331469e-01  -1.2031205e+00
  -3.4154157e-01  -1.5142105e+00
  -2.3301551e-01  -1.2708660e+00
  -4.4456734e-01  -4.7364178e-01
  -1.6498737e-01  -1.2111661e+00
  -6.0982405e-01  -8.8144700e-01
   8.4261994e-01  -1.7988808e+00
   6.9451193e-01  -1.3634373e+00
  -2.1651071e-01  -9.3264676e-01
   1.8838971e-01  -1.3498594e+00
  -2.3154787e+00   2.1438837e-01
   5.7504017e-01   4.9957525e-01
   1.0909011e+00   1.9665608e-02
   1.3731089e+00  -1.4512505e-01
   4.5454217e-01  -2.1971527e-01
  -1.5191338e+00  -6.6255676e-01
  -2.5833114e+00  -1.0671580e+00
   1.0359458e+00  -8.9815087e-01
   1.4304344e+00  -1.6395549e+00
   1.2137281e-01  -1.2694036e+00
   7.2357321e-01  -1.6063953e+00
  -1.8090482e+00  -5.3342348e-01
   1.2336638e+00  -8.3120297e-01
  -4.0886706e-01   6.8765035e-01
  -4.2803100e-01   4.6335827e-01
   1.3117996e-01   6.6134137e-01
  -5.1963592e-01   7.6915128e-01
  -6.5091130e-01  -4.7652171e-03
   7.7448483e-01   3.1751718e-01
   3.1884179e-01  -1.8299637e-01
   3.1405052e-01   1.0645719e-01
   4.1226166e-01  -2.8580184e-01
  -1.5053864e-01  -6.0873433e-01
  -2.2159078e-01  -1.0979157e+00
  -6.8765149e-01  -6.6576945e-01
   7.2689077e-01  -6.7910866e-01
   3.8951668e-01  -6.7563161e-01
   2.8559068e-01   2.9464676e-01
   6.4710430e-01   2.9079212e-01
   3.7524566e-01  -4.0570333e-01
  -3.6199908e-01   1.1620978e-01
  -2.2034737e-01  -6.0598452e-01
   6.8946717e-01  -7.8860435e-01
  -2.1352606e-01  -6.8910672e-01
  -1.1757886e-01  -6.9341772e-01
  -2.9083172e-01  -4.2853304e-01
  -2.7332357e-01  -8.1090967e-01
  -5.1045411e-02  -4.6796042e-01
  -7.5376907e-01  -5.6834784e-01
   2.8501334e-01  -6.7597345e-01
   1.5924386e-01   3.6328449e-02
   8.7360475e-02   8.9991795e-01
   2.1053016e-01  -1.9433060e+00
   6.1051286e-01   4.0159368e-01
  -2.8316266e-01  -1.5920434e+00
  -5.8623390e-01  -1.7578959e+00
   6.0054391e-01   1.0730633e+00
   1.1600511e-01  -1.5880479e+00
   1.5363621e-01  -1.6975995e+00
  -6.9612012e-01  -1.1192550e-02
  -3.1615619e-02  -2.6428479e+00
  -3.4070030e-01   5.2642149e-01
   3.6417433e-01  -8.0325764e-01
  -7.8283505e-01  -4.2718847e-01
  -2.3488132e-01   1.6196523e-01
  -5.5273066e-01  -8.7791452e-02
   3.4255885e-01  -9.9838339e-01
  -2.7480237e-02  -2.1514859e-01
   4.0131011e-02   3.6832564e-01
  -6.1527181e-02  -2.5204502e-02
  -2.1527099e-01   6.5652982e-01
   2.6610380e-01  -8.7135162e-01
   2.9292355e-01  -1.2596055e+00
   8.5215559e-02  -4.7973253e-01
   4.8361833e-01  -5.2111402e-01
  -2.9849488e-01   1.1973774e-01
   2.2759292e-01  -1.7522904e+00
  -1.8167167e-01   1.7969155e-01
   1.1448429e-01   8.6843359e-01
   1.0453104e+00   7.2444274e-01
   9.6982935e-01   5.3981281e-01
   2.7064197e-01   1.0616521e-01
   5.4242832e-01   4.6128453e-01
  -1.5277770e-01  -4.3404062e-01
  -6.2160986e-01  -8.7548429e-01
  -6.9859606e-01  -4.8323444e-01
  -1.2171370e+00  -9.0931652e-01
  -7.3855841e-01  -4.6161684e-01
   7.0088691e-01  -2.4888123e+00
  -5.8973851e-01   6.7328734e-02
  -9.9967949e-02   1.2547281e-01
   9.5628679e-01   5.6529607e-01
  -5.7740436e-01  -3.9035671e-01
   3.1659194e-01   4.7343315e-01
  -3.2909957e-01  -5.9881354e-01
  -4.0321042e-02  -1.5640485e+00
   1.4254998e-01  -1.3038130e+00
   2.2664629e-02  -1.5226694e+00
   2.7037393e-01  -4.8945627e-03
   2.7889874e-02  -8.0717679e-01
  -2.4389898e-01  -9.2803214e-01
   1.8174477e-01   1.1950173e-01
   6.5089443e-01   1.4513509e-01
   4.5690825e-01   4.1242342e-01
  -8.9855849e-02   1.6537173e-01
   3.3113234e-01  -4.8823558e-02
  -3.6892097e-01  -4.1940546e-01
  -8.6071287e-02  -6.5425200e-01
   8.6220767e-02  -5.6663742e-01
  -5.8467453e-01  -1.1001301e+00
   2.0256113e-01  -4.1272048e-01
  -2.2302753e-01  -7.7347237e-01
  -3.7516676e-01  -1.2439303e+00
  -7.5906288e-01  -7.2109296e-02
  -1.2107043e+00  -6.2406837e-01
   1.1505932e+00   2.2894001e-01
  -8.4909814e-01  -2.9915487e-01
   1.2353751e+00   8.2705653e-01
   2.6463723e-02   1.4063654e-01
  -2.7362534e-01   6.0928205e-02
   3.6369111e-01  -3.9394064e-01
  -7.2449097e-01  -9.4589123e-01
  -1.0673520e+00  -8.2489395e-01
  -7.4756495e-01  -2.9750556e-01
   3.3715077e-01   8.7911146e-02
   1.3289941e+00   1.0405521e-01
   1.1896306e+00   1.0769625e-01
   1.0698833e-01  -7.6662195e-01
  -1.1009900e-01  -7.7640953e-01
  -5.0682140e-01  -1.3944563e+00
   4.3269691e-01  -7.0406584e-01
  -6.3511887e-01  -6.0520722e-02
   2.4121150e-01  -8.6275978e-01
  -7.4476377e-01  -2.1158080e-01
   4.9899901e-01   6.5384698e-01
  -8.1381430e-01  -1.1312008e+00
  -4.5204882e-01  -5.0286041e-01
  -1.9466107e-01   3.0419567e-01
   2.0796006e-01  -1.9268742e+00
   1.2402249e+00  -2.2671251e+00
   7.2924653e-01  -1.4810451e+00
  -1.3467423e+00  -1.3429228e-01
  -8.3287177e-01   8.9158675e-01
   2.6071298e-01  -4.8556745e-01
   5.8887597e-01   2.7576026e-01
  -5.4783270e-01  -5.1705898e-01
   9.1874467e-01  -4.9452141e-02
   2.0695999e-01  -9.8304864e-02
   5.0104912e-02  -1.2302990e+00
   7.3170795e-02  -1.3409445e+00
  -1.9850966e-02  -1.1302385e+00
   1.7203600e-01  -1.2044163e+00
  -1.3010977e-01  -1.0068498e+00
   3.5103804e-02  -8.4094206e-01
   4.3860235e-01  -1.3348912e+00
   1.3519768e-01  -1.4085033e+00
  -2.1016012e-03  -8.2066656e-01
  -3.4727908e-01  -1.1544039e+00
  -1.1586568e+00  -1.6626385e+00
   3.7741041e-02  -2.8750669e+00
  -4.7127374e-01  -1.2733168e+00
   7.0445653e-01   1.4321029e+00
   5.3134350e-02   1.3497147e+00
   2.1523074e-02   1.2865275e+00
   9.6200736e-02  -3.2715497e+00
  -1.5583351e-01   1.1377850e+00
   4.1278416e-01  -3.1547704e+00
   2.0225923e-01  -3.0291239e+00
  -1.1290644e-01   1.1964300e+00
   4.2399423e-01   8.2048937e-01
   2.9385620e-01   9.8100357e-01
   5.1702878e-01   6.9503171e-01
   2.2812641e-01   6.5744060e-01
   2.0326099e-01   3.6914237e-01
   3.6380291e-01   7.2188765e-01
   7.1155708e-02  -1.6405289e+00
  -4.2517610e-01  -1.8681840e+00
  -1.5400748e-01  -1.3758005e-01
  -3.8854387e-01  -1.1259078e+00
  -2.2961612e-01  -2.0220064e+00
  -2.4490352e-01  -2.0077323e+00
   5.8872311e-02  -2.3789882e+00
  -7.8883670e-01  -1.1017320e+00
  -6.6445180e-01  -1.2902087e+00
   6.0066354e-01  -6.8847392e-02
  -3.4673598e-01  -9.3852189e-01
   5.4174919e-01  -5.3579458e-01
   9.3575391e-02  -6.0230123e-01
  -7.5551009e-02   2.3327638e-01
   8.1022140e-01   1.9431549e-02
  -1.7063403e-01  -5.2572636e-01
  -3.1321665e-01  -1.5084593e-01
  -1.8820551e-01  -5.0477238e-01
   1.1348924e-01  -3.8743606e-01
  -2.7395133e-01  -6.1253317e-01
  -1.8520859e-01  -6.5159035e-01
  -3.0055674e-01  -1.0742234e+00
  -3.6340668e-01  -1.1818493e+00
   1.9293451e-01  -2.5187776e-01
   7.6655697e-01  -1.1263551e+00
   5.5156479e-01   4.0662644e-01
  -1.9596024e-01   5.4837238e-01
   3.0230430e-01  -6.5915635e-01
   3.7868988e-01  -2.7465837e-01
  -5.1482782e-01  -6.5448518e-01
  -1.3022224e-01  -8.4217192e-01
   4.9523882e-01  -6.1124482e-01
   1.5134412e-01  -7.5057201e-01
   6.6749791e-02  -4.8603847e-01
  -3.0558103e-02  -5.2093203e-01
  -3.0125334e-01  -3.3479791e-01
  -1.3305984e-01  -9.4401671e-01
  -7.8954213e-02  -9.4703645e-01
  -9.4911113e-03  -1.3898534e+00
   1.4795936e+00  -1.8228062e+00
  -1.2711926e-01  -4.6180479e-01
  -1.2649218e+00   2.5365340e-01
   1.5438605e-01  -8.6038561e-01
   3.9577724e-01  -5.9934291e-01
  -9.9611574e-01  -2.1082807e-01
   3.5839994e-01  -6.2355843e-01
  -6.5773836e-01   5.1730035e-02
   7.1885652e-01  -1.4430804e+00
  -3.9209976e-01   1.4362048e+00
   1.0991601e+00  -2.3730731e+00
   5.1290231e-02   1.0612765e-01
  -1.2720559e+00   6.8015472e-01
   1.4857103e+00  -2.3796961e+00
  -6.8168259e-01   6.3356055e-01
  -3.5144053e-01   1.0720965e+00
   2.0594713e-01  -9.6867306e-01
   3.1452799e-01  -5.3393185e-01
  -4.6629654e-01  -7.6818802e-01
   1.8216717e-01  -1.4473781e-01
   4.0299390e-01  -8.4361102e-01
   2.1286597e-01  -1.0539880e+00
  -5.9821036e-01  -2.0497507e-01
   8.5150091e-01  -6.3051416e-01
  -1.1054962e+00  -8.2398301e-01
  -1.3378701e+00  -4.6675717e-01
   3.2371767e-01   4.5206433e-01
  -1.4171658e-01  -5.8177471e-01
   6.4678769e-01  -8.9138942e-01
   6.4836046e-01  -8.4156730e-01
   4.2401595e-01  -1.7767388e+00
   2.3671374e-02  -1.6075579e+00
   1.0589518e-01  -1.9551291e-02
  -6.9286166e-01   9.0475487e-01
  -4.5322431e-01   6.6396053e-01
  -1.0913067e+00   1.3310545e+00
   1.1494675e+00  -1.1981298e-01
   1.0320844e+00   7.5158634e-02
  -6.8260104e-01  -3.7583888e-01
  -1.6772743e+00  -1.7965162e-02
  -1.1557234e+00   4.7692307e-01
   2.3535840e+00  -5.1665772e-01
   1.7343635e+00  -6.1608790e-01
  -1.3535582e+00  -8.3792417e-01
  -5.0956566e-01  -7.4398184e-01
   1.7259555e+00  -6.1600705e-01
  -1.3117839e+00   2.5137294e-02
   2.3958260e-01  -5.3556292e-01
  -4.9842009e-01  -1.5232768e-01
   3.3935658e-02  -2.4665041e-01
  -3.5368612e-01   1.6606944e-01
  -3.0748534e-01   3.6773461e-01
  -3.2775402e-01  -5.8747717e-01
   9.3211625e-02  -1.2208954e+00
   3.8347521e-01  -1.3516097e+00
   3.6234726e-01  -1.0107759e+00
   8.8638775e-02  -1.0705131e+00
   3.6494236e-02  -1.1638147e+00
   4.8924280e-01  -1.1764895e+00
   7.9777979e-01  -1.1867052e+00
   8.7182111e-01   1.0847021e+00
  -2.7828910e-01  -1.2887458e+00
   3.1555241e-01  -6.7749756e-01
   5.2195430e-02   9.7735398e-01
   2.1767481e-01  -9.4830478e-01
  -1.5324159e+00  -8.4039170e-01
   5.5415511e-01  -8.1047152e-01
  -1.2008178e+00  -1.6161953e+00
   2.8999593e-02  -8.4325846e-01
  -3.8519758e-01  -1.3315047e+00
   5.5854219e-01  -1.6626626e+00
   1.9523251e-01  -6.7706162e-01
  -7.8571667e-02  -4.0462977e-02
   8.5291098e-02  -6.1054241e-02
  -1.4037117e+00  -1.3386218e+00
   7.4411432e-02  -3.0952197e-01
  -6.6797144e-01  -8.8543826e-01
  -1.1516549e-01  -9.7895182e-02
   1.1344934e-01  -4.2195130e-01
   9.8556064e-01  -3.1898388e-01
   7.8007104e-01  -3.7870308e-01
   8.8198137e-01  -2.0906921e-02
  -7.3211378e-01   4.3932247e-01
  -3.8117773e-01   1.2602950e-01
   2.6271441e-01   5.8295116e-01
  -6.6545819e-01  -7.2652872e-01
  -2.1341934e-01   9.1827148e-01
   2.1509634e-01  -9.8189203e-01
   9.8609980e-02  -1.4343918e+00
   3.5990610e-01  -9.8538980e-01
   2.1414612e-01  -1.0968191e+00
  -1.7193161e-01  -1.0871974e+00
  -3.8179971e-02   3.3120157e-01
   2.0123056e-01   8.8698731e-01
   1.7703678e+00  -8.9319922e-01
  -4.6006511e-01   8.4533176e-01
  -3.8626703e-01   2.7217098e-02
  -3.4696641e-01  -3.4353248e-01
  -4.5047347e-02  -3.3584132e-01
  -4.0681461e-01  -3.8883638e-01
  -2.4053795e-01  -5.4891370e-01
  -5.5363532e-01  -8.0183026e-01
  -6.4440418e-01  -8.9944593e-01
  -8.5900550e-02  -1.5296164e+00
   7.2082508e-02  -2.0828645e-01
   5.0107463e-01  -1.7134148e+00
   2.9043103e-01  -1.1172219e+00
   5.3568251e-01   3.6511482e-01
   7.2897646e-01  -5.2552003e-01
  -2.4674937e-01  -6.1454508e-01
  -3.1983229e-02  -8.0544620e-01
   7.8626730e-01  -4.9695797e-01
   9.1363329e-01  -5.2181658e-01
   5.5825751e-01  -3.3168389e-01
   4.5617260e-01  -3.7176640e-01
  -1.5291412e-01  -2.8599156e-01
  -1.3557917e+00  -7.6633661e-01
  -1.7963395e-01  -9.4778101e-01
  -6.2149195e-01  -1.0839319e+00
  -8.5474284e-01  -1.6107563e+00
   1.5603518e-01  -2.6420159e-01
  -5.5161576e-02  -3.1879460e-01
   1.2549982e-01  -9.2212234e-01
   4.9240838e-01  -1.2973451e-01
  -7.1240525e-01   4.1245598e-01
   2.9699955e-01  -2.5363676e-01
  -7.8945954e-01   2.0772047e-01
  -8.9682319e-01  -3.7644383e-01
  -6.8913961e-01  -7.4279600e-01
  -4.5051946e-01  -1.4272143e-02
  -3.3600302e-01   7.6785882e-01
   4.5727531e-01  -1.2059622e+00
   1.5187524e+00  -1.4159088e+00
   8.8254102e-01  -7.2171277e-01
   3.5391654e-01  -6.3385196e-01
  -1.4278931e-01  -1.1506787e+00
   2.7942974e-01  -1.6896726e+00
   2.4162750e-01  -1.0469446e+00
   2.9485807e-01  -9.6740479e-01
  -8.8656368e-01  -1.4555454e+00
   1.8837528e-01  -2.2239276e-01
   4.3065578e-02   8.3779273e-02
  -3.7191971e-01   1.3707182e+00
   2.2313931e-01  -2.1140755e+00
   1.0292350e+00  -1.1201954e+00
  -5.2541118e-01   5.1287834e-02
  -2.8390377e-01  -1.2367874e-01
  -2.1340658e-01  -6.4904803e-01
  -1.8103002e-01  -1.5667545e-01
   1.1192763e+00  -5.9091600e-01
  -7.9515062e-01   6.1563189e-01
  -3.7274845e-01  -3.7373388e-01
   8.8531229e-02  -7.3455391e-01
  -2.3721981e-01   5.6776269e-01
   5.7432933e-02  -6.9878834e-01
   3.1297542e-01  -3.1505970e-01
  -4.4467454e-01  -5.5655800e-01
  -9.5466947e-02  -7.9395566e-01
   3.8411379e-01  -6.4384137e-01
  -6.2064685e-02  -7.6541407e-01
   1.9974462e-03  -5.2114585e-01
  -1.3698760e-01  -4.3325736e-01
  -1.8100767e-01  -3.5886001e-01
   2.1636237e-03  -3.9694741e-01
  -6.0448253e-02  -8.8953204e-01
   1.1100977e-01  -7.8576904e-01
   2.5964529e-01  -1.3227016e+00
   5.1657963e-01  -8.7288320e-01
   1.1249727e+00  -5.2120749e-02
   6.2713610e-01  -2.9733037e-01
   6.1070933e-01   4.3387366e-01
  -9.3012760e-02   3.0451066e-01
   6.3137760e-01  -2.1059897e-01
  -4.6386617e-01  -1.2403335e-01
  -1.2080002e-01  -1.1046520e+00
  -1.7467797e-01  -1.1618409e+00
  -1.3902982e-01  -6.2540825e-01
  -9.0086465e-01  -6.2573205e-01
  -4.2024974e-01  -1.1790055e+00
  -9.3973220e-01  -1.7251647e+00
  -2.5854208e-01  -1.7436370e+00
   8.1298826e-02   5.6003347e-01
   8.2597757e-01   2.7533372e-01
  -9.6390485e-03  -2.4961723e-01
  -4.4609649e-01  -6.7866018e-01
  -9.7113079e-01   1.1747954e-01
   8.8282648e-02   1.4344761e-01
  -2.1853640e-02  -1.6368682e+00
  -3.2853474e-01  -1.3283115e+00
   1.0503113e-01  -1.4378638e+00
   2.1814128e-02  -1.4939403e+00
  -1.8410833e-02  -8.9951340e-01
   1.0482025e-01  -1.4528897e+00
   3.5204545e-01  -1.2595928e+00
  -3.9001075e-01  -3.0559272e-01
   1.8142342e-01  -1.1701660e+00
   4.2498288e-01  -2.2097448e+00
  -9.7862131e-03  -1.1203744e+00
   2.4060106e-01   7.0500655e-01
   2.0552362e-01  -1.2743147e+00
  -1.8540244e-01  -1.0941941e+00
   1.0564199e+00   4.6850282e-01
   1.1772879e-01  -3.4999593e-01
  -6.7409138e-01  -4.6515196e-01
   9.5391070e-01   2.4015175e-02
  -3.0117543e-02  -1.1063256e+00
   4.8885252e-01  -1.1373749e+00
  -1.2848459e-01  -1.3799989e+00
  -9.7350332e-01  -1.4003324e+00
  -6.6835687e-01  -1.2243076e+00
  -4.9266044e-01  -1.6706379e+00
   9.9366182e-02  -1.5750991e+00
  -4.7710596e-01  -2.9495743e-01
  -1.3522835e-01  -3.4101554e-01
  -2.4684671e-01  -6.7426550e-01
  -8.1922445e-01  -4.7449715e-01
   7.9831600e-02  -7.7267104e-01
  -4.4780296e-01  -3.7100346e-01
   3.3369086e-01  -5.8366307e-01
   5.5076719e-01  -2.8619920e-01
   2.4988493e-01   1.9836646e-01
   1.4699264e+00   1.1315153e-01
  -2.6250715e-01  -3.7555561e-01
  -6.4374651e-02  -3.9353551e-01
   1.8369102e-01  -1.6155450e-01
  -2.1045531e-01  -3.2318968e-01
  -2.0424645e-01  -4.5492456e-01
  -4.3750617e-01  -7.7238196e-01
   2.6279532e-02  -5.2746260e-01
   5.7549072e-02  -1.9305328e-01
  -5.1731608e-01  -4.8874687e-02
  -6.1511244e-01   4.0501442e-01
  -9.0925342e-01   1.5968229e-02
   1.4195195e+00   2.5982520e-02
   2.4181924e-01  -5.9480435e-01
  -5.0978240e-01  -4.7077405e-01
  -1.7819110e-02  -1.7647970e-01
  -2.1904609e-02  -5.5430837e-01
   1.6712503e-01  -5.0296356e-01
   1.9589575e-01  -8.5525089e-01
   6.5575335e-01   4.6915234e-01
   2.6475276e-01  -3.8493254e-01
   3.1284855e-01   4.8637004e-01
   1.9163517e-01   5.7734088e-01
  -5.1804267e-01  -8.6945792e-01
  -6.9566348e-01  -8.1874437e-01
  -1.5515202e-01  -2.4004275e-02
   3.0654205e-01  -6.6585149e-01
  -3.3855876e-02  -2.2904586e-01
   1.5416420e-01  -1.2783409e+00
  -3.5183294e-01  -1.6550006e+00
  -4.8532231e-01  -1.4459654e+00
  -1.2514086e-01  -1.8313151e+00
   4.0868861e-02  -1.6580491e+00
   5.5349504e-01  -1.4863252e+00
   3.2138987e-01  -1.5466861e+00
  -1.1410530e-01  -1.7583113e+00
   5.9817173e-01  -2.2967317e+00
  -4.4978935e-02   4.2814031e-01
   5.5728830e-02  -1.4396208e+00
   4.1409355e-01  -1.0792097e+00
   1.4461720e-01  -1.5286083e+00
   6.9364784e-02  -1.0295508e+00
  -9.2319490e-01   9.1793102e-02
   9.0657983e-01  -3.7339266e-01
  -9.3302300e-01   5.4213507e-01
  -2.8801827e-01  -9.3448856e-01
  -1.8415580e-01  -8.3793196e-01
   1.0909990e+00  -1.8959633e+00
   7.5683375e-01  -1.5071674e+00
  -1.3928733e-01  -5.2821087e-01
  -1.4599478e-01  -3.0022305e-01
  -1.3231455e+00  -6.2723805e-02
   1.0780153e+00  -2.3174510e+00
  -5.3443379e-01  -5.5805284e-01
  -3.3464692e-01   1.3724683e-01
  -3.4817372e-01  -7.0095728e-01
  -9.6952747e-02  -4.5072288e-01
  -8.9700691e-02  -3.1675365e-01
   3.1818952e-02   2.8781971e-01
   4.4579162e-01  -2.3228681e-01
  -4.4364257e-01  -1.6935983e+00
  -1.5617937e-01  -1.3608201e+00
  -6.9556940e-02  -1.1997514e+00
   2.2283816e-01  -1.4592715e+00
   2.7718978e-01  -1.7266602e+00
   3.4276830e-01  -1.2520920e+00
   3.8816976e-01  -1.7093127e+00
   1.0362697e-01  -2.1084501e+00
   4.1409545e-01  -1.2150561e+00
  -6.8744603e-01   4.7640476e-01
  -6.2746389e-01  -1.9860183e+00
  -1.7969314e-01   1.2672524e-01
  -8.4862920e-01  -2.4052197e+00
   1.8790802e-01  -1.4883209e+00
  -3.3910430e-01  -7.9136770e-01
  -1.0615186e+00   3.3369160e-01
   3.0665865e-01   1.0491902e+00
   8.3552101e-01  -4.4592122e-01
  -4.6362504e-01   6.6268542e-01
  -8.6051845e-01   7.0203620e-01
   6.9796458e-01  -6.7078907e-01
   4.4379293e-01  -2.2303953e-01
   7.5312449e-01  -1.6736740e+00
   4.9387707e-01  -1.4421180e+00
   6.6170585e-01  -1.0437446e+00
   5.4749299e-01  -3.2987733e-01
  -6.9063605e-01  -1.9886209e-01
  -1.2461361e-01  -2.9125881e-01
   5.0546200e-01  -5.0885016e-01
   5.2532916e-01  -1.0903991e+00
   7.3944115e-01   5.6689615e-01
  -1.2703536e-01  -5.9375064e-01
   4.2201929e-01  -6.8015417e-01
   3.5601413e-01  -9.5723489e-01
  -6.0406130e-01  -9.3344424e-01
  -1.0240857e-01  -9.0023886e-01
  -3.2436432e-01  -1.4248095e+00
   2.7502053e-01  -8.5505814e-01
  -6.9266213e-01  -1.4675416e+00
  -7.0499790e-01  -1.5672933e+00
   4.9207279e-01  -2.1735867e+00
   4.7802391e-01  -2.2041466e+00
   3.6866147e-01  -9.5666161e-01
  -3.8842111e-02  -7.3725095e-01
   2.9477078e-02  -4.0994896e-01
   5.3378005e-01  -4.4777681e-01
  -3.4700558e-01  -1.1937407e-01
  -2.8416955e-01  -7.8520952e-01
   1.8728482e-01  -1.7244414e+00
  -1.9264538e-01  -1.2585366e+00
  -1.0581430e-02  -1.2626202e+00
  -3.5115710e-01  -1.0983776e+00
  -2.0595003e-02  -1.0768707e+00
  -2.3814677e-01  -7.1840689e-01
  -4.2813687e-01  -6.5657299e-01
  -1.7802033e-01  -8.4292990e-01
  -1.1041379e+00   9.9917678e-01
  -6.0455741e-01  -3.5006743e-01
   1.8547546e-01   9.4401439e-01
  -4.1659901e-01  -1.2541237e+00
   1.1885320e-01  -7.3745183e-01
   4.7845322e-01  -7.9074444e-01
   4.0579606e-01  -1.5545287e+00
  -1.5671658e+00  -4.8276225e-01
   5.1236877e-01  -1.7361916e+00
   3.7095648e-01  -1.1886167e+00
   6.0027083e-02  -6.1920180e-01
   7.0973650e-01  -1.8715983e+00
   4.0135893e-01  -1.7173285e+00
   4.4943443e-01  -1.3817137e+00
   1.9137093e-01  -1.0769039e+00
  -8.4812096e-02  -1.3860816e+00
   6.7908683e-02  -4.1740753e-01
  -1.7227970e-01  -3.5477333e-01
  -6.7682228e-01   4.1705267e-01
  -8.1401148e-01  -3.3148459e-01
   8.8295508e-01  -1.2833049e+00
   7.0180886e-01  -1.0282024e+00
  -6.0206694e-01  -7.7422309e-01
  -4.1790572e-02   7.1074452e-01
   4.9728140e-01  -1.5143069e+00
   1.1299570e-01  -1.4613760e+00
  -6.2537597e-02   5.6025854e-01
   3.4418513e-02   9.9150791e-01
  -1.4112506e-01  -1.3235740e-01
   1.2580714e-01   2.4995666e-01
   3.0297726e-02  -1.1873573e-01
  -3.2132046e-01  -2.4509550e-01
   1.5463927e-01   2.3233976e-01
  -7.5292455e-02   9.8000360e-02
  -1.5315430e-01  -6.4310206e-01
   2.9420260e-02  -5.1376036e-01
   2.2195659e-01  -2.3891431e-01
   1.1132773e-02   6.2357840e-01
  -1.1037236e-02  -9.9212324e-01
  -2.5127499e-01  -1.2659631e+00
  -3.7366655e-01  -9.8131750e-01
   2.7289846e-01  -3.4439957e-01
   4.4630031e-01   4.9683301e-01
   4.1898229e-01   2.8956495e-02
  -5.4034826e-01   3.8492428e-01
   7.9491458e-01  -5.2961544e-01
  -4.6846603e-01  -1.7475729e-01
   1.2410444e+00  -6.9848117e-01
  -7.7748846e-01   9.7672672e-02
   2.9713645e-01  -1.2690538e+00
   3.1875510e-01  -1.2031008e+00
   7.9503283e-01  -1.4998388e+00
   1.3921450e+00  -1.7201993e+00
   2.6743234e-01  -8.4349192e-01
  -2.2140516e+00  -4.0730032e-01
  -9.6627914e-01  -7.0362724e-01
  -4.8623956e-01  -6.0313851e-01
  -7.2569932e-02  -1.0648736e+00
  -1.1392746e+00  -1.0227050e+00
  -1.0529796e+00  -9.0333052e-01
  -4.8092758e-02   5.9445137e-01
   1.0611123e+00  -1.3551873e+00
   4.0785306e-01  -1.7210945e+00
  -9.9591153e-01  -1.0819773e+00
   7.6338283e-01  -2.0994658e+00
   9.3387694e-01  -1.8979536e+00
   1.1472552e-01  -9.8009717e-01
  -5.1739932e-01  -9.4503859e-01
   4.7270715e-01  -1.1994196e+00
  -6.8465211e-01   7.9005012e-01
   2.0361449e-01   2.7465136e-01
   3.0041763e-01   2.7797186e-01
   8.1201540e-02   2.0896201e-01
  -3.2195966e-01  -5.0325603e-01
   7.7917120e-02  -3.8953147e-01
   5.4468940e-01   7.1689799e-01
  -5.5075798e-01  -5.2214348e-01
  -1.3926517e-01  -3.6963817e-01
  -2.6442478e-02  -7.3866542e-01
   2.6616096e-01  -3.1953252e-01
  -8.3655525e-01  -6.0549710e-01
   1.3022557e+00   4.7830021e-01
  -2.1662424e-01  -1.0780398e+00
   4.4063180e-01   3.8821490e-01
  -2.3244600e-01  -4.2388331e-01
   5.1654181e-01   8.8384283e-01
   5.4915541e-01  -2.9883602e+00
  -3.5674542e-01  -1.9637180e+00
  -9.1620535e-01  -1.8885901e+00
  -9.3225296e-04  -2.2856199e+00
  -2.1837707e-01  -1.1551161e+00
  -1.3564486e+00  -1.6275130e+00
  -8.4081190e-01  -2.1778521e-01
  -4.9260136e-02  -8.0087541e-01
   1.6757206e-01  -8.3384888e-01
  -1.5931425e-01  -1.3365198e+00
   9.0302691e-02  -1.1558564e+00
   7.8283299e-02  -9.4624462e-01
   7.5746479e-01  -3.6325734e-01
   4.1725286e-01  -3.7198335e-01
  -4.1282643e-02   1.4349568e-01
   1.1306285e-01  -7.4810465e-02
   1.0415560e+00  -5.5944292e-01
   2.4104066e-01  -2.4570489e+00
  -1.5102129e-03   1.2786287e+00
  -9.5868169e-03  -1.5540562e+00
   1.4935832e+00  -4.6266624e-02
   2.6615469e-01   6.0335947e-01
   5.6316267e-02  -2.9193442e+00
  -2.1766780e-02  -2.2514513e+00
   9.4775400e-02  -2.0795098e+00
  -3.2237758e-01  -7.6543900e-01
  -6.3265367e-01  -5.4713826e-01
  -5.1633537e-01  -3.5270623e-01
  -1.2155658e-01  -2.8804423e+00
  -5.2608317e-01  -1.1382392e+00
  -4.7377192e-01  -2.0559068e-01
  -1.6986841e-01  -3.5200144e-01
  -8.0734148e-01   3.0493171e-01
   2.4263743e-01  -9.0502226e-01
   2.5519236e-01  -7.5888722e-01
   1.0125644e+00  -1.0019317e+00
   1.3291366e+00  -1.1219953e+00
   2.0272117e-01  -4.8330642e-01
   1.5448664e-01  -1.9584425e-01
  -9.8905903e-01  -3.0981361e-01
  -6.1097047e-01  -2.2390805e-01
  -1.4572730e-01  -5.6276741e-01
   5.4606427e-01   1.0071463e+00
  -1.4508374e-01  -9.1849557e-01
   3.4911895e-02  -7.2154923e-01
  -8.0373638e-01  -3.2123533e-01
  -1.4973642e-01  -7.7077159e-01
  -2.1225562e-01  -6.9678985e-01
   2.9145671e-01  -3.4123236e-01
  -1.2890398e-01  -8.1460783e-01
  -2.9629569e-01  -9.2417160e-01
   2.9745034e-01  -1.0761212e+00
   4.4166265e-01  -6.0034721e-01
   1.2446595e-01  -1.1514707e+00
  -9.5604526e-01   3.3146684e-01
  -1.1504289e+00   2.4888538e-01
  -1.3220033e+00   6.8283717e-01
   6.6813122e-01  -1.5586775e+00
  -6.6667509e-01   3.6140061e-01
   2.6925034e+00  -9.5364046e-01
   5.6202754e-01  -8.9306384e-01
  -1.7958340e-01  -1.3318140e-01
  -7.8807455e-02  -4.5705794e-01
  -2.3268473e-01  -8.6585309e-01
  -2.6275402e-01  -1.0944965e+00
  -2.2441537e-01  -1.0955563e+00
   1.0746884e-01  -1.0238622e+00
   1.0432665e+00  -1.7686733e+00
   1.0624566e-01  -7.5414468e-01
  -3.9646445e-01  -5.0097611e-02
   1.4614868e-01  -4.2054818e-01
   2.1096960e-01  -1.0653571e+00
  -1.5552510e-01  -4.8006526e-01
   8.2144022e-02  -5.5174605e-01
   5.7347946e-02  -7.8864074e-01
   1.1991342e-01  -3.3351875e-01
  -1.7077978e-01   3.4322147e-02
  -8.5093571e-02  -6.9813851e-01
  -5.3799943e-02  -4.8971163e-01
  -1.5878264e-01  -1.2656080e+00
   2.1063400e-02  -1.6662360e+00
  -2.6750037e-01  -1.9033722e+00
   7.4655382e-02   4.0069726e-01
   1.5659713e-01   3.1621090e-01
  -2.2997290e-01   7.4134057e-01
  -1.4825000e-02   1.0129084e+00
  -4.2737565e-01  -1.7794487e+00
   8.7336517e-02  -4.6028252e-01
  -3.3928965e-02  -5.0935348e-01
   2.4871130e-01  -2.3604227e+00
  -1.0044513e-01  -2.3141930e+00
   3.6740620e-01  -2.4206332e+00
   4.1595424e-01  -5.7072032e-01
   1.7297178e+00   1.8648698e+00
   6.9605666e-01  -8.7275035e-01
   9.0817592e-02   3.5245317e-01
  -5.3922357e-01  -3.3927696e-01
  -6.4735008e-01  -6.0035276e-01
  -9.3136227e-01  -6.5473782e-01
  -1.3791843e-01  -2.9275308e-01
  -1.3810146e-01  -1.3626735e+00
  -5.0675239e-01  -7.9303559e-01
   4.1142614e-01  -5.6378864e-01
  -2.7309936e-02  -1.2043833e+00
  -6.9911221e-01  -8.1487729e-02
  -2.8528095e-01  -4.2855986e-01
  -2.8209453e-01   1.1784274e-01
   4.2460152e-01   1.3391640e-01
  -3.2209527e-02  -1.6252037e+00
   9.8440632e-02  -1.1754078e+00
  -5.5241758e-01   1.9391831e-01
   5.3826158e-01  -1.1620230e+00
   2.6111724e-01  -7.1371226e-01
  -4.6624739e-01   5.8354433e-01
  -4.9822779e-01   5.5019092e-01
   6.7759442e-01  -1.1799586e+00
   5.8426933e-01  -1.0188266e+00
   2.3130525e-01  -1.7864914e+00
  -2.9421464e-01  -1.0158397e+00
  -6.7383987e-02  -3.4124327e-01
  -2.0135249e-01  -3.2169632e-01
   3.2841050e-02  -4.6343352e-01
  -2.5587306e-01  -3.3866683e-01
  -5.1386176e-01  -1.9290100e-01
  -3.0617885e-01  -3.5672408e-01
  -2.8899364e-01   3.3309848e-02
   1.6743732e+00  -1.3232785e+00
  -7.2380885e-01  -6.2765896e-01
  -5.1340724e-01  -2.7762995e-01
   1.4578602e+00  -1.5913453e+00
  -4.9870099e-01  -1.0485618e-01
  -1.4576720e-01  -2.6002760e-01
  -3.0056836e-01  -6.4655929e-01
  -8.4181155e-01  -3.3101722e-01
   9.1943942e-03  -8.5695298e-01
  -2.2490274e-01  -4.1096542e-01
   2.8478343e-01  -7.1124366e-01
   5.3910675e-01  -3.9517211e-01
   3.1862460e-01   2.2831529e-01
   1.4800859e+00  -2.1492230e-01
  -2.7743245e-01  -3.1979183e-01
  -8.5749878e-02  -4.6645306e-01
   1.9558823e-01  -2.1407599e-01
  -2.4447860e-01  -3.1863756e-01
  -2.0797155e-01  -4.0290465e-01
   1.7705139e-01  -8.9162369e-01
   4.4837553e-01  -2.6302932e-01
   2.7958820e-01  -6.4269375e-01
  -2.1509307e-01  -3.4792475e-01
  -5.9279834e-01  -1.1772279e+00
  -9.7123705e-02  -5.1370169e-01
  -9.7817115e-01  -1.3040459e-01
  -8.8211453e-02  -6.6597478e-01
   3.4179911e-01  -1.7501872e+00
  -8.5334244e-01   2.1693337e-01
   2.1622099e-01  -2.3337307e+00
   2.2222203e-01   5.0365235e-01
   5.2016574e-01  -2.4060123e+00
   5.6390713e-01   1.0705547e-01
  -3.2323151e-01  -2.0933615e+00
   7.0189252e-02  -2.1423670e+00
   3.0845231e-01   4.2958160e-01
   2.8025614e-01   5.9886985e-01
  -2.3014018e-01   5.4308937e-01
  -4.9174864e-01  -7.6685390e-01
  -7.0036749e-01  -7.2239576e-01
  -2.8581143e-01   5.2204732e-02
   3.2418956e-01  -5.5211618e-01
  -4.1120173e-02  -8.5498551e-02
   1.9811853e-01  -1.1439378e+00
  -2.4744061e-01  -1.6013819e+00
  -4.3914983e-01  -1.3590234e+00
  -6.0038149e-02  -1.7188346e+00
   1.0096095e-01  -1.5292407e+00
   6.0031803e-01  -1.3551144e+00
   3.6765262e-01  -1.4375465e+00
  -5.7546388e-02  -1.6648549e+00
   6.8186706e-01  -2.1554321e+00
   9.7388237e-01  -6.0343757e-01
  -4.4981347e-01   1.4665303e+00
  -4.2528328e-01  -4.0004086e-01
  -4.2970054e-01  -7.1401732e-01
  -6.8571037e-01  -8.4855178e-01
  -3.3123965e-02  -2.9108483e-01
   3.0992735e-01  -1.2772138e+00
  -2.0877030e-01  -8.3996519e-01
   5.7045901e-01  -3.5903270e-01
   3.7813320e-01  -1.0886050e+00
   3.7936071e-01  -9.1243891e-02
   8.8800860e-01  -7.4083078e-01
  -3.5049527e-01  -3.7231836e-01
  -6.4153589e-01   4.9236486e-01
  -5.9508406e-01   7.5554997e-01
  -1.9172747e-01   1.4810032e-01
  -9.3358515e-01  -1.0952223e+00
   5.0722395e-01  -7.1664816e-01
  -2.1464227e-01  -6.1998482e-01
  -1.4460402e-01  -7.2857245e-01
   1.6580837e-01  -3.8912823e-01
   5.1727985e-01  -7.2200949e-01
   1.9227298e-01  -4.7879380e-01
   9.5447767e-01  -7.4461340e-01
  -6.4638034e-02  -6.4535661e-01
   2.5938582e-01  -9.4845139e-01
  -7.2750579e-01  -8.5500399e-01
  -2.5904856e-02  -1.8518845e+00
  -5.4905234e-02  -1.9656532e+00
  -1.5923527e-01  -1.3247618e+00
  -2.4076539e-01  -1.6002551e+00
  -4.0848442e-01  -8.0546658e-01
  -6.5587106e-02   8.1589881e-03
  -2.9691753e-01  -5.2923977e-01
  -2.3958150e-01  -1.4755968e+00
   2.5468677e-01  -1.1194441e-01
   2.4656814e-01  -1.0893632e+00
   3.2302762e-01  -1.8465664e+00
  -6.9867780e-02  -1.3317986e+00
   2.1501844e-01  -1.0822060e+00
   1.2941341e-01  -2.9458945e-01
   3.9253471e-01  -1.1954524e+00
  -1.1089536e-01  -5.0232773e-01
   6.2574056e-01   1.1470993e-01
   3.2875395e-02  -6.7726633e-01
   1.6123767e-01  -3.7795556e-01
  -9.4226338e-02  -3.6176408e-01
  -6.1473193e-01  -3.2403656e-01
  -4.9815775e-01  -7.7811740e-01
  -2.3595367e-01  -1.2096352e+00
  -4.0760950e-01  -7.1196553e-01
  -8.6172108e-01  -7.0403904e-01
  -6.4626673e-01  -4.1214023e-01
  -3.4614533e-01  -2.7312742e-01
  -1.1548252e-01   3.2601819e-01
  -5.5974590e-02  -3.4170717e-02
   1.0466840e+00  -4.6412370e-01
   7.8197804e-01  -5.6423679e-01
   1.0545890e-01  -2.5417341e-01
  -3.0591143e-01   8.1028143e-02
   4.6870173e-01  -2.2866257e+00
   1.3174133e-01  -3.2298841e+00
  -6.1935518e-02  -2.9310136e+00
   1.0005941e+00   5.1924257e-01
  -3.8817584e-01  -9.9691176e-01
   9.2213666e-02  -4.8000724e-01
   2.0792458e-01  -7.4124180e-01
  -7.8025932e-01  -8.1317124e-01
   6.5872018e-02  -7.7084834e-01
   4.5965152e-01  -4.3859900e-01
   5.0812747e-01  -2.7304294e-01
  -4.2681725e-01  -9.3134815e-01
   1.0456230e+00  -4.5329069e-01
  -1.2636552e-01  -6.1435998e-01
  -1.5478866e-01  -5.8445910e-01
   5.2364972e-01  -6.4887588e-01
  -5.0510299e-02  -6.2181519e-01
  -1.0637949e+00  -9.3175753e-01
  -7.6172374e-02  -9.4738727e-01
   1.6382217e-01  -6.0996982e-01
  -7.5331353e-01  -1.4520609e+00
  -8.0341657e-01  -9.1612960e-01
  -8.2915329e-01  -3.3226971e-01
  -1.7090607e-01  -5.2797507e-01
  -1.9540155e-01  -1.4261971e-01
  -6.6285079e-02  -6.7489168e-01
  -9.1663653e-02  -1.8127023e-01
  -3.7913235e-01  -3.0333003e-01
  -4.4277737e-01  -6.3084081e-01
   8.7110658e-02  -4.3196941e-01
   6.5609360e-01  -1.0107202e+00
   6.3159848e-01  -9.0733433e-01
   4.3759584e-02  -7.0984713e-02
   4.8507442e-01  -1.2464897e-01
   8.4397771e-01  -3.1609877e-01
   7.0490338e-03  -1.5003764e-01
   9.7738596e-01   2.9207151e-01
  -1.2412541e+00  -4.4384833e-01
  -6.2226281e-01  -3.1161266e-01
  -1.0713392e+00  -7.8063058e-01
  -6.7889369e-01  -5.6859491e-01
   2.0883952e+00   6.8773495e-01
  -1.8870592e+00   2.5075387e+00
   1.0410281e+00  -1.5858873e+00
   1.5960326e+00  -1.2474093e+00
   1.5815102e+00  -1.0136745e+00
  -1.9528958e+00   2.1687325e+00
   1.2408061e+00  -1.5975418e+00
   1.2012160e+00  -1.3468690e+00
   9.1072847e-01  -1.5890526e+00
  -2.2060117e+00   2.3111833e+00
  -7.4487724e-01  -5.7311561e-01
  -7.4942735e-01  -1.3717447e+00
   2.7400687e-01   5.1751332e-01
   2.8001770e-01   5.8840009e-01
   7.0911338e-01   2.0622859e-01
   8.4724935e-01   7.1245731e-01
  -5.4614650e-01  -5.5502136e-01
  -7.5942825e-01  -3.5671393e-01
  -5.9073832e-01  -6.8038650e-01
  -5.0855720e-01  -7.8795334e-01
  -6.1296315e-01  -1.2931097e+00
   1.0960282e+00  -3.4809728e-01
   8.2720142e-01  -1.1245397e-01
   8.9159462e-01   2.5596590e-02
  -4.1307348e-01  -1.0472882e+00
   8.4094524e-02  -1.0787056e+00
   5.3296235e-01  -3.1231710e-01
  -4.4933001e-01  -8.1027692e-01
  -2.0830826e+00   7.1836651e-01
  -1.7321242e-01  -2.9223150e-03
  -8.8219177e-01  -2.5563962e-01
   6.7421781e-02  -1.0244644e+00
   2.4446351e-01  -9.9146688e-01
   8.9885053e-01  -5.7642049e-01
   1.3790210e+00  -1.1120524e+00
   1.9007684e-01  -6.7057269e-01
   1.9092635e-01   8.0629714e-01
   1.1087143e-01  -5.1095372e-01
  -2.6855664e-01  -1.0697318e+00
   2.1996205e-01  -4.3828421e-01
   1.8033406e-01  -6.9306526e-01
   2.3005462e-01  -2.3937075e-01
   2.5409113e-02  -8.6526656e-01
  -2.9961282e-02  -1.1745137e+00
  -3.3729666e-01  -3.5910033e-01
  -1.3081670e-01   2.9023165e-02
  -1.4143515e+00  -1.9497752e+00
  -1.5195547e+00  -1.7179699e+00
  -9.4270514e-01  -8.7869747e-01
  -1.2419016e+00  -7.7292957e-01
  -1.4186798e+00  -1.6837724e-01
  -1.4034885e+00  -7.5303348e-02
   1.8529674e+00   3.2240744e-01
   7.5162475e-01   3.9714373e-01
   1.7454405e+00   1.7340742e-01
   1.6085209e+00   1.4127691e-01
   9.3708116e-01   7.7634221e-02
   1.8289393e+00  -7.4582001e-01
  -1.5950186e+00  -9.3995452e-02
   1.2936444e+00  -4.2650122e-01
  -1.7743440e+00   2.4168903e-01
   1.2918255e+00  -7.8994485e-02
  -2.1260670e-03  -6.3059438e-01
   1.7199789e-01  -6.9166249e-01
  -5.9216316e-01  -7.4857062e-01
   2.3586589e-02  -2.9537425e-01
   3.9870475e-01   8.8666694e-01
  -1.0802734e-01  -8.5559236e-01
  -3.0197465e-01  -2.4806012e+00
  -2.1640165e-01  -2.3842283e+00
  -5.4216165e-02  -1.0737779e+00
  -2.9660767e-01  -1.2749842e+00
   3.8743028e-01   3.5323016e-01
   5.8979720e-01  -1.8250285e+00
  -4.8759756e-02   1.3025143e+00
   5.0028521e-01  -3.3491119e-01
   4.8460772e-01  -9.7412682e-01
   5.7554263e-01  -1.8054404e+00
   6.9207373e-01  -1.4761030e+00
  -8.1628811e-01  -1.5965194e-01
  -1.0096866e+00   2.5023714e+00
   6.1807204e-01  -4.6432542e+00
   8.8809504e-01  -4.2065550e+00
   3.3863282e-01  -3.1239837e+00
   8.4302626e-01  -4.8899841e+00
  -1.9987727e+00  -2.9306685e+00
  -4.9398892e-01  -5.3496630e+00
  -5.7283929e-01   2.5376186e+00
   5.1755948e-02   1.7829095e+00
  -1.4256022e-01   6.6802482e-01
  -1.7610399e-01   8.8642078e-01
  -6.3848402e-01   9.7250526e-01
   7.6432473e-01  -1.4893091e+00
   5.4010537e-01  -2.0032517e+00
   5.0323002e-01  -2.0968594e+00
  -6.9794233e-01   1.3898715e-01
   8.0911081e-01  -1.9273199e+00
   4.5434617e-01  -2.1911748e+00
  -8.7224227e-01   6.8688162e-01
   5.5930056e-01  -1.9826128e+00
  -1.1548408e+00   4.2291519e-01
  -3.5979326e-01  -7.0952469e-01
  -3.2280059e-01  -6.6532771e-01
  -7.9325601e-02  -4.0988080e-03
  -1.0080928e+00  -4.5337457e-02
  -9.4545846e-01   1.1811910e-01
   1.0583108e+00  -7.2201266e-01
   1.0688237e+00  -7.9408603e-01
   4.1379591e-01  -1.4169549e+00
   4.5939381e-01  -1.3927122e+00
  -1.0197131e+00   3.5295583e-01
   8.7951345e-01  -9.8860058e-01
  -4.6742194e-01   3.6160587e-01
   3.2276813e-01  -8.9637955e-01
  -2.3854716e-01  -9.4989198e-01
   4.0708503e-01  -9.2193205e-01
  -2.1996358e-01   2.0318548e-01
   3.2684992e-01  -2.4161114e-01
  -2.4994796e-01  -2.9083101e-01
  -2.9744092e-01  -8.6298126e-01
  -1.9575532e-01  -7.4665459e-01
  -6.1680706e-03  -6.8643132e-01
   2.0080829e-01  -8.0467526e-01
  -1.3421176e-01  -1.0339234e+00
   4.2556335e-02  -6.3642160e-01
   3.6241577e-01  -6.9139168e-01
   2.3194225e-03  -7.7015022e-01
  -1.0925320e-01  -1.0511307e+00
   1.2553736e+00  -1.1405531e+00
   1.0759363e+00  -1.2910218e+00
  -8.6331569e-01   5.2401824e-01
  -7.6266912e-01   5.5013409e-01
   5.5818101e-02  -1.3241070e-01
   9.4039982e-01  -9.7035865e-01
  -3.2554444e-01  -1.0178968e+00
  -2.0017803e-01  -1.3821305e+00
  -5.1966034e-02  -1.5329817e+00
  -3.5805794e-01  -1.8770123e+00
   6.7971725e-01  -1.3418424e+00
  -5.9530670e-01  -6.6367922e-01
  -5.3461757e-01  -9.8661105e-01
  -2.0633633e-01  -2.1919432e-01
   2.8483989e-01  -1.6640931e-01
  -1.2392541e+00   4.7116483e-01
  -2.8889396e-01   2.5446309e-01
  -1.1546066e+00   1.8640904e+00
  -2.9914900e-01  -4.8456624e-03
  -2.5956978e-01  -2.0807276e-01
   3.3621991e-01  -1.0801927e+00
   2.8884123e-01  -1.4785196e+00
   6.4809165e-01  -1.9282261e+00
   6.2818563e-01  -2.1619970e+00
   3.6841676e-01  -1.8127793e+00
   3.6259313e-01  -2.1011922e+00
   3.2428519e-01  -1.9880142e+00
  -1.2475575e+00   4.8286844e-01
  -9.5917016e-01  -4.4314974e-01
  -1.1845097e+00   3.6195452e-02
  -7.8634475e-01  -1.0638737e-01
   3.6524408e-01  -5.9431033e-02
   2.0703733e-02  -2.1474890e-01
   5.5863284e-01  -6.2854243e-01
   7.0157463e-01  -1.9899016e+00
   6.2977841e-01  -1.8217161e+00
   9.5075263e-02  -1.7380022e+00
   8.7189236e-02  -1.1081421e+00
   2.5345014e-01  -5.7132383e-01
   7.5194898e-01  -1.8760850e+00
   4.6003543e-01  -1.5986833e+00
   2.5394933e-01  -1.4826460e+00
   4.4248400e-01  -9.0401855e-01
  -9.7602238e-02  -1.9037279e-01
  -2.6659630e-02   3.7975869e-01
  -6.0346709e-02  -1.0921720e-01
  -3.6711595e-01  -1.0399032e+00
   1.4717755e-01  -2.5882098e-01
  -2.8235030e-01  -6.0225108e-01
  -3.0698160e-01  -5.0427607e-01
  -1.9629902e-02  -1.2461863e+00
   2.3028859e-01  -3.9736332e-01
   3.4073619e-01  -5.5958342e-01
   7.2841866e-01  -6.6342089e-01
  -3.2727041e-02  -6.7584938e-01
   1.9336805e-01   1.6378802e-01
   1.5200630e-01  -5.5537428e-01
   2.0590104e-01  -1.5151037e-01
  -5.1337149e-01   2.4129062e-01
  -2.9850397e-01  -7.9983157e-01
   4.3940553e-01  -6.1196641e-01
   2.5961874e-01  -8.8358405e-01
   2.3000011e-02  -1.1876651e+00
   5.4300909e-01  -1.0313039e+00
  -3.8652299e-01  -1.0880514e+00
  -9.6366224e-01   4.9799589e-01
  -6.4126143e-02  -6.2652958e-02
  -2.8581355e-01  -7.1453097e-01
  -7.4988176e-01  -4.8504740e-01
   6.7801977e-01   4.4522750e-01
   1.6880839e-01   6.8360648e-01
   1.1816541e-01   4.5670013e-01
   3.0438396e-01  -4.7836456e-01
  -4.5642453e-01  -6.0398424e-01
   9.6567258e-03  -1.8532133e+00
   3.1813636e-01  -2.0298297e+00
  -1.6986781e-01  -1.6581987e+00
  -3.7526665e-01  -1.2376869e+00
  -4.6694771e-02  -9.5937345e-01
   2.0096490e-01  -8.4563902e-01
   5.7523045e-01   4.7813194e-02
   3.0305815e-01   5.7093819e-01
   4.3981539e-01   2.7173008e-01
  -1.2585348e-01  -7.5851386e-01
  -3.9307788e-01  -3.1731891e-01
   1.0772473e-01   2.5750498e-01
   2.7702222e-01  -5.9481171e-02
  -8.5171063e-01  -9.0781260e-01
   1.3981222e-01  -3.8684654e-01
   1.2489973e-01  -6.7334493e-01
   4.5390948e-02  -9.1403412e-01
  -2.2679765e-01  -7.8188253e-01
  -3.6676739e-01   2.9057153e-02
  -1.5157934e-01  -1.0604644e+00
   1.0283253e-01  -6.9819049e-01
   3.7299451e-01  -1.9243566e-02
   9.8119665e-02  -6.2869232e-01
   1.6759116e-01  -9.0454406e-01
  -5.1923213e-02  -6.6704552e-01
   1.9960397e-01  -4.8259267e-01
   3.5051276e-01  -1.5391558e-02
   3.5714478e-02  -5.3308267e-01
  -1.6705926e-01  -2.3870254e-01
  -3.6827190e-01  -5.0080853e-01
  -3.2492834e-01  -5.5086348e-01
  -1.7059782e-01  -9.2441921e-01
  -1.4175601e-01  -1.1889911e+00
   3.7224578e-01  -4.2706671e-01
  -1.5901338e+00   3.3246160e-01
   7.4550833e-01  -3.3994482e-01
   1.2839958e+00  -2.1001730e-01
  -7.7194976e-01   2.8725468e+00
   1.6132934e-02  -1.4745183e+00
   4.1352040e-01  -1.4243842e+00
   6.8572642e-01  -1.6074633e+00
   5.7996803e-01  -1.6185431e+00
   4.8183380e-01  -8.2978363e-01
   8.6793806e-02  -7.9701219e-01
  -6.3554469e-01  -1.5508215e+00
  -6.7312987e-01  -1.2354974e+00
  -9.9496720e-01  -1.0107336e+00
   7.8422234e-01  -1.5841868e-02
   5.0006650e-01   4.4893850e-01
   6.2633473e-01   5.2334812e-01
   3.5349674e-01   3.9350483e-01
   3.4276265e-01  -1.7299190e-01
   1.1653478e-01   7.9848118e-01
  -8.3673633e-02  -7.0012309e-01
  -2.0646944e-01  -1.1435568e+00
  -2.3512601e-01  -4.0335408e-01
  -4.5686864e-02  -1.4728439e+00
  -4.6429732e-01  -1.2674881e+00
  -1.8114787e-01  -1.9536063e+00
  -2.7075966e-01  -2.1218932e+00
  -4.3279532e-01  -1.6895337e+00
  -8.0346162e-01  -1.9142878e+00
   7.6337014e-01  -7.2041810e-01
   3.0558622e-01  -1.1163791e+00
   3.6513341e-02  -1.7040735e-01
   6.5355924e-01  -4.0378011e-01
   4.7272444e-01  -2.8686051e-02
   3.0940372e-01  -1.3011917e-01
  -3.4725316e-01  -6.9998581e-01
   1.3829651e-01  -3.4631520e-01
  -5.2652137e-01  -2.9544736e-01
   2.5230315e-01  -7.1912735e-01
  -9.4356225e-02  -8.1401750e-01
  -5.6538361e-01  -5.1700681e-01
  -1.0921985e-01  -5.5274102e-01
  -8.3133013e-01  -7.6198750e-01
   6.4868652e-01  -8.5620984e-01
  -1.1063789e+00  -8.4892847e-01
  -1.2439184e-02  -4.9127240e-01
  -9.7181238e-02  -4.8291341e-01
  -1.1406438e-01   2.0743183e-01
  -1.5445407e-02   2.0238730e-01
   3.9263863e-01   4.7023257e-01
  -2.0229828e-01  -7.1911666e-01
  -2.7907522e-01  -7.4672481e-01
   2.9273827e-01  -9.1779470e-01
  -3.9449432e-01  -1.0524911e+00
  -1.0481922e-01  -3.6719252e-01
   2.4775305e-02  -3.8877785e-01
   1.5645974e-01   2.9683688e-01
   4.3969887e-01  -1.2477308e-01
  -2.6603390e-01  -7.3060889e-01
   1.9696180e-01  -6.7444627e-01
  -1.7421463e-02  -6.1109920e-01
  -1.7012429e-01   6.9116983e-01
  -3.3193270e-01   7.5766727e-01
  -7.3784000e-01   1.1113870e+00
  -8.1085841e-01   1.1805578e+00
  -6.9851676e-01   6.9984004e-01
  -1.9337550e-01   3.5788604e-01
  -1.9546862e-02  -1.4207439e-01
   1.2856231e-01  -7.1907783e-01
   1.0165910e-01  -8.0410532e-01
   4.3334048e-01  -8.5190958e-01
   1.8914387e-01  -3.6400826e-01
   8.8698578e-01  -1.6276380e+00
   1.4278939e-01  -9.6037580e-01
   3.2248634e-01  -1.4713141e+00
   6.3916596e-02  -6.5118783e-01
   6.9331066e-01  -1.2998034e+00
   2.9238730e-01  -3.3246426e-01
   1.8326860e-02  -2.4802972e-03
   4.7246049e-01  -1.0500576e-02
   1.2503767e-01  -5.2368147e-01
  -4.4136292e-01  -7.4620310e-01
   7.2314307e-01  -8.7010156e-01
   2.2494951e-01  -7.8985469e-01
   4.8318405e-03  -7.3693923e-01
   2.1976076e-01  -4.5163828e-01
  -1.1538233e+00  -8.3093028e-01
  -3.3146102e-01  -5.7325704e-01
  -1.0847688e+00  -7.3007174e-01
   9.3051859e-01  -1.7637876e+00
   2.4772026e-01   4.8487874e-01
  -6.1354700e-01   9.3258887e-01
  -6.0973741e-01   9.6509726e-01
  -2.0120685e-01   6.6642065e-01
  -4.5580302e-01   1.0173153e+00
  -4.7524296e-01   1.3943075e-01
   3.8205520e-01  -1.0251952e+00
   7.0250375e-01  -1.2751592e+00
   1.2970737e+00  -2.4274294e+00
   1.1953490e+00  -2.5980415e+00
  -4.0395386e-01   2.4462037e-01
  -5.3745448e-01  -1.2078342e+00
  -1.2743629e-01  -1.0534082e+00
  -4.0031998e-01  -1.1969497e+00
   7.7651290e-02  -1.0891725e+00
   1.2483249e-01  -9.8155379e-01
   4.7730555e-01  -7.4617956e-01
  -7.7833272e-01  -1.3045154e+00
   2.8574837e-01   3.6512644e-01
   5.4630326e-01  -3.1279000e-01
  -1.1569635e+00  -1.8990153e+00
   3.1044734e-02  -2.8123622e-01
   7.8993986e-03  -3.6139649e-01
  -2.0090512e-01  -8.2885716e-01
   5.8541621e-01  -9.4786573e-02
  -4.1005511e-01   8.5937948e-01
  -4.4065944e-01   6.8326069e-01
  -3.1736141e-01   6.0017575e-01
  -4.4188639e-01   4.8375371e-01
   1.3122139e-01   5.7305436e-01
   3.1637881e-01  -1.2282997e+00
   3.1090778e-01   4.4379963e-01
   3.4748571e-01  -1.0546365e+00
   5.6960670e-01  -1.0579531e+00
   3.2318584e-01  -1.1458616e+00
  -3.8499649e-02   1.1085096e+00
  -2.5211231e-01  -1.6864349e+00
  -1.1965081e-01  -1.0975031e+00
   2.1438890e-02  -1.4714614e+00
  -2.8431139e-01  -1.3387755e+00
   5.7405741e-01  -1.3301870e+00
  -2.1992448e-01  -4.7206396e-01
  -1.3635047e-01  -5.4709266e-01
   6.6528926e-02  -3.6628997e-01
  -5.8710858e-01  -9.3499030e-01
  -3.5913681e-01   1.9143836e-01
  -2.8273770e-01  -8.3362977e-01
  -2.1754136e-01  -2.6768651e-01
  -4.8646726e-01  -1.9173340e-01
   5.8049805e-02   4.5167964e-01
   8.6493431e-02   1.1184500e-01
   1.7549576e-02  -1.0206391e+00
  -1.8471731e-02  -1.1433919e+00
  -1.7208117e-02  -9.0960323e-01
   3.2533824e-01  -1.5889483e+00
  -2.1122843e-01  -7.8531830e-01
   5.5777544e-01  -8.2286226e-01
   4.6288996e-01  -5.4925845e-01
   1.0960966e-01  -5.6299100e-01
   5.6219388e-01  -6.2062260e-01
  -9.6867206e-01  -1.2469006e+00
  -9.4417872e-01  -7.0127040e-01
  -4.5914790e-01   5.7951030e-01
  -2.7779741e-01  -4.8919245e-01
  -2.1833848e-01  -1.0599473e-01
  -2.3749056e-01  -5.8309142e-01
  -1.1841853e-01  -1.9993986e-01
  -4.2886563e-01  -2.3498602e-01
  -6.1172357e-01  -5.3631908e-01
  -3.3806935e-02  -4.0774231e-01
   4.1681682e-01  -1.0460960e+00
   4.0311432e-01  -9.9411609e-01
   3.3830813e-02  -6.3723289e-02
   4.6738302e-01  -2.4857850e-01
   8.1737550e-01  -5.4390468e-01
   1.1342634e+00  -3.8864753e-01
   1.0256559e+00   4.0833930e-02
   7.1900832e-01  -8.5412389e-01
   3.7460066e-01  -6.9661083e-01
   5.0903794e-01  -8.2945568e-01
   2.1302992e-01  -4.4367052e-01
   1.8746538e-01   2.3944214e-01
   5.7804037e-02  -1.2172932e-02
   2.0359509e-01  -2.1183336e-01
  -1.0001079e-01   4.0629647e-01
  -5.1373189e-01   4.3823742e-01
  -6.0225814e-01   1.1007641e+00
  -2.4256291e-01  -1.8444036e-01
  -2.2847474e-01  -5.1403842e-01
   3.4721920e-01  -4.6672398e-01
   6.9526097e-02  -1.4827711e-01
  -5.1364679e-01   1.0453923e+00
  -4.8060139e-01   6.9030037e-01
   2.1370504e-01   6.5812595e-02
  -5.0022972e-01  -4.8859570e-01
  -4.4741891e-01   4.2832724e-01
  -4.4761820e-02  -5.9046089e-01
   4.6179101e-01  -2.9138123e-01
  -1.0090868e-01  -8.8042250e-01
   1.5561746e-01  -1.1979967e+00
  -9.9804259e-01  -2.9454183e+00
  -1.0462815e-01  -1.1632665e+00
   2.7044412e-01  -5.7415956e-01
   9.9385095e-02  -1.3127926e+00
   4.5744489e-01  -5.4456576e-01
   1.1756898e-01  -6.2689044e-01
   4.2003328e-01  -4.9246195e-01
  -3.9043449e-01   8.3569375e-01
   5.8056891e-01   1.3522659e+00
   7.6267422e-02   9.4767663e-01
  -8.9479887e-02  -9.4924406e-01
   2.0373740e-01  -1.4814810e-01
  -1.2052894e-01  -6.3151913e-01
  -3.4036140e-01  -1.1151044e+00
   1.9223420e-01  -8.2192916e-01
   3.9788552e-01  -1.5143557e-01
  -2.4280178e-01  -9.7156843e-01
   7.9392397e-02  -6.6696405e-01
  -3.4647936e-01  -9.0062974e-01
  -1.0353377e+00  -3.1589044e-01
  -6.0564136e-01  -5.3122771e-01
  -6.1191271e-01  -7.2840030e-01
   5.5412907e-01  -1.3617937e-01
  -4.6916784e-01  -4.7830966e-01
   5.0745473e-01   4.1356547e-02
   1.1723432e+00  -5.1177466e-01
   4.8813262e-01  -1.4093623e-01
  -1.5400234e+00   6.2698144e-01
  -1.7638174e-01   3.2214892e-01
   5.0751225e-02   3.2832276e-01
  -1.5144413e-01  -3.1957109e-02
   1.4908097e-01  -1.7265905e+00
  -3.3397347e-01  -5.2766062e-01
   2.0360665e-01  -2.5127689e-01
   6.6770937e-01  -7.8334875e-01
   7.1602620e-01  -1.5875599e+00
  -2.0819189e+00  -7.7986946e-01
  -3.3418772e-01  -9.9027517e-01
   1.3438662e+00  -4.6935593e-01
   8.6615693e-01   6.2769611e-01
   9.9754807e-01   7.6368826e-01
  -3.7681623e-01  -1.1700242e+00
   3.6623156e-01  -7.0461303e-01
   1.0859612e+00  -2.2304594e+00
   7.4056530e-01  -2.5621345e+00
  -3.8377835e-01  -5.4122717e-01
  -7.5706470e-01  -4.4651728e-01
  -2.3158427e-01  -2.2984083e+00
  -1.8662449e+00   2.1304922e+00
   2.2900521e-01  -2.8452016e+00
   1.2835614e+00  -1.3986429e+00
  -4.6665248e-01   9.4011522e-01
  -4.1578452e-01  -3.8582253e-01
  -4.8513056e-01   4.3476252e-02
  -6.7590734e-01  -3.6641902e-01
   1.0572234e-01  -7.5812620e-01
  -8.9910534e-01   1.0800032e-01
  -4.2699043e-02  -9.5903665e-01
   5.7650551e-01   3.5347685e-01
   6.7474383e-01   8.0383082e-02
   5.5473151e-01  -3.3193143e-01
   4.0695511e-01  -4.5154730e-01
  -7.0020489e-01  -4.6286865e-01
   1.9248976e-01   2.7225043e-01
   4.3674979e-01  -2.5255978e-01
   2.7093384e-01   2.5202007e-01
  -6.6539937e-01  -8.8777964e-01
  -2.9246885e-01   2.3030786e-01
   4.4556660e-01  -1.5891423e+00
  -2.4573677e-01  -2.2933355e-01
  -4.9865946e-01  -1.2249443e-01
   1.3739243e-02   5.5037343e-01
   9.4581142e-02   1.7915487e-01
  -6.6558103e-02  -9.1055906e-01
  -6.6559281e-02  -1.1106601e+00
  -9.0198841e-02  -8.7784882e-01
   2.5365867e-01  -1.6113865e+00
  -3.4072038e-01  -7.1248449e-01
   4.7861025e-01  -8.0853769e-01
   4.1085047e-01  -4.6514823e-01
   6.2864857e-02  -5.3091070e-01
   5.0642981e-01  -6.3969699e-01
  -2.1709582e-01  -4.0517425e-01
   9.2852864e-02  -2.5326845e-01
  -7.2595118e-01   1.3472587e+00
  -6.4318425e-01  -1.5725524e-01
   3.4242993e-01  -1.0782875e-01
  -7.2548919e-01  -6.1155247e-01
   8.3419955e-01  -6.8475880e-01
   1.1120769e+00  -5.3142304e-01
   2.4224374e-01  -6.2943224e-01
  -2.8292137e-01  -3.6935534e-01
  -2.9161201e-02  -3.7660367e-01
   2.7179026e-01   9.0839581e-01
   4.3538756e-01   9.1163849e-01
  -3.3012015e-01   6.0057706e-01
   8.7523834e-02  -4.9429854e-02
   2.3614491e-01  -2.7486792e-01
   1.7405482e-01  -6.9259810e-01
  -4.0635101e-02  -6.5995027e-01
   1.7388675e-01  -1.2871831e+00
   2.6372097e-01  -1.0413432e+00
  -1.0369685e-01  -7.1743416e-01
  -7.5607583e-02  -9.9976321e-01
  -4.3646486e-01  -1.3418293e+00
  -6.5598457e-01  -8.8395827e-01
  -3.2416176e-01  -8.9909354e-01
  -4.9915022e-01  -7.7786110e-01
  -1.6172129e-01  -1.6656512e-01
   4.2995607e-01   2.6343075e-01
   4.7712537e-01   5.9316163e-01
   6.2599578e-01   4.6534439e-01
   7.1701870e-01   2.7041091e-03
   3.7438764e-01   7.8566610e-01
  -2.8373380e-01  -2.2959671e+00
   1.2680236e-01  -2.0133488e+00
  -1.4825189e+00  -6.7562027e-01
   1.1645486e-01   2.0388644e-01
   5.0876109e-01  -6.9934872e-01
  -7.2143850e-01   1.1671951e-01
  -8.1748138e-01  -2.3532587e-01
  -3.8211717e-01  -5.3870953e-01
   3.5708804e-01  -8.5771932e-01
  -5.0159637e-02   2.3980552e-01
   4.3129126e-01  -1.0528561e+00
   5.2026751e-01  -6.5433681e-01
   3.7989535e-01  -4.4234287e-01
  -3.4256142e-01  -4.0220646e-01
   7.3453162e-01  -9.2603356e-01
   9.7555810e-01  -8.1675773e-01
   1.0568350e+00  -8.0975228e-01
   1.3554017e+00  -6.1214862e-01
   4.9206566e-01  -5.0308758e-01
   3.6608376e-01  -1.0005265e+00
  -2.1438029e+00   8.0361873e-01
  -1.9779964e+00   1.1028188e+00
  -1.8430101e+00   1.1729463e+00
   5.2820975e-01  -1.0771248e+00
   9.8411488e-01  -6.6393263e-01
   3.6597658e-01  -8.5527592e-01
   2.9682340e-01  -1.1452231e+00
  -1.7150432e+00   4.0864068e-01
   4.5267347e-01  -3.1538442e-01
   7.1578675e-02  -7.8734875e-01
  -4.1846924e-01  -7.9922103e-01
  -1.8820865e-03   4.4553507e-02
  -3.5924596e-01  -5.2105480e-01
  -3.0096220e-01  -1.4931534e+00
   3.3783973e-01  -1.2534011e-01
   7.1943555e-02  -1.0847921e+00
   2.0293286e-01  -1.8485993e+00
  -1.2836223e-01  -1.3047608e+00
   1.4813799e-01  -1.0849513e+00
   1.6742513e-01  -3.4576917e-01
   2.8064246e-01  -1.1944963e+00
  -8.4345361e-01   9.4244228e-01
  -1.7179638e+00   4.3879697e-01
   4.4234418e-01  -4.9802152e-01
  -4.3389791e-01   1.2467625e+00
   1.2065706e-01  -9.2728500e-01
   8.8071198e-01  -1.3294818e+00
   2.5371080e-01  -1.1036611e+00
  -2.9941192e-02  -8.2648231e-01
  -4.5163868e-02  -6.4687949e-01
  -4.6899161e-01   9.7360649e-01
   1.9848642e+00  -1.5626493e+00
  -5.8570764e-01   5.8086291e-02
   8.1002824e-01  -1.2641517e+00
  -3.6719685e-01  -1.9146708e+00
   2.3906326e-01  -1.2714339e+00
  -4.4044193e-01  -1.5699152e+00
  -2.3864424e-02  -8.2203570e-01
   5.8616130e-01  -4.6752230e-02
  -3.6894822e-01  -4.8029323e-01
  -2.4053775e-01  -1.4875375e+00
   1.0164035e+00  -1.9198853e-01
  -7.9438805e-01  -9.9679180e-01
  -2.7996608e-01  -1.8024777e+00
  -7.6533802e-02  -1.3019349e+00
  -2.4428472e-02  -1.0662534e+00
   5.9314280e-01  -3.4073970e-01
  -1.8566208e-01  -1.1504924e+00
   6.4178826e-01  -1.0559901e+00
   6.2350544e-01  -4.2827751e-01
   6.3905524e-01  -1.2528069e-01
  -2.0805089e-01   1.4254282e-01
  -4.7091134e-01  -8.0027232e-01
   3.3696871e-01  -4.4511759e-01
  -6.4108504e-01  -1.6102039e-01
  -4.1686581e-01  -2.6480971e-01
  -3.1852094e-01  -7.5398710e-01
  -1.8337182e-01   7.7666538e-02
  -2.5117951e-03  -9.5391316e-01
  -8.8802194e-01  -8.6311372e-01
  -1.1257508e+00  -6.8226854e-01
  -2.9629855e-01  -1.4765055e+00
  -1.1274787e-01  -6.7648008e-04
   4.8492489e-01   1.2139735e-01
   1.9378943e+00   7.0967744e-01
  -1.4155598e+00   1.4329572e+00
  -1.1198780e+00   1.4716429e+00
   5.1345365e-01  -1.3474279e-03
   7.7724088e-01  -7.3698015e-01
   1.1889924e+00  -1.7387206e+00
   5.9473371e-01  -7.2556588e-01
   5.4687687e-01  -4.6360071e-01
   1.3666102e+00  -1.9102015e+00
  -2.1242275e-01  -1.1475599e+00
  -1.2114015e+00   1.2351902e+00
  -8.6753891e-02  -3.9182908e-01
  -1.1265318e+00   8.9691514e-01
   1.8464003e-01  -5.4382630e-01
  -9.1012330e-01  -1.3944649e+00
  -7.0580158e-01  -1.2520099e+00
  -6.5162427e-01  -2.4685059e-01
  -3.3577853e-01  -4.0575295e-01
   1.8247446e-01   1.3292628e-03
   1.3427033e-02  -5.8416530e-01
   1.9655533e-01   2.0670273e-02
   6.2494626e-02  -2.5509169e-02
   6.2925117e-01  -2.2316480e-01
   7.0914058e-01   1.0826770e-03
   2.4838653e-01  -3.2738694e-01
  -5.3936852e-01  -8.6207731e-01
   3.4064284e-01  -3.9648062e-02
   1.0648273e+00  -5.3384383e-01
   6.6455298e-01   1.0828307e-01
  -9.6905669e-01   4.5403679e-02
  -8.5691261e-01   1.3257346e+00
  -4.1155424e-01  -3.2113794e-01
   1.2515476e-02  -7.9070915e-01
   7.7619558e-01  -8.4736777e-01
  -2.6183883e-02  -1.2456282e+00
   3.5787735e-01  -8.9285908e-01
   1.3776961e-01  -8.8938201e-01
   6.3784753e-02  -7.3595359e-01
  -7.7330433e-01  -1.4742467e+00
   1.6705159e-01  -1.1500995e+00
   6.9802334e-02  -1.0719939e+00
   4.8295838e-01  -6.5022491e-01
   3.4636748e-01   1.4323715e-01
  -4.2160355e-02   5.4425628e-01
   1.5433185e-01   2.6997279e-01
  -9.7696433e-04  -3.0012349e-01
  -6.1164269e-01  -3.6618668e-01
  -1.0484063e-01   2.7737670e-01
   1.0172262e-01  -2.0453810e-01
   2.1503044e-01  -1.0342647e-01
   6.2018434e-02  -3.8253370e-01
   1.4636776e-01  -6.8810140e-01
   6.1644404e-02  -9.0110439e-01
  -1.0217109e-01  -6.9342435e-01
  -4.4382777e-01  -6.1691869e-03
   1.0175357e-02  -9.9734551e-01
   2.0796114e-01  -7.0262755e-01
   8.4420847e-01  -5.3530722e-01
   4.0989399e-01  -1.0321957e+00
   9.9931671e-02  -1.4536862e-01
   7.0084544e-01  -2.9685445e-01
   5.0250586e-01   6.5601978e-02
   3.7561787e-01  -2.4066723e-02
  -2.3251575e-01  -6.9722076e-01
   2.1751724e-01  -2.9724081e-01
  -5.0591004e-01  -2.8465118e-01
   3.6244798e-01  -6.0946508e-01
   3.1810012e-02  -7.7567467e-01
  -4.6764241e-01  -5.2395918e-01
  -2.0818135e-01  -5.9114215e-01
  -7.0620567e-01  -8.2397990e-01
  -4.5391784e-01  -6.1541702e-01
  -9.7040549e-01  -9.4488753e-01
   8.3527529e-01   4.4657685e-01
   1.1260793e+00   2.1200669e-01
   9.2045160e-01  -2.3757652e-01
   1.0629627e-01  -2.0226017e-01
   3.3543748e-01  -4.6954217e-01
  -2.4569920e-01  -3.4419304e-01
   5.0957680e-02  -7.8153892e-01
  -4.4562321e-01  -8.7294817e-01
  -9.9702729e-02  -9.6615099e-01
  -7.4142513e-02  -8.0467280e-01
  -3.2972236e-01  -8.9454538e-01
  -7.9923959e-01  -1.2088756e+00
  -7.5803273e-01  -7.4653637e-01
  -6.2233529e-01  -1.3437752e+00
   7.9911812e-02   1.4784340e-01
  -4.5666322e-01  -1.2161401e-01
   2.3091442e-01  -3.6658915e-01
   7.4052433e-02   1.6537241e-02
   4.0617996e-01  -5.8433047e-01
  -4.1948305e-02  -3.3622354e-01
   2.4366423e-01  -5.4704410e-01
  -7.9965774e-02  -7.0039428e-01
  -7.3981660e-01  -3.0351079e-01
   1.0424204e-01  -2.9418331e-01
  -3.7429185e-01  -2.8647932e-01
   4.4707476e-01  -8.6772108e-01
   1.0664608e-01  -8.2802613e-01
   1.4680092e-01  -7.4715332e-01
  -2.5956865e-01  -2.3210297e-01
   3.0350492e-02   3.5367019e-01
  -5.8436363e-01   4.4145206e-01
   3.3901352e-01  -2.7844025e-01
  -7.0001835e-01  -8.4118854e-01
  -7.2158871e-01   4.3223158e-02
   9.0579149e-01  -5.2925748e-01
   1.3008753e+00  -1.2673817e+00
   2.5725820e-01  -5.8155710e-01
  -7.1455053e-01  -1.1821393e+00
  -1.0896554e-01  -8.2301333e-01
   3.8865231e-01  -3.8290152e-01
   3.9265228e-01  -6.6180221e-01
   4.8488506e-01  -2.8630832e-01
  -1.0447145e+00  -1.9405984e+00
   4.4624549e-01  -1.2814280e+00
   4.1162193e-01  -1.5088438e+00
  -1.1318466e-01  -1.2899971e+00
   1.5215788e-01  -8.5903848e-01
  -1.0826730e-01   9.5793931e-01
  -2.0844395e-01  -3.5811301e-02
   6.3230115e-01  -1.2145230e+00
  -1.3249402e+00  -4.4496707e-01
   8.6402430e-02  -4.8202011e-01
  -2.4811415e-01  -1.0457958e+00
   2.1786985e-01  -3.9847846e-01
   1.7773387e-01  -6.5577936e-01
   2.2285102e-01  -2.0479441e-01
   2.9593328e-02  -8.7184367e-01
   8.9978108e-03  -1.1435653e+00
  -3.4266605e-01  -3.3726631e-01
  -1.5266810e-01   4.8915620e-02
  -7.0987260e-01  -5.2156132e-01
   2.2138924e-02  -1.1139480e+00
  -3.2481845e-01  -6.9964721e-01
  -8.5630027e-01  -8.4721473e-01
  -7.6093926e-01  -5.6591033e-01
   2.1342952e-01   6.9390095e-01
  -4.7358638e-01  -2.2800377e-01
   5.3923374e-01  -2.3957604e+00
   6.8173520e-01  -4.0856499e-01
   2.7851327e-01  -1.1945131e-03
   1.4943459e-01   5.5304511e-01
   3.0108964e-01   5.6222113e-02
   3.0056991e-01   7.9911105e-01
  -7.3045700e-02   4.3083402e-01
   4.1564476e-02   1.0126521e+00
   6.7085339e-01   6.6925520e-01
   3.3077463e-01  -1.5489524e-01
  -2.9138406e-01  -9.4135763e-01
  -3.0722697e-01   7.7048315e-01
   1.3546304e-01  -7.6536444e-01
   3.0948668e-01  -1.5727826e-01
  -2.6433288e-01   5.8513702e-01
   9.4231215e-01  -1.9785720e-02
  -7.7795609e-01  -1.0094802e+00
  -2.4411267e-01  -8.6067656e-01
  -4.3801190e-01  -2.4846215e-01
  -1.3539963e-01  -2.2074012e-01
   7.4038771e-01  -2.2146356e-01
   5.0082606e-01  -6.8904450e-01
  -2.9524565e-01   9.8653658e-01
   1.7638991e-01  -1.1793982e+00
   3.3910795e-01  -1.3377833e+00
   7.1929616e-02  -1.0824233e+00
   2.8558888e-03  -9.0102803e-01
  -3.2534081e-01   7.0269075e-01
   1.4720936e-01   2.8240360e-01
  -3.8296296e-01  -2.2392858e-01
   3.3658618e-02  -2.8840234e-01
  -2.6842798e-01  -2.1719193e+00
   5.3896593e-03  -6.1999991e-01
   1.1127847e-01  -4.0141411e-01
  -8.6995680e-02   5.1885129e-02
  -3.2591053e-01  -1.3944979e+00
  -2.9212766e-01  -1.7432314e+00
  -4.4938969e-01  -1.3965793e+00
   1.0611496e-01  -1.1767035e+00
   3.8680246e-01  -8.4595106e-01
   2.3194264e-01  -1.6676741e+00
   3.0125657e-01  -9.4433836e-01
   1.1638798e-02  -1.1573731e+00
  -2.7501705e-01   7.7409469e-02
  -1.6334664e-01  -7.8137190e-01
   2.2347906e-01  -1.1000673e+00
   1.7888531e-01  -8.6023486e-01
   3.5121128e-01  -9.3374964e-01
   5.3321867e-01  -1.3415518e+00
   5.4741648e-03  -6.1396056e-01
  -5.8648465e-01  -4.9865727e-01
  -3.5092142e-01  -7.9274842e-01
   8.3501273e-02  -4.0267061e-01
  -5.4485664e-01   1.1145640e+00
  -1.2143682e+00   9.6163030e-01
  -7.9399098e-01   9.0373991e-01
  -3.0453804e-01  -5.2977528e-01
   3.5106068e-01  -1.5443109e+00
   1.1618178e-01  -9.3625716e-01
   3.6189751e-02  -1.1155300e+00
   7.4781320e-01  -1.0266343e+00
   8.3061215e-01  -8.0607633e-01
   2.6121103e-01  -2.6375056e+00
   2.0829267e-01  -1.2028791e+00
   3.1058562e-01  -9.2868555e-01
  -1.3468671e-01  -1.1387727e+00
   1.3049367e-01  -1.9386751e+00
  -3.6068639e-01  -3.7853275e-01
  -4.6716834e-01   4.9422839e-02
  -6.5113416e-01  -3.3616184e-01
   5.0577473e-02  -8.1811564e-01
  -8.8839185e-01   1.1344900e-01
  -3.7306404e-02  -1.0335375e+00
   5.6704747e-01   3.1111605e-01
   6.3476832e-01   2.8563511e-02
   5.3170832e-01  -3.8671097e-01
   4.2482618e-01  -5.1927030e-01
  -6.8544104e-01  -5.4307759e-01
   1.9459969e-01   2.6399119e-01
   3.9568024e-01  -3.0427042e-01
   2.9092048e-01   2.4968297e-01
   3.1088214e-01   3.2952369e-01
   4.1862077e-01   4.5200600e-01
   3.7001041e-01  -8.4892821e-02
   1.4051676e-01  -6.5126916e-01
   5.2161759e-01  -3.0671204e-01
  -1.6054452e-01  -5.8998782e-01
  -2.0072632e-01  -3.5323919e-02
  -4.0591440e-01  -1.7579519e-02
  -7.8213770e-01  -9.7490867e-01
  -2.1232473e-01  -8.8243368e-01
   6.5104810e-02   1.5609809e+00
   1.6639901e-01  -2.7665384e-02
   6.8507236e-02  -4.3509867e-01
   1.6801873e-02   1.7096953e-01
   2.3031191e-01  -6.4173687e-01
  -9.0970102e-02  -5.5012511e-01
   1.4371948e-01  -1.1114367e+00
   4.0947082e-02  -1.3864830e+00
  -1.1828855e-01  -9.7237482e-01
  -5.2253275e-01  -1.0440728e+00
   2.5607377e-01   9.0695957e-01
   5.4499017e-01   2.5554320e-02
  -2.2273876e-01   3.7617736e-01
   3.1310013e-01   2.5299070e-01
  -1.3561933e-02   2.5684165e-01
  -1.5716097e-01  -5.0081788e-01
  -1.1438102e-01  -1.5565942e-02
  -1.4785163e-02  -3.5114663e-01
  -2.4156045e-03  -4.2316216e-01
   3.6631660e-02  -7.4201783e-01
  -3.8436280e-01  -1.4910347e+00
  -2.4138948e-01  -9.1896057e-01
  -3.7588046e-01  -1.6175839e+00
   1.4370573e-01  -1.3611318e+00
   2.3139321e-01  -3.7168636e-01
  -1.6456859e-01  -1.0075975e+00
  -5.0709893e-02  -1.2704657e+00
  -6.6469217e-02  -1.4322917e+00
  -4.2241114e-01  -1.1019047e+00
  -2.5817811e-01  -3.6650159e-01
  -2.2651314e-01  -1.1044522e-02
   1.5276836e-01  -1.1890531e+00
   3.2640594e-01  -1.4126781e+00
   4.4439232e-01  -1.0810597e+00
   4.9612871e-01  -5.7398686e-01
  -3.0999111e-01   1.0826355e+00
  -1.5809860e-01   2.5893041e-01
  -8.0393557e-02   2.4845450e-01
   3.1841955e-01   1.0429269e+00
  -1.3315979e-01  -6.0502342e-01
  -2.5372419e-04  -1.1344290e-01
   2.5706422e-01  -3.0775421e-01
   4.9589357e-01   6.8728831e-02
   3.1398831e-01  -6.8705935e-01
  -4.1085548e-01  -8.5695890e-01
  -1.8438619e-01  -1.0759072e+00
   4.1639574e-01  -1.3207770e+00
  -3.5631346e-01  -5.9505789e-01
  -3.9837319e-01  -1.0172350e+00
  -1.3315294e+00  -2.2327776e+00
  -7.8423573e-01  -6.1540856e-01
   2.4141801e-01  -8.4373896e-01
   4.6179263e-01   2.8278185e-01
  -1.0439480e+00  -5.2027009e-02
  -4.8983878e-01  -3.0779632e-01
  -4.6670842e-01  -4.0739828e-01
   1.4840215e-01  -1.1148796e+00
   1.6216982e-01  -1.4139499e+00
   6.9963316e-01  -8.3246656e-01
   1.0170786e+00  -1.0206523e+00
   9.6493785e-02  -6.9899774e-01
   1.2892722e+00  -9.1129574e-01
  -4.5472265e-01   4.5376330e-01
   1.7397865e-01  -6.2769498e-01
  -1.1689050e+00  -3.6549942e-01
   4.5044032e-02  -5.3199760e-01
  -3.2703072e-01  -4.0560452e-01
   6.2597338e-01  -5.6284994e-01
   3.2759952e-02  -1.2554956e+00
   6.3564370e-01  -5.9228521e-01
  -7.4652080e-01   1.6536230e-01
  -6.8175767e-01  -1.3777247e+00
  -1.0702363e+00  -1.5454699e+00
  -1.5825685e-01  -6.5479109e-01
   1.2078447e+00  -6.9262097e-01
   6.7958828e-01  -2.7942688e-01
   5.5743134e-01   5.4389179e-01
   3.3279188e-01   3.4830124e-01
   3.1637414e-01   1.2635232e-01
  -8.1573282e-02  -7.1610022e-01
  -6.5618981e-02  -1.4161281e+00
  -1.2573448e+00  -1.1950980e+00
  -3.8765875e-01  -1.1278349e+00
  -2.0439382e-01  -1.0510415e+00
   1.8343946e-01  -7.2068245e-01
   7.1675256e-01   1.5728553e-01
  -8.9718385e-02  -2.5586469e-01
  -3.4472742e-01  -9.1781269e-01
   3.2663966e-02  -3.0429824e-01
   1.9033968e-01  -2.1002603e-01
  -1.6633536e-01  -1.8960329e-01
   3.8966998e-01  -8.6118064e-02
   5.2470912e-01  -2.8190300e-02
   8.5868145e-02   5.7575015e-01
   4.7392784e-01   1.1766628e-01
  -4.2592603e-01  -9.5992949e-01
  -2.8064510e-01  -1.0884456e+00
  -6.7986187e-01  -4.2341285e-01
   2.2725694e-01  -7.9182472e-02
   2.3150880e-01  -1.2012795e-01
  -4.2454376e-02  -1.3294107e-01
  -3.8968230e-01  -2.2389328e-01
   3.0468009e-01  -8.5521774e-02
   9.1643538e-01  -4.5100048e-01
   4.7603302e-01  -1.2423917e+00
  -3.9036216e-01  -1.3240051e+00
  -2.2426761e-01  -1.2210478e+00
   3.8900540e-01  -1.1840732e+00
   9.7106935e-02  -1.1902947e+00
  -1.9095883e-01  -5.9349232e-01
   4.7742677e-01  -1.0839744e+00
  -4.9529505e-01  -9.0680553e-01
  -1.9653936e-01  -1.8888234e-01
   7.9157703e-01   1.7224923e-01
  -6.7507721e-01  -4.2112515e-01
  -4.0256530e-01   3.2917584e-01
   2.5303529e-01  -9.7250013e-01
   2.3468650e-01  -3.4399802e-01
   3.8274237e-01  -1.2306002e+00
   1.6183198e-01  -1.0532943e+00
   1.3934887e-01  -1.9106704e+00
  -4.3871655e-01  -7.7911440e-01
  -2.5032360e-01  -4.2416969e-01
   9.7317546e-01  -1.9027767e+00
   2.0063056e-01  -1.6719274e+00
   1.8243770e-01  -1.6094100e+00
   1.1620698e+00  -1.7485112e+00
   8.3696095e-02  -8.9192270e-01
   3.1526994e-01  -1.5330980e+00
   8.7093927e-02  -7.1004319e-01
   4.1479269e-02  -1.1321743e-01
  -8.5433718e-01   7.0001522e-01
  -1.3368277e+00   1.0624635e+00
  -6.5294530e-01  -6.7410625e-01
  -3.1752768e-01  -9.0252351e-01
   3.0946492e-01  -1.5703186e+00
  -1.9367982e-01  -1.5014939e+00
   4.6557681e-01   7.9417979e-01
   3.3156099e-01  -7.5480434e-02
   3.9380936e-01   3.2782330e-01
  -1.5762517e+00   9.6659647e-01
   3.8703797e-01  -4.4048036e-01
  -1.6810342e-01  -1.4813672e+00
   1.7581000e-01  -1.0165000e+00
   3.5244153e-01  -1.6324199e+00
   3.2045927e-01  -1.4365085e+00
  -5.3261382e-01  -6.9433412e-01
  -5.1986998e-01  -1.2204206e+00
   3.0390049e-01  -1.7951800e+00
  -3.6669919e-02  -1.5627949e+00
   1.0291242e-01  -2.3486734e+00
  -2.0763922e-01  -3.8152202e-01
  -3.4100553e-01  -5.6823239e-01
   8.6693541e-01  -1.7200968e-01
   1.1750845e-01  -3.7985787e-01
  -4.6731703e-01  -5.1537046e-01
   4.3936194e-01  -3.4279035e-01
  -1.1997052e-01  -4.7248009e-01
  -2.6035903e-01  -4.1951699e-01
  -2.7514467e-02  -4.4785972e-01
   7.0424559e-01  -1.4770758e-02
   1.0664280e+00  -1.2246744e+00
  -2.3762857e-01  -1.0894096e+00
   4.1607441e-01  -1.0739889e+00
   5.6285993e-01  -2.7119200e-01
   7.5141909e-01  -5.2165811e-01
  -1.1411882e+00  -1.3016641e-01
  -1.6029826e+00  -5.3757926e-01
   2.7846169e-01  -5.8654177e-01
  -2.1527813e-01  -9.2904632e-01
   6.5897714e-02  -1.2549819e+00
   7.5556878e-01  -6.7864625e-01
   8.1678458e-01  -1.2921760e-01
   3.0634791e-01   8.0836982e-01
  -9.0068565e-01  -1.0800033e-01
  -8.8200349e-01  -3.6162058e-01
  -7.4432101e-01  -3.3775270e-01
  -8.5720951e-02  -1.3642360e+00
  -9.5519598e-01  -2.7237148e-01
  -7.4869758e-01  -3.5360063e-01
  -5.6469217e-01  -1.3589036e-01
  -3.1526201e-01  -5.6361068e-01
  -4.3762183e-01  -1.0603760e+00
   3.8818712e-01  -3.2408221e-01
  -7.6424211e-03  -3.7854363e-01
   3.3819338e-01  -4.3369963e-01
   1.7369126e-01  -7.7656238e-01
  -5.4994144e-01  -1.1416268e+00
   7.1893381e-01  -1.3222120e-02
   9.6778257e-01   7.2007296e-01
   5.1621491e-01   3.1390002e-01
   5.6177132e-01   9.1291929e-02
   4.3574020e-01  -1.2312251e+00
   9.5429996e-01  -7.2005312e-01
  -4.8742111e-02  -6.8416376e-01
   3.9048733e-01  -5.0935804e-01
  -1.2737863e-02  -2.2549845e-03
   5.7604747e-01  -4.8414725e-01
   3.2839525e-01  -1.2253345e+00
  -5.5830390e-01  -8.9422162e-02
  -5.8675773e-01  -5.2649000e-01
  -4.8123610e-01  -1.3884848e+00
   3.4886157e-01  -1.0652909e+00
   2.3127882e-01   4.0090054e-01
  -2.6062855e-01  -2.0769345e+00
  -3.0377725e-01  -9.5402389e-01
  -4.2412991e-01  -3.9736975e-01
  -5.8879718e-01  -2.4441592e+00
   3.9045866e-01  -1.0791192e+00
   3.2336089e-01  -5.9100832e-01
   6.2526394e-01  -1.2185131e+00
   6.7262324e-01  -1.0749989e+00
   9.8058161e-01  -8.5623611e-01
   2.7520195e-01   4.0769183e-01
  -6.1402871e-02  -1.5598183e-01
  -3.7551639e-02  -4.3791290e-01
  -9.8163493e-01   5.7853658e-01
   2.9723829e-01  -4.4296596e-01
   3.1217597e-01  -5.6423892e-01
  -1.7831375e-01   1.4638271e+00
  -2.5189926e-01  -5.9490216e-01
  -8.7392147e-01  -1.0972357e+00
  -7.9876987e-01   6.1213709e-01
  -6.9341074e-01  -1.8730564e+00
   8.8542234e-01  -2.6461012e-01
   1.0763966e+00   1.2714061e-01
  -1.3351362e-01   3.2167015e-01
  -6.4588826e-02  -2.4084464e-01
  -7.0686572e-01  -8.3021648e-01
   6.8122017e-01  -4.6682547e-01
   6.9221985e-01  -4.1080838e-01
  -3.6953798e-01  -1.2817470e+00
   3.9996203e-01  -6.3164315e-01
  -5.5692135e-01  -2.4345821e+00
  -2.3886632e-01  -6.3220967e-01
  -5.3447242e-01  -6.5893947e-01
   9.2529249e-02   1.3792153e-01
  -6.0835935e-01  -4.1578292e-01
  -6.1462460e-01  -4.2045991e-01
  -4.7961998e-01  -4.5029913e-01
  -9.0403910e-01  -5.7241397e-01
  -1.1953935e+00   1.6336878e-01
  -8.7884270e-01  -2.6174247e-01
  -2.1343789e-01  -5.5673819e-01
   4.6481905e-01  -1.0424557e+00
  -5.7358068e-01  -1.3602207e-01
   7.3038222e-01  -5.6574734e-01
   7.9065308e-01  -4.4745907e-01
   9.3994796e-01  -4.4270973e-02
   1.1316750e+00  -3.1324254e-01
  -2.8151749e-01  -4.6002216e-01
  -3.2370037e-01  -3.6834263e-01
   3.9470639e-01  -5.9145529e-01
   3.9794807e-01  -7.5165186e-01
  -3.7802804e-01  -1.6444345e-01
  -3.9307473e-01  -6.8014346e-01
   1.3374383e-01  -9.5268311e-01
  -2.1421160e-01   1.8870544e-01
   5.2458535e-01   1.1465997e-01
   2.4866945e-01  -3.2615340e-01
   6.9395546e-01   6.3722068e-02
  -3.7016491e-02   5.3883066e-01
  -8.8431611e-03  -6.7474781e-01
  -3.0661291e-01  -8.9482353e-02
  -2.6316716e-01  -3.6785290e-01
  -2.5639284e-01  -7.0831282e-01
  -2.5546006e-01  -8.1275264e-01
  -3.0926796e-01   2.0279307e-01
  -1.2802856e-01   2.6650710e-02
  -4.9939833e-01  -6.9257439e-03
   6.5558358e-01  -3.5403476e-01
  -6.9340793e-01   6.4427886e-02
   1.1814073e+00   4.0578211e-01
  -4.9337353e-02  -1.3367681e-01
  -1.2685651e-02  -3.4991158e-01
  -1.0605324e-01  -4.9915740e-01
   1.9194443e-02  -4.0967871e-01
  -6.2902137e-01   3.7026403e-01
  -1.4000478e-01  -8.0957858e-01
   5.3573299e-01  -7.5807534e-01
   6.8713976e-01  -7.9833622e-01
  -9.4577720e-01   2.2986209e-01
   2.9344502e-02  -4.8679752e-01
  -1.7737817e-01   4.7460032e-01
   1.7213311e-01   4.9251523e-01
   2.5051132e-01   6.1068155e-01
   1.5954187e-01   9.6921507e-02
  -4.8165291e-01  -3.9121517e-01
   3.5635666e-01  -1.8219090e-01
  -2.7115951e-01  -4.6538740e-01
  -9.7077961e-02  -9.7451899e-01
  -4.3082988e-01  -5.2673515e-01
   7.2971802e-02  -8.0674328e-01
   4.3478401e-01  -3.3757084e-01
   6.9700139e-01  -2.0889661e-01
   3.4039220e-02  -2.2428441e-01
   1.9719177e-01  -7.5672382e-02
   5.5911155e-01   8.1549546e-01
  -4.8213389e-01  -2.5137515e-01
  -8.0845568e-01   7.5982464e-01
  -8.1505429e-01   4.7599451e-01
  -5.6526841e-01   8.0766030e-02
   8.2613625e-02  -1.6161143e-01
   8.6227362e-01  -7.4054808e-01
   4.9006231e-01  -1.8207475e-02
   1.2495780e+00  -6.2358171e-01
  -1.8219740e-01  -5.5942471e-01
   4.4224666e-01  -7.4083879e-01
   2.6170536e-01  -2.5115501e-01
  -2.0327497e-01  -2.9414857e-01
   6.4946006e-01  -4.9262417e-01
  -9.3105406e-01  -6.2248465e-01
   1.6486958e-01  -3.5898705e-01
  -7.7448207e-01  -9.3266777e-01
  -2.3374048e-01   6.4517367e-02
   2.2575076e-01   3.5741868e-01
  -8.7363876e-01   5.9948404e-01
   4.0588161e-02  -3.1825178e-01
   2.2475328e-01   4.6764432e-01
  -1.6775662e-01  -1.3113839e-01
   6.3619394e-01  -7.9140997e-01
  -7.4718841e-02  -1.2895502e+00
  -3.0979470e-01   4.8688866e-01
  -5.7446441e-01  -1.5442628e-02
  -6.1290813e-01   8.3028526e-02
  -3.1354873e-02  -3.2487838e-01
  -2.7616910e-01   2.1186388e-01
   1.1790002e-02  -1.1283262e+00
   5.0295040e-01  -1.6252253e+00
   9.4537409e-01  -1.4017406e+00
   5.6714529e-01  -1.5220936e+00
   1.1262837e+00   4.1214110e-01
   4.1756373e-01   1.5776535e-01
  -7.9881567e-01  -7.5718531e-01
   1.0403900e-01  -1.1413671e+00
   9.5900051e-01   3.5577536e-01
  -4.6910569e-01  -2.7810962e-02
  -2.0225908e-01  -7.6079281e-01
  -2.4773799e-01  -1.1958118e+00
  -2.6992058e-01  -1.5006728e+00
   2.5677062e-01  -7.6499758e-01
   4.4891466e-01   1.0576177e-01
  -1.8325982e+00  -2.6634731e-01
   5.0786499e-01   3.3402814e-01
  -2.7627475e-01   4.4119662e-01
  -1.9419805e-01   1.8289340e-01
  -6.9513270e-01   2.3481486e-01
  -1.7925383e-01   5.8637337e-01
   1.2805717e-01  -3.0256769e-02
   5.1757626e-01  -3.3862664e-01
  -2.2059759e-01  -9.0454081e-01
  -4.5336218e-01  -6.4041565e-01
  -1.0179597e-01  -3.2608069e-01
   6.0458962e-03  -4.7690818e-01
   6.7439292e-01  -9.5888577e-02
   1.5678597e-01  -9.5880066e-01
  -2.6197404e-01  -1.0001565e+00
   6.2921580e-01  -2.3143640e-01
   2.7051508e-01  -6.9934887e-01
  -2.5918205e-01  -1.6963535e+00
   3.3951691e-01  -1.1042053e+00
  -3.6624794e-01  -1.8960753e-01
  -4.2253553e-01  -5.0841136e-01
  -8.4397550e-02  -1.1837218e-01
  -2.7321526e-03  -1.6299315e+00
   4.6659181e-01  -1.6693060e+00
  -1.8718266e-01  -1.0844746e+00
  -5.4870238e-02  -3.8673702e-01
  -1.2580643e-01  -1.5973786e+00
  -3.3591928e-01  -1.2196330e+00
  -2.2674997e-02  -1.7504823e+00
  -4.6435215e-01  -8.4299795e-01
   5.7685922e-01  -1.3673597e+00
   3.0506461e-01  -1.4014270e-01
   6.3786843e-01  -1.0344941e+00
   1.5026135e-01   1.4933658e+00
   1.0930187e+00  -8.8441237e-01
   2.1855839e-03  -1.6332442e+00
  -8.6477224e-01  -1.4005228e+00
  -5.7967291e-01  -1.0541119e+00
  -4.5672918e-01  -1.1465079e+00
   4.7741013e-01  -1.2978036e-01
  -7.4512818e-01   9.3659581e-01
  -9.3456379e-01   1.0590912e+00
  -5.5065406e-01   1.0517824e-01
  -9.7488792e-01  -3.3366593e-02
   8.6607834e-01  -2.0508169e+00
   5.0192141e-01  -1.6065699e+00
   3.8826297e-01   8.1549104e-01
  -2.8893969e-01  -2.6139370e+00
   7.7065940e-01  -5.7782859e-01
   1.1455501e+00  -2.3532212e-01
  -5.0046225e-01  -1.1648000e-01
  -9.6883705e-01   5.6752165e-01
  -1.0963122e+00  -1.5451036e-01
  -1.0040762e+00  -1.6929270e-02
  -9.7878234e-01   2.0085481e-01
   3.4639441e-01  -1.2810713e+00
  -3.1945695e-01  -6.1207238e-01
   9.1728511e-02  -7.5373775e-02
   1.0240497e+00  -5.3175884e-01
  -8.2033387e-02  -1.2797860e+00
   4.8589402e-02  -1.2569764e+00
   1.2331953e+00  -1.4013604e+00
   1.2866684e+00  -7.3723805e-01
   4.6922170e-01  -1.0288306e+00
  -3.2521129e-01  -6.0555266e-01
   2.2728886e-01   3.5942987e-01
   5.4803548e-01  -4.0213581e-01
   6.4177429e-02  -1.5673235e+00
   7.0597802e-01  -1.9221223e+00
  -7.6346190e-01  -2.0010958e+00
  -4.0932416e-01  -1.4948770e+00
  -5.6018708e-01  -1.1017364e+00
  -1.0104156e+00  -1.5691538e+00
   1.0757316e+00  -6.6611768e-01
   1.4176469e+00   8.1368678e-02
   1.0675565e+00   7.4408037e-01
   1.0701271e+00   2.5346152e-01
   9.4254339e-01   3.5687728e-01
  -8.6908263e-01  -1.1598734e+00
  -8.3892662e-01  -6.2460477e-01
  -1.3553677e+00  -5.4450315e-01
  -5.3699517e-01  -1.0085096e+00
   6.7421542e-01  -1.7094728e+00
   1.3050923e-01   9.7588835e-02
   2.3903372e-01  -6.6477121e-01
   2.6195487e-01  -4.2179088e-01
   7.4307852e-01  -7.7818179e-01
  -1.4202365e-01  -5.4232274e-03
   3.9425512e-02  -8.0219441e-01
  -6.9281337e-02  -8.9808773e-01
  -3.2594313e-01  -8.0329483e-01
  -1.3332662e-01  -1.0361337e+00
  -2.9423239e-01  -1.4069051e+00
  -1.4326136e-01  -5.9898788e-01
  -3.7026508e-01  -1.6451539e-01
  -6.0988370e-01   2.2283212e-01
   1.4532436e+00  -3.8345602e+00
   1.4039942e+00  -4.1797466e+00
   1.1600563e+00  -3.6235923e+00
   1.2306916e+00  -3.7036381e+00
  -1.5973505e+00   7.5011393e-01
   7.9474624e-01   7.8034674e-01
  -1.4736817e+00   6.2904573e-01
  -1.3673770e+00   2.5796571e-01
   2.0794645e-01  -1.8649801e-01
   6.6266980e-01  -1.6520758e-02
   1.8612908e-01   4.9661273e-01
   3.5248665e-01   7.1370229e-01
  -1.4808839e+00   7.1287843e-01
  -2.6975411e+00   9.7316566e-01
   2.1087453e+00  -3.1490263e+00
  -9.4387494e-01   7.2981951e-01
   5.1970210e-01  -4.0629778e-01
  -1.2721412e-01  -1.0757573e-01
   5.3826499e-01  -7.3171343e-01
   8.9237447e-01  -3.5920231e-01
   5.5496994e-01  -7.5592422e-01
  -4.9808374e-01  -8.2630581e-01
  -9.6852759e-02  -8.5489293e-01
   7.2580768e-02  -1.2423746e+00
   5.8559677e-01  -1.0207550e+00
   4.8745133e-01  -1.3245779e+00
  -3.2920765e-01  -7.7247356e-01
  -2.8549643e-01  -7.2926931e-01
  -7.1794095e-01  -1.3634115e+00
  -1.5961447e+00  -1.0878700e+00
  -2.8008198e-01  -1.5519155e+00
  -9.2549225e-01  -2.3258735e-01
  -1.6224183e-01   4.7790143e-01
  -3.1010229e-01  -3.8231180e-01
   1.3406891e-01  -1.0347633e+00
   5.1292784e-01  -3.1944349e-01
   8.0341658e-01  -5.9796028e-01
  -2.4198929e-02  -1.0780047e+00
   2.5170394e-01  -8.2491833e-01
  -2.4634963e-01  -1.3556855e-02
  -9.8223490e-02   8.3277208e-01
   3.9272184e-01  -1.5759908e-01
  -4.0301286e-01  -1.5388549e+00
   1.1855829e-01  -3.3131483e-01
   1.9895797e-01  -1.9601505e+00
   1.7031817e-01  -2.5894027e+00
  -1.9880383e-01  -2.0937785e+00
  -2.6105576e-02  -1.6315740e+00
   2.9484521e-01  -1.9159892e+00
   3.8307703e-01  -1.3259892e+00
  -5.8598310e-01  -1.4556689e+00
   8.6267513e-01   5.1400696e-01
   7.3624701e-01   4.9114120e-01
  -1.2323177e-01   5.3041896e-01
  -3.6363800e-01   4.5703896e-01
  -6.3654283e-01   2.8887454e-01
  -2.7298735e-01  -3.9840513e-01
   9.9530615e-01  -3.0623029e-01
  -1.4434698e-01  -7.8624283e-01
  -3.6786127e-01  -4.7703036e-01
  -6.3622900e-02  -1.0185612e+00
  -1.1843290e-01  -9.0493838e-01
   2.9518489e-02  -9.4689642e-01
  -4.0476703e-01  -6.2035533e-01
  -2.8137725e-01  -3.8024481e-01
  -1.7809219e-02  -7.0439088e-01
   1.7087073e-01  -8.2342172e-01
   4.2621559e-02  -9.7055525e-01
  -3.3520139e-01  -1.4777383e+00
  -2.5105072e-02  -1.1629014e+00
   3.2717757e-01  -7.6614566e-01
  -9.3220898e-01   3.4384977e-02
   1.4177513e+00   3.8796957e-01
  -6.2229154e-01  -6.2866106e-01
  -4.3096178e-01  -1.1424165e+00
   7.6520924e-01  -3.7836716e-01
   1.3081061e+00  -2.3724461e-01
   9.0367353e-01  -1.5601122e-01
  -4.6373734e-01  -1.0979670e+00
  -1.5530768e+00  -1.8328173e+00
  -4.0195640e-01   5.6546521e-01
  -2.5088472e-01   5.0256264e-01
   9.1447460e-02   8.4232028e-01
   2.4960816e-01   1.0554508e+00
   3.8339404e-01   2.2336026e-01
  -1.2869011e-01  -7.6736884e-02
  -5.1729467e-01  -2.8907297e-02
   6.6194878e-01  -1.3739231e+00
   4.7890411e-01  -1.7008961e+00
   7.8366104e-02  -1.8663366e+00
  -4.1006397e-01  -2.5297385e+00
   2.0523009e-01  -2.2372062e+00
   6.2835844e-01  -1.2564718e+00
  -7.9735155e-01  -2.3598817e+00
  -6.7297215e-01  -2.4369125e+00
   4.9092547e-01   4.0434167e-01
  -1.3480484e-01   2.3306448e-01
  -2.7896693e-02   5.2950737e-02
  -1.4650269e-01  -4.4416443e-01
  -8.6108190e-02  -3.7809516e-01
  -3.2521074e-01  -2.7483585e-01
   4.9537775e-01  -1.5665143e-01
  -2.6620095e-01  -4.9836069e-01
   5.4109742e-02  -3.0358802e-01
   5.5955518e-01  -2.9587964e-01
  -7.9103415e-02  -6.9210666e-01
  -5.3414061e-01  -3.2266569e-01
  -8.7880247e-01   3.2594500e-01
   4.6774719e-01  -9.6313659e-01
   1.1230817e+00  -7.2450283e-01
  -1.1025852e+00  -1.5581153e+00
   4.9342271e-02  -1.2420550e+00
   1.9414359e-01  -1.4043637e+00
   1.4707282e-01  -8.6425124e-01
  -4.1846442e-01   7.2801139e-01
   3.6270071e-01  -6.6625921e-01
  -2.0383795e-01  -9.7006274e-01
  -4.8866672e-01   3.4348310e-01
  -1.2659122e-01   6.7528018e-01
   1.1892876e+00  -1.1725836e+00
  -8.4205449e-02  -3.5607330e-01
  -6.6271171e-01  -7.2628589e-01
  -4.3276025e-02  -1.2639633e+00
   7.7191809e-01  -9.0300025e-01
  -8.4681223e-01   1.2200446e+00
   3.5820458e-01  -7.2740094e-01
  -3.4203809e-01  -1.3858579e+00
  -2.9267963e-01  -1.1237780e+00
   8.2717248e-01  -1.4762400e+00
  -1.2204902e+00  -1.1163725e+00
   6.6568044e-01  -5.7243666e-01
   7.2936515e-01   2.4699589e-01
   6.7835711e-01  -3.1594010e-01
   1.1689506e-01  -1.1174500e+00
   1.1243347e-01  -1.6539355e+00
  -1.0815338e-01  -1.1122666e+00
   2.6592154e-01  -2.7634582e-01
  -2.6169094e-01  -7.5974058e-01
  -9.7831823e-01  -4.0326116e-01
  -7.8383986e-02  -2.2367492e-01
  -1.8698439e-01  -1.4816628e+00
  -2.1287230e-02  -1.7428338e+00
  -1.3971193e-02  -1.9005509e+00
  -4.0055766e-01  -1.6061794e+00
  -2.8061793e-01  -7.5501396e-01
  -2.3910562e-01  -4.3178778e-01
   1.8399437e-01  -1.6354796e+00
   3.9138794e-01  -1.8329230e+00
   4.9863373e-01  -1.4775467e+00
   4.8178588e-01  -9.8070149e-01
  -1.3693154e-01   6.5742100e-01
  -2.0252418e-01  -1.8396481e-01
  -1.4855346e-01  -2.0277671e-01
   1.5311526e-01   1.2187151e+00
   1.8924471e-01  -3.4737659e-01
   7.0630295e-01  -6.5085949e-01
   2.8177184e-01   4.3589448e-01
  -1.1327499e-01  -2.7947868e-01
   8.6539822e-02   3.9671788e-01
   6.3758073e-01  -7.9882717e-01
  -7.7404771e-02  -3.4960636e-01
   1.1780027e-01  -9.6095061e-01
  -7.4116893e-01  -9.9562480e-01
  -6.0080938e-01  -1.4106472e+00
   5.9184530e-01  -2.9446358e-01
  -2.4531117e-01  -1.4602228e+00
  -1.5696295e-01  -6.9969446e-01
  -6.7615343e-01  -3.8656175e-01
  -8.9350341e-01  -9.9630575e-02
  -1.0223522e+00  -4.2388586e-01
  -5.2908043e-01  -1.9438166e-02
  -4.2727956e-01   1.7467478e-01
  -3.5825900e-01  -3.2883739e-01
   5.2936767e-02   1.4034933e-01
  -3.6243608e-02   2.4895810e-01
   7.9964377e-02  -1.1200133e+00
  -1.1529363e-01  -1.3654456e+00
   2.4792688e-01  -1.0450199e+00
   4.6183319e-01  -8.0356587e-01
   8.9824393e-01  -7.1496443e-01
   4.4577830e-01  -3.5452097e-01
   5.0280633e-01  -8.0622887e-01
   6.9252204e-01  -1.0807733e+00
   7.6437068e-01  -1.6875625e+00
   6.8048756e-02   9.5467725e-02
   2.1203509e-01  -6.5595496e-01
   2.2102396e-01  -4.3162506e-01
   7.4160773e-01  -7.4440463e-01
  -1.2622236e-01  -1.7993633e-02
   1.2723033e-01  -8.2222774e-01
  -6.4698470e-02  -9.1380643e-01
  -3.2754685e-01  -8.3917547e-01
  -1.1112666e-01  -1.0631966e+00
  -2.5521577e-01  -1.4385511e+00
  -1.5735627e-01  -6.1171648e-01
  -4.1321271e-01  -1.9454367e-01
  -6.7893747e-01   1.7168570e-01
  -5.0416838e-01  -8.3643161e-01
   3.5341189e-01  -8.8610667e-01
  -2.8976558e-01  -8.9648538e-01
   5.9087802e-02  -7.7182943e-01
   6.0955277e-02  -6.7113720e-01
  -7.7518431e-01  -1.9734395e-01
  -2.2710582e-01  -4.5326792e-01
  -7.8632698e-01  -6.6152628e-01
   8.5124117e-01  -8.0584203e-01
  -8.7477869e-01  -3.2013145e-01
  -9.0656312e-01  -5.0539807e-01
   1.0610124e+00  -8.3579116e-01
   1.2908651e+00  -3.6205200e-01
   1.3235407e+00   3.6582849e-01
   1.1060584e-01  -3.9413154e-01
  -6.6848635e-01  -1.9093240e-01
  -7.8340891e-02  -4.8757906e-01
  -3.6164371e-01  -1.3041720e+00
   3.5402594e-01  -5.4150810e-02
  -6.6660790e-02  -5.9497654e-01
  -8.2860407e-02  -8.9617553e-01
   8.1485919e-01   6.6931693e-01
   7.0394657e-02   3.6918763e-01
  -3.3329474e-01   4.2663996e-01
   5.0837257e-01  -1.0943209e+00
   2.5536358e-01  -1.3661106e+00
  -2.4433272e-01  -1.4843206e+00
  -4.3043826e-01  -1.6791349e+00
   1.9126347e-01  -1.5617704e+00
   6.7371964e-01  -8.5081462e-01
  -6.9360624e-01  -1.3677956e+00
  -6.5516217e-01  -1.5199648e+00
  -6.8211122e-01  -3.7464825e-01
  -4.5898434e-01  -4.7119401e-01
  -4.0720047e-01  -4.2321907e-01
  -6.0920097e-01  -1.0449693e+00
   4.0859753e-01  -7.4075149e-01
   6.4005472e-01  -6.6448969e-01
  -2.5841034e-01  -5.7569433e-01
   4.3073355e-01  -2.7930615e-01
   8.2444348e-01  -1.6479995e-01
   5.3449415e-01  -4.9359913e-01
  -4.2241609e-01  -8.2859491e-02
   6.7186017e-01  -5.0400752e-01
   7.0495111e-01   3.5943804e-01
  -1.0622657e+00   2.5713703e-04
   3.8427056e-01  -1.8979051e+00
  -8.1585944e-01  -1.0655040e+00
   1.6721680e-01  -1.9598017e+00
   2.2457669e-01  -9.5018319e-01
  -2.7475019e-01  -6.3204789e-01
  -8.2473550e-01  -7.0412923e-02
  -1.3343682e-01  -3.0707798e-01
  -5.4565234e-01  -2.3849194e-01
   9.4975880e-03  -7.0387869e-01
   1.0644797e-01  -6.2240777e-01
   2.1373256e-01  -5.0029650e-01
   2.5823783e-01  -9.4279522e-01
   1.1022038e-01  -5.4267462e-01
   1.2535161e-01  -2.7224937e-01
   5.7990207e-01  -4.1308611e-01
  -6.4984308e-01   7.6195195e-01
   7.5027771e-01  -8.8176288e-01
  -4.0312949e-02  -1.6267255e+00
  -1.0693618e+00  -1.6030418e+00
  -8.4329402e-01  -1.7913890e+00
   2.5103866e-01  -1.6508572e+00
   7.2244183e-01  -1.6147364e+00
  -5.6701617e-02  -1.0608391e+00
   1.5576824e-02  -5.1748468e-01
   1.1747424e-01  -1.6221760e+00
  -1.5999563e-01  -1.3353095e+00
  -5.3187742e-01  -2.2390422e-01
  -3.1655209e-01  -1.0171794e+00
   7.8032861e-01  -1.3022129e+00
   3.4338534e-01  -2.0736262e-01
   7.8785004e-01  -9.7706760e-01
  -6.7550943e-01   2.2877283e-01
  -2.4484699e-01  -5.9782454e-02
   1.3575515e-01  -1.5620719e-01
  -4.8005900e-01  -4.1494607e-01
   4.1917920e-01   1.6867293e-01
  -4.1774674e-01  -2.1755958e-01
   6.3680922e-01   3.8102922e-01
   2.0463423e-01  -6.1590769e-01
   1.5499504e-02  -4.9294839e-01
  -1.9346835e-02  -4.7061294e-01
   4.5846145e-01  -3.0619400e-01
   3.6344331e-01  -1.0461604e+00
   5.5611841e-02  -9.0013746e-02
  -2.2246103e-01  -8.9108206e-01
   7.3538161e-02  -1.1605588e+00
  -3.0296203e-01  -5.0581876e-01
  -2.1500023e-01   1.3294839e-01
  -2.4333475e-02  -4.6929266e-02
  -1.0405754e-01  -5.6468602e-01
  -2.7885926e-02  -4.5150928e-01
  -2.7472168e-01  -3.0730407e-01
   4.9774265e-01  -1.0072872e-01
  -1.6316953e-01  -4.9411902e-01
   1.7978377e-01  -2.4352251e-01
   6.0539103e-01  -2.3215833e-01
  -4.7374907e-01  -3.2462376e-01
   2.1694507e-01  -9.0968601e-01
   3.8957902e-02  -4.7464236e-02
  -8.6089565e-01   4.2681803e-01
  -6.8771474e-01   7.0160180e-01
   1.3933483e+00   2.9214545e-01
  -1.2828320e-01  -6.3661400e-01
  -5.2760508e-01   3.1634673e-02
   2.2688784e-01  -1.0746649e+00
  -1.1273428e+00  -9.6450224e-01
   3.4817580e-01  -6.8759958e-01
  -3.6542858e-03  -1.6366020e+00
  -2.1327965e-02  -1.3344359e-01
   1.1325088e+00  -1.9045649e-01
  -4.3265799e-01  -3.9398538e-01
  -6.0264922e-01   1.5655215e-01
  -2.6331307e-01   9.5281936e-01
  -4.8837927e-02   6.8401261e-01
  -2.0433491e-02   5.6433735e-01
  -1.3649218e-02   2.3979891e-01
   3.5445410e-01  -6.2417104e-01
   2.4794181e-01  -1.1467027e+00
   3.0616044e-01  -8.6726613e-01
   3.3007157e-01  -8.4927295e-01
   1.5629089e-01  -7.7893199e-01
   1.3894640e-01  -3.1826043e-01
   3.7033403e-01  -1.8026498e-01
  -2.4744973e-01  -3.8492429e-01
  -4.1040939e-01  -2.4896685e-01
   1.3520079e-01  -7.0753022e-01
   1.8133094e-01  -2.1773942e-01
  -1.1358952e+00  -5.3057650e-01
   1.0038331e-01  -4.5712552e-02
  -4.2745406e-01  -5.1259877e-02
   5.5019460e-01   8.0953861e-02
   7.1870935e-01  -9.4003144e-01
   5.9733790e-01  -2.7948999e-02
  -1.0291334e+00   2.7305726e-01
  -2.6865898e-01  -1.3597443e+00
  -6.0948756e-01  -1.4503392e+00
  -9.5754978e-02  -4.2683447e-01
   1.1940825e+00   4.6133671e-03
   7.2506107e-01  -8.9277216e-01
   6.1514806e-03   1.1447419e+00
  -1.1813984e-01   8.1309544e-01
  -3.8872714e-01  -7.1631109e-01
  -9.0805553e-02  -5.2471028e-01
  -1.3606671e+00  -7.3046886e-01
  -3.9998346e-01  -6.1756356e-01
  -2.1600510e-01  -6.0514778e-01
   1.9267251e-01  -1.3257091e+00
   6.8010711e-01   1.2366229e-01
  -9.6100291e-02  -3.9746650e-01
  -3.8338887e-01  -3.8169382e-01
   5.0080854e-01  -2.0493804e-01
  -1.0559582e-02  -3.3324069e-01
  -1.6151714e-01  -8.4759721e-01
   3.9084449e-01  -2.4295177e-01
   5.1071849e-01   6.1541753e-02
   1.6806340e-02   4.1979801e-01
   4.2706959e-01  -5.3281153e-02
  -8.6209013e-01   7.8399003e-01
  -3.7820547e-01   1.0158163e+00
  -4.1835473e-01   9.0060991e-01
   1.6207812e-02   4.2043923e-02
   1.2166249e+00  -5.3389593e-01
  -5.3773899e-02  -1.3176307e+00
  -2.4709791e-01  -1.1538705e+00
  -2.3259450e-01  -1.1564308e+00
   2.5276223e-02  -1.0480650e+00
   6.8134205e-01  -5.2552431e-01
   3.1081722e-01  -8.9530284e-01
  -5.8151581e-02  -1.3139905e+00
   7.0755173e-01  -1.5794565e+00
   6.3809658e-01  -1.2521089e+00
   7.4364235e-01  -1.1479030e+00
   7.4831693e-01  -4.8289651e-01
  -1.1712430e+00   2.1787164e-01
  -1.5636314e+00  -2.0324549e-01
   7.0985742e-01  -8.8492009e-01
   2.9493196e-01  -1.1930304e+00
   6.2814862e-01  -1.5503119e+00
   5.9252371e-01  -5.4763651e-01
   7.0790309e-01   6.4774561e-04
  -7.7242559e-01  -7.6066579e-02
  -9.7249112e-01   2.3602675e-01
  -5.6918088e-01  -2.9264072e-01
  -7.2200042e-01  -9.5056486e-02
  -2.7531177e-01  -7.1739619e-01
  -2.9248490e-01  -1.3756977e+00
  -3.7547075e-01  -2.2048897e-01
  -4.8579430e-01  -1.1572985e+00
  -3.6442164e-01   1.8455299e-02
   2.2980360e-01  -8.9763487e-01
   2.2755771e-02  -9.9052057e-01
  -4.0263914e-03  -9.8739333e-01
   1.1923195e-01  -4.9666525e-01
   6.6734383e-01  -1.0171091e+00
  -2.8496667e-01  -7.2222717e-01
   2.3035559e-01  -1.4001832e+00
   6.0972733e-01  -1.3138241e+00
   2.0325833e-01  -5.3894615e-01
  -4.0209548e-01  -2.7501716e-01
  -4.2781270e-01   1.7171403e-01
  -6.4190474e-01  -6.8568044e-01
   3.4829795e-01   2.9501540e-01
  -2.1988582e-01   1.5575888e-01
   1.4865990e-01   1.7643988e-01
   1.0510881e-01  -1.3898332e+00
   3.9349322e-01  -1.1686722e+00
   2.4156877e-01  -1.6098432e+00
  -7.2919974e-02   7.8814723e-01
   5.2749005e-01  -1.7006151e-01
   2.1854448e-01  -1.0817524e+00
   2.0078392e-01  -1.7130174e+00
   2.2559629e-01  -1.3523856e+00
   3.5538130e-01  -7.6222170e-01
  -1.1338566e+00  -7.6806810e-01
   5.8184181e-01   7.1442953e-01
  -5.1563206e-01  -1.1601117e+00
  -6.0695756e-02  -1.4455403e+00
   4.9241930e-01  -1.8006504e-01
   8.7542429e-01   2.2990024e-01
   5.0450886e-01   6.9223009e-02
  -1.2486264e-01  -1.4740449e+00
  -6.3431717e-01  -2.5310613e+00
  -9.8513606e-01  -6.3832719e-02
   1.4408618e-01  -6.2318453e-01
  -3.5684294e-01  -4.1038997e-01
  -5.4505769e-02  -1.0119555e+00
   6.0202412e-02  -8.7300598e-01
   2.7349577e-01  -9.0464946e-01
   1.9128119e-01  -8.7737555e-01
  -2.1039283e-01  -3.2738893e-01
  -1.5180871e-01  -4.1222074e-01
   3.0314234e-02  -5.4635229e-01
   7.4170460e-02   1.0093127e+00
  -2.1503429e-01  -9.8835382e-01
  -8.5239064e-01  -8.1673924e-01
   1.2476478e-01   6.5390709e-01
  -1.4235237e+00  -7.6183865e-01
   1.2663854e-01  -9.9252701e-01
   2.8223372e-01   9.8538991e-01
   2.2463670e-01  -1.5539355e+00
   5.5506148e-01  -1.1447568e+00
   7.3512739e-01  -3.8798217e-02
   6.9248801e-01  -9.5742623e-01
  -6.7604002e-01  -2.9341062e-01
   1.4612164e-01   1.2485663e+00
   2.7991640e-01   1.9401730e+00
  -3.7620980e-01  -7.6206458e-01
  -5.8393702e-01  -8.6151743e-01
  -7.1230673e-01  -1.3925523e+00
  -2.7133362e-01  -1.0100225e+00
  -6.6272956e-01  -3.5240920e-01
  -5.6812802e-01  -1.2220463e+00
   5.0689510e-01   3.7482297e-01
   1.0200946e-01  -4.8421955e-01
  -7.3039156e-02  -6.0916188e-01
   5.5576734e-01  -8.3390669e-01
   2.9634232e-01   1.0793623e-01
   6.0433121e-01  -1.6701117e-01
  -5.0207898e-01  -7.2512299e-01
   2.2653497e-01  -1.0439930e+00
   6.1152346e-01  -6.0132447e-01
   8.4635905e-01  -1.5783454e-01
  -8.2938099e-01  -1.4737329e+00
  -6.6811455e-01  -1.1137184e+00
   2.4439636e-01  -6.8451006e-01
   7.2784399e-01  -1.0400706e+00
  -4.8061687e-02  -1.3271025e+00
  -3.8250759e-01  -1.2877389e+00
  -1.1228630e-01  -2.1123617e-01
   5.8996782e-01  -1.5266908e+00
  -1.2998272e-01  -8.0782318e-01
   3.4257553e-01  -7.8344142e-01
   2.6555013e-01  -9.5511212e-02
  -2.7438176e-01  -1.9102756e+00
  -2.5020764e-01   5.7806667e-01
  -2.4105788e-01  -1.0554582e+00
  -1.5880662e-01  -1.3468568e+00
   4.4377562e-01   1.0022748e+00
  -1.6649213e-01  -2.9917970e-02
   3.2717038e-01   5.2779840e-01
   5.7892672e-01  -1.3586130e+00
   3.8454418e-01  -1.6829408e+00
  -3.1516793e-02  -1.8589865e+00
  -4.4968278e-01  -2.3976645e+00
   5.2495665e-01  -9.8278101e-01
   5.8977345e-01  -1.1995155e+00
  -8.5239346e-01  -2.1212988e+00
  -4.2460795e-01  -1.5314454e+00
   6.4408510e-01  -2.1287172e-01
   6.0106082e-01   6.2590683e-01
  -1.1799558e+00   1.8141356e-01
   4.8239520e-01  -8.4340400e-01
   4.3586955e-01  -1.6535158e+00
  -8.9926265e-01  -9.0969666e-01
   2.2105273e-01  -1.7178082e+00
   7.8645352e-02  -8.5204949e-01
  -3.8389028e-01  -4.4044971e-01
   3.8147473e-01  -3.8764752e-01
  -1.1921363e-01  -4.7824885e-01
  -1.3370215e-01  -1.0154414e+00
   9.7820971e-03  -9.2751134e-01
  -3.7946905e-02  -1.4136826e-01
  -3.4673533e-01  -4.6193676e-01
   2.4634118e-01  -2.9603260e-01
   2.3064420e-01   6.4475165e-01
  -4.9868315e-02   1.3192480e+00
  -1.4053858e-02   3.9310543e-01
   2.2157214e-01   8.4735258e-01
  -1.0187574e+00  -3.2838151e-01
   4.1861161e-01  -1.3737184e-01
  -6.0598017e-02  -6.9574856e-01
   5.8286648e-01  -2.3006709e-01
   8.2879695e-01  -6.0288331e-01
   7.3430508e-01  -8.9842623e-03
   1.0817701e-01  -1.1870977e+00
  -4.9025162e-01  -1.3879317e+00
  -8.0795060e-01  -1.0642354e+00
  -6.8349366e-01  -1.5098213e+00
   1.5476358e-01  -4.5761701e-01
   2.1766261e-01  -2.8708845e-01
   9.4528684e-02   1.5667275e-01
  -1.3781501e-01  -1.6749303e-01
  -4.4755803e-01  -3.1278672e-02
  -5.4673241e-01  -4.1680574e-01
   5.4031533e-01  -5.0161270e-01
   5.0869578e-02  -1.2448446e-01
  -1.0891350e+00  -3.1313115e-01
  -3.5476231e-01  -1.2427779e+00
   1.4378233e-01  -1.4151797e+00
   5.7006470e-01  -4.5164214e-01
   1.0217208e+00  -2.7804677e-01
  -3.3368171e-01  -1.2861942e+00
   1.1597686e-01  -6.7871623e-02
   3.0269543e-01  -7.3326984e-01
  -4.4910353e-02  -7.3458494e-02
  -6.2613867e-02  -3.8368900e-01
  -2.2086127e-01  -2.3026118e-01
  -4.3669554e-01  -4.1336276e-01
   4.4433590e-01   1.7321401e-01
   3.1734433e-01  -5.0848630e-01
   2.4472829e-01   1.8656716e-01
  -3.3124278e-01   4.0666287e-01
   3.2006614e-01  -4.0476069e-01
  -1.6536339e-01  -2.5067463e-01
  -4.1830683e-01  -8.4361942e-01
  -3.5103392e-01  -7.4841192e-01
   2.1783021e-01   2.9166313e-02
  -1.8694461e-01  -6.5771143e-01
   3.7097225e-01  -9.0486508e-01
  -1.5851427e-01   9.7768476e-01
   5.4542935e-02  -8.0666240e-01
   1.6735281e-01  -1.2172804e+00
  -1.0097702e-01  -7.1141194e-01
  -2.8763730e-01  -1.4033431e+00
   1.1882052e-01  -1.0140644e-01
  -6.9500964e-01  -8.9930653e-01
   7.1695704e-01   1.0409566e+00
   8.9644054e-01   7.2386842e-01
  -3.2621617e-01  -7.3185526e-01
   1.5284387e+00   1.0263245e+00
  -2.2620194e-01  -5.9475271e-01
   5.2210180e-01   5.0257944e-01
  -3.8455873e-02  -3.2333763e-01
  -1.1999050e+00  -9.4512732e-01
  -9.7173705e-01  -6.2002262e-01
  -7.0912635e-01  -8.4088002e-01
  -4.4027248e-01  -9.9044300e-01
  -3.7475752e-01  -3.8698978e-01
  -4.2113361e-01   8.1248573e-02
   1.7854583e-01  -1.0594954e+00
  -7.7248156e-01   2.0102756e-01
   3.4729831e-01   5.4781187e-01
   4.7060930e-01  -1.9959598e-01
   3.2076949e-01  -8.3854224e-01
  -3.7736918e-02  -5.5110485e-01
  -2.7022758e-02  -2.5800271e-01
   5.4156357e-01  -8.7973822e-01
   4.1156186e-01   9.1440617e-02
   5.1218283e-01  -2.1523638e-02
   9.2611620e-01  -4.4654442e-02
   5.0962186e-01  -1.1202824e+00
   3.2116778e-01  -8.8170557e-01
   2.9057739e-01  -4.7350479e-01
   1.9622855e-01   1.4864387e-01
  -6.8620747e-01  -7.7182180e-01
   9.3409752e-01  -4.3520015e-01
   1.0817735e-01  -6.9120142e-01
   3.6430264e-01  -1.2624472e+00
   1.0351290e-01  -1.6896423e+00
   4.3809664e-02  -1.8821348e+00
  -4.8101737e-01  -1.5200416e+00
  -5.2959675e-01  -9.2239699e-01
  -7.0106026e-01  -7.9107559e-01
  -2.2010225e-01  -3.8149651e-01
  -9.3461788e-02  -3.4748589e-01
  -1.0861659e+00  -6.1488892e-01
   5.5781438e-01   9.5799403e-01
   5.0458620e-01  -5.7295482e-01
   2.5255518e-01  -7.8329632e-02
   3.3989424e-02   1.1547699e+00
   6.4128655e-01  -5.0229386e-01
  -1.3845244e+00  -1.2867124e+00
  -4.1282081e-01  -1.1347732e+00
   6.9141317e-02  -1.8949095e+00
  -4.6448422e-02  -2.1474985e+00
  -2.3370385e-01  -1.8594241e+00
  -4.0814134e-01  -2.3699636e+00
   4.2626572e-01  -6.0742673e-01
  -6.0735659e-01  -1.0945375e+00
  -2.6034497e-02  -1.2444987e+00
  -4.1962838e-01   3.0237167e-01
  -1.7584531e-01  -9.1073792e-01
   1.3115090e+00  -1.9050957e-01
  -3.7854874e-01  -7.9039444e-01
   8.6123195e-02  -9.2465486e-01
   7.3021943e-01  -1.0184354e+00
   5.0023646e-02  -9.7349318e-01
  -2.8822139e-01  -1.1435018e+00
  -3.5164357e-01  -6.5569126e-01
  -3.1601199e-01  -1.0774963e+00
   3.8541520e-01  -1.5828290e+00
  -4.5184499e-01  -1.2723750e+00
  -4.9344526e-01  -5.9182686e-01
  -3.6998664e-01  -1.0504351e-02
  -6.2572886e-01  -5.7136981e-01
   1.9338455e-01  -6.7884437e-01
   1.0727395e+00  -5.5606548e-01
   3.7814506e-01  -6.3737099e-01
   7.0455244e-01  -8.8019629e-01
  -1.8607040e-01  -8.0763413e-01
   1.5893925e-01  -1.5190285e+00
  -7.8220457e-01  -4.1180354e-01
   3.5160056e-01  -9.5756800e-01
   4.9919374e-02  -1.0633535e+00
   5.4468006e-01  -2.3870582e-01
   3.5178211e-01  -4.2033558e-01
   2.9536765e-01   1.1736191e-01
   7.0786067e-01  -2.8366228e-01
   1.8974593e-02  -6.8141493e-01
  -8.4330383e-02  -5.6028100e-01
  -1.2836511e-01  -4.3011510e-01
  -4.7774048e-01  -5.8072385e-01
  -4.9429343e-01  -3.7290362e-01
   1.1107326e-01   5.3070019e-01
  -8.4500894e-01  -3.5593914e-01
   9.0072564e-01  -7.9028390e-01
   5.8705616e-01  -2.4497182e-01
   1.2415079e+00  -5.3449383e-01
  -3.3871394e-01   9.7614523e-01
  -6.0452332e-01   1.0676854e+00
  -3.7755302e-01  -2.1088617e-01
  -1.5315442e-01   1.3152585e+00
   1.1328898e+00  -1.9854318e+00
  -1.2047571e+00   4.7400475e-01
   4.3305664e-01  -1.8956154e+00
   7.1953884e-01  -1.9741572e+00
  -7.7848592e-02  -8.4774381e-02
   1.0369224e+00  -1.8762312e+00
  -9.2324862e-01   1.3233699e-01
  -7.5587905e-01   7.7773026e-01
  -4.7753229e-01   8.6749487e-01
  -1.1384871e+00   4.4030681e-01
  -3.5175840e-01  -8.2745139e-01
   4.2415861e-01  -1.1086356e+00
   1.6880398e-01  -1.9838177e-01
   3.9546648e-01  -7.5262792e-01
   1.4005066e-01  -4.3371620e-01
   5.2434233e-01  -4.0985566e-01
   8.4614446e-02  -3.7541971e-01
  -1.1222450e-01  -5.7550366e-01
  -2.7271481e-01  -6.2628278e-02
   1.1647557e-01  -3.3193645e-01
   2.2389745e-01  -1.1508841e+00
  -1.2016183e-01  -1.1295991e+00
  -2.6518814e-01  -5.4933679e-01
  -4.2122204e-01  -6.2768542e-01
  -1.3317375e-01  -4.5182950e-01
   2.9834075e-01  -1.6431674e-01
  -6.9970681e-01  -5.5633308e-01
  -3.6462878e-01  -9.2936353e-01
  -4.4044943e-01  -8.4674013e-01
  -5.7400015e-01  -6.2258236e-02
  -6.8354052e-01   6.8083797e-02
  -1.9894279e-02  -3.0390301e-01
  -5.4828480e-01  -3.2466074e-01
   3.8209590e-01  -4.9095111e-01
   6.0984782e-01  -1.0061059e+00
   1.5402170e-01  -4.2888943e-01
   2.2287074e-01  -6.0922849e-01
   3.1846839e-01  -8.8660448e-01
  -2.0337233e-01  -1.1894908e+00
   9.0571235e-02  -1.0072774e+00
   4.0661210e-01  -5.6842532e-01
   6.4968240e-01  -5.3236632e-01
   1.9134946e-01  -6.6229772e-01
   8.4320324e-02  -6.6815104e-01
  -8.1876256e-01  -1.0480713e+00
   8.5678241e-01   2.4124344e-01
   7.8241460e-01   7.1809808e-02
   2.3021146e-01  -5.8293194e-02
  -1.1577160e-01   2.2554801e-02
   4.7810689e-03  -1.1547683e-01
   8.6185864e-02  -1.1380971e+00
  -5.5917022e-01  -1.7258253e+00
   7.4088912e-02  -1.1310336e+00
  -3.6752591e-01  -1.3855728e+00
  -1.9877052e-02  -9.2570243e-01
  -4.1556044e-02  -1.5336464e+00
  -3.8747071e-01  -1.8849305e+00
   8.4820776e-01  -6.7492606e-01
   5.0775700e-01  -5.8497004e-01
   2.7444315e-01  -5.0844833e-01
  -8.2978842e-03  -7.1250642e-01
  -1.7198435e-01  -6.9624536e-02
   3.2730759e-01   1.5029706e-01
   1.2136711e-01  -5.6996777e-01
  -6.3126964e-01  -1.2784951e+00
  -3.2869887e-01  -1.4421850e+00
   3.6983479e-01  -1.2789612e+00
   2.2332007e-01  -1.1433463e+00
   1.0041462e-01  -7.7083570e-01
  -7.5432807e-02   2.8753915e-01
  -1.7558525e-01  -9.5716815e-02
  -3.6522724e-01  -3.3617921e-02
  -1.0161560e+00  -1.7878245e-01
   3.5604487e-01  -6.4270388e-01
   6.8417483e-01  -1.2797951e+00
   1.8584550e-02   7.4713896e-02
   3.2603903e-01  -5.0835753e-01
  -6.8972596e-01   5.2368934e-01
   3.9253600e-01  -7.8939736e-01
   1.4367739e-01  -1.2729822e+00
   6.4746933e-01  -1.5772679e+00
  -3.0498043e-01   4.2517558e-01
  -1.1383367e-02  -7.9450570e-01
  -6.1605940e-02  -1.1794386e+00
  -4.9305596e-01  -3.0774477e-01
  -8.1155002e-01   9.5190548e-02
  -1.9622432e-01  -1.6393028e+00
  -1.5062472e-01  -7.4300007e-01
   3.0799572e-02  -4.6920333e-01
  -1.5820519e-03  -1.1428005e+00
  -6.7262641e-02  -1.1036470e-01
   7.7482334e-01  -4.6910977e-02
   4.9459333e-01  -4.7770278e-01
   5.3417975e-01   1.3148719e+00
  -1.2416232e-01  -1.0762091e+00
  -5.0070922e-01  -7.9817567e-01
  -4.1615751e-01  -9.9548639e-03
   3.8053534e-02  -1.1349065e-01
  -2.0939421e-01   2.1046847e-01
   4.3896897e-01   6.8566861e-01
  -5.3009755e-01  -2.2695084e-01
  -3.1142827e-01  -7.3236626e-01
   1.4256459e-01  -1.2128622e+00
  -2.5260458e-01  -2.0607207e-01
   9.5257612e-02  -2.7246091e-01
   9.8508658e-02  -7.1806092e-01
  -2.8869659e-01  -2.9089716e-01
  -3.0859992e-02  -9.8230922e-01
  -5.7832952e-01  -5.5903544e-01
  -4.4456230e-01  -1.6884785e-01
   2.5416796e-01  -7.3135701e-01
   1.0045542e+00  -5.0758664e-01
  -3.4400242e-01   4.4206633e-01
  -7.8748816e-01   5.0685674e-01
  -5.8749775e-01   4.0913624e-01
  -6.9592671e-01   1.4484601e-01
   1.7473123e-01   6.3297295e-01
   3.9797612e-01  -1.6659253e+00
   1.7613634e-01   3.8073135e-01
   2.2599784e-01  -3.6204440e-01
   4.7288945e-01  -1.6733362e+00
  -1.4566716e-01  -9.1164851e-02
   9.0554884e-01  -1.1237859e+00
   2.3438247e-01  -2.4227073e+00
  -1.4378701e-01  -8.9933066e-01
  -3.3948347e-02  -1.2052234e+00
   1.5065525e-01  -1.8552899e+00
  -6.7093236e-01  -1.4469999e+00
  -1.4316328e+00  -1.9666688e+00
  -5.1990490e-01  -8.5147433e-01
  -8.9033140e-02  -6.0238990e-01
  -3.4211350e-01  -1.4482818e-01
  -3.2420033e-01  -6.7546506e-01
   4.7105575e-01  -3.0530305e-01
   2.0892041e-01  -2.6721555e-01
   1.0354444e+00  -2.7607750e-01
   2.0988754e-01  -9.4269171e-01
   6.6114503e-01  -1.2167515e+00
   1.1160255e+00  -1.0091912e+00
  -1.2743761e-01  -8.3643934e-01
  -2.2517698e-01   7.9135213e-02
  -3.8924101e-01  -3.6602840e-01
   4.1719398e-01  -7.2475544e-01
   1.1328117e+00   2.0347181e+00
   7.4091146e-01   9.7197533e-01
   4.5640465e-01   1.2891338e+00
   3.1765844e-01   4.0787493e-01
   1.1124021e-01   4.0049162e-01
  -9.1639378e-03  -9.4044378e-01
   1.9415427e-01   1.0099737e-01
  -8.1821067e-01  -1.3162961e+00
  -2.9436550e-01  -2.1669877e+00
   2.3125025e-01  -1.4463730e+00
  -3.6837161e-01  -1.9917390e+00
  -7.7643584e-01  -3.3268474e+00
  -3.1687544e-01  -8.3952814e-01
  -3.5454182e-02  -1.7831083e+00
  -1.1300709e-01  -1.8081283e+00
  -4.5254668e-01  -1.1759635e+00
   5.6371830e-01  -1.9623734e-01
   6.2773068e-02  -3.4299966e-01
   4.9521620e-01  -1.5561159e-01
   1.5550396e-01   1.5669993e-02
   8.9676264e-02   5.8390175e-01
   5.2130370e-01  -3.8185116e-01
  -1.0500646e-01  -6.9232527e-01
  -4.2897781e-02  -4.0989437e-01
  -8.0896695e-01  -1.3927430e+00
   3.4010514e-01   5.0676442e-01
  -2.1371502e-01  -1.9711781e+00
  -7.0721630e-01  -1.0046106e+00
  -8.0712414e-01  -4.3451372e-01
  -3.4344627e-01  -1.4335778e+00
   8.0007629e-01   8.4522812e-01
   5.0500537e-01   1.0744660e+00
   3.1805291e-01  -3.2659870e-01
   7.4966041e-01  -1.1375192e+00
   1.2262386e+00  -1.6925263e+00
   1.3255150e+00  -1.9360453e+00
   2.7295100e-01  -1.3659513e+00
   8.0344156e-01  -2.1882834e+00
   9.1743435e-01  -2.6483278e+00
  -5.8055424e-01  -2.2994724e-01
   1.0471991e+00  -2.4768042e+00
  -1.4154053e+00  -9.8802362e-01
  -1.8258787e+00  -7.3862774e-01
  -1.6730664e+00  -4.1277339e-01
  -1.6705937e+00  -4.4637610e-01
  -7.4172283e-01  -5.6256967e-01
  -5.4091187e-01  -8.3465159e-01
   2.4139766e-01   1.0990544e-01
  -6.7852019e-02   4.1524510e-01
  -1.8531830e-01   4.3458978e-01
  -2.8890028e-01  -3.5519779e-02
   1.0576487e-01   1.7734733e-01
  -3.9089492e-01  -2.9920650e+00
  -2.1832963e-01   1.1750546e-01
  -2.0716309e-01   1.7414589e-01
  -1.8706681e-01  -3.5998417e-01
  -4.0951063e-01  -3.1724362e-01
   5.1372429e-01  -3.2810216e+00
   1.4094174e-01  -3.6513685e+00
   6.3736283e-01  -3.3937205e+00
   6.6715096e-01  -3.7121816e+00
   9.3132801e-01  -3.5100755e+00
   1.4144753e-01  -1.2156677e+00
   5.6132815e-01  -7.8840234e-01
   2.4134173e-01  -1.2762166e+00
  -4.1518453e-01  -1.1651701e+00
  -8.3619123e-02  -1.3429776e+00
   3.6845298e-01  -5.1789777e-01
   2.6523399e-01  -7.7862793e-02
   3.7029304e-01  -1.8967768e-02
  -3.9798239e-03   6.3152461e-01
  -8.3540599e-02   4.8937871e-01
   2.5826699e-02   2.6505802e-01
  -5.2749280e-01   7.9582962e-01
  -2.5394675e-01  -6.2416234e-02
   1.0739018e-01  -3.0658801e-01
  -2.3598684e-01   5.5266302e-01
  -4.7756384e-01   5.2053855e-01
   2.6087280e-01   5.6159796e-02
   4.9665052e-01  -7.0740679e-01
   5.8612555e-02   9.9195339e-01
   2.1272630e-01   1.0347334e-01
  -6.8497253e-02   7.6346886e-02
   5.7965474e-02   6.7103728e-01
   4.0686823e-01  -1.1929220e-01
  -5.5122586e-01  -1.6157902e+00
  -1.4667302e-01  -1.2420052e+00
   2.5031453e-02  -6.4234937e-01
  -3.1905924e-01  -5.4308485e-01
  -4.5795528e-02  -4.3077051e-01
   6.8508211e-01   9.5759562e-01
  -3.6238756e-01  -1.7936249e+00
  -3.3383413e-01  -1.8158311e+00
  -3.7633684e-01  -1.9312569e+00
   2.2679703e-01  -5.3772405e-01
   8.2792011e-03  -5.2361366e-01
   3.4146908e-02  -1.0188136e-01
  -2.6922314e-01  -8.7137237e-01
  -5.5445343e-01  -6.0830084e-01
  -4.4445639e-01   2.6595890e-01
  -1.1290831e-01   1.5655507e-01
  -6.7558867e-01   1.9812997e-01
  -9.5645463e-01  -1.1713855e+00
   4.8210960e-02  -7.9865445e-01
  -2.1722836e-01  -1.5900949e+00
  -1.6598531e-02  -1.2606091e+00
   7.8503872e-01  -5.6253341e-01
   1.6470369e+00   1.3396544e+00
   4.9740173e-01  -5.7257136e-01
  -1.4958905e-01  -9.4623021e-01
  -4.1456984e-01  -2.6407180e-01
  -1.2653374e-01  -4.9771611e-02
  -1.3648506e-01   2.9232623e-01
   2.2445803e-01   1.3206219e-01
  -9.4780580e-02   2.1270875e-01
   1.2393686e-02  -9.1964158e-01
  -2.9777440e-01  -4.9163992e-01
   1.4041273e-01  -4.6508412e-01
  -2.0702183e-02   4.0530648e-02
  -1.1316495e-02  -1.3074486e+00
   2.7508614e-01  -4.1051737e-01
   5.9940075e-01  -2.1483575e-02
   6.7462194e-01  -1.5265260e+00
   6.6818074e-01  -1.0536668e+00
  -1.9187474e-03  -1.6126082e+00
  -4.6267806e-01   3.2094179e-01
  -1.0397558e-01  -1.4231949e+00
  -6.5636995e-01   2.7136884e-02
  -4.6285771e-01  -1.5230007e+00
   4.4419810e-01  -7.7587270e-02
  -5.3423784e-01  -1.1159080e-01
  -1.5059879e-01  -2.7389692e-01
   9.0900738e-02  -8.2767998e-01
   2.0737658e-01  -1.2708740e+00
   1.8421777e-01  -1.5413914e+00
   1.1054011e-01  -6.1478451e-01
   8.3805786e-01  -5.4096021e-01
  -8.4545715e-01  -1.4649286e+00
   5.8734364e-02   3.3896804e-01
  -1.3074086e-01  -2.5943378e-01
  -3.1784060e-01   3.9147651e-01
   2.7447896e-01  -9.5010801e-02
   3.8253955e-01   3.3523963e-01
  -5.4477894e-02  -2.8398438e-01
  -4.3865179e-01  -7.3633018e-01
  -1.6172506e-01  -9.2133669e-01
   9.5803780e-02  -1.0993992e+00
   3.6284580e-03  -1.3116843e+00
   3.4331805e-02  -1.2528980e+00
   1.6321253e-01  -1.6364155e+00
  -6.2411982e-02  -1.4474976e+00
   4.4260375e-01  -1.9051858e+00
  -1.6149191e-01  -9.9892374e-01
  -1.2799310e-01  -8.2167433e-01
  -1.0592400e-01   6.8333016e-01
  -1.2470982e+00  -5.6470999e-01
  -1.3025336e+00  -1.5219785e-01
  -5.1424382e-01  -2.6477725e-01
  -4.9790204e-01   1.1213671e-01
  -7.7358548e-01  -4.7278678e-01
   3.6071436e-01   4.6328589e-01
  -1.6840412e-01  -3.5869170e-01
  -7.9905107e-01  -8.1537223e-01
  -3.5604528e-01  -8.8689858e-01
   5.8686713e-01  -1.2864370e+00
   2.3615282e+00  -8.4780150e-01
   1.3790846e+00  -1.2634139e+00
   1.0765933e+00  -1.8243413e+00
  -6.4523895e-01  -1.6357287e-01
  -6.3542701e-01  -7.0012100e-02
  -1.2348778e+00   1.9910565e-01
  -1.5503062e+00   4.7671157e-01
  -4.5160426e-01  -2.9036262e-01
   9.5939008e-01  -1.5578682e+00
   5.6527684e-01  -9.1904633e-01
   5.0116794e-01  -2.8617899e-01
   2.8517791e-01  -1.1421169e+00
  -2.9436413e-01  -6.3406066e-01
   7.0612016e-01  -1.2391872e+00
  -7.7753299e-01   6.9986171e-02
   9.7003874e-01  -2.4850701e+00
   9.7441991e-01  -1.7845898e+00
   6.2775978e-01  -1.4670285e+00
  -2.4285429e-01  -9.0789200e-01
  -4.1125242e-01  -1.2208338e+00
  -5.7570393e-02  -1.0371130e+00
  -3.8357761e-01  -1.5825990e+00
  -3.8291079e-01   6.3654544e-01
   1.5309012e-01  -4.2543320e-02
  -1.9095656e-01   2.1350870e-01
   3.0710504e-01  -6.7418067e-01
  -5.6645569e-01  -1.0412611e-01
   6.3914067e-01  -2.3876134e-01
   7.0375846e-01  -6.6450501e-01
   4.3248347e-01  -5.5145054e-01
   3.6949219e-01  -7.3099062e-01
   9.2172650e-01   4.6459436e-01
   5.0303569e-01   1.2254693e-01
   3.2761129e-01   1.9919187e-01
  -1.3886892e-01  -8.6825235e-03
  -2.0397068e-01  -2.8811430e-01
  -1.6538981e-01  -6.4776503e-01
   1.2314232e-01  -3.1861936e-01
   5.5628386e-02  -6.5271396e-01
   3.8037345e-01  -6.2675120e-01
   2.4041448e-01  -7.1556806e-01
   5.0100411e-02  -8.5548741e-01
  -5.6364332e-01  -9.3313106e-01
  -8.6346435e-01  -9.0064512e-01
  -1.0361876e+00  -7.7321702e-01
   8.0846222e-01  -2.3385291e-01
  -4.1201095e-01  -1.1002843e+00
   4.6242912e-01  -1.2742196e-01
   4.3239506e-01   6.8896306e-01
  -3.6721487e-01   4.1847965e-01
  -5.6841168e-01   1.5138602e-01
  -1.1352268e+00  -9.3178839e-01
   5.2871849e-01   8.3392098e-01
   8.4288338e-01   1.1345948e-01
  -4.9008162e-01  -1.2382885e+00
   1.3381273e+00   4.2657369e-01
  -5.1922491e-01  -9.1711324e-01
  -1.7035381e-01   8.4427609e-01
  -3.0981689e-01  -1.6935454e+00
  -4.4067401e-01  -1.6977794e+00
   3.2585439e-01  -6.1331205e-01
  -3.3567732e-01  -3.9158255e-01
  -1.9820244e-01  -6.8317582e-01
  -5.1307542e-01  -4.1194874e-01
   7.9869862e-01  -1.0399486e-01
   4.2231470e-01  -3.2532297e-01
   5.5360154e-01  -4.4536767e-01
  -1.0535141e+00   1.4406713e-01
   8.5232840e-01   4.1151724e-01
   4.7412409e-01  -3.1384613e-02
  -8.2952249e-01   6.8381466e-02
  -8.2119093e-01   1.1027735e-01
   4.7968582e-01  -8.5839986e-03
  -4.4449876e-01  -7.3877446e-01
   1.2116194e-01  -1.3235688e+00
   9.1511585e-01  -5.7815561e-01
   6.6456940e-03  -3.4651688e-01
  -4.6377202e-01  -3.9298310e-01
  -3.1592747e-01  -5.5772975e-01
   2.5849859e-02  -1.0613699e+00
   2.2465000e-01  -1.3388480e+00
  -1.5321907e-01  -8.9520467e-01
   2.5665444e-02  -5.3135387e-01
  -7.0225190e-01  -4.2193783e-01
   8.4574678e-01   5.0347932e-01
  -4.9117516e-01  -2.7376715e-01
  -2.0447160e-01  -4.5275699e-01
  -6.0437012e-02  -1.1062166e+00
   1.7432861e-01  -2.2520079e-02
  -4.2818089e-01  -5.1589152e-01
  -4.7227212e-01  -9.3901093e-01
  -8.7099901e-02  -4.4555137e-01
   5.7692101e-01  -2.8436781e-01
  -1.4656798e-01  -9.7595232e-02
   8.9836378e-01   4.7614668e-01
   3.6966275e-01   1.6447315e-01
  -5.9639147e-01   4.2396062e-01
  -4.4925533e-01   3.8572194e-01
  -6.0888945e-01   5.2701894e-01
   5.4601558e-01  -9.0227659e-01
   3.0758505e-01  -1.2053253e+00
  -2.0367349e-01  -2.4567128e-01
  -2.8339067e-01  -8.0314876e-01
  -1.7931640e-01  -5.7030084e-01
   1.1956981e-01  -1.2321322e+00
  -6.9787218e-02  -6.8514113e-01
   1.5684044e-01  -5.9845455e-01
   1.1181534e-01  -1.1536939e+00
   6.3452600e-02  -7.2255026e-01
   7.1576246e-01  -1.1405249e+00
  -4.5093230e-01   7.1869841e-01
  -4.3795040e-01  -7.7913354e-02
  -4.2069174e-01  -4.9988197e-01
  -4.2148075e-02  -2.6989477e-01
   8.8496308e-02  -7.6602547e-01
   1.3396567e-01   9.0742739e-01
   4.1881906e-01  -1.3250413e+00
   8.9502903e-02   6.7885640e-01
   2.8810147e-01  -8.5890829e-02
   4.2625428e-01  -1.3047180e+00
  -8.7097626e-02   1.5910490e-01
  -1.4873839e-01   4.5571733e-02
   2.6966718e-01  -2.0774947e+00
  -2.3180758e-01  -5.8908013e-01
  -5.8526845e-02  -8.9760765e-01
   1.6308608e-01  -1.5259195e+00
  -1.1367061e+00   3.3410029e-01
  -7.6073741e-01  -4.6389439e-02
  -8.7229125e-01   4.7141493e-01
  -1.0540600e+00   1.9422347e-01
  -4.2362050e-01  -3.2254169e-01
   3.2539432e-01  -4.1406655e-02
   1.2015810e+00  -8.1799067e-01
  -2.1939260e-01   1.2157719e-01
  -4.8063210e-01   4.3607675e-01
  -3.3730980e-01  -4.1863694e-02
  -4.0904850e-01   2.8588397e-01
   1.0948473e+00  -8.5000346e-01
   1.3204810e+00  -9.7825727e-01
   8.4979195e-01  -9.1922693e-01
   9.0170256e-01  -5.9150790e-01
   4.0081344e-01   7.4523283e-01
  -1.9675835e-01   1.3460823e+00
  -2.8052148e-01  -4.3340251e-01
   4.1897475e-02  -5.3216111e-02
   9.0225022e-03  -8.8339508e-01
   4.8972676e-02  -1.1964790e+00
   1.7880199e-01  -7.4546171e-01
   2.5096395e-01  -8.5460566e-01
  -3.7766795e-02  -1.8079322e+00
  -1.9751487e-01  -1.6356085e+00
  -2.1791054e-01  -1.1773438e+00
  -3.0287027e-01   9.4476001e-01
  -5.4364082e-01  -2.2373599e-01
  -1.5942513e-01  -4.3272972e-02
  -6.3439503e-01   6.3806613e-01
   3.4371717e-01   1.0190640e+00
   1.9855285e-01  -1.1928526e+00
   2.2992473e-01   8.1744950e-01
   3.4994451e-01   8.4729021e-03
   1.7190664e-01  -1.1551780e+00
   3.2250692e-01  -1.6615645e+00
   6.0158869e-01  -6.1846864e-01
  -9.3060575e-02  -1.8994130e+00
  -1.8268818e-01  -2.6609053e-01
  -2.0480844e-01  -6.9578290e-01
  -9.7253058e-02  -1.3450304e+00
  -3.9426690e-01   4.4037551e-01
   3.2776759e-01   7.5687092e-01
  -1.8800480e-01   7.2428695e-01
  -9.6391390e-01   7.0607319e-02
   1.3144163e-01  -5.0652333e-01
  -9.5355760e-01  -1.0775285e+00
  -3.7032662e-01  -9.1313197e-01
  -9.5177728e-02  -9.0715208e-01
   9.2309603e-01  -1.0096419e+00
   9.4392239e-01  -9.9086759e-01
   6.3901990e-01  -6.2836744e-01
  -1.3447527e-01  -3.3415635e-01
  -1.9293277e-01  -6.5454001e-01
  -5.0009032e-01  -3.0554693e-01
  -6.4903771e-01   5.5225740e-01
  -3.4870904e-02  -2.2572582e-01
  -3.9140393e-01  -2.8417020e-01
  -3.0576986e-01   1.1945370e-01
   1.2014086e-01  -9.8708870e-01
  -8.5759599e-03  -1.0146537e+00
   4.4589191e-01  -1.5004710e+00
   8.8798132e-01  -1.5046577e+00
   8.0262673e-02  -4.4437368e-01
  -1.0202020e-01  -3.1810158e-01
   1.2748330e-01  -3.7293181e-01
   6.5741686e-01  -1.0527931e+00
  -1.0929463e+00  -7.6977822e-01
  -7.1793183e-01   3.8702734e-01
   1.4247827e-01  -7.5330980e-01
   3.1862419e-01  -9.4125684e-01
   1.3497756e+00   5.5159937e-02
   5.4453479e-01  -1.9363841e+00
  -3.5540567e-01  -1.3043957e+00
  -4.1335672e-01  -1.2242433e+00
  -2.5215987e-01  -1.3508893e+00
   1.4693856e-01   4.3596509e-01
  -6.2078916e-01  -1.1779491e+00
  -7.1385395e-01  -6.1248523e-01
   2.4271056e-01  -1.2789506e+00
   4.8497974e-01  -1.5991091e+00
   3.0657033e-01  -1.7706232e+00
   1.1110952e-01  -1.9642817e+00
  -1.2072374e-01  -1.5559335e+00
   4.5481110e-01  -1.6531508e+00
   1.0872057e+00  -2.1610675e+00
  -9.0257117e-01  -7.3269954e-01
  -4.3475857e-01  -6.0913084e-01
  -5.3973799e-01  -8.7914178e-02
  -5.8285601e-01  -5.8533774e-01
   2.3738494e-01  -5.5624410e-01
  -5.1029525e-02  -3.9023033e-01
   8.1016231e-01  -7.0184151e-01
  -2.9007482e-01  -1.0349776e+00
   2.4926954e-02  -1.4533038e+00
   5.6803784e-01  -1.4193095e+00
  -4.2880114e-01  -8.0398586e-01
   4.5258191e-01  -5.4715286e-01
   6.2254505e-02  -8.3317340e-01
   1.7190959e-01  -8.9104171e-01
   1.3460695e-01  -1.0716728e+00
   1.0316891e-01  -5.8347534e-01
   3.9033346e-02   5.3882306e-01
  -1.9146019e-01  -1.1095403e+00
  -4.8710568e-02  -8.4134513e-01
  -2.5517056e-01  -7.1114063e-01
   3.2294367e-03  -4.6780138e-01
  -5.4220447e-01  -8.2131231e-01
  -1.4697921e-01  -1.1655753e+00
   1.4484923e+00  -8.1810232e-01
  -5.4400599e-01  -1.2614788e+00
   7.6042311e-01  -7.4065041e-02
   5.2574480e-01  -1.1068158e+00
   3.2630989e-01  -8.6716994e-01
   3.0956359e-01  -4.7388578e-01
   1.7322029e-01   1.4665389e-01
  -6.8148155e-01  -7.9601411e-01
   9.2399368e-01  -4.0010823e-01
   1.1218960e-01  -6.9473194e-01
   4.3610649e-01  -1.2357424e+00
   1.3240352e-01  -1.6757803e+00
   6.1149372e-02  -1.8865113e+00
  -4.4693320e-01  -1.5484303e+00
  -5.3294803e-01  -9.6029578e-01
  -6.8413057e-01  -8.4417168e-01
  -2.5256957e-01  -4.2760494e-01
  -9.1935493e-02  -3.7688160e-01
  -1.0711059e+00  -6.8602230e-01
   2.0970518e-01  -9.4218779e-01
  -1.1470375e-01  -1.4129707e+00
  -4.2749118e-01  -6.4035605e-01
  -1.4170034e-01  -1.1059237e+00
  -3.5037249e-01  -1.1220481e+00
   1.6262762e-01  -6.8791389e-01
   2.1521370e-01  -1.0368325e+00
   2.5386166e-01  -6.3663962e-02
   1.9285959e-01   8.2270830e-02
  -7.7248987e-01  -9.4309938e-01
   7.9048384e-01   4.5195378e-01
   2.8969285e-02  -4.5381837e-01
   3.6885746e-01   5.0487705e-01
   5.8493398e-01   4.0451221e-01
  -3.5112380e-01  -1.1500139e+00
  -5.0752151e-01  -1.5223725e+00
  -1.3915906e+00  -1.3736803e-01
   4.7604530e-01   6.9278834e-01
  -8.7675364e-01  -8.7508500e-01
  -5.5242245e-01  -7.6103386e-01
   5.6590461e-03  -9.9687093e-01
   2.1969530e+00  -1.0326115e+00
   1.9394044e-01  -4.4844353e-01
  -1.9394044e-01  -5.1465369e-01
   1.3199283e+00   3.0948719e-01
   1.3944938e-01  -9.3192075e-03
  -7.3312096e-01   3.0531902e-01
  -1.0458829e+00   1.3112704e-01
   8.1122239e-01   3.1667809e-01
  -1.0374591e+00   3.5823654e-01
  -7.4135134e-01  -1.1038415e+00
   2.0679819e+00  -2.6066367e-01
  -7.0441411e-01  -4.2212252e-01
   2.6054855e-01  -3.2586343e-01
   2.3053843e+00   4.4631720e-01
  -3.3120247e-01  -7.8527950e-01
  -8.3683119e-01  -3.1319744e-01
  -7.8618053e-01  -9.0147550e-02
  -6.8807230e-01  -9.9275791e-01
   4.7231784e-01   9.1066195e-01
  -1.9954528e-01  -7.1843607e-01
   5.1956540e-02  -9.0269777e-01
  -3.7692171e-01  -8.2455712e-01
   6.1262926e-01   1.5669086e-01
   5.6518809e-01  -2.7547947e-01
  -1.1256247e+00  -6.8166598e-01
  -8.0335227e-01   1.0979946e-01
  -7.5422557e-01   8.7853106e-01
  -1.0080675e+00   6.8014962e-01
  -5.1754508e-01  -1.0018724e-01
   2.6816025e-01  -2.4796811e-01
   9.7680554e-01  -7.8312275e-01
  -1.5074785e-01   1.9650210e-01
  -3.9802849e-01   6.4844729e-01
  -3.6755050e-01   1.6004052e-01
  -3.6548127e-01   3.8210417e-01
   7.8080565e-01  -1.1471984e+00
   1.0269693e+00  -1.1459504e+00
   5.6616693e-01  -1.0838050e+00
   7.4609081e-01  -6.7078378e-01
   3.4987510e-01   3.4886378e-01
   3.0241296e-01  -5.7588300e-01
   3.7299282e-01   9.0240211e-01
   5.1633692e-01   4.1470582e-01
   1.7875751e-01   1.5071181e-01
   2.8294640e-01  -6.7675179e-01
   8.0368644e-02  -2.6824479e-01
  -5.1575243e-01  -1.2237385e+00
  -1.0185585e-01   9.2009961e-01
  -6.7860455e-02  -1.7363644e+00
   9.8630784e-02  -1.3142420e+00
  -1.0579917e+00  -2.2491523e-01
  -1.3685450e-01  -1.2420157e+00
  -3.0200620e-01  -1.6484161e+00
  -4.5800164e-01  -2.5291920e-02
   3.2752921e-01  -9.4195724e-01
   1.5859344e-01  -2.1505374e-01
   6.0995428e-02  -6.6673208e-01
  -6.4620590e-02   1.7219741e-02
  -2.2509917e-01  -4.8262959e-02
   3.9621620e-01  -8.7712581e-02
  -4.3490027e-01   1.5599221e-01
   2.3928739e-01  -2.5317029e-01
   2.7564441e-01   7.5832817e-01
   9.7526482e-03   2.9642467e-01
  -5.6027488e-02   9.4003286e-01
   3.7150061e-01   9.3906934e-02
   5.0779086e-01   5.1417090e-01
   7.6848869e-02   1.4068786e-01
  -4.4508830e-01  -6.2944032e-01
  -1.5471384e-01  -7.6304277e-01
   9.3373770e-02  -8.9632734e-01
  -4.3619668e-02  -1.2115260e+00
  -3.9697362e-02  -1.2462665e+00
  -3.5588133e-03  -1.7957959e+00
  -2.2466562e-01  -1.6174093e+00
   3.1428139e-02  -9.1426182e-01
  -2.9103690e-01  -1.1692362e+00
  -1.0793131e-01  -6.5282557e-01
   4.1448461e-01  -1.7900751e+00
   5.6995944e-01  -1.7001282e+00
   7.3783366e-02  -1.0494295e+00
  -8.3406366e-01   8.0036834e-02
   5.0248813e-01   1.2719740e+00
  -6.4227510e-01   2.4082022e-01
  -1.3066472e-01  -1.7639627e-01
  -9.4389074e-02  -1.9838536e+00
  -8.6460251e-02  -6.6990224e-01
  -7.4792152e-01   3.0409141e-02
  -1.8107951e-01   1.1801356e-01
   7.1894336e-01   8.7726254e-02
   2.6065850e-01  -4.2854863e-01
   1.7653643e-01  -6.3974154e-01
   1.0250958e+00   8.1331438e-01
   1.2093931e+00   4.4209554e-01
  -1.0843331e+00  -1.3818385e+00
   9.2723722e-01  -1.5727832e-01
   1.2293501e+00  -2.2718669e-01
  -1.8790677e+00  -1.8246793e+00
   1.1989307e+00  -1.2100316e-02
  -8.6180201e-01  -2.0044917e+00
  -2.0615182e+00  -2.9979739e-01
   1.6225482e+00  -2.0352574e-01
  -1.3258342e+00  -2.3704974e+00
  -3.2020688e-01  -1.6866178e-01
   4.9151878e-01  -7.9288666e-01
  -3.2995057e-01  -7.8697538e-01
  -5.5834060e-02  -1.2569398e+00
  -1.9208986e-01  -9.5256881e-01
   2.7807005e-02  -2.9751219e-01
  -3.6645697e-01  -6.4432756e-01
   2.0132163e-01  -6.3090085e-01
   1.2512690e-01  -1.0473900e+00
   4.1876402e-01  -6.7707465e-01
   2.8497213e-01  -3.9849250e-01
   1.6688976e-01  -3.3220604e-01
  -7.5063155e-01  -6.7818488e-01
   9.1651767e-01   3.6258615e-01
   8.9925198e-01   2.5128249e-01
   3.5974784e-01   1.2924788e-01
   1.9848496e-02   2.0747056e-01
  -3.8819159e-01  -4.6410140e-01
  -7.1409589e-01  -9.0679717e-01
   1.5640191e-01  -8.3974681e-01
  -5.2182749e-01  -1.3393488e+00
  -3.0595110e-01  -9.2928188e-01
   7.9376042e-02  -7.4556142e-01
   1.3671216e-01  -9.0962111e-01
   9.4682999e-03  -1.2064162e+00
  -3.4848867e-01  -1.4508351e+00
   5.4166562e-02  -1.3529895e+00
  -2.5071198e-01  -8.3936791e-01
  -1.3887920e-01  -5.7436733e-01
   3.6640192e-01  -7.7956232e-01
   1.2555047e-01  -3.3693877e-01
  -6.9429823e-02  -1.1022059e+00
  -8.9332936e-02  -7.1525622e-01
   1.7226997e-01   4.8646480e-01
  -5.4187378e-01  -1.3651518e-01
   3.0464489e-01   2.0089486e-01
  -2.9521379e-01   3.7437953e-01
   2.7933522e-01   6.7953175e-01
   1.8835687e-02   4.0621432e-01
   4.0668857e-02  -4.6819787e-01
   2.2586248e-01   1.7408777e-01
  -1.7007423e-01   1.8938680e+00
  -3.2220318e-02   4.3779802e-01
  -7.3505983e-01  -1.4772640e+00
   2.1832784e-01  -1.1339763e+00
  -2.0873053e-01  -2.9082582e-01
   1.6766195e-01  -4.8541954e-01
   1.6443506e-03  -1.2764486e-01
   2.2449868e-01  -5.5492487e-01
  -3.3814338e-01   3.1798333e-01
   5.0333996e-01  -8.0143397e-01
   3.8678165e-01  -1.3833326e+00
   3.0033996e-01  -1.5536690e+00
  -4.1597034e-02  -1.7391111e+00
  -1.2757402e-01  -1.8017787e+00
  -1.0916566e-01  -1.3544931e+00
   4.9371236e-01  -1.5695729e+00
  -2.6109337e-01   3.4796203e-02
  -4.7494292e-01  -1.0087781e+00
   3.0545904e-01  -1.9270284e+00
   2.1163469e-01  -1.9536922e+00
   1.3350845e-01  -1.1813715e+00
  -1.1577703e+00   3.4869185e-01
  -9.5576592e-01   1.7739481e-01
   7.3553022e-01  -6.4690564e-01
   7.1641860e-01  -4.6272449e-01
   4.6414038e-01  -4.5191052e-01
   8.8654749e-01  -6.4003336e-01
   4.4962100e-01  -4.7414570e-01
  -1.1211984e+00  -3.5398183e-01
  -2.3177673e-01  -5.5546582e-01
  -4.3634857e-01  -5.9561375e-01
  -5.3183092e-01  -4.4757255e-01
  -4.0307606e-01  -1.1644461e+00
   1.5866997e-01  -7.7135237e-01
   2.8236589e-01  -6.4648086e-01
   1.5991105e-01  -9.3718544e-01
  -1.2005010e-01   5.4370420e-01
  -4.4149316e-01  -5.9538312e-01
   6.7525140e-02  -1.1213964e+00
   2.9828586e-01   2.3089568e-01
   5.2969233e-01  -8.1853151e-01
  -7.4035918e-01  -1.0851078e+00
  -9.3588144e-01  -2.1045187e-01
  -5.3725297e-01  -7.6810158e-01
  -5.1095811e-01  -8.2691071e-01
  -2.3320626e-01   8.5062001e-01
  -3.1683956e-01   9.6651983e-02
   1.0168519e-01   4.5570434e-02
   7.1217464e-02  -5.1694868e-01
   2.6405797e-01  -1.0743342e-01
  -1.2620635e-01   7.3444383e-01
   5.5350111e-01  -5.3914973e-02
   1.1594659e+00  -6.3244363e-01
   1.2507762e+00  -1.4072446e+00
  -2.2633468e-01  -1.5405002e+00
   1.4956830e-01  -1.8080891e+00
   6.8022350e-02  -9.6423226e-01
   2.8552882e-01  -4.8199526e-01
   3.0631244e-01  -6.3686743e-01
   5.1183100e-01  -3.4015367e-01
  -5.9154407e-02  -5.7119155e-01
   2.8823158e-01  -1.2263152e+00
   1.1077121e-01  -1.2511347e+00
   5.4763768e-02  -1.3691364e+00
  -6.4957801e-02  -1.4480801e+00
   5.3347136e-02  -9.5261073e-01
  -3.9020780e-01  -1.0644894e+00
  -9.1011442e-01  -1.1832674e-01
  -1.7760748e-01  -1.6002449e-01
   1.4587617e-01  -6.4904869e-01
  -9.0611192e-01   7.0188182e-01
   3.7095855e-01  -3.8854634e-01
   2.6385610e-01   9.6422907e-01
   7.9089273e-01  -1.5074644e-01
  -5.5728083e-01  -6.9401000e-01
   1.3023007e-01  -7.6015482e-01
  -5.7412548e-02  -2.5177921e-01
   3.1693863e-01   2.8897814e-01
   2.8403628e-01  -2.9846741e-01
  -2.6345099e-01  -8.5596096e-01
  -2.5865144e-01  -1.2385791e+00
  -2.5988080e-01  -2.3517147e-01
   4.1766637e-01   9.3853654e-01
   3.6004828e-01   5.9719955e-01
   6.5908061e-01   8.3006273e-01
   1.9641264e-01   8.3612339e-01
  -9.1165936e-02   7.8156866e-01
  -1.5351175e-02  -1.8185927e-01
  -1.3812660e+00  -6.4780926e-01
   9.0241758e-01   2.8860223e-01
  -1.1703517e-01  -1.2313867e+00
   1.0736208e-01  -1.2710834e+00
  -4.3934667e-01  -2.0926690e+00
  -4.1457116e-01  -1.8870174e+00
   5.1955458e-01  -1.2049795e+00
  -6.8798825e-01  -2.0590187e+00
  -1.5817798e-02  -1.8115619e+00
  -5.7200263e-02  -4.0442528e-01
  -5.3864490e-01  -2.1961735e-01
  -5.5081070e-01  -8.3117844e-03
  -5.6471523e-01  -5.2356100e-01
   2.7289540e-01  -2.9064654e-03
   3.7995205e-01  -1.4749024e-01
   2.7515362e-01  -6.5289736e-02
   4.3422100e-01  -1.8924355e-01
   3.4914903e-01  -6.2804562e-02
   1.0484767e+00  -5.5085204e-01
   3.6417769e-01  -1.1567992e+00
  -1.0323380e-01  -1.1842527e+00
  -2.3294141e-01  -5.2686171e-01
  -2.4202374e-01  -2.4952378e-01
   6.3314291e-01  -4.6611459e-01
   3.9817547e-01   6.4686648e-01
  -5.6835977e-01  -5.3545126e-01
  -4.9204092e-01  -6.5502739e-01
  -1.6742876e-01  -1.2197060e+00
  -8.1881434e-02  -1.4316891e+00
  -1.0250408e-01  -1.3508830e+00
  -2.0657870e-01  -1.1579681e+00
  -5.4268473e-01  -7.4252000e-01
   1.1071884e-01  -8.5682618e-01
  -8.1673346e-02  -6.4693026e-01
   2.6665905e-01  -1.5504279e-01
   5.7753802e-01  -6.3410993e-02
   1.5646113e-01  -2.9533430e-01
   1.8586440e-01   1.8816339e-02
   7.9225676e-01  -2.7910889e-01
   6.9185019e-01  -5.1685999e-01
  -5.2409250e-01  -8.8696720e-02
   6.1613816e-03  -4.5055760e-01
  -1.7911387e+00   6.6346940e-01
  -1.8530311e+00   6.9460611e-01
   2.4140278e-01   9.3270499e-02
   1.0652241e+00  -8.3339085e-01
   1.2766466e-01  -1.0298765e+00
   3.2383885e-01  -5.3992605e-01
   6.7444810e-01  -2.8036508e-01
   3.8043766e-01  -4.2504597e-01
   7.2670178e-02   4.7344099e-01
  -5.3097474e-01   2.1619554e-01
  -4.2858385e-01   2.6032649e-01
  -3.5739988e-01  -2.9305763e-01
   2.3237768e-01  -1.4464483e-01
   3.8611696e-01  -1.1103765e+00
   4.2869063e-01  -9.4416008e-01
   2.4757800e-01  -1.3849349e+00
  -4.8450592e-01  -1.4078622e+00
   1.2193840e-01  -1.2426899e+00
  -5.0789912e-02  -5.9961548e-01
   2.4269960e-01  -6.0060282e-01
  -3.0525465e-01  -9.9692400e-01
  -3.1267598e-01  -5.4691378e-01
  -3.1677228e-01  -7.1948074e-01
   7.0391696e-01   9.9851555e-01
   1.1496793e+00   1.3090300e+00
  -2.2071173e-02   2.0056950e+00
  -6.5398795e-01   1.2894649e+00
  -2.0935883e-01   7.4586820e-01
   3.0585045e-01   2.4229542e-01
  -2.1627134e-01  -1.1603366e+00
   3.7397557e-02  -2.0333730e+00
  -1.5259852e-01  -1.4711745e+00
  -7.4175225e-02  -1.7355326e+00
  -1.9442100e-02  -2.0296534e+00
   1.2589286e-01  -2.8198390e+00
   2.9764974e-01  -1.1144689e-01
  -3.0129379e-01  -5.3050048e-01
  -2.9880324e-01  -2.7176866e+00
  -5.9223177e-01  -1.9828150e+00
  -8.0152926e-02  -1.7458461e+00
  -5.3232322e-02  -6.7393489e-01
  -3.7846483e-02  -1.0610020e+00
   2.8873390e-01  -5.7606689e-01
   2.2017388e-01  -5.2040806e-01
  -4.1782897e-01  -3.8662001e-01
   3.4257912e-01   8.6799880e-02
   1.7875515e-01  -7.1943246e-01
  -3.5223782e-01   1.1494599e-01
  -1.6909645e-01  -7.1678360e-01
  -2.2195935e-01  -8.7144466e-01
  -9.1819175e-02  -5.4647519e-01
   5.6311445e-01   2.3158437e-01
   1.0730135e-01  -1.3515464e-01
  -1.5045403e+00  -3.0803463e-01
  -2.5298780e-01  -7.0217079e-01
  -5.2757017e-02  -1.9322228e+00
   2.5965267e-01  -1.3324695e+00
   1.3436087e-01  -1.0375752e+00
  -2.1419296e-01  -2.3032598e+00
  -2.0726795e-01  -6.9614660e-01
   4.7292943e-01   5.0557219e-01
   7.9567689e-01   6.8751330e-01
   6.6457913e-01   4.2387094e-01
  -4.5209024e-01  -4.3849142e-01
   1.7700771e+00   7.6396653e-01
   2.2969762e+00   7.3504379e-01
  -1.4474898e+00  -2.0476808e+00
  -1.6049560e+00  -2.2196283e+00
  -2.3014539e+00  -2.3169003e+00
  -8.9697715e-01  -1.7350971e+00
  -3.8686127e-01  -1.1331251e+00
   1.6290330e+00   1.6028224e+00
  -2.1028316e-01  -1.1473589e+00
   1.8799042e+00   1.4035683e+00
   2.1575019e-01  -1.2812234e+00
   1.9079493e-01  -1.1925899e+00
  -8.9677582e-01  -1.2434582e+00
  -3.7518587e-01  -1.2489470e+00
   1.8272787e-01  -1.4710789e+00
   1.4736965e-01  -1.2639361e+00
  -1.9265005e-01  -2.0851970e+00
   1.2587555e-01  -1.0336813e+00
  -2.0875332e-01  -1.4675755e+00
   8.2877769e-02  -1.5319152e+00
   4.0428264e-01  -7.0440160e-01
  -2.4863437e-02  -6.4650191e-01
  -1.0127722e+00   6.1382488e-01
   4.5006366e-01  -1.1038376e-01
   6.9858208e-01  -8.4408119e-01
   6.3678404e-01  -4.0041201e-01
   3.9472291e-01  -4.9892188e-01
   4.8120535e-03  -7.0217730e-01
   3.7406590e-01  -4.5427936e-01
  -1.1355478e+00  -3.0496621e-01
  -2.9047853e-01  -7.7511300e-01
  -4.9965135e-01  -7.6795156e-01
  -2.1066722e-01  -1.9535331e+00
   1.8370339e-01  -1.3178800e+00
  -2.7610401e-01  -5.2663111e-01
   1.2226000e-01  -6.6560607e-01
  -5.1248193e-02  -3.3371075e-01
   1.5841405e-01  -7.7343344e-01
  -4.1063002e-01   8.3140171e-02
   4.7720729e-01  -9.7950353e-01
   3.7452002e-01  -1.5441490e+00
   2.8089091e-01  -1.7206206e+00
  -6.8844224e-02  -1.9116084e+00
  -1.6168659e-01  -1.9805768e+00
  -1.4553278e-01  -1.5376993e+00
   4.8568990e-01  -1.7257147e+00
  -2.7654171e-01  -1.3282061e-01
  -4.8143082e-01  -1.1615901e+00
  -3.4000588e-02  -8.6564463e-01
   3.4000588e-02  -1.0476787e+00
   2.4838778e-01  -2.0543252e-01
   1.3695669e-02  -1.1313315e+00
  -2.9782042e-01  -4.6700677e-01
   3.7697167e-02  -2.5187192e-01
   2.8852011e-01  -3.8077126e-01
   2.1816402e-01  -5.5750089e-01
  -1.9687113e-01  -2.2562107e-01
   1.4131006e-01  -3.0494119e-01
   2.4661704e-01  -5.6719832e-02
   2.3589660e-01  -3.4996237e-01
  -4.8306164e-01  -3.9154110e-01
   5.9629031e-02  -6.4097310e-01
  -5.1216429e-01  -4.1631877e-01
   7.5697182e-01   7.4763342e-01
   2.1767880e-02   6.5673911e-01
  -2.4075625e+00   1.8154978e+00
  -1.7020003e+00   1.7427328e+00
   6.2086817e-01  -3.2445696e-01
   3.1739787e-01  -8.2873404e-01
   1.8858059e-01  -1.2299553e+00
  -4.3775717e-01  -1.0626229e+00
  -1.5405598e-01  -1.4265179e+00
  -1.3670619e-01  -1.5968914e+00
   7.5572138e-02  -1.6907864e+00
   2.0985028e-01  -1.4509091e+00
   2.2579554e-01  -1.0058764e+00
   8.4002178e-01  -1.2943199e+00
   7.3802923e-01  -6.6686887e-01
   8.4322679e-01   8.2375332e-02
  -5.0550015e-01  -8.2318865e-01
  -6.0233419e-01  -7.5411600e-01
  -1.2822246e-01  -1.1961400e+00
  -2.7274459e-01  -8.6998309e-01
   5.9553098e-01  -4.7410125e-01
   5.8593874e-01   4.4561150e-01
   3.2733167e-01   7.0610199e-01
   2.0315257e-01   1.0638539e+00
   2.5566029e-01   8.0490023e-01
   4.9336223e-01   1.1776591e+00
   9.2260966e-02   1.0290101e+00
  -1.7699069e-01   9.2061755e-01
   7.2237563e-02   8.4249792e-02
  -1.2420103e+00  -6.6638689e-01
   1.6874681e-01  -4.8681620e-01
   4.0591447e-02  -9.5446164e-01
   2.3619422e-01  -8.8571811e-01
  -1.4112439e-01  -1.6926360e+00
  -2.0290773e-01  -1.8363161e+00
  -2.0840282e-01  -1.6024836e+00
   6.2853044e-01  -7.7464008e-01
  -3.6637932e-01  -1.7221071e+00
   1.4707870e-01  -1.4252614e+00
  -2.4302975e-01  -1.4614657e+00
   2.0548040e-01  -1.6895713e+00
   7.8813800e-02  -8.4048828e-01
   3.6647534e-01  -4.4850498e-01
   5.8639413e-01  -2.9115953e-01
  -1.2937261e-02  -4.0605995e-01
   4.1690622e-01  -1.2661898e+00
   2.3903797e-01  -1.3581544e+00
   1.6104116e-01  -1.5130302e+00
   8.5340894e-02  -1.4925107e+00
   1.4278486e-01  -9.3120014e-01
  -3.2008823e-01  -8.8033446e-01
  -7.7069898e-01  -4.4328787e-01
  -8.3125182e-01   3.0743541e-02
  -1.0426872e-01  -1.0289081e-01
   4.6032426e-01  -3.2887137e-01
   1.2831945e-01  -6.6323905e-01
  -1.2680770e-01  -1.0867997e+00
  -6.5916377e-01  -6.8759274e-01
  -4.9843526e-01  -1.1559558e+00
  -5.2953435e-01  -1.3334271e+00
  -3.8182170e-01  -1.4868668e+00
  -1.8429810e-01  -1.3449516e+00
  -4.8401596e-02  -9.0759855e-01
   4.6048506e-01  -1.3673075e+00
   5.3364070e-01  -7.1434483e-01
   8.4569300e-01   1.9052288e-02
   1.0332330e+00  -6.2922065e-01
   3.6462668e-01  -1.2396326e+00
  -1.2655179e-01  -1.2909943e+00
  -2.2821032e-01  -7.4718203e-01
  -2.7880132e-01  -3.5854864e-01
   5.8133860e-01  -3.9615168e-01
   3.9317598e-01   4.9170812e-01
  -5.8622553e-01  -6.3838551e-01
  -4.5443328e-01  -7.6921849e-01
  -1.5802300e-01  -1.3042580e+00
  -6.0189753e-02  -1.5395618e+00
  -8.7345585e-02  -1.4317037e+00
  -1.7422824e-01  -1.2577347e+00
  -5.4396285e-01  -8.3526996e-01
   1.1945308e-01  -9.3431095e-01
  -7.5016976e-02  -7.2652845e-01
   2.8116129e-01  -2.1919194e-01
  -7.5750638e-01  -1.5383403e+00
   1.9792352e-01  -1.2418166e+00
  -2.8625176e-01  -4.8425569e-01
   1.4238423e-01  -6.0325913e-01
  -6.3382897e-02  -3.0704611e-01
   1.0773382e-01  -7.7592740e-01
  -3.7897086e-01   1.5778699e-01
   5.1244818e-01  -9.0438199e-01
   4.4427694e-01  -1.4675970e+00
   2.9065847e-01  -1.5805734e+00
  -3.4463990e-02  -1.7899077e+00
  -9.2751028e-02  -1.8312393e+00
  -1.1930021e-01  -1.4466494e+00
   6.2771415e-01  -1.6031928e+00
  -1.9729185e-01  -1.8527430e-02
  -3.9322032e-01  -9.9825522e-01
  -5.6528587e-01  -1.7225598e+00
  -7.4776543e-01  -1.0109752e+00
  -9.9431341e-01  -1.8484802e+00
  -4.0742863e-01  -6.3733572e-01
   6.5065408e-01   2.6252102e-01
   5.3536707e-01  -3.3136978e-02
   6.6565271e-01  -1.1887337e+00
  -8.3326896e-02  -5.2413091e-01
  -2.3315145e-01  -9.4826046e-01
  -4.2849104e-01  -1.5661439e+00
  -1.8173087e-01  -1.4516308e+00
   5.3281621e-01  -6.2614088e-01
   5.5031824e-01  -2.1493350e-01
   7.0668531e-01  -3.2616560e-01
  -1.0072357e+00   2.1269296e-01
  -8.0372678e-01   1.2655853e-01
  -2.6079215e-01  -2.3042737e-02
  -7.7780796e-01   9.3826696e-01
  -3.8053358e-01   8.6556297e-01
  -2.8837996e-01  -8.0257462e-01
   1.5501121e-01   2.5760697e-01
  -6.8171859e-01   1.8569647e+00
   6.6178806e-01  -1.3314590e+00
   1.7044535e+00  -8.1969033e-01
  -2.1794775e-02  -9.5236972e-01
   6.8422767e-01  -1.9240793e+00
   4.4843026e-01  -1.9190111e+00
   5.6807874e-01  -1.4939263e+00
  -5.9771214e-01  -5.3731562e-01
  -3.1141015e-01  -8.1944688e-01
  -1.7473772e-01  -7.2197961e-01
   3.0210438e-01  -8.0428229e-01
  -6.5453061e-01  -3.9599004e-01
   1.0390342e-01  -5.7913507e-01
  -6.0614933e-01  -1.2067091e-01
   7.5751833e-02  -4.6879150e-01
  -2.2070586e-01  -2.6477866e-02
   1.7082719e-01  -9.5767275e-01
  -1.0063051e-01  -1.1486543e+00
  -3.3466260e-01  -1.0589376e+00
   2.9327122e-01  -8.3891502e-01
   3.9207878e-01  -1.1176903e+00
   7.5036856e-01  -9.2883114e-01
   4.6080041e-01  -7.0893122e-01
   4.5143314e-01  -3.8765813e-01
  -8.0298530e-02  -6.7349657e-01
   1.2248600e+00  -5.8348104e-01
   2.3877082e+00  -8.1431832e-01
   1.5377125e+00  -3.0138653e-01
   8.4687262e-01  -1.8139150e-01
  -1.5810441e-01   1.0203854e+00
  -6.2971870e-01  -3.5351015e-01
  -5.2836698e-01   7.8627623e-01
  -4.3471661e-01  -1.2085721e-01
  -2.7662666e-01  -5.9196010e-01
  -7.3153027e-01  -2.8458600e-01
  -5.3045903e-01  -3.7040943e-01
  -7.4988744e-01  -1.3123270e-01
  -5.3418358e-01  -4.4015489e-02
  -3.5688094e-01  -9.9095355e-01
  -5.0270670e-01  -1.0828138e+00
  -4.8367339e-01  -1.4725189e+00
   2.3630247e-01  -1.1047564e+00
  -2.0786681e-01  -1.0254071e+00
  -3.0979431e-01  -3.4816773e-01
   8.5193818e-02  -7.0366978e-01
  -4.2711419e-01  -7.3171612e-01
   1.8752141e-01  -7.1680860e-01
  -3.1892649e-01  -8.4108354e-01
  -2.6905084e-01  -5.9895627e-01
  -1.5654482e-01  -7.8180513e-01
  -2.8226922e-01  -8.2088972e-01
  -6.2335937e-02  -1.1842327e+00
  -1.7120546e-01  -7.4102441e-01
   3.0225561e-01  -3.3248385e-01
   3.1230211e-01  -1.4318943e+00
   6.8408329e-01  -1.0023800e+00
   3.9744936e-01  -6.6487923e-01
   3.6551243e-03   4.2725592e-01
  -8.3754418e-02   3.3849734e-01
  -6.0970242e-02  -4.3546599e-02
  -1.3651631e-01  -1.0578103e+00
   1.4359613e-01  -1.7915507e+00
  -1.7390918e-01   4.1901233e-02
  -2.5126230e-01  -7.2632549e-01
  -1.4244265e-01  -1.4597188e+00
  -3.0199377e-01  -1.2946109e+00
   6.9857701e-02  -1.7079442e+00
   2.1143596e-01  -1.2529023e+00
   3.1508517e-01  -1.2525100e+00
   3.4913449e-01  -1.5136637e+00
   5.8084289e-02  -1.4568357e+00
  -8.0858670e-01   9.9667796e-01
  -6.4100577e-02  -1.0415399e+00
   2.2895227e-01  -1.9057706e+00
  -1.9771108e-01  -1.8093584e-01
  -2.2901191e-01  -9.3317654e-01
  -8.2964953e-02  -1.6132161e+00
  -2.4345572e-01  -1.4537042e+00
   1.5110919e-01  -1.8269601e+00
   2.9289621e-01  -1.1345418e+00
   3.8929204e-01  -1.2607148e+00
   4.1754264e-01  -1.5740446e+00
   1.4603859e-01  -1.4766827e+00
  -4.3415486e-01   1.3679412e+00
  -8.9547335e-01  -7.0332511e-02
  -4.3672421e-01  -1.0405911e+00
  -1.6839838e-01  -1.0628665e+00
  -8.6966159e-01   8.2637703e-02
  -8.1737515e-01  -7.9135560e-01
   6.4984508e-01  -1.1562383e+00
   5.7693002e-01  -1.3132163e+00
   1.9996838e-01  -1.5526073e+00
   6.1312164e-01  -1.6871596e+00
  -7.2275327e-02  -1.4613629e+00
   7.0819058e-01  -7.4438254e-01
   7.7416731e-01  -1.1520099e+00
   3.1588366e-01  -1.3052308e+00
  -1.4404379e-01  -1.0555215e+00
   5.2401515e-01   7.0774941e-01
  -5.6802490e-02   3.2017276e-01
   8.6388658e-01   3.2665240e-01
   9.4301329e-01   7.0594471e-01
   8.8190992e-01   4.7764268e-01
  -8.1185607e-01  -4.0024956e-01
  -1.2177894e-01  -1.8946684e-01
  -8.7143458e-01  -4.1776854e-01
  -4.7857923e-01  -5.7822448e-01
  -4.4863726e-01  -6.8764526e-01
  -4.7820311e-01  -7.7891309e-01
  -2.7202440e-01  -6.8162064e-01
   2.0192530e-01  -6.3584808e-01
   1.2456585e-01  -6.5486342e-01
  -5.7633423e-01   1.3564358e+00
  -5.6325708e-01  -3.5165495e-01
  -5.3397342e-01  -6.0812721e-02
  -8.5434411e-01   1.4139595e-01
   4.3207899e-02   4.0825227e-01
   2.4529383e-01   1.2351308e-01
   1.0373367e+00  -6.0256413e-01
  -1.3978489e-02  -8.1295588e-01
   1.6332713e-02  -1.0070712e+00
   8.0051996e-02  -9.8877442e-01
  -2.1455376e-01  -7.5150487e-01
  -3.6545008e-01  -9.0362394e-01
   8.4352005e-01  -9.9687193e-01
   9.0756395e-01  -1.6436723e+00
  -3.1421311e-01  -9.4701519e-01
   2.6279716e-01  -1.5286524e+00
   2.3687436e-01  -2.0089558e+00
  -7.0531152e-02  -2.5126395e+00
  -2.2988291e-01  -2.3045901e+00
  -8.3377868e-01   1.1750432e+00
   5.0804824e-01  -2.7469659e+00
   3.8927015e-01  -3.1317689e+00
   5.9662493e-01   1.4396180e-01
   4.0433398e-01  -7.2604774e-01
  -3.6897925e-01   1.2523261e-01
  -8.0388116e-01  -2.3244233e-01
  -5.5870545e-01  -4.5375659e-02
  -4.1986295e-01   1.1867578e-02
  -7.0060397e-02  -3.4398617e-01
   5.7382825e-02  -2.0776223e-01
  -3.9044872e-01  -4.3526226e-01
   1.7796287e-01  -5.7958363e-01
   8.9424139e-01   1.3040714e-01
   2.1442250e-01  -5.0389160e-01
   2.7233875e-01  -9.4268115e-01
  -5.3693083e-03  -1.5695284e+00
  -1.2044242e+00   3.7436887e-01
  -9.9060238e-01   3.8311561e-01
   1.1021867e+00   3.7086284e-01
   5.5844175e-01  -1.2989415e-01
  -8.5114122e-01  -7.8770459e-01
  -9.6717984e-01  -6.0696066e-01
   1.5276073e+00   6.4481642e-01
  -3.5537770e-01  -1.9690154e+00
  -1.0196093e+00  -8.4151487e-01
   4.0376277e-01  -3.2778209e-01
   8.4256465e-01  -1.5917124e+00
   1.7671936e-02  -1.7114260e+00
   5.0297884e-01  -1.9106059e+00
   4.3312065e-01   8.0524136e-01
   4.8594920e-01  -1.7928578e-01
   4.5895151e-01   4.7613546e-01
   1.5794797e-01   8.5877584e-01
  -2.3893889e-01   1.0576313e+00
  -1.9288564e-01   2.8926181e-01
   6.4058773e-01  -6.5455051e-01
  -3.9926444e-01  -1.2007654e+00
   8.0717735e-02  -7.1430444e-01
  -4.7250517e-01  -1.4251494e+00
  -7.4774749e-01  -7.7899607e-01
  -4.6327683e-01  -9.1664306e-01
  -3.4829988e-01  -4.4649660e-01
   5.0644673e-01  -1.0268246e+00
   2.6100213e-01  -1.4651613e+00
   2.6654569e-01  -1.0771581e+00
   4.7696562e-03  -1.2704693e+00
   3.6792782e-01  -7.9611844e-01
   1.5195882e-01  -4.6692647e-01
   4.4982570e-01  -4.1158499e-01
   2.2019051e-01  -4.6307300e-02
   3.6877116e-01  -2.3847854e-02
   1.4496926e-02   5.5287466e-01
  -8.3279427e-01  -5.7195017e-02
  -4.2440362e-01  -5.0088362e-01
  -7.3973342e-01  -1.6071944e-01
  -9.8353714e-01  -2.9895184e-02
  -2.0238101e-01  -2.9221426e-01
  -5.2267923e-02  -8.1488515e-01
   2.4603199e-01  -1.1682253e+00
  -1.6581726e-01  -1.5949252e+00
   7.8426986e-01  -1.1559472e+00
   7.9746185e-01  -1.3284812e+00
   2.9560522e-01  -5.1232121e-01
   9.3754374e-02  -6.5098734e-01
   2.9939961e-01   5.3370575e-01
   8.5045209e-01  -2.8230805e-01
   1.4917493e-02  -4.6571689e-01
   6.2116173e-01   1.7107806e-01
  -1.9373105e-01  -3.8078424e-01
   8.6519417e-01   4.5123921e-01
  -5.0077887e-01  -8.4302764e-01
  -4.4687239e-01  -6.2051281e-01
  -4.0197733e-01  -6.9444111e-01
  -3.1165308e-01  -3.4867214e-01
  -2.4990833e-02  -5.1879437e-01
  -3.0878212e-01  -1.2332305e+00
  -3.9596451e-01  -1.3174580e+00
  -4.5573451e-01  -1.0162688e+00
  -1.9185168e-01   1.5961473e-01
   3.6525928e-01   5.2930907e-01
  -1.4536379e-01   3.4161216e-01
   1.3314525e-01   5.1016546e-01
  -4.9092061e-01   7.5006597e-02
   1.6762284e+00  -1.7351054e-02
  -7.4613969e-01  -2.0729357e-02
  -6.1730351e-01  -4.2643909e-01
   1.0538936e+00  -8.2317335e-01
  -8.8259845e-01  -1.2608482e-01
  -1.0737022e+00  -2.9171215e-02
   9.5560984e-01  -4.4067444e-01
  -9.4495429e-01  -4.9293173e-01
  -1.1639736e+00  -1.9464795e-03
   2.0726714e+00   3.0681672e-01
  -1.3228363e+00  -1.4014289e+00
  -9.3994355e-01   4.5212184e-01
  -4.9387893e-01  -1.1305294e-01
  -5.6163118e-01   1.5188265e-02
  -5.4740855e-01   8.9525867e-01
   4.7902881e-01  -1.0191633e+00
  -1.8468263e-01  -9.3003696e-02
   1.8960498e-01  -1.1328242e+00
  -1.8669353e-02  -9.0671737e-01
   4.6428026e-01  -1.0649779e+00
   6.3874889e-01  -1.3128943e+00
   4.6058552e-01  -8.7035675e-01
   4.7824160e-01  -8.8372309e-01
   5.2773211e-01  -1.0313439e+00
   8.3082834e-01  -2.1289397e-01
  -3.3634665e-01  -6.2325243e-01
  -3.0757121e-01   1.4901358e-01
   1.2652772e-01   7.8621153e-02
  -1.6494909e-01   8.1553311e-01
  -5.3425878e-01   1.1293412e+00
   1.4044395e-01   2.3288396e-01
  -2.7362575e-01  -1.0869192e+00
  -2.1395278e-01  -1.5648450e+00
   6.2338683e-01   2.0303155e-01
   3.4453409e-01  -1.0845962e-01
   2.0771000e-01  -2.8594629e-01
  -1.5328504e-01  -6.9034056e-01
   3.3730270e-01  -2.7330203e-01
   8.5847443e-02  -8.1807275e-01
  -9.4918721e-02  -7.7543294e-01
   2.1315528e-01  -1.1170123e+00
   4.2244710e-01  -2.0656700e+00
   7.5549807e-01  -1.8638255e+00
   7.2852366e-01  -1.6032113e+00
   2.9013642e-01   2.1574294e-01
   4.7392211e-01  -1.8990427e+00
   4.0977506e-01  -3.3405934e+00
   6.5184866e-01  -2.6553417e+00
  -3.3574926e-01   3.3051317e-01
   8.4279832e-01  -2.8312118e+00
  -1.0901331e+00   8.9069765e-01
  -9.1821088e-01   2.0345549e+00
  -1.4151527e-02   1.1953201e+00
  -3.4930400e-02   2.2967876e-01
  -1.1132244e+00   5.6581485e-01
  -1.0685498e+00  -7.5717023e-03
  -9.0278006e-01   4.3447496e-01
   8.3657147e-01  -2.3788830e-01
   1.6110995e-01  -3.6663843e-01
  -1.0032796e-01  -7.1440432e-01
  -7.4848164e-01  -1.6016726e-01
  -8.9781329e-03  -6.6784795e-01
   3.0685460e-01  -8.6767069e-01
  -3.6158656e-02   1.9954661e-01
   3.8872532e-01  -9.8245333e-01
   1.0346511e-01  -8.9208865e-01
   7.8224615e-01  -1.8269646e-02
  -7.9895960e-01  -1.2153501e+00
  -9.5465450e-01  -4.9702006e-01
  -5.0822352e-01  -2.3541042e-01
   1.0206107e-01  -9.4599681e-03
   1.3775304e+00  -6.3520735e-01
   4.4618879e-01  -2.2751769e-01
  -4.3143989e-01  -3.6747503e-01
  -1.5914614e-01  -3.4027245e-01
  -1.0359361e+00  -8.8819108e-01
   1.9718487e-01  -6.0478412e-01
  -2.5283037e-02  -1.3659582e-01
  -4.5665156e-01  -2.7112663e-01
  -2.1566762e-01  -7.2044184e-01
  -9.2560362e-02  -5.9965298e-01
   3.9533427e-01  -1.0336904e-01
   7.2828659e-01   2.4888149e-01
   5.9470427e-01   1.0238254e-01
  -1.4309352e-01  -4.0121429e-01
   1.9807942e-01   2.2355271e-01
  -2.2151698e-01  -3.8713514e-01
  -1.7844942e-01   1.4145634e-01
  -5.5077202e-01  -6.4821624e-01
  -5.7764366e-02  -1.2006908e-01
  -2.1473978e-01  -2.4917674e-01
  -1.6273892e-01  -2.1271847e-01
   2.5784322e-02  -1.1507197e-01
   1.0202508e+00  -6.2734562e-01
   8.6771698e-01  -1.2568736e+00
  -3.2317927e-02  -1.4579412e+00
  -4.9545270e-01  -2.5720139e+00
  -2.1601465e-01   5.1099978e-01
   2.7359390e-01  -4.4830815e-01
   9.5908013e-02  -3.5803982e-01
   8.8248557e-02  -1.5913581e-01
  -1.1695958e-01  -1.4254875e-01
   5.3284213e-01  -5.8195234e-01
  -2.9891484e-01  -4.4544792e-01
   6.8653336e-02  -2.8873308e-01
  -3.6094132e-01  -1.0194829e-01
  -2.8237594e-01  -1.3051991e-01
   5.9504650e-01  -6.2912232e-01
  -3.7908610e-01  -3.9759352e-01
  -8.1733210e-01   3.7909749e-01
   2.2792555e+00  -6.2561084e-01
   5.2789600e-01   1.2427234e-01
  -1.7620201e+00  -3.9291339e-01
  -1.7643129e+00  -1.5616052e-01
   2.2850291e+00  -6.7052264e-01
   7.3232773e-02  -3.0209845e-01
   2.3311915e+00  -9.4899260e-01
  -7.5322360e-01  -4.9033090e-01
  -1.6645362e+00   1.6764225e-01
  -4.6260673e-01   2.3123999e-01
   3.2671919e-01  -1.0624876e-01
  -5.3594788e-01  -7.9004631e-01
  -6.3344430e-02  -1.1156046e+00
  -1.0414728e+00  -2.6682477e+00
  -1.2585822e+00  -2.3333979e+00
   9.8400597e-02  -1.1611479e+00
  -6.6010834e-01  -1.2805197e+00
  -2.9526782e-01  -2.0886393e+00
  -2.0567382e-01  -1.5920637e+00
   1.2868501e+00  -2.1742883e-01
  -1.3303032e+00   1.1535800e+00
   6.0821281e-01  -9.8949238e-01
   3.2244527e-01  -6.6328454e-01
  -7.5780189e-01   8.4952803e-01
   8.9450230e-01  -8.8613834e-01
   7.5906451e-01  -1.3520514e+00
   1.0783238e+00  -6.1187929e-01
   5.0141071e-01  -9.0408973e-02
  -2.8902182e-01  -1.0280741e+00
  -3.8913371e-01  -7.1253796e-01
  -4.9724542e-01  -1.1035217e-01
  -5.1854798e-01  -2.6839071e-01
  -4.4446693e-01  -4.0761958e-01
  -1.8757579e-01  -9.6557238e-01
  -2.8433397e-01  -1.1401501e+00
   4.6182791e-02  -1.1496387e+00
   1.6276754e-01  -7.7878376e-01
   8.2570100e-01  -7.0823934e-01
   4.7863458e-01  -1.0641154e+00
   8.0493100e-01  -9.0309878e-01
   2.9210872e-01  -1.1291888e+00
  -1.4351649e-01  -1.6954331e-01
  -6.6065194e-01  -8.5713505e-01
  -3.5538283e-01  -2.5678641e-01
  -5.2116026e-01  -5.0442842e-01
  -3.2730320e-02   1.5005877e-01
  -5.7736357e-02  -2.0696394e+00
  -6.2051910e-03   2.9381595e-01
   4.0232748e-01   4.6877738e-02
   6.2196563e-01  -1.7383166e+00
   5.5221674e-01  -1.8451172e+00
  -6.4362882e-02   4.4570743e-01
   2.1427798e-01  -1.6750921e+00
   4.2027044e-01   3.8192151e-01
  -1.4191367e-02   6.7292270e-01
  -3.5512065e-01  -2.3797701e+00
  -5.7379616e-02  -1.8527359e-01
  -1.7960881e-01  -5.8548792e-01
   8.4734174e-02  -3.7200827e-01
   3.9165190e-01  -1.3054853e+00
   4.3994039e-01  -1.0064875e+00
  -3.0293799e-01  -5.0950809e-01
  -3.0045052e-01  -2.3610268e-01
  -6.6048465e-01   2.0849165e-01
   5.8453511e-01  -1.8488556e+00
  -1.7854129e-01   4.2636513e-01
  -4.8794548e-01   3.9691758e-01
  -1.5353688e-02  -3.4218610e-01
   4.5282406e-01  -3.6524867e-01
  -2.8831934e-01  -2.3114224e-01
  -2.1616680e-01  -4.2825443e-01
  -2.1560396e-01  -6.7663635e-01
  -1.2523495e-02  -6.4528182e-01
   7.2277139e-01  -1.9215186e-03
   2.7341375e-01  -6.3430626e-01
  -3.4555137e-02  -5.0758926e-01
  -1.2597085e+00  -5.3944570e-01
   6.9511198e-02   2.1823344e-01
  -3.8664455e-01  -1.1413940e+00
  -5.2758174e-01  -1.0286086e+00
  -1.3028983e+00  -1.2494331e+00
  -8.9249348e-01  -1.0424995e+00
   7.7700845e-01  -1.6990305e+00
  -4.4084265e-01  -1.1948509e+00
   3.7980981e-01   6.2094144e-02
   1.4895074e+00  -6.4327093e-01
   9.2997938e-01  -1.3174278e+00
   1.4438269e+00  -1.2068280e+00
  -2.7947397e-01   8.9589191e-01
   5.4505411e-01   1.8172512e-01
  -4.6498758e-01   4.2598518e-02
  -9.6969941e-01  -4.4954646e-01
  -6.1229841e-01  -1.0350769e-01
  -5.2424358e-01  -5.6270923e-02
  -1.0295434e-01  -3.4880755e-01
   1.1950138e-01  -1.9407801e-01
  -3.9863053e-01  -4.7237164e-01
   1.8274845e-01  -5.8277523e-01
   5.4108433e-01  -3.0040653e-01
   2.2562015e-01  -4.6797153e-01
   4.0242320e-01  -1.5457257e+00
   6.2127343e-01  -1.2486236e+00
   3.3834986e-01  -9.0770898e-01
   9.6758948e-02  -1.5929946e+00
   1.6677855e-01  -4.9215392e-01
   4.9342514e-01  -4.0553344e-01
   2.3552859e-01  -3.2499265e-02
  -3.3639430e-01  -2.5651809e-01
  -2.2261377e-02   4.8203220e-01
  -8.2383800e-01  -1.7562562e-01
  -3.6724074e-01  -5.8629979e-01
  -7.1564473e-01  -2.5176670e-01
  -8.4286213e-01  -1.1322116e-01
  -1.6700983e-01  -3.4485976e-01
   2.6919484e-02  -8.3305634e-01
   3.6248555e-01  -1.2018757e+00
   1.1066391e-01  -1.6149617e+00
   8.9887323e-01  -1.1507925e+00
   9.8057667e-01  -1.3454229e+00
   2.9891137e-01  -5.6787018e-01
   1.1724698e-01  -7.7214790e-01
   2.3895182e-02   5.5390780e-01
   8.5205299e-01  -3.5526503e-01
   1.8185142e-02  -6.4069676e-01
   5.4058269e-01   1.0395336e-01
  -2.3248946e-01  -5.7935463e-01
   7.4690022e-01   4.5258622e-01
  -3.7618620e-01  -1.1142902e+00
  -3.9001918e-01  -8.3960679e-01
  -3.9311543e-01  -8.5970503e-01
  -2.8939159e-01  -5.0156358e-01
  -1.5121870e-02  -6.9410877e-01
  -2.3081155e-01  -1.4104257e+00
  -2.8805406e-01  -1.4799707e+00
  -3.8258525e-01  -1.2251734e+00
   1.1131557e-01  -3.2340474e-01
   4.7879329e-01  -1.9388286e-01
   8.8386019e-01   3.6044404e-02
   7.8165643e-01   5.2876768e-01
   6.2433226e-01   4.2124194e-01
   6.4760813e-01  -3.0851592e-01
  -6.2019166e-01   1.7079699e-01
  -8.7394270e-02  -5.2826190e-01
  -2.8350028e-01  -7.0020777e-01
  -2.3566377e-01  -9.9670392e-01
  -4.6963277e-01  -6.8941535e-01
  -1.0307686e-01  -9.3925709e-01
  -5.3779903e-01  -8.2078542e-01
  -8.0387740e-01  -3.6851943e-01
  -3.8642981e-01  -7.5486050e-01
  -2.9536636e-01  -1.1124318e+00
  -5.1812127e-01  -1.4500022e+00
   3.1285498e-01   2.8484039e-01
   4.7686761e-01   2.7489617e-01
  -4.7106014e-02  -7.3401433e-01
   4.8741430e-01  -1.0329223e+00
  -3.5560084e-01  -4.8167158e-02
  -5.7560680e-01  -7.3952062e-01
   1.5992654e-01  -2.1278553e-01
   3.5473785e-01   2.6363899e-02
  -2.3497520e-01   6.8083175e-01
  -8.1729382e-01   3.8236979e-01
  -9.3635612e-01   5.4525684e-01
  -1.3002301e-01  -1.1539307e+00
   2.5975638e-01   1.0186221e+00
   5.7074147e-01  -7.1283499e-01
   3.6138012e-01  -3.0253600e+00
   9.9316593e-02  -1.9861723e+00
  -7.5350916e-02  -2.6218534e+00
   2.7347540e-01  -2.5447414e+00
   9.5444715e-02  -1.6727155e+00
   5.3388439e-01  -8.0739241e-01
  -6.1875090e-01  -1.6155438e-01
  -1.7201419e-02  -8.3574359e-01
  -6.8524620e-01  -1.9108497e-01
  -8.2680275e-01  -8.1698040e-01
   7.3164217e-01   2.6997872e-01
   9.2025630e-01  -1.3209833e-01
  -6.9011521e-01  -1.4904794e+00
   7.2863711e-01  -9.7383896e-01
   6.6538234e-01  -1.1310619e+00
   9.1162277e-01  -5.4598321e-01
   3.9672061e-01  -8.1930513e-01
  -9.4078535e-01  -1.6787635e+00
  -1.3820494e+00  -1.3857726e+00
   8.0668995e-01  -7.4169116e-01
  -4.6767231e-01   5.3147165e-01
  -2.1179492e-01   1.1899715e+00
   5.9228580e-02  -9.9094843e-01
  -2.4175256e-01   1.0986045e-01
  -1.8024320e-01  -9.3248848e-01
  -2.4090126e-01  -6.5048532e-01
   1.4152410e-01  -9.4168370e-01
   1.1548782e-01  -1.2959482e+00
   1.1979349e-01  -8.0818914e-01
   1.3643116e-01  -8.3488509e-01
   1.4363638e-01  -9.7987128e-01
   6.2626271e-01  -3.9643681e-01
  -9.4152082e-02  -5.5922859e-01
   3.6128362e-01  -1.7639687e-01
   2.0263808e-01   2.8552810e-01
   5.9856270e-01  -3.9852997e-01
   8.4646069e-01   5.0189630e-01
  -1.9115610e-01  -1.2367877e+00
  -6.6479964e-01  -1.6258940e+00
   2.9934758e-01  -1.2128103e+00
  -4.8017785e-01  -1.1724800e+00
  -3.6885841e-01  -5.2263495e-01
  -5.0914860e-01  -1.0343493e+00
  -5.2947692e-01  -7.7135164e-01
  -2.7144173e-01  -6.1795892e-01
  -5.9497639e-02  -5.8957815e-01
   2.7323770e-01  -5.4039020e-01
  -3.0658795e-01  -5.9705876e-01
   9.7396191e-02  -8.4222436e-01
   5.5863344e-02  -6.7274488e-02
   7.8665396e-02  -4.1731806e-01
  -3.3809509e-01  -7.1415579e-01
   1.7275178e-01  -9.0168607e-01
   2.1703290e-01  -6.3703712e-01
   1.5223493e-01  -8.0945696e-01
   6.9209957e-01   4.0074621e-01
  -2.3418249e-01   6.7346871e-01
  -1.2298596e+00   1.8108371e-01
  -7.7488004e-01   5.7881448e-01
   4.6628496e-01  -7.3621272e-01
   9.8927651e-01  -5.8750574e-01
   9.1374557e-01  -5.0398752e-01
  -6.2803776e-01   2.6977576e-01
  -1.1831069e+00  -3.8576665e-01
  -1.1673167e+00  -3.5302634e-01
   1.1018329e+00  -1.1288997e+00
   7.3197822e-01  -7.8565820e-01
   3.6881030e-01  -9.6425039e-01
   4.1127260e-01  -7.3469826e-01
  -6.8242616e-02   1.3886141e+00
  -1.1102312e-01   2.9494610e-01
  -1.0711326e+00   1.7542026e+00
  -9.9047385e-01  -6.5094331e-01
  -6.1970030e-01   1.5383955e+00
   6.3780403e-01   5.5966292e-01
   3.6738695e-02  -5.6589646e-01
   2.2820389e-01   2.6280421e-01
   2.3220852e-02  -6.7698017e-01
  -2.4303262e-01  -9.7842736e-01
   1.8910422e-01  -1.0392615e+00
   3.8605249e-01  -1.0830768e+00
  -5.4166134e-03  -9.3476103e-01
   5.0719181e-01  -1.4910028e+00
   8.5023851e-01  -1.2564451e+00
   2.5046719e-01  -2.0769825e+00
  -5.3409414e-01  -4.9835345e-01
  -7.9949188e-01  -6.4866190e-01
   3.5976041e-01  -1.3451824e+00
   3.5952986e-01  -7.5831098e-01
  -2.9533403e-01  -1.2053840e+00
  -2.4947019e-01  -4.9305886e-01
   4.9210046e-01  -9.2679973e-01
   1.3943873e-01  -8.9164228e-01
   6.0655377e-01  -1.1606301e+00
   5.9539486e-01  -1.2660983e+00
  -6.7438784e-01   1.6567088e-01
  -4.9004602e-02   7.1694616e-01
  -8.9982158e-01   1.0877692e+00
  -2.6693123e-01   6.6172719e-01
  -4.3662114e-01   7.1901638e-01
  -8.1211206e-01   1.0387602e+00
  -6.3685033e-02  -2.1955192e-01
   5.5872858e-01  -2.9968294e-01
  -1.0651909e+00  -2.7447388e-01
   5.3174407e-01  -1.1508845e+00
   5.3598821e-01  -9.2657687e-01
  -1.7470029e-01  -1.7706040e-01
   7.3784819e-01  -1.5484637e+00
   3.5113801e-01  -1.1525661e+00
   6.7345018e-01  -1.6424586e+00
   3.7916959e-01  -1.3774207e+00
   6.3852494e-02  -8.2444561e-01
   3.4394682e-01  -8.7830819e-01
   7.1779312e-02  -5.8840228e-01
   3.4192756e-01   2.9539560e-01
   8.0423739e-01  -9.9251016e-01
  -6.8978055e-01  -1.5738022e-01
   1.2393901e-01  -3.7590934e-01
  -4.5825467e-01  -2.3178520e-01
  -9.6310539e-01  -1.0835308e-02
   1.7328730e-02  -4.1299473e-01
  -3.4151060e-02  -2.3110231e-01
   3.7828036e-01  -6.3671836e-02
   1.0449124e+00  -2.5409123e+00
   4.7416016e-01  -2.5783352e+00
   8.5951223e-01  -2.1874218e+00
   4.4313822e-02  -1.6887559e+00
  -2.1415292e-02  -1.3229091e+00
   4.0745828e-01   1.5490746e+00
  -6.3329590e-01  -5.1825507e-01
  -1.3949937e-01   1.4420381e+00
  -1.3398331e-01   8.4167928e-01
  -3.8983643e-01   4.1649334e-01
  -5.9600454e-01   2.8229158e-01
   2.0057134e-01  -6.9986541e-01
   1.3720638e-01   1.5891248e+00
  -4.6072370e-01   6.8257692e-01
  -4.8635087e-01  -2.8012190e-01
  -3.0702515e-01   8.8483994e-01
   1.1985131e-01  -8.6743283e-01
  -2.1938021e-01  -3.9676219e-01
   5.8493790e-01  -1.0095366e+00
  -4.2312087e-01  -6.4295394e-01
  -2.5771478e-01   1.0697586e+00
  -3.6312096e-01   4.3856884e-01
   1.5499542e-01  -2.3721818e-02
   4.1615292e-01  -8.8072861e-01
   6.9126390e-02  -1.9452087e-01
   6.2678255e-01  -1.5258702e-02
   6.3033249e-01  -5.8565607e-01
   1.0005970e+00  -3.4351965e-01
   2.3075858e-01  -7.5030931e-02
  -1.3296692e+00  -1.1062349e-01
  -1.2405285e+00   6.3946012e-01
  -1.0099423e+00  -6.1010501e-01
  -8.2484948e-01  -6.5695785e-01
  -1.3910040e+00  -9.9475839e-01
   5.4943085e-01  -3.7393098e-01
   8.8552786e-01  -3.5737218e-01
   6.3275619e-01  -6.0076527e-02
  -1.5761757e-01  -1.1916308e-01
  -4.9662785e-01  -3.7495501e-01
   8.3169409e-01  -5.8615481e-01
   1.3090843e+00  -1.9418063e-01
   1.6199348e+00  -4.1791754e-01
   1.6784108e+00  -5.5046072e-01
  -1.2634239e+00  -6.4210248e-01
  -1.4734461e+00  -7.0975539e-01
   9.6033121e-01   7.4135843e-02
  -1.8502589e+00  -9.1717317e-01
  -6.3406162e-01  -1.0982028e+00
  -1.0355947e+00  -1.6607460e+00
  -9.6133651e-01  -2.6172479e-01
  -3.2544743e-01  -2.5147720e-01
  -4.0419146e-01  -2.3778767e-01
   7.9130175e-01   4.6639258e-01
  -1.2412228e+00   1.4113560e-01
  -3.5211874e-02  -2.4595548e-01
   6.2233587e-01  -9.3218765e-01
   5.8407135e-01  -1.1734788e+00
   4.4325778e-01  -9.7244725e-01
   1.0080425e+00  -1.2840140e+00
   7.2051171e-01  -9.9999120e-01
   2.2911473e-01  -8.5145364e-01
   2.3843077e-01  -1.2056640e+00
  -9.3453054e-01  -1.7874695e+00
   2.7374608e-01  -1.5815775e+00
   6.2574636e-01  -1.6584810e-01
   8.0396829e-01  -1.6310571e-02
   3.3619871e-01   3.2524770e-01
   6.3626600e-01   4.4063572e-01
  -5.4796799e-01  -2.1823753e+00
  -3.7375634e-01  -9.8791798e-01
  -1.6946375e-01  -9.1297965e-01
   5.7978616e-01  -4.8635545e-01
  -2.7788204e-01  -1.0133939e+00
  -8.2745790e-01  -1.8252201e+00
   8.0464650e-01   4.2606966e-02
  -9.2929953e-01  -2.0492901e+00
  -6.6340745e-01   3.0419843e-01
  -9.0814156e-01   3.3982261e-01
  -7.2456316e-01  -2.4604389e-01
  -2.8854233e-01  -2.3377236e-01
   2.1156381e+00  -4.5731182e-01
  -9.1470959e-02   1.4785962e-01
   1.6124946e+00   1.0134850e+00
   1.1824078e-01  -2.7232049e-01
  -4.7417774e-01  -7.7043866e-01
  -5.0268463e-01  -5.1548551e-01
   1.7891876e-03  -1.4966026e+00
  -1.9517487e-01  -1.0757567e+00
  -3.8871399e-01  -8.8383891e-01
  -3.8073463e-01  -7.3476942e-01
  -1.4245123e-01   1.6283659e-02
  -4.9475118e-02  -2.0047197e-01
   2.0871737e-01   1.9584907e-01
  -1.3090971e-01  -4.9302331e-01
   6.2557179e-01  -2.3805912e-01
   2.4068764e-01  -8.8472232e-01
  -4.3280607e-01  -1.2260961e+00
  -5.0811857e-01  -8.3052696e-01
  -1.7561451e-01  -8.8022090e-01
   3.2614342e-01  -8.3826727e-01
   3.2970072e-01  -1.6743656e+00
   5.2106993e-02  -1.0136818e+00
   4.2589590e-01  -1.6662060e+00
  -4.0983306e-01  -2.2860365e+00
   8.4034809e-02  -2.2464151e+00
  -3.9285876e-01  -2.0750125e+00
  -6.9466090e-01  -1.2295075e+00
   6.3602672e-01  -7.3463797e-02
  -2.9564144e-01   6.7335516e-01
  -1.0765032e-02  -3.7630659e-01
   6.7793737e-01  -6.4196548e-01
   2.4462219e-01  -3.0874048e-01
   5.1967109e-02  -2.6104853e-01
   4.5262927e-01  -1.3373072e-01
   1.1073727e-01  -1.0297930e+00
  -4.5419554e-01  -7.8297697e-01
  -3.3492870e-01  -6.1572128e-01
  -7.4138889e-01  -7.3205577e-01
   2.4581221e-01  -2.5545946e-01
   2.3557085e-03  -5.0436892e-01
   1.5073418e-01  -4.4403217e-01
  -5.5980010e-01  -4.2963976e-01
  -5.0732850e-01  -1.2327634e-01
   1.4735424e+00  -9.4895239e-01
   6.6765540e-01  -1.3042998e-01
  -9.8476971e-01  -7.3612594e-01
  -1.0740091e+00  -6.5709712e-01
  -6.2938822e-01  -5.7807694e-01
   6.5588527e-02  -4.2192962e-01
   5.8923731e-01   4.1077572e-01
   7.4811536e-01   5.2369181e-02
   8.8857216e-01  -1.1693120e+00
   4.7201713e-01   1.1904326e+00
   6.6899203e-01  -1.0006623e+00
   2.4823498e-01   1.1552829e+00
   9.2259540e-01   1.2929069e+00
   5.7917923e-01   8.9212179e-01
  -4.9498013e-01  -1.2336023e+00
  -5.5364350e-01   5.2001974e-01
  -4.1998051e-01  -1.2082244e+00
  -5.9076616e-01   1.7905601e-01
   6.1253552e-02  -7.5767285e-01
   8.5314092e-01  -5.3264494e-01
   3.3074526e-01  -3.7692904e-01
  -9.9909836e-01  -1.3881662e+00
  -1.0776898e+00  -1.3881090e+00
   1.2216024e+00  -9.6444748e-01
   8.0466300e-03  -2.9915981e-01
  -6.0837226e-01  -3.5176807e-01
  -5.3627231e-01  -2.2635623e-01
  -2.6873005e-01  -8.1760743e-01
   8.9299972e-02  -9.5053488e-01
  -3.6139592e-01  -8.5868408e-01
  -3.1596066e-01  -8.7518167e-01
   3.5404839e-01  -6.6049176e-01
   3.7118530e-01  -6.6691521e-01
  -4.0421904e-01  -2.8370235e-01
   4.5076760e-01  -5.0124157e-01
   4.6848435e-01  -9.4401496e-01
   9.3877606e-01  -1.9690483e+00
   9.0780751e-01  -1.0059616e+00
   6.3595049e-01  -1.3845963e+00
   5.6762439e-01  -8.7102098e-01
  -2.2424540e-02  -1.2765357e+00
  -2.3759199e-01  -8.9429560e-01
   3.4421353e-01  -1.0542454e+00
  -2.1689572e-01  -1.7198059e+00
  -7.7937521e-01  -1.4012930e+00
  -7.8919986e-01  -2.3461584e+00
  -9.2872638e-02  -2.6604176e+00
  -6.8765294e-01  -6.0981925e-01
  -4.3174939e-01  -5.0333010e-01
  -1.2041928e-01   4.1459086e-01
  -4.8467478e-01   2.5067154e-01
  -7.0063495e-01  -3.2176853e-01
   1.2834330e-01  -1.1777877e+00
   8.8837019e-02  -8.4088815e-01
   1.4645354e-01  -4.7465811e-01
  -6.1993600e-01  -3.7880169e-01
   4.4712176e-01  -4.5785623e-01
  -5.5748380e-01  -2.0957631e-01
  -8.2995616e-01  -3.3591006e-01
   1.9317949e-01  -6.1279011e-01
   7.8217664e-01  -1.5945511e+00
   7.3586289e-01  -1.1578276e+00
   9.8158633e-01  -1.1785863e+00
   3.7285239e-01  -1.2005982e+00
   6.3034733e-01  -5.5952783e-01
  -5.7300924e-01  -7.4674309e-01
  -1.2276694e+00  -3.4046365e-01
   1.9288885e-03  -5.7149735e-01
  -5.7546739e-03  -2.8044187e+00
   6.0298377e-01  -3.5294702e+00
  -2.0072411e-01   1.7145133e+00
   3.4891646e-03  -3.2871156e+00
   1.2439667e-01  -4.5485923e+00
  -3.3844245e-01  -4.4971084e+00
  -1.2811151e-01  -4.7339708e+00
   7.0236441e-01  -5.0228921e+00
   5.1244985e-02  -3.8087834e+00
  -1.2797675e+00   8.6112121e-01
  -5.1195502e-01   1.7460034e+00
   9.8027622e-01  -5.5617819e+00
  -1.3628688e+00  -4.6026018e-01
  -4.4682928e-01  -7.6618234e-01
  -4.0125897e-01  -5.3548303e-01
  -4.0282485e-03  -6.6704139e-01
  -1.6400993e-01  -6.7508295e-01
   2.5801354e-01  -2.6425673e-01
  -7.5514984e-01  -1.4752316e+00
   1.3007307e+00   9.5325087e-01
  -4.5639749e-01  -2.3090705e-01
  -6.6964491e-02  -7.4953646e-01
  -7.7543177e-01   3.0728659e-01
   1.7946966e+00  -1.4241116e+00
  -2.6847297e-01   9.5034124e-01
   1.6695118e+00   7.6197390e-01
  -3.2154082e-01   1.2064102e-01
  -2.6445785e-01  -6.3302959e-01
  -4.3390415e-01  -4.0277504e-01
  -3.4042509e-01  -1.0275274e-01
   3.1522338e-01   5.3629963e-02
   8.9529091e-02  -4.3260249e-01
  -1.3730238e-01  -1.8509808e+00
   1.7970054e-01  -9.7754905e-01
   8.6200284e-02  -1.2084446e+00
  -1.0080682e-01  -5.0291162e-01
  -1.5892925e-01  -8.2098185e-01
   2.6922324e-01  -3.9461227e-01
   1.2928382e-01  -1.2999915e+00
   3.6666519e-01  -9.7770072e-01
  -2.5622208e-01  -1.1232237e+00
  -8.8724863e-01   8.7195594e-02
   9.6647516e-02  -1.4466639e+00
   6.0220686e-01   1.4572810e-01
   1.6288630e-01  -1.1840661e+00
   1.2388538e-01  -8.8427285e-01
   8.0906368e-01   6.0901285e-01
  -2.3250423e-01  -1.4868165e-01
   5.0733868e-01  -5.7893619e-01
  -3.1618118e-01  -1.2582167e+00
  -1.4509636e-01  -1.6048637e+00
  -3.6565445e-01  -1.3373765e+00
   7.3153541e-01  -1.9695946e+00
  -6.6334570e-01   7.3124422e-01
   9.4353069e-01   3.6849639e-01
   1.9070127e-01  -1.1473997e+00
  -1.3015432e+00   1.2792374e+00
  -3.9488546e-01  -5.3625709e-01
  -8.6346732e-01  -6.4072750e-01
   2.5072910e-01  -2.9465756e-01
  -1.0000160e-01  -7.2570950e-01
   9.3260690e-02  -7.0696182e-01
  -5.7798224e-01  -4.5804319e-01
   1.3267035e+00  -1.5929865e+00
   7.3104501e-01  -2.4802869e-01
  -1.0266090e+00  -3.6184407e-01
  -1.1180566e+00  -4.2619631e-01
  -6.3967792e-01  -3.0509547e-01
   6.6080070e-02  -3.8235156e-01
   7.9420010e-01   1.9742370e-01
   8.5852672e-01  -2.4737942e-01
   6.0013498e-01  -1.5708439e+00
  -2.1704451e-01   6.9993343e-01
  -1.2123435e+00   9.5408011e-01
  -4.9758164e-01   6.1917146e-01
   4.3716588e-02   1.1139508e+00
  -1.0944367e-01   1.4435741e+00
  -3.3470589e-01  -4.1201264e-01
   3.9254562e-01  -7.2296273e-03
   2.8288486e-01  -4.9663526e-01
  -1.3403753e+00  -5.2677804e-01
   4.2220257e-01  -8.8062890e-01
   3.6647951e-01  -8.6309872e-01
   4.3604633e-01  -1.2645464e+00
   6.6486940e-01  -1.3101173e+00
   2.6717950e-01  -8.0163402e-01
   5.5436146e-01  -1.4275253e+00
   2.8120868e-01  -1.0941281e+00
  -8.2463136e-01   5.1619229e-01
  -9.1538240e-01   2.6462174e-01
  -1.6307174e-01  -1.0535995e+00
  -1.9744445e-01   2.5434661e-01
  -1.9791141e-01  -7.5705100e-01
   4.3634482e-01  -1.3692566e-01
   2.2967706e-01  -1.0290795e-01
   2.6265456e-01  -6.2451572e-01
  -1.7522609e-01  -1.3413767e-01
   9.9762686e-02  -5.9543129e-01
   2.7437749e-01  -7.3172151e-01
  -3.5601984e-02  -4.7291493e-01
   4.6425268e-01  -7.7619408e-01
   6.6668284e-01  -1.1159795e+00
   7.5517292e-02  -7.1830429e-01
   5.0169270e-01   7.0965071e-01
  -2.3575815e-01  -5.6188244e-01
  -5.4965302e-01  -1.6190544e-01
   1.5153904e-01  -9.3618691e-02
  -1.2150278e-01  -6.6264789e-01
  -1.0699188e-01  -8.4270205e-01
  -1.6425111e-01  -7.6248826e-01
   3.8829752e-02  -2.0730909e-01
  -1.0295882e-01  -4.0872304e-01
   2.2390125e-01   2.4282520e-01
   1.1143937e-01  -3.6320831e-01
   2.5371366e-01  -2.6304406e-01
   1.9184523e-01  -7.8307370e-01
   3.9812716e-02  -7.1690731e-01
   2.1302603e-01  -4.0103211e-01
  -1.0666347e-01  -3.4498703e-01
   4.8067738e-01  -1.1654028e+00
  -8.7091583e-01  -6.4721368e-01
   8.0686064e-02   5.5714808e-01
   8.7914710e-02  -1.6704849e+00
   2.2555117e-01  -1.2528570e+00
   2.4410246e-01  -1.3791695e+00
   6.2638391e-01  -9.7873428e-01
   1.3614707e-01  -1.0820604e+00
   5.2145186e-03  -7.7959142e-02
  -9.2189267e-01  -3.7261132e-02
  -4.3188928e-01  -7.5149053e-01
   3.8962521e-01  -3.5615062e-01
   1.9361163e-01  -1.1450018e+00
  -8.8457347e-04  -8.7612050e-01
  -1.0173138e-01  -1.0543593e+00
   2.0999317e-03  -1.5305151e+00
  -2.0533746e-01  -6.2160285e-01
  -2.6921718e-01  -9.8179563e-01
  -8.1661838e-03  -1.2971555e+00
   7.8774614e-01  -7.7570691e-01
   3.8630434e-01  -8.6815853e-01
  -1.9634624e-01  -6.0273622e-02
  -9.5547589e-01   2.4352109e-01
  -6.7224092e-01   4.8757170e-01
  -3.0351959e-01   5.2746989e-02
   1.8902009e-02  -3.9974828e-01
   1.9370716e-01  -1.5320293e-01
  -6.8577363e-01  -6.3659400e-01
  -1.8345356e-01  -1.1726901e+00
   2.5552386e-01  -1.1066861e+00
   3.6339821e-01  -1.1971265e+00
   1.3879764e+00  -8.0268701e-01
  -9.5676324e-01  -8.5168750e-01
   5.5352377e-01  -4.2110966e-01
  -5.3417525e-01  -9.8474726e-01
   5.4066648e-01  -1.2377180e+00
   1.2321696e+00   3.5836086e-01
   1.1288856e+00   6.5745860e-01
   8.2974320e-01   5.7301004e-01
   5.9088089e-01  -3.2776964e-01
   6.2788220e-01   8.9771690e-02
   9.5079815e-01  -1.7053358e-01
   7.0262592e-01  -7.0771738e-02
  -2.2324505e+00  -1.1811752e+00
   1.5748723e-01  -9.7661489e-01
   6.4633707e-02  -1.1432447e+00
   1.0777070e-01  -8.4373645e-01
  -3.1768969e-01  -9.4879340e-01
  -4.0191313e-01  -4.7289954e-01
  -5.0915633e-01  -4.7644984e-01
  -1.6336423e+00  -1.2029560e+00
  -1.2980252e+00  -5.6888850e-01
  -1.2675143e-01  -7.2479603e-01
   1.8243622e-01  -6.7078531e-01
  -7.8664708e-02  -4.1379056e-01
   7.8359525e-01  -6.1897492e-01
   9.4233308e-01  -5.6683621e-01
   1.3568031e-01   1.9098056e-01
   1.5501205e-01  -6.5706073e-02
  -6.5477663e-01  -1.5394677e-01
   1.2883412e-01   1.2420000e-01
  -1.6104830e-01  -2.7563286e-01
  -1.2434540e+00  -1.2670069e+00
  -6.3195941e-02  -4.6402600e-02
  -5.0365160e-01  -4.0414160e-01
   8.9666247e-01  -1.6058385e-01
   2.8976052e-01   4.4471831e-01
   8.9145776e-01  -2.5441314e-01
  -1.4239487e+00   8.2670339e-02
   5.1125550e-01  -9.8253889e-01
  -1.0727926e-01  -7.3991458e-01
  -5.9228459e-01  -3.3548049e-01
   3.5322174e-01   5.8423842e-02
   3.5831609e-01  -1.2928812e+00
   8.8162958e-03  -1.7077096e+00
  -6.8232621e-01  -5.1159450e-01
   3.7803961e-01   1.2669649e-01
   7.4505347e-01   2.1577264e-01
   2.9930659e-01  -1.8988113e-01
   6.1055333e-01  -9.7288395e-02
   1.5580335e-01   1.8144464e-01
   4.0918703e-01   5.1245582e-02
  -4.6905839e-01  -3.3252139e-01
   1.3095821e+00   1.6167887e-02
   5.7236487e-01  -3.2182252e-03
   5.6208219e-01   9.2547465e-01
  -9.2684098e-01  -1.2709116e+00
  -8.2242268e-01  -1.4217128e+00
  -7.7350040e-01  -1.7149567e+00
  -9.4275079e-01  -2.0256858e+00
   2.4186993e-01   6.5258683e-01
  -1.3492692e+00  -2.2142965e+00
  -2.5992479e-02  -8.5475350e-01
  -3.8845820e-01   8.6897367e-02
   1.4662275e-01  -1.1096559e+00
  -2.8303951e-01  -5.5399733e-01
   4.7696188e-02  -1.6883320e+00
   2.5361225e-02  -1.3002579e+00
   5.9595950e-01  -8.0648634e-01
  -1.3039520e-01  -1.4444450e+00
   1.2245723e-02  -8.0033176e-01
  -5.6718755e-01  -3.1755736e-01
  -6.3901375e-01  -2.4958349e-02
  -4.0119906e-01  -1.7158563e+00
  -3.5433424e-01  -1.8099071e+00
   3.5207569e-01  -1.1431739e-01
   9.4706795e-01  -5.9177402e-01
   7.7631571e-01  -1.1686395e+00
  -4.8375824e-01  -6.1597212e-01
  -7.6603253e-01  -8.3820246e-01
  -4.5195307e-01  -1.1195558e+00
   1.7873253e-01  -1.1459193e+00
  -1.0857883e-01  -4.9783107e-01
   3.6103725e-01  -1.0382927e+00
   5.9238889e-01  -1.3485956e+00
   5.6443925e-01  -1.7939342e+00
  -7.6877740e-01  -5.9220712e-01
  -6.6184767e-01   3.2810019e-01
  -3.2823934e-01  -1.2860264e-01
   6.0287208e-01  -1.0193669e+00
  -4.0792827e-01   1.2197958e-01
  -1.6536047e+00  -8.2017498e-01
  -7.0362417e-01  -1.0251918e+00
  -9.4908430e-01  -1.0555247e+00
  -4.8595977e-01  -5.0150041e-01
  -8.6533616e-01   7.1997602e-02
  -2.6673743e-01  -4.2135535e-02
   2.5207314e+00  -1.4175459e+00
   2.5825295e+00  -1.3701927e+00
  -6.4829221e-01  -7.3588165e-01
   2.0332984e+00  -1.6435529e+00
   5.7998463e-01   2.5260976e-01
   6.8932517e-01   9.4859081e-01
  -2.7376746e+00  -9.0416012e-01
   1.1475599e-03  -5.2162336e-01
   2.3932612e-01   2.8911165e-01
   7.0347751e-03  -7.5867693e-01
  -8.6333725e-02  -9.3447068e-01
   8.4873109e-01   5.2447989e-02
   1.7098471e-01  -5.6929873e-01
   6.2009093e-02  -1.5419313e-01
   2.2546517e-01  -5.0808360e-01
  -5.1208822e-01   6.0512531e-01
  -4.2594674e-01   5.3624892e-01
  -8.3051829e-01   4.1844375e-01
   5.5187976e-01   4.6979980e-01
   1.1253801e+00  -1.2678291e+00
   9.6416740e-01  -1.0587486e+00
  -3.1805772e-01  -3.7167386e-01
  -1.4961900e-01   3.1605053e-01
   4.1235049e-01  -3.0612443e-02
   1.6158794e-03   6.9099706e-03
   3.9372041e-01   3.8433202e-01
   9.6717587e-03  -1.0835790e+00
  -8.7820022e-01  -1.4317035e+00
  -3.4435566e-01  -1.1996101e+00
  -6.4152712e-01  -2.2518403e-02
   3.9966859e-01  -2.6744801e-01
   8.3912193e-01  -7.8515022e-01
   5.7455094e-01  -1.1501741e+00
  -5.7775920e-01  -5.7147441e-01
  -8.3939080e-01  -8.1451915e-01
  -5.3242859e-01  -1.1069500e+00
  -3.2853632e-03  -1.0995981e+00
  -9.0259093e-02  -6.0533767e-01
   1.4203680e-01  -1.1294629e+00
   4.4101675e-01  -1.3901455e+00
   2.8825516e-01  -1.7500418e+00
  -6.2095373e-01  -2.1098510e+00
  -9.2352379e-01  -1.8671245e+00
   1.7358258e-01   7.4581846e-01
   3.7406464e-02  -2.9616412e-01
   5.7001663e-01  -7.7828468e-01
   2.5400294e-01  -2.7205837e-01
   1.1288529e-01  -1.6305517e-01
   5.3105677e-01  -2.1738302e-01
   1.5829903e-01  -1.6721352e-01
   3.7159431e-01  -1.0379635e+00
  -1.0099535e-01  -1.0679886e+00
  -5.6337114e-01  -5.7282739e-01
  -1.5462103e+00   1.1032811e+00
  -1.2222837e+00   6.3773476e-01
  -7.6143563e-01  -2.8425088e-01
   1.2126665e+00  -7.5035832e-01
   6.7004902e-01  -4.8893267e-01
   1.7952021e-01  -5.1042284e-01
  -3.2814487e-02  -6.3285870e-01
  -5.2918666e-01   5.3640778e-01
   1.4481700e+00  -5.5422623e-01
   4.1844824e-01  -6.5435997e-01
  -4.7323478e-01  -2.7694551e-01
   6.3631153e-01  -7.1305926e-01
   6.3517304e-01  -5.6625471e-01
   1.5863944e+00  -1.6147573e-02
  -3.7956699e-01   1.8012049e+00
   3.2415958e-01   1.6107245e+00
  -3.9141360e-01  -1.7513737e+00
  -8.0942884e-01   1.2171703e+00
  -2.5985313e-01  -1.9108323e+00
  -2.5072654e-02  -1.3971098e+00
   8.1953958e-02  -1.1668590e+00
   7.1128260e-01  -5.7322641e-01
   2.8869378e-01  -3.9470684e-01
  -7.8843087e-01  -1.9234071e+00
  -9.7389124e-01  -1.5511279e+00
  -2.5610711e-01  -1.2215549e+00
  -1.0179696e-03  -1.2885590e+00
  -3.7220501e-01  -2.5939467e-01
  -1.9548690e-01   1.6371730e+00
  -1.5724212e-01   1.0802394e+00
   1.4394469e-01  -9.3930021e-01
   2.4128672e-01  -1.1276103e+00
   1.6086539e-01  -1.5467434e+00
   1.6261523e-01  -1.5529102e+00
   4.6739941e-01  -1.0926484e+00
   4.6100405e-01  -9.3104048e-01
  -4.5590863e-01   2.6510966e-01
  -1.9914775e-01  -1.2681081e+00
  -6.8903965e-01  -4.6712037e-01
  -6.0786279e-01  -3.7344814e-01
  -5.3058445e-01  -3.5437961e-01
  -9.4603750e-01  -3.5525619e-01
   4.5139276e-01   6.4780273e-01
   9.6179764e-01  -1.3374160e+00
  -9.3443454e-02  -5.4843705e-01
  -2.8182556e-01  -3.2096978e-01
   2.4059243e-01  -4.3314821e-01
   3.3282343e-01  -8.8233040e-01
  -7.7414467e-02  -5.2708642e-01
   2.9288101e-01  -4.8883354e-01
   9.4672059e-01  -4.0862428e-01
  -8.5868429e-01  -3.6126111e-01
  -1.0837536e-02  -1.2218780e+00
   4.6395219e-04  -9.1964612e-01
   1.7964416e-01  -3.2437458e-01
  -5.2613925e-01  -8.9632242e-02
   4.2398913e-01  -3.9435582e-01
  -4.6332096e-01   5.2352898e-02
  -9.5928826e-01  -1.8024665e-01
  -1.9259311e-02  -7.6602469e-01
   1.6130814e+00  -1.5549123e+00
   7.0678464e-01  -1.1136657e+00
   8.4551465e-01  -1.2040330e+00
   4.0077017e-01  -1.0681497e+00
   5.5995247e-01  -6.4110238e-01
  -6.2297834e-01  -6.0134776e-01
  -1.2416179e+00  -2.3532785e-01
  -2.8074691e-02  -3.1946385e-01
  -5.8010056e-01  -1.1189746e+00
  -1.0837252e+00  -1.9612281e-01
  -6.6809212e-01  -2.5434263e-01
  -4.4516885e-01  -1.4900017e-01
   7.5010858e-01   5.8130035e-01
  -1.3206611e+00   1.6581632e-01
  -1.1292924e-01  -2.0817165e-01
  -6.4102183e-02  -8.1716231e-01
   5.2069251e-01  -1.1230825e+00
   9.0472308e-01  -9.9703131e-01
   4.1312433e-01  -9.4210555e-01
   9.2922249e-01  -1.2537558e+00
   3.3890562e-01  -8.2637784e-01
   4.1590593e-02  -6.3107724e-01
   2.8622035e-01  -6.5930729e-01
   9.0191767e-02  -1.2186525e+00
   8.0140687e-01  -4.8137580e-01
   4.9118893e-01  -7.9683360e-01
   5.5362371e-01  -1.7112398e-02
   7.9988289e-01  -3.4305811e-01
   3.1270380e-01   4.4188049e-03
  -6.4834359e-01  -2.3512728e-01
   1.0507926e+00  -1.5852241e+00
  -2.0474896e-01  -1.0423151e+00
  -4.2999190e-01  -7.7527024e-01
   2.8726027e-01  -4.5969794e-01
  -1.4044012e-01  -2.0917687e-01
  -1.6524044e+00  -1.3864291e-01
  -1.1530936e+00  -4.0068753e-01
  -7.6333784e-01  -5.0676942e-01
   6.9550126e-01   3.3578276e-01
   2.3378587e-02   1.0840490e+00
   2.5738510e-01   1.6480941e+00
   2.4010742e-01   6.2324367e-01
   4.0636394e-01   1.2932261e+00
   7.0603644e-01   9.0661221e-01
  -1.8379776e+00  -6.6977168e-01
  -1.6750473e-01  -1.7594908e+00
   1.2861770e-01  -1.3253759e+00
  -1.8077140e-01  -1.8848114e+00
   3.3605808e-01  -1.6901938e+00
   3.2779233e-01  -7.1831686e-01
   4.0095681e-01  -1.1947647e+00
  -2.2396062e-01  -9.3505133e-01
  -4.1648204e-01  -7.1309947e-01
  -1.5971956e+00  -8.0898110e-01
  -3.3763966e-01  -8.5538677e-01
  -1.0861544e-01  -2.5286070e-01
  -6.3705260e-01   3.4053718e-01
  -3.6288534e-01   3.8565280e-01
  -3.2704633e-01  -5.4530726e-01
   1.5159154e+00   5.5576593e-01
   7.0080921e-01  -1.1957654e+00
   2.2446061e-01  -5.4120710e-02
   1.7486923e-01  -5.1281015e-01
   6.4019171e-02  -2.2731265e+00
   9.0502804e-01  -1.2394763e+00
  -8.2017616e-01  -1.7384586e+00
   6.0550952e-01  -1.6086733e+00
   5.2559322e-02  -1.1106909e+00
   7.5650014e-01  -8.5735257e-01
   6.0275112e-01  -9.4222395e-01
   1.4204460e-01  -1.3070417e+00
   4.8352306e-01  -7.2551703e-01
   8.8042365e-01  -1.4154052e-01
  -2.5773656e-01  -6.0784931e-01
   1.1204427e+00  -6.7595787e-01
  -3.2294992e-01  -1.0669791e+00
  -8.1621784e-01  -1.0702457e+00
  -6.3361828e-01  -1.1015330e+00
  -1.6920541e-01  -7.0252274e-01
  -1.2661298e+00  -3.0514821e-01
  -1.1691730e+00   9.2928142e-02
   5.9678625e-01  -7.8746945e-01
   4.9428128e-01  -5.3832557e-01
   9.6230100e-01  -1.2060723e+00
   1.2645926e+00   2.1878382e-02
   1.8455965e-01  -4.6210290e-01
   6.4870240e-01  -1.2223120e-01
   2.2238503e-01  -5.5349324e-01
  -3.1132655e-01  -5.4527212e-01
  -4.4679561e-02  -3.7818211e-01
  -3.4688938e-01  -1.5403479e-01
  -2.3005748e-01  -1.3501190e-01
  -3.3204210e-01  -9.6614238e-01
  -3.4935980e-01  -1.1046611e+00
  -3.6069017e-01  -5.4180497e-01
  -8.9164285e-01  -7.1057230e-01
  -9.1013405e-01  -1.2409322e+00
   1.0510401e+00  -1.4375587e+00
   9.5007929e-01  -7.9229226e-01
   1.3312511e+00  -6.2740157e-01
   1.6445898e+00  -3.7292457e-02
   3.0668085e-01  -1.3716635e+00
   1.9470437e-01  -4.4744049e-01
  -1.0115390e+00  -4.7013382e-01
  -4.4723118e-01  -1.2620054e+00
   3.5971398e-01  -1.3095722e+00
   4.7560367e-01  -1.3980675e+00
   1.0517176e-01  -1.0023983e+00
  -1.6554646e+00  -1.0863340e+00
  -1.3157911e+00  -1.4032467e+00
  -1.0543690e+00  -1.6314758e+00
  -9.3444015e-01  -1.1233741e+00
  -2.6882916e-02   2.1575399e-02
   3.0355165e-01   6.3883977e-01
  -1.9827464e-01   2.1647602e-01
  -3.4171565e-01  -1.9098675e-01
  -5.7628129e-01  -4.4276060e-01
  -1.1768683e+00  -7.7029485e-01
   2.8001695e-01  -1.1461096e+00
  -4.9564649e-01  -1.3015143e-01
   3.1286339e-01  -5.6389678e-01
   1.9200294e-01  -1.1838126e+00
   6.3185376e-01  -8.6614431e-01
   5.7309276e-01  -3.8648112e-02
   7.2236234e-01  -4.7713980e-01
  -2.8551672e-01  -3.2922258e-01
   8.5442184e-02  -3.9406611e-01
   1.0154029e+00  -1.2739911e+00
   9.5763521e-01  -1.1944977e+00
   8.8297533e-01  -9.6053395e-01
   5.8942709e-01  -1.3345581e+00
   4.6221853e-01  -8.7790928e-01
   4.5621201e-01  -3.5102967e-01
  -1.8310019e-01  -9.2110011e-01
  -2.1961972e-01   1.0861455e+00
  -9.2681610e-01   1.0613803e+00
  -1.3904137e+00   1.0345676e+00
  -6.3395639e-02  -2.3228813e+00
  -7.1152194e-01   3.1798497e-02
  -4.3160274e-01   2.6536882e-01
  -4.3740111e-01  -1.0662332e+00
   5.8285001e-01  -2.8326392e-01
   9.2891975e-01  -2.4476881e-01
   9.1477472e-01  -3.1316308e-01
   7.3292540e-01  -5.9028060e-02
   1.0429658e+00  -4.1880238e-01
  -8.1071049e-02   1.4719850e-01
   2.4799793e-01  -1.2338528e+00
  -3.9685796e-01   6.8817289e-01
  -1.3050642e+00   1.1692968e-01
  -1.6809583e-01  -1.3256086e+00
  -7.6436560e-01  -8.5336414e-02
  -9.6557366e-01  -7.5297218e-01
  -7.3153293e-02  -1.6076487e+00
  -3.2919786e-01  -1.8970030e+00
  -3.6705416e-01  -1.0565561e-01
  -2.8661537e-01  -1.3349153e+00
  -1.4313086e-01  -1.2976723e+00
  -3.9911706e-01  -1.8943336e-01
  -5.0150015e-01   1.5919889e-01
  -3.7237254e-01  -5.7215628e-01
  -1.3117253e+00  -9.3866515e-01
   3.9220906e-01  -1.4962636e+00
  -7.9784075e-02  -2.0846086e+00
   3.6229072e-01  -1.9072175e+00
   6.5710042e-01  -1.7757125e+00
  -2.2466054e-01  -1.2642159e+00
   4.3859726e-01   7.9609660e-01
   5.0036831e-02   8.9348714e-02
   1.4186716e+00  -5.7102958e-01
   8.8503424e-01  -2.1183645e-01
   1.5019396e+00  -6.3899198e-01
  -1.8777052e-01   2.4836178e-01
   2.1427593e-01  -8.3783084e-02
  -8.1766804e-01  -1.6806555e-01
  -3.5578348e-01   9.0862652e-01
   1.7580907e-01  -2.0352341e-01
  -3.2257016e-01  -8.1484267e-01
  -2.6992257e-01  -8.2714228e-01
  -1.6324758e-01  -8.7717036e-01
  -5.6637919e-02  -7.5986215e-01
  -3.8135301e-01  -1.0083211e+00
  -5.7695660e-01  -2.3996677e-01
   1.6786493e-01  -9.5849549e-01
   1.8698612e-01  -1.9645896e-01
   6.9262005e-01   4.1104271e-01
   5.9100423e-01  -7.0762171e-01
  -1.5008687e-01   1.7253031e+00
   2.0800162e-02  -1.6474321e-01
  -2.4304750e-01   5.4001993e-02
  -4.1856998e-01   1.2268029e-02
  -1.4852345e+00   5.7315798e-02
   1.1881242e+00  -1.7307978e+00
  -9.6074035e-01  -3.7812954e-01
  -1.1001773e+00   5.9086544e-01
   5.8159589e-01  -1.8661643e+00
   3.8727802e-01  -2.1980640e+00
  -3.0908873e-01  -1.2198698e+00
   2.1226839e-01  -1.0507986e+00
   9.9325427e-01  -2.3186502e+00
   8.8109574e-01  -1.3141483e+00
   1.2676638e+00  -1.6681985e+00
   1.0228800e+00  -1.1669884e+00
   6.1581674e-01  -9.6892277e-01
   1.1581891e+00  -1.0008900e+00
   7.7668389e-01  -7.0268530e-01
   6.6537386e-01  -4.3612492e-02
  -7.9402614e-01  -9.0677062e-01
   3.6197748e-01  -5.8055300e-01
  -3.9540926e-01  -8.5157717e-01
  -7.8338806e-01  -1.0570519e+00
  -8.0537967e-01  -1.3915860e+00
  -2.9005519e-01  -9.7516750e-01
[truncated: 382,438 more chars]
