# Supplementary material for: Multiplexed imaging of nucleome architectures in single cells of mammalian tissue
Source: Nat Commun. 2020 Jun 9;11:2907. doi: 10.1038/s41467-020-16732-5 (PMC7283333; doi:10.1038/s41467-020-16732-5)
Supplement: Supplementary file 11 — Source Data [file 41467_2020_16732_MOESM11_ESM.zip › Source Data/FigS4ii_Megakaryocyte.txt]

   1.1692568e+00  -4.4688466e-01
   1.0144575e+00  -3.5010983e-01
  -3.5919993e-01  -8.8883036e-01
   1.0008500e+00   1.8781807e-01
   5.6948747e-01  -1.9998498e-01
   9.9196655e-01   8.3411757e-03
   7.8569900e-01   2.6944549e-01
   4.8567441e-01   1.9672821e-01
   4.0690499e-01  -4.7454940e-01
   5.2906717e-01  -5.6507303e-01
   6.4935836e-01   5.4051986e-01
   3.9826000e-01  -2.5971698e-02
   4.4156656e-01   4.3512828e-01
  -7.4463403e-01  -3.8299425e-01
  -1.0929540e+00  -5.1918600e-03
  -1.2989479e+00  -5.5270176e-01
  -4.8560250e-01  -4.2290480e-01
  -1.1600759e+00  -6.8098560e-01
  -5.6652537e-02  -2.0349692e-01
  -1.3979908e+00  -9.7667069e-01
  -5.7462780e-01  -3.6675036e-01
  -1.2718634e+00  -4.0392158e-02
   7.9725915e-01  -8.6791041e-01
   2.7020983e-01  -7.5257393e-01
   3.6125798e-01  -1.0063978e+00
   4.9205615e-01  -4.9968363e-01
   7.2486229e-01  -8.8830153e-01
   3.5049880e-01  -8.0990980e-01
   2.1916630e-01  -7.1145880e-01
   7.8575752e-02  -4.0354019e-01
  -1.0060135e-01  -4.5735504e-01
  -8.6900102e-01  -1.0687345e-01
  -1.7929662e-01   1.1919521e-01
  -1.3094151e+00  -3.8500814e-02
   4.2641691e-01   4.8987425e-01
  -3.9652380e-01  -8.9000710e-01
  -6.2643934e-01  -7.5096247e-01
   1.0603267e-01  -1.1792627e-01
  -3.4505861e-01   3.7200295e-02
  -8.9351738e-01  -1.1669753e+00
  -7.0485296e-02  -9.6749440e-01
  -1.5658077e+00  -1.3348516e+00
  -5.6468257e-01  -9.3179255e-01
  -1.5673162e-01  -1.0128223e-01
   1.5315049e-01   9.0402902e-01
  -4.6171145e-01  -3.8393786e-01
  -8.9164284e-01  -8.4964853e-01
   8.5006342e-01   4.8168572e-02
   8.0926167e-01   1.4502879e-01
   3.0486251e-01  -1.6284374e-01
   7.1820428e-01  -4.0966587e-01
   7.8651920e-01  -7.7514255e-01
   6.6109545e-01   6.3238548e-02
   7.0666938e-02   6.3302760e-02
   2.5075490e-01   1.3739892e-01
  -1.7752498e-01  -1.9340597e+00
   2.3214113e-01  -2.2259360e+00
   2.8861052e-01  -1.8087163e+00
  -5.0117259e-02  -1.4169715e+00
  -2.0286084e-01  -1.2694900e+00
  -7.5871421e-02  -1.3749123e-01
  -3.8409448e-01  -1.0982542e+00
   1.2832947e-01  -1.0630446e+00
   4.8666963e-01  -6.4842614e-01
   5.1083008e-01  -2.1246529e-01
   7.9784002e-02   2.4069566e-01
  -8.2792280e-01  -1.1419753e-03
   5.8391056e-01   7.8689200e-01
  -9.3086764e-03  -1.4680629e+00
  -6.1727841e-01  -4.2211276e-01
  -2.7526362e-01   1.0511532e+00
   3.0996710e-01  -6.1137148e-01
   7.8242244e-02  -5.1773797e-01
  -4.1565021e-02  -9.8860039e-01
   5.9007624e-01  -1.2474331e+00
   4.2059567e-01   1.0854572e-01
   2.1957313e-01  -5.4118177e-01
   2.3505651e-02   3.1546077e-02
   4.2242754e-01  -8.0605463e-01
   1.0629389e-01  -1.1246356e+00
   6.9091337e-01   5.7762414e-01
   4.5669759e-01   1.9250469e-01
   1.8756007e-01   1.0098613e+00
   9.4702470e-02  -4.1278836e-01
  -3.1154561e-01  -2.5255932e-02
  -8.0834358e-01  -4.4801843e-01
  -5.0718266e-01   1.9567454e-01
  -1.3865819e-01   3.5562664e-01
  -6.6784095e-01  -3.2513816e-01
  -4.1336708e-02  -2.3986468e-01
   1.5566414e-01   5.4171990e-01
  -2.3231944e-01   2.2560660e-01
  -6.9745985e-01  -9.6635515e-01
   1.2098118e-02  -2.4433768e-01
  -2.7115654e-01  -5.0844329e-01
   3.0252634e-01  -7.5317321e-01
   4.7939172e-01  -1.2125256e-01
   2.4631181e-02  -5.0022528e-01
   3.2790800e-01   4.6985567e-01
   5.4904362e-01  -6.1334761e-01
   4.7375442e-02  -1.0309868e+00
   1.7441773e-01  -1.1017977e+00
   2.7559334e-01   8.4300125e-01
  -3.1851190e-01  -9.5170375e-01
  -7.6397989e-01  -1.0614038e+00
  -1.7952734e-01   2.0714718e-01
  -5.6457329e-01   5.7934453e-01
  -1.0803076e-01   7.7953929e-01
  -1.5175212e-01  -1.3946919e-01
  -2.1174347e-02   5.3787060e-01
  -2.4345186e-01  -5.0972871e-01
   3.1349554e-01   9.9062662e-01
  -1.9985715e-01  -2.9819192e-02
   2.2593855e-01   1.1063006e-01
   8.9595613e-02   7.3903192e-01
  -1.6194678e-01  -5.6382144e-01
  -1.1857556e-01  -9.7429526e-01
   1.3216687e-01  -2.2410117e-01
   2.4007902e-01  -9.7164024e-01
  -5.1090148e-02  -7.4459530e-01
  -1.0528603e-01  -7.8350521e-01
  -8.1880043e-01  -8.7431401e-01
   2.5237406e-01  -1.8841144e-01
  -1.0158312e-02   3.3147602e-02
   7.3406169e-01   3.1214664e-01
  -4.5315575e-02   3.3679852e-01
  -4.7508798e-02  -4.9735960e-01
   5.0701330e-01  -1.0042335e+00
   7.1376015e-03  -9.1000518e-01
  -9.1006616e-01  -1.6532303e+00
  -6.2186762e-01  -1.6830552e+00
  -8.4445685e-01  -1.5866370e+00
   3.0382045e-03  -1.9556823e-01
  -4.0285187e-01  -1.8965459e-01
   6.1717250e-01   1.3715485e-01
   3.4091982e-01   8.9589517e-01
   8.6016441e-01   7.1049696e-01
  -6.5421226e-01  -1.4741854e+00
  -2.2076373e-01  -1.1433598e+00
   2.5795417e-02  -2.4209721e-01
  -8.2287763e-01   6.0901601e-01
   8.1512044e-01   4.8748017e-01
   7.2290337e-01   6.0987601e-01
   1.1907810e-01   8.6959195e-02
   3.4616593e-01   1.1586857e+00
   1.1258704e-01   5.7584966e-01
  -6.9407359e-01  -9.9009212e-01
  -3.8511842e-01  -1.2839367e+00
  -9.6545097e-01  -1.0213348e+00
  -7.1323749e-01  -1.2940993e+00
  -5.2400658e-01  -9.8327251e-01
   9.3452460e-01   3.6336462e-01
   6.2831619e-01   2.3003269e-01
   3.7061506e-01   2.2354994e-01
  -6.1703947e-01  -4.6483428e-01
  -2.7700730e-01  -3.7847749e-01
   4.0048372e-01   3.6268541e-01
   9.2255396e-01  -4.4883268e-01
   4.4713627e-01   3.3409309e-01
  -5.8430374e-01  -5.5248135e-01
  -7.6300139e-02  -1.1081457e+00
   1.4889186e-01  -8.6834313e-01
   5.1631125e-01  -3.2169204e-01
   3.1308834e-01  -1.6627953e-01
   1.5461643e-01   4.6577111e-01
  -6.5817110e-01  -4.3012330e-01
  -2.3896677e-01  -9.4554986e-01
  -2.2344978e-01  -9.4411893e-01
  -1.9492700e-01  -6.6705397e-01
  -3.8200232e-01  -1.8724853e-02
  -4.2000109e-01  -3.7235915e-01
  -1.6866382e-01   1.8157780e-01
  -1.0560651e-01  -4.8260106e-01
  -4.2161146e-01  -1.2508142e-01
  -2.6950592e-01   2.7116499e-01
   4.4338475e-01  -3.5556719e-01
   2.2042188e-01  -7.5981009e-01
   5.4583905e-01  -1.9966771e-01
   3.0845668e-01  -6.2292162e-01
  -1.0869739e-01  -3.7058921e-01
   2.8535216e-01  -9.9963442e-01
   2.2483197e-01  -9.2158636e-01
   3.8296023e-01  -9.6332253e-01
  -2.0540591e-01  -7.3074131e-01
   3.4766264e-02  -5.6002705e-01
   4.6425621e-01  -7.4449317e-01
   4.8673988e-01  -1.0400753e+00
   7.5048897e-01  -8.7201005e-01
   2.4502425e-01  -9.7306720e-01
   1.8213720e-01  -6.2731274e-01
   6.7356409e-01  -6.9862855e-01
   3.2894885e-01  -5.9151807e-01
  -9.3789232e-04  -2.9836709e-01
  -3.9058936e-01  -4.3981679e-01
   4.8669659e-01   2.8630111e-01
  -6.8786067e-02   8.5456374e-01
  -5.9127942e-02  -5.3487589e-01
  -4.5259073e-01  -6.5486822e-01
  -2.4612300e-01  -1.7554726e+00
   3.1039048e-01   1.4076427e-01
   2.5683087e-02  -3.5117162e-01
  -1.0715060e+00   1.3447888e-01
  -5.0716849e-01  -5.2935896e-01
  -5.6006979e-01  -7.5772862e-02
   9.2445242e-02  -2.5795981e-02
   4.3672101e-01  -1.5115673e-01
  -1.7520054e-01   4.5939418e-01
  -7.0401743e-01  -1.0840266e+00
  -3.3653315e-01  -1.2971018e+00
  -9.1080807e-01  -1.1081641e+00
  -5.5611823e-01  -1.4000763e+00
  -4.1239495e-01  -1.0639811e+00
   8.2742092e-01   5.8522286e-01
   4.6391897e-01   3.4352057e-01
   2.4790131e-01   2.8921950e-01
  -5.7736758e-01  -5.4394653e-01
  -2.2689506e-01  -5.5601961e-01
   2.6632467e-01   4.2937535e-01
   9.7764242e-01  -3.8607045e-01
   2.9959364e-01   4.1460693e-01
  -6.0259085e-01  -7.1695510e-01
   1.8745620e-01  -1.0750919e+00
   2.6976616e-01  -8.9833401e-01
   5.0603955e-01  -2.5308662e-01
   2.6219881e-01  -1.8496811e-01
   1.8462686e-02   4.9534759e-01
   6.3311385e-01   6.2600012e-01
  -8.7836564e-01  -1.2190563e+00
  -6.4599308e-01  -1.3191785e+00
  -1.7075218e-01  -1.2361592e+00
  -2.1198052e-01  -1.0015529e+00
  -8.5856781e-01  -7.8044737e-01
   9.0119862e-02   1.2794003e+00
   3.9161660e-02  -4.5908042e-01
   3.0246215e-01  -6.1562239e-01
   5.7695084e-01  -3.9277673e-01
   3.9373794e-01  -6.4908460e-01
  -6.0723752e-01  -6.2064265e-01
   2.7315733e-01  -6.6068321e-01
   3.6791181e-01  -7.6600221e-01
   1.1281301e+00   1.1303597e+00
  -1.4361883e-01  -8.9845371e-01
  -4.4866458e-01  -1.1637708e+00
  -2.7532966e-02  -2.1026007e-01
  -7.8451729e-02  -4.4239031e-01
   2.6641934e-01  -5.6577804e-01
   4.2747487e-01  -6.9659339e-01
  -7.0951024e-02  -3.2445584e-01
  -2.6268354e-02  -8.8367021e-01
  -3.7264883e-01  -5.9645470e-01
   3.5815633e-02  -5.1098677e-01
  -6.1541223e-01   4.9207730e-01
  -1.0623351e-01   4.3408381e-02
  -6.5849878e-02   2.4088011e-02
   3.0490329e-01   3.3946814e-01
   4.8917003e-01   9.3839777e-02
  -3.9949172e-01  -3.1800995e-01
  -8.1523621e-01  -7.1654956e-01
  -8.2267751e-01   7.1720464e-01
  -4.9729134e-01   4.7756463e-01
  -5.5093263e-01   6.8510077e-01
  -8.4796197e-02   4.3329091e-01
  -1.1374584e-01   3.4166126e-01
  -9.6982200e-01  -1.0488639e+00
  -6.5216363e-01  -4.9367706e-01
  -6.6110169e-01   6.2118414e-01
  -1.7172194e-02   2.9286273e-01
   7.1143606e-01  -1.9115150e-01
   6.0153319e-01  -4.4190568e-01
   1.2299310e-02  -2.9130502e-01
   7.5152885e-01  -4.0921880e-01
   8.2654738e-01  -8.6934928e-01
   4.3415172e-01  -7.9344944e-01
   3.7707945e-01  -9.8595759e-01
  -1.0576449e-01  -1.1882909e+00
   4.7460558e-01  -1.3171828e+00
   3.4097003e-01  -7.0008992e-01
   5.8141157e-01  -8.1575228e-01
   5.7863232e-01  -1.1244059e+00
  -3.0134273e-02  -6.3032283e-01
   2.4711887e-02  -4.8537090e-01
   1.4131253e-01  -5.9309153e-01
  -1.9171182e-01  -3.5520811e-01
  -4.5105989e-01  -3.7032409e-01
  -2.7721232e-01   6.5593509e-01
  -1.4528897e-01   2.0061936e-01
   6.7355190e-01  -3.3878033e-02
  -3.1112192e-01   6.6363035e-02
   1.6182695e-01  -5.3365324e-01
   4.0512591e-01  -7.3473370e-01
  -1.2778126e+00  -8.2396934e-01
  -5.5630994e-01  -6.7163084e-01
  -7.0196806e-01  -3.8216359e-01
  -5.4832256e-01  -5.7793682e-01
  -5.5941990e-01  -5.1748276e-01
  -7.1993307e-04  -1.4208611e-01
  -3.8709901e-01  -5.0970558e-01
  -6.5611059e-01   7.1117359e-02
   5.5511477e-02  -6.8774774e-01
   2.0185695e-02   2.8696147e-01
   4.2147710e-01  -1.1621721e-01
  -4.6832614e-02   1.4835563e-03
   4.8592074e-01  -4.6811805e-02
   1.2524887e-01  -3.5271501e-01
   6.0977468e-01  -1.5360065e-01
   4.7762440e-01  -1.5413984e-01
   2.8483789e-01  -1.6349218e-01
   8.8011434e-01  -3.6731020e-01
   8.7063041e-01   7.8717533e-02
   5.0326959e-01   2.7293334e-01
  -2.8693922e-01  -1.2238286e-01
  -9.4328443e-01   1.1348816e-01
  -3.0341535e-01  -5.8469347e-01
  -3.0167336e-01   2.6488793e-01
   1.5546688e-01  -2.0201197e-01
  -3.2029344e-01  -3.5952875e-02
   1.9584187e-01  -9.6685901e-02
  -1.8479295e-01  -3.6306361e-01
   3.1920744e-01  -2.4045461e-01
   2.1601405e-01  -2.3271279e-01
  -1.0718521e-02  -2.0727920e-01
   5.7928555e-01  -4.7968363e-01
   6.5268384e-01  -8.8206018e-02
   2.3261764e-01   2.1242674e-01
  -2.4397285e-01  -1.8980526e-01
  -1.4393339e+00  -1.5455540e+00
  -1.3088108e+00  -8.1142078e-01
   2.7937334e-01  -1.2859478e-01
  -8.9584354e-02  -1.0791939e+00
  -3.3402922e-01  -1.1797571e+00
  -1.1875217e+00  -1.1639550e+00
  -1.3700108e+00  -1.0454344e+00
   5.0562986e-01  -2.6727740e-01
  -2.9139373e-01  -2.7310879e-02
  -3.6708671e-01   2.6507836e-01
  -4.1459793e-01  -8.1394692e-01
  -1.3787186e+00  -1.0265982e+00
   1.1289685e+00   9.1162658e-01
   1.1213034e+00   9.8430104e-01
   1.6435566e+00   1.5654567e+00
   1.6129284e+00   1.3991895e+00
   7.3323966e-01   7.0394962e-01
   1.1099430e+00   3.3392423e-01
   1.2651392e-01  -9.1588618e-01
   1.6360389e-01  -4.9114592e-01
   2.1879880e+00  -3.1352895e-01
   7.5799526e-01   6.4944579e-02
   4.1089821e-02  -4.0099076e-01
  -2.2373742e-01  -7.7123393e-01
  -8.5635176e-02  -5.5302548e-01
   1.9068590e-01  -3.5488456e-01
   4.7092258e-01  -1.0389498e+00
  -9.7102494e-02  -6.8300253e-01
  -4.1592849e-01  -1.3538391e+00
  -1.2096203e-01  -1.2300325e+00
  -3.4502724e-01  -2.7200077e-01
  -4.8912291e-01   1.9130442e-01
   6.6616586e-01  -9.4156992e-03
  -2.1275793e-02   1.5119530e-01
  -4.3777095e-01  -1.7575358e-01
  -8.4430355e-01  -1.3620199e+00
  -7.9162583e-01  -1.7766415e+00
  -3.7345482e-01  -1.4449074e+00
  -6.8900732e-02  -8.2277768e-01
  -4.2561651e-02  -1.1461532e+00
   1.2299124e-01  -1.9604516e+00
  -3.4138471e-01  -9.3824576e-01
  -3.3784140e-01  -3.8799375e-01
  -5.5145064e-02  -4.7071508e-01
  -6.8818579e-01   3.5552321e-02
   6.4018375e-01   1.6510063e-01
   5.3369431e-01   1.2469695e-01
  -2.2510134e-01  -2.6807760e-01
  -4.5250189e-02   2.2422589e-01
  -3.9357802e-02  -3.4621521e-01
   6.5767506e-01  -4.5170274e-01
   7.6507285e-02  -5.6098364e-02
  -2.7468978e-01  -6.1308351e-01
  -1.1580706e+00  -4.6189360e-01
  -3.9802507e-03  -1.4864229e-01
   4.9079934e-01  -9.3705499e-01
  -2.9297731e-01  -1.0369190e+00
  -1.2163864e-01  -9.7502136e-01
  -7.0503472e-02  -1.0950604e+00
   1.0211208e-01  -8.1173910e-01
   4.7907286e-01  -2.5114596e-01
   5.6904377e-02  -8.5999316e-01
   5.3674770e-01  -5.6984980e-01
  -7.4313088e-01  -2.8181758e-01
  -9.1937795e-01  -2.3750235e-01
  -1.2654141e+00  -3.7951311e-01
  -1.2145787e+00  -6.9980960e-01
   3.0202736e-01   3.6220434e-01
   2.8196178e-01  -1.1511602e-01
  -3.7656199e-01  -9.6258018e-01
   1.6395467e-01  -1.1934459e+00
  -3.8213385e-01  -1.6537370e-01
  -3.9057542e-01   5.6509321e-01
  -3.7263470e-01  -3.8055004e-01
   2.0732188e-01  -6.1907324e-01
   2.6933161e-01  -7.6444964e-01
  -6.3186584e-01  -3.6659979e-01
   3.1004318e-03  -1.4719436e+00
   7.2988845e-01  -1.3358000e+00
   4.4073455e-01  -1.8877703e+00
   3.2729831e-01  -1.6798367e+00
   1.0427710e+00  -7.0639411e-01
   7.7846215e-01  -9.0947166e-01
   1.0718390e+00  -4.9513630e-01
   6.7758222e-01  -1.0566462e+00
  -6.5247993e-01  -1.6085710e+00
  -6.8206519e-01  -7.1240858e-01
   8.6485248e-01  -5.2008274e-01
   5.1462477e-01  -6.9308467e-01
   4.9433978e-01  -6.3232179e-01
  -3.7771270e-01  -1.7712430e-01
   5.5314073e-01  -7.1532660e-01
  -8.1238720e-01  -6.2256959e-01
   1.0737013e+00  -8.1386871e-03
  -9.2342871e-01  -1.2820379e+00
   1.2722560e-02   1.1204254e-01
  -2.7068910e-01  -3.5687440e-01
   4.0592128e-01  -8.7146593e-01
   9.5566025e-02  -1.1034674e+00
   4.2192286e-01  -7.0631537e-01
   2.0553095e-01  -9.0306411e-01
   6.8186365e-01  -2.9394697e-01
   7.6179241e-01  -5.2296922e-01
  -1.5081417e+00  -1.9369881e+00
  -8.5907422e-01  -1.5579001e+00
   4.1363370e-01  -3.8117074e-01
  -5.8651015e-01  -8.3333199e-01
  -6.0703460e-01  -1.1040682e+00
  -5.6057835e-01  -6.7103670e-01
  -7.4920300e-01   5.7963817e-02
  -4.5765890e-01   1.4449203e-01
  -7.1505803e-02  -1.6311152e-01
  -3.9902303e-01  -3.6125606e-01
   3.2720385e-01   1.4672341e-01
   1.2193787e-01  -1.7296389e-01
   9.4155549e-01  -2.4098228e-01
  -5.0893239e-01  -5.8663645e-01
   2.8210408e-01   2.7239673e-02
   6.9961254e-01  -8.3989272e-01
   5.0769635e-01  -7.9281772e-01
   4.7983679e-01   7.3080443e-01
   1.0896081e+00  -2.1014034e-01
  -1.2092155e-01  -8.3576625e-01
  -6.1293438e-01  -1.3997446e+00
  -3.2371345e-01  -1.2711419e+00
   2.9566524e-01   3.4005020e-01
   5.1628253e-02  -1.2269882e+00
  -2.9182968e-01  -1.3230747e+00
   7.9363045e-02  -7.0813839e-01
   3.3241916e-01  -1.3820365e+00
   5.3961562e-01  -2.2457387e+00
  -6.1180144e-01  -1.2064080e+00
   2.1200810e-01  -2.2451895e+00
  -3.1653985e-01  -1.1755047e+00
  -4.3132207e-01  -1.9861657e+00
   2.4010631e-01  -3.0376208e-02
   5.0977290e-02  -9.4626186e-01
  -1.9532102e-01  -1.5622588e+00
  -2.8367673e-01  -1.3272848e+00
   3.6893248e-03  -1.4962937e+00
  -3.1073831e-01  -1.7444434e+00
  -5.0417423e-02  -1.8019662e+00
  -1.2699114e-01  -5.3627553e-01
  -2.6278587e-01  -8.9218584e-03
  -3.2037284e-01  -1.9475981e+00
   8.6981224e-01   5.3893903e-01
   5.1217182e-01   4.7599071e-01
   1.4281456e-01  -2.0528189e+00
   8.8162230e-01   9.9346814e-01
  -8.7527004e-01   8.8042923e-01
  -4.6639189e-01  -9.7294313e-01
   3.3435668e-01  -1.4641826e+00
   6.0361832e-01  -1.5763847e+00
   5.6987970e-01  -1.4207613e+00
   8.0123631e-01  -1.2302068e+00
   9.3971047e-01  -1.5808212e+00
   5.9810408e-01  -1.5910385e+00
   2.4589469e-02   1.2841476e-02
   3.5689416e-01  -1.5063706e+00
   1.3477492e-01  -1.7058094e+00
  -7.0083833e-01  -8.3708881e-01
   5.0265304e-01  -1.8865831e+00
  -7.4263350e-01  -4.2468877e-01
  -9.0123384e-01  -4.3971436e-01
  -6.2794590e-01  -1.7678201e+00
  -2.6309193e-01  -2.0203943e+00
  -8.3285318e-01  -1.2751712e-01
  -3.3082858e-01  -3.6275093e-01
  -7.9636265e-01  -9.6818046e-01
   5.1388542e-02  -1.5160991e+00
  -1.3577894e-01  -1.6551447e+00
  -4.8901737e-01  -1.4459503e+00
  -6.3706601e-01  -1.3713313e+00
  -4.0031620e-01  -1.5368921e+00
  -6.6304618e-01  -1.5515383e+00
   2.2190240e-01  -7.4069165e-02
  -3.1070948e-01  -1.5186450e+00
   6.1757802e-01  -2.0097462e+00
  -1.6786705e-03  -9.5109943e-01
   5.8800497e-01  -1.9593257e+00
   8.9157519e-01   7.9535439e-01
   7.0619823e-01  -7.5073629e-01
  -7.4840622e-01  -5.1553210e-01
  -4.3351464e-01  -1.8504989e+00
   2.4788392e-01  -2.1348220e+00
   1.0618217e+00  -3.6141522e-01
   2.2954337e-01  -4.7996944e-01
  -4.7176497e-01  -1.7426413e-01
  -7.5012132e-01  -2.5687590e-01
  -5.4735754e-01  -3.8013841e-01
   2.0596000e-01  -4.3106506e-01
  -1.9238213e-02   6.1884864e-01
  -6.8574352e-01   9.4601208e-01
  -1.2171716e+00   1.6559192e+00
   6.0533380e-01  -9.7444731e-01
   6.3299244e-01  -9.7332558e-01
   1.3402472e+00  -1.3880745e+00
   1.2990212e+00  -1.2335102e+00
   4.8370017e-01  -4.7073555e-01
   4.0051467e-01  -1.5295720e+00
  -8.5424985e-01   2.3790893e-01
  -4.2212243e-01   2.8747462e-01
  -1.2209799e+00  -1.6721450e+00
  -1.1102023e+00  -2.4323212e+00
  -7.0976373e-01  -2.2248315e+00
  -8.6891621e-01  -1.2942437e+00
  -1.0392870e+00  -1.3265730e+00
  -1.3165306e+00  -1.3796850e+00
   3.3311274e-01  -2.3410055e-01
  -1.5555809e-01  -1.3709606e+00
  -2.7925188e-01  -2.1464581e+00
   3.8496238e-02  -2.3077470e+00
  -5.4046042e-01  -1.4588580e+00
  -5.6413385e-01  -4.8299207e-01
  -2.2384780e-01   1.2104741e+00
  -1.9290119e-01   1.3113052e+00
   8.1086996e-01   1.4133990e-01
   1.2105422e+00   1.0347669e+00
   1.1830643e+00  -8.8757008e-01
   1.5338376e+00  -1.2587553e-01
   1.2509239e+00  -2.9509466e-01
   1.2251605e+00  -1.2448802e-01
   9.1068882e-01   6.0349755e-01
  -8.4685808e-02   1.8723880e+00
  -1.9017749e-01  -1.2824389e-01
  -5.2600742e-01  -1.7305727e-01
  -1.1868147e-02  -2.9867385e-01
  -7.0544435e-01  -1.0327703e+00
  -1.1918881e+00  -1.0417400e+00
  -2.3225076e+00  -6.0742202e-01
   5.0225865e-01   2.3318995e-01
   6.3119130e-01   7.4983051e-02
  -4.7447524e-01   3.1859049e-01
  -9.1862434e-01  -6.3831139e-01
  -1.8901332e+00  -5.0209401e-01
   1.1766022e+00   3.6018399e-01
   1.1785718e+00   4.2606668e-01
   1.8866917e+00   8.0007887e-01
   1.7836060e+00   6.4981633e-01
   6.6413431e-01   3.1143103e-01
   9.2689717e-01  -1.5673797e-01
  -4.3394151e-01  -9.5240791e-01
  -2.7506326e-01  -5.6684420e-01
   7.0779871e-01   2.9504086e-01
   7.2675889e-02  -3.6053975e-01
  -1.5417841e-01  -7.8579590e-01
   2.7409738e-02  -5.7217004e-01
   1.9745422e-01  -3.2853286e-01
   5.7993855e-01  -9.9842973e-01
   3.2498980e-02  -6.6930193e-01
  -1.0877737e-01  -1.3769246e+00
   1.3030613e-01  -1.2469402e+00
  -2.8501774e-01  -3.3527396e-01
  -5.1770790e-01   1.9932023e-01
   6.6256250e-01   4.1528074e-02
   2.8790832e-03   1.0543412e-01
  -4.1396007e-01  -1.8923452e-01
  -5.5233392e-01  -1.5380075e+00
  -4.1752487e-01  -1.9429705e+00
  -6.3943281e-02  -1.5653375e+00
   9.9919766e-02  -8.4632547e-01
   3.4641456e-01  -3.8776604e-01
   4.5981550e-02  -6.4394910e-01
  -3.9463913e-01  -1.2313459e+00
  -5.8789182e-02  -1.2789465e+00
   8.9389052e-01  -5.5701766e-01
  -5.8761021e-01  -9.9064280e-01
   2.8858289e-01   4.5471361e-01
   5.3385724e-01   1.7446678e+00
  -8.9997200e-01  -6.9923148e-02
  -9.9374356e-01  -1.3384461e+00
  -1.6144329e-01  -1.0594731e+00
   4.0139813e-01  -2.0931430e+00
   5.0736995e-01   1.6240969e+00
   1.1120553e+00  -8.9189441e-01
  -8.5203393e-02   1.7789492e+00
   2.2114683e-01  -3.4558304e-01
   6.4636531e-02  -1.9457469e+00
   1.8690088e-01  -1.9297572e+00
  -7.8502753e-01  -8.4260458e-01
  -4.0212660e-01  -6.8473562e-01
   4.3845017e-01  -2.4981539e+00
  -4.3516298e-01   7.9536960e-01
  -2.3696667e-01   7.8121379e-01
   2.1673467e-01  -6.3368311e-01
  -6.8502849e-01  -4.0283505e-01
   6.5806233e-01   1.8586887e-01
   2.7628237e-01   5.6344714e-01
   5.6695146e-01   6.7908213e-01
   6.5968434e-01   8.3413668e-01
  -3.6966755e-01   1.2506301e-01
   5.6062465e-01  -9.6555843e-02
  -1.1712896e-01  -7.8635847e-01
   8.9718195e-02   2.7391450e-01
  -4.7055901e-01  -4.9331696e-01
   4.5083078e-01   2.6823860e-01
   5.6113671e-01   4.4488543e-02
  -2.4821559e-01  -5.8064923e-01
   9.2518173e-02  -1.2459170e-02
   2.5810561e-01  -2.5780778e-01
  -4.2593644e-01  -8.6503738e-01
  -7.8316515e-01  -8.9017170e-01
  -9.5250895e-01  -9.7318547e-01
  -1.8584239e-01  -1.0811974e+00
  -4.8893088e-01  -1.0467289e+00
   3.3633413e-01  -1.4763449e+00
  -2.5715623e-01  -1.6624608e+00
   4.3626888e-02  -1.8863803e+00
  -7.3000810e-01  -1.9419943e+00
  -8.0245515e-01  -1.8038742e-02
  -5.7104153e-01  -2.4007793e-01
  -4.5339323e-01  -1.0430173e-01
   2.7732256e-01   1.5113010e-01
   6.0210087e-01  -3.5248999e-01
   1.3754147e-01  -5.2915432e-01
  -6.6754163e-01  -3.5835189e-02
  -6.9960529e-01  -4.3292079e-01
   5.2414332e-01  -1.0479641e+00
   6.7276841e-01  -3.1540547e-01
   6.7179178e-01   4.8482448e-01
  -2.2595729e-01  -7.1022505e-01
   8.4182117e-03  -2.4000029e-01
   6.0367746e-01   6.9647347e-01
  -1.5074247e-01  -2.3069847e+00
   4.4170739e-01  -2.5063843e+00
   3.3070952e-01  -2.1102044e+00
  -1.2342651e-02  -5.0092324e-01
   3.1131233e-01  -7.4680138e-01
  -5.4876626e-02  -9.4848611e-01
   5.5382514e-01  -2.2427046e-01
  -1.0326397e+00  -4.1848462e-01
  -6.8251843e-03  -2.3183456e-01
   7.3477417e-01  -4.2028914e-01
   1.3067160e-01  -5.8731321e-01
   3.7846591e-01  -6.6994837e-01
   1.0393803e+00   4.9739401e-02
   3.0417037e-01  -2.5873562e-01
   8.4976217e-01   1.6062953e-01
  -1.9771552e-01  -5.3978804e-01
   9.2387613e-01   2.7241394e-01
  -8.7671001e-01  -8.0954043e-04
  -1.3296996e+00   4.4803757e-01
  -1.1350608e+00  -2.9292665e-01
  -2.8099711e-01  -4.6298788e-03
  -5.2208261e-01   3.7162789e-01
  -4.0451493e-01  -6.9510582e-01
  -7.3496471e-01  -4.5910679e-01
  -1.2513896e+00   6.6949417e-01
  -5.4393893e-01  -3.1155220e-01
   1.7512217e+00   6.3430894e-01
   1.1413015e+00   6.4347552e-01
   5.0908961e-01  -3.4152625e-02
   5.7932359e-01  -2.0173896e+00
   8.6224843e-01  -2.4274849e+00
   3.7628498e-01  -1.9370501e+00
   4.0320466e-01  -1.9211857e+00
   2.3770516e-01  -1.0591697e+00
   6.3274726e-01  -1.2590714e+00
   1.9074335e-01  -1.8942737e+00
   2.4828710e-01   2.5703759e-01
  -2.5398803e-01  -5.6211394e-01
   3.7508509e-01  -1.0687971e+00
   1.9653732e-01  -1.3511283e+00
  -5.0549466e-02  -1.9921900e+00
   1.4597041e-01   3.7033341e-01
   3.5639386e-02  -8.9564292e-01
  -2.3711646e-01  -2.2541753e+00
  -3.0234032e-01  -2.0166773e+00
  -8.9639714e-01  -1.9770490e+00
  -8.3220891e-01  -2.1305092e+00
  -9.4309687e-01  -1.5277832e+00
  -1.4682459e-01  -1.3114219e+00
  -6.2125497e-01  -5.4522545e-01
   7.3546018e-01  -2.8550097e-01
   3.3172191e-01  -2.5770292e-02
   7.7207355e-02  -4.3411591e-01
   5.4487516e-01  -1.1096202e-02
   5.4549483e-02   2.7319792e-01
  -5.9076954e-01   5.6200718e-01
   5.0821504e-01  -1.3621301e+00
  -3.7965528e-01  -4.8706203e-01
   1.0213631e-01  -3.1963913e-01
  -1.3475599e-01  -1.3368704e+00
  -6.9257694e-01  -9.9247709e-01
  -1.2618259e-01  -7.6807792e-02
  -4.0657682e-01  -9.7259327e-01
  -5.2672432e-01  -1.5372954e+00
   1.3882265e-01  -1.8255337e+00
   7.1440737e-02  -1.5002267e+00
   2.9281265e-01   1.0245216e+00
  -1.5459722e+00  -1.6111932e+00
  -5.7972607e-01  -1.6471936e+00
  -3.6938763e-01  -5.0007209e-01
   9.4999509e-02  -7.0839641e-01
  -3.5616551e-01  -1.1686433e+00
  -2.6566037e-01  -1.1074577e+00
  -2.0735870e-01  -1.0431393e-01
  -1.8508455e-02  -5.2510886e-01
   1.0867152e+00  -2.6179823e-01
   9.4654155e-01  -4.3778069e-01
   4.0084473e-01  -2.2270015e-01
   3.7947097e-02  -1.0614946e+00
  -1.3713429e+00  -1.1616278e+00
  -1.2379203e+00  -1.5292364e+00
  -1.0927868e-01  -1.2972082e+00
   7.4079839e-01  -3.6664588e-01
   7.3340417e-01  -8.1446348e-01
   7.8862351e-01  -1.2200919e+00
   2.6114876e-01  -1.4859079e+00
   1.9605814e-01  -1.3290214e+00
   5.5344047e-01  -1.0409237e+00
   4.8468315e-01  -7.9446047e-01
  -2.6388375e-01  -7.4051657e-01
   9.8151545e-01   1.3715552e+00
   9.9095230e-01  -8.1606795e-01
   9.3410171e-01  -1.9557915e-01
   2.0301834e-01  -9.1743735e-01
   2.3090240e-01  -8.9813136e-01
   3.6116024e-01  -4.9132292e-01
   4.1612135e-01   1.8342377e+00
   9.3781706e-01   8.8937926e-01
   9.7137952e-02  -1.1138146e+00
   4.8634372e-01  -1.0271330e+00
  -3.5560026e-01  -9.6901101e-01
  -7.1890264e-01  -9.9071007e-01
  -6.9252461e-01  -5.4530644e-01
  -2.0855963e-01  -1.1411245e+00
  -5.4754006e-01   8.9553119e-02
  -5.1415468e-01  -3.9123314e-01
  -5.1579717e-01  -1.4225894e+00
  -5.1066521e-01  -1.4115719e+00
  -7.6026648e-01  -2.0436744e+00
  -7.2502323e-01  -1.9826432e+00
  -6.2168963e-01  -9.6431603e-01
   3.6566984e-01  -1.1808275e+00
   1.6598325e-01  -6.8407549e-01
   1.8585749e-01  -5.6117929e-01
  -4.5391655e-01  -3.2074990e-01
   8.3286768e-01  -6.1905253e-01
  -3.4040222e-01  -3.2023839e-01
  -4.4855242e-01   4.4615485e-01
   2.2414602e-01  -2.2837278e-01
   8.1629257e-01  -4.5206941e-01
   2.5813408e-01  -8.8754407e-01
   4.5370229e-01  -8.7694101e-01
   7.3080144e-02  -1.1478642e-01
  -1.9553323e-01  -1.7301707e-01
  -1.7056319e-01   1.0930391e+00
  -1.6039507e-01  -8.4190364e-01
  -1.2225726e-01   4.3699021e-02
  -1.4533522e-02  -8.6590552e-01
   1.6881339e-01  -3.8097685e-01
   6.1100305e-01   3.4747988e-01
   5.0820799e-01  -1.5134390e+00
   7.4865096e-01  -6.3027218e-01
  -1.5415568e+00   3.2673747e-01
  -5.5733494e-01  -6.1789417e-01
   2.9129281e-01  -1.1515404e+00
  -5.8119417e-02  -1.2088145e+00
  -4.2563234e-01  -1.0594908e+00
  -4.1602563e-01  -1.3931684e+00
  -3.9111722e-01  -9.8638614e-01
   4.0514151e-03  -9.5155487e-01
  -8.9604899e-02  -2.0662097e+00
   2.0944478e-01  -2.0347625e+00
   2.9119649e-01  -3.2907940e-01
   5.6190589e-01  -6.0125834e-02
   2.9753727e-01  -2.7563954e-01
   3.7579347e-01  -3.9782684e-01
  -1.6434566e-01  -3.3010591e-01
   1.2762860e-01  -6.9841738e-02
  -4.7154833e-01  -5.4945918e-01
  -1.9048658e-01  -3.6174454e-01
  -1.1489760e-01  -5.8654495e-01
  -5.9585436e-01  -1.0468853e+00
   1.3984482e-01  -5.0341636e-01
   1.3946960e+00   6.6819177e-01
   8.2074823e-01  -1.5317180e-01
   1.7391438e-01  -4.9190352e-01
   8.8897770e-02  -4.2110665e-01
   8.2122107e-02  -5.0839068e-01
  -9.2022506e-01   3.8954260e-01
  -9.0718955e-01  -4.5830499e-01
  -9.8973793e-01  -3.4269580e-01
   2.9609683e-01   1.0128425e-01
  -6.2525179e-01  -1.2870699e+00
  -4.6837494e-01  -9.0827708e-01
  -7.5836001e-01  -7.4714534e-01
  -1.0988194e-01  -5.9301324e-01
  -3.5719585e-01  -5.9873259e-01
  -2.6087402e-01   2.6515008e-01
   5.6067535e-02   6.0513172e-01
  -6.1901379e-01  -8.6099268e-01
   3.6469133e-01  -2.0609626e-01
   5.3472944e-01   3.1849748e-01
   1.2733520e+00   5.5561392e-01
   2.7765094e-01   8.1222056e-02
   2.7445301e-01  -3.8473798e-01
   1.2191129e-01  -1.9906433e-01
  -1.8919575e-01  -1.3217870e+00
  -4.4748118e-01  -7.8790314e-01
   5.6810347e-01   1.0278235e-01
   3.9018161e-01  -1.0918781e-01
  -2.0205650e-01  -4.5353771e-01
  -3.4052574e-01  -1.8234989e-01
   3.3469604e-02  -2.6182721e-01
   1.9198330e-01  -1.4960625e-01
  -2.3979616e-01  -1.5127973e+00
  -1.0862769e-02  -8.3183294e-01
   4.9001020e-01  -6.3615015e-02
  -2.4383008e-01  -2.0098748e+00
   8.1542816e-02  -2.0651154e-02
   4.2682224e-01  -1.7597057e+00
   3.6310567e-01  -1.8218808e+00
   2.3642675e-01  -1.1212737e+00
   6.3536275e-01  -1.1474055e+00
   2.9908902e-01  -1.8450646e+00
   2.5657578e-01   3.1176352e-01
  -1.5576358e-01  -5.5887795e-01
   3.6204869e-01  -9.6379829e-01
   2.3245906e-01  -1.2560685e+00
   4.1668024e-02  -1.9415384e+00
   1.9581971e-01   3.9448586e-01
   1.4649860e-01  -8.7914067e-01
  -1.2491687e-01  -2.2161159e+00
  -2.0282375e-01  -1.9800799e+00
  -7.2207240e-01  -2.0085600e+00
  -6.0690337e-01  -2.0619276e+00
  -7.9983372e-01  -1.5548567e+00
  -1.2306787e-01  -1.2430287e+00
  -5.4203756e-01  -5.4704382e-01
  -1.2557305e+00  -4.4970040e-01
  -4.4220530e-02  -1.3537181e+00
  -6.6402133e-01  -1.2944795e+00
  -9.3387749e-01  -2.7249401e-01
  -8.2902393e-01  -1.0201539e+00
   8.0041624e-01  -9.5098714e-01
  -9.3962215e-01  -5.3866178e-01
  -3.8477038e-01   6.7402322e-01
   8.2442203e-02  -1.8267919e+00
  -7.5777560e-01   8.7905341e-01
  -4.8744853e-01   1.4086531e+00
   1.1832076e+00  -8.6020632e-01
  -3.4870826e-01  -1.1919638e-02
  -1.5509058e-02   1.3292027e-02
   1.6571247e+00  -6.8396284e-01
   2.1158568e-01  -1.5735142e+00
   5.7059879e-01  -8.9880380e-01
   1.0204182e+00  -3.7778845e-01
   1.1349144e+00  -9.8262227e-02
  -1.4112880e-01  -1.6393247e-01
  -1.7160450e-01  -5.3356790e-01
  -6.5954171e-02  -1.2752117e-01
  -6.4694524e-02  -6.6356148e-01
  -2.6639354e-01  -1.5461355e-01
  -3.6841503e-02   6.2778263e-02
  -6.1435195e-01   5.6490525e-01
  -5.7258073e-01  -2.3756865e-01
  -1.4226598e-01  -1.9276155e-01
   3.4308163e-01  -4.6427174e-03
   5.4872293e-01  -3.4047577e-01
   5.2095017e-01  -4.6915434e-01
   6.6306097e-01   1.3096692e-01
  -5.0424522e-01  -7.8667219e-01
  -1.2573166e-01  -5.3989490e-01
  -1.6928582e-01  -4.5720178e-01
   1.4257470e-01   1.4124018e-01
   9.4344693e-03  -1.9934958e-01
  -8.3381254e-02   2.3092510e-02
  -5.2421428e-01  -9.0000177e-01
  -5.6084469e-01  -4.2989126e-01
   9.0907075e-01  -3.0267432e-01
   1.3262206e-01  -8.1278467e-01
   3.8854311e-01   5.2397016e-01
   3.8545783e-01  -1.2259374e-01
   1.2304018e-01  -1.8468385e+00
  -5.5519077e-01  -1.6449828e+00
  -1.0203717e+00  -1.6867918e-01
  -9.9746650e-01  -7.7653628e-01
   9.3787644e-01  -1.4160337e+00
  -9.2137622e-01  -6.3183981e-01
  -4.6750101e-01   8.3722485e-01
   1.9478493e-01  -2.2960275e+00
  -7.9250539e-01   1.0179186e+00
  -3.6195643e-01   1.3313530e+00
   1.3926411e+00  -1.4710711e+00
  -6.6622560e-01   4.4486848e-01
  -9.9620448e-01  -1.2152977e+00
   1.8957626e+00  -1.3462952e+00
   3.1452750e-01  -2.0638682e+00
   7.6556116e-01  -1.4318503e+00
   5.1770405e-01   2.2677800e-01
   6.3690014e-01   5.2180710e-01
  -5.6857142e-02  -8.6114098e-01
  -4.3622178e-02  -1.4566790e+00
  -3.0129391e-01  -1.1895045e+00
  -9.7012102e-01  -8.6105733e-01
  -6.0735093e-01  -9.0065830e-01
  -7.5894615e-01  -6.9595281e-01
  -8.6430179e-01  -7.4583653e-01
  -5.7204492e-01  -5.0120761e-01
   2.4206580e-01  -5.4055983e-01
  -3.2087876e-02  -1.4997361e-01
   5.7881890e-01  -9.2234312e-02
  -2.0402344e-01  -8.8777633e-02
   5.4236944e-01  -2.9234954e-01
  -1.4576100e-01  -5.1405615e-01
   1.0728208e-01  -6.7150524e-01
   2.6477025e-01  -9.8883944e-01
   9.3744733e-02  -8.4343744e-01
   1.0818533e-01  -6.5906546e-01
   4.4694790e-02  -8.5819191e-01
   4.9912451e-01  -6.8937978e-01
   5.4012507e-01  -5.7164705e-01
   1.5352294e+00  -1.1067658e+00
   1.3540437e+00  -1.3786695e+00
  -7.4561099e-02  -1.8148028e+00
   4.3313674e-02  -1.6731810e+00
   3.4887187e-01  -1.9455064e+00
   4.2783635e-01  -1.2649912e+00
   1.2853124e-01  -5.4426202e-01
  -7.7198067e-01   4.2900303e-01
  -9.2913608e-01  -1.7997709e-01
  -2.2451686e-01   9.4669219e-01
  -3.0240213e-01   5.1475964e-01
   6.0358187e-01  -5.8918047e-01
  -9.2840958e-01  -8.9259950e-01
   3.2837261e-01   1.6208947e-01
  -2.1159421e-01  -2.4713648e-01
   4.9140002e-01   3.2034124e-01
   8.0776998e-02  -6.2905624e-01
  -1.6720037e-01  -9.7658977e-01
  -1.9692735e-01  -1.6338824e-01
   8.8482926e-01  -3.6854362e+00
  -4.7545834e-01   1.2452038e+00
   1.9144362e+00   1.6128464e-01
  -1.0128497e+00  -1.5428370e+00
  -1.3109574e+00  -1.5972154e+00
   5.1691041e-01  -4.5999432e-01
   5.0130625e-02  -2.3314958e-01
  -2.3574397e-01  -5.4448751e-01
   1.8952442e-01  -3.1541388e-01
  -3.9392584e-01  -8.0608843e-02
  -1.4077386e+00  -5.4888211e-02
   1.1098242e+00  -6.4769352e-01
  -4.0874316e-01  -3.1422178e-01
   9.6411022e-01   5.3033731e-01
   5.0651638e-01  -2.1149212e+00
  -1.7404497e-01  -8.5520525e-03
   4.7123882e-01   8.1916325e-01
  -5.5526938e-01  -1.7069692e+00
  -6.3278909e-01   1.1482102e-01
   1.4878260e-01  -7.2319139e-01
  -7.2185805e-01   3.6189745e-01
  -7.9503097e-01   4.3879273e-01
  -9.7310126e-02  -7.7229639e-01
   4.5440221e-01  -1.0700390e-01
   7.2548032e-02  -1.4854636e+00
   1.5404266e-01  -1.4838068e+00
   3.8477549e-01  -2.0942168e+00
   2.5962507e-01  -2.0694073e+00
   8.3750127e-01  -1.9119713e+00
  -6.9747820e-01   3.7406493e-02
   4.3607298e-01  -2.8382102e-01
   6.6946240e-02  -4.5936421e-01
  -7.4573229e-01  -8.2189189e-01
  -2.5802297e-01  -1.0036791e+00
   8.1693230e-01  -4.1500334e-01
   1.1833860e-01  -1.1278897e+00
   8.3446626e-02  -1.8245987e+00
   1.0577692e+00   1.7381336e+00
  -8.1798296e-01   3.0186499e-01
  -9.6479909e-01  -1.0044186e+00
  -3.2735914e-01  -7.3091398e-01
  -9.9836884e-02  -1.7223204e+00
   9.9173497e-01   1.6477137e+00
   6.9881233e-01  -5.8328681e-01
   5.3498127e-01   1.8859839e+00
   8.7930930e-02  -3.3824178e-02
  -3.8245181e-01  -1.5433598e+00
  -3.1356447e-01  -1.5086293e+00
  -7.6844438e-01  -5.1834148e-01
  -2.9907792e-01  -4.6829816e-01
  -2.7681241e-01  -2.0230869e+00
   8.3779281e-02   1.0666741e+00
   2.7733962e-01   8.2477996e-01
  -1.6786385e+00  -1.6558882e+00
  -6.7458594e-01  -1.6166401e+00
  -3.9323873e-01  -4.7321402e-01
   4.2628705e-02  -7.3578994e-01
  -4.5562098e-01  -1.1647757e+00
  -3.2334988e-01  -1.0845351e+00
  -2.0116521e-01  -9.3243677e-02
  -4.5452235e-02  -5.2674417e-01
   1.0885222e+00  -3.2571094e-01
   9.7972546e-01  -4.8737725e-01
   3.7174430e-01  -2.3699383e-01
  -2.5246272e-02  -1.0559827e+00
  -2.7284667e-01  -5.9619259e-01
  -1.3608976e+00  -1.4443553e+00
  -1.9643170e-01  -1.2800628e+00
   7.6101581e-01  -4.1446500e-01
   7.2580222e-01  -8.8569559e-01
   7.3720314e-01  -1.2757481e+00
   1.5131109e-01  -1.4872862e+00
   1.0221199e-01  -1.3575061e+00
   4.9420588e-01  -1.0664631e+00
   4.5373801e-01  -8.1988161e-01
  -2.8063515e-01  -8.2149360e-01
   1.2294531e-01  -1.8897247e+00
   8.3313966e-01  -2.2463770e+00
  -3.1414468e-01  -2.4950859e+00
  -4.4034402e-02  -2.8456446e+00
  -7.2371310e-01  -2.6601268e+00
   3.5429396e-01  -2.4109678e+00
  -1.0748167e-01  -2.2584272e+00
  -3.9286523e-02  -7.5905101e-01
   5.7843808e-01  -2.5964336e+00
   5.3464973e-01  -2.5943706e+00
   2.3074585e-01  -1.7926960e+00
   1.9784200e-01  -2.4944813e+00
  -8.4554534e-01  -1.8976642e+00
  -8.1622972e-01  -1.7202010e+00
   4.4871485e-01  -2.2090683e+00
   1.3941356e+00   8.3393243e-02
  -9.0670113e-01   9.6189454e-01
  -8.9776847e-01   1.1789496e+00
   1.1438702e+00  -1.5039777e-01
  -1.6985448e-02  -6.3611530e-01
   2.9465116e-01  -8.2797280e-01
   7.5288085e-01  -7.6167198e-01
   1.2111690e+00  -1.9141973e-01
   9.4974518e-01  -2.2891214e-01
   8.0061668e-01  -4.4660852e-01
   1.1301669e+00  -7.3272196e-01
   1.4053007e+00  -4.3396506e-01
   8.2171977e-01  -5.1386696e-01
  -2.3362491e-01  -8.3074513e-01
  -1.4444032e+00   1.3534730e-01
  -1.0511168e+00   4.7865850e-01
  -6.1647345e-01  -1.7924784e-01
  -5.1170252e-01  -2.7272844e-01
  -4.7439968e-01   2.4641904e-01
  -1.5769543e+00   3.8189048e-01
  -1.9326653e+00   9.0018379e-01
   1.1809564e+00  -1.1701817e+00
   9.4583727e-01  -1.0946837e+00
  -2.1371270e+00  -2.9657997e-01
  -2.6697463e-01   2.5587953e-01
  -3.7448699e-01  -2.1020546e-01
   6.0774720e-01  -2.2433090e+00
   4.7444860e-01  -3.6462047e+00
   6.5522272e-01  -3.8374344e+00
  -1.0600947e-01  -4.3363861e-02
  -2.1596038e-01  -1.5615407e+00
  -6.4689366e-02  -9.1100686e-01
  -5.0256697e-01  -1.0084865e+00
  -9.2019994e-01  -2.8370548e-01
   2.0927643e-01   8.0765531e-01
   5.5176719e-01  -3.2358890e+00
  -2.0216659e+00  -1.7248630e+00
  -1.8858219e+00  -1.3780785e+00
   3.9054643e-01  -3.1811749e+00
   1.8241515e-01  -9.3039907e-01
   3.0142228e-01  -2.0703309e+00
   4.3229736e-01  -2.6535396e+00
   3.9938507e-01  -1.9252052e+00
   1.5747219e+00  -5.8500455e-01
  -4.0616756e-01  -1.3505860e+00
   3.4383119e-01  -9.5647291e-02
  -2.8303443e-01  -1.8751475e+00
  -4.6452303e-01  -2.0183706e+00
  -5.4566886e-01  -1.3568130e+00
  -8.4896291e-01  -1.8147131e+00
  -8.0133092e-01  -1.2898862e+00
  -2.4477446e-01   4.9872972e-02
  -4.3131149e-01  -5.2281986e-01
  -1.4925083e-01  -1.9461033e+00
  -3.3586670e-01  -1.6225839e+00
   2.7409296e-02  -1.3646973e+00
  -3.5216700e-01  -1.1892807e+00
   1.7728588e-01   2.9064966e-01
   3.4058129e-01  -3.6698002e-01
   8.9412854e-01  -4.9284575e-01
   5.1911302e-01  -1.1891395e+00
  -2.5118932e-01  -2.6397485e+00
  -2.6713163e-01  -1.8054312e+00
   9.7582466e-01   7.0855884e-02
   1.1522603e+00  -4.3157733e-01
   8.8860866e-01   4.2454202e-02
  -6.0609398e-01  -1.0210240e+00
   1.7023963e-01  -7.2027192e-01
  -2.4946252e-01  -9.9775575e-01
  -1.7797171e-01  -1.0321633e+00
  -2.0512336e-02  -1.2592678e+00
   4.0352239e-01  -1.0967262e+00
   3.1043213e-01  -9.3051929e-01
  -1.3359766e-02  -4.4969449e-01
   4.8145949e-01  -8.9501605e-01
   2.7183393e-01  -1.1170808e-01
  -3.7213255e-01  -8.2340900e-02
  -1.0386787e-01  -3.3962500e-02
  -5.6067460e-01  -5.9069693e-01
  -1.9776163e-01  -1.0103681e+00
  -8.6362438e-02  -8.5302882e-02
   2.4963019e-01  -1.1421105e+00
   6.6583643e-01  -8.8550753e-01
  -8.9080829e-01   5.2690411e-01
   1.0712746e+00  -2.4725780e-01
   5.0007222e-01   7.7439779e-02
  -5.2520675e-01   1.3371982e-01
  -1.3995225e-01  -2.1414399e-01
  -1.8013433e-01   2.3018868e-01
   2.9032030e-01  -1.9920208e-01
   1.1396563e+00  -4.7092140e-01
   1.3800635e+00  -3.1662884e-01
  -1.0789327e-01   2.3984645e-01
   1.5958976e-01  -9.2230693e-03
   6.4563441e-01   1.3711725e-01
   3.4673265e-01  -3.8249354e-01
   6.2760998e-01  -8.7601055e-01
  -1.5472996e-01  -7.8148714e-01
  -6.9730728e-02  -2.8470504e-01
  -2.8873643e-01  -6.6924733e-01
  -4.7612915e-01   1.5478236e-01
  -1.1396955e+00   3.6161561e-02
   3.3833490e-01  -7.8989660e-01
  -7.3573498e-01   3.0485494e-01
  -7.2742995e-01   1.0222524e-01
  -1.2278617e+00  -8.1600814e-01
  -5.8934307e-01  -1.7042984e+00
   6.7736026e-01  -1.4657410e-02
  -9.9190321e-01   5.2726998e-01
   1.4604719e-01  -9.0156400e-01
   7.5783883e-01  -8.1172595e-01
   9.8626906e-03  -1.0605043e+00
  -1.3923263e-01  -3.5825758e-01
   6.4669781e-01  -5.6510952e-02
  -1.3882621e-01  -5.6455665e-01
   1.6404895e-01  -1.6753870e-01
  -1.9744408e-01  -1.3522669e-01
  -1.4520844e+00  -2.0434788e+00
  -1.2026336e+00  -1.0560323e+00
   3.0432040e-01  -4.7052319e-01
   2.4071828e-01   4.7625341e-01
   1.8265058e-01   1.2016792e+00
  -4.4684224e-02  -6.3522819e-01
   6.3276636e-01   7.1451618e-02
   8.0478246e-01   1.6384369e-02
  -6.0891942e-01  -6.2704830e-01
   3.9803303e-01  -1.5894434e-01
  -1.0956054e+00   3.0752831e-01
  -1.2915160e-01   5.7645367e-01
   3.7909929e-01   1.3172114e+00
  -6.6473397e-02   6.5010703e-01
   1.1998222e+00   2.2916180e-01
   1.6020788e-01   7.5245734e-01
  -4.7954964e-02   3.6531958e-01
  -1.0722738e+00  -2.5483181e+00
  -7.2819649e-01  -1.2905361e+00
   3.4313119e-01  -5.2446499e-01
  -1.9776949e-01  -1.8744877e+00
  -1.7247812e-01  -1.3331064e+00
  -7.5458954e-01  -1.3956596e+00
  -1.1277558e+00  -9.5343625e-01
  -3.0566767e-01  -1.1023577e+00
  -6.0931328e-01  -2.2948835e-02
   5.0670898e-01  -3.5002571e-01
  -2.0876995e-01  -9.9033507e-01
   3.7550874e-01  -1.8859249e-01
   7.4684919e-01   2.7678933e-02
  -3.3296796e-01  -8.8266204e-01
  -1.5387177e-01  -1.0622847e+00
   8.3534635e-02  -1.4535404e+00
   2.0143402e-01  -1.2618044e+00
   2.3998675e-02  -3.7579559e-01
   8.5148247e-01  -8.0123297e-01
   1.0174587e+00  -1.3907040e+00
   1.5135474e+00  -1.5160484e+00
  -6.1551450e-01  -3.3354215e-03
  -3.3557062e-01  -3.5057960e-01
   8.0228272e-03  -6.1512844e-01
   1.9829872e-01  -6.3839694e-01
   1.8785569e-01  -6.1999496e-01
   6.3060927e-01  -3.4673165e-01
  -7.3701379e-02   1.0411594e-01
  -1.8165364e-01  -1.1434203e+00
  -2.8076888e-01  -1.4215908e+00
  -4.2196490e-01  -1.3754043e+00
  -3.4896002e-01  -8.5747144e-01
  -3.2744636e-01  -6.9741429e-01
  -2.4313616e-01  -1.5166492e+00
  -4.9652415e-01  -9.0745205e-01
   4.3061747e-01   6.8800773e-02
  -9.2127926e-02  -6.3099892e-01
   3.2161497e-01   2.9771858e-01
  -3.5434818e-01  -1.3079081e+00
  -2.6524847e-01  -1.5897997e+00
  -4.4511100e-01  -3.9594534e-01
   1.0877941e-01  -1.7225026e+00
   1.6303353e-01  -1.9591606e+00
   1.7381878e-02  -7.8022137e-01
  -4.9865309e-01  -1.4644662e+00
   7.2917943e-01  -4.1273934e-01
   8.4658061e-01  -1.0286515e+00
   5.3230896e-03  -1.3822889e+00
   1.3334324e+00  -1.2089093e+00
  -5.1669118e-01  -7.0823709e-01
  -1.5878069e-01  -1.2468910e+00
  -5.4575570e-01  -7.6940138e-02
  -4.6350819e-01  -3.9298307e-01
  -7.0128830e-02  -5.8338159e-01
   3.8047722e-01  -9.6438858e-01
   2.9123799e-01  -4.3930412e-01
  -5.7911297e-02  -1.3054171e+00
  -2.5914008e-01  -1.8658062e+00
   2.5123161e-01  -1.6181683e+00
   1.8995828e-01  -1.6401464e+00
   3.3743100e-01  -8.9812071e-01
   6.2157987e-01  -4.6408658e-01
   2.1145570e-02  -5.2805644e-01
   1.3171801e-01  -2.3253711e-01
   3.4367753e-01  -1.0367531e-01
  -7.9727175e-01  -9.6092812e-01
  -4.8659173e-01  -3.6142905e-02
  -5.8290195e-01  -1.8463827e-01
  -6.3258913e-01  -9.5615306e-01
   4.1849681e-01  -8.3844347e-01
   7.8520896e-01  -7.3024587e-01
  -3.2781757e-01  -1.5613473e+00
  -2.5587162e-01  -2.0537401e+00
  -1.9886691e-01  -1.9687922e+00
  -2.6882447e-01  -1.5726394e+00
   5.7866710e-01  -1.6222754e+00
   4.1463619e-01  -2.2030063e+00
   8.5718496e-01  -2.4179157e+00
  -1.6619110e-01   4.8157149e-01
   2.1941076e-01  -6.0443860e-01
   6.1747104e-02  -2.0077625e+00
   1.0199034e-01  -1.3689409e+00
  -3.5743339e-01  -1.5503926e+00
  -9.5985739e-01  -6.6818891e-01
   6.1399149e-01   1.9693102e-01
  -8.7767869e-02   1.5891997e-01
   3.3468851e-01  -2.3258267e+00
  -1.5063811e+00  -2.4147675e+00
  -1.5335255e+00  -1.9754432e+00
   5.2431892e-01  -1.4839375e+00
   5.5317494e-01  -2.7344390e+00
   8.7207434e-01  -3.2723386e+00
   8.5720937e-01  -2.5287024e+00
  -9.5563465e-03   1.2552642e-01
   4.8210695e-01  -5.3873833e-01
   1.7376256e-01  -1.3263122e-01
  -6.3280797e-01  -3.8180977e-01
  -5.7314051e-01  -3.2793234e-01
   5.2273409e-02  -1.8861652e+00
  -6.3558634e-01  -1.1606648e+00
  -5.4877044e-01  -1.5830947e+00
   1.1414726e+00  -1.5559847e+00
   3.8528690e-01  -1.3484359e+00
   6.3750978e-01  -1.3986619e+00
  -2.2771570e-01  -2.0522327e+00
   5.3675524e-01  -3.6507650e-01
   5.6253710e-01  -8.2480225e-01
   1.2220672e+00   1.6620043e-01
   3.4464813e-01  -7.0538792e-01
   6.1752096e-01  -4.9677196e-01
   5.0046195e-01   1.0301111e+00
  -2.3527520e-01  -3.8910010e-01
  -3.2803391e-01   1.3147504e+00
  -3.9778321e-01  -1.4476271e+00
  -3.7477682e-01  -1.8283141e+00
  -5.0083292e-01   8.1317443e-02
  -1.3872483e-01  -2.3091532e+00
  -2.8832129e-01  -1.9554734e+00
   3.7302457e-03  -1.5338827e+00
   2.5232735e-01  -6.0196224e-01
  -8.9593255e-01  -9.6348993e-01
  -6.5265172e-01   3.1758834e-01
  -4.9218056e-01   4.3107072e-01
   1.2476884e-02  -4.1880622e-01
  -3.8967628e-02  -3.9543755e-01
   3.3609348e-01  -2.7290717e-01
   5.9211397e-01  -4.3733514e-01
  -2.9185556e-01  -6.3198736e-01
  -1.0075794e-01  -9.8593455e-01
   1.9374452e-01  -6.7742767e-01
  -4.6726006e-01   1.7104498e-01
  -1.0912442e-01   6.3647632e-01
   4.8978089e-01  -1.9477543e-02
  -1.2406358e-01  -2.9103111e-01
  -4.9401682e-02   8.4060835e-01
  -1.2919239e+00  -1.6429481e+00
  -1.3923068e-01  -1.8152660e+00
  -6.3963882e-02  -3.3333024e-01
   1.3698650e+00  -1.0699019e+00
   2.3448421e+00  -3.1665994e-01
  -1.7767564e+00   8.8790567e-01
   1.1561404e+00   1.0922508e+00
   7.0279307e-01  -4.7977810e-01
   4.3751513e-01   1.5347556e+00
  -4.9642710e-01   2.8661354e-01
  -8.3858954e-01  -1.1522260e+00
   4.6621939e-01   8.6084133e-02
  -6.4321773e-01  -1.7568522e+00
  -4.9831119e-01  -1.5304463e+00
   7.9840285e-02  -1.2824603e+00
   1.2374131e+00  -7.7933286e-01
  -1.6333797e+00   3.3207589e-02
  -3.6342676e-01   7.9385484e-01
  -1.8394085e-01  -2.6428394e+00
  -2.7664584e-01  -1.3072006e+00
  -3.6075432e-01  -1.7085677e+00
  -4.7077863e-01  -1.6842805e+00
  -3.0578733e-01  -1.1730185e+00
  -3.2803946e-01  -9.8453325e-01
  -1.8590341e-01  -3.0524880e-01
  -4.3559101e-01  -1.7104604e+00
  -5.0883123e-01  -9.8059336e-01
   5.9929323e-01  -3.9160829e-01
  -6.3918243e-02  -9.2816786e-01
   5.6682579e-01  -2.2525089e-01
  -3.7393230e-01  -1.7192064e+00
  -2.8829868e-01  -2.1062924e+00
  -3.7902569e-01  -6.8878954e-01
  -2.5506196e-01  -8.4420321e-01
  -1.0686821e-01  -1.3347416e+00
   8.7919332e-02  -1.2267374e+00
   3.7240199e-01  -1.2668566e+00
   8.1577160e-01  -9.6914505e-01
   8.1380819e-01  -1.4979588e+00
   2.1673882e-02  -1.9313253e+00
   1.2456831e+00  -1.7177227e+00
  -1.4922933e-01  -7.5763723e-01
  -5.1051712e-01  -1.4173500e+00
  -1.1218451e+00  -1.4076271e+00
  -2.7416654e-01  -1.1311248e+00
  -6.3323859e-01  -9.5561024e-01
   4.3340677e-01  -1.3693314e-01
   1.3394805e-01  -1.4476436e+00
  -2.7556709e-01  -1.3403077e+00
  -2.1812162e-01  -5.9265550e-01
  -2.3132757e-01  -1.2489530e+00
  -3.8227989e-01  -1.1854469e+00
  -2.8002332e-01  -1.0503671e+00
   3.1429923e-01  -1.2378460e+00
   7.3166315e-01  -1.0002422e+00
   1.0590819e+00   1.2487131e+00
   8.6079816e-01   1.1372219e-02
   5.4311896e-01   1.2946503e+00
  -6.4952869e-01  -7.4078630e-01
  -2.3883038e-01  -1.2948189e-01
  -3.2334008e-01  -9.4645597e-01
  -1.8779974e-01  -7.7427422e-01
  -1.4980442e-02  -9.4531618e-01
   3.1189646e-01  -1.0333386e+00
   3.5587378e-01  -9.1707946e-01
   3.3357246e-03  -2.1552277e-01
   5.3217946e-01  -5.1907339e-01
   2.1810390e-01  -1.7485310e-01
  -4.6402884e-01  -2.0672386e-01
  -7.9245773e-02   1.6983618e-01
  -6.5359516e-01  -6.3922686e-01
  -2.5050159e-01  -8.5415024e-01
  -1.4988553e-01  -8.0664672e-01
  -7.6796324e-03  -1.0912027e+00
   5.3111130e-01  -1.0703486e+00
   5.4591459e-01  -8.7633544e-01
   9.0735193e-01  -5.3826929e-01
   3.3916954e-01  -1.6571832e-01
  -6.4142763e-01  -3.2529091e-01
  -2.3340913e-01  -4.5792942e-01
   1.4931594e-01  -5.7705575e-01
  -2.5122267e-01  -1.2287352e+00
   2.9199242e-01  -5.2015671e-01
  -2.1069907e-01   7.7460699e-01
   6.1006163e-01   8.3742235e-02
   3.3226316e-02   1.0098469e+00
   1.2418609e-01  -1.2121703e+00
  -1.6738039e-01  -4.5766462e-01
  -2.9634259e-01  -5.0555707e-02
   1.8529787e-01  -9.6849075e-01
   1.8277329e-02  -9.9249309e-01
  -5.1099556e-01  -1.4067957e+00
  -1.2459836e-01  -1.2064581e+00
  -5.8674173e-01  -1.9051241e+00
   2.0201762e-01  -7.5281746e-01
  -1.7700063e-01  -1.4532378e-01
   1.9633699e-01  -3.3730867e-01
   6.6358472e-01  -7.5783109e-01
  -2.6966619e-01   4.2105548e-02
   3.6491176e-02   2.7630482e-01
   2.5400134e-01   6.8164661e-01
   3.9791124e-01   2.9773780e-01
   8.5794075e-01   4.8549854e-01
   1.8602983e-01  -2.4093188e-01
   3.3103717e-01  -4.8411537e-01
  -3.8713325e-01  -2.7567784e-01
  -3.0587154e-01  -6.8901250e-01
  -6.6020497e-01  -9.2225841e-01
   8.6841271e-01  -1.9989279e-01
  -5.8831081e-01  -3.7036390e-01
  -4.6146587e-01  -5.1062861e-01
  -3.2634037e-01  -1.0657947e+00
   6.7168789e-02  -1.4680805e+00
  -7.7045541e-01  -1.4438983e+00
  -8.3872985e-01  -8.9586907e-01
  -9.2371049e-01  -1.7098601e+00
  -5.7852186e-02  -2.9136564e-01
   2.1891425e-01  -4.5221469e-01
  -2.8336208e-01  -1.8698506e+00
  -3.3018377e-01  -2.5579959e-01
  -5.1468664e-01  -8.7715918e-01
  -1.4945312e-01  -9.8986425e-01
  -1.4860392e-01   7.7995843e-01
  -5.8388365e-01  -6.8697299e-01
   4.4155785e-01  -1.1685584e+00
   3.2236779e-02  -6.5518070e-01
   4.6869784e-01  -7.7661843e-01
  -3.7743198e-01   8.9284621e-01
   7.0189151e-01  -7.8797518e-01
   7.6277696e-01  -9.9229591e-01
   3.6027899e-01  -1.4054375e+00
   5.8380824e-01  -1.6480878e+00
   6.3187552e-01  -1.1137222e+00
   2.1857396e-01  -1.4613679e+00
   3.4580629e-01  -1.3525803e+00
   2.1193490e-01  -1.0875741e+00
  -8.4162030e-01  -6.6575065e-02
   8.8753127e-02  -2.6252778e-01
  -8.5259445e-01   6.2652419e-01
  -5.4623505e-01   4.9658911e-01
  -7.2110519e-01   1.3639915e-01
   7.4071108e-01   2.3102748e-01
  -5.1577697e-02  -4.5646810e-01
  -7.8365809e-01  -4.4087853e-02
  -9.4240018e-01  -7.2448207e-02
  -1.3285014e+00   4.6461313e-02
  -4.5757066e-01   6.0854873e-01
  -3.1396870e-01  -5.4560880e-02
  -2.3800182e-01  -6.2135893e-01
  -1.1549457e-01  -5.8557790e-01
   5.4091453e-01  -1.1137019e+00
   2.4032656e-01  -9.6996412e-01
   7.3218786e-01  -6.7312227e-01
   7.3405944e-01  -1.2235132e+00
   9.7703536e-01  -1.1293788e+00
   1.0313559e+00  -1.8759336e+00
   1.3240752e+00  -1.6614381e+00
   7.8330917e-01  -1.2381861e+00
   8.4399934e-01  -1.1100882e+00
  -6.8003705e-01  -2.3132151e+00
  -6.7347264e-01  -1.4816125e+00
  -3.6227017e-01  -1.9437370e+00
  -2.9488003e-01  -1.6575236e+00
  -6.8284912e-02  -5.9208097e-01
   4.8605024e-02   2.9759366e-01
   2.4867541e-01   4.7503812e-01
   2.9509005e-01   6.0025397e-01
  -1.7962470e-01  -1.2260870e+00
  -3.4641241e-01  -1.7580083e+00
  -4.9190501e-03  -3.2823297e-01
  -3.1922661e-03  -2.8290352e-01
   4.5023936e-02  -1.0983395e+00
  -1.2652143e-01  -1.9481443e+00
   3.4134710e-01  -1.2816370e-01
   4.6608045e-01  -1.2026401e-01
   4.5079334e-01   1.6293509e-01
  -9.0020873e-01   3.0963487e-01
  -3.0866440e-01   1.7586126e-01
   4.6032935e-01  -1.4174059e-01
   5.9410484e-01  -1.3335026e-01
   4.9455186e-01  -5.9831797e-01
   4.2096675e-01  -1.4559729e-01
   2.4735127e-01   2.3673810e-01
  -1.0564017e+00   1.0436833e-01
   1.5429710e-01  -3.4175505e-01
  -5.1346658e-01   5.8343687e-01
  -1.1929039e+00   5.8084849e-01
  -1.0197106e+00   7.8974361e-01
  -9.4497175e-01   4.3071751e-01
   5.4852467e-01  -9.4146935e-01
   2.9001114e-02  -6.0984139e-01
   4.4481757e-01  -1.0086726e+00
   3.6964975e-01  -1.1149439e+00
   1.7317509e-01  -8.9992198e-01
   9.9582654e-01  -1.8203481e+00
   1.0037317e+00  -1.6711804e+00
   1.5655065e+00  -6.6647954e-01
  -1.9974245e-01  -4.9992291e-01
  -4.8791607e-01  -6.1197728e-01
  -2.2513923e-01  -4.2479149e-01
  -5.1315247e-01  -7.6708503e-01
  -9.6082320e-03   3.4678004e-01
  -3.9524532e-01  -5.1828689e-01
   1.8295635e-01  -5.8670287e-01
  -3.9959399e-01  -9.3175472e-01
  -2.7943299e-01  -8.3354513e-01
   2.2259477e-01  -9.2915062e-01
   5.3613180e-01  -9.5352725e-01
   2.6412845e-03  -7.7001140e-01
  -5.8078887e-01  -1.0919440e+00
  -1.3569824e-01  -3.4132017e-01
   1.1283304e+00   2.1925681e-01
   9.5416747e-02  -3.6913440e-01
  -9.3399236e-02  -5.7802262e-01
  -4.1386076e-01  -1.0445879e+00
  -3.4881021e-01  -2.8992881e-02
   4.9894962e-02  -4.8299965e-01
   9.6664450e-01   1.5804399e+00
  -6.4655618e-01   1.7525854e-01
  -6.8772683e-02   6.8477015e-01
  -8.8154449e-02  -6.9572476e-01
  -3.9506094e-01  -1.4158425e+00
  -8.6910830e-02  -8.3427087e-01
  -3.2164632e-01  -6.0134908e-01
   2.8974247e-01  -5.0672954e-01
  -4.9609964e-02  -3.5737631e-01
  -2.7083456e-02   3.7058569e-01
   2.3201932e-01  -8.6015492e-01
   1.4562400e-02  -9.4765211e-01
   4.7974139e-01  -6.9831043e-01
   7.0250078e-01  -4.5493397e-01
   1.1759339e+00  -1.3763794e+00
   8.9263816e-01  -6.1231090e-01
   3.0913573e-01   2.6291811e-01
  -9.2891448e-02   2.9031950e-01
  -3.5774934e-01   6.6826588e-01
  -5.2968149e-01  -5.1409651e-01
  -1.5772006e+00   2.5109007e-01
   5.6466402e-01  -1.3662799e-01
  -1.0873496e+00  -3.9629041e-01
  -1.2526067e+00  -1.4454394e+00
  -7.9388861e-01  -9.6596070e-02
   1.3956783e-01  -3.9383594e-01
  -8.2811218e-01   6.0577940e-01
  -5.0761434e-01   3.5683470e-01
  -7.0068993e-01  -2.6312799e-02
   7.6918044e-01  -9.4010264e-02
   2.3888870e-03  -5.8066271e-01
  -7.3636154e-01   1.3493515e-01
  -8.9457203e-01  -6.5978218e-02
  -1.2759927e+00   1.8932343e-02
  -4.2086531e-01   7.7358055e-01
  -5.4206497e-01   4.4341405e-02
  -1.9992505e-01  -5.6725568e-01
  -2.2003146e-02  -4.5418001e-01
   8.8646700e-01  -1.2257156e+00
   3.0250461e-01  -9.1150419e-01
   7.5351461e-01  -4.6155423e-01
   6.8727021e-01  -1.0568509e+00
   1.0749879e+00  -9.2439549e-01
   1.3117570e+00  -1.7153425e+00
   1.3972775e+00  -1.5317263e+00
   8.4978044e-01  -1.2573415e+00
  -3.4448194e-01   3.0813827e-01
  -1.3535592e-01  -8.2630744e-01
  -1.0237261e+00   2.2051078e-01
   2.0640626e-02  -1.9808930e-01
  -2.8489120e-01  -3.0332802e-01
  -1.7817681e+00  -7.9765086e-01
  -1.5842743e-01  -5.4287931e-01
   2.2875324e-01  -6.8254540e-01
   4.3491902e-01  -4.7802292e-01
   6.1311621e-01   3.4971966e-01
   4.6145295e-02   1.8814912e-01
   3.1774228e-01  -7.0802452e-01
   1.2194023e+00  -9.5174198e-01
   8.4793173e-01  -1.0641680e+00
  -4.2865635e-01  -2.1326626e+00
  -1.0848372e+00  -1.4495598e+00
   3.9341389e-01  -1.1569225e+00
  -2.9993015e-01  -1.2768639e+00
  -2.6063580e-01  -9.7160826e-01
   5.1515447e-01  -9.7526513e-01
   2.9774562e-01  -1.5750621e+00
  -2.1884855e-01  -1.7292571e+00
  -1.1335691e-01  -4.3339398e-01
   1.8976202e-01  -1.0317208e+00
  -2.9878732e-01  -3.4254271e-01
   8.2364767e-02   1.0553506e+00
  -1.4799129e-03   6.1384598e-01
   5.1613715e-01   1.0286233e-01
  -8.9233527e-02  -1.5570194e-01
   2.0244798e-01  -7.8037934e-01
  -1.1207705e-01  -6.1869437e-01
   3.7613501e-01  -4.0897254e-01
   3.3468184e-01  -6.0502937e-01
   1.8856894e-01  -7.9656541e-01
  -3.2005469e-01  -2.2530219e-01
  -2.6951601e-01  -3.1521065e-01
  -2.0807380e-01  -8.8532364e-02
  -1.4127832e-01  -2.0161194e-01
  -4.8847790e-01  -8.1709642e-02
   7.1791425e-01  -5.3814110e-01
   5.0148918e-01   5.4177836e-02
  -8.3438163e-01  -2.4375210e-01
   3.8251304e-01   2.6009967e-01
   7.1372435e-01  -8.7514860e-01
   2.5882287e-01  -7.1798101e-01
  -4.3080371e-01  -4.5779240e-01
  -2.4279168e-01  -1.1628603e+00
  -4.3177208e-01  -6.4131318e-01
  -3.3371882e-01  -3.6716978e-01
   2.4458762e-01   1.1465790e-02
   5.9823966e-02  -4.6527689e-01
   3.5098277e-01  -2.1971220e-01
   2.8244165e-01  -2.2799244e+00
   5.9419351e-01   2.6111524e-01
  -3.0727003e-01   9.6885348e-01
  -4.1126766e-01  -1.6972462e-01
   2.1024825e-01   8.3110579e-01
   3.3636194e-01   1.6306492e-01
  -1.7455486e-01   1.7267872e-01
   2.4202706e-01   2.2527655e-01
  -1.2831475e-01  -7.1887513e-01
   4.6158266e-02  -8.6711287e-01
  -3.0288589e-01  -6.3985213e-01
  -1.3511352e-01  -1.7871829e+00
   2.9443043e-01  -1.2587105e+00
  -1.1610607e-02  -1.0429825e+00
  -4.6134872e-01  -1.8640188e+00
   2.4074300e-01  -1.2372871e+00
   1.0084060e-01  -1.5314591e+00
  -3.0881901e-01  -8.7191520e-01
   3.1882010e-01  -1.2529305e+00
  -1.4263809e-01  -1.0745774e+00
   5.6106226e-02  -3.4254297e-01
   1.4514653e-01  -1.5074058e-01
   2.7093252e-01  -2.7748706e-01
   2.0793452e-01  -7.2029934e-02
  -7.9491817e-02   1.4023453e-01
  -2.2863728e+00  -1.4876657e+00
  -2.0486944e+00  -1.4032050e+00
  -1.1144786e+00  -4.8934210e-01
  -2.1298046e-02  -6.8555696e-01
   7.5080129e-01  -6.1640579e-01
   8.5020928e-01  -5.2170978e-01
   4.4263510e-01  -8.1422658e-01
   7.5295282e-01  -1.5992262e-01
   9.8419332e-01  -3.4922060e-02
   1.0894240e+00  -2.0555863e-01
   4.6587325e-01  -1.5308804e+00
  -1.9946736e-01  -1.0160749e+00
  -2.6640589e-01  -8.4255223e-02
  -2.7519345e-01  -5.5997833e-01
   2.4051979e-01  -2.1458150e-01
  -7.7194994e-01   1.2598896e-01
   2.8861752e-01  -6.3875495e-01
   2.5378311e-01  -6.4051072e-01
   5.5497565e-01  -3.9351022e-01
   1.7798099e-01  -5.3862657e-01
  -8.4863468e-01  -1.4801115e-01
  -1.0454008e+00  -8.5473985e-02
  -6.7866585e-01   1.4386752e-02
  -1.4273736e-01  -1.4913949e+00
  -8.1609451e-01  -7.7872190e-01
  -8.5666058e-02  -1.5919358e+00
   3.5692411e-01  -1.3822128e+00
   8.5358137e-01  -1.1665126e+00
   2.9811736e-01  -8.8768570e-02
   8.4868101e-01  -8.3609107e-01
   5.3589314e-01  -9.3182234e-01
   2.5526857e-01   2.2854213e-01
   1.1987846e+00  -1.9754731e+00
  -7.2980066e-01  -6.0477621e-01
   8.2211928e-01  -1.0160350e+00
  -6.7652982e-01  -2.7219144e-01
   4.7818847e-01  -3.3537370e-01
   7.4273568e-01  -4.4743605e-01
   4.3864874e-01  -3.3169923e-01
  -6.9777101e-01   8.8565318e-02
  -3.0790715e-01   1.6493195e-01
  -3.3804171e-01  -1.3785558e-01
   4.8236267e-02   2.4340926e-01
  -2.9133160e-02  -5.5811752e-01
  -2.2189730e-01   1.9402455e-01
  -1.7785082e-01   6.9684419e-01
  -6.5694560e-01   4.6519953e-02
  -2.0381102e-01   6.6274193e-01
  -5.5782115e-01   5.0620394e-01
   1.6432614e+00  -1.2620893e+00
  -1.0313006e+00  -4.0845167e-01
   1.1197889e+00  -1.7973373e+00
  -4.4819733e-01  -2.3386909e-01
   6.2228302e-01  -1.8605412e+00
  -1.5445960e-01   3.0491418e-01
  -8.8257937e-01   5.6073923e-01
   1.5139025e+00  -5.3334397e-01
  -3.8761407e-01  -1.0500819e+00
  -7.5103316e-01  -5.1600809e-01
  -9.0400266e-01  -4.6079288e-01
  -2.8437124e-02   4.9138898e-01
   4.9353127e-01  -7.7959404e-01
  -1.5854271e-01  -1.2960913e+00
  -5.8055811e-01  -2.9301934e-02
   2.6596073e-01  -1.2465268e-01
  -3.8819663e-02  -3.1882942e-01
  -1.2134603e+00   8.1128455e-01
  -8.9862726e-01  -1.6697109e-01
   3.6517551e-01  -9.2297203e-01
   2.7686686e-01  -8.5455813e-01
  -3.9724194e-01  -1.1653961e+00
  -2.1678923e-03  -1.1351937e+00
   2.5615078e-01  -9.5846639e-01
   1.3492948e+00  -2.6609273e-01
   3.2664608e-01  -6.7448716e-01
   5.1297632e-01  -3.9856234e-01
  -7.7039726e-02  -1.2823076e+00
  -2.3056176e-02  -1.1055324e+00
  -5.2847830e-01  -7.0411145e-01
  -6.8988874e-01  -6.7786664e-01
  -1.2858412e+00   3.1515159e-01
   1.9103435e-01  -1.2934743e+00
  -5.1244804e-01  -1.8674760e-01
   3.2914062e-01  -3.1045041e-02
   8.3169746e-02  -2.9431027e-01
  -1.3674749e+00   4.2832281e-01
  -7.4633048e-01  -4.1801233e-01
   6.6263109e-01  -7.6506293e-01
   5.0729644e-01  -6.7518652e-01
  -3.4927913e-02  -1.1814071e+00
   3.3791758e-01  -1.0397148e+00
   5.3669343e-01  -7.9887878e-01
   1.4166810e+00   1.4492414e-01
   5.6480235e-01  -5.3213913e-01
   6.3611881e-01  -2.0873654e-01
   5.8972052e-01  -3.2272036e-01
  -6.4153261e-01  -5.3781186e-01
  -1.6454603e-01  -2.8659013e-01
  -1.3847247e-02  -8.0061693e-01
  -7.1479030e-01  -3.5609310e-01
  -6.3569824e-01  -1.3628168e+00
   1.2644007e-01   2.4072053e-02
  -2.9545028e-01  -1.5944796e+00
   1.1106361e+00  -8.5335007e-01
   6.3394124e-01  -1.3624710e+00
   4.8519988e-01  -1.0800352e+00
   6.5076961e-01  -3.8396367e-01
  -1.1077749e+00  -1.7583093e+00
   1.5369452e-01   9.0754009e-01
  -1.7676231e-01  -3.2456658e-01
  -3.9393984e-01  -6.7933903e-01
   5.6220776e-01  -1.0715359e+00
   1.2639157e-02  -1.5570247e+00
  -3.9081048e-01  -1.0731843e+00
   2.5092140e-01  -1.1772713e+00
  -1.5074214e+00   4.8625034e-01
   7.1480346e-01  -2.0157181e+00
  -8.0108669e-01   4.5376884e-01
   1.1135193e+00  -2.0834263e+00
  -9.7775879e-01  -8.3570175e-01
  -1.7013289e+00   7.7395577e-01
   1.4029070e+00   1.3312031e+00
  -2.8954622e-01   4.4820293e-01
  -3.1174581e-02  -2.8615446e-01
   2.2941573e-01  -9.9479803e-01
   2.7458602e-01  -8.2020838e-01
   7.9330313e-03  -1.2708535e+00
  -1.6942934e-01  -9.7828595e-01
   1.2301904e+00   1.3682365e-01
   4.6337289e-01   1.5288543e+00
  -1.3234544e+00  -1.0637548e+00
  -1.2900712e+00  -1.3404466e+00
   1.9753675e-01  -3.9954947e-01
   5.3614439e-01  -2.4407951e-01
   1.8784382e-01  -2.8477340e-01
  -3.4389465e-02  -8.6078633e-01
  -4.3181607e-01  -1.1097787e+00
   1.1096172e+00  -5.9759141e-01
  -5.5848493e-01  -6.9110658e-01
  -1.0946378e+00  -1.2860614e+00
  -1.2079082e+00  -1.3202983e+00
  -6.6608360e-01   3.6878900e-01
   2.0395599e-01  -3.8243369e-01
  -5.0983533e-01  -8.4333145e-01
  -7.3095559e-03  -2.8136619e-01
   5.5961314e-01  -2.9532746e-01
   8.7092556e-01  -6.5334881e-01
   5.7978619e-02  -1.1922824e+00
   4.2702931e-01  -1.1404376e+00
   8.0766913e-01  -7.1462475e-01
   1.0489541e+00  -3.8533881e-01
   2.2626741e-01  -6.8270585e-02
   6.8899859e-01  -2.3010636e-01
   2.0145649e-01  -8.8065058e-02
  -8.1313628e-01  -8.2697119e-01
   5.6879302e-01   2.0603424e+00
   6.2500165e-01   2.3112778e+00
   3.8181210e-01   1.7973576e+00
   1.3802358e+00   1.7168417e+00
  -5.1095806e-01   1.2280500e+00
  -2.6509217e-01   2.8975282e+00
  -1.3860091e-01  -3.4211688e+00
  -4.8648361e-01  -5.7500040e-01
  -7.2377381e-01  -8.2597657e-01
  -9.9219493e-01  -8.9372041e-01
  -1.3659962e+00  -6.1338356e-01
  -4.9568998e-01  -2.2518417e+00
   2.6105459e-01  -2.1073350e-01
   8.6524208e-01   2.2759901e-01
  -1.2396877e+00  -2.6274565e+00
   1.3914841e+00   2.2832373e-01
  -1.5990492e-01  -2.2640562e+00
   2.0407330e+00   3.6052413e-01
  -3.2949281e-01  -2.7943741e+00
   6.6548799e-03  -3.4924992e+00
   1.1036790e-01  -5.4798555e-01
   6.9133940e-01  -4.9520327e-02
   4.2272707e-01  -6.1211518e-01
   1.7563956e-01  -3.6468391e-01
   5.5137019e-01   4.1599238e-01
   4.2844150e-01  -3.0654499e-01
   8.0743388e-02  -1.6798035e-02
  -8.7498860e-01  -7.7473018e-01
  -1.0490583e-01  -1.5066674e+00
   2.5428091e-01  -1.1982893e+00
  -7.8668755e-01  -1.0223139e+00
  -5.7584892e-02  -1.3969046e+00
  -7.9087849e-01  -1.1018044e+00
  -9.9864555e-02  -9.4380790e-01
  -1.7016539e+00   6.3953420e-01
   4.7955320e-01  -1.2358030e+00
  -5.2894571e-01  -2.1176184e+00
  -1.0989381e+00   1.1368467e+00
   1.0086555e+00  -1.7904830e-01
   1.2370480e+00   2.7681643e-02
  -1.4732749e+00  -7.6221038e-03
  -1.5810414e+00   9.0173059e-01
  -1.4889456e+00   1.3114248e-01
  -1.2186259e+00  -4.7542885e-01
  -1.4802917e+00  -3.9526251e-01
   9.5675372e-01  -7.5043443e-01
   5.3472327e-01   9.7421284e-01
  -4.6104725e-02  -1.3204410e+00
   1.2966008e-01  -9.4104464e-01
  -2.3280621e-01  -1.3326889e+00
  -1.7429179e-01  -6.1406719e-01
   2.5351197e+00   1.5049082e-01
   2.7887171e-01  -1.5077600e+00
   2.7109881e+00  -5.5189248e-01
   3.5810640e-01  -8.0332616e-01
   2.4429013e+00  -1.0321394e+00
  -6.4017281e-01   1.2664698e+00
  -1.0072883e+00   1.0228635e+00
  -1.0231494e-01  -7.8460462e-01
  -2.5159549e-01  -6.9669179e-01
  -3.0531397e-01  -7.2150682e-01
   9.7743152e-02  -6.7408167e-02
   6.7929852e-01  -1.1626425e+00
  -4.7743444e-01  -1.2476625e+00
  -1.7217839e-01  -9.1793999e-01
   5.3179555e-01  -8.4414253e-01
  -1.3802039e+00  -9.3097438e-01
   1.0111454e+00  -1.4019570e+00
   7.0427422e-02   6.4087985e-01
   1.5319545e+00  -7.6846823e-01
  -3.7211994e-01   7.8294013e-01
   6.8409888e-02  -5.0888599e-01
  -7.0874253e-01  -3.6970103e-01
  -1.2862461e+00  -4.4870406e-01
  -3.2928436e-01  -3.6400218e-02
  -2.6833838e-02  -5.5767268e-02
   1.0431614e-01  -1.0645588e+00
  -2.9092711e-01   1.0177022e-01
  -1.0262302e+00  -7.2794161e-01
  -6.5720908e-01  -4.2010877e-01
  -3.7374419e-01   1.9127054e-01
  -6.8193520e-01  -3.1411632e-02
   1.8892747e+00  -8.3520297e-01
  -9.0479730e-01  -8.8407300e-01
   1.5101246e+00  -1.2711759e+00
   1.2924302e+00  -4.3784341e-01
   1.0442413e+00  -1.4294878e+00
  -2.4146515e-01   1.0305829e-03
  -2.4258543e-01   9.5867825e-01
   9.4706975e-02  -4.7764729e-01
   4.4823150e-01  -3.7424916e-01
   7.5431003e-02  -3.4954848e-01
  -2.1878769e-01  -8.8988212e-01
  -6.3385624e-01  -1.0347896e+00
   9.9278646e-01  -8.1277992e-01
  -6.8908326e-01  -5.3311537e-01
  -1.3209842e+00  -1.0251257e+00
  -1.4061369e+00  -1.0621440e+00
  -5.3676044e-01   4.2691583e-01
   1.2869957e-01  -5.0262967e-01
  -6.7892498e-01  -7.8125571e-01
  -1.1217571e-01  -3.5815374e-01
   4.4291182e-01  -4.7361038e-01
   7.4905244e-01  -9.3481276e-01
  -2.3644831e-01  -1.1833918e+00
   2.1093404e-01  -1.2111831e+00
   6.3818560e-01  -8.9346462e-01
   9.5042087e-01  -5.9021830e-01
   2.3958477e-01  -7.2007767e-02
   6.8538058e-01  -3.3699780e-01
   1.7683214e-01  -1.3615634e-01
   1.4473084e+00  -9.3188126e-02
   1.1998416e-01  -7.4572070e-01
   1.5201918e+00   1.0265810e+00
  -7.2965962e-02  -2.4842071e-01
  -1.3717707e+00  -1.4150250e-01
  -6.4035796e-01  -6.8658444e-01
  -1.1464136e+00  -5.9194947e-01
  -4.1410079e-01  -4.6343982e-01
   1.4183822e+00   4.1725541e-01
  -9.6707629e-01  -2.0278404e-01
  -4.2976583e-01  -4.1521331e-02
  -7.6617406e-01  -4.9730291e-01
   1.2136225e+00   1.3121966e-01
   1.5646258e-01  -2.9882683e-01
  -1.6624640e-01  -2.2016969e+00
   2.8273170e-01  -6.3576495e-01
  -5.4350719e-01  -1.9127673e+00
  -2.2869301e-01  -2.3884312e+00
  -4.6937970e-01   5.0451022e-03
   5.4511760e-01   4.8793814e-01
   5.1265042e-01   8.9948204e-02
  -9.6726536e-02  -1.0979039e+00
  -1.7608482e-01  -1.1250182e+00
  -6.0872561e-01  -6.5680229e-01
  -7.8868244e-01  -5.9631131e-01
  -5.8447564e-02   4.1288389e-01
   8.5088542e-02  -1.1825601e+00
  -5.0190355e-01  -1.2670632e-01
   3.4743552e-01  -1.3098529e-01
   2.0476120e-01  -2.7559484e-01
  -1.2591623e+00   5.8676919e-01
  -8.1856408e-01  -3.1559673e-01
   5.6132843e-01  -9.0468244e-01
   3.2861405e-01  -6.6384615e-01
  -2.6855267e-01  -1.1032562e+00
   1.2930946e-01  -1.0313167e+00
   3.7184469e-01  -8.3637172e-01
   1.4658766e+00  -1.4819307e-01
   4.8062656e-01  -6.3190287e-01
   6.0196454e-01  -3.2466158e-01
   8.8087813e-01  -4.0118285e-01
   7.4504730e-01  -1.3632710e-01
  -4.4141981e-01  -5.2016564e-01
  -8.2852618e-01  -4.3627370e-01
  -5.5426633e-01  -9.2178749e-01
  -6.6961732e-01  -1.7366453e+00
   7.1541582e-01   5.5849068e-01
   1.5248838e-01  -9.5701575e-01
  -9.7964671e-02  -1.0921568e+00
  -4.9145420e-01  -1.4923365e+00
  -3.5195743e-01  -1.6633157e+00
  -6.5481092e-01  -5.5202968e-01
  -4.1177443e-01  -4.2883515e-01
  -6.1443941e-01  -1.6168005e-01
  -2.3026363e-01  -4.0543960e-01
   4.5539112e-03  -1.1967756e+00
   4.3977054e-01  -8.0954876e-01
   6.8664220e-01  -2.8218634e-01
   6.3276361e-01  -3.8320912e-01
  -6.8525969e-01  -1.0574272e+00
  -3.9329671e-01  -1.4700772e+00
  -3.3161534e-01  -9.8246710e-01
   5.3734821e-01  -6.6705590e-01
   1.6075399e-01   8.8510978e-02
   1.1110488e+00   8.0950543e-02
  -6.4370866e-01   6.5305924e-01
  -6.2306773e-01   3.0010819e-01
  -7.1505711e-01   8.3731231e-01
   7.7447832e-02   5.0204987e-01
   6.6161931e-01  -5.3067370e-01
   9.8153887e-01   6.7589046e-02
   9.5118264e-01   1.5551418e-01
   3.1559714e-01  -1.9902465e+00
  -9.1469030e-01  -1.6864990e+00
  -2.2139474e+00  -1.2663440e+00
  -2.0702513e+00  -1.4538230e+00
  -7.0640651e-01  -1.0588352e+00
  -4.0968069e-01  -7.2763559e-02
   1.5261999e+00   9.6218624e-02
   1.1705713e+00   3.3704050e-01
   7.6550337e-01   1.8542905e+00
   1.6525307e+00   5.2517715e-01
   1.9585279e-03  -1.2125821e-01
   1.0736755e-01  -6.8271959e-01
   6.8006500e-01  -4.6310190e-01
   7.8709483e-01  -1.6364930e+00
   2.5102257e-01  -1.6104167e+00
  -6.5065040e-01  -2.4473080e+00
  -8.7227199e-01  -2.1159356e+00
  -9.4520966e-01  -2.1820584e+00
  -1.5437309e-01  -2.1768198e+00
   1.7917920e-02  -1.4440292e-01
   5.5560141e-01   9.0578774e-01
   1.1060510e+00   9.8875424e-02
   3.9248796e-01  -6.8419700e-01
  -8.2829893e-01  -2.5184424e+00
   1.5703672e-01   7.8906686e-01
   3.3109829e-01   6.1009408e-01
   3.6214027e-02   3.6459189e-01
  -9.4338750e-02   5.4105899e-01
   2.5772818e-01   1.0203918e+00
   2.1882487e-01   1.3090836e-01
   4.0141040e-01  -6.5676406e-01
  -7.0744212e-01  -7.8526379e-01
   2.7913384e-02  -1.6187516e+00
  -2.7725445e-01  -6.5763143e-01
  -2.4680534e-01  -3.1405197e-01
   2.0748101e-01  -1.1700093e+00
   5.0441833e-02  -6.1074436e-01
   2.0605109e-02  -1.0233346e+00
   3.3697816e-01  -1.6688778e+00
   4.2088399e-01  -1.2422142e+00
  -2.8177682e-01  -1.1077099e+00
  -4.0107203e-01  -7.0776900e-01
  -2.2115501e-02  -1.1632800e+00
   7.6244498e-01   5.1531838e-02
   5.6427890e-01  -9.4409075e-01
  -2.6485252e-01  -6.9510479e-02
   4.9095568e-01  -8.7548709e-01
   5.0015637e-01   1.2253215e+00
  -1.1429858e-01   6.0130027e-01
   3.9066175e-01   2.0407143e-01
   2.8869170e-01   6.5880724e-01
   9.4975803e-02   5.9619892e-01
   1.0581624e-01   4.7461137e-01
   2.9045527e-01  -1.0457821e+00
  -2.4728978e-01   3.1310280e-01
  -7.9747740e-01   2.8929134e-01
  -1.1191716e-01   5.9822029e-01
   1.5369761e-01  -3.8451682e-01
  -4.8066973e-01  -2.9578780e-01
   3.2825113e-01  -9.2054093e-01
  -7.4084817e-01  -1.8974959e+00
  -5.7929595e-01  -2.4786629e+00
  -6.2548624e-01  -2.5097234e+00
   4.7989866e-03  -1.1715216e+00
   2.4179726e-01  -1.0736975e+00
  -2.5484615e-01  -1.2782036e+00
   1.5097003e+00  -1.2564574e+00
   8.7142183e-01  -8.1843669e-01
   2.3070657e-01   1.4239134e-02
  -1.4522298e+00  -2.5971276e-01
  -1.1800076e+00  -3.9981909e-02
  -1.1602228e+00   1.5524554e+00
  -1.7050227e+00  -1.3524434e-02
  -5.7441531e-03  -1.4406338e-01
   1.8985677e-02  -7.1781093e-01
  -5.9460355e-01  -6.7664326e-01
  -2.4382179e-01  -1.7459654e+00
   2.7716871e-01  -1.6794231e+00
   1.5507913e+00  -2.0811396e+00
   1.5489974e+00  -1.7279311e+00
   1.6898733e+00  -1.7564531e+00
   1.0181818e+00  -1.9719468e+00
  -1.7371849e-01  -1.9189258e-01
  -9.9207852e-01   6.4266799e-01
  -1.2083776e+00  -1.8808309e-01
   2.2976042e-01  -3.5547567e-02
   6.3089534e-01  -3.5615695e-01
  -9.2358155e-01   6.5436872e-01
  -1.1426964e-01  -1.7939542e-01
   1.3455697e-01  -2.2111687e-01
   7.3765958e-01  -8.1988604e-01
   1.5482866e-01  -1.1637228e+00
   8.1255922e-02   2.4721598e-02
  -1.0722031e-01   4.3906279e-01
  -1.6762360e-01   2.1323843e-01
   1.4729791e-01  -6.5260797e-01
   4.4053059e-01  -2.3697252e-01
   5.3803249e-01  -8.0685153e-01
  -1.4853585e-01   2.1961561e-01
   5.2393618e-01  -1.7960327e-01
   5.6722977e-01  -5.8533334e-01
  -1.8903944e+00  -1.2574355e+00
  -8.3435852e-01   4.3482442e-01
   2.5506706e-02  -1.2738494e+00
   6.3222123e-01  -5.5924881e-01
   7.3796514e-01  -5.8465539e-01
   6.2046920e-01  -7.4861445e-01
   8.4913780e-01   4.3075003e-01
   2.7574832e-02   4.5001460e-02
  -4.5019145e-01  -4.1491686e-01
  -3.3623425e-02  -8.3895222e-01
  -1.3445523e-01  -1.4960302e+00
  -1.0550839e+00  -8.8362092e-01
   2.3278897e-01  -2.6761172e-01
  -3.9022206e-01  -1.7096175e+00
  -5.4194177e-01  -1.9215485e+00
   3.4416329e-01   5.3984284e-01
   3.3507757e-01  -2.3007495e-01
  -5.9515691e-01  -7.5939545e-01
  -5.1367285e-02  -6.2547161e-01
  -4.5452370e-01  -1.1001708e+00
  -1.1163692e+00  -1.9020600e+00
  -6.1134521e-01  -2.0421779e+00
   8.6260948e-01   8.0496607e-01
   7.6676585e-01   3.7858849e-01
   3.5492408e-02  -4.2444665e-01
   2.8226811e-01  -2.1443860e+00
   5.4290425e-01  -2.0428339e+00
  -2.0442052e-01  -4.2033529e-01
   2.8202258e-01  -7.3094580e-01
  -2.0977622e-01   7.4396805e-02
  -2.0804458e-01   6.0735587e-01
  -3.4615841e-01   2.7018411e-01
  -7.2894676e-01   4.3205283e-01
  -1.5172675e-01  -6.0033221e-01
  -3.1634910e-01   1.3354073e-01
   5.8361630e-02   3.3777173e-01
  -4.4775419e-01  -8.0043079e-01
  -2.1123172e-04  -1.3813480e+00
  -8.3752560e-01  -1.4299682e+00
  -1.7485362e-01  -2.1469598e+00
  -1.0662676e-01  -2.3923580e+00
   3.0439339e-01  -1.8834262e+00
   1.3496313e+00  -1.7810448e+00
   4.3400702e-01  -1.6978910e-01
   4.4331308e-01  -6.0949911e-01
   5.7639278e-01  -1.4242687e+00
   7.4186631e-01  -2.2388326e+00
   7.2943098e-01  -2.7822769e+00
   1.3045434e-01  -1.9598915e+00
   4.1548164e-01  -1.9241447e+00
   2.4567542e-01  -1.6902331e+00
   7.7311396e-02  -2.5780811e-01
   2.1694579e-01   8.0017156e-01
  -1.1040554e-01   1.1571531e+00
  -2.7068076e-01   9.0315933e-01
  -4.3798433e-01   2.1308993e+00
   4.5465116e-02  -2.1685747e-01
   1.1759128e-01  -9.7796746e-01
  -6.9311119e-02  -1.0108210e+00
  -4.1885334e-02  -2.9048798e+00
  -5.7856971e-01  -2.4158214e+00
  -6.1640798e-01  -6.6537192e-01
  -4.6865957e-01  -7.5620567e-01
  -4.6821359e-01  -1.1055195e+00
   6.1575888e-02   1.7280010e-01
   1.1256567e-01   6.2029158e-01
  -4.0863869e-01   1.4244254e+00
   2.3253126e-01  -8.3448210e-01
   6.0364238e-01  -1.4816702e+00
   2.0243385e-01  -1.0435959e+00
   1.7006440e-01   2.1234886e-01
   1.9824651e-01  -7.6166446e-02
   1.2232753e+00  -1.4834805e+00
  -1.9293255e-02   1.2887601e+00
   1.9971766e-01  -1.8341295e-01
  -6.8067262e-01  -6.9716333e-01
  -1.3035407e+00  -2.5351496e-01
   5.6470262e-01  -2.1769553e+00
   2.5680341e-01  -2.4783140e+00
  -1.0488397e-01  -2.9124885e+00
  -6.4438631e-01   3.7474957e-02
  -8.9864060e-01  -5.0330458e-01
  -5.1512221e-01  -2.8214227e-01
  -5.6363557e-01  -1.9707210e-01
   2.2797812e-02  -2.6107258e-01
  -2.0381080e-01  -2.0185174e-01
  -1.5319979e-01  -2.7460392e-01
  -8.1409646e-02   6.7639259e-01
   2.1116728e-01  -7.1824913e-01
  -4.0255612e-02   2.0798942e-01
  -2.5775829e-01   1.7313168e-01
  -3.2518252e-02   2.6462064e-01
   2.4839129e-01  -9.0949317e-01
  -3.2208661e-01  -9.5506492e-01
   2.0540295e-01  -3.1734158e-01
   4.3099534e-02  -4.5978928e-01
  -1.7610543e-01  -1.7048069e-01
  -2.6498089e-01  -8.5361921e-01
  -3.7959220e-01  -4.1647592e-01
   9.4241013e-02  -5.5225514e-01
   7.5373449e-01   4.3309381e-02
   2.3176657e-01   5.1275785e-01
   1.1798744e+00   4.0084217e-01
  -3.6699899e-01  -5.9182996e-01
  -4.8529787e-02  -1.6882096e+00
   2.6982047e-02  -1.0343489e+00
  -6.1665538e-02  -3.7306170e-01
   9.5835184e-02  -4.2431415e-01
  -3.0238311e-02   3.9691533e-01
   1.9352859e-01  -1.7264093e-01
  -4.8233312e-01  -7.3683728e-03
   2.0861092e-01   5.4261191e-02
  -5.5365790e-01  -5.9971733e-01
  -2.0875922e-01   3.1901442e-01
  -1.2268582e-01  -3.4635431e-01
  -6.8332531e-01  -8.7693983e-01
   6.4455061e-01  -6.5195569e-01
   4.1756376e-01   1.4857376e-02
  -1.1942643e-01  -5.2641963e-01
   3.0177319e-01  -1.1100072e+00
   3.1406491e-01  -1.3091955e+00
   3.2881353e-01  -1.1122112e+00
   6.4678889e-01  -5.5402403e-01
   1.2823615e-01  -7.1300271e-01
  -6.2912736e-01  -6.1905183e-01
  -4.2212137e-01  -7.4920048e-01
   1.4194558e-01  -1.2380667e+00
  -1.0952075e-01  -5.6986311e-01
   1.5923459e-02  -6.1743521e-01
  -4.1469540e-02   2.4318057e-01
   1.3769898e-01  -3.2306015e-01
  -5.4475417e-01  -1.1798425e-01
   1.4101677e-01  -2.7771208e-02
  -6.1424551e-01  -7.2605038e-01
  -4.7514351e-01   2.9969771e-01
  -1.8146068e-01  -4.8126419e-01
   4.7514229e-01  -5.9199453e-02
   5.8414081e-01  -7.8176030e-01
   3.4694883e-01  -5.0862160e-02
  -1.9188548e-01  -7.3303874e-01
   2.4571423e-01  -1.2680199e+00
   2.5148743e-01  -1.4273674e+00
   2.3292504e-01  -1.1722015e+00
   6.6637028e-01  -7.1383295e-01
   2.6442087e-02  -9.2913092e-01
  -6.8515478e-01  -7.7114041e-01
   1.8829730e+00  -6.3393867e-01
   1.2902826e+00  -2.2845000e-01
   6.9853123e-01  -1.1565144e+00
   9.1656857e-01  -1.0265360e+00
  -1.7084504e+00   1.2249791e+00
  -1.7110858e+00   7.3673307e-01
  -1.1586668e+00   5.3281797e-01
   2.5964420e-01   3.3370072e-01
   6.1177859e-01  -9.6366004e-01
  -5.2763973e-02  -1.1033497e+00
  -9.5204070e-01  -2.6191769e-01
  -2.3712462e-01  -4.9727000e-01
   1.6035412e-01  -7.9933055e-01
   4.3454255e-01  -5.2445434e-01
   1.9196859e-01  -3.4506179e-01
   1.6166028e-01  -3.9209584e-01
   3.8873368e-01  -1.4498664e-01
  -3.4531221e-01  -8.8844076e-02
  -6.0539356e-01  -2.0134994e-01
  -8.2021529e-01  -8.4909712e-01
  -4.3071084e-01  -1.0392082e+00
   2.7258550e-01  -2.2884992e-01
   9.2228149e-01  -4.6241072e-01
  -1.7014019e-01  -6.3154230e-01
   1.9812579e-01   1.9843697e-01
  -9.4886960e-01  -5.6900604e-01
  -8.7366536e-01  -8.7614959e-01
   1.3171104e+00   6.6629924e-01
   7.8391926e-01  -1.3891169e+00
  -1.0699980e-01  -8.6021317e-01
  -3.8705752e-01  -7.7402972e-01
  -1.2880005e-01  -1.0809456e+00
   8.5260617e-02  -1.0535466e+00
  -6.1818699e-02  -1.4460299e+00
  -1.1221756e-01  -1.5673277e+00
  -3.0034632e-01  -1.4478936e+00
  -4.2713290e-01  -7.4843998e-01
   8.6347742e-01  -1.4897649e-01
   1.6582534e-01  -2.7599791e-01
  -6.6811032e-02  -8.6527469e-01
  -1.1765244e-01  -1.2955838e+00
   1.1077178e+00  -2.3442786e-01
   4.8810502e-01  -3.0871835e-01
   3.6418027e-01  -7.1467765e-02
  -1.2088432e-01   6.3227868e-01
   2.5404931e-01   1.7234012e-01
   5.1729242e-01  -1.0534266e+00
   2.7391060e-01  -3.1693355e-01
   2.5452036e-01  -4.1572069e-01
  -1.3784237e+00  -7.9081414e-01
  -1.4423693e+00  -1.0598050e+00
   3.3997201e-02  -1.0930979e+00
  -1.1381206e+00  -1.5263197e+00
  -1.2437042e+00  -1.3253291e+00
   1.1784534e-01   7.2885270e-02
   1.1175815e-01   1.1598357e+00
   4.3663898e-01  -4.5541438e-02
  -1.6119595e-01  -1.1041061e+00
   6.9308300e-01  -1.2990876e+00
   9.4925217e-01  -6.9672443e-01
  -4.5792539e-01  -1.2790956e+00
   1.1674343e+00  -1.6619286e+00
   7.1651054e-01  -1.2589572e+00
   2.6998253e-01   1.0960291e+00
   8.4450101e-02   2.3197716e-01
  -8.5483713e-01  -1.2158339e-01
   6.6453523e-02  -1.5804184e+00
   5.3398845e-01  -9.1834504e-01
   4.1513471e-01  -8.6665081e-01
  -8.0548069e-01   9.6923163e-02
  -9.8139157e-01  -2.8080850e-01
  -1.1354239e+00  -3.9769625e-01
  -1.2009524e+00  -7.3221400e-01
  -1.1261336e+00  -4.3963183e-01
   7.2368056e-01  -4.4512564e-01
   1.5632408e+00   2.3111663e-01
   8.1306703e-01  -7.3027723e-01
  -3.8295573e-01  -9.4481197e-01
  -1.0635471e-02  -1.8515257e+00
   6.0179331e-01  -1.6178668e+00
   1.3499972e+00  -2.7806060e+00
   5.0286724e-01  -2.5738370e+00
   1.1010547e+00  -1.6331003e+00
  -4.8474440e-01  -2.6318969e+00
  -8.5555148e-01  -2.4034549e+00
  -8.6753900e-01  -2.1241985e+00
  -5.3182834e-01   3.2131350e-01
  -1.8963479e+00  -1.4288387e+00
  -1.4607248e+00  -3.1501137e-01
   3.1765088e-01   5.9611225e-01
  -1.4691886e-01   2.5276034e-01
   1.5202984e-01   6.3679071e-01
   7.5120752e-03   7.8593802e-01
   8.0370285e-01   8.2710752e-01
   1.1154782e+00   9.0311142e-01
   8.3633132e-01   1.1338929e+00
   5.7030571e-02   1.3680104e+00
  -2.1378163e-01  -1.3104055e+00
  -6.3926071e-01  -1.1517963e+00
  -8.2871640e-01  -2.7735182e-01
   2.6606992e-01  -6.2237946e-01
   2.2906878e-01  -2.3189338e-01
   6.6630042e-01  -3.3077911e-01
   5.6767706e-02  -1.5113100e+00
   2.5100373e-01  -8.8281321e-01
   3.1086761e-01  -1.8248600e+00
   4.0067358e-01  -1.5923098e+00
  -6.2145579e-01  -2.8743470e-01
  -3.6607251e-01  -4.1744059e-01
   6.1720010e-01  -9.8206324e-01
   4.8999601e-01  -2.4200538e+00
   3.1754966e-01  -1.1608726e+00
   7.0106730e-01  -1.5419765e+00
   5.4669430e-02  -2.2211023e+00
  -3.4715412e-01  -6.9657333e-01
  -3.5243531e-01  -6.7740588e-01
  -6.5831824e-01  -1.9084418e-01
  -8.1421311e-02  -1.2836365e+00
  -2.0728063e-01  -1.3494950e+00
  -4.5337608e-02  -1.0291250e-01
  -2.2930934e-01  -9.0792142e-01
   4.1970569e-02  -3.4534073e-01
  -1.0922088e+00  -9.7904068e-02
   1.1101071e-01  -2.3606931e-01
   4.7721285e-03   1.1540296e-01
   5.0159194e-01   1.5751199e-01
   3.5120362e-02  -1.1371453e+00
   5.8644073e-02  -6.0951916e-01
   4.0792383e-01  -1.3387650e+00
   5.0647408e-01  -1.0603383e+00
  -1.0102753e+00   4.4915795e-02
  -5.7451201e-01  -1.3264234e-01
   4.4874549e-01  -5.7428712e-01
   6.5353697e-01  -1.9162808e+00
   2.6181408e-01  -7.2669091e-01
   6.8897867e-01  -1.0542936e+00
   1.8524637e-01  -1.7896622e+00
  -5.5919028e-01  -4.4176122e-01
  -6.0449259e-01  -4.5388682e-01
   4.2912520e-01  -8.3182398e-01
  -9.5811415e-02  -8.9032425e-01
  -2.6990515e-01  -1.0218102e+00
   1.0075039e-01  -6.9776219e-01
  -6.9132043e-01  -1.8774310e+00
   2.5391237e-01  -2.3063305e+00
  -7.7769567e-01   5.0536552e-02
   2.6925228e-01  -9.2492585e-01
  -4.6844224e-01  -1.1388535e-01
  -8.7552103e-01  -2.2689433e-01
   6.6677995e-03  -3.3735569e-01
   3.3435109e-01  -6.8117913e-01
   5.8162993e-01  -7.9422268e-01
   1.9024060e-01  -1.0574161e+00
  -1.5088800e-01  -1.0702569e+00
  -7.4759513e-01  -1.2842761e+00
  -2.2710003e-01  -1.4914740e+00
   2.0495504e-02  -1.9165525e+00
  -1.1779796e-01  -1.8008714e+00
  -3.1471021e-01  -1.4121169e+00
   1.4120515e-01  -5.4187005e-01
   1.5429236e+00  -4.4569189e-01
   1.0303924e+00  -2.8582590e-01
   1.1597421e-01  -1.9366721e+00
   1.2797448e-02  -1.8405304e+00
   4.5538798e-01  -2.1548182e+00
   1.4080423e-02  -1.0772597e+00
   1.5470006e-01  -1.4984760e+00
   1.1357839e-01  -3.5424607e-01
   3.6145369e-01  -1.6824703e+00
  -3.5665222e-02   1.6017942e-01
  -2.9764037e-02  -4.7237343e-01
  -2.3803405e-02  -1.6706202e+00
   2.1641962e-01   8.3911432e-01
  -7.2742303e-02  -9.2103297e-01
  -1.7017690e-01  -1.7920778e+00
   4.2067531e-01  -1.6950748e+00
  -3.3877369e-01   4.4768713e-01
  -4.1571356e-01  -6.9542771e-01
  -4.2479568e-01  -9.1840344e-01
  -4.7762046e-01  -8.4040315e-01
  -3.0265999e-01  -1.9518158e+00
   3.9347525e-01   5.0569896e-01
   3.3172861e-02  -8.7059507e-01
  -5.8024407e-01  -6.1013265e-01
   5.1574821e-01  -1.2396385e+00
  -2.3156180e-01   2.0542895e-01
   8.1621589e-01  -7.7003241e-01
   4.0069604e-01   5.3500248e-02
   3.4569135e-01   2.0129857e-01
  -1.2199631e+00   4.2959614e-01
  -1.3066194e+00   6.8714727e-01
  -4.7765331e-01   6.7133313e-01
   3.1672793e-01  -1.7356263e+00
  -2.2486802e-01  -1.5636507e+00
  -4.1137231e-02  -1.8995692e+00
   5.4640017e-01  -2.6539029e+00
   7.2545014e-01  -2.6761971e+00
   5.6068302e-01  -2.7255098e+00
  -1.4556583e-01  -2.4364749e+00
  -2.5915188e-01  -5.7638355e-01
  -8.5615145e-01  -6.7172034e-01
   1.1236484e+00  -5.9356006e-01
  -1.5967147e-01   4.5711097e-03
  -3.5855306e-01   3.2655156e-01
   8.1105453e-01  -1.2775153e+00
   1.7134754e+00   1.8196750e-01
  -4.2775115e-02  -7.2055295e-01
   4.8432718e-01  -8.2775025e-01
   6.3276859e-01  -4.5784062e-01
   9.4703751e-01   1.5990500e-01
  -8.6298952e-01   2.1233405e-02
   1.0428321e-01  -4.0501744e-01
   7.5568283e-01  -1.4289383e+00
   1.3249734e-01  -3.7684089e-01
   5.6940456e-01  -6.7952753e-01
   2.9518164e-01  -1.3484128e+00
  -2.7970400e-01   2.7602530e-01
  -8.9978418e-01  -3.7164164e-01
  -1.0229616e+00  -4.6935561e-01
  -1.4285950e+00  -6.2412414e-02
  -1.4101342e-01  -5.1390681e-01
  -4.1708722e-01  -7.8300893e-01
  -8.4092329e-01   1.9487972e-01
   3.1357724e-01  -4.0068387e-01
  -1.8329658e-01   9.7384089e-01
  -1.3076989e-01   1.1547250e-01
   6.2573699e-01  -9.5893360e-01
   8.2070478e-01   3.2596317e-01
   9.5487007e-02  -1.0724106e-01
  -3.7644374e-01  -7.2891286e-01
  -5.9865537e-01  -1.2244421e+00
  -3.4598193e-02  -6.4215503e-01
  -3.5080119e-01  -1.1580630e+00
  -1.0744012e+00   2.5623216e-01
  -7.8333350e-01   3.7175510e-01
  -1.1856209e+00  -2.2147154e-01
   2.0106477e+00  -7.7148717e-01
   4.5337732e-01  -4.5383950e-02
   7.2775960e-01  -1.2615244e-01
  -7.3047228e-02   9.9769416e-01
  -3.9059488e-01  -8.3273888e-01
   1.3427210e-01   9.2565101e-01
  -4.6298111e-02  -8.9285962e-01
  -7.0040943e-01  -2.8263111e-01
  -3.1927226e-01  -1.1233210e-01
  -6.4451379e-02   1.2751606e-01
  -1.5686325e-02  -6.2232027e-01
   2.5068397e-01   5.6298896e-02
   3.3840402e-01  -1.2778565e+00
  -2.5341508e-01  -6.7793828e-01
  -4.2059256e-01   8.0923586e-02
   1.0843884e-01  -9.1586608e-01
   8.9000449e-02  -6.9579762e-01
   2.2110835e-03  -7.0275858e-01
   3.6683341e-02  -6.9291023e-01
  -4.0971593e-01  -6.8248427e-01
   2.2464047e-01  -7.7338571e-01
  -4.4346160e-01  -4.1809780e-01
   1.6232405e+00   5.7656632e-01
  -4.1977714e-01  -4.6006212e-01
  -1.3791725e+00   3.6333289e-02
  -4.0345312e-01   7.1632794e-02
  -7.5828227e-01   3.4215930e-01
  -7.6997387e-01   2.8029828e-01
  -4.4691669e-01   3.1900392e-01
   9.9755633e-02   7.8779941e-02
   4.7734528e-01   3.0489449e-01
   3.2560657e-01   7.3739940e-01
   3.1190122e-01   4.2474057e-01
   1.6559352e-01  -7.4983645e-01
   5.2939537e-01  -9.2221916e-01
   1.3592656e-01  -5.0085255e-01
   3.3936604e-01  -5.3558647e-01
   3.1959898e-01  -4.6210734e-01
   4.3169886e-01  -7.3895509e-01
   1.0413876e+00  -1.1966593e+00
  -1.5885504e-01  -1.5520795e+00
  -1.0681112e+00  -2.1072556e+00
  -9.0656123e-01  -1.6737148e+00
  -1.3154865e+00  -1.6241765e+00
  -6.4370647e-01  -5.1339927e-02
  -4.9644328e-01   2.4765118e-01
  -2.1461356e-01  -2.9428134e-02
  -6.5354360e-01  -1.9331820e-01
   2.0823178e-01  -2.5442013e-01
   5.8045711e-01  -5.4129718e-01
   8.3905960e-01  -6.1800229e-01
   4.0667307e-01  -8.7604313e-01
   3.6189350e-02  -1.0803635e+00
  -4.8377946e-01  -1.2723587e+00
   8.7834744e-02  -1.4014962e+00
   2.6966445e-01  -1.8412215e+00
   1.5139695e-01  -1.7433944e+00
  -1.4653910e-02  -1.3730915e+00
   4.1871378e-01  -4.0141985e-01
   1.7625485e+00  -1.9320538e-01
   1.1949849e+00  -1.1314455e-01
   3.6678485e-01  -3.8312806e-01
   4.1216084e-01  -5.5596992e-02
  -3.6414815e-01  -1.3950533e+00
  -8.0721050e-01   5.7377741e-01
   3.9224920e-01  -1.8389792e-01
   1.6562746e-01   1.6224407e-01
   1.8765441e-01   2.0944490e-02
  -1.0261007e-01  -2.8090551e-01
   1.3787131e-01   3.6568902e-01
  -1.3245533e+00  -8.0217224e-01
   4.1798181e-01  -3.2154771e-01
  -4.0586317e-01  -3.7278393e-01
  -5.1333022e-03   7.7274517e-01
   5.5511825e-01   1.2035842e-01
  -7.1414235e-02  -3.8027401e-02
   1.3466141e-01  -1.1106410e+00
   5.4160291e-01  -5.2405852e-01
  -2.3077971e-01  -9.5756412e-01
  -1.2822724e-01  -7.2156756e-01
  -6.0175609e-01  -9.1967036e-01
   1.0071807e+00  -1.7086346e+00
  -2.5345559e-01   2.9711416e-01
   1.0214761e+00  -1.4277900e+00
   1.2920502e-01  -8.8908229e-01
   1.5153944e-01  -6.4154435e-01
   6.1050018e-01  -9.0884487e-01
   6.3920761e-01  -4.9116394e-01
  -1.2217396e+00  -7.7950151e-02
  -7.2754405e-01  -1.0255553e-01
   3.4345220e-01  -3.1431158e-01
   9.8138722e-01  -1.4223528e+00
   2.6842887e-01  -4.1684754e-01
   7.5687253e-01  -6.3658974e-01
   4.9282279e-01  -1.4221639e+00
  -6.6698696e-01  -4.4131242e-01
  -7.3622284e-01  -5.0308066e-01
  -1.2007573e+00  -1.6495318e-01
  -1.7248760e-02  -6.3872987e-01
  -1.9606551e-01  -8.6864265e-01
  -6.5206867e-01   1.7918348e-01
  -2.9939287e-01  -1.3749982e+00
  -6.2702237e-01  -1.1532881e+00
  -7.5945244e-01  -2.2637674e-01
   2.4484736e-01  -6.4201429e-01
   2.2458329e-01  -2.4123057e-01
   5.4463465e-01  -4.0956074e-01
   4.1356223e-02  -1.5285934e+00
   1.5570208e-01  -1.9255476e+00
   1.6625612e-01  -1.7400058e+00
  -6.3705938e-01  -1.0636091e-01
  -3.4587520e-01  -4.1309891e-01
   6.7370908e-01  -9.5504489e-01
   3.5498174e-01  -2.5034280e+00
   2.4511150e-01  -1.2115185e+00
   6.3770565e-01  -1.5869624e+00
   3.2818658e-01   1.6850105e-01
  -4.8338729e-02  -5.1104740e-01
  -1.1711506e-01  -7.6427868e-01
   3.1690013e-02  -1.0224831e+00
  -5.0517958e-01  -1.0730533e-01
  -1.7337947e-01  -1.3466616e+00
  -1.9853172e-01  -1.3646700e+00
   6.2582530e-02  -4.5384248e-02
   4.7948562e-01  -3.7611820e-01
   4.5235408e-01  -5.7141374e-01
   1.1653139e-01  -4.5283638e-01
   5.0713611e-01  -4.6822941e-01
   3.2128740e-01  -2.0920621e-01
   8.9182890e-02  -5.5511993e-01
   3.7769823e-01  -6.0961251e-01
  -2.3272626e-01  -1.1079854e+00
  -5.3134206e-01  -4.8271693e-01
  -1.2726886e-01  -6.5637234e-01
   8.6451547e-01  -5.1355748e-01
  -2.4910519e-01  -6.8240405e-01
  -2.9591156e-01  -2.5863912e-01
  -1.0162091e-01   4.6002230e-02
   1.3186400e-01  -6.2629456e-01
  -3.1636718e-01  -7.4972118e-01
  -1.7484346e-01  -6.2304650e-01
   4.8432684e-03   6.3269073e-02
  -4.4392504e-01  -5.9061807e-01
  -4.9735508e-01  -2.7499836e-01
  -3.7443287e-01  -4.8073528e-01
   1.3396767e-03  -1.3286980e+00
   2.0680842e-01  -9.0441042e-01
  -7.9492206e-01  -3.5655224e-01
   3.7005787e-01  -7.6121744e-01
   3.2448307e-01  -3.8948004e-01
   1.2922327e-01  -1.6074618e+00
   1.2071555e-01  -1.1220098e+00
   5.8261859e-01  -1.8316880e+00
   8.0665245e-01  -1.5522555e+00
  -7.1686456e-01  -2.7403880e-01
  -2.7143072e-01  -5.4229257e-01
   5.5173215e-01  -1.2162155e+00
  -8.5814472e-01  -1.7984504e-01
   4.7985750e-01  -1.2513791e+00
   8.0418362e-01  -1.6761611e+00
   3.1548712e-01  -5.5603987e-01
  -3.9857735e-01  -8.5564619e-01
  -4.5696816e-01  -9.0753328e-01
  -7.5664495e-01  -3.6936042e-01
  -7.5677089e-01  -3.5344001e-01
   4.2740646e-01  -7.3543624e-01
  -1.1024232e-01  -3.2086648e-01
   2.7034263e-01   1.1629700e-01
  -8.9785248e-01  -1.7027738e-01
  -1.0148152e+00  -5.1296780e-02
  -3.8109515e-01  -7.4094033e-02
  -1.0634672e+00   4.8292685e-01
   1.2906555e-01  -4.0699096e-02
  -2.2300935e-01   2.4587319e-01
   7.7124038e-01  -6.0355850e-03
   5.2895127e-01   7.9269509e-02
  -1.0158095e+00   8.8447506e-02
   2.9996009e-02  -1.5502930e-01
   4.9490685e-01  -7.0125232e-01
   8.8860785e-01  -7.0973104e-01
   5.5141670e-01  -6.0722872e-01
   1.3094474e-01  -3.2297531e-01
   6.6979347e-01  -7.2921020e-01
   2.3271502e-01  -2.9811018e-01
  -2.3446859e-01  -1.1418078e+00
   1.3253711e-01  -1.2437133e+00
   5.9484312e-01   8.0278649e-01
  -9.4842707e-01  -5.3183677e-01
  -1.2066423e+00  -3.9649528e-01
  -4.9085371e-01  -2.7691765e-01
  -1.3219547e+00   2.7386195e-02
  -3.7440979e-02  -2.1532120e-02
  -5.2818459e-01   1.1051408e-01
   5.8801512e-01   2.2854870e-01
   3.0380133e-01   1.6864474e-01
  -1.1508470e+00  -3.1105708e-01
  -8.1652287e-02  -1.9861180e-01
   9.6006623e-01  -6.3365889e-01
   5.3785507e-01  -5.5492689e-01
   9.0381581e-01  -4.0587525e-01
   5.7177331e-01  -4.2195412e-01
   6.6676171e-02  -3.1396465e-01
   6.6765201e-01  -5.0578884e-01
   1.6070800e-01  -2.7748479e-01
   1.0871001e-02  -1.2590826e+00
   3.9992541e-01  -1.2089743e+00
   8.3025329e-01  -3.5685033e-01
   3.3288522e-01  -1.2025602e+00
   3.8416372e-01  -1.0545454e+00
   4.5322954e-01  -1.1569000e+00
   6.2618263e-02  -3.0262216e-01
   3.9967626e-01  -9.5800575e-01
   1.8423594e-02  -7.4406311e-01
   1.0695092e-02  -1.1128465e+00
  -1.8270744e-01   4.9137596e-01
  -3.6132721e-01  -9.7656078e-01
   6.4647318e-01   6.4706172e-01
  -3.1212652e-01  -1.2928278e+00
  -3.6233079e-01  -4.6706762e-01
   6.4763620e-02   1.6919957e+00
   7.1564142e-02   1.4678560e-01
  -3.1423675e-01   2.7176159e-02
   1.7099267e-01   1.0314807e+00
  -6.8392204e-01   1.0202215e-01
  -6.0730030e-01  -1.5751127e-01
  -6.2933661e-02   9.3494144e-01
  -2.7543337e-01   4.3068464e-01
  -2.8342051e-01   7.9981006e-01
  -7.9468889e-01  -8.9283308e-01
  -3.0399891e-01  -1.0133936e+00
  -1.1840943e-01  -4.4929782e-01
  -1.8567791e-01  -1.0435920e-01
  -1.0471687e-01  -6.1959937e-01
   6.2638397e-02  -2.3733968e-01
   5.7440920e-01   3.4267560e-01
  -3.0196874e-01  -5.5700189e-01
  -1.9682514e-02  -3.4387262e-01
  -7.3367069e-01  -6.9736251e-01
   8.2618858e-02   1.1231200e-01
   4.1048788e-01  -6.5893227e-01
   1.4851814e-01  -3.4552888e-01
   4.7877481e-01  -8.2791397e-01
  -3.6070674e-01  -1.3209467e+00
  -1.6875570e-01  -1.6308275e+00
  -4.1415254e-02  -1.8568584e+00
   1.5036608e-01  -1.8278618e+00
   2.4968736e-01  -1.6199572e+00
   3.7530619e-01  -8.2356406e-01
   9.1768869e-02  -1.0138750e+00
   5.0911586e-01  -1.0244914e+00
  -8.3294424e-01   8.2629163e-02
  -4.9325699e-01  -4.9118744e-01
  -1.6156712e-01  -1.7350127e-01
  -2.3349283e-01  -5.8857286e-01
  -5.4494993e-01  -1.3891330e-01
   3.8832657e-01   1.3804264e-01
   8.1756588e-02   2.3788640e-01
   1.2188692e-01   7.0403983e-02
   6.8367445e-01   6.9007361e-01
   8.1536373e-01   4.0790728e-01
   1.6099068e-01   4.8026053e-01
   2.2145856e-02  -3.1551044e-01
  -1.3722946e-01  -1.1843130e+00
  -4.6684147e-01  -9.4212927e-01
   6.0235109e-02  -7.6657018e-01
   1.6356031e-01  -1.4344758e+00
  -2.2291016e-01  -1.3417793e+00
   5.4267451e-01  -9.9001677e-01
  -4.7434558e-01  -5.4166282e-01
   2.2745417e-01  -4.4924096e-01
   2.9946890e-01  -7.9237873e-01
  -2.0972052e-01  -2.8292079e-01
  -4.7530700e-01  -6.7958687e-01
  -8.0496397e-01  -8.3771076e-01
  -8.5894119e-01  -7.2645185e-01
  -2.0836573e-01  -4.1916855e-01
  -3.2289566e-01  -1.6010647e-01
  -6.1593704e-01  -2.0301495e-01
  -3.4983553e-01  -5.0717797e-01
  -5.2270152e-01  -5.1214150e-01
   1.1217900e+00   7.9152015e-01
   1.6352436e-01   1.2575304e-01
   5.0150265e-01   7.7671288e-01
   1.1400625e-01  -6.8069971e-01
   3.8657670e-01  -2.5161124e-01
  -1.7001442e-01  -2.0555312e-01
   2.7703594e-01   1.0589206e-01
   3.0676044e-01  -7.0929977e-02
   6.1329227e-01   2.1449857e-01
   4.5391443e-01   7.0347261e-01
   6.0027951e-01  -1.5239351e-01
   1.0853755e+00  -5.1441917e-01
   6.6881405e-02  -9.9578840e-01
  -8.4407948e-01  -1.6428090e+00
   3.8954724e-01  -1.5896816e-01
   6.8071544e-01  -2.6808215e-01
   1.3432935e+00   2.1785625e-01
  -8.3785987e-02  -2.3536081e-02
   1.4222535e-01  -1.7306135e-01
  -2.2443109e-02  -5.8677904e-01
  -3.9181572e-01  -2.2723346e+00
  -4.4409297e-01  -2.5495745e+00
  -4.3386233e-01  -2.4684105e+00
  -5.8326269e-01  -9.3523916e-02
   4.6124905e-01   4.8187617e-01
   8.5942752e-02  -6.4693365e-03
  -1.0886933e+00  -2.2411923e+00
  -2.7111014e-03  -7.8804041e-01
   3.2343746e-01  -1.7154869e-01
   1.4684677e-01   4.3723222e-01
  -8.3076773e-01  -8.3656204e-01
  -3.4790280e-02  -2.5987353e+00
   5.6813499e-01  -2.9798242e-01
  -4.4256360e-02  -1.1528570e+00
  -1.0928965e-01  -1.2288912e+00
   8.2600819e-01  -1.1836649e+00
   4.8455598e-01  -1.2459418e+00
   2.6019511e-01  -4.0393519e-02
  -4.7943635e-01  -7.9028880e-01
   7.7939005e-01   1.7631119e-01
   5.9241997e-01  -1.3475106e-01
   9.6142730e-01  -6.1651590e-01
  -2.7799246e-01  -1.3043604e+00
  -5.4642814e-01  -2.2236107e+00
  -9.7986812e-01  -1.9214624e+00
  -8.7454603e-01  -2.1141366e+00
  -3.6324468e-01  -1.8614627e+00
  -2.0697243e-02  -1.9141842e+00
  -5.5363722e-01  -1.1723905e+00
  -3.6110913e-01   2.5812139e-01
   2.0218672e-01  -6.9739485e-01
  -2.9022656e-02  -1.3133335e+00
  -8.4744891e-01  -8.1560637e-01
  -6.5203492e-02  -4.2358019e-01
   8.9460915e-02  -3.8781815e-01
  -1.4081936e-01  -2.1027302e-02
  -1.1049527e-01  -5.3615380e-01
   8.6916768e-02  -2.4095683e-01
   7.0286043e-01   2.7583396e-01
  -3.1271721e-01  -5.1773792e-01
  -2.5809043e-02  -3.0270861e-01
  -6.6828944e-01  -5.9824435e-01
   1.3592610e-01   9.8647013e-02
   3.9551435e-01  -6.5439331e-01
   1.6455565e-01  -3.2841533e-01
   4.8004869e-01  -8.6552777e-01
  -4.2864416e-01  -1.2979486e+00
  -2.8052918e-01  -1.6028055e+00
  -1.7485371e-01  -1.8277945e+00
   1.8712598e-02  -1.8192525e+00
   1.3835860e-01  -1.6190103e+00
   3.4327090e-01  -8.2486122e-01
   4.4537507e-02  -9.6426205e-01
   4.5464725e-01  -1.0578878e+00
  -6.1105549e-01   4.2009957e-01
  -6.9260215e-01   6.5753567e-01
  -3.0046822e-01   3.1593338e-01
   5.3488639e-02  -3.8313819e-01
   1.5235192e-01  -8.9673165e-01
  -1.1560624e-02  -1.0908143e+00
  -2.3957416e-01  -7.7239416e-01
  -2.6903607e-02  -2.8483618e-01
   2.9180843e-01  -6.6731319e-01
   7.0842578e-01  -8.5329854e-01
  -1.4205041e-01  -9.5446792e-01
  -5.5150474e-03  -9.0778298e-01
  -2.1347775e-01  -6.5049781e-01
  -4.6997391e-02  -6.3184525e-01
   5.3419000e-01  -2.5986514e-01
   5.4994008e-01  -2.8339633e-02
  -6.5351373e-01   3.3538914e-02
  -9.6467449e-01  -3.0871610e-01
  -1.4704099e+00  -1.5543844e-01
  -1.1789947e+00  -3.2884413e-01
  -3.8341289e-01  -4.7860253e-01
  -9.2777424e-01   4.3106101e-01
  -1.3425124e+00   6.2696371e-01
   1.7666056e+00   6.6831812e-01
  -1.3211826e+00   2.6541757e-01
   1.4329688e+00   7.8099081e-03
   3.2167266e-01  -7.0041338e-02
   1.2244168e+00  -1.3377776e-01
  -4.6032104e-01  -5.5526608e-01
  -2.9915550e-02  -2.8895686e-01
   7.1531234e-01   2.7483980e-01
   2.9255078e-01  -1.8766953e-01
  -1.3687540e-01  -6.5679240e-01
   5.0838103e-01  -6.3736839e-01
   5.4892207e-01  -1.4731615e-01
   1.3260494e+00  -3.6080383e-01
   7.3270753e-01  -8.4239912e-01
   1.0147924e+00  -1.2220039e-01
   5.4317941e-01   9.0603760e-02
  -7.7291546e-02  -2.8018534e-01
   8.6708652e-01  -1.2484836e+00
   2.0582069e-01  -6.0354920e-01
   7.9452298e-01  -1.0506009e+00
   3.5527157e-01  -1.0423862e+00
   5.6598327e-01  -1.2570805e+00
  -2.6773712e-01   1.2802974e-01
   1.3699175e-01  -1.3913414e+00
   3.5652452e-01   5.6297547e-01
  -3.1177130e-02   3.0567186e-01
  -1.8248405e-01  -1.0688062e+00
  -7.1891336e-01   1.0853865e+00
  -4.6655245e-04  -2.1243598e-01
  -4.2277070e-01   2.2119617e+00
  -3.6549836e-01  -8.1133080e-01
  -6.4227306e-01  -5.9796560e-01
  -4.2423617e-01  -7.5376075e-01
  -5.4400628e-01   3.4798475e-01
  -5.2129433e-01  -1.2369530e-01
  -6.4202442e-01   1.6962411e-01
   8.5101626e-02  -2.4754979e-01
  -2.0352745e-01  -3.8397277e-01
  -6.5774836e-01   7.3466331e-01
   1.1476147e-01   1.9669541e-01
   7.6060047e-01   6.5167007e-01
  -3.0002633e-01  -3.8123616e-02
   1.1567734e-02   2.2276380e-01
  -2.6664701e-01  -1.1159650e+00
   4.5580025e-01  -8.1319947e-01
   4.1151224e-01  -1.3797253e-01
  -5.3579096e-01  -1.5718927e+00
   1.0302120e-01  -1.5584362e+00
  -5.1457300e-01  -8.5783647e-01
  -6.4832831e-01  -1.3091170e+00
  -2.0786686e-01  -1.3180637e+00
  -5.0632640e-02  -1.3249362e+00
   8.2948834e-02  -1.1282232e+00
   3.8559889e-01  -3.2829135e-01
   4.0762899e-01  -2.1005030e+00
   5.6659922e-01  -1.9749186e+00
  -1.3171962e+00  -1.4996654e+00
  -1.9817821e+00  -7.2111376e-01
  -1.5173257e+00  -1.2246722e-01
  -4.0386031e-01  -2.8972995e-01
   4.7994810e-01  -1.0411317e+00
  -8.6395493e-01   1.1086334e+00
  -1.6495306e+00   5.9348410e-01
  -1.4024445e+00   2.5874116e-01
  -1.0050644e-01  -1.1794954e+00
  -6.5688521e-01   2.9066801e-01
   1.7462858e+00  -1.8729051e+00
   1.2010491e+00  -2.1201434e+00
  -1.2714759e+00  -4.6112726e-01
   4.5611624e-01  -4.6413819e-01
   1.5834301e+00  -1.5419588e+00
   1.4838969e+00  -1.8613995e-01
   5.8484834e-01   4.2636521e-01
   1.8318028e+00  -1.5590221e+00
   1.6167798e-01  -2.7917218e-01
   1.1254374e+00   4.2766257e-01
   5.1046904e-01  -8.8509630e-01
  -1.5701505e+00  -1.3048700e+00
  -2.0874827e+00  -3.9893500e-01
  -8.3130053e-01  -1.0796220e+00
  -4.1217807e-01  -2.1894877e-01
   2.8102033e-01  -1.1503677e+00
  -6.6090389e-01   1.2180284e+00
  -1.5265749e+00   8.2671546e-01
  -1.3354083e+00   4.4955470e-01
  -3.1520192e-01  -1.1913121e+00
  -1.7206600e+00  -5.8818578e-03
   1.3763256e+00  -2.2097117e+00
   7.9784396e-01  -2.3762961e+00
   8.5129261e-01  -1.0904737e-01
   3.5998752e-01  -5.7080739e-01
   1.2776899e+00  -1.8535684e+00
   1.4553068e+00  -4.7518911e-01
   6.8622527e-01   2.7653158e-01
   1.5777648e+00  -1.9127308e+00
   8.7972489e-02  -3.5028306e-01
   1.2753024e+00   1.3317690e-01
   4.3312924e-01  -1.0330964e+00
   3.8983910e-01  -1.3028838e+00
   8.5445851e-01  -1.1613905e+00
  -5.5572006e-01  -3.8807045e-01
  -9.3685789e-01   1.6471260e-01
  -7.1318045e-01  -5.3663445e-01
  -3.7030286e-01   5.7721189e-01
  -7.4947654e-01  -3.4029221e-02
   8.5884577e-01   1.2039640e-01
  -1.1842763e+00  -3.3349893e-01
   1.1557215e+00  -1.1146910e-01
  -1.9310049e-01   3.0264223e-01
  -6.7125946e-01  -3.5963022e-01
   5.4179870e-01  -1.7251992e+00
   2.4230178e-01  -1.4262840e+00
   5.5231245e-01  -1.4844406e+00
   4.9373230e-02  -2.0763223e+00
   9.8718343e-01  -1.2270314e+00
  -7.5617195e-01  -9.9446144e-01
   4.9851152e-01  -8.9230501e-01
  -8.6538054e-01  -7.3375639e-01
  -8.8437834e-01   1.0679761e-01
  -9.1143449e-01  -4.7831796e-01
  -5.4885118e-01   7.0202081e-02
  -2.7833353e-01  -5.0283074e-01
  -1.0202979e+00  -9.7590591e-01
  -5.0599452e-01  -1.4256745e+00
  -7.6767225e-02   1.0863194e+00
   3.8947248e-01   5.0273421e-01
   1.3926235e+00  -9.9414064e-01
  -6.6479877e-01   4.1530269e-01
  -5.9669332e-01  -3.9950372e-01
   1.6674705e+00  -1.3079914e+00
  -7.2708847e-01  -1.0097661e-01
  -9.6188459e-01   1.2577485e-01
   2.0287883e+00  -1.4144671e+00
  -6.1063695e-01   2.8823245e-02
   1.6806849e+00  -1.9943808e+00
   1.4935001e+00  -1.5792894e+00
  -2.6763814e-01  -1.7768705e+00
   7.4510556e-02  -1.5002205e+00
  -1.1569659e+00  -5.3442623e-01
   1.2417425e+00   1.5199341e+00
   1.5558422e+00   7.2041594e-01
  -1.0650639e+00   5.0183022e-01
   1.7930847e+00   1.1378824e+00
   2.5655870e-01   1.3842895e-01
   1.0862890e+00  -2.4010250e-02
  -2.0499733e+00  -8.6915284e-01
   5.0545234e-01  -2.1209614e-01
  -3.1763874e-01  -1.7771268e+00
   4.4923914e-01  -5.5787768e-01
  -1.5387785e-01  -2.0353994e+00
  -2.4120494e-01  -1.4563561e+00
   1.0906304e-01  -1.4544195e+00
  -5.6922594e-01  -2.3612795e+00
   4.5182895e-01  -1.2438308e+00
  -1.5756400e+00  -1.4999122e+00
  -1.2638235e-01  -1.0324792e+00
   4.3945008e-01  -1.5372356e+00
   1.4960390e+00  -1.8156894e+00
   2.8586287e-01  -1.6286835e+00
   3.2338170e-02  -1.3948795e+00
  -3.0003965e-01  -8.3965794e-01
  -5.5975724e-01   4.3772850e-01
  -9.6187731e-03  -1.7543493e+00
  -1.2356995e+00   6.9286012e-01
  -1.1640395e+00  -7.0774566e-01
   1.1851962e+00  -9.4957274e-01
  -7.8862120e-01   1.1949228e+00
   2.4606363e-01   1.5708782e+00
  -3.6669161e-01   9.7482864e-01
  -6.7090209e-02   1.7177282e+00
   4.7019771e-01   1.9250465e+00
  -2.4599218e-01   1.6158209e+00
   1.8339429e-01  -9.6604210e-01
   3.9900792e-01  -1.0069793e+00
  -3.5034920e-01  -8.3215366e-01
  -9.7675297e-01  -1.2181890e+00
   4.1288118e-01  -2.9312805e-01
  -4.7849832e-01   9.6808215e-02
  -4.5058801e-01   1.7430536e-01
   9.8267364e-01  -1.7346261e-02
   9.7013876e-01  -4.9791158e-02
  -4.7785185e-01  -4.4519053e-01
   4.4027020e-01  -3.5902606e-01
   5.6701861e-01  -8.9799138e-01
  -7.2340426e-01  -3.1087701e-01
  -2.5000799e-01  -3.5027740e-01
  -4.1935767e-01  -4.9145058e-01
   7.4479860e-01  -3.7682225e-01
   9.0292881e-03  -3.4323773e-01
  -5.1732952e-01  -1.2922938e+00
  -5.8301395e-01  -1.1362864e+00
  -1.2403790e+00   4.1150017e-01
   2.7081476e-01   4.7334137e-01
  -1.0808192e-01  -1.6744019e+00
   3.0451198e-01   5.5007724e-01
   2.4156611e-01   5.1669521e-01
  -7.9189536e-02  -1.3143587e+00
  -4.6427017e-02  -1.2661625e+00
   8.0977211e-02  -8.1425703e-01
   1.8605022e-01  -2.1043324e+00
  -4.6851075e-01  -1.2439034e+00
   3.2195775e-01  -2.0508904e+00
  -1.2234178e+00   5.2341845e-01
  -1.1764216e+00   7.7034727e-01
  -1.1723661e+00   9.1445250e-01
  -8.2202873e-01   8.6656051e-02
   1.9530757e+00  -2.1666660e+00
   4.0767944e-01  -1.3235948e-01
   1.5817326e+00  -1.8537623e+00
   5.1533776e-01  -1.2877392e+00
   5.0067868e-01  -2.8287425e-01
   9.0498777e-01  -1.9073213e+00
   1.6779594e-01   2.2898155e-01
   9.4609861e-01   1.3843294e+00
  -4.6136770e-01  -1.5013638e+00
  -4.0054793e-01  -2.0953966e-01
  -4.2911064e-01  -5.1762524e-01
  -6.8691978e-01  -4.1057134e-01
  -1.1421567e+00   3.5579475e-01
  -1.0206941e+00   1.1545003e+00
  -3.6800188e-01  -3.8899163e-02
  -2.2999525e-01  -8.7405375e-01
  -2.6289686e-01  -2.6493800e-01
  -1.6943862e-01  -5.5002951e-01
   6.2209775e-01   1.7417309e-02
   8.9903649e-01   5.9490950e-01
   6.2869830e-01  -8.8781188e-02
   6.0101082e-01  -9.5290962e-01
   1.6578018e+00   4.8846510e-01
  -1.4106245e-01  -1.7853735e+00
  -1.1780759e-01  -1.7230476e+00
   9.0354105e-02  -1.8430775e+00
  -1.5098309e-02  -2.4242965e+00
  -3.3301785e-02   8.8419677e-01
   3.3806183e-01   8.7089804e-01
   2.0531061e-01   6.4422093e-01
   2.0908138e-01  -6.9345481e-01
   2.0665034e-01  -8.9256746e-01
   8.4497393e-02   3.8610132e-01
   9.6966961e-01  -1.2106153e+00
   3.8633787e-01  -8.0171664e-01
   2.3233853e-01  -3.5038607e-01
   3.3183923e-02  -4.7560525e-01
  -3.9389295e-02  -8.9434968e-01
  -3.7306078e-01  -3.6758289e-01
  -4.8634665e-02  -7.2963577e-02
  -1.0029599e+00   5.9704302e-01
   1.4807568e-01  -8.7244416e-02
  -4.2430936e-02  -5.5047873e-01
  -3.1336639e-01  -6.6740130e-01
  -3.4740815e-01  -3.7075289e-01
  -7.4033633e-01   1.7144638e-01
  -8.9099310e-01   4.3470674e-01
  -4.2473294e-01   1.6166044e-01
   3.2013449e-01  -8.3982983e-01
   3.5471737e-01  -4.7860050e-01
   7.6855527e-01  -1.7672524e-01
   8.7562661e-01  -1.3625904e+00
   4.7135646e-01  -1.1647081e+00
   1.6140547e-01  -4.5696110e-01
   9.8435646e-02  -3.9786382e-01
   4.3130216e-01  -3.5667952e-01
  -1.8496984e-01  -5.0575364e-02
   3.0355110e-01   3.6178089e-01
  -1.1471443e-03  -3.7812211e-01
  -2.7275748e-01  -1.1923274e+00
  -3.0639294e-01  -8.7883611e-01
  -4.0039750e-01  -6.9554548e-01
  -6.8740597e-01  -1.0389815e+00
  -6.6986839e-01  -6.0156318e-01
   1.8126183e-01  -1.5908784e+00
  -4.8513938e-01   4.7283299e-02
   3.1689864e-01   3.5516673e-01
   3.8381094e-01   5.3919929e-01
   5.9718344e-01  -8.4728216e-01
  -3.8094271e-01  -5.8727793e-01
  -2.9512221e-01  -3.7103128e-01
  -4.6150932e-01  -4.1153608e-01
   1.1278258e-01  -1.3438484e+00
   2.0605171e-01  -4.6718648e-02
   2.8786437e-01  -6.8101838e-01
   2.5328221e-01  -1.5722147e+00
  -5.3516028e-01  -6.6930803e-01
  -5.0119849e-01  -1.0235859e+00
  -5.9919149e-01  -8.9273020e-01
   1.0214120e-02  -9.9624766e-01
  -1.1420338e-01  -1.4325239e+00
   1.1824927e-01   9.1151849e-01
   9.1143194e-03  -9.6811377e-01
  -7.6332984e-02  -9.9184272e-01
   6.6933049e-02  -5.3465626e-01
   2.9073375e-01  -1.7279328e+00
  -4.7965751e-01  -1.0330623e+00
   4.8212458e-01  -1.6165401e+00
  -1.4723996e+00   6.2387889e-01
  -1.4334049e+00   8.9353432e-01
  -1.4809934e+00   1.0165311e+00
  -9.8391768e-01   1.8764566e-01
   2.0383224e+00  -1.6446692e+00
   3.3172047e-01   2.6264176e-01
   1.7192621e+00  -1.2839748e+00
   5.7547765e-01  -8.5799551e-01
   4.0237598e-01   8.2695824e-02
   1.1172653e+00  -1.3381483e+00
  -2.0493562e-02   5.1615253e-01
  -7.8457479e-01  -4.1032536e-01
   5.6545178e-01   2.1441954e-01
   2.8410609e-01  -5.3721103e-01
   1.9715865e-02  -4.8825914e-01
  -9.8685386e-01   1.6063243e-01
  -5.2954226e-01  -2.6862053e-01
  -3.4127102e-01  -5.3459075e-01
   1.7351570e-01  -4.0871020e-01
   1.7058631e-01  -1.1529868e+00
   4.5205038e-01  -1.3721584e+00
   3.3454753e-01  -1.6324885e+00
   2.9974456e-01  -5.4473537e-01
   2.1152039e-01  -1.6322574e-01
   1.3100332e-01  -4.5112204e-01
  -4.4515192e-01  -1.0529327e+00
  -5.4592326e-01  -9.2266657e-01
   3.9721586e-02   9.5669434e-01
  -2.0225635e-02  -1.4208921e+00
   1.2825636e-01   9.5720275e-01
   5.9965434e-02   9.0083388e-01
   1.6073986e-02  -9.7603860e-01
  -1.2011193e-02  -9.8595042e-01
   5.3840580e-02  -5.0639582e-01
   3.9712131e-01  -1.7206074e+00
  -4.3317374e-01  -1.0313895e+00
   5.5182470e-01  -1.6121772e+00
  -1.4825985e+00   5.6453593e-01
  -1.4621270e+00   8.3110659e-01
  -1.5109209e+00   9.5767449e-01
  -9.7526961e-01   1.5056595e-01
   2.1283702e+00  -1.5319994e+00
   9.4556062e-01  -1.2730801e+00
   1.7397306e+00  -1.1851410e+00
   6.1030933e-01  -8.4277551e-01
   4.0133441e-01   1.0416513e-01
  -1.5007968e-01  -6.6735559e-02
  -3.4627745e-02   5.2563162e-01
  -1.0329775e-01  -1.2112376e+00
  -1.1705280e+00  -8.8065669e-02
  -4.0234787e-01  -1.5876434e-01
   6.6295789e-01  -9.8969107e-01
   6.3206076e-01  -1.5381984e+00
   8.7786924e-01  -1.2027415e+00
  -4.0966085e-01  -2.6406429e-02
  -6.1889442e-02  -3.4680143e-01
   4.6364313e-01   5.7176756e-01
   7.4378094e-01   1.0117263e+00
  -2.7142310e-01   6.4836085e-01
   3.2681606e-02  -8.7063050e-01
  -7.0642633e-01   9.1067366e-01
   1.7234636e-01   1.3633932e+00
  -4.5976652e-01   4.0683213e-01
   8.6474907e-01  -1.6079566e+00
   2.3439445e-01  -6.3636446e-01
  -1.9930644e-01  -7.8793715e-01
   6.5492164e-01  -2.3081890e+00
   5.8503814e-01  -1.0722028e+00
   1.9856314e-01  -5.6387963e-01
   2.3768613e-01  -7.0323772e-02
   8.7609355e-02  -4.6839767e-01
   4.2468771e-02  -4.2347419e-02
  -3.0140422e-01  -4.6221683e-01
  -8.4911821e-01  -1.6158380e+00
  -5.4315105e-01  -1.3987928e+00
  -1.1080137e+00  -2.0564414e+00
  -5.5598723e-01  -1.6230145e+00
  -2.4892042e-01  -1.2630464e+00
   6.5296806e-01   9.3008321e-01
   2.4750250e-01  -6.0928012e-01
   4.1249281e-01  -1.3517950e+00
  -7.3826646e-01   2.0460736e-01
  -3.7801728e-01   3.4112730e-01
  -8.0850858e-01   9.7362731e-02
   7.5904018e-01   5.4453402e-01
  -5.2713216e-01  -8.4104209e-01
   4.1171076e-01  -2.1407246e+00
   8.6868074e-01  -5.5782893e-01
  -4.3933370e-01  -7.0341200e-01
   2.3719430e-01  -1.1234854e+00
  -4.1349798e-01  -9.1403339e-01
  -4.3610910e-01  -4.0021952e-01
  -1.0866714e+00   3.6274968e-02
  -3.2052801e-01  -1.8271762e-01
  -9.6605677e-01  -3.8245342e-01
  -6.8199166e-01  -9.0709772e-01
   2.1794543e-01  -4.9080668e-01
  -2.8291411e-01   8.4527665e-01
   3.4850852e-01  -1.1556565e+00
  -7.0515993e-01  -4.1822142e-01
  -2.3854735e-01  -7.1349416e-01
   6.4915425e-01  -1.4191184e+00
   3.7598289e-01  -1.3472009e+00
   4.9762009e-01  -1.1076251e+00
   7.0638913e-01  -5.7197832e-01
   7.9574730e-01  -5.4861482e-01
   9.2267733e-01  -1.3901757e+00
   8.1959079e-01  -6.1945659e-01
  -9.8999987e-01  -1.4831496e-01
   4.4692023e-01  -6.0946759e-01
   3.9782661e-01  -1.0228831e+00
   3.9967495e-01  -8.5611430e-01
   1.8249659e-01   2.6758849e-01
   1.7972242e-02   7.3380364e-01
  -6.5003959e-02  -1.5008158e+00
  -5.8055228e-01   3.9866908e-01
   1.9066550e-01  -4.5407518e-01
   7.1661098e-01   9.0885415e-02
   1.1147126e-01  -1.2994210e+00
   7.2714097e-01  -9.7758976e-01
  -3.7046903e-01  -9.2779235e-02
  -8.1312573e-01  -4.3406345e-02
   1.1685503e+00  -3.7640574e-01
  -7.5163931e-02   3.8594097e-01
   5.8403489e-01  -1.9299985e+00
  -4.8105677e-01  -3.2496867e-01
  -7.0420327e-01  -1.8070735e-01
  -8.6378965e-01   1.0131770e+00
  -3.4072392e-01  -1.5352297e+00
  -6.8478314e-01  -8.7991421e-01
  -8.6633799e-01   1.7165563e-01
  -5.2799984e-01   1.7282276e-01
   3.9429022e-02   1.8017333e-01
   6.3279815e-01  -2.5817058e-01
   1.3494311e+00  -2.0006664e-01
   2.3603715e-01  -3.5557844e-03
   5.3008583e-01   2.0028686e-02
   7.2278908e-02  -1.0438773e+00
   2.3817761e-02  -6.0967443e-02
   4.9772019e-01  -2.7549393e-01
   5.1290898e-01  -6.1997684e-01
  -1.3009203e+00  -8.8967334e-01
   4.2118036e-02  -1.8476033e+00
  -1.0769473e-01  -1.6673058e+00
  -1.4819066e-01  -1.1865807e+00
   9.7022923e-02  -7.3374263e-01
   2.0755453e-01   2.3252634e-01
  -2.6455200e-01   3.2593195e-01
  -5.3922855e-03  -6.0585914e-01
  -3.7213957e-01  -1.6166971e-01
  -4.3583790e-01  -8.0742144e-01
  -4.5318025e-01  -8.8805653e-01
  -1.8968987e-01  -1.0444730e+00
  -7.8008345e-01  -1.0751129e+00
  -4.1009898e-01  -1.2435309e+00
   7.1010550e-01  -7.2033050e-01
   1.2246957e-01   1.6111958e-01
   1.5792111e-01  -5.3712985e-01
   6.1401179e-01  -1.0812516e+00
   2.5389040e-01  -1.4067650e+00
  -9.7956265e-02   1.2661000e+00
   5.0324467e-01  -3.4901330e-01
   6.0957842e-01  -9.4130030e-01
  -1.5086027e-01  -1.7082413e+00
  -7.5982630e-02  -3.7916338e-01
   2.4044892e-01  -8.8450969e-01
  -1.1250498e+00  -8.3675250e-01
   1.4432792e-02  -1.0756039e+00
  -6.5655006e-01  -6.2739340e-01
  -1.7855675e-01  -6.2132517e-01
  -6.3571490e-02  -1.1939772e+00
   8.4434956e-01  -1.1186154e+00
  -5.0895334e-01   8.1616604e-01
  -3.6250417e-01  -2.3359536e-01
   9.9640052e-01  -1.1744816e+00
   2.8934216e-01   2.5877303e-01
   2.5673129e-01   2.9663820e-01
   4.9278036e-03   4.1795152e-01
   3.8803242e-01  -1.8113099e+00
  -5.3858147e-01  -1.1295625e+00
  -8.2823977e-02  -1.1136900e+00
   1.4260214e-02  -1.0503644e+00
   4.6766542e-01  -3.1356960e-01
  -1.6205266e-01  -4.3683206e-01
   1.3725661e-02  -3.3689441e-01
   1.8926643e-01  -1.9580260e-01
   2.9651866e-01  -4.0085460e-01
  -1.1116887e-01  -2.5914643e-01
   4.5996303e-01  -1.0368705e+00
   1.2403431e-01  -1.0434302e+00
   1.2850312e-01  -9.4670210e-01
   4.2753776e-01  -2.3492635e-01
   9.3626652e-02  -3.5335074e-01
  -3.8889139e-01  -2.1218013e-01
  -3.3866355e-01  -2.0293899e+00
  -6.2221648e-01  -1.7183400e+00
   1.4605195e-01  -1.6181227e+00
   1.5880064e-01  -1.2355563e+00
   2.9890397e-02   9.5973100e-02
  -4.4492566e-01   2.8585807e-01
   5.6632474e-01   2.2454259e-01
   6.3715205e-01   7.8606455e-02
   2.7876090e-01   4.2412878e-01
  -4.3087210e-01  -1.4815432e-01
  -1.3432293e-02   1.3409987e-01
  -2.0150804e-02  -3.8475174e-01
  -9.1042392e-02   2.1841007e-01
  -3.4535343e-02  -1.1488863e+00
   4.7082825e-01  -4.0721454e-02
  -2.1536973e-01  -2.4439221e-01
  -4.5278802e-01  -1.3033232e+00
  -7.3348399e-01  -1.2743383e+00
  -1.1476919e+00  -6.7807657e-01
  -2.4607376e-01  -4.9942023e-01
   3.9782680e-02  -1.3855560e-01
   8.8926780e-01  -8.4511887e-01
   5.0332390e-01  -1.2666572e+00
  -2.9550161e-01  -1.7508554e-01
   3.1630111e-01  -4.4381512e-01
   1.1358085e-01   4.6350656e-02
   8.3484559e-01   1.1040779e+00
   1.3788357e-01  -2.2294496e-01
  -5.7042116e-01  -1.3176898e+00
  -7.3741482e-01  -1.6495349e+00
   2.0072645e-01   9.6354839e-02
  -4.8711892e-01  -1.0347516e+00
   3.4331325e-01  -8.5833419e-01
  -8.9228284e-02  -9.1608564e-01
   5.5037782e-02  -8.4946588e-01
  -1.7365130e-01   1.8237815e-01
   8.2171448e-01  -5.3692223e-01
  -4.9155728e-01  -1.4075778e+00
  -7.0800368e-02  -4.9776377e-01
  -2.0284645e-01  -3.9445429e-01
   2.9513710e-01  -8.5272442e-01
  -7.2755831e-01  -9.7760071e-01
  -6.7200841e-01  -6.6300387e-01
  -2.7200321e-02  -3.1506908e-01
  -5.8615712e-01  -7.4816094e-01
  -5.1502542e-01  -1.1982885e+00
  -1.7449886e-02  -4.0099602e-01
   1.5149960e-01  -1.4408374e+00
  -2.5946475e-01  -1.0799806e-01
  -1.7876505e-01  -3.6656313e-01
   9.0724408e-02  -8.5532822e-01
   6.1191223e-02  -1.8583152e-01
  -1.8377947e-01  -1.4301067e-01
  -9.0885780e-02   2.2412153e-01
  -3.5530797e-02  -6.1683510e-01
   8.8988659e-02  -9.5564979e-01
   1.5844884e-01  -7.6663395e-01
   4.3971624e-01  -8.9017531e-01
   8.7302825e-01  -7.4180516e-01
   5.9340511e-01  -7.7781544e-01
   1.7505208e-01  -1.2011472e-01
  -1.7885898e-01  -9.2974013e-01
   7.8444197e-01  -5.2595270e-01
   5.6187924e-02  -7.6979364e-01
  -6.4749521e-02  -2.0347721e+00
  -4.4313769e-01  -1.1742749e+00
  -4.5338450e-01  -9.6871884e-01
  -6.5960017e-02  -6.6610294e-01
  -4.2376966e-01   5.1679490e-03
  -1.5986690e-01  -1.1744086e+00
   5.3443719e-01  -7.5188320e-01
   2.1868869e-01  -1.1432588e+00
   1.2619706e-01  -1.7870785e+00
   2.9653027e-01  -8.5017694e-01
   1.4760803e-01  -1.1958323e+00
   2.4088959e-01  -1.1177697e+00
   4.6517476e-02  -4.9548598e-01
  -1.9638317e-01   1.9957187e-01
  -3.4714791e-01  -8.9394212e-01
  -5.7564551e-01  -9.4222473e-01
  -8.4252222e-01  -7.4654330e-01
  -7.3367191e-01  -1.2181914e+00
   2.5868852e-01  -1.4711414e+00
   5.0724973e-01  -1.3636746e+00
   3.6454125e-01  -1.2818379e-01
   5.0393804e-01   3.0572958e-01
   6.6822376e-01  -3.0153120e+00
   3.7732456e-01  -2.5983847e+00
  -1.1121934e-01  -1.3259713e+00
   1.3536219e-01  -2.7185871e+00
   3.8234926e-01  -2.5971166e+00
  -2.6778874e-01   3.0641218e-01
   1.3032791e-01  -3.1005483e+00
  -9.8257849e-02  -4.5809688e-01
  -1.5536857e-01   1.7169194e-01
   1.4883306e-01   2.3139038e-01
  -1.8052081e-01  -7.5719366e-01
  -3.8876496e-01  -1.1851381e+00
  -5.8557115e-01  -1.1870178e+00
   7.9677576e-02  -5.7504957e-01
   9.7470846e-01   2.2936006e-01
   8.5789899e-01  -3.4647905e-01
   7.0919362e-02  -9.7385598e-01
   5.1228956e-01  -6.1938016e-01
  -3.4922569e-01  -2.7896549e-01
  -6.9257574e-01  -1.7093173e-01
   5.6190830e-02  -3.0412677e-01
   2.2125466e-01   1.6045289e-02
   5.5026671e-01   3.0153000e-02
  -4.1819556e-01  -4.2790090e-01
  -5.0479481e-01   8.0171552e-01
  -2.1307079e-01  -8.2049396e-01
  -1.3931969e-01   2.7880041e-01
  -6.5342745e-02  -7.9404506e-01
  -2.6480469e-01  -4.4945343e-01
  -2.0492185e-01  -3.5718061e-01
  -2.8321353e-03   3.0090504e-01
  -5.0031919e-03  -2.3702051e-01
  -3.3747290e-01  -5.7704826e-01
  -6.1313240e-01   3.0229992e-01
   2.8549901e-01  -3.1583479e-01
   6.6003080e-01  -1.0538473e+00
  -3.7404767e-02   1.7727317e-01
   5.8538487e-01  -7.8522842e-01
  -1.9689550e-02  -1.8921962e+00
  -2.0566133e-01  -8.6364574e-01
  -4.0375152e-01  -9.0532907e-01
  -4.6333320e-01  -1.8110892e-01
  -2.2064201e-01   1.7464718e-01
  -2.6050338e-01  -1.0014635e-01
  -7.1381566e-01  -3.4934997e-01
  -5.4337794e-01   3.3161811e-01
  -4.7773597e-01  -1.0697778e+00
  -5.9912221e-02  -3.9819009e-01
   1.9135370e+00  -1.7272651e+00
   1.5999824e+00  -2.1341938e+00
  -7.4094302e-01  -1.1256700e+00
  -8.7977076e-01  -5.6989825e-01
  -2.1440256e-01  -1.1902166e+00
   2.4140848e+00  -4.7483443e-02
   2.5170713e+00  -1.6784806e-01
  -7.5468107e-01  -1.3979941e+00
  -4.2563065e-01  -1.2018683e+00
  -9.0972694e-01  -7.5311682e-01
  -1.1510978e+00  -3.6096865e-01
  -4.3017094e-01  -1.8569326e+00
   1.8463707e-01  -8.5629687e-01
   2.3331392e-01  -8.7766184e-01
   1.3621330e-01  -4.8963255e-01
   3.3110846e-01  -3.4941539e-01
   3.2396492e-01   7.9214086e-01
   7.0355966e-02   2.4485200e-01
   5.3658818e-01   1.0229188e+00
   2.5095011e-01   3.7908369e-01
  -2.5930724e-01  -1.4604620e+00
  -1.0764448e-01  -1.4969743e+00
  -2.2468503e-02  -1.9676054e+00
   1.3716910e-01  -1.8753903e+00
   3.3321158e-02  -1.8832884e+00
   1.9733313e-02  -1.2260957e+00
  -9.8960878e-02  -8.7532056e-01
  -3.8057769e-01  -1.2097730e+00
  -9.5822578e-01  -1.5122578e+00
  -5.6654928e-02  -1.0914676e+00
  -2.3972813e-01  -1.4122387e+00
  -2.8812186e-01  -9.5477003e-01
   5.6962260e-01  -5.7030521e-01
   1.7160879e-01  -7.3455274e-01
   6.0630855e-01  -3.0414823e-01
  -6.7789241e-01  -5.4972131e-01
   9.2575823e-02  -3.8302957e-01
   2.2929912e-01  -7.8574755e-01
   4.6444245e-01   3.2353400e-01
   8.3096553e-02   1.2438429e-01
  -5.2347480e-02   2.7040244e-01
  -7.1863632e-01   1.9772831e-01
  -9.2289528e-02  -1.6714471e-01
   3.0500467e-01   5.5438410e-01
  -5.4710332e-01   5.2871946e-01
  -9.6182432e-02   1.5030830e-01
   4.7309822e-02  -2.6788038e-01
   9.0443630e-02  -1.8106276e-01
   7.6870366e-02   3.9948218e-01
   3.2374023e-02   5.3507231e-01
   5.9899492e-02  -1.3761673e+00
  -1.3422244e-01  -1.7038170e+00
   8.8277230e-02  -1.7788780e+00
   3.0930569e-01  -6.2036849e-01
   2.2431104e-01  -1.3345429e+00
   4.0203546e-01  -1.4763197e+00
   1.9994277e-01   3.5664013e-01
   8.3546394e-02   1.0169371e-01
   6.7559979e-01   8.5786534e-01
   4.3782922e-01   8.8069888e-01
  -4.2862161e-03  -7.6788106e-02
  -1.3406704e-01   5.3367645e-01
   5.2695250e-02   8.3209073e-01
  -1.3262412e-01  -2.0702333e-01
  -2.8628344e-01  -4.8418155e-01
   6.7469475e-02  -4.2829349e-01
  -5.0983900e-01  -5.2155976e-01
  -5.1132500e-01  -8.4270246e-01
  -4.1920116e-01  -1.5131069e-01
  -3.6242820e-01  -8.1569369e-01
  -1.0663520e-01  -6.5959589e-01
  -3.8181366e-01  -1.4866952e+00
  -5.4091110e-01  -1.5912431e+00
  -4.0436370e-01  -8.7351537e-01
  -5.1856395e-01  -9.7013005e-01
  -5.6257270e-01  -7.9755622e-01
  -2.0481292e-02   4.3604799e-01
   5.3241219e-01   8.7474897e-01
   3.6809276e-01   1.1742126e+00
  -8.4959936e-02  -8.8138713e-01
   2.0207499e-01  -9.5321659e-01
  -2.5278567e-01  -1.1555591e-01
  -1.7511855e-01   3.9584955e-01
   3.9499974e-01  -3.7230867e-01
   6.3391150e-01   1.8543931e-02
  -6.0533733e-01  -9.3831827e-02
  -9.2426547e-03  -4.4989676e-02
   2.7717197e-01  -8.0288714e-01
   2.8605671e-01  -1.0924202e+00
   6.0399846e-02  -1.3286165e+00
   1.7470204e-02  -7.8786148e-01
  -1.6145827e-01  -1.4195633e+00
   5.3945930e-01  -8.1550809e-01
   4.0555962e-01  -6.3618880e-01
  -1.9085274e-01  -8.1121581e-01
  -6.7884720e-01  -9.5934160e-01
  -3.7743132e-01  -1.2245934e-01
  -4.0533135e-02   3.6734789e-01
   5.3512734e-01   7.9182289e-01
   3.9646773e-01   1.0778229e+00
  -1.8133131e-01  -9.1572526e-01
   1.1146355e-01  -1.0113681e+00
  -3.0077205e-01  -1.6829803e-01
  -1.8470803e-01   3.4351854e-01
   3.3207914e-01  -4.6939878e-01
   5.9881939e-01  -9.7403975e-02
  -6.2102934e-01  -1.3668995e-01
  -5.3944871e-02  -1.1087232e-01
   1.8230007e-01  -8.5819009e-01
   1.8796270e-01  -1.1572588e+00
  -8.4742175e-02  -1.3736226e+00
  -9.4893522e-02  -8.4984525e-01
  -2.7627013e-01  -1.4667270e+00
   4.5550557e-01  -8.9128911e-01
   2.8563032e-01  -7.1809407e-01
   9.2364059e-02  -9.7639680e-01
  -1.0748753e-01  -8.6845373e-01
  -3.5348265e-01  -3.6492923e-01
   2.2194560e-01  -9.3670061e-01
   7.6463439e-02  -4.8672956e-01
  -4.7614844e-01   2.6612327e-01
  -5.1743356e-01   1.3481201e-01
   3.3922982e-01   2.0887362e-01
   2.9078481e-01  -2.8252643e-01
   5.5799318e-01  -2.7171221e-02
   3.5045023e-01   2.9200996e-01
   3.6485165e-01   5.9002469e-01
  -2.3605288e-01   8.6123147e-01
  -1.8758063e-01  -2.7045781e-01
   1.3952903e-01  -3.0081823e-01
  -1.8761954e-01   7.1056981e-01
   1.0373080e-02   1.1024403e-01
  -1.9783930e-01  -5.5889532e-01
  -1.4848739e-01  -5.4048383e-01
   1.6438841e-01   9.3965491e-02
  -1.9624139e-01  -6.4686801e-01
   3.7342877e-01  -8.4791154e-01
   1.5155221e-01  -7.9802802e-01
   5.6297142e-01  -2.4403206e-01
   4.7226941e-01  -7.3572961e-01
   1.2479798e-01  -5.0389178e-01
   4.8737993e-01  -5.9937593e-01
  -7.1850208e-01  -2.4777457e-01
   3.3611363e-02   1.9092395e-01
   2.1460902e-01  -2.8307377e-01
   3.5815130e-01   2.7277614e-01
   1.7541988e-02   3.7654645e-01
  -1.0567771e-01   6.5799493e-01
  -7.6876418e-01   5.7895160e-01
  -1.7093969e-01  -3.1006048e-01
   1.2041052e-01  -1.3675256e-01
  -6.4515374e-01   5.6708964e-01
  -1.9440960e-01   1.1669986e-01
  -7.2539582e-02  -5.3795467e-01
  -1.7894251e-02  -5.3717735e-01
  -4.4230828e-02   2.2475056e-01
  -1.7861226e-01  -3.9927917e-01
   6.1167469e-01  -4.7067060e-01
   7.8282420e-01  -1.1114938e+00
  -4.4763714e-01  -1.0471315e+00
  -3.0119596e-04  -2.4676969e-01
  -3.0538104e-01  -4.0919459e-01
  -3.3410052e-01   2.3907616e-01
   2.9342215e-01  -2.1830997e-01
   3.1165261e-01   8.4648974e-02
   1.9766439e-01  -6.7505540e-01
   2.9490604e-01  -3.5999462e-01
   2.8616585e-01  -4.1400732e-02
   1.9509211e-01  -7.2181133e-02
  -5.1519151e-01   9.1914413e-03
  -7.8792529e-01  -7.0819345e-01
  -3.1942554e-01  -6.2826305e-01
  -8.9211644e-02  -9.0441812e-01
  -7.3156114e-02  -7.5078751e-01
   2.3413154e-01  -8.5516429e-01
  -3.0487496e-01  -1.1028916e+00
  -3.2824683e-01  -1.0411522e+00
  -1.8738292e-01  -6.2913390e-01
   1.2211119e-01  -3.4044104e-01
   2.1483564e-01  -2.0704744e-01
   1.4835427e-01  -3.1250059e-01
  -1.1785980e-01   9.2345616e-01
  -6.4657229e-01  -8.0673117e-02
  -4.3307415e-01  -4.1984584e-01
   2.6544344e-01  -1.8974059e+00
  -5.5817666e-02  -1.5997716e+00
   1.9751364e-01  -1.5495273e+00
  -2.1495903e-02  -8.4707385e-01
   1.3549398e-02   7.5852895e-01
   1.3245062e-01  -8.5208534e-01
   9.0960866e-02  -7.1549076e-01
  -3.7279394e-01   8.2870532e-01
  -5.8507929e-01   5.4051770e-01
  -1.3354610e-01  -5.2358459e-01
   1.4829384e-01  -9.3199224e-01
   1.0571416e-01  -1.2538485e+00
   3.9389026e-01  -2.2164427e+00
   3.2744847e-01  -9.7597986e-01
  -8.0087468e-02  -1.9171070e-01
  -8.2864223e-02  -9.7157698e-01
   4.0856902e-01  -1.4661639e+00
   4.4535712e-01  -1.8877152e+00
   6.2706790e-01  -3.2453307e-01
   6.9286106e-01  -6.5418309e-01
  -1.3739149e-01  -7.1734671e-01
   2.0697158e-01  -4.0645119e-01
   2.5692429e-01  -5.0119899e-01
   5.1267631e-01  -3.0253462e-01
   8.7319326e-03  -5.2075766e-01
   2.3801631e-01  -4.4712421e-01
   1.7852795e-01  -7.5376297e-01
  -5.7595397e-01  -2.5162070e-01
   2.2003384e-01  -9.7866724e-01
   4.0893414e-01  -9.1490571e-01
   1.5771812e-01  -8.5026568e-01
  -6.9934770e-02   9.0281704e-02
  -9.5925688e-02  -3.0623548e-01
   4.7918327e-01  -7.1317314e-01
  -8.8481856e-01  -1.2104075e+00
  -2.7593465e-01  -7.8491854e-01
  -6.2133213e-01  -1.1036310e+00
  -1.3263554e+00  -1.5566563e+00
  -9.8119676e-02  -7.2774422e-01
  -3.2086384e-01  -2.0390375e-01
   1.4456643e-01  -6.0474143e-01
   2.0247735e-01  -8.3792791e-01
   1.0623565e-02   6.6109792e-01
  -1.9310880e-01  -5.0873542e-02
  -2.6598995e-01   4.9609216e-01
   2.0009525e-01  -5.6784316e-01
   3.8178244e-02  -9.8812131e-01
   1.4828189e-01  -7.8394556e-01
  -1.7117473e-01  -5.4249944e-01
  -1.0693777e-01  -3.6736382e-01
   1.2297093e-01  -8.6948682e-01
   1.8718448e-01  -6.3263348e-01
   1.0181664e-01  -5.1891537e-01
   3.1897307e-01  -8.5255464e-01
   7.0556044e-02  -1.6544176e+00
  -2.5078342e-01  -1.7046475e+00
  -3.2361858e-02  -4.1541452e-01
  -2.0054406e-01   3.1036055e-01
   5.8972987e-01  -5.0205179e-01
   4.2364198e-01  -4.6056110e-01
  -6.2311920e-01  -1.1323059e-01
   1.0947840e-01  -1.7288465e-01
   8.8846209e-02  -3.0962391e-01
   2.2636073e-02  -3.0494355e-01
  -2.7662389e-01  -7.1246981e-01
   6.0623370e-01  -8.0278566e-01
   8.0593664e-01  -1.2705821e+00
  -7.2553125e-01  -1.8663221e+00
  -4.5343114e-02  -9.6697194e-01
   5.7598896e-01  -1.0728658e+00
   7.1972233e-01  -1.0210740e+00
  -1.6662095e-01  -1.8503493e+00
  -1.3580591e+00  -6.1787508e-01
  -6.5275642e-01  -6.2987712e-01
   3.0395361e-01  -1.5733326e+00
  -1.2609902e-01  -2.1205653e+00
   4.8332918e-01  -8.3570670e-01
  -1.1141910e-01  -8.3952013e-01
  -1.5814521e-01  -6.9971864e-01
  -6.5328974e-01  -3.5848812e-01
  -1.1733114e-01   6.4329928e-01
  -3.5650703e-01  -2.3203191e-01
   4.5515677e-01  -6.3839934e-01
   4.2763979e-01  -5.2436787e-01
   2.3669691e-01   9.1139001e-03
   3.0947574e-01  -1.0402555e+00
  -2.8951117e-01  -8.1877637e-02
  -7.8296925e-02  -7.4388752e-01
  -1.6158226e-01  -4.7846532e-01
  -5.4677273e-01  -9.4223176e-01
  -5.0446043e-01  -4.0049593e-01
   4.3361486e-01  -1.5124607e+00
   2.9805713e-01  -1.8393501e+00
   3.2152033e-01  -1.7331872e+00
   3.0127730e-04  -7.7570460e-01
  -4.4721688e-01  -7.4079855e-01
   3.4104669e-01  -1.4170901e+00
  -6.0160625e-02  -1.4299997e+00
  -7.3391964e-01  -1.4711991e+00
   3.6322222e-02  -2.2476916e+00
  -4.5178593e-02  -2.0663272e+00
   1.7763440e-01  -9.4435371e-01
   8.3619661e-02  -6.1476323e-01
   3.1779243e-01  -2.1728381e-01
   6.1624346e-01  -4.1314610e-01
   2.0267526e-01   1.3196490e-02
  -1.7178192e-01   7.8386296e-02
  -2.7164605e-01   2.7083549e-01
   3.3028722e-01  -7.2382495e-01
   7.0353875e-02  -3.4726355e-01
  -5.1079222e-01  -2.8464345e-01
  -1.6512269e-01  -1.9842255e-01
   7.7377845e-01  -6.5239078e-01
  -3.8700997e-01  -1.3211153e+00
  -1.5467868e-01  -1.5968651e+00
  -1.1087420e+00   1.8760533e-01
   2.2476075e-01  -1.3539382e+00
  -1.1671923e+00   2.6949890e-01
   6.4993378e-01  -2.1307551e+00
   5.9558645e-01  -1.7892270e+00
   6.3707608e-01  -1.4978199e+00
   2.7737681e-01  -7.9749814e-01
  -2.3673803e-01  -7.9393310e-01
  -6.9050894e-01  -2.3923262e-01
  -1.4489760e-01   1.5113074e-01
  -2.7188572e-01  -4.4458359e-01
  -3.5276498e-01  -1.3295788e-01
   2.6116342e-01  -1.3818536e-01
  -3.0369028e-01   7.5185436e-01
  -4.6147941e-01   4.3284803e-01
  -1.2231476e-01  -2.4899849e-01
   1.7839831e-01  -4.4621791e-01
   2.9987669e-01  -4.1616293e-02
   4.1837173e-01  -4.0555117e-01
   6.9591402e-01  -4.6954259e-01
   5.1981602e-01  -4.1490391e-01
  -1.3054206e-01  -1.3728585e-01
  -2.1504909e-01  -1.1052669e-01
   2.7895387e-01  -2.4473121e-01
  -8.1857603e-01   2.6789979e-01
  -9.2461953e-01   4.7825334e-01
  -4.0045217e-01   7.4676348e-02
  -5.9436428e-01   4.1801247e-01
  -9.9366854e-01   1.3796575e+00
  -1.0258260e+00   1.5613036e+00
   1.0505747e-01  -3.5524347e-01
   3.1430309e-01  -2.8310171e-01
   9.9481511e-02   5.1870331e-02
  -2.0182100e-01  -4.1928195e-01
  -1.1662482e+00   9.5208490e-01
   3.6176146e-01  -1.0080302e+00
   1.1508856e+00  -9.5762688e-01
   2.5677871e-01  -1.2034806e+00
   2.2235848e-01  -8.9030618e-01
  -1.8175759e-02  -1.0781018e+00
  -3.5630546e-02  -1.1261614e+00
   3.2090458e-01  -8.5742221e-01
   1.1019855e+00  -1.0176280e+00
   1.2382138e+00  -1.5560560e+00
   1.0076519e+00  -2.3031635e+00
   6.4285078e-01  -3.6773722e-01
   8.9005380e-01   4.9653498e-02
   7.3018563e-01  -2.2390273e-01
  -1.2932019e-01  -7.6521887e-02
  -3.1806812e-01  -6.4844410e-01
  -1.2814435e+00  -5.3891464e-01
  -6.5224612e-01  -6.9889715e-01
  -7.4013427e-02  -6.4305169e-02
   1.9756264e-01  -1.2962963e-01
   1.7784884e-01   3.3833810e-01
  -2.0985377e-01  -8.4610249e-02
   2.6443435e-02  -4.3993325e-01
  -2.3091107e-02   6.2867538e-01
   7.5581703e-01   9.0409955e-01
   4.7306647e-01   2.7390532e-01
   1.7742466e-01   5.9983575e-01
  -1.0555022e-02   9.9122796e-01
  -2.2229451e-01  -7.3279072e-02
  -7.7598210e-01  -1.8944669e-01
  -1.0979122e+00  -5.7386261e-01
   8.9402989e-01  -3.1666551e-01
   4.8218481e-01  -4.3769184e-01
   5.5795096e-01  -7.3728339e-02
   3.2423692e-01  -2.3605326e+00
   5.8518232e-03  -5.0559112e-01
  -4.4458029e-01  -5.0212405e-01
  -3.6770206e-01  -2.4091359e+00
   1.2051792e-01  -6.8364321e-01
   1.7426195e-01   1.0551712e-02
  -5.6693361e-01  -4.3322546e-01
  -4.5629155e-01  -2.6166040e+00
  -3.0543768e-02  -9.2225697e-01
  -2.2866873e-01  -9.4149711e-01
   7.5204420e-01  -2.6454896e-01
   7.8400839e-01  -4.2327603e-01
   1.5620701e+00  -3.9977637e-01
   7.0494020e-01  -1.2859766e-01
   5.8884165e-01   1.8176309e-02
   4.8873981e-01  -4.4373466e-01
   1.4502122e-01  -5.0225347e-01
   1.3626233e-01  -8.1164050e-01
   4.0240085e-01  -6.9776815e-01
  -1.3936169e-01  -7.9997909e-02
   6.7164979e-01  -2.1118348e-01
   4.2310819e-01  -2.6794701e-01
  -1.7422346e-01   5.0634582e-02
  -2.5894087e-01  -6.0304510e-01
  -3.3050727e-01  -6.9299017e-01
  -1.1873926e+00  -4.4787730e-01
  -8.0721796e-01  -3.3138513e-01
  -4.2008967e-01  -2.5602784e-01
  -1.7112207e+00   3.0284663e-01
  -7.9213364e-01  -4.1118186e-02
  -5.7878640e-01   2.8377148e-01
   7.5567354e-01  -7.3021598e-01
  -1.1981984e-01  -1.6936010e-01
   1.7477363e+00  -9.2136479e-01
   1.2286428e+00  -6.8907275e-01
   3.2664532e-01  -1.0627204e+00
   2.7006273e-01  -1.0731064e+00
  -7.9131527e-01  -5.0965129e-01
  -6.0713218e-01   2.0576567e-01
  -1.8910814e-01   4.8604143e-02
   6.7219606e-06  -7.8630093e-01
  -6.9215745e-01  -2.5277745e-01
  -5.1627197e-03  -8.9417649e-01
   2.4093206e-01   2.1014521e-01
   3.9264223e-01  -7.0741119e-01
  -1.7657673e-01  -5.8593336e-01
  -5.8186964e-01  -1.0584565e+00
  -3.8469753e-01  -6.7539898e-01
  -4.9363382e-02   3.4385794e-01
  -4.6112466e-01  -6.9849652e-01
  -4.4491909e-01  -3.8699938e-01
  -4.5909511e-01   8.7061564e-02
   1.2127819e-01  -3.0048973e-01
   4.2432122e-01  -1.1753393e+00
   7.1498166e-01  -8.7385546e-01
   2.4623953e-01  -5.7473086e-01
  -1.5287153e-01  -1.3732329e-01
   3.6018803e-02  -2.1824943e-01
  -4.1064425e-01  -5.3576532e-02
   3.1590165e-01  -6.1055854e-01
   1.1109810e-01  -8.7976231e-01
   3.3681647e-02  -7.7820273e-01
  -7.2278048e-01  -2.0301129e-01
   8.2219753e-02  -1.0830651e+00
   1.8355078e-01  -1.4499100e+00
   3.3289035e-01  -1.5660314e+00
  -2.2384733e-01  -1.0292047e+00
  -1.9037858e-01  -2.3132472e-01
  -4.0343429e-01  -7.3337838e-01
  -4.9822523e-01  -1.4679317e-01
   1.0083426e+00   8.9403158e-01
   2.0553986e-01  -9.1177359e-01
   5.9834976e-01  -6.1445005e-01
   3.8249859e-01  -7.8094415e-01
  -7.6785724e-01  -6.6469523e-01
  -5.7158710e-01  -9.7491171e-01
  -1.1378737e+00  -5.7857480e-01
  -1.1118282e+00  -7.0846971e-01
  -1.4431264e+00  -4.7806135e-01
   3.8117629e-01  -4.3491779e-01
   8.2591111e-02  -7.7953494e-01
  -5.1980698e-02   6.5249240e-01
  -2.3486809e-01  -1.1647619e+00
  -1.0232711e-01   1.0739217e+00
  -5.2345023e-01  -1.1582084e+00
   5.6865539e-01  -1.1531143e+00
   4.7985547e-01  -1.3959511e+00
   5.1029547e-01  -1.0862068e+00
   3.7300019e-01  -1.2762495e+00
   1.7278234e-01   1.9217433e+00
   1.1818116e+00  -8.5240407e-01
   4.3064625e-01  -4.9253155e-01
   6.7510712e-01  -4.9350327e-02
   9.9454975e-01  -1.1254725e+00
   2.9863923e-01  -1.1187090e+00
   5.9280985e-01  -9.4319139e-01
   2.3225777e-01  -4.2008918e-01
   3.3346104e-02   3.0971967e-01
  -6.7884875e-01   2.8166353e-01
  -8.7091176e-02  -6.1537958e-01
  -8.5808816e-02  -1.0938559e+00
   3.7697344e-01  -4.7531093e-01
  -8.2037656e-01  -9.6118211e-01
  -1.0881406e+00  -5.2400787e-01
  -3.0140196e-01  -1.2160164e+00
   1.8208099e-01  -1.5573163e+00
   5.4590571e-01  -1.5205685e+00
   3.5956516e-01  -2.1551759e+00
  -1.2574072e+00   5.9346252e-01
  -4.0280631e-01  -1.7726716e-01
  -6.4141240e-01  -1.0973516e+00
  -7.2095502e-01  -9.2866808e-01
  -4.2580912e-02  -3.3132816e-01
   5.3805287e-01  -2.1507880e-01
  -6.8503934e-01  -7.1032252e-01
  -9.0696608e-01  -5.5992047e-01
  -5.6000106e-01  -8.3115737e-01
  -2.8357203e-01  -6.8337191e-01
  -3.0168301e-01  -5.7742741e-01
   3.6101293e-01  -1.9009068e-01
   6.2605373e-01  -5.5429541e-01
  -4.6331217e-01  -1.0393486e+00
   1.4090721e+00  -3.7318203e-01
   8.2631650e-01  -6.0966867e-01
   8.4501387e-01  -3.4378555e-01
   1.6564389e-01  -5.2391031e-01
   4.0950056e-01   1.7352869e-01
   1.9071956e-01  -1.6286926e-02
   2.6301874e-01  -9.1194220e-02
  -3.9744620e-02  -1.9364605e-01
   4.6390319e-01   2.1919417e-01
   5.7077092e-01   1.5073865e-01
  -3.0467477e-01   2.0672629e-01
  -2.3834520e-01   3.1408673e-01
  -3.3186345e-01  -4.5257247e-01
   2.5602604e-02  -2.1023512e-01
   1.0825423e-01   3.1608072e-01
  -5.9951396e-01  -5.6237607e-01
  -3.8310268e-01  -1.3009854e+00
  -9.7983809e-03  -1.3716917e+00
   4.7276123e-01  -9.9631030e-01
  -7.3898791e-01  -6.6288535e-01
  -1.2752269e-01  -2.5879355e-01
   1.0337872e-01  -6.6660459e-01
   1.2629798e+00  -1.9042006e+00
   1.1536835e+00   1.3414546e+00
   3.4579504e-01  -1.6282911e+00
   1.0269236e-01  -9.1868335e-01
   7.1344441e-01  -6.2718487e-01
   6.1145088e-01   8.2377209e-02
   1.1889846e+00  -1.4171125e+00
   1.0370008e+00  -6.6781026e-01
  -1.8510510e+00  -6.1160654e-01
  -9.2501730e-01  -9.4199417e-01
  -6.3745683e-01  -1.1146983e+00
  -1.0013565e+00  -1.8617372e+00
  -4.1055186e-01  -1.5418375e+00
   1.1025890e+00  -5.4495379e-01
  -1.5357918e+00  -1.5501575e+00
  -2.5854602e-01  -2.5912539e-01
  -1.7725195e+00  -1.6835256e+00
  -8.4398515e-01  -1.7542614e+00
   4.2836127e-01  -2.0462569e+00
   8.3208240e-01  -5.9004386e-01
   4.5721181e-01   3.8136912e-01
  -9.1344457e-01  -1.3019072e+00
  -1.0282849e+00  -1.4709338e+00
  -1.0605172e+00  -7.2705413e-01
  -1.5679629e+00  -8.4843986e-01
  -2.1606407e+00  -1.2748376e+00
  -2.4142931e+00  -1.1037904e+00
   6.9742709e-01   1.8827472e+00
   5.3798675e-01   1.8674827e+00
  -5.8263401e-01  -4.4541598e-01
  -6.7636398e-02  -9.3828640e-01
  -1.8588362e+00  -1.5259695e+00
   6.4227447e-01  -5.3220689e-01
   1.0288105e+00   8.8028187e-02
   6.9245346e-01  -6.1758881e-01
   3.0432142e-01  -5.2517651e-01
   5.4481917e-01  -8.7925827e-01
   5.7234089e-01  -9.1995405e-01
   8.5179041e-01  -6.9282006e-01
   1.3103856e+00  -1.2239682e-01
   1.9029349e+00  -1.4760129e-01
   2.5687053e+00  -3.1867216e-01
   6.0265722e-01  -6.2487190e-01
  -1.3647591e-01  -1.5131126e+00
  -5.3692614e-01  -8.8396108e-01
  -4.7372431e-01  -9.1595652e-01
  -5.8253603e-02  -7.0200155e-01
  -4.8533128e-02  -8.8641269e-01
  -2.4052040e-01   6.4884173e-01
  -5.5030109e-01  -5.2206583e-01
  -7.0643625e-01  -5.2473365e-01
  -3.6161743e-01  -3.4818886e-01
  -1.4613616e-01  -3.8214025e-02
  -4.9622063e-01   2.8551715e-01
   4.8072559e-01  -3.7886139e-01
   1.8509347e-01  -5.5183953e-01
  -5.1250884e-01  -1.2116113e-02
   1.3827816e-01  -3.4007339e-01
   9.0562663e-01   1.5825940e-01
   7.1228355e-01   1.0264587e-01
   7.5896003e-01   1.0623702e-01
   4.0111784e-01  -3.9012931e-03
   7.0698182e-02  -1.1836912e+00
  -2.9282842e-01  -9.9454360e-01
   3.0504163e-01  -5.3761062e-01
  -1.5008742e-01  -3.8614435e-01
  -6.6663394e-02  -6.3830347e-01
  -4.9370513e-01  -4.8985525e-01
   3.0473593e-03   7.0820089e-01
  -1.3535003e-02   8.8902067e-01
  -2.1697891e-01   6.3432242e-01
  -5.6641473e-01   4.9876085e-01
  -1.3929192e+00   3.2522080e-01
   2.1960284e-02  -6.7848929e-01
  -7.3932530e-02  -1.0538096e+00
  -1.4350979e-01  -1.1976183e+00
  -7.3924819e-02   4.8933447e-02
   5.1529634e-02   7.8656472e-02
   2.3801106e-01  -6.4043093e-01
  -5.6347688e-02   4.8466833e-02
  -7.7123760e-02  -5.1878294e-01
   6.0841081e-01  -6.8809769e-01
   5.3750722e-01  -1.0668106e+00
   1.3526020e-02  -1.2976919e+00
   8.6980722e-01  -1.8692791e-01
   3.6605917e-01  -5.2435770e-01
   6.1528362e-01  -3.1125374e-01
   6.0217032e-01   3.7421221e-01
   9.0063156e-01  -1.1915571e-01
  -5.6716199e-02   9.1024481e-03
  -4.0477706e-01  -6.3597471e-02
  -1.1223336e-01  -4.5291497e-02
   1.6027941e-01  -3.5797046e-01
  -5.7864757e-01   1.4448217e-01
  -3.1903625e-01   2.6447122e-01
   9.4887938e-01   6.1150694e-01
   9.7516354e-01   4.4021442e-02
   5.5873290e-01  -1.7380766e-01
   1.2154560e-01   1.1220992e-01
  -1.3086789e+00  -1.6814260e+00
  -7.0479569e-01  -1.7526269e+00
   1.2213016e-01  -8.2012037e-01
  -5.1644789e-01  -2.4047486e-01
  -4.5739380e-01  -2.0612456e-01
  -6.9450933e-01  -6.3471762e-01
   7.7561294e-01  -7.9103057e-01
  -1.1909752e-02  -8.1324852e-01
  -4.8846201e-01   4.5410565e-01
  -8.5143915e-01  -6.4704242e-01
  -7.0014434e-01  -8.2403298e-01
  -7.4181974e-02  -1.4614348e+00
  -9.3537966e-02  -1.3492459e+00
   7.0081290e-03  -9.0137139e-01
  -3.4478135e-01  -9.2280159e-01
  -4.2252404e-01  -7.7295193e-01
  -2.5860142e-01  -1.0192416e+00
   5.0917719e-01   1.1657530e+00
  -6.8801281e-01   6.4181448e-02
  -3.4083935e-01  -3.9234054e-01
  -5.1442358e-01  -7.6722756e-01
  -9.7145474e-02  -8.1056235e-01
   1.0727552e-01  -1.7153952e+00
   4.7670797e-01   1.0611845e-01
   6.4392971e-01   4.5822499e-02
   1.3143657e+00   9.7277604e-01
   8.7564982e-01   2.4865570e-02
   1.2566502e+00  -4.9789683e-01
  -2.1233736e-01   3.3282127e-02
  -1.3093272e-01   4.0246771e-02
   2.6599333e-02   1.6017574e+00
  -1.0574376e+00   6.1901094e-01
  -1.3935531e+00  -4.2455151e-01
  -2.4910788e-01  -2.0961608e-01
   1.4242506e+00  -9.6633323e-01
  -4.1785597e-01   6.3361404e-02
   1.5752893e+00  -1.2168046e+00
   5.6899005e-01  -2.7234699e-01
   2.5553913e-01  -6.9128665e-02
   5.5441999e-01  -2.1965764e-01
   3.3569260e-01  -4.7757783e-01
   6.0542692e-01  -5.2152641e-01
  -4.9654321e-01  -2.9357415e-01
  -9.8621724e-01   3.5514025e-01
  -8.7259121e-01   2.5742796e-01
  -1.0841817e+00   8.6445787e-01
  -3.0868788e-01   1.7407424e-01
   6.2455639e-01  -6.7369078e-01
   5.9820309e-01  -6.3981769e-01
   7.6321521e-01  -7.2142900e-01
  -1.0278909e+00  -5.8100814e-01
   6.9062993e-02  -2.5956658e-01
  -3.5866413e-01   6.0389897e-01
   8.7808457e-01  -8.9923886e-01
   8.1482465e-01  -2.2848705e+00
   1.1986730e-01  -1.6634513e+00
  -2.0829357e-01  -1.3962503e+00
   1.2773124e-01  -1.3232555e+00
   4.2903563e-01  -1.3842747e+00
   6.6292102e-01  -1.2779587e+00
   7.6653591e-01  -1.5401733e+00
   8.5397818e-01  -2.1864339e+00
  -1.3208698e-01   3.9751763e-01
   1.9488168e-01   7.0596177e-01
   3.4754395e-01  -8.7860602e-01
  -1.9188475e-01  -1.1080651e-01
   4.0778531e-01  -1.2778173e+00
   5.7733335e-01  -1.6928272e+00
   1.5208276e-01   9.7874215e-01
  -8.6482221e-01   1.1338204e+00
  -6.5799343e-01   1.2299733e+00
  -6.0381123e-01   1.4454293e+00
  -7.3540837e-01   1.1983980e+00
  -6.7126648e-01   9.8659179e-01
  -6.5470676e-01   8.2951117e-01
  -7.3424722e-01   8.5198633e-01
   1.3218182e+00   4.3045357e-01
   7.6752149e-02  -7.3654400e-01
   5.9073714e-02  -2.9355205e-01
   1.6381867e-01  -3.2456469e-02
   2.8089792e-01   2.0073190e-01
   5.7721183e-01   5.6591400e-02
   5.2284609e-01  -4.5715895e-01
   3.0935344e-01  -2.7668204e-01
   4.0008750e-01  -1.6183709e-01
   3.9778039e-01  -6.6435199e-01
   3.6979306e-01  -6.6985752e-02
  -6.8927285e-01  -5.9000394e-03
   1.5701262e-01   2.3136468e-01
  -7.4949440e-01  -2.5619909e-01
  -6.0285419e-01  -1.2948010e-01
  -5.7876362e-01  -2.8093795e-02
  -8.9034096e-01   2.2338971e-02
  -5.5910058e-01  -1.7153762e-01
  -4.2964696e-01  -3.0549817e-01
  -1.3697208e-01  -6.7229355e-01
  -5.9263480e-01  -9.9087944e-01
  -9.2893956e-01  -1.4797899e+00
  -6.9849679e-01  -1.1807896e+00
  -1.1420807e+00  -2.2372508e+00
  -9.3056511e-01  -1.5428381e+00
  -8.6701834e-01  -2.0935409e+00
  -9.8838018e-01  -1.5246677e+00
  -1.6912582e-01  -1.0994260e+00
   4.0807830e-01  -1.1100697e-01
   5.1355705e-01  -3.9695145e-01
   2.9182015e-01   5.1034325e-01
   7.3467562e-02   7.8509356e-02
   1.0416243e+00   5.9088183e-01
   6.6924822e-01  -6.3468904e-02
  -3.1916748e-01  -9.4692971e-01
  -5.5788077e-01  -1.1499989e+00
   3.4305535e-01   1.0359565e+00
   3.8724746e-01   1.1406132e+00
   6.0887737e-01   6.6352195e-01
   1.2085938e+00   1.3423491e-02
   8.8884212e-01  -2.3583873e-01
   7.5987786e-01   3.7918202e-01
  -5.8510054e-01  -1.0071718e+00
  -8.2102527e-01  -1.5626902e+00
  -6.2534295e-01  -1.2394538e+00
  -8.6747580e-01  -2.3441244e+00
  -7.5623538e-01  -1.6682100e+00
  -6.7764790e-01  -2.1830512e+00
  -7.4979352e-01  -1.7022431e+00
  -1.0466148e-01  -1.1081745e+00
   3.2633642e-01  -3.4858878e-02
   4.9184293e-01  -3.3228970e-01
   1.6622839e-01   5.3510443e-01
   4.6374627e-02   7.0621158e-02
   8.5379243e-01   8.1463636e-01
   6.4292149e-01  -5.4503661e-03
  -2.2200367e-01  -1.0041226e+00
  -4.6255797e-01  -1.2133857e+00
   2.6051126e-01   1.1119722e+00
   2.2614641e-01   1.1788142e+00
   4.9622033e-01   7.2340982e-01
   9.9660258e-01   2.4775202e-01
   7.3564215e-01  -5.4791551e-02
   6.2922545e-01   5.1916114e-01
   1.7111083e-02   9.4973011e-01
   8.5521664e-02   1.1472480e+00
   3.3214899e-01   1.3020127e+00
   5.0025740e-01   1.5472278e+00
  -2.1500769e-01   1.8755465e+00
  -5.5195520e-01  -5.1667028e-01
   8.1710912e-02   3.1415610e-01
   3.7535827e-01  -2.2349396e-01
  -2.5997392e-01  -3.5925653e-01
   2.7487310e-01  -9.5894045e-02
   2.2719053e-01  -6.1429889e-01
  -5.3718357e-01  -4.8774424e-01
   1.9458849e-01  -1.1221824e+00
  -4.5554748e-01  -9.3506677e-01
  -3.0780920e-01  -1.0761708e+00
  -1.8248945e-01  -2.0314368e+00
  -1.1007659e-01  -1.5015471e+00
  -9.3919367e-02  -2.1027931e+00
  -5.8104938e-03  -1.3343034e+00
   3.9036662e-01  -2.7400661e+00
  -2.7252511e-01  -8.7051791e-01
   5.1317101e-01  -6.7694386e-01
  -4.5562731e-01   1.0918645e-01
   1.3598726e+00  -1.8885866e-03
  -6.9391362e-01  -2.6085099e-01
   1.5539555e+00   1.9840299e-01
   3.5256247e-01   2.8004922e-01
  -6.4704644e-03  -1.3780525e-01
   1.5995435e+00  -1.2088176e+00
   5.1968818e-03  -2.7920676e-01
   1.8336194e+00  -1.6361171e+00
  -5.7921932e-01  -1.3113580e+00
  -1.3238010e+00  -8.2533614e-01
  -1.1876587e+00  -6.5620432e-01
  -1.5158332e+00   8.4881896e-01
  -2.4577159e+00   6.7373151e-01
   1.8151799e+00  -1.8393723e+00
   6.0880873e-01  -1.8696853e+00
   3.4397279e-01  -1.4950197e+00
   6.1429302e-01  -2.0369877e+00
  -1.1578985e+00  -1.9735298e+00
  -7.5694217e-01   1.5632142e+00
  -7.4776104e-01   9.3547568e-01
   7.9583645e-01  -1.5763993e-01
   1.4259875e-01  -1.8216280e+00
  -2.0831743e-01  -3.9836680e-01
   1.7846637e-01  -3.2402967e-01
   6.1581225e-01  -3.6500612e-01
   2.4955742e-01  -1.3564156e-01
   7.5743989e-01  -6.0513662e-01
   1.1785680e-01   4.9551845e-01
   4.7691435e-01   3.6206679e-01
   1.3557654e+00   1.2376794e-01
   1.4335037e+00  -3.0624224e-01
   1.2160643e-01  -4.1018768e-01
  -8.6481397e-01  -8.8257358e-01
  -6.1582288e-01  -1.7415393e+00
  -7.6482398e-01  -9.0741969e-01
  -6.3684830e-01   3.5854341e-02
  -8.1344789e-01  -6.7257744e-01
  -9.1103558e-01  -2.9599765e-01
  -2.8113203e-01  -6.0243427e-01
   6.4409507e-01   7.3209972e-03
  -3.3222591e-01  -1.8593198e+00
  -6.6514846e-01  -1.3999851e+00
   3.5797084e-02  -1.1804952e+00
   4.1214920e-01  -4.7044827e-01
   5.0204931e-01  -8.5873608e-02
   1.3120384e-01   4.6466062e-01
  -4.3502256e-01  -3.8212076e-01
  -3.1464633e-01  -3.6075110e-01
   6.3367171e-01  -2.6911214e-01
   1.9415765e-01  -6.8151701e-01
   3.3226399e-01  -5.4159652e-02
   3.9120403e-01   4.5617022e-01
   1.1845237e-01  -5.0746870e-01
  -2.5479811e-01  -8.7084703e-01
  -1.6718738e-01   6.6357742e-01
   7.1337706e-02  -4.6379481e-01
  -9.3764071e-02   3.0646050e-02
  -4.7070567e-01   3.4437592e-01
  -1.6770376e-01  -3.0706668e-01
  -2.9926324e-01  -1.0952964e+00
  -4.3337871e-01   3.9951577e-01
  -1.4902052e-01   6.3393750e-02
  -3.6796535e-02   8.6581006e-02
   3.3842757e-01   2.1192697e-01
   3.0262447e-01   5.1549135e-01
   3.1455513e-01  -1.0120963e-01
   6.7257651e-01  -2.2557520e-02
   4.0996903e-01   2.0135628e-01
  -2.3093827e-01  -1.3876964e-02
  -7.6938314e-01   1.1235025e-01
   2.0907811e-02  -4.0901787e-01
   3.8853296e-01   4.6442773e-02
  -7.8432865e-01  -2.8698783e-01
  -9.5309632e-01  -3.9300929e-01
   7.2183951e-02  -5.6095738e-01
   3.8290787e-01  -5.2707584e-01
   4.6084493e-01  -4.1027086e-01
   1.1718097e-01  -6.3041291e-01
  -6.0958358e-02  -9.6073018e-01
  -4.5079787e-01  -2.7442713e-01
   7.9254532e-02  -8.1768957e-01
  -3.1046312e-01  -4.8934663e-01
   1.1847748e-01  -5.1108189e-01
   1.8762483e-01  -5.3513078e-02
  -5.6390669e-01   9.0744481e-01
  -3.7871462e-01  -3.6632411e-01
   3.1031304e-02   5.0562998e-01
   1.1767469e-01   3.6755905e-01
  -1.4223967e-02  -1.3604926e-01
  -1.3090199e-01  -1.7841286e-01
  -2.1176372e-01   1.4407549e-01
   4.1418000e-02   1.3315549e-02
  -4.4454555e-02  -3.4129938e-02
   1.2471632e-03  -3.7085938e-01
  -1.1493350e-01  -2.7976411e-02
   1.6762761e-01  -1.2113870e+00
  -1.5815441e-01  -5.7860541e-01
   2.0926081e-01  -9.6288182e-01
   1.6861398e-01  -7.0164374e-01
   5.7407758e-01  -1.0584859e+00
  -4.6142610e-01  -2.5023050e-01
   1.3256226e-01  -2.0471911e+00
  -2.5444684e-02  -1.3233220e+00
  -6.4128417e-01   3.1123391e-01
  -2.8295310e-01   2.9949163e-01
  -3.5031417e-01   7.8206093e-01
  -8.3114807e-01  -1.7683127e-01
  -1.4535500e-01   5.8037688e-01
   2.5813207e-01  -1.1766268e-01
   1.5665124e-01   5.2456043e-01
   7.2742376e-02  -2.0276621e-01
  -2.5461312e-01  -2.0340249e+00
  -1.9651402e-02  -2.0463159e+00
   1.8935796e-01  -1.2523089e+00
   4.8090479e-01  -1.0034199e+00
   4.2194640e-01  -1.0069471e+00
   5.0487728e-01  -5.9018459e-01
  -3.1327276e-02  -3.1676794e-01
   8.2634271e-01  -4.9086960e-01
  -2.5113367e-01  -3.3178225e-01
  -1.1757896e+00  -4.0970797e-01
  -7.9112031e-01  -3.1211281e-01
  -1.1445350e+00  -3.4194151e-01
  -1.2659402e+00  -5.1664154e-01
  -3.1550057e-01  -3.9622903e-01
   2.3419743e-01  -6.5138255e-01
  -4.3008799e-01  -1.6178733e-01
  -2.7746859e-01  -3.3153416e-01
   3.0375861e-01  -5.3375917e-01
   9.3018745e-01   6.2540673e-02
   2.3806461e-01   1.7173941e-01
   3.9993291e-01  -2.1243576e-01
  -8.3739044e-01   2.0934183e-01
   6.1250337e-01  -2.6187881e-01
   6.4798156e-01  -4.4977766e-02
   4.3444976e-01  -2.4542243e-01
   9.4126604e-01   8.5290025e-02
   2.7165283e-01  -3.8725783e-02
   7.0229908e-01   4.5806903e-01
   7.7267272e-01   1.2887902e-01
   2.5074543e-02  -7.7408479e-01
   5.2707299e-01   4.7314102e-01
   2.6754358e-01   2.4745303e-02
   3.7698269e-02  -4.1119811e-01
   2.9342004e-01   2.1137630e-01
  -1.8024280e-02  -2.9550491e-02
   4.5017028e-02  -3.6463940e-01
  -6.3737361e-02  -6.1895521e-01
   1.6636137e-01   4.6070735e-01
   1.5798398e-01   3.0027988e-01
  -1.9755851e-01   7.4838106e-01
   9.8078889e-02  -2.3714295e-01
  -3.6000427e-01  -1.4547317e+00
  -2.6461159e-01  -1.1487116e+00
  -4.1926953e-02  -6.8716631e-01
  -2.0947164e-02  -4.9478338e-01
  -3.8389050e-01  -9.1588380e-01
   1.0405204e-01   3.6613108e-01
  -3.7160211e-01  -1.0797125e+00
  -2.1757799e-01   4.0185486e-01
  -2.3954990e-01   1.3016040e-01
  -4.7239577e-02  -3.6485529e-02
   1.7391545e-01   3.8717358e-01
   3.7630421e-01   4.7022881e-01
   3.2159116e-01   3.4226795e-01
  -1.5214676e-01   1.6197497e-01
  -2.6766522e-01  -2.8670271e-01
   7.6250579e-02  -2.3816497e-01
  -2.7014027e-01  -5.8398319e-01
  -5.1822736e-02  -3.8711990e-01
  -6.9663286e-02  -7.4626562e-01
  -4.8031086e-02  -8.6624531e-01
  -1.2670571e-01   3.1721945e-02
   2.9865100e-01  -3.8685575e-01
   2.4383013e-01  -7.1835077e-01
   8.1312201e-01  -1.8845854e+00
  -2.1592281e-01  -1.1987622e+00
  -9.2722393e-01   2.8889617e-01
   1.4359380e-01   4.6196394e-02
   4.4234319e-01  -2.0096889e-01
   3.7624808e-01  -9.3699558e-01
   2.0136041e-01  -1.5901701e+00
  -3.4456748e-01  -2.7552840e-01
  -1.0116179e+00   6.3085912e-01
  -8.5879151e-01   7.2781829e-01
  -3.7397625e-01   1.1443045e+00
  -1.5405597e-01  -7.2239369e-01
  -1.7587441e-01  -6.6655897e-02
  -4.4943625e-01  -1.9849369e-01
   9.3899853e-01  -2.1731342e+00
   4.2571445e-02   5.4917390e-01
   6.7867679e-01  -4.5537602e-02
  -9.3889837e-02  -2.8017905e-01
   9.6844214e-01  -7.4645892e-01
  -3.7889415e-01  -2.2946422e-01
  -7.5293802e-01  -1.0085997e-01
  -8.8532326e-01  -8.5212663e-02
  -1.2342783e+00  -1.1954494e-02
  -4.3972859e-01  -3.2503328e-01
   2.4332305e-02  -7.4245104e-01
  -4.9791296e-01  -4.7893101e-02
  -3.9546202e-01  -2.5125076e-01
   9.2518978e-02  -5.9387240e-01
   8.6615754e-01  -3.1093169e-01
   2.4363128e-01   7.9812280e-02
   1.6236043e-01  -2.7043787e-01
  -7.9170126e-01   4.4125386e-01
   4.7843406e-01  -4.4260297e-01
   5.7241629e-01  -2.4700109e-01
   3.1121275e-01  -3.7586862e-01
   8.9690072e-01  -2.0473264e-01
   2.1269523e-01  -1.3222424e-01
   7.6848106e-01   2.1724723e-01
   7.4709788e-01  -1.1455777e-01
  -1.0111670e+00   4.2821348e-01
  -4.8064146e-01   9.1909756e-01
  -8.3236222e-01   4.2538773e-01
  -1.1107782e+00   4.0939408e-01
  -7.1841748e-01   2.3349762e-01
  -3.3603449e-01   6.6774522e-01
  -2.9948719e-01  -5.4913413e-02
  -8.5703448e-02  -3.5842826e-01
   9.1213828e-02   3.7246872e-01
   1.1395312e-01  -6.1270950e-01
   1.4321395e-01  -7.9614125e-01
   1.0312337e+00  -4.5945668e-01
   6.2748572e-01  -7.4729883e-02
   4.3293697e-01  -2.0101360e-01
   3.0798530e-01  -2.2684224e-01
   3.5779519e-01  -1.1764976e+00
  -1.7183094e-01  -4.7881967e-01
  -3.7085296e-02  -3.0074487e-01
  -2.6019968e-01  -5.7131017e-01
  -6.8738889e-02  -5.1591089e-02
   9.1012057e-01  -7.8081991e-01
   3.0325413e-01  -1.1450082e+00
   1.0932538e+00  -9.6180682e-01
   2.2924985e-01   6.7012333e-01
   1.5074382e-01  -6.2506591e-01
  -1.2882597e-02  -7.2791176e-01
  -7.7458839e-01  -1.3438629e+00
   3.0584362e-01  -1.2159921e-01
   5.6722050e-01  -1.9437920e-01
   5.9378764e-01  -5.0625095e-01
  -6.5352679e-01   1.1015138e-01
  -8.2921363e-01  -1.4310527e+00
  -1.8282184e-01   1.8644090e-01
  -8.3880815e-01  -1.3094672e+00
  -4.3856295e-01  -8.6096894e-01
  -3.6808091e-01  -1.1708712e+00
  -1.8943217e-01  -9.7435577e-01
   1.1675579e+00  -1.9875484e-01
   3.8462588e-01   2.6237993e-01
   1.2133915e+00  -3.1614364e-01
  -2.2785561e-01  -1.0630123e+00
  -8.3764012e-02  -2.6991628e-01
   7.4776540e-01  -9.6390522e-01
  -7.6064907e-01  -7.9434978e-01
   4.9529317e-01  -2.1957946e+00
   3.7242293e-01  -1.8540188e+00
   3.4312647e-01  -1.9867899e+00
   4.6069620e-01  -1.7250439e+00
   2.5241593e-01  -1.4124842e+00
  -5.4766308e-02  -1.0755576e+00
  -4.2004469e-01   1.8109928e-01
  -1.3985354e-01  -7.4207442e-01
  -4.6988328e-01  -5.9310850e-01
  -8.1964573e-01   6.1518868e-01
  -1.9761151e-02  -1.2552039e+00
  -2.0191184e-01  -1.6662412e+00
   5.1253646e-02  -2.0359825e+00
  -2.1050541e-01  -1.3530076e-01
  -1.1042249e-01  -1.2222832e-01
  -4.9253884e-01   7.7399780e-02
   8.9720556e-02  -1.7298638e+00
  -1.1792202e-01  -1.4328758e+00
  -1.9925669e-01  -1.5245413e+00
   2.6010977e-01  -1.0661804e+00
  -4.7872895e-02  -1.2061769e+00
   5.4715945e-01  -1.1710456e+00
   4.0329680e-01  -1.5398262e+00
   2.4959479e-01  -1.5874700e+00
   4.3937778e-01  -1.2340218e+00
   2.2827249e-01  -3.2305905e-01
  -5.2805523e-01  -1.0647324e+00
  -3.6029984e-01  -8.9945121e-01
   2.0297144e-01  -8.8032836e-01
   2.6002842e-01  -1.5393574e+00
   3.1102366e-01  -1.1875939e+00
   1.7396440e-01  -8.7116076e-01
   2.6479728e-01  -1.0903914e+00
   1.6846247e-02  -1.1057465e+00
   9.3807348e-01  -6.0785765e-01
   9.7795678e-01  -4.6762303e-01
  -5.0311050e-01  -3.7708245e-01
   1.4918017e+00  -8.9458055e-02
  -7.9618322e-01  -3.8253586e-01
  -2.0897476e-01  -4.2888151e-01
  -8.5591331e-01  -1.0100139e+00
   6.7130805e-01  -6.3411657e-01
  -1.2323667e+00  -6.2441125e-01
   2.0493221e+00  -9.7603251e-01
  -1.2848035e+00   9.3051039e-02
  -1.2582613e+00   1.1026637e+00
   1.4835519e+00  -2.6647120e-01
  -1.5862815e+00   5.6285858e-01
  -3.4473447e-01   1.3177088e+00
  -9.1668802e-01   4.5072904e-01
   1.4567181e-01  -8.0455526e-01
   2.3247049e-01   3.7229120e-01
   3.2574971e-01  -1.6553726e-01
  -2.6318046e-01   3.7270939e-01
  -4.9456094e-01   6.7307700e-01
  -2.9929172e-02   5.3197683e-01
  -2.3043725e-01   4.5510897e-02
  -2.2538158e-02   7.3285464e-01
  -7.8014013e-01   9.7793903e-01
   3.1787997e-01  -1.0887121e+00
  -2.4707364e-01  -6.6886855e-01
   2.4755812e-01  -5.5421917e-01
  -3.7288669e-01   9.5560145e-01
   4.4621255e-01  -7.7845106e-01
   2.6570315e-01  -1.4533714e+00
   4.5275235e-01  -1.1682353e+00
  -4.3256305e-02  -1.0985564e+00
   3.5737115e-02  -1.6587167e+00
   1.5993928e-01  -2.9361225e-01
   1.4819271e+00  -3.8254176e-01
   5.5729294e-01  -6.8864250e-01
   1.4003334e+00  -1.9831730e-01
   3.6119574e-01  -9.5009845e-01
   1.1905070e+00   3.8088819e-01
   9.5662471e-01  -6.8469419e-01
   8.8560512e-01  -6.8581610e-01
  -4.5535725e-01  -5.1122721e-01
  -6.4625877e-01  -4.9055166e-01
  -7.3474195e-01  -5.0295153e-01
  -2.0715509e-01  -6.0159252e-01
  -7.4542693e-01  -1.0863628e+00
   6.4054034e-01  -8.3961017e-01
  -1.2132032e+00  -7.7165088e-01
  -1.3480994e+00  -6.2641983e-02
   1.0947206e+00  -6.8549455e-01
  -1.4965846e+00   4.6501176e-01
  -7.2674471e-01   8.1083179e-01
  -1.0708284e+00   1.5583993e-01
   7.5653410e-02  -1.0068969e+00
  -7.0031653e-01  -7.7787021e-01
  -8.7898877e-01  -1.4875585e+00
   5.6588572e-01  -2.2752305e+00
   5.0507813e-01  -1.2353276e+00
   1.0096940e-01  -1.2568805e+00
   1.1603517e-01  -1.2779853e+00
   7.7994590e-02  -1.5020440e+00
  -2.9842562e-02  -5.3582207e-01
   1.2257732e-01  -1.0171330e+00
  -3.5041196e-01  -7.2620957e-01
   6.8994819e-03  -1.6705965e+00
  -1.0729890e-01   1.2852275e+00
   2.6558834e-02  -1.7629106e+00
  -6.2547417e-02  -1.9411668e+00
   7.8167278e-02  -2.0037298e+00
   1.4939113e+00  -2.5459152e+00
  -1.2963848e-01  -9.7241307e-01
   4.5804402e-01  -2.2275571e+00
   1.2271324e-01  -2.6896451e-01
  -8.9087605e-01   9.2510347e-01
  -4.6522853e-01   8.7762275e-01
  -5.9685247e-02  -6.2936580e-02
   6.1077500e-01  -1.6683450e+00
  -1.1819459e-02  -2.7148191e+00
   3.1598829e-01  -1.9275499e+00
   7.3319766e-01  -6.8212720e-01
   2.6313239e-01  -7.3416135e-01
   2.7169900e-01  -7.5785290e-01
   4.3633592e-02  -1.0603710e+00
  -3.7944055e-01  -1.4820655e-01
  -1.1396936e-01  -6.5562688e-01
   1.2147381e+00  -7.3360232e-01
  -3.5643018e-01  -1.8937027e+00
  -9.1470842e-01   1.3841344e+00
   3.6094261e-01  -1.1635409e+00
   2.4375579e-01  -1.3636577e+00
  -2.5991489e-02  -1.6046529e+00
   4.3868716e-01  -2.5108897e+00
  -5.2019173e-01  -6.7564533e-01
   4.9109913e-01  -1.7576686e+00
   7.8094471e-01  -4.7440970e-01
  -1.3368657e+00   1.1993224e+00
  -1.2800386e+00   1.0053376e+00
  -8.2913788e-01   9.9829052e-02
  -3.2344269e-01  -1.7674138e+00
  -7.7855630e-01   8.7871275e-01
  -4.3518303e-01   9.2771514e-01
   4.4029279e-01  -4.5062923e-01
   5.4284231e-01  -2.7927212e-01
   7.3668539e-02   2.8284714e-01
  -2.0864001e-01  -3.8113463e-02
   6.4777288e-01   2.8738993e-01
  -4.1485498e-01   1.5066212e-02
  -8.7114644e-01   1.7112104e-01
  -2.9006973e-01  -1.9827111e+00
  -5.6802593e-01  -1.9005508e+00
   7.1819487e-01  -1.3501723e+00
   5.7084645e-01  -1.1174634e+00
  -2.8368764e-01  -5.0801067e-01
  -1.7271667e-01  -1.2922015e+00
  -4.3103221e-01  -5.6577042e-01
   1.2272952e+00  -2.3953462e-01
   6.7827560e-01  -7.9919480e-01
  -1.2183297e-01  -2.9483452e+00
   6.8164136e-01  -7.1354520e-01
   7.8214955e-01  -1.3442949e+00
  -3.4810968e-01  -3.5727084e-01
  -3.6535921e-01   4.1001393e-01
  -3.6034747e-01   1.0260066e-01
  -1.6509824e+00  -2.9299214e-01
   1.9468454e-01  -1.1519289e+00
   1.2143749e+00  -5.8232251e-01
  -3.2614403e-01  -1.6111167e-01
  -1.2096592e+00  -6.9924413e-02
   7.7314776e-03  -7.6183929e-01
   5.3289679e-01   4.6058013e-02
   7.0826071e-01   2.8345471e-01
   4.0543215e-01  -6.3731802e-01
   8.9317191e-01  -1.2785241e+00
   8.7678881e-01  -1.5116789e+00
   5.2497130e-01  -1.6023506e+00
  -4.9054016e-01  -5.2516609e-01
  -6.3338169e-01   2.2453125e-01
  -8.5193945e-01  -1.0401933e-01
  -5.8564018e-01   1.4440825e-01
   5.4846533e-01  -1.5272102e+00
   6.8299403e-01  -1.8689203e-01
   9.3307622e-01  -4.6905189e-01
   6.4418428e-01  -2.2994043e-01
  -9.6187267e-01  -6.7915407e-01
  -1.3173218e-01  -7.5442668e-01
  -2.2527971e-01  -1.2803341e+00
  -7.3773662e-01  -2.4042379e-01
  -3.1616415e-02   1.3770396e-02
   2.9786293e-01  -1.1568304e-01
  -3.5316660e-01  -2.3746384e+00
  -3.0522060e-01  -2.1156236e+00
  -1.9200480e-01  -1.6358491e+00
   1.3909127e-01  -8.8793214e-01
   2.8005015e-01  -1.1493043e+00
  -2.9915997e-01  -2.3080109e+00
  -2.8793464e-01  -2.0234507e+00
   3.2789606e-01  -5.3610954e-01
   1.4808006e-01  -8.5160512e-01
  -4.1959603e-01  -5.4389348e-01
  -2.4823074e-02  -1.0650233e+00
  -1.5110760e-01  -5.3149822e-01
  -1.4503520e-01  -1.0508565e+00
  -2.3252784e-01  -1.4094054e+00
  -2.6365307e-01  -1.4180610e+00
   1.3043233e-02  -3.5401162e-01
   1.3379021e-02   1.6806489e-01
   3.5950748e-02   1.5272055e-01
   3.0212117e-01  -2.6347149e+00
  -1.7353827e-01  -3.2777456e+00
  -1.7771965e-01  -3.8928114e+00
   4.8519459e-01  -1.3066396e+00
   3.0688863e-01  -1.7294881e+00
   2.0617396e-01  -5.1227820e-01
  -4.0710714e-01   2.5379467e-01
   1.5638041e-01  -2.4538126e-01
   7.7376516e-01  -1.3513933e+00
   7.5940762e-01  -1.8088293e+00
   2.1440750e-02  -8.6223531e-01
   9.6809930e-01  -5.1862878e-01
  -1.5665299e-01  -1.0720212e+00
  -4.9329293e-02  -1.3679636e+00
  -1.0537093e+00  -1.2074781e+00
  -4.9004235e-01  -1.3180898e+00
   4.0740339e-01  -4.2107524e-01
   4.1888189e-01  -3.5946587e-01
  -3.0018107e-01  -6.2792940e-01
   2.5797354e-01  -1.1483396e+00
   9.8796381e-01  -5.8682234e-02
   3.4277739e-01  -1.6689222e+00
   1.0788760e+00  -2.3397505e+00
   8.9473980e-01   1.0447514e-02
   7.5642826e-01  -1.5249147e+00
   1.0580285e+00  -5.8364813e-02
  -2.6164266e+00  -9.1013967e-01
  -2.5203436e+00  -1.1613253e+00
  -1.5391002e+00  -1.4061913e+00
  -5.5958495e-01  -1.1958775e+00
   7.6655889e-01  -6.5762803e-01
   3.7424814e-01  -7.5135408e-01
   3.9289453e-01  -7.6937500e-01
  -7.6624140e-01  -1.0623693e+00
  -8.5805705e-01  -1.1217255e+00
   3.5290584e-01  -5.1111028e-01
  -1.4106378e-01  -3.5411320e-01
  -3.3247252e-01   4.5421114e-01
  -2.9065563e-01   1.7113930e+00
   3.9297169e-01  -1.2623991e+00
   3.3816894e-01  -1.4535423e+00
   4.8882284e-01  -1.4889709e+00
  -2.3898188e-01  -1.9592048e+00
   9.0188720e-01  -1.6408954e+00
   7.7866539e-01  -4.1891092e-01
  -9.9478116e-01   1.2158808e+00
  -5.6747974e-01   1.2464328e+00
  -3.7805360e-02   3.8798739e-01
  -4.8279126e-02  -1.5168711e+00
   1.4466023e+00  -1.7093518e+00
   9.2851228e-01  -1.6214676e+00
   4.5765428e-01  -1.4124712e+00
   5.1488457e-01  -1.5981993e+00
   6.1605297e-01  -1.4546726e+00
   3.4153697e-01  -1.6536185e+00
  -1.1230372e-01  -1.7743111e+00
  -9.9724412e-02  -6.9977607e-01
  -2.3746810e-01  -3.8439758e-01
  -1.3934736e-01  -5.5786956e-01
   9.9654877e-01   6.2631088e-01
  -1.5728753e-01  -9.8313696e-01
   1.0620987e-01  -9.5755191e-01
   1.2687652e-02  -1.6735359e+00
  -3.3963434e-01  -5.2912009e-01
  -6.7208890e-01   4.1724803e-02
  -1.4051211e+00   7.2057968e-01
  -6.1651450e-01   2.8319483e-01
  -4.3113199e-01   6.4019063e-01
  -9.7535604e-01  -4.6017830e-02
  -1.8643254e-01  -1.5281027e+00
  -3.3737356e-01  -1.8030285e+00
  -2.1224423e-01  -1.8615550e+00
   6.0721735e-01  -1.5030141e+00
   5.5735342e-01  -1.1234432e-01
   4.6657995e-01  -6.9032731e-01
   4.2473528e-01  -9.2582004e-01
   9.1708512e-01   3.6552599e-01
   1.1665462e+00  -5.0893839e-02
  -2.5239122e-01  -9.3164311e-01
  -5.0967423e-01   2.7036217e-02
   2.1177876e-03  -7.5467960e-01
  -1.6381661e-02  -1.3074091e+00
  -1.4547515e-01  -5.3577931e-01
  -1.2292875e-01  -1.2993335e+00
  -5.7622714e-01  -5.8499225e-01
  -1.0583200e-01   3.5672234e-01
   6.8506614e-01  -6.2380272e-01
  -1.1430974e-01  -9.6350847e-01
  -2.9011061e-01  -1.1663497e+00
  -4.4019711e-01  -1.4048778e+00
  -5.7612063e-01   1.0213153e-01
  -2.0239317e-01  -2.7259675e-01
  -6.1437990e-02   4.5063820e-01
  -8.6360407e-01  -2.8338722e-01
   1.4309408e-01  -1.3137743e+00
  -5.9937286e-01  -1.8520142e+00
   2.5499688e-01  -2.2422159e-01
   4.6709102e-01  -1.1671451e+00
   9.9038723e-01  -8.7489083e-01
  -1.1289671e+00  -1.7526167e+00
  -7.0264697e-02  -2.1374042e-01
  -1.4263730e-01   1.4731264e-01
  -4.6051054e-01   4.1000802e-01
   8.2919397e-03   5.5197353e-02
  -4.4542693e-02  -8.7315557e-02
  -2.5144234e-01  -2.2027378e+00
   1.0351850e+00  -1.1855774e+00
   5.0549188e-01  -1.0425297e+00
   1.5529935e-01  -1.7046015e+00
  -9.0480266e-01   4.8089441e-01
   4.2702856e-02  -7.6284210e-01
   4.3821674e-01  -4.7623634e-01
   4.6442656e-01   1.8653410e-01
   3.2002547e-01   1.8806731e-01
   1.1556545e-01  -3.1831397e-01
   2.9751845e-01  -2.3439459e-01
   3.0286567e-01   1.2353951e-01
   2.5962667e-01   1.7022040e-01
  -8.9547379e-01  -3.7272736e-01
  -6.2221083e-01  -9.6275858e-01
  -7.2899540e-01  -9.7945385e-01
   2.5078899e-01  -8.7566196e-01
  -2.0235398e-01  -8.9317007e-01
  -5.5978391e-01  -6.4332412e-02
  -1.7240112e-01   1.0482404e+00
   1.1792971e+00   1.2975868e+00
   4.9887478e-01   2.4296109e-01
   2.3823531e-01  -1.1269967e+00
   5.8375627e-01   1.8790590e-01
  -2.9715464e-01  -9.1284452e-01
  -1.6361237e-01  -1.2119047e+00
   8.4716933e-02   1.1805427e+00
  -4.8615581e-02  -6.1248924e-02
  -2.2899527e-01  -7.6353612e-01
  -4.4456584e-01  -5.0100383e-01
  -4.9146241e-01   4.5606265e-01
   2.6194210e-01   4.2716468e-01
  -9.3470649e-02  -1.4021292e-01
   9.7757350e-01  -1.7048330e+00
   3.3056353e-01  -9.2516863e-01
  -3.4975149e-01  -6.9488897e-01
  -6.8434233e-01  -3.9677396e-01
  -2.4909308e-01  -8.3325636e-02
  -3.7171084e-01  -1.0483085e+00
   2.3640662e-01  -1.8165508e+00
  -8.4452548e-01  -8.9602977e-01
   1.4963013e-02  -1.6400457e+00
   4.3029994e-02  -6.0445200e-01
   4.3068853e-02  -1.2162573e+00
   5.5353698e-01  -7.0528141e-01
  -1.6202034e-01  -2.8322371e-01
  -4.5226941e-01  -2.2640968e-01
  -2.8953271e-01  -1.5959338e+00
   9.5594621e-01  -3.2262524e-01
   1.0047244e+00  -7.6796025e-01
  -3.9191729e-01  -2.8849987e-01
  -5.9308597e-01  -5.1661858e-01
  -5.2282602e-02  -1.9132142e+00
  -2.7752342e-01  -8.6600929e-01
   2.1148115e-01  -1.4324507e+00
  -3.9707771e-01  -5.7576665e-01
  -6.0604233e-01  -9.0602747e-01
   2.5166702e-02  -1.7906111e+00
  -6.5465542e-01  -9.3427599e-01
   5.2511261e-02  -1.3412233e+00
   1.0203396e-01  -1.6791122e+00
  -9.9368362e-01   1.3063930e-01
  -2.1973824e-01  -7.0113875e-01
   1.4807636e+00   1.6593393e+00
   1.1785693e-01  -8.7159287e-01
   1.4733606e-01   1.2234083e+00
   2.0056870e+00   2.0370089e+00
  -9.0937070e-01  -6.9928806e-01
  -3.7675612e-01  -8.4508561e-01
   8.8732745e-02  -2.6574853e+00
  -1.2378150e-01  -4.8046818e-03
  -8.3558912e-02  -1.1605531e+00
   2.3662979e-01   3.8660083e-01
   2.9553033e-01  -5.2414410e-01
  -1.4715935e-01  -6.1394215e-01
  -4.0424501e-02  -1.4891606e+00
   8.5428266e-01  -2.2841627e+00
   1.1935975e+00  -1.4356189e+00
  -2.7290354e-01  -1.0868345e+00
  -2.8840200e-01  -3.4155169e-01
   4.1250857e-01   6.9969131e-01
   7.4900629e-01  -2.2962817e+00
   8.0322444e-01  -2.1255669e+00
  -5.1894075e-01  -5.2280985e-01
   1.0261717e+00  -5.4524265e-01
   4.6328100e-01   6.6576581e-01
  -7.3577940e-01  -4.4771809e-01
  -5.4001238e-01  -1.8059876e+00
  -8.3944991e-01  -9.1431437e-01
  -2.7260599e-01  -6.0424363e-01
  -4.5106812e-01  -9.5571925e-01
  -6.4058384e-01  -9.2196431e-01
  -1.3103134e-02   4.6403400e-01
  -4.3717456e-01  -1.8515369e+00
  -1.5222788e-01  -1.7069089e+00
  -6.3414436e-01  -2.7383167e-01
  -4.6235801e-01  -2.3737611e-01
   7.5668177e-01  -1.1264577e+00
   7.5626298e-01  -1.1862402e+00
   8.7635347e-01  -6.6935498e-02
  -8.7351599e-01  -6.9938427e-02
  -8.8350815e-01  -1.2449708e-01
  -6.1695156e-01  -1.4712506e-01
   3.0172022e-01  -5.6695028e-01
   1.4310158e-01  -2.6197440e-01
  -5.4568843e-01   3.4159791e-01
   3.8657242e-02   5.7105357e-02
  -8.1513468e-02  -5.3734256e-01
   4.6447428e-01  -1.5815019e+00
  -3.4742199e-01  -1.1343844e+00
  -5.0274709e-01  -3.5946247e-01
   6.4493256e-02  -1.5625601e+00
   1.3682930e-01  -1.8948273e+00
   6.8633424e-01  -2.8518596e+00
   2.4974124e-01  -2.6227077e+00
   4.2887936e-01  -2.0259147e+00
   1.1696788e-01  -8.5449182e-01
  -1.0760503e-02  -1.3065985e+00
  -4.0170788e-01  -7.3207162e-01
   1.6645385e-02  -7.8991100e-01
  -5.1039291e-01  -2.4697493e-01
  -4.2413969e-01  -1.8682327e-01
   1.9300420e-01   1.2953852e-01
  -7.2737013e-01  -3.4156628e-01
  -4.2123204e-01  -9.1934880e-01
   1.0026314e+00  -3.6971071e-01
   1.1879453e+00  -5.1647296e-01
   8.3021983e-01  -8.9920819e-01
   1.6786602e-01  -7.2855380e-01
  -5.9941475e-01  -4.8754434e-02
  -5.3167352e-01  -4.6390010e-01
  -1.8408904e-01  -5.6341778e-01
   2.6457950e-01  -2.8122226e-01
   3.1223457e-01  -1.0000298e+00
   6.0459537e-01   2.4749863e-01
   1.0963143e+00  -5.9772067e-01
   4.0997580e-01  -7.1521341e-01
   4.8052176e-01  -4.7190008e-01
   1.5209200e-01  -1.8121159e-01
  -6.0380709e-01   3.3701012e-01
  -1.0352765e-02  -4.0901367e-01
  -7.8402013e-02  -8.4537757e-01
   3.4068634e-01  -1.5160268e-01
  -5.4087703e-01  -8.8475254e-01
  -1.2533849e+00  -5.1047953e-01
  -1.9687067e-02  -1.0318152e+00
   5.6461016e-01  -1.0555024e+00
  -1.3533913e+00   7.0903809e-01
  -3.6570766e-01  -1.9693471e-02
  -1.7217040e-01  -5.5492212e-01
  -1.1288821e+00  -8.1829076e-01
   1.0574944e-02  -2.7023032e-01
   3.1539236e-01  -9.1096605e-01
   2.2067172e-01   5.4593038e-02
   1.6130823e-01  -4.9060388e-01
  -1.6274513e-02   1.4213526e-01
   9.9041775e-01  -6.7588368e-01
   1.1013511e-01  -8.3105745e-01
   6.1544928e-02  -6.3293953e-01
  -2.1984397e-01  -6.0919634e-01
  -5.4198162e-01  -9.7997392e-01
  -1.1178958e-01  -7.7520251e-01
  -3.6558517e-01  -1.2202442e+00
   3.5353203e-02  -4.8148715e-01
   3.3876793e-01  -1.4417571e+00
   3.1236115e-01  -3.7042562e-01
   8.9555227e-02  -2.4501268e+00
   1.5869552e+00   1.8194875e-01
  -5.4920563e-01  -1.6605790e+00
  -2.2754969e-01  -7.9551651e-01
   2.5441830e-01  -9.5183346e-01
   6.7148347e-01  -2.2486460e-01
   1.7997866e-01  -2.1086746e+00
   4.8363226e-01  -1.2147367e+00
  -1.5044641e+00   1.0096878e+00
  -1.0865046e+00  -3.3463351e-01
  -1.2879547e+00  -5.7412920e-01
  -1.4835739e+00  -6.1675270e-01
   7.8359318e-01  -1.3626013e+00
   7.2946514e-01  -1.1368205e+00
   7.4737283e-01  -2.1770346e+00
  -2.1250171e-01   7.5141337e-02
  -1.2924624e+00  -1.1008857e+00
  -5.0648350e-01  -1.7602526e+00
   6.2956096e-01  -7.0413795e-01
   8.8722702e-01   4.5191228e-01
   1.1074581e+00   2.3111075e-02
   4.9488203e-01  -1.1883810e+00
   3.0674720e-01  -4.0216457e-01
   1.1319702e-01  -7.6572232e-02
   1.1251316e-01  -5.6197559e-03
  -4.8551527e-02  -4.9749125e-01
  -5.0376803e-01  -4.8837204e-01
  -1.5329138e-01   6.3610577e-02
  -1.4597171e-01  -9.9568545e-01
  -1.1613012e-01  -3.6579558e-01
  -2.8705022e-01  -5.2236348e-01
  -1.1101812e-01  -9.0139718e-01
  -1.2856282e-01  -1.0475582e+00
   3.6587603e-01  -2.3705635e-03
   1.9289782e-01   2.2380483e-02
  -1.2720253e-02  -1.0816815e+00
   9.3946809e-02  -9.8046722e-01
  -2.6111437e-01  -1.3091217e+00
   4.5157767e-02  -4.6038999e-01
   1.1970644e-01  -6.1748939e-01
  -6.7601574e-02  -6.8490546e-01
  -9.1441413e-03  -7.8680939e-01
   4.0893804e-02  -8.3338382e-01
   8.6632178e-02  -1.5641605e+00
  -4.3080507e-01  -1.4547151e+00
   8.4676158e-02  -6.0768678e-01
   1.9144225e+00   1.1182622e+00
   5.6702286e-01  -6.2190330e-01
   5.1640514e-01  -6.7647958e-01
  -7.1365868e-01  -4.6744677e-01
  -1.7031491e-01  -5.7806195e-01
   9.8323387e-02   1.2837157e-01
  -1.8605838e-01  -2.4019886e-01
  -2.5971856e-01  -8.2350946e-02
   5.6735269e-01  -6.2364150e-01
  -4.0583639e-01  -5.1739914e-01
  -1.0535227e+00  -2.1516799e+00
  -5.1919230e-01  -6.6036809e-01
   1.0337575e+00  -1.1163576e+00
   1.0978654e+00  -1.0470393e+00
  -1.5247901e+00  -7.2845577e-01
  -7.4345451e-01  -4.7755008e-01
   2.6222845e-01  -2.1531006e+00
  -2.8690708e-01  -1.9720074e+00
   2.0419266e-01  -1.4390112e+00
  -6.5183808e-01  -1.0009960e+00
  -5.1809345e-01  -1.0000221e+00
   2.2835663e-01  -1.0575693e+00
  -3.4229821e-01  -7.1815267e-01
  -3.0955445e-01  -1.1103660e+00
   1.4364415e-02  -1.0191293e+00
  -1.7516368e-01  -4.2643982e-01
  -1.2159043e-01  -2.8401924e-01
   6.7254398e-01  -1.2320938e+00
   1.3742820e-01  -9.9315734e-01
   1.9169929e-01  -9.5924077e-01
   1.0666032e-01  -5.7801038e-01
  -1.9650470e-01  -3.1674294e-01
   1.3656750e+00   7.6030456e-01
  -5.8119888e-01   7.1229568e-02
  -2.9557904e-01  -2.1260204e+00
   3.4996285e-01  -1.6559257e+00
   3.8416169e-01  -1.1969092e+00
   2.2463970e-01  -1.6971567e-01
   6.0351014e-01  -1.0565196e+00
   6.6030970e-01  -8.3063464e-01
   2.2653621e-01  -4.0941065e-01
  -1.1639500e-01  -1.9108655e-02
  -8.2310577e-01  -3.7801132e-01
  -6.1801823e-01   1.1460230e-01
  -3.8552178e-02   8.1140470e-02
   2.2521241e-01  -3.3448183e-01
   2.8106655e-01  -7.7666627e-01
   1.0912212e-01  -6.4490200e-01
  -6.8449592e-01  -4.0909180e-02
  -1.8353799e-02  -9.3149924e-01
   2.2590821e-01  -1.2943428e+00
   3.0251264e-01  -1.5930838e+00
  -1.3891779e-01  -1.0860141e+00
  -2.7201204e-01  -3.4633446e-01
  -2.8116899e-01  -7.5726220e-01
  -3.0634348e-01  -1.6347827e-01
   1.7010533e-01  -1.7462656e-01
   3.9347324e-01  -2.4192242e+00
   4.3181070e-01  -1.5259994e+00
   6.7189478e-01  -1.6772493e+00
   2.2036642e-01  -1.1583832e+00
  -2.8728640e-02   1.3695150e-03
  -1.1007855e-01  -1.6970830e-01
  -3.7012354e-01   8.9836431e-02
  -1.4716922e+00   7.0975308e-01
  -7.0849109e-01   6.7297593e-01
   2.0102824e-01  -1.0251766e-01
  -4.9066285e-01  -6.2127499e-01
  -6.0479927e-02  -6.2944533e-01
  -3.9962736e-01  -1.7105385e-01
   5.7640825e-01   5.9398844e-02
   3.6124185e-01  -1.1245772e+00
   6.1355535e-01  -2.0512349e-01
   2.4786757e-01  -1.1513453e-01
  -4.4448155e-02  -6.0064707e-01
  -4.6484480e-01  -1.8471607e+00
  -8.2949085e-01  -1.7037938e+00
  -6.2159723e-01  -4.5139523e-01
  -4.6068239e-01  -1.2336160e-01
   4.6565060e-01  -1.0549241e-03
  -1.2095262e-02  -5.8038167e-01
   7.8048330e-02  -8.1052378e-01
   1.1896256e-01  -1.3846730e+00
   1.0118979e+00  -7.0903136e-01
  -1.6515297e-01  -5.4031548e-02
   7.6630726e-01  -6.2306959e-01
   1.9476893e-01  -9.0582796e-01
   1.3576684e-01  -9.8086767e-01
  -2.1702930e-01  -2.9677919e-01
  -7.5715293e-01  -8.9492057e-01
   5.8810869e-01  -1.0864125e+00
   3.7862202e-01  -3.6250820e-01
  -7.3802722e-01   8.1014192e-02
   3.2452041e-01  -1.9555682e-01
   2.9966261e-01  -6.2860933e-01
   4.8535074e-01  -1.3686458e+00
   5.4681151e-01   1.3250371e-01
   2.7991504e-01  -1.3556220e-01
   2.5552172e-01  -2.4488104e-01
  -1.0946264e-01  -3.6737114e-01
   4.8706387e-01   6.4616029e-02
   7.1992558e-01   3.3013803e-02
  -1.7667401e-01   6.7741931e-02
  -1.5880451e-01   2.6051273e-01
  -2.0294314e-01  -5.1752340e-01
  -1.8696829e-02  -2.6339866e-01
  -1.0342581e+00  -8.6191909e-02
  -6.3945793e-01  -6.6118905e-01
  -1.7671738e-01  -1.3713960e+00
   1.1666846e-02  -1.1389639e+00
   5.1200796e-01  -7.3273660e-01
  -8.4391667e-01  -4.1891494e-01
  -1.8218613e-01   2.8601974e-02
  -5.4808582e-02  -3.5679590e-01
   4.0933625e-01  -1.9959050e-01
  -2.8087202e-01  -4.0687915e-01
  -3.9104030e-01  -1.1097039e+00
   2.4303750e-01  -9.1944366e-01
  -6.9628610e-01   1.2750435e-02
   1.7573136e-01  -8.6606039e-02
   3.7595467e-01  -1.1513484e-01
   4.3088571e-01  -1.8503595e-01
   1.8734610e-02  -6.9964350e-01
  -2.6190451e-02   8.4690088e-02
  -5.0701662e-02  -1.1537181e+00
  -1.8137342e-01  -7.7130001e-01
  -1.4927674e-01  -9.4720442e-01
  -3.2965790e-01  -1.0467235e+00
  -2.7721970e-01  -6.8197342e-01
  -2.7890420e-01  -6.6608178e-01
   2.8298649e-01  -3.2614814e-01
   7.2485590e-01  -5.4070371e-01
   6.1455551e-01  -1.0131569e+00
  -2.1672947e-01  -1.1353676e+00
   2.0506873e-01  -2.8069818e-01
   5.7429086e-01  -1.2098756e+00
   6.8232911e-01  -9.5841237e-01
   2.4456928e-01  -4.0140711e-01
  -1.6749336e-01  -2.7956314e-02
  -8.2280030e-01  -5.4689414e-01
  -6.5349845e-01  -3.4639277e-02
  -7.4958620e-02  -4.2791881e-02
   2.2303410e-01  -3.9476543e-01
   2.8516367e-01  -8.2781946e-01
   1.1159291e-01  -6.7471536e-01
  -7.0375399e-01  -1.5064365e-01
   2.5442078e-02  -9.9084276e-01
   2.5927090e-01  -1.4174346e+00
   3.8897885e-01  -1.6708175e+00
  -1.0177932e-01  -1.1964817e+00
  -2.7614420e-01  -4.8135726e-01
  -2.5071421e-01  -8.4875726e-01
  -3.4642410e-01  -2.4990766e-01
   1.5168240e+00   1.7264622e-01
   2.7259313e-02  -6.8137952e-01
   5.3789546e-01  -5.1082081e-01
   5.8582726e-02  -2.5216969e-01
  -9.2572502e-01  -3.3552610e-01
  -9.1415669e-01  -3.1905050e-01
  -7.8845078e-01  -7.7573101e-01
   3.3365491e-01  -7.8571287e-01
  -9.4755642e-03  -2.5127422e-01
  -2.2837200e-01  -7.5877620e-01
  -4.4189045e-01  -9.6527647e-01
   5.0078315e-01   3.9030023e-01
  -8.0916229e-01  -7.5837810e-01
   3.5668067e-01  -9.6659893e-01
  -1.1771044e-02  -1.1549234e+00
   7.6711216e-02  -2.7777419e-01
  -1.3105690e-01  -2.3880925e-01
   2.5412861e-01  -2.4221892e-02
   5.9754069e-01   1.7036601e-01
  -4.3160008e-02  -3.7154199e-01
  -1.0655619e+00   6.2153574e-01
  -5.4993296e-01   3.9617440e-01
  -4.3342787e-01  -7.0652983e-01
   1.0443872e-01   1.1464079e-01
  -2.8809683e-01   4.5463249e-01
   8.2058973e-01  -7.3584478e-01
   6.3121852e-01  -4.9231966e-01
  -6.8893821e-01   2.0901087e-01
  -6.1690641e-01  -2.5252392e-01
  -2.4125957e-01  -1.3418116e+00
   1.0061247e+00  -1.3401869e+00
  -4.5779836e-01  -3.0810205e-01
   4.3774609e-01  -1.2630514e+00
  -8.1037378e-01  -9.1050491e-01
   1.1586934e+00  -1.6902441e+00
   1.1947639e+00  -1.7976759e+00
   1.4243277e+00  -2.1152641e+00
  -1.5824468e+00   5.7017763e-01
  -4.3257628e-01  -8.6839455e-01
  -1.4248885e-01  -1.3885979e+00
  -5.5892097e-01  -1.1738231e+00
  -4.8855310e-01  -1.7360664e+00
  -2.8315984e-01  -7.0287813e-01
   5.7527259e-02   6.1256094e-01
   4.8852385e-01   7.7463793e-01
   6.0469648e-01   7.7664898e-01
   7.5495145e-01   3.8839585e-01
  -5.9260948e-01  -6.1764309e-01
   7.5605019e-01   1.1430933e-01
   4.6938827e-01   7.6445526e-02
   3.8103274e-01   7.6138279e-01
   9.6867982e-01   9.2299911e-01
  -8.0201084e-01  -6.5830439e-01
  -6.4149014e-01  -1.0585491e+00
  -3.9926188e-01  -7.1715065e-01
  -1.1591754e+00  -7.3123648e-01
   5.1301758e-02   5.3499163e-01
   7.6659170e-01   4.2166512e-01
   2.9725365e-01   1.2345434e+00
   4.1400665e-01   4.4275669e-01
  -2.7515471e-01  -3.0647083e-01
   2.0870092e-03  -4.5499353e-01
  -1.4162299e+00  -1.3404617e+00
  -2.7228405e-02  -7.6745227e-02
  -1.5530559e-01  -4.1362699e-01
  -1.1734604e+00  -1.4756538e+00
   1.1828072e+00   4.1156060e-01
   9.3739408e-01  -1.9284266e-01
   4.1533362e-01   3.0086786e-01
   1.0973854e+00  -3.2276797e-01
   8.8385169e-01   1.1861336e-01
  -8.2747163e-01  -1.1008623e+00
  -9.2951042e-01  -1.0287533e+00
   3.8180886e-02  -6.8198448e-01
   9.1026392e-02   2.5928291e-01
   6.2181023e-01  -2.1463789e-01
  -3.8398817e-01  -5.6312157e-01
  -9.1952621e-01  -1.0943935e+00
  -5.8753454e-01  -7.7514409e-01
  -6.5660781e-01  -7.3859926e-01
  -4.5332803e-01  -1.7711101e+00
  -4.1093795e-01  -1.2970598e+00
  -2.4617320e-01  -1.2658346e+00
   8.8340574e-01  -7.0974287e-01
   1.4408380e-01  -1.0527527e+00
   7.1100366e-01  -1.1302467e+00
   2.7693756e-01   1.9090554e-01
   9.5498533e-02  -6.5590067e-01
   5.7189407e-01  -5.7381872e-01
   2.4496347e-01   1.7890703e-01
  -1.3565669e+00  -9.3372176e-01
  -5.4028638e-01  -1.4098857e+00
  -3.2212759e-01  -9.1136080e-01
  -1.8349327e-01  -1.0670554e+00
   1.9029195e-01   4.2678921e-01
   1.1615341e-01  -5.3600888e-02
   3.9364370e-01  -3.4900788e-01
   5.4883254e-01  -4.8106656e-02
  -2.7850084e-01  -1.0631875e-01
  -5.3219384e-01  -1.0925054e+00
  -1.2011061e+00  -1.3015569e+00
  -1.3841733e+00  -1.3108377e+00
  -1.4426224e+00  -1.4725385e+00
   5.0378581e-01   4.2597605e-01
   8.2955891e-01   3.4940878e-01
  -2.7524272e-01  -7.9272680e-01
  -3.0102394e-01  -1.6717236e+00
   8.0789033e-01   1.5106819e-02
  -1.5051104e-02  -8.0359160e-01
   1.6746298e+00   1.6789762e+00
   1.5534440e+00   1.0171834e+00
   9.6919453e-01   1.1944290e+00
   1.6544974e-01  -4.0239906e-01
  -1.1491360e-01   1.4593196e-01
  -2.8262911e-01   5.7776718e-01
   8.9431880e-02  -2.9774386e-02
   3.0849139e-02  -2.4132476e-01
   7.8534366e-02  -1.2339398e-01
   3.3323962e-01  -1.2815839e+00
  -4.1270009e-01  -1.6546703e+00
  -3.9418302e-01  -1.3741676e+00
  -2.1969231e-01  -1.3430715e+00
   2.8790665e-01  -1.0303970e+00
   6.1098260e-01  -1.3068964e+00
  -1.1670131e-03  -6.3375670e-01
  -1.7110887e-01  -5.7694925e-01
   2.1967090e-01  -5.5408721e-01
  -3.5553323e-01  -4.4130889e-01
  -4.0727949e-01   9.7487989e-02
  -2.5681141e-02   1.2969011e-01
   3.5941874e-01  -3.7278929e-01
  -2.5623653e-01   2.4274925e-01
  -2.7050628e-01   5.5558009e-01
  -2.7157815e-01   7.0341557e-01
   2.0682520e-01   2.1581261e-01
   4.4528184e-01  -5.3234455e-01
   4.3903584e-01  -4.9331325e-01
   2.4076745e-01  -6.5592463e-01
  -1.9141456e-01  -1.0877714e+00
  -1.3277059e-01  -7.7435609e-01
  -4.6815362e-01  -1.2453361e+00
  -1.0314765e-01  -1.6263346e+00
   3.9612557e-01  -3.9080203e-01
   7.6807735e-02  -1.1182602e-01
   4.2099135e-01   1.6055387e-01
   8.2268394e-01  -8.3683640e-02
   4.9244810e-01  -1.7943183e-01
  -8.4153967e-01  -1.1610425e+00
  -7.1619159e-01  -5.5326463e-01
  -8.3084288e-01  -8.6705630e-01
  -3.4877876e-01  -2.4135494e-01
  -1.7177774e-01  -6.8737924e-01
   1.1347419e+00   5.3373257e-01
   2.1379339e-01  -1.0505331e+00
  -2.7398321e-01  -1.5139330e+00
   2.8056775e-01  -1.3835575e+00
   2.2437049e-01  -1.3060636e+00
  -1.2698511e-01  -9.7174541e-01
   6.9147040e-01  -6.6160285e-03
  -5.2757472e-01  -7.0781503e-01
  -3.4502574e-01  -7.3863650e-01
  -2.1598727e-01  -7.6794920e-01
  -4.1909808e-01  -7.8986043e-01
  -1.0526374e+00  -8.2721904e-01
  -4.6543292e-01  -1.1560678e+00
  -7.3084690e-01  -7.5853229e-01
   8.1956249e-01   4.7417734e-02
   9.8287295e-01   5.1543901e-02
   1.2759909e-02  -2.9492310e-01
   1.1461796e+00   1.0690877e+00
   3.0239773e-02  -2.2200557e-01
   4.0275379e-01  -2.9211863e-01
  -5.1290596e-01  -9.4149229e-02
  -3.3210893e-01  -1.0523038e+00
  -2.7921782e-01  -7.6195837e-01
  -4.8871753e-01  -1.3562308e+00
  -2.6797090e-01  -1.0149455e+00
   5.9403387e-01  -6.6643646e-01
   3.1134795e-01  -1.1161021e+00
   9.7670444e-02  -8.2311325e-01
  -4.4982742e-01  -4.3057298e-01
  -8.3034166e-02  -4.6021753e-01
   9.0036453e-01  -3.4391408e-01
  -9.3139503e-02  -6.7576389e-01
   7.0450502e-01  -1.3272390e+00
   3.0060153e-01  -1.0037462e+00
  -1.4888767e-01   1.8720141e-01
  -7.9476389e-02   1.7318774e-01
   6.3370437e-02   3.2589655e-01
   4.6122872e-02  -1.6418564e-01
  -8.0852582e-01   7.5691171e-01
  -6.3371920e-01  -1.4859864e-02
  -5.6054160e-01  -4.8278969e-01
  -4.8786489e-01   1.0340052e-02
   4.2520560e-01  -5.6565341e-01
   3.2153448e-01  -2.1624130e-01
  -6.7693308e-01   1.1999167e-01
  -4.7210651e-01  -7.3719210e-01
  -2.4743401e-01  -1.5893653e+00
   3.5625826e-01  -1.4664673e+00
   1.0842182e-01  -1.2601942e+00
   1.6520696e-01  -1.1971369e+00
  -1.6206939e-01  -1.0635859e+00
  -5.0282931e-04  -4.8756224e-01
   5.3535904e-01  -1.1531469e+00
   7.6723216e-01  -8.5467837e-01
   5.7738271e-01  -8.1341632e-01
   5.9033248e-02  -9.4266369e-01
   6.0390420e-01  -1.0443819e+00
   1.0417753e+00  -1.8080092e-01
   3.5228104e-01  -4.4959090e-01
   6.5120079e-02  -6.5230471e-01
   2.1557497e-01  -1.8327105e-01
   1.0090057e+00  -8.8887539e-01
   1.3590578e+00  -6.5399562e-01
  -2.3159094e-01  -3.7983578e-01
  -5.1950762e-01  -1.2781661e-01
   1.1333018e+00  -6.5214281e-01
   2.1069913e-01  -1.5208800e+00
   5.5458561e-01  -5.7905134e-01
  -6.8060280e-02  -5.1088592e-01
   1.2435692e-01  -7.7947068e-01
  -3.8110891e-01  -1.0118691e+00
  -9.7389717e-01  -8.0326462e-01
  -4.1440588e-01  -9.5305100e-01
  -2.1869581e-01  -7.3788794e-01
  -5.7235369e-01  -2.8808505e-01
  -1.4605594e+00  -5.1830872e-01
  -2.0795128e+00  -9.9330171e-02
   1.9099675e-01   4.0977716e-01
   1.0222168e+00  -6.8573093e-01
   2.7954458e-01  -1.4069473e+00
   1.0975352e+00  -2.8583032e-01
  -5.4851460e-01   6.9296428e-01
  -7.6271252e-01   2.2362276e-01
  -9.2551131e-01   8.4934188e-02
   1.0154900e+00  -1.4946804e+00
   1.3720482e+00  -1.4434742e+00
   2.0252013e+00  -1.9102392e+00
   7.0242201e-01  -2.8527012e+00
  -3.9382644e-01   2.0349782e-01
  -5.9894948e-01   1.8038514e-01
  -8.7248547e-01   8.3701575e-02
  -8.7943500e-01  -1.1247044e+00
  -8.0619400e-01  -4.0715458e-01
  -7.7060254e-01  -6.1921613e-01
  -1.0714097e+00  -1.1538048e+00
  -7.1118616e-01  -8.8052164e-01
  -1.1629114e-01  -1.1413150e-01
   8.4330094e-01  -8.7999487e-02
   2.5860033e-01  -2.1081351e+00
  -1.5924106e-01  -2.6641396e+00
  -2.6733165e-02  -4.9794315e-02
   3.5095626e-01  -1.1554457e+00
   1.0316573e+00  -2.4373349e-01
   2.8417415e-01  -4.3822749e-01
  -7.5543935e-02  -6.6559844e-01
   2.1827157e-01  -8.3551122e-02
   7.5750920e-01  -1.0512273e+00
   1.1868316e+00  -8.7380504e-01
  -1.8300238e-01  -2.7749044e-01
  -4.3741507e-01   2.2157085e-02
   1.1446614e+00  -6.7660572e-01
  -1.7116010e-01  -1.6399288e+00
   3.9918985e-01  -6.0066608e-01
  -9.9613905e-02  -4.5136543e-01
   1.1039877e-01  -7.0880434e-01
  -2.7167987e-01  -8.0824865e-01
  -8.0162124e-01  -5.0167004e-01
  -4.4481493e-01  -8.2583054e-01
  -1.6789051e-01  -5.9423454e-01
  -3.8219827e-01  -5.2305674e-02
  -1.3697613e+00  -6.2136640e-01
  -1.6682599e+00   4.1623510e-01
   6.1604454e-01   6.7656213e-01
   3.4378903e-01  -9.9406661e-01
  -1.9694265e-01  -3.4992489e-01
  -2.7228161e-01  -3.2894561e-01
   1.1654029e-01  -3.5694481e-01
  -1.2762924e-01   1.2400584e-01
  -7.4545725e-01  -1.7811091e-01
   1.1607923e+00  -1.8299419e-01
  -2.2143752e-01   1.5470415e-01
   1.5356938e-01  -2.0969252e-01
  -2.7477676e-01  -1.3712980e+00
   4.8854931e-03  -7.9543312e-01
   5.4843300e-01   8.7156410e-03
   2.8953113e-01   1.0119976e-01
  -1.8072768e-01  -4.9022690e-01
  -6.7786486e-01  -5.1837541e-01
  -4.5533342e-01  -3.3169926e-02
  -3.6404175e-01  -3.6209800e-01
   3.8994135e-01  -3.3516408e-01
   5.0901074e-01   1.7254994e-01
  -2.7588106e+00  -2.6406321e+00
  -2.5955861e+00  -1.2467613e+00
  -2.8818594e+00  -1.4857830e+00
  -3.0463471e+00  -2.0382677e+00
  -2.3807713e+00   6.3773397e-01
  -1.9674709e+00   7.0246982e-01
   4.3916287e-01  -2.4447942e-01
   1.3347178e+00  -2.2215837e-01
   1.3916742e+00  -1.1621858e+00
   8.0266075e-01   6.0657006e-01
   1.6254531e+00  -1.4003877e-01
   1.3037396e+00  -6.1155506e-01
   1.2489673e+00  -8.7806884e-01
   3.9400270e-01  -9.3790700e-01
   9.6856788e-01  -1.5134010e+00
   3.8025737e-01  -1.3002188e+00
   6.9613204e-01  -1.2413517e+00
   4.3968186e-01  -9.3907851e-01
   1.0485521e+00  -2.8903676e-01
   1.2777971e+00  -3.9592127e-01
   1.3094192e+00  -2.2694242e-01
   9.7005963e-01   3.3855843e-01
   7.7903998e-02  -2.7039836e-01
   3.6317794e-01  -1.6677243e+00
   7.1212368e-01  -1.0402371e+00
   7.7147981e-02  -1.8493990e+00
  -2.6834467e-01  -1.3903799e+00
  -2.1377321e-02  -1.2222902e+00
  -8.8713352e-01  -3.5586036e-01
  -6.2588858e-01  -1.0257625e+00
  -4.8601672e-02  -7.4119691e-02
  -7.8391864e-02  -4.6924674e-01
   2.7819214e-01  -7.0413642e-01
   9.2267233e-02  -2.0999231e-01
   3.5471820e-01  -3.5558488e-01
  -8.7497117e-01  -1.1197688e+00
  -1.1109424e-01  -1.4084454e+00
  -4.5010872e-01  -9.6598372e-01
   8.9579102e-01  -1.8196229e-01
   5.2648085e-01  -7.9138376e-01
  -1.1891301e-02  -5.9564174e-01
  -7.4211885e-01  -6.0852937e-01
   1.0898395e+00   9.7658630e-02
   3.9392513e-02  -1.3433098e+00
   1.2879410e-01  -1.2133890e+00
  -8.3083209e-03  -9.6593271e-01
   8.4448631e-01  -6.5841914e-01
   4.2585458e-01   1.0515397e-01
  -4.1339407e-01   6.5796645e-01
  -4.1263607e-01   1.1098490e+00
  -5.5880137e-01   3.4625638e-01
  -4.2734244e-01  -4.9988201e-01
   1.7114431e+00  -3.5909279e-01
  -5.4841316e-01  -1.6211854e+00
  -6.2233109e-01  -1.8691695e+00
  -2.8309799e-01  -1.4678161e+00
  -4.8051920e-01  -1.9027873e+00
  -5.6465680e-02  -1.6655410e+00
   9.1284048e-01  -7.0028310e-02
  -1.4835925e-01   4.7697167e-01
  -4.5086308e-01  -1.3304354e-01
   1.2961822e-02  -7.5458025e-01
  -2.6808740e-02  -5.8038503e-01
   6.9911759e-01  -8.0653015e-01
  -2.1431996e-01  -4.6167953e-01
  -6.0339114e-01  -1.8253959e-01
  -2.7290775e-02  -8.0059673e-01
   5.1382476e-01  -6.5811612e-01
   2.9322623e-01  -3.4262027e-01
  -3.1148031e-01  -6.9061993e-01
   1.1747937e-01  -5.3362181e-01
  -1.2224222e-01  -1.2796155e-01
  -1.2501364e-02  -2.3925998e-02
   4.4406020e-01   3.9665678e-02
   6.2325959e-01  -5.9755891e-01
  -2.4273743e-01  -3.0435451e-01
  -3.7749522e-01  -1.4755233e-02
  -4.6363428e-01   2.4183988e-01
  -3.0202814e-01   1.3892045e-01
  -1.1573091e-01  -1.9727294e+00
   4.1444586e-01  -1.3127855e+00
   2.4390100e-02  -1.5486700e+00
   2.9642188e-01  -1.2084630e+00
  -3.7484787e-01   7.1990796e-01
   1.2917942e+00   3.3788280e-01
   1.1966331e+00  -1.0978722e-01
  -1.0258298e+00   2.8272171e-01
  -1.1326304e+00  -1.3651284e+00
  -5.2010094e-01  -1.3284829e+00
  -1.8058050e-01  -1.2692425e+00
   4.7938228e-01  -1.0315121e+00
   4.1870995e-01  -2.8925289e-01
  -7.7205695e-01  -9.8412604e-01
  -4.1822400e-01  -1.0113665e+00
  -1.1760635e-02  -1.3408241e+00
   4.4929881e-01  -1.5187539e+00
   1.5214510e-01  -1.6115209e+00
   8.2361351e-01  -1.9880673e+00
   3.6535976e-01   3.6016739e-02
  -1.1244076e-01   6.9858204e-02
  -6.3501755e-01   9.4158701e-01
   1.4011809e-01   1.0079770e-01
   2.0371968e-01  -1.6445843e+00
  -2.7276376e-01  -3.4244552e-01
  -1.2062698e+00   1.5704988e+00
  -3.2141729e-01   7.3747169e-01
  -6.1291501e-01  -4.5273748e-01
   6.5091896e-01  -2.4799293e+00
   1.2005394e-01  -2.4346981e+00
   1.9644385e-01  -9.5238256e-01
   1.1554240e+00   2.3239644e-01
  -6.6628689e-01   1.5018789e+00
   9.7907888e-01  -6.8019219e-01
  -2.8858260e-01  -8.1301014e-01
  -4.1593620e-02  -6.6754602e-01
  -6.4890267e-01  -8.0465200e-03
   6.5389052e-01   6.2344365e-01
  -1.6259927e-01   7.2830791e-01
   7.2148015e-01   7.9668780e-01
  -1.1571787e+00  -7.7001542e-01
   1.1998549e-02  -1.9303135e-01
   5.4886983e-01  -8.9159007e-01
   8.7384446e-02  -1.3914744e+00
  -3.2322596e-03  -1.3403514e+00
   1.0727056e-01  -1.4116489e+00
  -2.0553051e-01  -2.0924314e+00
  -6.7844919e-01  -2.1242032e+00
  -5.6265652e-01  -2.1317827e+00
   6.3875241e-01  -1.0248219e+00
  -4.0411975e-01  -1.4712944e+00
   2.5616999e-01   1.7927937e-01
  -1.6815958e+00   4.4544055e-01
   4.0516654e-01   3.4212390e-01
   1.1900980e+00   1.0214176e-01
   5.1690263e-01  -2.7474161e-02
   3.0197187e-01   1.2864592e-01
  -3.5699589e-01  -8.8366164e-01
   1.2874632e-01   1.9024425e-01
   5.4882246e-01  -1.1634886e+00
  -1.8823354e+00  -7.2019239e-01
   2.6323256e-01  -1.2994871e+00
  -1.7199778e-02  -1.6406953e+00
  -3.7457171e-01  -2.0759490e+00
   1.1057080e+00  -6.9354035e-01
   2.7575686e-02   1.6469534e-02
   7.4488047e-03  -7.6325683e-02
  -7.3572858e-02  -7.6119337e-02
  -2.8341174e-02  -8.0374901e-02
   5.3409771e-03  -2.4107310e-02
  -6.0816426e-03   5.2095328e-02
   2.2311605e-02  -4.5586593e-02
   3.2136556e-02  -2.2298560e-02
  -3.5208424e-03  -6.3391660e-02
   3.2066179e-02  -4.2462269e-02
   2.0336529e-02   2.2110288e-02
   1.6480803e-03  -9.2315094e-02
  -3.7347899e-02  -9.3069375e-02
  -3.7177320e-01   6.3258289e-01
   2.6918322e-01  -1.0536000e-01
  -5.5217183e-02  -5.7770260e-01
  -2.4701277e-02   1.2826518e+00
   2.4411125e-01   4.9212224e-01
   2.1003390e-01   8.4435672e-01
  -4.3221795e-01   2.8630776e-01
  -4.5768114e-01   1.2442680e+00
  -5.2774592e-02  -1.3467210e+00
   3.4476395e-01  -1.9164252e+00
   2.3297992e-01  -2.1479637e+00
   2.4915192e-01  -2.6462277e+00
   1.7494416e-01  -1.8918370e+00
  -3.3080300e-01  -9.2390927e-01
   1.0112968e-01  -1.1524232e+00
   2.4062829e-01  -1.1739688e+00
   1.0916154e-01  -9.3559144e-01
   9.8158819e-01  -6.7114384e-01
   6.3700832e-01  -4.2343568e-02
  -2.6957533e-01   5.7358920e-01
   1.8602532e-01   1.1429390e+00
  -2.4046643e-01   9.5939396e-01
  -2.9588500e-01   1.7109040e-01
  -5.0433100e-01  -2.4187025e-01
  -8.6292981e-01  -1.4217616e+00
  -4.0061694e-01  -1.5796242e+00
  -4.4965389e-01  -1.9348883e+00
  -1.7921790e-01  -1.6482466e+00
  -3.2671361e-01  -1.9788177e+00
   7.7572862e-02  -1.6567294e+00
   1.1938737e+00  -3.0940115e-01
   1.4108725e-01   1.3204761e-01
  -1.3868524e-01  -5.0669008e-01
   1.4548743e+00  -1.4129184e+00
  -7.7007402e-01  -3.9856518e-01
  -6.4974697e-01  -1.9401624e-01
  -3.5053295e-02  -4.9203831e-01
  -5.6971789e-01  -7.5178492e-01
  -2.4323720e-01  -3.2933103e-01
   1.0587129e-01   9.7483470e-02
  -1.5987052e-01  -6.4357817e-01
  -5.0778021e-01  -6.3289933e-02
  -4.4194831e-01  -6.7791644e-01
   1.0145618e-01  -1.1399360e-01
   4.0181798e-01  -1.5752942e-01
   5.2746997e-01   6.0765166e-02
   3.8410752e-01  -5.0504215e-01
  -1.0467462e-01  -8.8814997e-01
   5.0650582e-01  -3.9877780e-01
   1.3924219e+00  -7.8762929e-01
  -5.9998937e-02   1.5288160e-01
  -2.9784432e-01  -1.0664879e-01
  -4.4020833e-01  -2.5175187e-01
  -6.9051928e-01   1.9734642e-01
  -6.6113309e-01   6.4991206e-02
   9.6262304e-02  -1.7666246e-01
  -1.3205429e-01  -2.2798898e-01
  -4.7235177e-01  -1.1986455e-01
  -3.2559795e-01  -1.2920101e+00
  -2.9945683e-01  -7.9163488e-01
  -3.8895797e-01  -1.0150589e+00
  -1.9902897e-01  -1.5527331e+00
  -1.7048680e-01  -1.2803314e+00
   4.0825479e-01  -3.8505916e-01
   1.2139904e+00  -4.1255482e-02
   6.7444691e-01  -5.8734467e-01
   3.5226223e-01  -9.8589770e-01
   1.7266178e-01  -1.2476082e+00
  -4.2196239e-01   9.1170674e-01
   4.1578596e-01   1.1607019e+00
  -3.8088795e-01   2.4363306e-02
  -1.1128384e+00  -9.3652344e-01
   7.8917512e-01   2.6279560e-01
   5.6300623e-03  -2.4195979e-01
   6.0281007e-01  -8.2261607e-01
   2.0580817e-01  -1.2919022e+00
   1.2418029e-01  -1.3202627e+00
  -1.2241796e-01  -1.4551621e+00
   1.8848793e-02  -1.4342088e+00
  -1.6865295e-01  -2.1006667e+00
  -4.5068509e-01  -2.0500231e+00
  -3.4982572e-01  -1.9788844e+00
   6.7237018e-01  -7.7726129e-01
  -6.1279215e-01  -6.3567806e-01
  -4.1665895e-02   2.4074254e-02
   8.4319361e-01  -7.2729534e-01
  -6.5173223e-02   5.2718980e-02
   1.8800539e-01   2.5445793e-01
   1.9085100e-01  -2.7876203e-01
   4.2489707e-01  -5.5694502e-01
   3.5568961e-03  -1.2602633e+00
   5.8943757e-01  -1.1856944e+00
   1.5869617e-02  -1.4291013e+00
   2.3834190e-01  -1.1862187e+00
  -1.4270350e-01  -1.1434890e+00
  -3.2730056e-01  -1.6062356e-01
  -1.2729065e-01  -6.4281528e-02
  -2.8410506e-01   1.1293746e-01
  -8.9312200e-01   1.6864723e-01
  -9.7587409e-02  -1.8906998e+00
   7.4502982e-01  -5.9431012e-01
   4.5503037e-01  -5.5464402e-01
   2.9093434e-02  -2.2170800e+00
   1.3781813e-01  -1.7849178e+00
  -3.9164286e-01  -1.5846370e+00
   1.0846306e-01   1.9659431e-01
  -1.2384935e-01  -1.9710004e-01
  -3.5584378e-01  -6.8161717e-01
   1.3825503e-02  -1.5990275e-01
  -2.3192171e-01   7.6447533e-02
  -2.9644268e-01  -4.1685115e-01
  -2.1216319e-01  -8.4619686e-01
  -4.6250157e-01  -7.3298011e-01
  -2.2069927e-02  -7.4689995e-01
   1.9183731e-01  -9.8731044e-01
   2.6364308e-01  -9.9703443e-01
  -5.6179056e-02  -3.5352479e-01
   3.4064879e-02   2.1904533e-01
  -2.7340893e-02   1.6396887e-03
   2.9873684e-01   3.3242000e-01
   8.8123371e-01  -1.5735728e-01
   7.3120238e-01  -1.1650817e-01
   7.8008079e-02  -9.0624202e-01
  -1.7384021e-01  -9.9540336e-01
  -8.0512990e-01  -1.7066219e+00
  -1.3339221e+00  -1.7413558e+00
   6.6944779e-01   2.3401456e-01
   3.8584385e-01  -2.7945594e-01
   2.4448927e-01  -7.3766094e-01
  -1.1608811e+00  -1.9659143e+00
  -6.2785043e-01  -9.9344259e-01
  -6.7485750e-01  -1.0406668e+00
  -3.6239366e-01  -1.0430517e-01
   1.7636965e-01   4.5937513e-01
   2.8299027e-01  -2.4054359e-01
   3.5983783e-01   4.5861015e-01
   1.0322703e+00   6.0268144e-01
  -4.2670680e-02   1.3768442e-01
   6.3994266e-02   6.1029575e-01
   2.7585820e-01   7.1754967e-01
  -2.1434037e-02  -1.0932709e+00
  -4.3020328e-02  -7.4990761e-01
  -5.1362533e-01  -3.0177136e-01
  -3.8353383e-01   1.6214074e-01
  -3.8081886e-01  -4.4181027e-01
   8.5600957e-02  -8.0654086e-01
  -1.9309872e-01   2.5499694e-01
   1.6672440e-01   3.7460535e-01
  -6.0169884e-01  -1.9396842e-01
  -3.2431677e-01  -7.4763797e-01
   4.9795216e-01  -6.5012683e-01
   2.3013282e-01  -1.3832836e+00
   2.0711986e-01  -6.9799121e-01
  -4.6522232e-01  -5.7777426e-01
   3.2130475e-01  -6.7460326e-01
   4.3510401e-01  -4.6578695e-01
   4.4300297e-01  -2.2453229e-01
   4.4170255e-01  -2.9392312e-01
  -7.9338134e-02  -1.0433952e+00
   1.7746268e-01  -1.5343982e-01
  -1.0935655e-01   5.7324640e-01
  -4.3286285e-01   5.0759086e-01
  -9.0696338e-01  -2.7726765e-01
  -1.2347658e+00   7.6842466e-02
  -7.1068797e-01  -3.2685650e-01
   6.3271021e-01  -8.2218834e-01
   5.9662553e-01  -2.4949989e-02
   4.1208920e-01  -1.7790534e-01
   3.3043087e-01  -1.0933179e+00
  -3.0137720e-01   5.7812077e-01
   6.4778180e-01   3.1529986e-01
  -2.8163727e-01   2.8163381e-01
   8.5281791e-01  -6.4187038e-01
   5.0519546e-01  -6.0930647e-01
   1.3973569e+00  -2.6304667e-01
   1.3703397e+00   3.8424341e-01
   9.5505885e-01  -3.2565605e-01
   9.9011965e-01  -4.4760709e-01
   9.8980243e-01  -3.2024708e-01
   9.5341491e-01  -8.0502760e-01
   5.5036917e-01  -7.5368307e-01
   6.8443935e-01  -1.1082017e+00
   1.7649655e-01   6.1557377e-01
   3.4382894e-01  -6.4427469e-01
   2.0761031e-01  -5.7321473e-02
  -3.4424256e-01   5.5589568e-01
  -2.2795068e-01  -4.9083534e-01
   5.8917757e-01   3.6040502e-01
  -3.2658252e-01   5.1382157e-01
  -8.4580840e-01   6.2506969e-01
  -3.5261623e-01  -6.5532610e-01
  -4.9890412e-01  -7.9343404e-01
  -1.0675603e+00   4.3496057e-01
  -1.2079718e+00   2.2411470e-01
  -2.2715830e+00   6.0505202e-03
  -2.0647947e+00  -1.7526178e+00
   5.0690885e-01  -7.5227798e-01
  -2.6372820e-01  -5.0678554e-01
  -5.1555940e-05  -2.8073640e-01
   4.6303130e-01  -6.9631094e-01
  -4.4675926e-01  -6.3787531e-01
   4.6337465e-01  -3.4553884e-01
  -1.2857336e-01  -8.7299812e-01
  -4.2251990e-01  -3.5987178e-02
   2.4708204e-01  -5.4412091e-01
  -4.1876456e-01  -3.2341879e-01
  -2.2599885e-01  -1.6241716e+00
   7.2737840e-01  -5.7835143e-01
   4.1639305e-01  -5.7584099e-01
  -1.6941243e-01  -2.0338430e+00
   1.2958559e-02  -1.5710547e+00
  -4.1849058e-01  -1.3500472e+00
  -9.3507816e-02  -2.1269536e-01
   1.2101155e-01  -7.4732639e-02
  -1.7407020e-01   1.6219313e-01
  -2.8496753e-01  -2.7433638e-01
  -2.4486877e-01  -6.7932454e-01
  -5.1946804e-01  -6.4149438e-01
   2.0494701e-02  -6.9325065e-01
   1.2721692e-01  -9.9692394e-01
   1.8234060e-01  -9.5575030e-01
  -5.2135719e-02  -2.7811752e-01
   1.4559413e-01   3.6663064e-01
   7.1944589e-03   3.0523811e-02
   4.2233757e-01   3.2577596e-01
  -9.1749710e-01  -7.3006118e-01
   2.1709044e-01   4.4036011e-01
  -3.0626972e-01   5.7222064e-01
   4.7482479e-01  -1.3709440e+00
   6.3514972e-01  -1.2235753e+00
  -3.6588045e-01  -1.1189910e+00
  -2.0670659e-01  -1.2299315e+00
   2.0040435e-01  -9.9171761e-01
   4.5390138e-01  -8.0512701e-01
   8.9778602e-01  -4.2828952e-01
  -3.5493360e-01  -5.3074629e-01
  -7.2786924e-01  -4.3188579e-01
  -5.8941129e-01   7.8151325e-01
  -1.0379371e+00   4.0311748e-01
  -5.2108503e-01  -5.6918423e-01
  -3.1635671e-01  -7.5239018e-02
  -9.3016005e-01   8.1477171e-01
   5.9612497e-02  -6.7547780e-01
  -1.4663844e+00  -1.1668430e-02
  -1.3202862e+00   4.5705155e-01
   2.7200202e+00  -1.2634528e+00
  -2.1106863e-01  -3.3424206e-01
   2.6204501e+00  -6.4055531e-01
   2.6376752e-02  -1.2834741e+00
   2.8149028e-01  -1.8466419e+00
  -1.9146371e-01  -1.7586706e+00
   8.7894202e-02  -2.0410535e+00
  -7.3662179e-02  -2.1652383e+00
  -1.9735188e-01  -1.1304296e+00
   3.9315228e-01  -9.7573529e-01
   3.0605602e-01   3.4168602e-01
   3.6011479e-01  -5.8600362e-01
   9.9562493e-01  -1.8673161e+00
   9.3416893e-01  -1.6471720e+00
   3.6754454e-01  -7.7843572e-01
  -6.3357360e-01   8.0898902e-01
  -4.5021557e-01   6.9185889e-01
  -7.4663204e-01   8.4501915e-02
   3.4222936e-01  -1.0557686e+00
  -1.1325669e+00   1.1367075e-01
   6.7293356e-01  -1.8863787e+00
   1.2839326e+00  -7.0664496e-01
  -3.8392648e-01   1.4084110e+00
   8.1268290e-01  -1.2961321e+00
  -4.5805778e-01   7.8158399e-01
  -5.7816459e-01   7.1642038e-01
  -1.4933095e+00  -4.8353043e-01
  -1.5082186e+00   5.3474053e-01
  -1.3531108e+00   6.8863679e-01
   5.8289083e-01  -1.5160360e+00
   5.4064325e-01  -8.5181425e-01
   1.4315143e+00  -1.0751104e+00
   7.7361059e-01  -1.2028051e+00
   5.9303650e-01  -1.4795406e-01
   4.8503024e-03  -5.1845517e-01
  -5.5962510e-01  -1.2113849e-01
   6.3532766e-01  -1.8613957e-01
   6.3314731e-01  -2.6921371e-01
   9.6884740e-01   1.8809702e-01
   3.9681348e-01  -1.4970617e-01
   5.9249270e-01  -2.0219449e-01
  -6.1204635e-02  -6.2156727e-01
  -3.8240224e-01  -7.7999251e-02
  -7.0755676e-01  -6.0165514e-01
   7.9276663e-02  -3.2311800e-01
   4.9974969e-01  -2.1088950e-01
  -7.3741287e-01  -7.4014155e-01
  -6.1733540e-01  -5.8325147e-01
  -1.5575120e+00  -3.7320726e-01
  -1.9071542e-01  -5.5122999e-01
  -7.4461432e-01  -5.3260478e-01
   5.1242343e-01  -1.0764709e+00
   6.4241356e-01  -1.1332381e+00
   3.0372214e-01  -9.1981740e-01
   2.8609057e-01  -7.6911254e-01
  -6.6431905e-01   2.5692799e-01
   1.6113798e-01  -3.9299139e-01
   2.8873117e-01  -1.0710386e-01
   1.7364452e-01  -1.3671907e-01
   1.4026984e-01   5.6875209e-01
   2.2674655e-01   9.8869297e-01
  -3.5595951e-01  -2.4622608e-01
  -7.1908921e-01  -5.2879027e-01
   1.0643677e-01  -1.0882260e+00
   4.3820174e-01   2.5868644e-01
  -2.7147487e-02  -3.0081113e-01
   4.7358887e-01   1.4041588e-01
   4.3464541e-02  -7.9460873e-01
  -8.3832720e-02  -9.3192945e-01
   6.4433157e-02  -6.8610027e-01
  -2.8381609e-01  -3.9280995e-01
  -5.9093369e-01   3.1178027e-01
   2.7946151e-01   3.1584376e-01
  -2.6083158e-01  -8.0147310e-02
  -7.6449330e-02  -1.1641307e+00
   3.7177217e-02  -8.7633478e-02
  -8.6249315e-04  -9.1175658e-02
  -2.4469280e-02  -9.2552207e-02
   1.5964277e-02  -1.4026672e-01
  -9.1999684e-03   6.0734630e-03
  -1.2540817e-03   4.9573306e-02
   4.6406783e-03   1.2336846e-01
  -3.2562081e-02   8.2945139e-02
   4.3067855e-02   1.4767323e-01
   4.9477366e-02   6.8316288e-02
  -6.5391591e-02   7.5501423e-02
   5.9861432e-02   1.3142712e-02
  -2.1036039e-03   1.4581056e-02
  -8.6292017e-03   2.1805747e-02
   8.4433055e-03   9.2824600e-03
  -1.0521643e-02   3.2346617e-03
  -1.2414297e-02   1.2889491e-02
   7.5311491e-02   2.8399081e-02
   2.1756779e-02  -3.2533931e-02
  -5.6322485e-02  -5.1051971e-02
  -1.5520345e-02  -8.6740159e-02
   1.2042928e-01  -1.0999053e-01
  -3.2279996e-01  -4.3719544e-01
  -7.5308325e-01   1.5038167e-01
  -2.9256886e-01  -5.3808626e-01
   6.4684411e-01  -2.4515223e-01
   6.0117869e-01  -4.6189764e-01
  -4.5757757e-03  -1.4765383e+00
  -6.2601080e-01  -1.3230240e+00
  -2.6447124e-02  -2.8351050e-01
   1.4249840e-02  -3.1691239e-02
  -1.4538555e-01  -3.2520524e-01
  -2.5742246e-01  -7.7986155e-01
   6.2849136e-02   2.1780378e-01
   1.2366896e-01   3.0619644e-02
   2.8915974e-01   3.1973182e-03
   3.4350856e-01  -7.4065986e-01
  -6.0842183e-01  -1.9427165e-01
   4.2584596e-01  -2.3307153e-01
  -1.7440997e-01  -3.7869001e-01
  -3.9292066e-02  -9.1962933e-01
   2.7928300e-01  -8.1858954e-01
   9.3993474e-02  -1.7729427e-01
  -8.5898276e-02  -4.3252687e-01
  -5.5097254e-02  -3.8026675e-01
  -4.6504123e-01  -2.0293514e+00
  -6.1718869e-01  -1.9507623e+00
   1.3474837e-01  -1.0773187e+00
   3.3885274e-01  -5.0058512e-01
   5.9760010e-01  -1.5018474e+00
   4.0143115e-01  -7.1117118e-01
  -1.3523160e-01  -1.1713940e+00
  -2.8579938e-01  -7.7226784e-01
   9.6979160e-01  -1.9505543e+00
  -7.0085089e-01  -2.6017932e-01
  -6.6980107e-01   2.1995926e-01
  -4.1473033e-01   9.1592878e-02
   2.7537602e-01  -1.2052592e+00
   6.2885195e-03  -6.0261486e-01
   2.3535026e-01  -3.6076938e-01
  -8.1109911e-01  -6.3068141e-01
  -1.0908022e+00  -5.6594906e-01
   5.5578885e-01   2.0100544e-01
  -1.0473257e+00   7.5949823e-01
   5.9845416e-01  -3.0685205e-01
   6.9276580e-01  -4.1301043e-01
   1.6326870e-01   8.5299484e-02
   6.7018770e-01  -1.3967836e-01
   2.7726871e-01   9.3383788e-02
   3.8378385e-01  -3.4731540e-01
   6.8251713e-01  -6.4241314e-01
   1.0572135e+00  -4.1993000e-01
   3.1423977e-01  -1.1703320e+00
  -1.3981576e+00   3.0241294e-01
  -3.2849675e-01  -1.4034873e+00
   2.1936530e-01  -8.4357208e-01
  -3.0531601e-01  -3.6997237e-01
  -6.9732135e-01  -1.6011475e-01
  -6.6973199e-01  -4.3339710e-01
   7.8033501e-01  -1.3456987e+00
   6.5166508e-03  -1.0008344e+00
  -6.5981314e-01  -1.2695553e+00
   5.8623955e-01  -1.8541693e-01
   9.9284109e-01   2.6343472e-01
   7.9737749e-01   5.3746488e-01
   5.1593088e-01   1.1644176e+00
  -5.4915454e-01  -1.4063031e+00
  -1.5931639e+00  -1.2837910e+00
  -6.6092211e-01  -1.4003962e+00
  -7.4855314e-01  -9.4185455e-01
  -8.4894414e-01  -1.4512327e+00
  -3.0188717e-01  -1.6472668e+00
   1.2326317e+00   4.6448844e-01
   9.4756958e-01  -1.5118648e-01
  -5.3646481e-02   7.2311523e-01
   1.0096467e+00  -9.8746246e-01
   1.2618758e-01  -7.0005848e-01
   3.1071472e-01   3.5904129e-01
   2.5577710e-01   4.9154647e-01
  -3.5563300e-01   4.1342705e-01
  -6.4644835e-01  -3.2248128e-01
   2.9158934e-02  -7.3291303e-01
   3.6411485e-01  -5.5031314e-01
  -8.3871843e-02   6.0335991e-02
   4.4741392e-01  -1.6541799e+00
   3.1636480e-02  -1.6930912e+00
   2.8670855e-01  -1.2155910e+00
   2.2346580e-01  -8.0267426e-02
   1.0442578e-01  -5.8280988e-02
  -3.1022044e-01   1.1503065e-01
   5.4886674e-01   8.3997492e-01
   7.1055394e-01   1.1657574e+00
   8.3535583e-02  -3.9927817e-01
   5.1195063e-01  -7.0718460e-01
  -9.5528516e-01  -3.7752724e-01
   7.1707769e-02  -6.4859200e-01
   7.6079266e-02  -1.3124411e-01
   4.6114366e-01  -8.9747651e-01
   2.8810341e-01  -1.2136295e+00
   4.2418369e-01  -9.9352968e-01
  -1.5990496e+00  -5.5900653e-01
  -1.4052200e+00  -1.0383093e+00
  -3.1432859e-01  -1.3994888e+00
  -4.9233827e-01  -5.8600866e-01
  -3.6350654e-01  -1.0875814e+00
  -5.0422704e-01  -2.5154142e-01
  -3.6425880e-01  -2.8994012e-01
  -1.0260692e+00  -6.2214679e-01
  -6.8977460e-01  -9.7874549e-01
  -5.0931961e-02  -1.3431274e+00
  -5.2090369e-01  -1.0166361e+00
  -1.5493244e-01  -1.9913836e-02
  -1.7009634e-01   2.6898063e-01
   1.2579861e+00   4.2766805e-01
   1.0778767e+00   7.9908863e-01
   4.1391438e-01   6.9871954e-01
   1.4744134e-01   5.3229692e-01
   2.2695254e-01   6.4316260e-01
   6.5094854e-01   1.1417145e+00
   8.7624783e-01   8.2758362e-01
  -1.3093807e+00  -6.4431447e-01
   7.0955349e-02  -1.9077827e+00
  -7.2944654e-01  -3.2886546e-01
  -1.5989833e-01   4.1103082e-01
  -3.3280036e-01  -6.1559150e-01
  -3.3880019e-01  -6.8660339e-01
   8.8925019e-02  -1.6852676e+00
  -2.2971595e-01   2.2456719e-01
   4.1041198e-01   2.7013495e-01
  -5.7860379e-01  -2.0877887e-01
  -5.1989728e-01  -5.0961978e-01
  -5.1206265e-02  -1.5759648e+00
   8.2093691e-01  -1.5840641e+00
   1.3240081e+00  -2.0390792e+00
   8.1093116e-01  -1.3452271e+00
   6.8684363e-01  -5.2001148e-01
  -2.9673491e-01  -6.5084940e-01
  -1.1539045e-01  -1.2882497e+00
   4.4886267e-01  -1.4956583e+00
   9.3144654e-01  -1.9313729e-01
   1.1993996e+00  -3.8757099e-01
  -2.2678827e-01  -1.3982549e-01
   7.8254954e-02   1.1488572e-01
   1.5822788e-01  -8.1296170e-01
  -4.2519576e-01  -1.7566087e-01
  -7.1820409e-01  -9.6113354e-01
  -6.7500567e-01  -5.8984481e-01
   6.2740128e-01   1.3044731e+00
  -4.3852227e-01  -4.2760864e-01
   9.3508348e-02   1.6380250e-02
  -4.2158228e-01  -5.7438774e-01
   1.2257338e+00   1.6938986e+00
  -1.1606048e+00  -1.1005644e+00
   2.0195348e-02  -9.5938415e-01
  -1.8847116e-02  -1.1257259e+00
  -1.3592458e+00  -7.3416125e-01
   9.6937479e-01  -9.7851419e-01
   1.1319538e+00   1.7755637e+00
  -9.9150021e-01  -4.7191918e-01
  -2.8068396e-01  -1.9468817e+00
   2.4639413e-02  -1.6972982e+00
   9.2573778e-01  -1.4773121e-01
  -4.5244280e-01  -9.0857683e-01
  -1.5878934e-01  -1.1621653e+00
  -5.1627342e-01   6.8508963e-04
  -3.0239474e-01   5.3441403e-01
  -3.9575434e-01   7.6353362e-01
   5.4809968e-01  -1.6355826e-01
   7.8317119e-01   3.0817446e-01
  -8.3288194e-01  -1.4397487e+00
   3.7165828e-01   8.5243246e-03
   3.3961469e-02   6.7114546e-02
   7.5957214e-01  -3.0460121e-01
   8.4873943e-01  -4.8375337e-01
   7.6762794e-01  -2.6315010e-01
  -1.2707536e+00  -2.0792275e+00
  -8.5323317e-01  -2.4554400e+00
   1.4811576e-01  -1.3882907e+00
  -7.2291776e-01  -1.2809438e+00
   9.9237873e-01  -3.3823755e-01
   1.1620036e+00   2.5540563e-01
  -1.7625080e-01  -1.2225499e+00
   2.0549752e-01   4.3211313e-02
  -1.2171063e-02  -1.0731819e+00
  -4.6269819e-01  -8.7378447e-01
  -7.9231257e-05   2.6006701e-02
  -9.1436629e-01  -1.7260455e+00
  -6.2582913e-01  -1.8619481e+00
  -4.4988734e-01  -8.0013564e-01
  -2.7641411e-01  -6.5153425e-01
  -1.1284321e-01  -3.9505833e-01
   3.6844991e-01  -7.0306649e-01
   8.7701164e-01  -5.6272085e-01
  -7.0190113e-01   1.9256921e-01
  -5.4607920e-01  -2.9882919e-01
   1.4751291e-01  -1.0967127e+00
   5.8660044e-02  -4.3695203e-01
   1.1989504e-02  -8.7989878e-01
  -5.4391647e-01   5.9482269e-01
   7.6542502e-01  -6.3100007e-01
   2.4643804e-01  -2.1763226e+00
  -2.6403171e-01   9.3102077e-02
   1.3451971e-01  -7.5238650e-01
  -2.0132929e-01   6.6397038e-01
   3.5189861e-01   5.7179950e-01
  -5.1155421e-01   5.3036593e-01
  -5.3066349e-01   2.2055181e-01
  -2.2346503e-01  -8.3213375e-01
   2.6909480e-01  -1.5717769e+00
   9.8534433e-01  -1.6246584e+00
   5.2064776e-01  -9.4540149e-01
   4.9848244e-01  -2.0210050e-01
  -5.2482654e-01  -1.2655921e-01
  -1.8788922e-01  -4.9855204e-01
   2.4564312e-01  -8.9864509e-01
  -1.7501397e-01   9.8608730e-01
  -1.5574359e-01   3.6701645e-01
  -2.7306707e-02   3.8899416e-01
   2.3216237e-03  -3.1185984e-01
   1.0097210e-01  -6.9056621e-01
   4.4175694e-01  -3.5831276e-01
  -4.2276971e-01   2.3696769e-01
   3.6822751e-01  -3.5579372e-01
  -9.0912671e-02   2.4677280e-02
   6.6273321e-02  -2.2687801e-01
  -4.4717476e-01  -6.0753544e-01
   2.8824697e-01  -2.8397570e-01
   2.4417909e-01  -7.0765358e-01
  -3.5883114e-01  -6.8471461e-01
   5.5587148e-02  -4.7254327e-01
   1.7396235e-01  -7.3602034e-01
  -2.2532070e-01  -8.6953457e-01
  -1.6406898e-01   5.6254810e-01
   1.2350126e-01  -7.7953297e-01
  -8.0219472e-02  -1.6655973e-04
   2.8233339e-01   6.9006729e-02
  -5.0163412e-01  -4.5283676e-01
   3.2548316e-01  -1.4028487e-01
  -5.2695784e-01  -1.5910147e-01
  -4.0435541e-01  -2.9460319e-01
  -1.5944439e-01  -3.5169290e-01
  -5.2787745e-01  -3.3822470e-01
  -2.9965153e-01  -1.2029542e-01
  -7.4691160e-03  -8.1404298e-01
  -6.7063750e-01  -5.4252486e-01
   4.7525883e-01  -1.7440334e-01
  -3.4326241e-01  -8.5413695e-02
  -6.5951406e-01  -5.4388030e-01
  -1.5249570e-01  -7.0524871e-01
   8.1841721e-01  -2.6048612e-01
   4.3506759e-01  -7.8909772e-01
   4.7325694e-01  -5.5301574e-01
   4.7941228e-01  -1.2310557e+00
   6.2069789e-01  -1.2126997e+00
   3.3337878e-01  -9.4038516e-01
   3.5134850e-01  -4.0570450e-01
  -7.0334436e-02  -2.9979440e-01
   1.1312799e-02  -6.0625984e-01
   8.0026075e-01   1.5406666e-01
   4.7833288e-01  -5.5398077e-01
   6.6172055e-01  -2.3655528e-01
   6.4168081e-01   3.0812008e-01
   9.2780637e-01   6.4555772e-01
   1.0431354e+00   4.1511182e-01
   1.4905420e-02  -8.3299299e-02
  -5.8858105e-01   2.4868797e-01
   3.6521586e-01  -2.7831035e-01
   2.4858266e-01  -5.5090204e-01
  -7.2416417e-01   2.7471783e-02
  -2.3674821e-01  -7.9110862e-01
  -1.0096695e+00  -9.1891673e-01
  -3.7416070e-02  -1.2926180e+00
  -1.1049331e+00  -1.9125460e+00
  -9.6484902e-01  -2.4097054e+00
  -8.6230228e-01  -2.0335699e+00
  -8.2256858e-01  -1.0631929e+00
   2.9993801e-01  -1.0826673e+00
   4.8638766e-01  -1.8640441e-01
   3.8326560e-01  -4.1641360e-02
   3.6233284e-02  -2.6761853e+00
  -1.6719822e-01  -3.3996675e+00
   3.8821251e-02  -7.7694724e-01
  -1.0423228e-01  -3.5941902e-01
   1.2451952e-01   3.9381172e-01
   3.2181358e-01   1.0428591e-01
   4.7708002e-01  -2.1864487e-02
   7.9032658e-02  -1.1693084e+00
   1.5305702e-01  -9.2867421e-01
   1.5336620e-01  -1.0980508e-01
  -3.3668953e-01   1.4109046e-01
  -3.0616356e-01  -7.9403441e-01
  -7.1116312e-02  -1.3072917e+00
   5.3663394e-01  -1.9915312e+00
   2.0666319e-01  -2.4818932e+00
   1.4592896e-02  -2.7218463e+00
  -2.2747416e-01  -2.3771808e+00
  -6.3296476e-02  -4.9480248e-01
  -4.6623139e-01  -2.2124133e+00
  -3.9941163e-01  -1.7673028e+00
  -4.6894112e-01  -1.4545936e+00
  -3.3829820e-02  -1.1908846e+00
  -2.6392952e-01  -8.7177977e-01
  -1.7153389e-01   8.5136364e-01
   5.6085633e-03  -3.4654324e-01
   1.8692726e-01  -1.2739436e+00
   7.4569852e-01   9.7302464e-02
   5.0578570e-01  -1.5107817e+00
   7.5668418e-01  -1.7561045e+00
  -5.4407133e-01   5.3991348e-01
  -1.7795432e-01   7.9441833e-01
  -3.2278472e-01   3.9845840e-01
   1.2025606e-01  -2.6969428e-01
   7.3469783e-02  -6.8621212e-01
   2.5867193e-01  -8.9242409e-01
  -2.5003842e-01  -5.0166880e-01
  -3.2926418e-02  -1.9598935e-01
  -5.0279986e-01  -4.5045653e-01
  -7.1163524e-05  -1.0451212e+00
  -3.4364678e-01  -5.6484826e-01
   3.2258186e-02  -7.7620839e-01
  -1.3258000e-02  -2.6987952e-01
   1.3776916e-01  -9.9549927e-01
  -2.0924532e-01   4.1713355e-01
   2.9233576e-01  -7.0170032e-01
   3.0064653e-01  -4.6691044e-01
  -6.1584943e-01   3.7515429e-01
   8.1604892e-01  -1.5009808e+00
   6.1820355e-03  -1.1138004e+00
  -2.8746249e-01   2.9071191e-01
  -4.1404245e-01  -1.1533341e+00
   1.6900036e-01  -1.5315516e+00
  -5.5414563e-01  -6.2883766e-01
   9.5000689e-02  -7.8571731e-01
  -7.3838097e-02  -3.2945927e-01
  -2.0644558e-01  -4.4590781e-01
   5.1875016e-01  -1.1025252e+00
  -1.0569576e+00  -6.4591573e-01
  -6.7268645e-01   1.8123223e-01
   2.4516944e-02  -2.8561404e-01
   2.6923612e-01   3.6614989e-02
   7.7954893e-01  -2.6655192e-01
   8.1454351e-01   3.6102322e-01
   7.6721397e-01  -1.2816234e+00
   1.4281839e-01  -1.1368624e+00
   2.4544708e-01  -1.2529449e+00
  -4.5660279e-02  -1.1133111e+00
  -9.1043827e-01  -9.1965434e-01
   4.7754831e-02  -2.4388606e-01
   6.0383442e-02  -7.7052393e-02
   5.9930406e-01   7.7896002e-01
   4.8174956e-01   6.8087941e-01
   2.8885837e-01   3.2970446e-01
   2.3566782e-01   3.8567324e-01
   4.1909022e-01   5.7246383e-01
   2.1047737e-01   4.0332421e-01
  -4.7665184e-02  -1.8665090e-01
   1.1418881e-01  -4.2259673e-01
  -2.1344484e-01   1.5959832e-01
  -7.1809609e-01   5.3896636e-01
   3.5916040e-01  -9.9037056e-01
   1.6595497e-01  -6.4999333e-01
  -1.1259134e-01  -7.4258665e-01
   1.0617622e-01  -6.5714438e-01
  -1.0671430e-01  -1.6563723e+00
  -3.5657765e-01  -2.1314359e+00
  -1.8925754e-01  -2.2569430e+00
  -7.5145610e-02  -2.0851669e+00
  -6.3629135e-01   3.0746048e-01
  -4.2424776e-01  -1.0427853e+00
  -1.0059613e-01  -1.3214019e+00
   2.1075466e-02   7.9242866e-02
   1.3908844e-02   7.6336803e-03
   9.6672896e-04  -9.5441483e-02
  -1.8438735e-02  -3.1879966e-02
   5.6883345e-03  -2.3526912e-02
   2.7708474e-02  -4.4496321e-02
  -3.7914725e-02  -1.1588264e-02
  -4.7770222e-03  -3.6874129e-02
   8.7724813e-03   1.3302611e-02
  -6.2375617e-03   3.2559409e-02
  -1.0752285e-02  -3.9245859e-03
   1.1402274e+00  -2.0048802e+00
   7.0432715e-01  -1.6438463e+00
   1.8027521e-01  -4.2992056e-02
  -2.9189132e-02  -1.3783736e+00
   4.4353512e-01  -1.2459506e+00
  -9.8785238e-01  -2.9993202e+00
   5.0898934e-01  -2.2178721e+00
  -1.3980209e+00  -9.8749830e-01
   1.5869052e-01  -2.8911153e+00
   8.2050590e-01  -1.9497266e+00
   3.6114547e-01  -2.1684055e+00
   5.1763951e-01  -1.7306261e+00
  -1.4902210e-01  -9.2314400e-01
  -1.2771283e+00  -8.0781559e-01
  -4.3753882e-01  -8.8911385e-01
   8.3421407e-02  -1.4995218e+00
   6.7552665e-01  -2.3957842e+00
  -7.0523676e-02  -1.6393079e+00
  -1.2450084e+00  -1.3553638e+00
   4.8264662e-03   5.8764213e-03
  -4.2321115e-02   4.5794365e-02
  -6.5996481e-02   6.4387196e-02
  -5.8675478e-02   2.7855284e-02
  -8.7266838e-02   6.4999415e-02
  -7.1768450e-02   6.2019676e-02
  -3.1708171e-02   4.5294179e-02
  -4.4688598e-02   3.8910550e-02
   1.2216943e-03   5.0639054e-02
   2.6134746e-02  -4.2775576e-02
  -5.5929841e-03  -1.8345744e-02
   3.8589638e-02  -2.8839300e-02
  -5.3724594e-02   5.0036473e-02
   3.9097016e-01  -9.4120248e-01
   4.3752072e-01   2.4929199e-01
   3.4897592e-01  -9.5122458e-01
  -5.8510834e-02  -4.3652786e-01
  -8.9554823e-01  -1.1978774e+00
  -4.1592060e-01  -1.7813000e+00
   3.2789662e-01  -1.1180891e+00
  -6.7240228e-01   8.6107715e-01
   7.3165137e-01  -1.8850768e-01
   1.4149857e+00   1.4723038e+00
  -1.4104481e+00  -1.5122642e+00
   3.5852067e-01  -1.3096885e+00
  -1.7674023e-01   1.1466221e+00
   3.2862322e-01   5.2936319e-01
  -4.4535753e-01  -2.5897764e+00
   5.7407230e-01   6.3455892e-01
   3.0016468e-02   1.0590266e+00
   3.0993560e-01  -1.7105104e+00
  -7.8727077e-01  -2.8279581e+00
   3.1792342e-02  -8.9870667e-01
  -1.3529653e-01  -7.9523351e-01
  -3.0542582e-01  -9.3046801e-01
   1.3130968e-01  -9.5388040e-01
   1.6648272e-01  -5.6039734e-01
   3.7747627e-02  -7.8137914e-01
   3.5108669e-01  -8.5583056e-01
  -4.8187793e-01  -1.2687314e+00
   3.6174167e-01   1.0200768e+00
  -1.4927659e-01  -4.3365444e-01
   4.3414942e-01  -9.3953119e-03
   5.3230648e-02  -3.8174546e-01
   4.5153813e-01  -1.2468138e+00
  -6.0249006e-01  -1.3210664e+00
  -4.4465093e-01  -3.4929285e-01
   6.5462388e-02  -1.1840639e+00
  -1.8239578e-01  -2.8285321e-01
  -2.6406271e-01  -8.5544745e-01
   4.1577801e-01  -1.2756192e+00
   1.3004628e-01  -2.9075674e-01
  -6.4889243e-02  -9.3489129e-01
  -4.9292814e-01  -6.4080849e-01
  -1.0660752e+00  -1.2279219e+00
  -1.4894181e+00  -4.0383608e-01
  -2.8650356e-01  -6.5736584e-01
   1.5695493e-01  -9.6084278e-01
  -1.4949812e+00  -5.8795411e-01
  -6.4812114e-01  -1.4184231e+00
   5.1111338e-01  -2.9271448e-01
  -4.7180123e-01  -9.0916564e-02
  -4.8704593e-01  -7.2381582e-01
  -1.3024214e+00  -1.0499054e+00
   7.4667023e-01  -2.0203053e+00
   1.0153708e+00  -1.9951125e+00
   1.4724254e+00  -1.8800352e+00
   1.6955666e+00  -1.4050135e+00
   1.1183884e-01  -4.3626864e-01
   2.0293557e+00  -2.5720815e-01
  -1.1147843e+00   1.3987143e+00
  -5.9292769e-01   1.1075358e+00
  -6.1027124e-01   1.0841576e+00
  -8.6625171e-01   1.4782213e+00
  -5.9962380e-02   5.6592320e-01
  -9.8082464e-01   8.5089803e-01
  -1.6170286e-01  -8.5346740e-01
  -2.9934922e-01  -9.4590789e-02
   2.2293772e-01  -1.0321051e-01
   9.7121322e-01  -1.4462270e+00
  -2.7260831e-01  -2.2853789e-01
   1.8185665e-01  -8.5248140e-01
   1.0087100e-01  -7.6218925e-01
   8.9302541e-01  -1.0918912e+00
   3.1693680e-01  -6.1576637e-01
   6.5069185e-01  -8.9355881e-01
  -2.8479946e-01   9.8200730e-02
   4.3296606e-01  -1.7952284e+00
   1.2791307e-01  -2.1662467e+00
   1.3450701e+00  -1.3615667e+00
  -1.2794501e+00  -1.1019663e+00
  -7.5171464e-01  -2.6807309e-01
  -1.0057628e+00  -1.0205366e+00
  -4.8798709e-01  -9.2006009e-01
  -1.7559777e+00  -1.8968760e+00
   6.3687930e-01   1.0913580e-01
  -1.7075113e+00  -1.4745063e+00
  -8.2216079e-01  -2.1531547e-02
  -1.5114656e+00  -8.9960501e-01
   9.1216542e-01  -3.4224906e-01
   8.0805467e-01  -5.5712225e-01
   1.9449092e+00   1.0147082e-01
   2.3719415e+00  -5.9477105e-01
   4.9817513e-01   4.2864584e-01
   4.5676750e-01  -1.2329861e+00
   1.6152892e+00  -4.7190108e-01
   7.0209933e-01  -8.5515759e-01
   9.3242874e-01  -3.2004740e-01
   8.2430010e-01   1.5092567e-01
  -8.6250335e-01  -5.8600160e-01
  -2.1595924e+00  -6.6250124e-01
   6.4111563e-01   4.7167208e-01
  -9.7659881e-01   1.1421896e+00
  -1.0424451e+00   1.2082500e+00
  -1.3172914e+00   1.4906261e+00
  -3.4757021e-01   7.2257719e-01
  -1.2952026e+00   7.9627920e-01
  -1.9287617e-01  -6.4792853e-01
  -4.5978944e-01   8.7506739e-02
   6.4181728e-02   9.6919490e-02
   1.0458076e+00  -9.9935695e-01
   1.9403342e-01  -5.2468371e-01
   6.9671524e-02  -5.7516046e-01
   9.2477663e-01  -7.9396741e-01
   3.1190374e-01  -3.9371081e-01
   6.5331498e-01  -1.9747143e+00
  -4.7810221e-01   1.9010869e-01
   8.9953003e-01  -2.6888926e+00
   5.6101777e-01  -2.0153397e+00
   1.3856386e+00  -8.7017420e-01
  -7.7723761e-01  -1.1761672e-01
   1.2820932e+00  -6.3723120e-01
  -1.8541422e-01   1.4886601e-01
  -7.4170322e-01  -4.5740012e-01
  -7.9208782e-01  -9.1340280e-01
  -1.1476692e-01  -1.3640879e+00
  -2.6151361e-01  -2.9147351e-01
  -3.9904808e-01  -1.1373626e+00
   2.1721439e+00  -6.5369023e-01
  -7.0601478e-01   1.5096015e-01
  -1.0862314e+00  -4.8086953e-01
   1.6097806e+00  -1.8424978e+00
   2.7368635e-02   7.8219704e-01
  -1.1050176e+00  -3.8038163e-01
  -3.6891250e-01  -1.2405490e+00
   6.2546067e-02  -9.0039683e-01
   1.4191617e-01   2.5860264e-01
   1.2338284e+00   2.0639483e-01
   1.1652863e+00  -2.3330743e-01
   2.2499994e-01  -1.0196283e+00
   3.0249017e-01  -1.6155706e+00
   9.4856251e-01   3.2008948e-02
   2.6885259e-02  -6.4857501e-01
   6.4650219e-01  -6.1592511e-01
   6.7542504e-01  -1.3030725e+00
  -2.7833755e-01  -4.9131750e-01
  -1.5081108e+00  -6.5877177e-01
  -2.3001835e-01  -8.4145352e-01
   8.1472440e-01  -7.7646176e-01
  -2.4691756e+00  -5.2735111e-01
  -1.7175999e-01  -4.6129489e-01
   1.3494182e+00  -3.5642370e-01
  -2.7616807e+00   2.3253926e-01
   1.2730598e+00  -1.0917248e+00
  -1.0450794e-01  -6.1778417e-01
  -1.8611719e-01  -6.1549605e-01
  -3.1341544e-01  -7.4065202e-01
   5.9189758e-01  -1.1327720e+00
   3.6132384e-01  -8.4640613e-01
   1.5235023e-01  -3.6745643e-01
  -3.0155486e-02  -4.9157362e-01
   3.4853124e-01  -4.9832797e-01
  -4.8815361e-01  -1.0642748e+00
   2.6588296e-01   1.2348809e+00
  -1.2123832e-01  -3.3160918e-01
   3.8933903e-01   2.0347846e-01
   1.8437530e-02  -1.7401491e-01
   3.8568708e-01  -8.6882610e-01
  -6.5691638e-01  -1.0409363e+00
  -5.2352332e-01  -9.5369513e-02
   3.5545974e-02  -9.0571601e-01
  -2.0000713e-01  -1.2039467e-01
  -2.6270008e-01  -6.8436426e-01
   3.7130954e-01  -9.5197960e-01
   8.6077632e-02  -7.1714513e-02
  -1.1964774e-01  -6.5923981e-01
  -7.1380410e-01  -4.8892648e-01
  -1.1812510e+00   1.1758930e-01
  -6.1737550e-01  -6.8055016e-01
  -1.4663799e-01  -6.4891006e-01
  -5.3849822e-01  -1.1037465e-01
   1.0627458e+00  -6.8161267e-01
  -5.7522683e-02  -8.5928633e-01
   2.2995000e-01  -1.1502507e+00
   8.5766098e-01  -4.4677057e-01
   2.6232026e-01  -2.0572916e-01
   5.9147354e-01  -5.8968232e-01
   4.2851371e-01  -1.0757879e+00
  -4.1310448e-01  -2.7988245e-01
  -8.5353384e-01   9.2486632e-01
   5.4144101e-01  -9.2446726e-01
   5.0517314e-01  -3.4291761e-01
  -1.1841105e-01  -1.1773639e-01
   1.0941725e+00  -9.1574104e-01
  -1.8674088e+00   1.9129073e+00
   9.3409675e-01  -1.2585739e+00
  -5.7981911e-01  -6.4363120e-01
   6.2612530e-01   8.9727303e-02
  -8.0330673e-01  -1.2499767e+00
   9.1193780e-01  -1.4012103e+00
  -1.7039279e-01   4.1620052e-01
  -1.0027152e+00  -1.0186918e+00
  -1.6630902e+00   2.0292513e-01
  -1.1834014e+00   2.6617618e-02
  -4.4007912e-01  -5.1001848e-01
   3.3207932e-02  -6.5863932e-01
   6.5856265e-01  -1.1085304e+00
   3.2068762e-01  -8.1008633e-01
   4.8232601e-01  -2.7583667e-02
   1.1381661e+00  -8.9337578e-01
  -1.2759975e+00  -6.3782720e-01
   8.2854560e-01  -1.0458322e+00
   1.4806046e-01  -1.0879267e+00
   2.0847102e-01   5.5270621e-02
   4.2054447e-01  -1.3409436e+00
   1.3421672e+00   1.4766692e+00
  -1.0238480e+00  -7.5504792e-01
   9.3392486e-01  -1.1843737e+00
  -8.2949477e-01  -9.5841103e-01
  -5.4337027e-01  -1.4052530e+00
   8.2625436e-01  -2.0644172e+00
  -1.5463109e+00  -5.2126785e-01
   1.3122494e-01  -7.8465523e-01
   1.4087433e+00  -1.4050251e-01
   5.4305065e-01  -2.4567879e+00
   3.3495410e-01  -2.5659827e+00
  -9.4308379e-02   8.3882082e-02
  -7.5638199e-01  -7.1934437e-02
  -4.9677133e-01  -2.2653942e+00
  -3.6920664e-01  -2.5444840e+00
   6.2506216e-01  -3.2447391e+00
  -7.4637145e-02  -2.5422879e+00
   4.5544310e-01  -2.5443693e+00
   8.3369080e-01  -2.2382577e+00
  -3.5801878e-01  -9.1076379e-01
