# Supplementary material for: Multiplexed imaging of nucleome architectures in single cells of mammalian tissue
Source: Nat Commun. 2020 Jun 9;11:2907. doi: 10.1038/s41467-020-16732-5 (PMC7283333; doi:10.1038/s41467-020-16732-5)
Supplement: Supplementary file 11 — Source Data [file 41467_2020_16732_MOESM11_ESM.zip › Source Data/FigS4ii_Other.txt]

   9.3333040e-01  -2.8404260e+00
   7.0939266e-01  -3.1650877e+00
   8.7747185e-01  -1.2472635e+00
   5.1561744e-01   2.4091722e-02
   1.3120322e-01  -4.5002049e-01
   3.1873308e-01  -9.7309808e-01
  -4.4366082e-02  -1.2112428e+00
  -1.6822752e-02  -3.1091917e-01
  -5.6722763e-01   2.4733312e-01
  -5.5352267e-02  -5.5527072e-01
  -5.6101117e-02   2.3373439e-01
  -3.4648676e-01  -5.0136297e-01
  -1.5811794e-01  -9.7309310e-01
  -7.5559313e-01  -1.9034329e-02
   4.2981810e-01  -1.0129089e+00
  -4.1200959e-01  -5.1969093e-01
  -5.7004157e-01  -3.3291200e-01
  -6.6965874e-01  -9.5040452e-01
  -3.0799182e-01  -1.3042114e+00
  -5.8879511e-01  -1.4474266e+00
   6.6189611e-02  -9.4626063e-01
   4.7196021e-01  -6.8668032e-01
   4.9870370e-01  -5.8622155e-01
  -1.2095137e-02  -6.0175457e-01
   2.4727396e-01  -7.9906387e-01
  -6.3903458e-01  -8.4725147e-01
   2.3956243e-01  -1.1236125e+00
   1.7738196e-01  -9.2024381e-01
   2.5747592e-01  -9.6597947e-01
   5.8548447e-01  -5.8988201e-01
   9.3425267e-01  -5.7574555e-01
   1.1279475e+00  -7.5789316e-01
   8.6658936e-01  -2.4285143e-01
   7.8971919e-01  -3.0201002e-01
   3.0731254e-01  -5.3764561e-02
   4.5849609e-01   5.1415318e-02
   1.6969623e-01   8.7795946e-02
   5.9931204e-02   1.2218097e-01
  -2.1200376e-01   1.4851212e-01
   8.3665195e-02   1.9753791e-01
  -1.3265559e+00   1.3506940e-01
  -3.9171998e-02   9.2252249e-01
  -4.0879496e-01   1.7277412e-01
  -2.5077330e-01   3.2007115e-01
  -4.2766840e-01   5.5628008e-02
  -5.7403675e-01   3.2400923e-01
  -1.9146317e-01  -4.8600045e-02
  -1.6532653e+00   4.9964572e-01
   6.0031160e-01   1.4255383e-02
  -2.3816355e-01   6.7221122e-01
  -1.3359293e+00   4.2473962e-01
  -1.0011597e-02  -1.8052392e+00
   1.2017442e-01  -5.9920970e-01
   1.8055936e-01  -1.9788173e-01
   4.6148707e-01  -1.2115428e-01
  -5.6304149e-01   8.1102069e-01
   6.9239765e-01  -5.7672401e-01
  -4.5042163e-01  -7.3342125e-02
  -2.6824737e-01  -4.7400558e-01
   8.4384105e-01  -6.9846438e-01
   6.1798357e-01  -1.4162393e+00
   8.7593344e-01  -7.5298999e-01
  -5.0479801e-01   1.6958409e-01
  -5.6397798e-01  -1.1028506e+00
   2.5520059e-02  -9.3928012e-01
  -9.1760785e-01  -1.5623010e-02
  -9.5539670e-01  -8.4281868e-01
  -7.9245374e-01  -1.0886303e+00
  -1.4444423e+00  -8.7502227e-01
   1.0531148e+00  -4.9260184e-01
   4.4320802e-01  -1.3178481e+00
   5.5510892e-01  -8.4497194e-01
  -8.1819607e-02  -5.3768691e-01
   7.7646054e-01  -7.8303855e-01
  -9.3570635e-02  -8.8760959e-01
   6.0169747e-02   1.1353671e-01
   2.1019024e-01  -1.5413716e+00
   9.9740859e-01  -5.0725064e-01
   6.8238993e-01  -3.7609294e-01
   9.2309477e-01  -4.5590760e-01
   3.9946660e-01  -7.8342019e-01
   2.0271376e-01   9.5059456e-04
  -7.0344169e-02   4.2159871e-01
   3.3742804e-01   3.8444368e-01
   5.2008366e-01   3.1470215e-01
   2.7859915e-01  -4.3900718e-01
   5.7214769e-01  -4.6691463e-01
  -8.5683704e-01  -3.2208770e-01
  -1.2944331e+00   1.1735255e-01
  -6.7359722e-01  -1.6522257e+00
  -7.8739630e-01  -1.3561482e+00
  -2.7241922e-01  -1.4162790e+00
   3.3858998e-02  -1.3134198e+00
  -7.9083044e-01  -1.3835381e+00
   1.0921674e-01  -6.6065714e-01
   5.6261308e-02   3.8419407e-01
   5.4797606e-02   1.1182368e-01
  -9.7081927e-02  -2.2491044e-01
   2.0955844e-02  -1.9789351e-01
  -6.1584320e-01  -7.6708467e-01
   1.0011702e+00  -1.5129115e+00
   3.9908725e-01  -1.2141294e+00
   3.3846599e-01  -8.8612747e-01
   4.3537688e-01   9.7747013e-02
   4.7640283e-01  -2.2336217e-01
   5.0538039e-01  -2.6279610e-01
   5.2369226e-01  -1.1199662e-01
   8.2700415e-01   2.2857071e-01
   2.2684709e-01  -5.0351901e-01
   2.0222150e-01  -3.7764125e-01
   2.5155505e-01   1.9127542e-01
   5.2339142e-01  -7.8216123e-01
   4.1346359e-01  -6.6316827e-01
  -5.5259777e-01  -2.2188924e-01
  -1.1102711e+00   9.9099864e-02
   1.2674219e+00  -1.1723669e+00
  -1.0659414e+00  -9.3056196e-01
  -1.2540465e+00  -1.2577248e+00
  -7.9154368e-01  -1.6290352e+00
  -8.3656227e-01  -1.1414082e+00
  -6.6993183e-01  -7.1445602e-01
  -1.3877900e+00  -6.7071385e-01
  -3.6716133e-01  -1.4814287e+00
   1.2093527e-01  -1.6010448e+00
   2.5887485e-02  -9.2686761e-01
   4.9754263e-01  -1.1584055e-01
  -2.5466846e-01  -1.5576985e+00
   1.0335185e+00  -1.0628595e+00
   1.2682714e+00  -5.2664732e-01
  -7.2957818e-01   1.2390539e+00
  -4.7783633e-01   1.4217228e+00
   6.3551299e-02   8.5632029e-01
   6.5276978e-01  -1.1152278e+00
   3.7572907e-01  -5.2518227e-01
   7.8555540e-01  -2.5618202e+00
  -7.5021580e-01  -3.8034907e-01
  -1.1680226e+00   5.9452715e-02
  -1.5673522e+00  -8.3765803e-02
  -1.9322754e+00  -2.0158903e-01
   1.2060417e+00  -1.6311615e+00
  -1.7620968e+00   2.0540863e-01
  -1.3995940e+00   2.5314303e-01
   6.1542422e-01  -1.6577888e+00
   1.1582405e+00  -1.9057681e+00
   1.2419613e+00  -2.6475399e+00
   1.6405766e+00  -2.7295438e+00
   5.7259873e-01  -6.0669766e-01
   1.7428996e-01  -7.4235407e-01
  -6.4008894e-01  -6.3880164e-01
  -9.8164277e-01  -5.7548128e-01
  -1.3319263e+00   1.3747477e-01
  -1.5461111e+00   1.9639518e-01
   1.5372961e-01  -1.4656661e-01
  -4.1978414e-01  -8.4644700e-01
  -3.3096118e-01   6.1288447e-01
   1.0457761e-01  -7.3976067e-01
   1.6867891e+00  -8.2696246e-01
  -7.1449717e-01   6.5480445e-01
  -9.1134765e-01  -2.4670583e-01
  -1.6869226e+00   1.6118152e-01
   5.4300248e-01  -1.0837673e+00
   6.9117803e-01  -9.7497303e-01
   2.1919055e+00  -1.2813006e+00
   2.4452109e+00  -7.4262891e-01
  -9.4424674e-01  -1.7187529e+00
  -7.7745233e-01  -1.6946547e+00
  -1.9936786e-01  -9.3017013e-01
   4.6004059e-01   5.4037870e-01
   6.2459872e-01   6.7322258e-01
   8.1123903e-01   8.3298950e-01
   8.2005458e-01   1.3529245e+00
   7.4579133e-02   7.9590508e-01
   4.3058927e-01   2.6003945e-01
   4.5979843e-01   4.9704335e-01
  -1.7549741e-01  -9.4483633e-01
   2.8695283e-01  -6.5868299e-01
  -2.0635595e-01  -2.2987219e+00
  -1.0531967e+00  -2.5776686e+00
  -7.1273920e-01  -2.2476703e+00
  -1.9258728e-01   6.3658777e-01
   6.1953970e-01   4.4493456e-01
   3.9479996e-01  -2.9318914e-01
   5.0818909e-01  -8.4008940e-01
   2.4999265e-01  -2.2164038e+00
   3.4269722e-01   2.0935371e-01
  -2.4237146e-01  -2.4264066e-01
  -2.6134562e-01  -2.4507233e+00
  -3.2474816e-01  -6.6130884e-01
  -3.9309001e-01  -2.9252156e-01
  -6.0007247e-01   2.4129208e-01
  -9.6723110e-01  -1.1593710e+00
  -1.5999523e+00  -2.2517895e+00
  -1.1827444e+00  -6.5079949e-01
  -4.5624239e-01  -1.8580395e-01
  -2.2851597e-01  -1.3385955e-01
  -2.1783706e-01   1.4009955e-01
  -4.6501491e-01   8.4755012e-01
  -8.3209875e-01   1.5550767e+00
  -1.6854955e+00  -2.4287677e-01
  -1.5324728e+00  -3.6235771e-01
   1.0419143e+00  -1.4360913e+00
   1.5965952e+00  -1.7417088e+00
   2.7367834e-01  -1.8953204e-01
   1.0475417e-01   1.3006861e+00
  -4.8005548e-01  -6.9982900e-01
   1.1112083e+00  -1.3267429e+00
   1.8894727e-01  -3.0955130e+00
   5.0338376e-01  -2.8602391e+00
   1.3795939e+00  -3.6775026e-01
   5.3698489e-01  -1.1697677e+00
   1.2565541e+00  -4.2047955e+00
   1.6540465e+00  -4.9236866e+00
   7.9769000e-02  -3.7366193e-01
  -8.5140811e-02  -4.5168189e-01
  -4.1316342e-01  -1.2866262e+00
  -3.0986812e-01  -1.1511001e+00
   2.2428386e-01  -1.6317845e+00
  -2.2600467e-01   3.7976241e-01
  -4.9042269e-01   3.4252122e-01
   3.7536334e-01   1.2365340e+00
  -1.3259536e-01   3.5420551e-01
   5.4613943e-02  -4.8098265e-01
  -1.9102090e-01  -1.0683242e+00
   4.9680523e-03  -7.6308953e-01
  -1.0951993e-02  -1.0857652e+00
   2.9408706e-01   6.2119392e-01
  -1.2126141e-01  -1.6405470e+00
   3.6072287e-01  -1.0614253e+00
   6.0762170e-03   4.1759368e-01
   2.5813865e-01   5.5412716e-01
  -2.5563055e-02  -1.8540555e+00
  -3.0664075e-01  -1.4228572e+00
   9.9620367e-02  -9.6332112e-01
   2.0868468e-01  -8.8287762e-01
   3.4630513e-01  -9.1355729e-01
   1.2196177e+00   2.6373945e+00
   1.6231310e+00   2.6063995e+00
   1.7298247e+00   1.9129767e+00
   7.3890942e-01   1.7153630e+00
   9.8022076e-01   1.7939685e+00
   1.0993245e+00   1.9426358e+00
   7.9295580e-01   1.8703098e+00
   8.4732627e-01   8.3722371e-01
   2.8939215e-01   9.9178824e-01
  -3.1573082e-01   7.2883222e-01
  -1.6907117e-01  -1.0127964e-01
   9.5705792e-02  -1.4983874e+00
  -3.4935580e-01  -1.6595037e+00
  -2.3698822e-01  -1.6265732e+00
  -7.1897022e-01  -2.4602845e-01
  -1.1245514e+00  -2.2462963e+00
  -2.6000100e-01  -1.0067774e+00
  -3.3840896e-01  -1.1658875e+00
  -7.5356611e-01  -4.3440519e-01
  -4.5569406e-01  -7.9908578e-01
  -4.3483016e-01  -2.0305869e+00
  -5.1528484e-01  -2.0563889e+00
  -1.1879828e+00  -7.4398446e-02
  -2.0227122e-01  -2.7552625e+00
  -1.1814823e+00  -2.3290971e+00
  -1.1722189e+00  -7.1604578e-01
   6.2014750e-01  -3.3188129e-01
   3.6187845e-01   2.9612152e-01
  -3.3452771e-02  -1.6476260e+00
   4.5939725e-01  -9.5622958e-01
   4.8118744e-01  -6.8841157e-01
  -3.4504851e-01  -2.3925813e+00
   7.6090617e-02   8.8192018e-01
  -3.0290835e-02  -3.9710038e-01
   3.5377939e-01  -6.6403102e-01
   2.2747391e-01  -1.2062827e+00
  -4.0148046e-01  -3.8502084e-01
  -9.4839664e-02  -4.2376629e-01
   4.8561568e-01   2.7011020e-01
  -6.9233774e-01  -1.8279068e+00
  -1.1967454e+00  -2.2600705e+00
  -5.4398048e-01  -2.9249247e+00
  -3.1438200e-01  -2.5111851e+00
  -6.4794272e-02  -2.6343846e+00
   3.4345375e-01   3.3576267e-01
   7.0120759e-01  -4.0159368e-03
  -2.3725088e-01  -2.9895598e+00
   3.8309990e-01  -1.9878226e-01
  -4.2649841e-01  -3.0053495e+00
  -1.1223008e-01  -3.5598915e-01
  -5.4778696e-01  -3.4642049e-01
  -9.3175802e-01  -6.9442896e-01
  -1.3710407e+00   1.4354213e-01
  -1.5109075e+00   3.5666143e-02
   3.3071329e-02  -3.1023821e-02
  -4.1036985e-01  -9.3935836e-01
  -2.4578478e-01   3.9573745e-01
   2.0931699e-01  -8.6227858e-02
   1.9394405e+00  -1.3498006e+00
  -7.8227697e-01   6.4486013e-01
  -7.7937226e-01  -5.1394533e-01
  -1.0943784e+00  -5.0226536e-01
  -1.5208343e+00  -1.8837813e-01
   5.9105571e-01  -1.1655932e+00
   9.5071527e-01  -1.3586491e+00
   2.4362783e+00  -1.6349235e+00
   3.0346315e+00  -1.7850093e+00
  -9.1286962e-03  -6.6242867e-01
  -2.1982455e-01  -7.3139553e-01
   3.2265646e-01   1.4355101e-01
  -2.3810130e-01   9.4095943e-03
   4.0282984e-01   1.0734092e-01
  -2.0917115e-01   1.8876706e-01
  -3.9500313e-01   1.1197762e-01
   5.5348542e-01   8.2362489e-01
  -6.9346214e-02   6.9152855e-02
  -2.8240594e-02  -7.3001160e-01
   8.0797018e-01   1.0415833e+00
  -2.3007423e-01  -1.0795921e+00
  -3.3039369e-01  -1.3974637e+00
   3.0531071e-01   1.2452425e-01
  -4.9568394e-01  -1.8379368e+00
   3.5736424e-02  -1.4101710e+00
   7.2059309e-02   8.9657204e-02
   2.8273265e-01   9.6113065e-02
  -4.5540244e-01  -2.0702920e+00
  -6.8417335e-01  -1.6460739e+00
   5.8176229e-01   5.0368039e-01
  -2.4548444e-01  -3.6499241e-01
   6.8610793e-01  -6.9382863e-01
  -2.4904476e-02  -9.9990577e-01
   6.8902517e-02  -1.7423261e+00
   1.5609067e-03  -2.0774392e-01
   5.9728272e-03   4.5122292e-02
  -2.0846762e-02   5.4014592e-01
   1.0253801e+00  -2.9361997e-01
   7.1728779e-01  -3.2202618e-02
  -1.6132950e+00   7.8845526e-01
  -2.7791904e-01   5.3379185e-01
   2.5888735e-01   1.4534675e-01
  -1.9507394e-01  -1.7513222e-01
  -3.1877688e-01  -2.7836432e-01
  -2.8068261e-01  -1.9609431e+00
   1.9182282e-01  -3.0737732e+00
  -4.7258674e-01  -1.5213205e+00
   7.2628302e-01  -2.4814356e+00
   7.4295710e-01  -3.2243771e+00
  -9.7559242e-01  -1.0939991e+00
  -1.1439999e+00   2.9881433e-01
  -3.3590303e-01  -1.3525121e+00
   7.9266255e-02  -8.1370622e-01
   5.1674873e-01   1.7818410e-01
   8.7757548e-01   7.7051154e-01
   7.9536024e-01   2.4552108e-02
   7.5976288e-01  -9.1465717e-01
  -1.0129193e+00  -2.8819293e+00
  -1.3388987e+00  -2.2794730e+00
  -1.3162922e+00  -2.1549837e+00
  -1.0546633e-01   3.6573115e-01
  -1.6361249e-01   1.0606525e+00
  -2.6463596e-01  -1.1368677e+00
   2.7457113e-01  -2.1571145e+00
  -6.5811138e-01  -1.3076589e+00
   3.5266849e-01  -1.1876013e+00
   7.3468262e-01  -1.6047505e-01
   4.3285314e-01  -3.9193200e-01
   1.6901383e-01  -5.5355032e-01
   5.5972738e-01  -4.1121458e-01
  -3.6340774e-02  -2.5452774e-01
   1.6086104e-01  -4.8972409e-01
   1.8035285e-01  -1.4306605e+00
   4.8273600e-01  -1.5953088e+00
   1.4508287e-01   9.6365020e-01
  -1.3161630e+00  -8.5873086e-02
  -6.6559209e-01   1.6527701e-01
  -2.6544003e-01  -1.0664943e-01
  -2.6061464e-01  -3.1947803e-02
  -1.4939612e-01  -3.2901492e-01
  -6.7790608e-02  -7.6142396e-01
   4.1668041e-01   1.1234764e+00
  -8.2697894e-01   3.7982515e-01
  -1.3618153e-02  -1.0285160e+00
  -4.1163685e-01  -9.4054576e-01
  -1.4403159e+00   2.5474133e-01
   3.8081043e-01  -5.7442205e-02
   5.5523365e-01  -1.5952330e+00
   3.9933867e-01  -1.0360805e+00
  -4.3315183e-01   6.7806288e-02
   1.6913343e+00  -8.8902884e-01
   1.4753084e+00  -9.1767768e-01
   1.0253666e+00  -1.2998325e+00
  -8.9978548e-01   6.3246634e-01
   4.5608071e-01  -1.7727425e+00
  -3.2925871e-01  -7.1221440e-01
   5.3450625e-01  -1.6276010e+00
   6.9724351e-01  -3.1748942e-01
   3.8395837e-01  -2.0272291e-01
   1.8778930e-01  -2.5152742e-01
   4.0444398e-01  -8.9987081e-01
  -8.9027949e-02  -1.5262209e+00
   9.5866058e-01  -4.0213935e-01
  -9.5347873e-01  -1.6088195e+00
  -8.2231749e-02   4.1180926e-01
   1.5518918e+00  -1.2290108e+00
  -5.2321486e-01  -6.3573617e-01
   6.0371001e-01   1.4608219e+00
   7.0913078e-02   4.7309773e-01
   1.4070316e+00  -3.8554600e-01
   9.3108013e-01  -2.0543887e-01
   7.8571526e-01  -1.7820313e-01
  -1.0727546e+00  -2.3131278e+00
  -5.6488513e-01  -2.6136360e+00
  -6.7740123e-01  -2.9178804e+00
  -5.9590170e-01  -2.8614953e+00
  -7.1799387e-01  -3.1463922e+00
  -8.6948689e-01  -2.4115196e+00
  -2.7480082e-01  -9.1429650e-01
  -6.0924238e-01  -7.2521631e-01
  -6.5011157e-01  -2.9351259e+00
  -3.0190618e-01  -2.7534006e-01
   1.7895703e-01  -5.0356848e-01
   2.8973106e-01  -1.2697412e-01
   6.8182859e-01  -1.0350970e-01
  -7.7250498e-02   8.9361007e-01
   6.9259044e-01  -6.2197852e-01
  -2.8801534e-01   6.0040794e-03
  -1.8502259e-01  -4.4430293e-01
   3.1444358e-01   2.8567507e-01
   6.3930227e-01  -1.4894280e+00
   9.2654791e-01  -8.4693270e-01
  -3.4310949e-01   2.9907602e-01
  -5.5604608e-01  -1.0504204e+00
   4.6840507e-02  -9.1383199e-01
  -7.7170109e-01   8.5484866e-02
  -9.1606203e-01  -7.0244793e-01
  -7.3935534e-01  -9.9394545e-01
  -1.2383786e+00  -6.9831493e-01
  -3.9822385e-01  -1.5635742e-01
   4.1340858e-01  -1.3309882e+00
   5.8184926e-01  -8.4275669e-01
  -1.0604133e-02  -4.7967020e-01
   8.1664016e-01  -9.5567873e-01
  -5.8370348e-02  -9.7573680e-01
  -4.3385900e-01  -5.7181472e-01
  -3.8878370e-01  -9.4241861e-01
  -9.3775578e-02  -9.7333800e-01
   4.9963698e-01  -2.0634165e-01
  -6.4302846e-01  -2.2853964e-02
  -5.2474761e-01  -1.3228860e-02
  -3.4119666e-01   4.0977900e-02
   2.1805156e+00   2.4852420e-01
   1.8266263e-01   3.9333806e-01
   6.2136943e-01   2.6125881e-01
   2.1981830e-01  -3.7942368e-01
   3.0992890e-01  -1.6408211e-01
   2.4538016e-01  -6.4474835e-01
  -1.3691456e-01  -1.1771357e+00
  -1.0240699e-03  -1.1381367e+00
  -5.7618206e-01  -7.7004985e-01
   2.4812677e-01  -1.1147924e+00
   2.1441063e-01  -1.2264818e+00
   5.7841542e-01  -9.7221809e-01
   6.7487287e-01  -1.0610047e+00
   2.5538540e-01  -5.1212985e-01
  -4.1879021e-01  -1.0853186e+00
  -6.0843130e-01  -1.2462387e+00
  -4.5934149e-01  -1.2514919e+00
  -7.7321277e-01  -1.4657313e+00
  -8.3123560e-01  -7.0891734e-01
  -4.1257951e-01  -7.7022917e-01
  -5.2471273e-01  -1.5273531e+00
  -7.4417542e-02  -5.7322235e-01
  -1.6624257e-01  -1.4503042e+00
  -3.1124728e-01  -1.5837436e+00
  -2.8182250e-01  -7.4803640e-01
  -2.1108393e-01  -4.4674240e-01
  -3.9643765e-01  -1.8904753e+00
   2.9011873e-01   1.3527107e+00
   7.4095482e-01   9.8207890e-01
  -5.5333467e-01  -3.6808958e-01
   2.1943346e-01   1.0577134e+00
   5.0123552e-01   1.0286556e+00
   9.1214313e-01   1.9866495e+00
  -2.5048754e-01  -3.0190215e-01
  -9.0019664e-01  -5.3797311e-01
  -5.4583508e-01  -9.7603022e-01
  -3.4996665e-01  -4.8241637e-01
  -1.0604674e-01  -6.4736050e-01
   1.1195690e+00   1.6020757e+00
   1.3569921e+00   1.3312450e+00
  -2.2781491e-01  -1.1038592e+00
   8.9435041e-01   1.3441386e+00
  -5.4009272e-01  -9.3042610e-01
   2.9212855e-01   1.3707810e+00
  -4.7460712e-01  -1.7700778e+00
  -1.1329400e+00  -3.9006691e-01
  -7.0934740e-01  -5.6943524e-01
   1.5412356e-01  -3.9926086e-01
  -1.8431085e-03  -2.9531995e-01
   2.3051525e-01  -8.4487225e-01
   1.5839265e-01  -5.5221428e-01
   8.3278101e-01   7.5179944e-01
  -3.0167622e-01  -6.3550436e-01
  -6.6086073e-01  -1.4235754e-01
  -1.0638994e+00  -1.0355251e-01
   8.3701562e-01  -1.6792739e-02
   5.9173156e-01   3.6950241e-02
   3.9087183e-01   1.9411545e-01
  -2.9525858e-02  -5.5806868e-01
  -2.6695295e-01  -7.5609255e-02
  -1.1975079e-01  -6.9410830e-01
   1.3156763e-01  -3.5794415e-01
   1.0090188e+00   2.0193169e-01
   7.8269591e-01   1.7307958e-01
   3.8946112e-01  -2.6995155e-01
  -1.3430293e-01  -7.9044826e-01
  -1.0160475e+00   1.4592532e-01
  -7.1028066e-02  -6.4011870e-01
  -3.8008670e-01  -1.9034327e+00
  -5.1721818e-01  -2.5692507e+00
  -6.1377694e-01  -2.3771890e+00
  -5.3257446e-01  -1.4809467e+00
  -4.7319875e-01   5.3076148e-01
   3.7278429e-02   5.5360500e-01
   1.3772881e-01  -3.6589030e-01
   5.2151860e-02  -2.5379370e+00
   1.1776106e-01  -2.1040788e+00
   5.2641144e-01  -2.2049276e+00
   9.6211757e-01  -2.5271002e+00
   9.3403682e-01  -2.2180671e+00
   6.7836150e-01  -9.0616749e-01
   2.3444169e-01   1.2111707e+00
  -6.9102982e-02  -4.2594310e-01
  -3.7895915e-01  -8.7954979e-01
  -7.1537201e-01  -5.4427753e-01
   1.3516733e-01  -6.5497635e-01
   5.9346476e-01  -1.3279830e+00
   1.3378681e-01  -1.6647535e+00
  -2.6160513e-01  -1.7235815e+00
  -6.3224475e-01  -1.4977618e+00
  -6.1016544e-01  -1.5790349e+00
   6.4159642e-01  -1.3508871e+00
  -3.7926942e-01  -1.3248158e+00
   8.9241258e-02  -1.2692268e+00
   3.5096865e-01  -2.4677030e+00
   1.5753797e-01  -2.5120720e+00
  -1.2419490e-01  -1.1606221e+00
   2.8507306e-02  -2.7760286e+00
   2.0790635e-01   7.6941981e-01
   6.2792479e-01   5.0941019e-01
  -7.7132064e-01  -7.9016875e-01
  -1.2861790e-01   8.1088378e-01
   1.9343520e-01   7.5407706e-01
   7.8135661e-01   1.4448914e+00
  -3.8181606e-01  -6.1079315e-01
  -9.6287943e-01  -1.0469833e+00
  -3.3699423e-01  -1.7210792e+00
  -9.9957098e-02  -1.3092333e+00
   1.8711489e-01  -1.4125625e+00
   6.5685943e-01   1.4965280e+00
   1.0024396e+00   1.1495452e+00
  -3.0553597e-02  -1.7962578e+00
  -2.4309861e-01  -2.3372942e+00
  -2.1958689e-01  -1.8021417e+00
  -5.9511258e-01  -8.5486344e-01
  -9.8906789e-03  -2.7658886e+00
  -8.0169986e-02   6.3837119e-01
  -5.8936494e-01  -1.0475063e+00
  -3.8328998e-01  -4.2530455e-01
   5.9129249e-01  -8.7916708e-01
  -1.0199197e+00   7.0025329e-02
  -1.2979247e+00   1.8428639e-01
  -1.6810495e+00   1.9593539e-01
   5.1544306e-03   9.4090346e-01
  -7.6427314e-01  -3.2139476e-01
  -6.6481844e-01   8.2994162e-01
  -4.2791237e-02  -1.2075156e+00
  -9.5572614e-01   6.9702511e-01
  -1.2300622e-01  -3.0463239e-01
   2.8093880e-01  -1.0497659e+00
   4.4930460e-02  -6.9835933e-01
   9.2861448e-01  -1.1718054e+00
   9.5746434e-01  -9.4530300e-01
   1.9623012e+00  -1.1340048e+00
   1.1862055e+00  -7.5551976e-01
   1.6454323e+00  -1.3458095e+00
  -3.5876588e-02   9.8403659e-02
   3.3377668e-01  -1.5245879e+00
   9.4499821e-01  -4.2075380e-01
   6.4885283e-01  -2.9598442e-01
   9.0995346e-01  -2.8779721e-01
   4.2846656e-01  -7.4005334e-01
   1.1913955e-01   4.3302825e-02
  -2.1904893e-01   3.3568573e-01
   2.0670557e-01   4.0476380e-01
   4.3238308e-01   3.7470450e-01
   2.6572500e-01  -4.1820252e-01
   5.5858814e-01  -4.0309460e-01
  -8.7429182e-01  -4.6637204e-01
  -1.3696182e+00  -9.7259567e-02
  -5.0588276e-01  -1.7550577e+00
  -6.5963769e-01  -1.4788543e+00
  -5.6680694e-02  -1.4929029e+00
   1.8828714e-01  -1.2650359e+00
  -6.5723341e-01  -1.5068857e+00
   1.1937120e-01  -6.7863775e-01
  -7.0932455e-02   3.6383341e-01
   1.9442758e-02   1.8596910e-01
  -1.3581919e-01  -2.6078553e-01
  -2.3397894e-02  -2.1691245e-01
  -5.6727058e-01  -9.2347829e-01
  -6.1126015e-01  -9.9465954e-01
   3.4089608e-01  -1.3899343e-01
  -2.3824865e-01  -1.8118808e-01
  -2.3961170e-01  -5.7663925e-02
   2.9686328e-01  -1.1920549e+00
   6.7637604e-01  -1.7930516e+00
  -3.3375522e-01  -1.4493206e+00
   1.0258873e+00  -1.2624990e+00
  -5.5724646e-01   1.4374822e+00
  -4.5005551e-01   6.8487304e-01
   9.0154998e-02   1.5588778e-02
   2.8818856e-01  -1.7847238e+00
   1.8331327e-01  -5.0657981e-01
   1.8583818e-01  -1.0985514e-01
   4.6065012e-01  -1.7170910e-02
  -4.7222101e-01   7.6882234e-01
   7.0690172e-01  -4.7204641e-01
  -4.4184417e-01  -1.2529674e-01
  -1.9286046e-01  -5.1976848e-01
   3.5621733e-02   3.1700174e-01
   8.8553607e-01  -1.3019883e+00
   9.8804191e-01  -6.0917344e-01
  -5.4150438e-01   1.3451818e-01
  -3.8596674e-01  -1.2001794e+00
   1.6094444e-01  -9.1647038e-01
  -9.0256512e-01  -1.6741680e-01
  -8.2169277e-01  -9.7324839e-01
  -6.1737205e-01  -1.2104386e+00
  -1.2930261e+00  -1.1001628e+00
  -4.7333615e-01  -2.8503844e-01
   6.2849097e-01  -1.2213745e+00
   6.6006850e-01  -7.1331012e-01
  -1.0977927e-02  -5.1933111e-01
   9.0418144e-01  -7.2088159e-01
   6.5590005e-02  -9.7224552e-01
  -6.8990161e-01  -6.6095217e-01
  -6.5872406e-01  -8.5493961e-01
  -8.8883133e-01  -2.7307342e-02
  -7.3901553e-01   2.0814662e-01
  -7.7125606e-01   6.4395836e-02
  -6.1895887e-01   8.6829237e-02
  -6.2054763e-01  -6.1840777e-02
   1.9207217e+00   2.9844261e-02
  -3.7272211e-04   2.5021930e-01
  -4.4834068e-01  -1.3114106e-01
  -7.6962704e-02  -8.1463455e-01
   1.2719687e-02  -9.7292008e-01
  -3.7879379e-01  -8.8870407e-01
  -5.2376936e-01  -9.6613596e-01
  -4.2724194e-03  -1.2026961e+00
   8.8971874e-02  -1.7604937e+00
   9.9081030e-01  -1.2331257e+00
   6.6378101e-01  -8.0277223e-01
   7.0321833e-01  -9.1337037e-01
  -9.1887255e-02  -1.4721642e+00
   5.0518235e-01  -1.3290530e+00
   2.7196224e-01  -8.0805205e-01
   5.9075741e-01  -8.6668036e-01
   8.7116977e-01  -7.8532489e-01
  -1.0766066e-01  -9.2241325e-01
  -1.3100401e-01   6.1973464e-01
   1.0111776e-01  -2.5776848e-01
  -3.2030769e-02   2.7067582e-01
   1.3628750e-01  -3.7892931e-01
  -1.5091090e-01   2.0415992e-01
  -1.7824430e-01   3.9369869e-01
  -4.6274656e-01  -6.5680284e-01
   1.6050692e-02   9.7510395e-02
   7.2348674e-01   2.1783478e-01
  -5.9824098e-01  -8.8047354e-01
  -4.4355092e-01  -7.6082879e-01
  -4.2946763e-01  -9.7040903e-03
   3.1507794e-01  -1.9860989e-01
  -3.4039955e-01  -6.7343584e-01
   1.4421396e+00   5.2599373e-01
   1.9218377e-02  -9.2623359e-03
   2.3632353e-01  -8.9274174e-02
  -1.9740014e-01  -7.5939009e-01
  -2.5706353e-02  -4.7518287e-01
   8.3855610e-01   1.2296738e+00
   1.2052017e+00   1.2712626e+00
   1.3248234e+00   3.8199034e-01
   3.0788834e-01   5.2489720e-01
   1.0635940e+00   2.5110027e-01
   5.9735603e-01   1.4798423e-01
  -1.3186880e+00   3.9163795e-01
  -4.0136715e-01  -5.1581956e-01
  -5.4668735e-01  -4.0503665e-01
   3.4768905e-01  -4.5386335e-01
  -3.5496565e-01   5.1211247e-01
  -1.0144202e+00  -9.7302510e-01
  -3.6122361e-01  -5.7651717e-01
   1.3736084e+00  -1.7201846e+00
  -1.3441963e+00  -3.4383161e-01
  -7.3077328e-01  -9.9768231e-02
  -7.6625901e-01  -1.2619907e-01
  -1.0345943e+00   3.3174196e-01
  -1.3326861e+00  -1.9469152e-01
   2.1471440e+00  -1.7762485e+00
   1.3298280e-02  -2.0947087e+00
   2.7487560e-01  -2.5024901e+00
   1.7006770e-01  -2.0035515e+00
  -6.8247162e-01  -9.4228858e-01
  -1.6435789e-01   2.1331132e-01
   4.0040475e-02   1.4597761e-01
  -5.6363179e-02  -3.5102260e-02
   1.7959730e-01  -6.9810074e-01
   2.2053527e-02  -2.0715663e+00
   4.6764414e-01  -9.7571219e-01
  -3.1487045e-02   3.4525161e-01
  -8.5943098e-01  -1.4193183e+00
  -4.3769958e-01  -7.1286485e-01
  -1.1154186e+00  -1.3791745e+00
   8.4320101e-01  -8.0041733e-01
   6.4934812e-01  -5.5903316e-01
  -3.3122109e-01  -2.3940384e+00
   5.5071205e-01  -2.1617511e+00
  -1.1530732e-01  -2.5041770e+00
   2.1432857e-01  -2.9704093e+00
  -2.9637208e-01  -1.8219740e+00
  -2.4007405e-01  -2.1542007e+00
   2.7890088e-01  -1.8794499e+00
   2.9442101e-01  -1.5303525e+00
   1.7529721e-01  -2.4071783e-01
   1.5641749e-01  -1.0973507e+00
  -2.5129211e-01  -1.8062574e+00
  -2.5653993e-02  -1.7127658e+00
   2.1577956e-01  -2.3710757e+00
   3.1496808e-01  -2.0893952e+00
   3.1300785e-01  -1.9311671e+00
   2.3388555e-01  -1.8736719e+00
   8.4643341e-02  -6.1884260e-01
  -3.3646896e-01  -4.5850248e-01
  -1.5517472e-02  -1.0852821e+00
  -9.3588662e-02  -4.1310818e-01
  -1.8816295e-03  -3.1739678e-01
  -1.0630336e-01  -2.3602030e+00
  -9.3114041e-02  -2.7765341e+00
  -2.3846415e-01  -2.6053757e+00
  -3.3215615e-01   4.1956762e-01
  -2.7822391e-01  -1.8517650e-01
  -1.8997479e-01  -2.2540481e-01
  -3.5620211e-01   1.9444377e-01
   1.3321895e-01   1.1873085e-02
   2.6289219e-01   2.6451994e-01
  -2.3812359e-01  -2.1817121e-01
  -1.2279160e+00   7.7979584e-01
   1.8811721e-01   3.9411018e-02
   1.5928048e+00  -8.2654552e-01
   1.6466926e+00  -1.7568629e-01
   1.8512226e+00  -5.8123819e-01
   7.8624293e-01  -3.3539971e-01
   1.4637557e-01  -5.9032491e-02
  -1.4397652e+00  -3.3703277e-01
  -1.1597984e+00  -2.8352638e-01
  -1.4389101e+00   1.1941258e-01
  -1.7968043e+00   2.8444451e-01
  -1.8866117e+00   5.1511485e-01
  -5.8173424e-01   2.5953319e-01
  -4.5147604e-01  -3.1709501e-01
   1.5740068e+00  -9.2417443e-01
   1.1131492e+00  -9.8454223e-01
   1.0954629e+00  -9.1786018e-01
   9.8751093e-01  -1.0088095e+00
  -5.4612527e-02  -2.5471693e-01
   3.9496766e-01   1.9457272e-01
  -4.3587746e-01   1.1140292e-01
  -1.7515418e-01  -2.2975119e-01
   4.4366809e-01  -4.2664297e-01
   4.7455804e-01  -8.4583186e-02
  -4.9959359e-01  -2.1053104e-01
  -8.7215473e-01  -5.9191491e-01
  -1.0781825e-01  -2.7741791e-01
  -1.0441032e+00   1.0186691e+00
  -3.8792646e-02   4.3910470e-01
   3.3246786e-01   4.7261779e-01
   6.7264914e-02  -1.1424149e-01
   1.2617854e+00  -2.3302441e+00
   3.9074857e-01  -2.5305436e+00
  -9.3210834e-01  -9.1490380e-01
  -9.5987383e-01  -1.3251101e+00
   9.9395861e-01  -3.3253956e+00
  -6.9511472e-01  -1.9184080e+00
   7.6433104e-01  -3.5507939e+00
   4.2616499e-01  -3.4515584e+00
   2.6528835e-01  -3.6684641e+00
  -1.9507097e-01  -1.3562391e+00
  -1.5286549e-01  -2.2307559e+00
   3.5142532e-02  -1.8196066e+00
   4.2418741e-01  -9.9601517e-01
   3.3503045e-01  -9.8684095e-01
   2.6163857e-01  -1.2670033e+00
  -2.3255507e-02  -1.0467432e+00
  -1.1811990e-01   1.4543478e+00
  -1.1333249e-01  -1.6789237e+00
  -4.3668247e-01   1.0271015e+00
  -7.0070776e-01   3.9445057e-01
  -6.7557634e-01  -1.7038262e+00
  -7.3318740e-01  -1.5087210e+00
  -9.1446120e-01   4.0337508e-01
   5.9203106e-01  -9.5256073e-01
   1.4022397e+00  -3.8941527e-02
   1.5976772e+00  -4.3140378e-01
  -3.0772423e-01   2.2954111e+00
   5.2328243e-01  -1.1950003e+00
   1.2481201e+00  -9.3414653e-01
   1.6077865e+00  -3.8588413e-01
  -6.6077384e-01   1.1615611e+00
  -5.6273950e-01   1.0812606e+00
  -8.8202552e-01   1.0343757e+00
  -6.8975098e-01   1.1137281e+00
  -8.6086235e-01   9.6477068e-01
  -6.6972819e-01  -7.7670981e-01
  -5.9450019e-01  -1.7495154e+00
  -4.2895570e-01  -1.2787036e+00
  -1.6781496e-01  -1.4917115e+00
  -3.9559378e-01  -1.9082332e+00
  -5.2355866e-01  -1.9722228e+00
  -1.1087902e-01  -1.5453510e+00
  -1.0451241e+00  -4.2513554e-01
  -1.8779913e-01  -5.6699904e-01
  -2.9744783e-01  -8.4762946e-01
   1.7967638e-02  -9.9172619e-02
   1.5180870e-01  -6.5469729e-02
   1.9619454e-01  -5.8331720e-01
   6.6128535e-01   3.2618604e-02
   1.8634224e-01  -1.4155397e+00
  -6.9772943e-02  -1.6050167e+00
  -1.0821099e-01  -2.2406376e+00
  -2.8285757e-01  -2.4896342e+00
  -2.1003501e-01  -2.1588938e+00
  -1.8662765e-01  -2.0487661e+00
   3.1712375e-01  -7.2482916e-01
   1.1096610e+00   1.1998559e+00
   1.0060148e+00   3.0797001e-01
   1.0942744e+00   9.6493573e-01
   5.3823337e-01   1.1277955e+00
   7.4355351e-01   2.4203287e-01
   1.0836444e+00   7.4763387e-02
   1.0962521e+00  -5.8140150e-01
   1.7870873e-01  -6.2254840e-02
   9.5500343e-01  -5.1376080e-01
   3.5265829e-01  -4.0046455e-01
  -1.0409484e+00   7.9018548e-01
  -3.2901129e-01  -3.0377807e-01
  -5.0242344e-01  -1.9221879e-01
   3.9640666e-01  -5.2374929e-01
  -5.9542990e-02   4.0843411e-01
  -9.3994440e-01  -4.1829179e-01
  -5.5301875e-01  -6.2735301e-01
   3.0107905e-01  -2.4701994e+00
  -8.5420694e-01   4.2344086e-01
  -4.3472239e-01   2.8197058e-01
  -3.2948456e-01   3.3414642e-01
  -6.0983564e-01   5.5996076e-01
  -9.2320192e-01  -6.1696365e-01
   1.4690346e+00  -2.5062368e+00
  -1.2750727e+00  -6.6836870e-01
  -2.8743430e-01  -3.9773582e-01
  -1.5673009e-01  -5.6322788e-01
  -4.3223708e-01  -7.6610125e-01
  -1.7618737e-01  -1.0830493e+00
   8.6030378e-01  -2.1946043e-02
  -1.9150974e+00  -1.0378799e+00
   1.9835664e-01   2.3815685e-01
  -1.7351050e+00  -1.0856103e-02
  -1.9927254e+00   4.4691868e-01
   5.5988922e-02  -4.6446800e-01
   2.1973120e-01  -1.0175178e+00
   9.1416365e-01   1.1240442e-01
   5.1017855e-01   4.1567569e-01
   5.8874249e-02  -4.7906576e-01
  -2.3944752e-01  -7.1568062e-01
   4.4150692e-01  -7.9851682e-01
   1.0982497e+00  -5.3321039e-01
   6.4376035e-01  -8.3652262e-01
   7.0752014e-01  -4.0648843e-01
   1.0613575e+00  -4.8219334e-01
   6.6341805e-01  -7.0269594e-01
   7.7662724e-01  -7.4304676e-01
   1.8491191e-01   1.8086242e-01
  -2.9020497e-01   8.8278087e-01
   6.0886812e-01   7.9146934e-02
   8.8506951e-01  -6.0215566e-01
   5.0412083e-01  -3.5750508e-01
   7.4650593e-01  -2.5855957e-01
   6.9069445e-01   1.9012913e-01
  -6.5560829e-01   6.0176495e-01
   7.4372552e-02   1.3015563e-02
   3.3268611e-01  -5.5938919e-01
  -1.4859924e-01  -4.9969569e-01
   1.6903457e-01  -1.0166912e+00
  -1.3937418e-01  -9.3144484e-01
  -2.2106882e-01  -5.6755987e-01
   2.9644886e-02  -3.5105627e-01
  -5.9774273e-01  -3.7113698e-01
  -5.7588582e-01  -7.0704864e-01
  -2.7116535e-01  -1.1735972e+00
  -1.3262595e+00  -3.8306010e-01
   1.9798028e-01  -9.6366438e-01
   2.7184796e-01  -4.7795611e-01
   3.8119397e-01  -9.8547652e-01
   1.2420722e+00  -8.2974321e-01
  -4.6847983e-01  -4.4797471e-01
   1.1715796e-01  -4.6703181e-01
  -9.5558965e-02  -4.8236660e-01
  -3.1831258e-01  -1.6755853e-01
  -9.0447171e-01   2.7840255e-01
   1.1221587e-01  -4.7545431e-01
  -9.9095790e-01   2.2551191e-01
   2.4746436e-01  -6.8898699e-01
  -2.0462986e-01  -3.7815419e-01
   4.6650770e-01  -1.1778288e+00
   4.5883547e-01  -1.5833503e+00
   1.0487027e+00  -1.2250716e+00
   4.4095578e-01  -7.8719373e-01
  -4.1034271e-01  -3.1940776e-01
  -3.7904548e-01  -2.6099741e-01
   2.6251468e-02   1.1848462e+00
  -5.1221956e-01  -3.7640487e-01
  -7.2716708e-01  -3.0869801e-01
  -3.3192923e-01  -6.3619794e-01
  -3.0389525e-01  -5.1026000e-01
  -1.6950138e-01  -1.0576850e+00
  -6.6832900e-01  -5.1141494e-01
   3.8024256e-01   8.0096429e-01
  -3.1503819e-02   8.5155254e-01
   5.7020630e-01   9.7327426e-01
   1.7890102e-01  -4.8082898e-02
   1.9030363e-01  -6.7979940e-01
   1.8438675e-01  -9.7907452e-01
  -3.7527448e-01  -2.0669015e+00
  -4.5694446e-01  -2.1870121e+00
  -2.8088201e-01  -2.6703126e+00
  -6.9105968e-02  -1.4025103e+00
  -2.8287397e-01  -1.2302093e+00
   5.5110590e-01   6.9059817e-01
   3.4232438e-01   2.6711937e-01
   2.4115647e-01   2.1230851e-01
   3.3161258e-01   2.1772418e-01
  -6.4732470e-01  -1.0780614e+00
  -2.3735803e-01   2.7274553e-03
  -4.0564668e-02   6.6597909e-02
  -1.0627869e-01  -1.7148250e-01
   1.7190491e-01  -9.5160526e-01
   8.7760864e-02  -2.1995547e+00
   3.9165671e-01  -1.0554537e+00
  -1.2703491e-01   2.5975391e-01
  -8.1003289e-01  -1.5641944e+00
  -4.3233014e-01  -8.4256550e-01
  -1.0814618e+00  -1.5420976e+00
   7.9157289e-01  -8.0960614e-01
   6.0925554e-01  -5.8783467e-01
  -2.0188301e-01  -2.4962622e+00
   6.3566132e-01  -2.1935844e+00
   1.8266647e-02  -2.5889766e+00
   3.5635342e-01  -2.9806328e+00
  -2.0342063e-01  -1.9242548e+00
  -1.4237149e-01  -2.2483816e+00
   3.4026307e-01  -1.9326729e+00
   3.3628893e-01  -1.5844156e+00
   1.5734653e-01  -3.4231889e-01
   1.3373008e-01  -1.1590479e+00
  -2.0390901e+00  -1.8323994e+00
  -1.5897774e+00  -1.4333228e+00
  -1.2545201e+00  -1.3422426e+00
  -1.7514746e+00  -1.9712862e+00
  -3.0587412e-01  -5.1922272e-01
   8.8417128e-02  -2.3996715e-01
  -6.5818110e-02  -8.0699392e-02
   5.9999415e-01   1.9928394e-01
   6.5770008e-02  -1.4249117e+00
   6.3507049e-02  -8.6850305e-01
   1.1428052e+00   1.8209880e+00
   1.1097679e+00  -4.7939564e-01
   1.1523728e+00   5.9798687e-01
   1.3243867e+00   1.3256087e+00
   1.4595336e+00   1.3050979e+00
   4.0640781e-01   1.3598252e-01
   6.3250606e-02   8.3336881e-01
   4.2955507e-01  -2.0736201e-01
   6.5182374e-01  -8.8255501e-01
   5.1841846e-01  -4.7902152e-01
   4.5045466e-01  -5.6809899e-01
   3.5603923e-01  -1.8748916e-01
   1.4101627e-01   3.3550303e-04
   8.8345973e-02  -4.7451386e-02
  -7.9125517e-02  -7.3467384e-02
  -3.1530713e-02  -6.9708626e-01
  -1.0656486e-01  -3.3511041e-01
  -9.2083166e-02  -9.9186179e-01
  -4.0963063e-01  -8.1898064e-01
  -4.4887461e-01  -8.4033927e-02
  -5.2174210e-01  -4.2067730e-01
  -3.9350191e-01  -9.3298799e-01
  -1.0222583e+00   2.0412956e-01
   3.2580430e-01  -4.6855365e-01
   6.7927420e-01  -9.6626445e-02
   1.8571481e-01  -5.4212813e-01
  -1.5657971e-01  -4.4144612e-01
   4.9772132e-01  -1.6320122e-01
  -1.0396597e+00   1.4632525e+00
   4.0933535e-01   3.7775831e-01
   7.4745329e-01   3.9451107e-01
   6.1714932e-01  -1.1986523e+00
  -4.8920278e-01  -2.0293952e+00
  -1.7627605e-01  -1.7244146e+00
  -1.8784917e-01  -8.4611873e-01
   6.9719277e-03  -8.4232347e-01
  -2.9208426e-01  -8.9071272e-01
  -2.0945405e-01  -1.3644128e+00
  -5.3748123e-01  -1.9631646e+00
  -1.9916011e-01  -2.5915458e+00
   4.1207580e-02  -2.1712162e+00
  -3.0754397e-01  -1.9622005e+00
  -7.1382790e-02  -3.0601969e+00
   1.5604175e-01  -3.2241505e+00
   5.0784587e-01   9.8404981e-02
  -7.6826148e-01  -6.8504627e-01
   4.3319903e-02  -6.6148764e-01
  -1.0174842e+00  -3.5171978e-01
  -7.1512434e-02  -1.3156696e+00
   2.3212083e-01  -1.6684655e-01
   3.1866985e-01  -9.0184681e-02
   6.1830953e-01  -3.7784558e-01
   1.3753357e-01  -2.5768691e-01
   2.6483427e-01  -6.7499514e-01
   4.7403164e-01  -1.0497614e+00
  -7.3940736e-01  -9.3101582e-01
  -4.9655088e-01  -9.1285583e-01
   9.4134593e-02  -3.6645920e-01
   3.5201861e-01  -3.6385593e-02
   3.0848209e-01   4.5241657e-01
   4.3205506e-01   3.8218820e-01
   2.6520036e-02  -2.9385614e-01
  -1.1120920e-03  -5.8587900e-01
   3.4899276e-01   4.3578974e-01
   3.0445286e-01  -1.3087823e+00
   1.5290594e-02  -5.2612060e-01
  -1.0763380e-02  -6.2079631e-01
   5.7822007e-02  -1.6120261e-01
   7.9797490e-02   1.0895264e-01
   2.1033520e-01  -1.5429984e+00
   4.4461758e-01  -9.3471206e-01
   2.3134208e-01  -1.0990784e+00
  -6.1480190e-01  -1.7802021e+00
  -3.8525109e-01  -5.8898417e-01
  -3.8396614e-01  -9.3298201e-01
  -4.4654764e-01  -1.3406312e+00
  -3.6616951e-01  -2.4422202e-01
  -4.0040842e-01  -7.3444489e-01
  -6.1412105e-03  -1.0171198e+00
   1.2414312e-01  -3.5413415e-01
   8.1708188e-02  -5.7339567e-01
  -5.6541987e-01  -2.6034170e+00
  -2.3718816e-01  -3.0435181e+00
  -7.5092537e-01  -1.7108747e+00
  -8.1289262e-01  -2.7738600e+00
   3.9993984e-01  -3.3126588e+00
   2.4682494e-01  -3.5195292e+00
   3.8406411e-01   9.3509508e-01
   1.2806949e+00   7.1079482e-01
   3.8495214e-01  -3.3762938e+00
  -1.2576849e+00   2.0144701e+00
   4.7440604e-01   1.7758321e+00
   1.0535483e-01  -2.5728898e+00
  -2.0072433e-01  -2.5993542e+00
  -9.6094828e-01  -1.2175077e+00
  -4.4074809e-01  -2.3900366e-01
  -2.1795925e-01  -4.0392681e-01
  -3.7583777e-01  -1.9107338e+00
   8.2382024e-01   1.9358831e+00
   1.8306890e+00   7.9901193e-01
   2.3013355e-01   6.6838918e-01
  -1.8782696e-01  -2.5682258e-01
  -1.5272391e-01  -3.2887542e+00
   1.5142090e-01  -1.7067647e+00
   3.9152736e-01  -1.3643310e+00
  -7.6976902e-01   9.3938366e-01
  -9.9908127e-01   8.3886169e-01
   5.1982173e-01  -4.0246893e-01
   6.5855258e-01  -1.0819631e+00
  -4.4210038e-01   6.3523044e-01
  -1.3331255e-01  -6.5837368e-01
  -1.6251461e-01  -6.8222063e-01
  -5.0399443e-01   5.0058345e-02
  -1.5894314e-02  -1.2494095e+00
   4.5028097e-01  -8.1857357e-01
  -9.9497393e-01   2.0831704e-01
  -2.2404110e-01  -6.2900330e-01
   2.3982888e-01  -1.1955816e+00
   8.9693302e-01  -1.4396412e+00
   1.5403878e+00  -1.8784871e+00
  -4.4203448e-01   4.7318876e-02
   4.8646215e-01  -8.1770659e-01
   4.6718171e-01  -9.0353478e-01
   2.2848868e-01  -6.7545898e-01
  -1.3431698e+00   4.8077561e-01
   1.6990751e+00  -1.5613934e+00
  -8.1611854e-02  -1.2696411e+00
   3.4118387e-01  -7.0277071e-01
  -4.8725241e-01  -1.4518740e+00
  -4.6674053e-01  -6.9928046e-01
  -1.2860170e-01  -1.1515407e+00
  -5.4372784e-01  -1.0999491e+00
   8.2877017e-01   2.4574631e-01
  -2.4785680e-01  -4.6281644e-01
   7.7178974e-01  -7.5436193e-01
  -6.7793094e-02  -2.4779195e-01
   3.1828798e-01  -8.6119743e-01
   6.2355184e-02  -8.4091192e-01
   8.4844407e-01  -7.8110326e-01
  -7.4938889e-01  -1.3777371e+00
  -1.7851273e-01  -9.8304834e-01
  -4.2868137e-01  -1.3967139e+00
  -4.4131831e-01  -1.9022361e+00
  -3.1111287e-01  -1.5119889e+00
  -2.7522682e-02  -2.1902602e+00
   4.8646232e-02  -2.3167131e+00
  -7.5843129e-01  -2.6501284e+00
   3.2526450e-01  -6.4838857e-01
   1.1815341e+00  -1.0153467e+00
   8.9102537e-02  -3.4330071e-01
  -1.5601487e-01  -8.3690781e-02
  -2.7578887e-01  -2.9846948e-01
  -1.2193980e-01  -5.2765542e-01
   8.6011915e-02  -7.5188110e-01
  -1.9033743e-01  -8.2211680e-01
   4.5007622e-01  -2.9829966e-01
   1.4630138e-01  -3.2401987e-01
  -1.4634770e-01   2.2233799e-01
   1.1836403e+00  -1.0069943e+00
   6.7970440e-01  -7.9065392e-01
  -2.2865903e-02  -6.8380770e-01
   8.6195608e-01  -1.1298611e+00
   5.5077902e-01  -3.6695067e-01
   3.2750276e-01  -9.5611800e-01
  -6.7777043e-01  -1.2199982e+00
  -1.1640304e+00  -7.0019975e-01
  -6.4027536e-01  -1.5393224e+00
  -9.9837268e-01  -6.9300568e-01
   2.0424010e-01  -1.0062079e+00
   8.6976437e-02  -4.6556214e-01
  -1.7793463e+00  -1.2299815e+00
  -6.4704369e-01  -7.7948530e-01
  -1.5908514e-01  -1.5934894e+00
  -3.6875080e-02  -1.0326195e+00
  -2.2605052e-01  -1.1370746e+00
   1.8601279e-01  -8.0034385e-01
   2.5151348e-01  -6.1074747e-01
  -2.8591349e-01  -3.9275022e-01
  -4.4105526e-01  -4.7127543e-01
  -4.6773235e-01   2.1674353e-01
   4.2953254e-01  -1.5402194e-01
   3.1638541e-01  -1.4600645e+00
   3.4286593e-02  -9.4855155e-01
   3.9700081e-01   6.4220866e-01
   6.4902389e-01  -1.2189033e+00
   3.0868620e-01  -5.9307507e-01
  -1.0587519e-02  -7.4283233e-01
  -5.2398911e-02  -8.3296453e-01
   6.3857735e-01   4.7786415e-01
   7.0975372e-03   2.8425186e-01
   1.0029494e+00   7.0275497e-01
  -1.0908445e+00  -1.6606252e+00
   2.0694303e-01   8.5315443e-01
   5.5385386e-01  -5.0748557e-01
  -1.9604310e-01  -1.4723296e+00
  -2.8355286e-01  -1.1413677e+00
  -1.1460653e+00  -1.3408765e+00
   1.9881663e-01   9.6732527e-01
   3.7824892e-01  -3.5668449e-01
   5.9944668e-01   4.7401753e-01
  -5.7842585e-01  -1.7441967e+00
  -5.3670153e-01  -1.4617219e+00
  -1.5230465e-01  -2.5982055e+00
   5.4423699e-01  -2.0563906e+00
   1.0570935e+00  -1.3455171e+00
  -4.1348637e-01  -1.9834365e+00
  -8.1911323e-01  -2.3289002e+00
  -1.0969457e+00  -2.1119936e+00
  -1.2055664e+00  -1.7569702e+00
  -1.1607508e+00  -1.4300567e+00
   1.8972408e-01   8.8507674e-01
  -6.8185110e-01  -1.7234067e+00
  -1.1631921e-01  -2.3837980e+00
   5.9847561e-01  -1.3806249e+00
   6.1845965e-01  -1.4406723e+00
   7.5807266e-01  -1.5381191e+00
   1.1839372e+00  -9.4645568e-01
   6.4647197e-01   1.2344313e+00
   4.9865805e-02   2.4981328e+00
   1.5318963e-01  -4.9559322e-01
   5.0058673e-01   3.4073501e-01
   2.2550069e-01   3.5629569e-01
   6.1045866e-01   1.2694402e-01
   6.7221743e-01  -4.5072630e-02
   8.9309379e-01   4.5081379e-01
   3.1267867e-01   1.5322260e+00
  -7.9191405e-01  -1.5270460e+00
  -2.6630056e-01  -1.2070833e+00
   3.3834055e-01  -1.3115715e-01
  -5.2363340e-01  -1.7161725e-01
   2.5373435e-02   2.5394223e-01
  -1.8796884e-02  -6.4187624e-01
  -1.1357907e+00  -1.3983208e+00
  -1.8512391e-01  -1.5876309e+00
   4.2487868e-01  -6.0330151e-01
   3.6159618e-01   6.3921466e-01
  -9.6782888e-01  -1.0546623e+00
   1.1963924e-01  -1.3994754e+00
  -2.2815550e-01  -1.8399066e+00
  -2.8011827e-01  -1.1789445e+00
  -2.3989147e-01  -6.2156758e-01
  -1.1616811e+00   1.9764631e-01
  -7.7714814e-01   1.4541511e-02
  -1.3799291e+00   7.7440388e-01
   1.4465238e-01  -3.8614400e-01
  -9.9540650e-03  -1.6103526e-01
  -1.4195674e+00   9.6316449e-01
   1.3520875e-01   7.2554914e-01
   1.3993313e-01  -1.1975050e+00
   3.1094686e-01  -8.5575247e-01
  -1.5175540e-01  -5.3210260e-01
   4.1740295e-02  -9.8925316e-01
  -7.0559346e-01   2.2782287e-01
   5.2719690e-01  -1.8084261e-01
   3.8866059e-01  -1.3832781e-01
   5.6399800e-01  -5.1735431e-01
   1.7284684e-01  -9.9588861e-01
   1.5595105e-01  -1.4915473e+00
   4.5288231e-01  -1.6763169e+00
   4.4307012e-01  -8.8164622e-01
   4.5929848e-01  -9.6825979e-01
   3.5279256e-01  -1.3579693e+00
   3.6019666e-01  -1.0191417e+00
   9.5625366e-01  -1.3764192e+00
   8.9129912e-01  -1.1351997e+00
   2.6137751e-01  -8.2001210e-01
   8.0875444e-01  -1.3379929e-01
   8.1193444e-01   4.6347373e-02
   1.0422009e+00   8.5071744e-01
   1.3751373e-01  -7.9955086e-02
   3.8149651e-02  -8.2201973e-01
   6.2300056e-01   2.7955483e-01
   4.8842667e-01   1.7771514e-01
  -8.7252111e-01  -1.2974077e+00
  -1.3574549e+00   4.1070859e-01
  -8.2717677e-02  -3.7723874e-01
  -1.4498473e+00  -9.9449729e-02
  -5.2798432e-01  -3.1387900e-01
   2.4062965e-01  -9.6725613e-02
   7.9829887e-01   3.9963368e-01
   7.9038101e-01  -5.6464768e-01
   7.3950871e-01  -1.0135033e+00
   1.1150009e-01  -6.9230914e-01
   5.7012799e-01  -4.0905804e-01
  -1.3103718e-01  -1.0158127e+00
  -1.3793386e+00   6.8360910e-01
  -2.2688480e-01  -6.5882373e-01
  -8.3167397e-01   1.3914342e-01
  -1.4936435e+00  -4.2717481e-01
   4.0676340e-01  -2.9593809e+00
   2.0360016e-01  -2.4702648e+00
  -3.0348020e-02  -7.1026143e-01
  -3.0004374e-01   8.3380122e-01
  -2.2932729e-01   8.3920610e-01
  -3.2193995e-02   7.3988367e-03
  -1.8450522e-02  -7.7419614e-01
  -5.4809585e-01  -6.0320282e-01
   1.2385254e-01   3.9849554e-01
   3.0733490e-01   1.0248368e+00
   1.8206599e-01  -4.7004688e-02
  -6.5459477e-01  -7.7830903e-01
   2.2496566e-01  -1.5225843e+00
   2.9143182e-01  -1.7094716e+00
  -9.1722818e-02  -2.1041160e+00
   2.8201100e-01  -1.3649066e+00
   4.6426963e-01   1.0519906e+00
  -3.1739580e-01  -1.2432516e+00
  -6.9209905e-01  -1.2508610e+00
  -4.4675625e-01  -2.0621883e+00
  -5.2931442e-02  -2.1922710e+00
   5.0124833e-02  -2.0563874e+00
   6.8885175e-02  -2.0839306e+00
   8.5707261e-02  -1.2843255e+00
  -2.1645919e-01   1.0253292e+00
   1.5506997e-01   1.2100142e-01
   7.8433640e-01  -2.1907903e+00
   5.7909536e-01  -1.0075756e+00
   1.2864222e+00  -1.6677373e+00
   9.7462847e-01  -1.0444853e+00
  -5.3940610e-02  -1.5000951e-01
   2.0209379e-01  -2.5306482e-01
  -1.4734645e-01  -4.3469836e-01
  -1.4111898e-01  -5.4425375e-01
   1.0053413e+00  -8.0042807e-02
   1.1789397e+00  -8.2426176e-01
   1.1727253e+00  -6.5038658e-01
   5.7526346e-01  -9.6902881e-01
   1.2043242e-01  -1.2718438e+00
  -1.9909568e-01  -1.0190144e+00
  -6.8350133e-01  -2.0183903e-01
   8.7087240e-01  -1.1359286e+00
   7.6760839e-01  -1.5214368e+00
   1.7829182e-01  -1.0205071e+00
  -4.0466528e-01  -3.6092568e-01
  -1.3527751e-01  -6.6646105e-01
  -4.4904861e-01  -7.6115850e-01
  -1.3574917e+00  -5.8254642e-01
  -1.8271481e+00  -5.6557521e-01
  -1.3640867e+00  -5.6729406e-01
  -2.1489937e+00  -3.5162441e-01
  -5.0860575e-01  -7.1481839e-01
  -1.1050940e-01  -7.9565513e-01
   6.4235692e-01  -9.5038971e-01
   2.9463440e-01  -1.0144037e+00
  -5.2114633e-01   7.2011979e-02
   4.0387062e-01  -6.0572968e-01
  -7.8735715e-02  -4.0889455e-01
   1.6044748e-01  -2.2704431e-01
  -1.0354201e+00   6.7085052e-01
  -8.0144079e-01   3.6427133e-02
  -5.4882736e-01   1.2055119e-01
   3.3117075e-01  -7.7985811e-01
   3.3782076e-01  -9.4883796e-01
   4.8130870e-01  -7.9074329e-01
   4.0291837e-01  -7.4130331e-01
   5.0567179e-02  -2.5344295e-01
   4.9959032e-01  -3.0760759e-01
   5.2044467e-01  -8.8417135e-03
   7.7749976e-01  -9.2147310e-01
   6.6785812e-01   2.2133070e-02
   7.8200376e-01  -7.9172833e-01
  -2.7263574e-01  -4.9153910e-01
  -2.1881381e-01  -4.7174057e-01
   4.7352937e-01   8.4744917e-01
   2.2180872e-01  -4.4740928e-01
   1.1827738e+00   1.2805556e-01
   2.9288905e-01   1.5318835e-01
  -8.0141451e-02  -7.5423648e-01
  -5.9630751e-01  -7.2044668e-02
  -1.4352433e-01  -2.9151861e-01
  -2.9486839e-01   1.1001804e+00
  -3.0564017e-01   1.3980561e+00
  -2.9457604e-01  -1.3552875e+00
  -5.5640260e-01   3.7407225e-01
  -4.2242354e-01  -5.0253246e-01
  -9.3888103e-01  -4.0546927e-01
  -4.7975907e-01  -1.7671590e+00
  -3.1483351e-01  -1.7948297e+00
  -5.7647432e-01  -7.5044068e-01
  -1.0719948e+00  -3.4688975e-01
   2.3887158e-01  -5.5718610e-01
   1.7992199e-01  -4.2543606e-01
   3.1297077e-01   5.0504534e-01
   2.7940250e-01  -3.9985959e-01
   1.3431997e-01  -8.1376537e-01
   7.2212252e-01  -6.1250522e-01
   6.6784306e-01  -6.6437699e-01
   8.6237492e-01   3.3669201e-01
   3.7393341e-01   1.5023301e-02
  -7.5709854e-02  -4.7211215e-01
   3.2891850e-01   3.8013199e-01
   4.8493282e-01   4.8455279e-01
  -7.7951256e-01  -4.8616353e-01
  -7.7217331e-01  -1.9307361e-01
  -7.7344567e-01   1.1559082e-01
  -7.5759652e-01  -1.5993278e-01
  -1.5250006e-01  -5.8525014e-01
  -2.2321972e-02  -6.6770517e-02
  -1.9399147e-01   1.7970674e-01
  -1.5670244e-01  -2.9122505e-01
   4.7251906e-01  -5.2740494e-01
   2.7429188e-01   1.5201200e-01
  -2.6146532e-01   5.7537873e-01
  -3.0599231e-01   1.1776341e+00
  -8.1405326e-02   7.4771607e-01
   2.2444097e-02  -7.2383012e-01
  -2.2939494e-01  -4.4222400e-01
  -9.4187081e-01   1.4254826e-01
  -6.9561226e-01  -3.7654289e-01
  -5.6365372e-01   1.0711764e+00
   3.6275981e-01  -5.8529404e-01
  -1.1329106e-01  -4.1521311e-01
  -4.4185383e-01   1.0273688e+00
   1.5036214e+00  -1.0369837e+00
   6.2279604e-01  -2.7906048e+00
  -1.4699766e-01   2.7782866e+00
   5.1315241e-01  -3.3894178e+00
   6.1037775e-01  -3.2143844e+00
   6.5576633e-01  -2.7027113e+00
  -4.9470646e-01  -1.8689524e+00
  -8.3749569e-01  -2.2015861e+00
   3.4883765e-01  -2.8500761e+00
   2.7795147e-01  -3.7758144e+00
   1.9603240e-01  -3.6044073e+00
  -5.9017528e-01  -2.0703956e+00
  -5.7903291e-01  -1.4842185e+00
   1.7295554e-01  -1.0642708e+00
   2.1794954e-02  -5.3667176e-01
   3.4422749e-01  -2.0579224e-01
  -4.1092431e-01  -8.3888592e-02
  -6.7890846e-01  -1.2050685e-01
   1.4628769e+00   7.4230433e-01
  -2.8381823e-01  -4.8225183e-01
  -1.0775614e-01  -4.8773097e-01
   1.5858799e-01   3.5805616e-01
  -5.8586671e-01  -7.9271389e-02
  -5.2825173e-01   5.1083932e-02
   1.2675087e+00  -7.3285727e-03
   2.7620408e+00  -5.1987375e-01
  -1.6096697e+00  -1.4192097e+00
  -8.3373480e-01  -1.4651353e+00
  -6.1173970e-01  -1.5611367e+00
  -5.3251250e-01  -1.4720560e+00
  -1.0493955e+00  -7.2681239e-01
  -1.6703641e+00  -1.2882751e+00
   1.8411882e+00   1.4879270e-01
   3.2677302e+00   3.8515668e-01
  -1.2267606e+00  -2.4247590e+00
  -1.4441779e-01  -1.8833119e+00
   7.3012428e-01  -1.5151491e+00
   3.7082676e-01  -4.3688832e-01
   4.7783305e-01  -2.7468473e+00
   1.9263829e+00  -8.5355896e-01
  -1.8056828e+00  -6.1116596e-01
   4.7176222e-01  -1.2619781e-01
  -3.6021408e-01   1.0345882e-01
  -1.9217817e-01  -7.9680675e-01
   2.2064700e-02  -1.5491702e+00
  -3.2702830e-01   1.2681601e-01
   8.0078890e-02  -1.2529925e+00
   2.1410025e-01  -4.9708547e-01
  -5.8566700e-02  -8.3656465e-01
   3.3060877e-01  -6.5734321e-01
   7.3676134e-02  -1.3423795e+00
  -3.0122560e-03  -4.4119542e-01
  -3.8389489e-01  -2.0800788e-01
  -2.2954878e-01  -1.1702765e+00
  -6.5050951e-01  -9.2828701e-01
  -5.4240476e-01  -8.1248403e-01
   7.8379431e-01  -1.4989519e-01
  -6.0200060e-02  -4.2484463e-01
   2.0050822e-01  -4.5495068e-01
   2.9020280e-01  -1.9933299e-01
  -1.0506450e+00   5.0731488e-01
   3.3321886e-01  -1.9762576e-01
  -1.2475477e-01  -4.5257717e-01
  -1.1977060e-01  -7.4599198e-01
  -1.9893757e-01   6.8122614e-02
  -4.1597004e-01  -3.7195587e-01
  -3.1063532e-01  -6.6109242e-01
  -1.6934336e-01  -7.9953886e-01
  -7.5126660e-02  -8.7106485e-01
   9.1765923e-01   6.2598854e-01
   9.6867902e-01  -1.2368596e+00
  -9.6781229e-03  -1.6837240e+00
   2.9291753e-01  -1.3370109e+00
   4.1484751e-03  -1.0965078e+00
   1.5743750e-01  -1.1577416e+00
   1.6335525e-02  -1.1244199e+00
  -6.4619642e-01  -1.1147564e+00
   2.4842495e-01   4.0846859e-01
  -5.2182578e-01  -6.2539223e-01
  -2.4339968e-01  -1.0803562e+00
   3.9495440e-01  -1.0430398e+00
   3.4147788e-02  -1.0641805e-01
  -9.4626642e-02  -1.7906576e+00
  -5.4700827e-01  -6.9250057e-01
   8.7137119e-02   1.7748987e-01
  -3.6519051e-01  -3.6995114e-01
  -8.1351929e-01   9.8199830e-02
  -5.6282491e-01  -1.4155762e+00
   7.0885982e-02  -1.1600922e+00
   5.8415862e-01  -8.9892070e-01
   9.4504270e-01  -1.0912138e+00
  -3.8780096e-01  -1.6694434e+00
   1.6890875e-01  -9.5909742e-01
  -2.8523024e-01  -4.0367467e-01
  -2.1593877e-01  -5.5288615e-01
  -1.2672613e-01  -9.6363988e-01
   3.2862646e-01   9.2387604e-02
  -2.4352577e-01  -8.8486764e-01
  -6.4424999e-02  -5.0237984e-01
  -1.1982496e-01  -3.8512716e-01
   1.4125462e-01   1.9356024e-01
   1.1847652e-01  -7.0373102e-01
  -8.5491128e-02  -1.1041205e+00
  -5.6912634e-06  -2.7459401e-01
  -2.7888399e-01  -1.0916795e+00
  -9.8744687e-02  -6.7122188e-01
  -2.9675758e-01  -9.0098681e-01
  -3.6428499e-01  -3.3468719e-01
  -3.8829381e-01  -1.1542609e+00
  -4.4641100e-01  -1.2137948e+00
  -2.9194252e-01  -7.4745828e-01
   2.3646256e-01  -6.0919768e-01
  -1.8407471e-01  -5.5645799e-01
  -1.4662576e-01  -8.2969258e-02
   1.3321315e+00   4.8167428e-01
   1.6991273e+00   4.3155502e-01
   1.3602579e+00  -2.9693380e-02
   2.7583709e-01   1.7597564e+00
   1.8113486e+00   3.5324051e-01
   2.1228466e-01   1.7378045e-01
   6.4293784e-01  -5.8633226e-02
   6.7727707e-01  -2.3896322e-01
   9.8929891e-01   2.3693740e-01
   4.8837155e-01   1.3323349e+00
  -1.0094566e+00  -1.6258325e+00
  -4.8482230e-01  -1.2323521e+00
   2.7721508e-01  -3.7315642e-01
  -6.5706017e-01  -2.6501487e-01
   2.0930889e-02   1.0394645e-01
  -3.3247904e-01  -9.3217543e-01
  -1.4743124e+00  -1.4475234e+00
  -4.9375025e-01  -1.7196795e+00
   2.3628246e-01  -8.3149838e-01
   4.3829318e-01   4.5932905e-01
  -1.2670366e+00  -1.1383324e+00
  -1.0342317e-01  -1.5294523e+00
  -5.5200312e-01  -1.9469500e+00
  -4.6902475e-01  -1.2549885e+00
  -5.8696690e-01  -8.9488015e-01
   1.9750252e+00   5.9947064e-01
   1.1347211e+00  -4.4195617e-01
  -3.6151873e-01  -8.1715946e-01
  -2.1485815e-01  -8.5850482e-01
   2.8541510e-01  -6.6748887e-01
   7.1098651e-01  -6.9682622e-01
  -5.6077507e-01  -6.2124202e-01
  -5.7187290e-02  -2.4299536e-01
  -1.9289580e+00  -1.4562201e+00
  -1.0408294e+00  -1.2770319e+00
  -5.5604066e-01  -1.0160124e+00
  -7.5038194e-02  -8.1278921e-02
  -5.8099357e-02  -8.6070339e-01
  -8.4370679e-01  -4.7050683e-01
  -1.0522670e+00  -1.1878427e+00
  -1.2125662e+00  -1.4254540e+00
  -6.1683538e-01  -1.1779204e+00
  -8.1061978e-01  -1.2845374e+00
   1.4830277e-01  -6.0688353e-01
   8.2374246e-01  -4.2798982e-01
   1.3098390e+00  -5.7720003e-01
   1.2355255e+00  -6.9456027e-01
   1.7657424e+00  -6.0738559e-01
   1.4303496e+00   5.8106913e-01
  -2.8103575e-01  -7.9093801e-01
   9.2723822e-01   4.7358073e-01
  -3.4199250e-01  -1.0440291e+00
  -8.6935669e-01  -1.5042482e+00
  -9.5858884e-01  -1.2983093e+00
  -1.1529220e+00  -1.7221172e+00
   1.5328640e+00   9.6624787e-01
  -1.2818434e+00  -2.3464522e+00
  -9.9059652e-01  -1.0766363e+00
  -1.0732160e+00  -1.8646437e+00
  -1.2187087e-01   4.0256583e-01
   1.1128520e+00   1.4320379e+00
  -6.5471548e-01  -8.8465283e-01
   4.3142040e-01   2.5887236e-01
  -2.5638859e-01  -1.6980371e-01
  -2.8490055e-01  -5.4624675e-01
  -6.4363331e-01  -1.4356476e+00
  -6.2644870e-01  -1.9686391e+00
  -7.1901071e-01  -2.1065121e+00
   1.5936232e+00   1.0060495e+00
   4.2822201e-01   1.7570318e-01
   1.1317236e+00   2.8633891e-01
   1.6682269e+00   1.9425971e-01
  -3.0418522e-01  -1.0855110e+00
   5.9083354e-02  -1.3005122e+00
   8.7740976e-01   1.7944952e-02
   1.2401877e+00   1.5347391e-01
   7.8697330e-01   1.4158605e-01
   2.2242134e-01   6.4939513e-01
   9.5806327e-01  -3.9511165e-01
   9.3072837e-01  -7.9154798e-02
   6.7016448e-01  -7.0827520e-02
  -6.6061235e-01  -9.2827610e-01
  -1.0888837e+00  -8.9809041e-01
  -8.3451102e-01  -1.0650730e+00
   9.5441710e-02  -6.9958619e-01
   2.8742092e-02  -7.8787734e-01
   2.9411582e-01  -2.3436426e+00
  -2.1679394e-01  -1.4497181e+00
   1.6818119e-03  -1.7024432e+00
  -1.7240289e-01  -1.1569753e+00
  -4.7539655e-01  -5.0645614e-01
   1.0689745e-01  -3.0325895e+00
  -1.2065196e+00  -1.0888321e+00
  -1.3126052e+00  -1.4889270e+00
   1.1706943e+00  -2.0021918e+00
  -2.4284929e-01   4.7042751e-01
  -8.8669650e-02   9.6575339e-01
  -2.9918083e-01  -7.1354790e-01
   1.8414534e-01  -9.7222300e-01
  -7.2413988e-01  -1.1923654e+00
  -6.5663827e-01  -9.4776218e-01
   2.7620968e-01  -4.8126995e-01
   3.8911406e-01  -6.5620355e-01
   4.6625389e-01   4.4761323e-01
  -4.7308925e-01  -8.5991521e-01
  -6.2883590e-01  -8.3942163e-01
   3.2866081e-01   4.3035639e-01
   1.0817892e+00   5.1770002e-01
   2.8656626e-01   3.1454274e-01
   2.6900101e-01   6.5691748e-01
   5.5396649e-01   6.6062407e-01
   3.7984518e-01   9.3604108e-01
  -5.7045580e-01  -4.7955006e-01
  -7.7285901e-01  -1.2719190e+00
  -1.4955163e+00  -1.9298614e+00
  -4.0483520e-02  -3.9802666e-01
  -2.2211861e-02  -5.2329451e-01
   7.3491708e-01   2.6237423e-01
   8.1257154e-01  -2.6049758e-01
   2.7547234e-02  -8.6932606e-01
   6.9755329e-01  -4.1065835e-01
  -1.4819948e-01  -2.9126898e-01
  -3.3923426e-01  -5.2379394e-01
  -1.1378825e+00  -2.2945389e+00
   2.9920517e-01  -1.0508099e+00
  -3.1779468e-01  -2.1879433e+00
  -2.4308271e-02  -2.5515505e+00
  -5.2196610e-02  -1.5009413e+00
  -5.4135933e-01  -1.2947042e+00
   4.9421390e-01  -6.9406381e-01
   4.6714399e-01  -2.3768171e-01
  -1.7654032e-01   1.1455131e+00
   4.1929596e-01  -1.3848107e-01
   6.8109109e-02  -1.3005191e-01
  -1.0718099e+00  -8.6652979e-01
  -7.4531711e-01  -1.0473175e+00
  -7.6537313e-01   6.6512025e-01
   2.1147704e-01  -5.8920368e-01
   8.4052100e-01  -1.4411352e+00
  -8.3937521e-02  -2.2586154e+00
   2.5673958e-01  -2.4037886e+00
   5.5836380e-02  -1.5984112e+00
   1.3417085e-01  -1.1656994e+00
  -5.3950708e-02  -4.4004521e-01
  -1.8010848e-01   8.8968591e-01
  -2.0952956e-01   4.5394617e-01
   9.3836686e-02  -3.6453482e-01
   4.0581604e-01  -4.8039071e-01
   4.5727039e-01  -8.7697014e-01
   2.5620008e-01  -4.7875508e-01
  -1.2060882e+00  -3.6358856e-01
  -1.2458219e+00  -4.7622682e-01
   7.9313683e-01  -3.0063588e-01
   7.9928691e-01  -2.6178566e-01
   7.6050418e-02  -4.3746694e-01
  -1.2893897e-01  -5.8017916e-01
   8.1575356e-01  -6.1127269e-01
   4.1534965e-01  -4.2808304e-01
   6.2715229e-02  -2.5995524e-01
  -4.4364028e-01  -1.4198017e-01
  -8.5259631e-02  -2.5607062e-01
  -3.9496279e-01   7.3037651e-02
   2.8621907e-01  -6.9867168e-02
   3.1850165e-01  -1.0545880e+00
   9.5885033e-01  -1.7654782e+00
   4.0759083e-01   9.9380956e-04
  -2.0274072e-01  -9.3815602e-02
   4.7671874e-02  -2.4072166e-01
  -3.2938188e-01  -3.6247388e-01
  -3.5844744e-01  -5.0390672e-01
   8.1906951e-01  -2.0599574e-01
   8.8899842e-01  -1.0125520e+00
   8.9340571e-01  -8.3320141e-01
   4.0807309e-01  -1.2054914e+00
  -2.3712596e-01  -1.3943113e+00
  -4.5203019e-01  -1.1400117e+00
  -8.4375398e-01  -4.4280329e-02
   4.7575013e-01  -1.2569946e+00
   3.3769183e-01  -1.5442877e+00
  -8.0403605e-02  -1.0117933e+00
  -4.7839526e-01  -3.0697637e-01
  -3.5766244e-01  -6.2002976e-01
  -6.6870162e-01  -6.9052939e-01
  -1.5469603e+00  -3.4205705e-01
  -2.4647797e-01   2.2652363e-01
  -9.5841790e-01   6.5669874e-01
  -8.2840053e-01   3.4357882e-01
  -1.2354910e+00   2.4913220e-01
  -8.5642842e-01   4.7763150e-01
  -4.4204014e-01   3.9596798e-01
   6.3075098e-01  -1.0724894e+00
   4.7674146e-01  -1.0674964e+00
   1.1395161e+00  -9.8013839e-01
   1.2048497e-01  -6.1477421e-01
   8.5108804e-01  -3.0490759e-01
  -2.1077403e-01   5.4562595e-01
  -9.9752076e-01   6.2388569e-01
  -9.5831691e-01   6.9233834e-02
  -6.1487817e-01  -6.1943131e-01
  -5.7035674e-02  -6.0846567e-01
   3.3858311e-01  -9.1071001e-01
   1.8877272e+00  -8.4258834e-01
  -3.9863078e-01  -7.7640589e-01
   5.0451819e-01  -9.7713020e-01
   5.6459830e-01  -1.2253897e+00
   6.4246090e-01  -1.2969770e+00
   6.4794301e-01  -1.1682795e+00
   1.4752888e-01  -1.5467543e+00
  -2.4633954e-01  -1.4784629e+00
  -3.7583390e-01  -8.8228730e-01
   6.3517373e-01  -4.7812619e-01
  -5.8179672e-01  -1.7644826e+00
   4.6859913e-01   1.6596156e-01
  -8.5972334e-01  -1.2491371e+00
  -7.3007461e-01  -1.8060233e+00
  -8.8839773e-01  -8.0464616e-01
  -6.3572986e-01  -1.5391395e+00
  -4.3084045e-01   4.7041851e-01
  -6.8873020e-01  -3.9522465e-01
   6.2047375e-01   1.5748076e+00
   5.7958462e-02   4.3322961e-01
  -6.0712282e-01  -2.4616154e+00
   1.9117284e+00  -3.7354246e-01
   2.2031268e+00  -8.2860550e-01
  -4.6130251e-01  -4.9707168e-02
  -3.6152961e-01   1.2030693e+00
  -6.9608165e-01  -6.5943358e-02
  -4.6875105e-01   7.8083794e-01
  -3.1144715e-01   8.2939654e-01
  -1.5161266e-01  -3.6147535e-01
  -3.5053698e-01   9.5269738e-01
   3.3003773e-02  -1.7013084e+00
  -1.3982898e-03  -1.8071536e+00
  -2.7711528e-01  -1.0347663e+00
   8.2358848e-02  -2.3819025e+00
   5.6133942e-01  -2.1673341e+00
  -7.4278631e-01  -5.8232295e-01
  -5.1933385e-02  -1.5999753e+00
   3.5642074e-01  -2.3051661e+00
   1.0028646e+00  -2.6564737e+00
   1.5175409e+00  -2.9480957e+00
  -2.2194450e-01  -1.2084009e+00
   6.2837714e-01  -2.1269286e+00
   6.0439740e-01  -2.1393519e+00
   3.8783583e-01  -1.8572568e+00
  -1.0776993e+00  -5.9100052e-01
  -7.0796102e-01  -1.9426032e+00
  -1.2401572e-02  -9.6698902e-01
   6.5801860e-01   1.3798265e+00
   6.2892510e-01   1.4568347e+00
   9.1504946e-01   1.3332732e+00
  -7.1711664e-01  -2.2005667e+00
   3.6470561e-01  -2.7440152e-01
   1.4292123e-01  -4.8571081e-01
  -7.6463345e-01  -2.7089519e+00
  -6.3801031e-01  -3.4937640e+00
  -1.0595379e-01  -3.6141569e+00
  -1.9544674e-02  -3.5563145e+00
  -4.8386409e-01  -1.2424148e+00
  -3.3025571e-02  -2.7928773e+00
   7.7289112e-01  -3.7796295e+00
   9.5611191e-01  -1.1180055e+00
   3.2691493e-01  -2.0542809e-01
  -3.4274583e-01   1.6771333e-01
  -1.8420341e-01   1.1905114e-01
   2.8964429e-01   1.5022733e-01
  -4.2472801e-01   2.4928994e-01
  -1.6149350e-01  -6.8939959e-01
   2.3998053e-01  -1.4503492e-01
  -4.6282493e-01   2.2013583e-01
   3.1535361e-01  -1.0653027e+00
   1.6870717e-01  -3.6304369e-01
   1.6171955e-02  -7.4572410e-01
   3.3267281e-01  -4.6988397e-01
   3.1892674e-01  -1.1286476e+00
   2.6319118e-02  -1.9899080e-01
  -4.1017634e-01  -9.5524482e-02
  -2.9063667e-02  -1.0419785e+00
  -5.2521669e-01  -1.0082200e+00
  -4.5035068e-01  -8.5546846e-01
  -4.8626168e-01  -9.8067868e-01
  -1.7219672e-02  -4.2157462e-01
   2.3763167e-01  -1.0007203e-01
   1.6161041e-01   3.9946759e-01
   2.7187326e-01   3.4226132e-01
  -4.0912665e-02  -3.6405721e-01
   4.5752734e-03  -6.2447851e-01
   2.4484790e-01   3.8637052e-01
   3.0410605e-01  -1.3235566e+00
  -7.2026867e-02  -5.9002978e-01
   2.5890224e-02  -6.0935680e-01
   3.2037295e-02  -2.0925739e-01
   6.0863031e-02   4.6144864e-02
   2.7062501e-01  -1.5517126e+00
   4.6932074e-01  -9.5575975e-01
   2.8185493e-01  -1.0816456e+00
  -5.1158698e-01  -1.6979350e+00
  -2.8570559e-01  -6.3341520e-01
  -2.4742992e-01  -9.3891519e-01
  -3.2984995e-01  -1.3670474e+00
  -3.7364581e-01  -2.9968647e-01
  -3.5855474e-01  -7.3371248e-01
   7.3392568e-03  -1.0614282e+00
   1.8693787e-01  -3.8859980e-01
   1.6368096e-01  -5.7335455e-01
   2.6872245e-01   2.1759951e-01
  -4.5234390e-01   7.7452773e-03
  -3.5296263e-01  -6.1440991e-01
   5.3658407e-01  -2.3971055e-01
  -6.6795104e-01  -2.2600446e+00
   8.7842749e-01   5.6605650e-01
   7.2048056e-01   6.4252455e-01
   3.4977773e-01  -1.1735609e-01
  -1.9535243e-01  -6.3511851e-01
  -1.3039075e-01  -8.8405679e-01
   2.4956930e-01  -2.0185386e-01
  -5.1787503e-01  -2.9751998e-01
  -1.9066330e-01  -2.5284504e-01
  -4.2217308e-01  -4.8681463e-01
  -1.5797064e-01  -1.7843319e-02
  -1.9456258e-01  -7.5811061e-01
   3.8239372e-01  -1.0653296e+00
  -1.9504789e-02  -1.6880652e+00
  -2.5757327e-02  -1.4176530e+00
   3.3517575e-02  -1.7010679e+00
  -3.0374525e-01  -1.6159450e+00
  -3.4655552e-01  -1.7211032e+00
  -1.7473654e-01  -1.0814070e+00
  -4.0469769e-01  -6.0017188e-01
   4.2334961e-01  -8.9208098e-01
   3.4240002e-01  -1.0026974e+00
   3.7201996e-01  -1.3658426e+00
   8.5905877e-01  -6.5204521e-01
   1.2465519e-01  -4.4752682e-01
   4.7395371e-01  -1.7863025e-01
   3.7486621e-01   1.1831971e-01
  -4.2752877e-02  -6.3275978e-01
   5.3516227e-02  -1.2436767e-01
   1.1024485e-01  -2.8195982e-01
   5.5914543e-01  -1.0846487e-01
  -2.2067519e-01  -3.6561596e-01
  -1.1701725e-01  -3.3281823e-01
   3.6720454e-02  -8.7060154e-01
  -7.4559016e-01  -6.6489520e-02
   5.0194046e-01  -3.7174348e-01
   4.6927590e-02  -2.3975230e-01
  -1.8976745e-01  -6.4349709e-01
  -8.5060604e-02  -7.1337133e-01
  -4.1487182e-02  -7.4071335e-01
   5.5741558e-02  -5.8355630e-01
   1.1862175e-01  -2.9408031e-01
  -3.7082088e-01  -5.1640447e-01
  -9.6821434e-01  -6.4187969e-01
  -5.5416684e-01  -3.7177117e-01
   2.0160567e-02  -2.2600460e-01
  -8.9838712e-01   8.8640115e-02
  -5.5431824e-01   6.6401977e-01
  -9.7437154e-01   5.0562574e-01
   1.8838693e-02   7.1030089e-01
  -6.5764081e-02  -1.2163264e+00
   5.3334250e-01  -1.9129658e+00
  -2.1195481e-01  -7.1230101e-01
  -9.5900251e-02   1.0508804e+00
   3.5315416e-01  -6.2660655e-01
   8.0511179e-01  -1.8242432e+00
   9.8074580e-02  -1.9831881e+00
   3.9277507e-01  -1.4456669e+00
   3.8477838e-01  -8.5539556e-01
   8.8066381e-01  -6.1433090e-01
   1.0211829e+00  -2.1354664e+00
  -3.5271621e-01  -1.4856241e+00
  -1.3345096e+00  -1.4033942e+00
  -1.2195191e+00   1.7502366e-02
  -1.0961325e+00  -3.9434926e-01
   1.2820501e+00  -8.1998560e-01
   9.8564510e-02  -2.5753329e+00
  -1.4583406e+00   5.9284297e-01
  -1.4299063e+00  -8.8355184e-01
  -6.9682039e-01  -4.4039107e-01
  -1.2514738e+00  -1.3692944e-01
  -2.3699065e-01  -6.8302585e-01
   1.9386726e-01   7.7848260e-03
   6.4727845e-01  -7.6895062e-02
   1.3255251e+00   1.5319289e-02
   1.0955825e+00  -1.5003651e-01
   1.4341851e+00  -7.7955199e-03
   1.3121304e+00  -3.5908353e-01
  -4.1354839e-01  -2.0781990e+00
  -2.7857758e-01  -1.1127398e+00
   8.8709764e-02  -1.2785161e+00
   4.3126974e-01   1.2997167e-01
   8.7596430e-01   9.5799887e-02
  -5.5266367e-02  -4.4094114e-01
   9.0018779e-01   2.1493844e-01
   1.1638697e-01   6.7143717e-01
   9.4158581e-01  -3.3852916e-01
   9.2146904e-01   5.8046441e-03
   8.5952222e-01   1.1287785e-01
  -5.5585294e-01  -9.4179332e-01
  -9.2586622e-01  -1.0110636e+00
  -7.0369971e-01  -1.2191249e+00
   1.7224099e-02  -7.3253980e-01
  -1.8753552e-01  -1.2075582e+00
   1.2587082e-01  -7.4692665e-01
   6.9145397e-01  -2.1322146e+00
  -9.4599747e-02  -1.4756813e+00
   1.7759704e-01  -1.6659088e+00
  -4.0518840e-02  -1.1363549e+00
  -4.8828965e-01  -5.4652708e-01
   5.9094417e-01  -2.9003121e+00
  -9.4864695e-01  -1.1276502e+00
  -1.0197969e+00  -1.1288428e+00
  -1.0259869e+00  -1.4892815e+00
   2.4877603e-02   4.7411799e-01
   6.8777296e-02  -7.9008763e-02
  -7.3802299e-01  -5.1626789e-01
  -4.1658191e-01  -3.1219534e-01
  -4.9012868e-01  -6.0296767e-01
   4.2738874e-01  -9.0993752e-01
   2.6048807e-01  -1.0653336e+00
   1.6667882e-01  -4.6478514e-01
   8.1936894e-01  -9.0166761e-01
  -1.2284589e-01  -9.9593577e-01
   2.1157277e-01  -7.7494189e-01
   1.0226328e+00  -1.4423757e+00
   2.0316337e-02  -4.1213005e-01
  -1.2707538e-01  -1.0984371e-01
  -3.6190120e-01  -2.6989823e-01
  -3.0228661e-01  -1.0502774e-01
  -1.0723325e+00   1.0894991e-01
   3.8375275e-01  -5.0156827e-01
   2.7280446e-02  -3.8685976e-01
  -1.1680553e-01   1.9272299e-01
   9.8528249e-01  -1.3626390e+00
   5.8193453e-01  -9.8660650e-01
  -1.4030446e-01  -7.4098192e-01
   6.4750397e-01  -1.4141191e+00
   4.9024212e-01  -5.6086393e-01
   1.3962231e-01  -1.0854449e+00
  -8.9846989e-01  -1.1144997e+00
  -9.3063488e-01  -1.4272857e+00
  -1.1322437e+00  -5.4762323e-01
   1.7713154e-04  -1.1067882e+00
   1.0976226e-02  -5.6338503e-01
   5.6076037e-01  -8.0158496e-01
  -6.1454010e-01  -7.8490495e-01
  -1.0598930e-01  -1.5411647e+00
  -1.0966476e-01  -1.0144180e+00
  -2.4471027e-01  -1.1826081e+00
   1.6526622e-01  -8.6136373e-01
   2.4667810e-01  -6.5952944e-01
  -1.9531359e-01   4.5465288e-01
  -4.8329352e-01  -4.4739099e-01
  -4.7346966e-01   1.8223430e-01
   4.1992210e-01  -1.9228041e-01
   3.5026000e-01  -1.4525945e+00
   4.3952742e-02  -9.9728320e-01
   3.2219895e-01   5.2947862e-01
   6.7870309e-01  -1.2054748e+00
   2.1009134e+00   5.8091353e-01
   1.2431172e+00  -4.2509860e-01
  -2.8439710e-01  -6.8355715e-01
  -1.5527164e-01  -7.3712494e-01
   3.7488356e-01  -5.8437789e-01
   7.7801474e-01  -6.3657947e-01
  -2.1676674e+00  -9.2326995e-01
  -4.6478007e-01  -4.7163246e-01
   7.1255778e-02  -1.4624743e-01
  -2.0695519e+00  -1.1882302e+00
  -9.7665788e-01  -1.1049227e+00
  -5.0367384e-01  -9.0188806e-01
   1.0081441e-01   3.1270371e-02
   1.5121770e-02  -7.4295230e-01
  -7.3238965e-01  -2.9453278e-01
  -1.0052411e+00  -9.7702777e-01
  -1.1871134e+00  -1.2002164e+00
  -5.1779955e-01  -9.9813815e-01
  -7.4096098e-01  -1.0858801e+00
   2.4678591e-01  -4.9726058e-01
   9.8726028e-01  -4.1193462e-01
   1.4048458e+00  -5.7653488e-01
   1.5167926e+00  -7.4196541e-01
   1.9656992e+00  -5.9338743e-01
   4.9544190e-01  -1.3558091e+00
  -3.3162959e-01  -1.9706456e+00
  -7.1429217e-01  -2.3205791e+00
  -1.0109972e+00  -2.1263849e+00
  -1.1348612e+00  -1.7798750e+00
  -1.1228504e+00  -1.4774564e+00
   1.1513813e-01   8.5562967e-01
  -6.0657754e-01  -1.7340222e+00
   4.3358259e-01  -2.1057123e+00
   6.8626540e-01  -1.3347858e+00
   6.8026149e-01  -1.3923833e+00
   7.8265129e-01  -1.5062030e+00
   1.2456780e+00  -8.6448218e-01
   5.7121781e-01   1.2986550e+00
  -8.9028480e-02   2.5400304e+00
  -5.4108281e-01  -1.9243298e+00
  -5.1551716e-01   1.0882077e+00
   3.5660683e-01  -1.5248233e+00
   5.4203986e-01  -1.1099432e+00
   7.5612501e-01   3.8315271e-01
   5.6139194e-01  -1.0283137e+00
   2.9853059e-01  -8.3789351e-01
  -2.7566497e-01  -1.1977363e+00
  -8.8922574e-01  -1.1732501e+00
  -6.2748620e-01   2.0194944e+00
   3.1691344e-02   2.6771921e-01
   1.5421737e-01  -1.2720452e+00
   2.5023953e-01  -2.3448090e+00
  -1.0376563e+00  -2.4201463e+00
  -7.6375984e-01  -2.8582390e+00
  -5.0460462e-01  -2.0672167e+00
  -2.2566685e-01  -1.7156393e+00
   2.9455516e-02  -1.0401060e+00
   6.1446016e-01   1.6569250e-01
   3.5734831e-01  -1.8884020e-01
   1.1238868e+00  -1.4428446e+00
   3.0467126e-01  -1.8961881e+00
  -2.4974624e-01   2.0505535e-01
  -9.8727514e-01   5.8241859e-01
  -8.4006693e-01   3.0415979e-01
  -1.2364912e+00   1.4795376e-01
  -8.7576546e-01   4.2749087e-01
  -4.5553984e-01   3.5893202e-01
   7.0481851e-01  -9.9179734e-01
   5.5243087e-01  -1.0122524e+00
   1.2134804e+00  -9.3282555e-01
   1.7154344e-01  -6.1957576e-01
   9.1237161e-02  -4.6214973e-01
  -2.3595340e-01   5.3810328e-01
  -1.0056672e+00   5.0029299e-01
  -8.9530582e-01  -2.3439433e-02
  -5.8346501e-01  -6.3843000e-01
  -9.2315518e-03  -5.9396757e-01
   4.0431742e-01  -8.6329979e-01
   1.9461382e+00  -6.9822568e-01
  -3.3719014e-01  -8.0374997e-01
   5.4728258e-01  -9.1247346e-01
   6.1446532e-01  -1.1999901e+00
   7.3424981e-01  -1.2338820e+00
   7.3173417e-01  -1.1206022e+00
   1.4332198e-01   5.1754076e-01
  -6.5214044e-01   5.9332455e-01
   2.0632158e-01   2.2919146e-01
   5.0702557e-01   5.2999223e-01
  -5.1571995e-01  -1.2551082e+00
  -6.7700420e-01  -1.5150791e+00
  -1.0061682e-02  -2.3022083e-01
   2.4901213e-01  -6.1422914e-01
   1.5324831e-01  -1.3678239e+00
  -2.3596434e-01  -2.1748377e+00
  -2.4745657e-01  -1.3996897e+00
   2.3730085e-01  -6.6553541e-01
  -2.0314345e-01  -8.9500047e-01
   4.2913543e-01   3.9681468e-01
  -4.5558938e-01  -1.6050315e+00
   5.9467605e-02  -1.6164113e+00
   3.7055314e-01   2.4721525e-01
   5.7578051e-01  -6.4731563e-01
   6.5912920e-02  -2.0606264e+00
   3.5920895e-01  -1.8723124e-01
   5.1439310e-01  -7.9389113e-02
   3.0266507e-01  -1.7629164e-01
   4.6696028e-01  -2.9918115e-01
  -2.6905773e-01  -4.7936793e-01
   2.1340867e-01   1.4373982e-01
  -1.5082835e+00   5.2788413e-05
   2.6464846e-01  -2.5199794e-01
   2.5300101e-01  -6.6193755e-01
  -2.9440306e-01  -4.9509408e-01
  -3.1246626e-01  -4.2265964e-01
   7.9793672e-02  -8.4709550e-02
  -6.3140079e-01  -2.7410607e-01
   5.6153212e-01  -8.1800261e-02
  -8.3728567e-01   5.9380838e-01
  -8.8966615e-01   1.0378505e+00
  -1.7332097e-01   5.9542068e-01
   4.5675970e-01   6.7506852e-01
   1.0476291e+00   5.4745643e-01
   9.1733692e-01   4.0860090e-01
   1.3411653e+00  -2.3665642e-01
   9.9165675e-01   3.3650998e-01
  -8.6514472e-02  -2.2402522e-01
   7.7701154e-02  -9.6355140e-01
   4.5357386e-02  -8.6793879e-01
   4.7862281e-01  -1.5234099e+00
  -2.0668861e-04  -1.6595977e+00
  -9.4940872e-01  -1.2785799e+00
   1.9237954e-01   5.3175120e-01
  -4.4793968e-01   1.3437440e+00
  -2.4266413e-01   1.4001491e+00
   5.3658847e-01   6.4788993e-01
   5.9371214e-01   3.3118234e-01
   4.3827113e-01   4.0114830e-01
   5.6673884e-01   6.7672966e-01
  -1.0085930e+00  -1.5131521e+00
  -4.7710547e-01  -4.8671948e-01
  -1.0753021e+00  -1.5533632e+00
  -1.4959123e+00  -1.8707354e+00
  -6.4756124e-01  -4.0815450e-01
  -3.8509202e-01  -2.8501708e-01
  -4.4087852e-01  -1.1370786e-01
   6.4813222e-01  -3.0824700e-01
  -4.2744654e-01   2.0105697e-01
   1.1569208e+00  -6.2025297e-01
   1.9104185e-01   9.2102615e-01
   5.7771189e-02  -1.2786243e+00
  -2.7501166e-01  -7.9658175e-01
  -8.0882556e-01  -5.5651594e-01
   1.1211964e-01  -4.1211507e-01
  -2.9971358e-01   7.4664763e-01
  -4.4135370e-02  -5.9073783e-02
  -7.1087207e-01   7.6608221e-01
  -8.0417649e-01   7.0106222e-01
  -4.4660122e-01  -4.3799522e-01
  -1.1915514e-01  -6.8664169e-01
   6.0995387e-04  -4.7058072e-01
   1.2661374e-01  -4.7530254e-01
   2.1704433e-01  -4.4988277e-01
  -3.5013069e-01  -9.2206830e-01
  -7.0882541e-02  -1.0663744e+00
   3.2181541e-01  -2.3760252e-01
   1.2611826e+00  -9.2866612e-02
   1.7372310e+00  -6.2748079e-01
   5.1972075e-01  -5.2580849e-01
   2.6700545e-01  -8.9303135e-01
  -2.4381952e-01  -7.0593737e-01
   4.7431699e-01  -6.3869194e-01
   1.3191754e-01   1.8491305e-02
   5.0583862e-01  -4.2710616e-01
  -5.2606579e-01  -3.1414451e-01
   7.6641690e-02  -9.0853807e-01
   4.4362328e-01  -6.0583550e-01
  -8.7868861e-02  -7.7881586e-01
   5.7591379e-01  -1.1036443e+00
   2.6582120e-01  -9.9749369e-02
  -1.9049030e-02  -4.9107782e-01
   1.4531846e-02   1.6798993e-01
  -6.7181238e-01   3.5583683e-01
   1.5576832e-02  -1.0277821e+00
   3.3187207e-01  -1.0845326e+00
  -1.3192200e-01  -5.5561671e-01
   2.3694173e-02  -5.7015976e-01
  -2.2704829e-01  -4.3642632e-01
   1.2411803e-01   6.3024146e-03
  -3.5346952e-01  -4.6953898e-01
  -4.8551158e-01  -4.1399925e-01
  -5.3026573e-01   2.3040816e-01
  -4.9375955e-01  -2.9055203e-01
  -4.0570963e-01  -1.0190599e-01
  -1.6328430e-02  -2.7573674e-01
  -7.3512008e-02  -6.5154902e-01
   5.8260697e-01  -3.2588529e-01
   1.0085514e+00  -4.0824336e-01
   8.1863313e-01   1.5664988e-01
  -3.8488143e-01   2.1621083e-02
  -1.4553535e-01  -1.0131025e-01
  -5.1859447e-02   2.0654190e-01
   4.1339852e-01   6.6346716e-02
  -9.3399421e-02   1.0906214e-01
  -2.4802173e-01  -5.4231426e-02
   5.2570567e-01   1.8078184e-02
  -1.2208000e-01  -4.6588631e-01
   3.2053509e-01  -2.0672510e-01
   9.5130896e-02  -5.3083686e-01
  -7.3678507e-02  -6.7451733e-01
  -2.0707237e-01  -1.6497042e+00
  -3.3554324e-01  -1.5693251e+00
  -3.1829187e-01   9.2010650e-02
  -3.6306585e-01  -1.5616570e-01
  -2.9272285e-01  -3.6596533e-01
  -1.9433796e-01  -4.3437466e-01
  -4.3852164e-01  -3.6357242e-01
  -8.3854454e-02  -1.0512017e+00
  -8.7851396e-01  -3.8394641e-01
  -1.0421445e+00  -1.0369185e-01
   1.7524039e-01  -1.4663795e-01
  -9.4139565e-01   2.1366332e-01
   7.1160025e-01  -4.7389559e-01
   5.3656298e-01  -9.7672963e-01
   3.7117695e-02  -5.0171032e-01
  -6.9592241e-01  -9.0125666e-01
   7.6048116e-01   3.8163563e-02
  -3.7352334e-01  -3.3357279e-01
   4.8283075e-01  -1.1961432e-01
  -5.3284687e-01  -1.7062686e-01
  -1.2738420e+00   6.7952546e-01
   9.5851483e-01  -5.3951537e-01
  -9.0090657e-01  -4.8834137e-01
   1.2928329e+00  -1.0647676e+00
   6.5055946e-01  -1.2551834e+00
   6.5598783e-01  -1.2414855e+00
  -2.3829965e-01  -4.7309483e-01
  -7.6154197e-01  -9.1560951e-01
  -4.6671355e-01  -1.2189343e+00
  -1.5542618e-01  -1.4420429e-01
   8.1182108e-01   1.7998623e-01
   1.2713818e+00  -2.6483601e-01
  -8.8816779e-02  -9.1373756e-01
  -2.3846140e-01  -1.0601416e+00
   3.7616576e-01  -1.2683455e+00
   3.8357591e-02  -2.0629121e+00
   3.0702332e-01  -1.9675598e+00
  -3.9421622e-01  -1.5215362e+00
  -1.4682191e+00  -1.1689359e+00
  -1.1341050e+00   1.0644542e-01
   4.8864754e-02  -2.0875307e-01
   4.2677938e-02  -1.9333864e+00
   7.1192131e-01  -2.8045313e-01
   5.0574777e-01  -4.2894803e-01
   1.1754756e-01  -3.5945023e-01
   5.4582775e-01   3.4882728e-01
   1.9867836e-01  -4.9560819e-01
  -1.1914722e-01  -1.0775666e+00
  -1.5608670e-01  -1.2454707e+00
  -1.5148312e+00   1.2677556e+00
   4.3841719e-01  -1.9207565e+00
   3.5264193e-01  -1.7586769e+00
   7.6221377e-01   8.3038341e-02
   6.6779865e-01  -6.2868268e-03
   5.4705602e-01  -5.2223527e-01
   9.5250627e-01  -1.3637093e+00
   1.2091833e-01  -4.8979225e-01
  -3.3151042e-01   2.3581238e-01
  -6.1029838e-01   1.7406541e-01
   6.9446172e-01  -4.4524916e-02
   7.7027707e-01   1.7871145e-01
   1.9426051e-01   4.4472664e-01
   8.6429303e-01   7.2481351e-01
   1.1055604e+00   4.8731019e-01
   8.6260672e-02   7.2529948e-01
   8.9938197e-01   2.8951437e-01
  -5.4886506e-01  -2.0645146e+00
  -9.4718575e-01  -2.3225783e+00
  -8.2943311e-01   3.9503725e-01
  -1.4376464e+00  -9.3244339e-01
   5.4355926e-01   1.1615786e-01
  -8.9550106e-01  -1.1662304e+00
  -3.5207234e-01  -1.3149993e+00
   1.0912805e-01  -2.2525204e+00
  -3.7004954e-01  -1.9753892e+00
  -5.7874301e-02  -1.8904359e+00
  -1.2595108e-01  -2.1663472e+00
  -3.8127584e-01  -2.4266465e+00
   6.5506637e-01  -7.0059005e-01
   4.6857716e-01  -1.7642977e+00
  -3.9720358e-01  -1.6811564e+00
  -3.0538992e-01  -1.6525850e+00
  -1.9442314e-01  -1.7275522e+00
  -2.4155134e-01  -1.7201090e+00
   1.6927770e-01  -1.4065725e+00
   4.6827197e-01  -8.8185246e-01
   8.7731031e-01  -1.7056834e-01
   1.1891937e+00  -1.4455115e+00
  -1.6314558e+00  -1.8930937e+00
  -1.6097842e+00  -2.6301266e+00
   5.5211074e-01   7.6514936e-01
   1.0724137e-01  -3.6092027e-01
   5.2538326e-01  -1.5697970e-01
   2.9177996e-02  -1.1404613e+00
   2.3079777e-01  -1.7594398e-01
   1.2137312e-02  -8.1861946e-01
   2.9785436e-01   1.8082090e-01
  -1.3572531e-02  -1.2122976e+00
   5.4012756e-01   1.0062651e+00
   1.3671140e-01  -5.2226003e-02
  -1.3798983e-02  -2.6503962e-01
   3.5804341e-01  -4.5477510e-01
   5.8799589e-01   5.4657951e-01
  -1.5581776e-01  -1.0501909e+00
  -5.9803090e-01  -2.7836356e+00
   1.6856004e-01   3.6617801e-01
   4.3038786e-01   7.1604692e-02
   4.4156900e-01  -6.2735191e-01
   3.4952507e-01   4.5403012e-01
   4.0600560e-01  -6.2174582e-02
  -1.2919076e+00  -1.9590318e+00
  -1.4561526e+00  -1.9009102e+00
  -3.5981847e-01  -2.2723747e+00
  -4.5193634e-01  -1.0247404e+00
  -2.8048268e-01  -9.2439249e-01
  -7.9930863e-01  -2.0054369e+00
  -9.6700765e-01  -1.9634581e+00
  -1.4135565e+00  -1.5269165e+00
  -1.0686206e+00  -1.5921412e+00
  -1.4988553e+00  -2.0416795e+00
  -1.1223046e+00  -1.2101304e+00
  -5.4199000e-01   8.1978024e-01
  -9.0631037e-02  -1.9844797e+00
   3.6915761e-01   6.4331628e-01
   6.1092085e-01   9.4159811e-01
  -3.4818665e-02  -9.6518191e-01
  -1.4752214e-01  -1.2475672e+00
   2.5805762e-01   1.4137199e-01
   5.9011529e-01  -1.8737359e-01
   6.1656224e-01  -9.2455479e-01
   4.4408206e-01  -1.7578314e+00
   2.6428027e-01  -1.0609243e+00
   6.0632364e-01  -2.5387623e-01
   2.2586271e-01  -5.7009324e-01
   5.8122388e-01   8.0517982e-01
   1.1737178e-01  -1.3164079e+00
   6.2353662e-01  -1.2263332e+00
   7.2040712e-01  -9.4352198e-01
   9.2452883e-01  -1.6207546e-01
   7.3218464e-01  -1.6266295e+00
  -9.6270877e-02  -6.5732946e-01
   3.6771542e-01   5.7633600e-01
  -7.3827911e-02  -8.9205189e-01
  -3.4172671e-02   6.2374412e-02
   4.6376477e-03  -7.0192742e-02
   5.4409929e-02  -7.6939656e-01
  -5.0772309e-01   6.1853537e-01
   2.8547319e-02  -1.9631793e-02
  -3.1361199e-01   3.2266192e-01
  -5.7359895e-01   1.8105748e-01
   1.1466156e-02  -1.5613143e+00
   7.1515027e-01  -1.4576848e+00
   2.6427974e-01  -1.1808831e+00
   3.1327172e-01  -1.6083234e+00
   4.5063707e-01  -1.8182652e+00
  -2.8449624e-01  -1.2959744e+00
   5.0823869e-01  -1.6991683e+00
   5.3989904e-01  -8.9620728e-01
   6.7177041e-01  -7.9237124e-01
   5.4467837e-01  -1.6478347e+00
  -3.6826099e-01  -6.3749860e-01
  -5.6039340e-01  -2.5347072e-01
  -1.0308305e+00   2.1016681e-01
  -6.3151513e-01  -1.4123128e+00
  -2.5611797e-01   1.8570433e-01
   2.0205832e-01  -1.9202507e-01
   2.1968513e-01  -4.6192117e-01
  -7.8523221e-02  -7.0356590e-01
  -3.4948179e-01  -4.1978375e-01
  -7.8260048e-02  -4.0569284e-01
  -8.7169701e-02  -3.8627454e-02
  -2.8138512e-01   9.7587919e-02
   1.3552445e-01   6.7970118e-01
   2.7166714e-01   7.5236313e-02
   1.4939229e-01  -9.6880379e-01
  -2.9055619e-01  -9.3137279e-01
  -2.8422991e-01  -2.9246817e-01
  -1.8852022e-01  -1.1670966e+00
   4.8317427e-01  -1.0826271e-01
   1.4128194e-01   3.3444108e-01
  -1.5078107e-02  -1.2444943e+00
   2.9500734e-01  -1.0958454e+00
   1.3504191e-02  -1.1966248e+00
   3.6561182e-01  -2.9698776e-01
  -3.1282676e-01  -1.2777819e+00
   4.6999699e-01  -7.7445448e-01
  -1.6598517e-01  -5.5115796e-01
   9.5509764e-02  -7.2180149e-01
  -4.5427945e-01  -4.1613083e-01
  -7.5431394e-01  -9.3361420e-01
  -3.3726755e-01   3.7975439e-01
  -7.4597803e-01  -5.9396015e-01
   3.9996575e-01  -1.8428479e-01
   5.9459182e-01  -1.7714717e-01
   1.0429283e+00  -4.5307772e-01
  -4.6384924e-01   6.7229870e-01
   3.8511304e-01  -6.1198298e-01
  -1.0823099e-01  -1.4977614e+00
   8.8771669e-01   1.8416863e-01
   1.6580620e-02  -7.1436661e-01
  -8.4672136e-01   3.5707336e-01
  -1.1313691e-01  -8.6494776e-01
  -1.1192597e+00  -1.3994444e-01
  -1.0958706e+00  -5.0171429e-01
  -4.6227274e-01  -1.0396857e+00
   2.9671473e-02  -1.4446702e+00
   2.1223759e-02  -1.0786948e+00
   1.0493639e-01  -9.2726198e-01
   1.9148528e-01  -9.0776525e-01
  -2.4946506e-01  -1.2735266e+00
   2.4144669e-01  -1.8570506e+00
   1.0945479e-01  -3.6073910e-01
   8.5921374e-01   3.3460600e-01
   1.4120378e+00   2.9206784e-01
  -3.0633916e-01  -9.7741134e-01
   1.0949505e-01   3.9978299e-02
   3.0965257e-02  -1.0495991e+00
  -2.1774522e-02  -7.2670516e-01
   6.9757552e-02  -1.6647775e-01
   6.2177127e-02  -2.2484600e-01
   2.8384676e-01  -8.0029164e-01
   5.3017793e-01  -6.4974677e-01
  -1.0856007e-01   1.2742354e-01
   5.3343084e-01  -2.7217434e-01
  -5.5070157e-01  -7.9928432e-01
  -6.8373143e-01  -4.1503421e-01
   6.7886902e-03  -9.2053930e-01
   7.8942722e-01  -4.1809910e-01
   9.4272978e-01  -7.9693391e-02
  -3.2586597e-01  -6.3703244e-01
  -8.2832117e-01  -3.4175832e-01
  -1.0024421e+00  -3.9845550e-01
  -7.0950335e-01  -3.9553266e-01
   5.1311002e-02  -7.6226866e-01
  -3.9360637e-01  -1.2687839e-02
   4.2805036e-01  -1.2565209e-02
   2.2056360e-01  -5.8674956e-01
   1.0865915e-01   1.9257757e-01
   7.6346542e-01  -2.1138263e-02
   4.1031577e-01  -1.1870543e+00
   1.3358584e+00  -1.4506569e+00
   4.4817628e-01  -1.6739120e-01
   3.2289639e-01   1.5373819e-02
   8.7730675e-01   7.7057680e-02
   5.1687293e-01  -2.4318972e-01
  -6.2051393e-02  -4.8987722e-01
  -5.6309447e-01  -5.9608704e-01
  -4.7745191e-01  -5.1374054e-01
  -7.6941642e-01  -8.1411154e-01
  -7.5928968e-01  -1.5380238e+00
  -2.2158593e-01  -4.8414802e-01
  -3.3901198e-02  -1.8811209e-01
  -5.6655555e-01  -4.3144370e-01
  -4.3091244e-01  -9.6127906e-01
  -9.2185825e-01  -1.8718698e+00
  -7.9227520e-01  -2.4605050e+00
  -4.3730272e-01  -1.7206742e+00
   7.6179007e-02  -1.5734673e+00
   4.7212132e-01  -4.7928534e-01
   2.6098877e-01  -8.3649567e-02
   4.9579612e-01  -2.3285310e+00
   4.0672956e-01  -5.8333567e-01
   3.1538871e-01  -3.8402799e-01
   9.7065112e-02   1.8590064e-01
   1.3030278e-01   6.2402164e-01
   8.1398155e-01  -1.7854829e-01
   6.8857890e-01   2.0075484e-01
   5.2434570e-02   2.3072930e-01
  -1.3937449e+00  -1.0028937e+00
   6.9202319e-02   5.0084658e-02
  -2.0919575e-03  -7.2248978e-01
   1.0210936e-01  -6.5575756e-01
   8.4077082e-01  -2.4934395e-01
  -1.7747971e+00   5.6712704e-02
   4.7325360e-01   9.0244695e-03
  -8.5212902e-01  -9.9978676e-01
  -4.4367701e-01  -2.8685779e+00
  -4.4031661e-01  -2.2605387e+00
  -7.1217169e-01  -2.5103830e+00
  -9.1363103e-01  -2.3741077e+00
  -9.2442863e-01  -2.4350264e+00
   9.5325735e-02  -5.9427138e-01
   2.1425389e-01  -5.2605346e-01
  -1.0234556e+00  -8.0567362e-01
   2.9238286e-01  -3.1476345e-01
   9.9704123e-01  -7.8103915e-01
   6.4540441e-01   1.8077932e+00
  -3.3614893e-01   1.3579413e+00
  -5.3905428e-02  -3.4682888e-01
  -1.1683102e+00   6.6338973e-01
  -2.7320252e-01   3.8298714e-02
   1.6735744e-01   7.9745280e-01
  -7.7942309e-01   1.0561852e+00
   6.4372850e-01   1.5040952e+00
   1.1380143e+00   5.4460027e-01
   7.2904983e-01  -1.2228428e-01
   9.3411384e-01  -4.9132193e-01
   2.0641278e+00   1.4269449e+00
  -3.6801308e-01  -1.4175415e+00
  -3.5638568e-01  -1.2947180e+00
   1.2516126e-01  -1.2539580e+00
   2.4490506e-01  -1.3031392e+00
   1.8896386e-01  -9.4973084e-01
  -2.3459139e-01  -9.3384607e-01
   3.4506729e-01   1.0513114e+00
   2.4293312e-01   6.9237687e-01
   4.6258335e-01  -2.3245989e-01
  -5.8991169e-01   4.0835671e-01
  -2.0473492e-01  -9.6903496e-01
   6.5803860e-02  -7.7598482e-01
  -2.9711289e-01  -1.4685008e+00
   1.0737669e-01  -9.6445218e-01
  -6.6361429e-02  -1.3802835e+00
   3.3431660e-01  -6.6195751e-01
  -1.5224192e+00  -1.0002414e+00
  -6.2708339e-01  -1.7167465e+00
  -6.0206464e-01  -1.5287971e+00
  -7.5572890e-01  -1.7287705e+00
   7.0359396e-02  -5.7267633e-01
   3.6525669e-01  -1.0280724e+00
  -1.1019876e-01  -8.0394116e-01
   4.9564409e-01  -8.2235363e-01
   8.7148003e-01  -1.4783666e-01
   1.1290811e+00   2.3769741e-01
   4.7170932e-01  -7.3143139e-01
  -5.6959243e-01  -2.8398264e-01
   3.1363484e-01  -9.7365074e-01
   4.6992186e-01  -3.8473526e-01
  -1.0078864e-01  -4.3649267e-01
   5.7861354e-01  -1.3897616e+00
  -1.3331421e-01  -1.6567124e+00
  -1.8649803e-01  -1.7937296e+00
   4.4123823e-01   4.1771185e-01
  -1.1840237e-01   1.8426000e-01
   7.6175669e-01  -2.0783038e+00
  -5.1867961e-01   1.6829674e-01
  -8.4115214e-01  -1.0688411e-01
   1.0224905e+00  -2.3463768e+00
  -7.5783339e-02   4.8379807e-01
  -6.2194802e-01   2.5867268e-01
  -5.0720697e-01  -2.6012009e-01
  -7.9297121e-01  -6.6249538e-01
   8.7464825e-01  -2.4842069e+00
  -5.5158795e-01  -1.0221739e+00
  -3.3091893e-02  -9.0528131e-01
  -1.9305691e-02  -8.7035272e-01
   1.6290340e-01   5.9381051e-01
   3.4406980e-01   6.3992026e-02
   2.4346825e-01   2.7083113e-01
   7.1541380e-02   8.4539720e-01
   3.3712781e-01   9.2859024e-01
  -7.7214255e-01  -1.9175719e+00
  -9.9411393e-01  -1.9032175e+00
  -1.3222802e+00  -1.3997725e+00
  -1.6331320e+00  -1.1067890e+00
  -1.5002535e+00  -1.9228144e+00
  -1.1155442e+00  -1.1368131e+00
  -4.5089997e-01   8.8313006e-01
  -9.6205055e-02  -1.7717526e+00
   3.7675690e-01   7.1576919e-01
   6.4779415e-01   9.9016681e-01
  -4.9568998e-02  -9.0476256e-01
  -1.4022106e-01  -1.1556181e+00
   2.6789017e-01   2.0683125e-01
   5.9513714e-01  -1.2861353e-01
   5.7886060e-01  -8.4201090e-01
   3.9580777e-01  -1.7128862e+00
   2.5306529e-01  -9.9973308e-01
   6.2831585e-01  -2.1016483e-01
   2.4998849e-01  -5.2583865e-01
   6.2432672e-01   8.4726309e-01
   1.2743016e-01  -1.2694128e+00
   6.3923210e-01  -1.1781415e+00
   7.3176739e-01  -9.1284647e-01
   9.0424293e-01  -2.0146198e-01
   7.1661808e-01  -1.6214594e+00
  -6.6145364e-01  -1.3651024e+00
  -1.1149467e+00  -1.2794823e+00
   2.7086867e-02  -2.2494856e+00
  -4.7176736e-02  -1.9646898e+00
  -1.6521172e-01  -2.0186280e+00
   1.1729024e-01   7.3792106e-01
   4.9238159e-01  -3.6335401e-01
   4.1636659e-01  -1.8435090e+00
  -3.5310164e-01   1.1032804e-01
  -1.3786233e+00  -6.0488240e-01
  -5.2642862e-01  -1.7147878e-01
  -3.3413744e-01  -5.3839743e-01
   2.5657617e-01   2.5703735e-01
   1.0573687e-01  -5.7126495e-01
   1.2564265e+00  -1.5722030e+00
   5.8615600e-01  -1.3360357e+00
   1.3230590e+00  -8.7384377e-02
  -1.0577525e+00  -9.9265065e-01
  -7.6271357e-01  -1.5185478e+00
  -7.0567438e-01  -1.3426006e+00
  -9.3496172e-01  -1.5493303e+00
   3.0883328e-02  -6.9954827e-01
   3.5554047e-01  -9.8485998e-01
  -1.0255439e-01  -7.4495910e-01
   4.1275933e-01  -9.5365077e-01
   9.6770681e-01  -3.0931735e-01
   1.3047711e+00   4.6122523e-02
   4.6718794e-01  -8.0102236e-01
  -1.3626030e-01  -2.9179262e-01
  -4.7169985e-01  -4.5130572e-01
   6.3276774e-01  -3.5973399e-01
  -5.0346568e-01  -1.6613828e+00
  -5.6052466e-01  -1.7525982e+00
   1.0081703e+00  -2.0218279e+00
  -2.3382601e-01  -1.3169022e+00
  -7.2509983e-02  -4.6930334e-01
  -8.5710451e-02   7.7814985e-01
   6.0900666e-01  -1.3402227e-01
  -5.7413646e-01  -1.4382014e+00
  -3.6358913e-01   4.2723237e-02
  -9.7148529e-01  -1.0305678e+00
  -3.7372575e-01  -2.9615102e-01
  -5.1947581e-02  -5.6169606e-01
   1.8342596e-01   3.6472850e-01
   4.3651893e-01   3.4431009e-01
  -1.2982142e-01  -1.1025690e+00
   3.0411686e-01  -1.4925454e+00
   1.3795037e+00   4.9304750e-01
  -5.1098611e-01  -1.6152303e+00
  -1.6038076e+00  -1.8313369e+00
  -2.7108862e-01  -1.5085038e+00
  -3.5168753e-01  -1.9395756e-01
   3.0218202e-01   5.9965292e-01
  -4.1159875e-01   9.0038494e-02
  -5.5490956e-01  -1.5296263e+00
   5.4079062e-02  -1.7869279e-01
  -8.5787954e-01  -1.0649214e+00
  -1.0474553e-01  -4.6617547e-01
   1.6008021e-01  -7.5658986e-01
   5.8020690e-01   1.1384511e-01
   4.3858480e-01  -7.8853617e-01
   9.9880268e-01  -7.1799963e-01
   5.1137444e-01  -5.8997170e-01
   1.0118036e-01  -1.6411967e+00
   1.5202128e+00   9.2669703e-02
  -2.0955988e-01  -6.7232102e-01
  -5.8543412e-01  -1.2037959e+00
   7.7846001e-01  -3.5134568e-01
  -4.0557673e-01  -5.5054793e-01
  -3.7797829e-01  -1.1531033e+00
  -5.2654954e-01  -1.8686070e-01
   3.0405777e-01  -3.8748979e-01
   4.9979542e-01  -1.3933067e-01
   6.7558863e-01   2.8557511e-01
  -5.6671899e-01  -9.4799099e-01
   4.1391572e-01  -5.4533295e-02
  -2.2713730e-01  -1.5269218e+00
   4.7198401e-01   6.6287266e-01
   1.8586766e-01   1.4986838e-01
   4.2043379e-01  -7.3064526e-01
  -6.7552193e-01  -2.4058025e-01
  -2.1592155e-01  -1.5565388e+00
  -1.4925304e-01  -2.2951844e+00
   4.9628235e-02  -1.2832526e+00
  -2.8686295e-01  -2.0094876e+00
   1.1146932e-01  -1.5157372e+00
   3.1531374e-01  -1.1804474e+00
   6.2742054e-02  -8.3188768e-01
   2.0063789e-01  -7.3726629e-01
   1.6686106e-01  -8.4210776e-01
   8.1583411e-02  -8.0100664e-01
  -2.1922977e-01  -4.4569034e-01
  -2.9259465e-01  -3.9507139e-01
  -5.8238963e-01  -6.7057895e-01
  -6.2736829e-01   3.5100022e-02
  -5.8038822e-01  -4.2045234e-01
   6.1427293e-01  -9.4337511e-02
  -6.1002584e-01  -1.1701033e-01
   1.1038554e+00   1.1087513e-01
   1.0083268e+00  -2.0915056e-01
   5.5236117e-01  -2.9747060e-01
  -2.3335556e-01  -3.7702325e-01
   1.1122122e+00   2.0095223e-01
   8.1018987e-02  -2.0401107e-01
   7.9961393e-01   2.2759537e-01
  -3.8818908e-01   3.4183698e-01
  -1.2012958e+00   3.5497170e-01
  -1.3898395e+00   4.8638133e-01
  -4.3826995e-01  -4.0646031e-01
  -2.0774591e-01  -1.2560848e-01
  -1.1628930e-01  -4.4445264e-02
   1.0449966e-01  -6.5538542e-02
   9.6715367e-02   8.0463810e-03
  -1.0166631e-01  -8.3842361e-01
  -2.9724139e-02  -2.7964028e-01
   2.6672877e-01  -1.5161134e-01
   1.1045013e+00   2.5960397e-01
  -3.3755897e-01  -3.2919903e-01
  -3.5908491e-01  -1.1825248e+00
   1.4994696e-01  -4.4679557e-01
  -5.9263858e-02   2.3842813e-02
   1.7255001e-01   4.7987057e-02
   3.2339758e-01  -3.7929525e-01
   1.5442153e+00  -6.5726752e-01
  -1.6663527e+00  -3.2366691e-01
  -6.0434453e-01  -1.0072018e+00
  -1.5177251e+00  -5.0996068e-01
   9.6490870e-01  -1.0650169e+00
   6.3159455e-01  -1.4935262e+00
   4.3664642e-01  -1.3290040e+00
   8.0936599e-01  -1.1312918e+00
  -4.6729294e-01  -6.1528880e-01
  -3.5856148e-01  -1.2361527e+00
   5.6348787e-03  -1.5093666e+00
   1.0522509e+00  -1.5348647e+00
  -2.5052242e-02  -4.5838237e-01
   1.0467785e+00  -2.0628676e+00
   1.0245907e+00  -2.1892819e+00
   1.1080299e+00  -2.1134322e+00
   2.8061203e-01   4.8107864e-01
   1.1342415e+00  -2.1487828e+00
  -3.0517452e-01  -7.0406643e-01
  -5.3933065e-01  -2.2392142e-01
  -4.7117902e-01   4.7119242e-01
  -4.9362563e-01   1.7387643e-01
  -1.8106311e-01  -1.6422512e+00
  -4.9651317e-01  -1.3528205e+00
  -7.0775300e-01  -1.2225578e+00
  -6.5883070e-01  -3.3596408e-01
  -4.3331457e-01  -1.2068650e-01
  -5.3569042e-01   6.5099088e-02
  -3.6422793e-01  -1.4457538e-01
  -4.4038353e-01  -6.2962214e-01
   1.3758974e+00  -3.6709488e-01
   8.3665956e-01  -1.3943158e+00
   8.4583965e-01  -1.0856409e+00
  -4.0249364e-02  -1.7012438e+00
  -9.3349228e-02  -1.6583550e+00
   4.7231311e-02  -1.3719516e+00
  -4.4152495e-01  -6.1966873e-01
  -8.9398992e-02  -1.0103774e+00
  -8.1581188e-01  -1.0929706e+00
  -9.5170819e-01  -9.6204459e-01
  -1.9556350e-01  -5.7232958e-01
  -6.0704347e-01  -1.7281482e-01
  -2.2796140e-01  -5.8504913e-02
   8.3773233e-01   7.9402187e-01
   1.0324105e-02  -5.3700090e-01
  -5.0688689e-01  -1.9388812e+00
  -7.1748601e-01  -1.2781894e+00
  -5.2763899e-01  -1.7277783e+00
  -4.2383815e-01  -1.7709115e+00
  -4.6917395e-01  -1.9944414e+00
   5.6337333e-01  -5.6776677e-01
   1.9892633e-01  -8.5390501e-01
   1.2675574e-01  -7.2366231e-01
   5.0423209e-01  -2.2918902e-01
   7.6066310e-01   2.7563824e-01
   4.9370281e-01   7.1624651e-01
   9.2163689e-01   2.2595707e-01
   5.8678532e-03   3.5402692e-01
  -1.1716079e-01   1.1685544e+00
  -9.7851856e-01  -5.1286786e-01
   5.1736991e-01   3.1066010e-02
  -3.3377444e-01   1.0946283e-01
  -5.5531331e-01  -1.0158067e+00
  -5.1045902e-01  -1.6363079e+00
   1.5779671e-02  -1.6393447e+00
  -1.0352799e-01  -7.6192752e-01
  -6.0957903e-01  -1.1371788e+00
   4.3561991e-01  -2.4948833e-02
   9.2563078e-01  -1.7732524e+00
  -1.0727469e-01  -2.5329756e-01
   1.5950543e-01  -6.3996191e-01
  -5.8380910e-01  -8.8031018e-01
   2.8050285e-01  -3.8544500e-01
   5.6991089e-01  -1.7501379e-01
   2.0036482e-01  -2.3637886e-01
   5.4517677e-01  -1.0333228e-01
   9.3572248e-01  -7.1049146e-02
   8.9473035e-01  -3.7253977e-02
   3.1893122e-01  -1.7578699e-02
  -7.9214822e-01   4.9025458e-01
  -3.4752754e-01  -4.2432212e-01
   6.3550265e-01   1.4697872e-01
  -5.1837529e-02  -7.8859110e-01
   6.6805029e-01  -4.6562805e-01
   4.5596437e-01   7.0293235e-01
   3.1670372e-01  -7.7849332e-01
  -6.3356254e-01  -6.0919835e-01
  -3.2844729e-01  -1.0937217e+00
  -8.3933208e-01  -8.9353097e-01
  -8.6811461e-01  -7.6329094e-01
  -6.4095448e-01  -1.0726048e+00
  -4.3918088e-01  -1.1180550e+00
  -4.5615159e-01  -1.6607742e+00
  -2.2906305e-01  -1.8433426e+00
  -2.7262916e-01  -2.7652477e+00
  -4.5273323e-01  -1.4180884e+00
  -7.0882280e-01  -8.7352379e-01
  -1.1441498e+00  -5.9792262e-01
  -9.9209574e-01  -8.4368144e-01
  -9.1619793e-01  -3.8346105e-01
   7.8781810e-01  -2.4158430e-02
   1.0757271e-01  -3.9270806e-01
  -3.2072366e-02  -3.9511654e-01
   1.3962965e+00  -2.0568946e+00
   1.2577593e+00  -4.1543665e-01
  -2.1466190e-01  -6.3827526e-01
   9.6262106e-02   7.2518032e-01
  -1.4966179e+00  -5.1945846e-01
  -7.7213479e-01  -3.4939084e-01
   9.1155352e-01  -4.8886281e-02
   1.0095913e+00  -1.0149597e-01
  -1.1080859e+00  -6.9777156e-01
  -7.1194750e-01  -1.0087151e+00
   5.7287229e-01  -3.1656689e-01
   8.2841938e-01  -1.6694926e+00
   4.4257903e-01  -1.9493578e+00
   1.0595703e+00  -2.1718943e+00
   5.8091741e-01   4.4739035e-01
   6.6575623e-01   4.1261620e-01
  -7.0189821e-03   8.8313261e-01
   4.2694504e-02   6.9868621e-01
  -4.0117704e-01   1.1186538e+00
  -3.8544272e-01   1.3122017e+00
   4.0435695e-01   3.0436238e-01
  -7.3980816e-02   3.8997895e-01
   2.2326741e-01   1.3402990e-01
   4.6204641e-01  -6.2362458e-01
  -7.2948945e-01  -1.2525700e-03
   1.0259162e-01   2.5950397e-01
  -6.2137000e-01  -5.6018649e-01
  -6.3513473e-01  -1.0264204e+00
   6.9337130e-02  -1.1156550e+00
  -1.1117754e-01  -9.7505238e-01
   2.0724475e-01  -9.9764242e-01
  -6.6633310e-01  -4.1041610e-01
   6.1002764e-01  -2.2401116e-01
  -2.9472762e-01  -1.3431508e+00
   4.9767783e-01  -5.4652164e-01
   1.4488539e-01  -1.3219702e+00
   4.9596613e-01  -1.2227874e+00
  -1.0307694e+00  -2.8388873e-01
   1.5518373e+00  -4.5082525e-01
   5.8259189e-01  -2.8791252e-01
   4.0353796e-01  -2.1391565e+00
   6.6508515e-01  -2.1753802e+00
  -3.4030989e-01  -1.5353234e+00
  -3.2721055e-01  -1.2196535e+00
   1.9672685e-01   7.0912653e-01
  -1.4952598e-01  -1.1413488e-01
  -6.6522494e-01   4.1117314e-01
  -2.4216929e-02   8.4365623e-01
   5.3812444e-01  -1.9015812e-01
  -2.4707171e-01  -2.8525389e-01
  -6.2077263e-01  -3.7525738e-01
  -1.3599310e+00  -3.1031148e-02
  -1.1521431e+00  -4.2952910e-01
  -1.0728680e+00  -6.8526201e-01
  -8.0766997e-01  -1.2682666e+00
   4.1137677e-01  -1.7354257e+00
   1.4323801e+00  -3.3601318e+00
   9.3814871e-01  -3.0810861e+00
   1.8609045e-01  -3.1269302e+00
   8.9181443e-01  -3.6268794e+00
   5.6344159e-01  -1.2430217e+00
   4.5302113e-02  -9.0722520e-01
   1.4832911e+00  -5.5577894e-01
  -3.7947800e-01  -5.4501143e-01
  -2.5184154e-01  -2.6024767e-01
  -1.4021361e-01  -3.3481222e-01
  -5.0855934e-01  -6.3831651e-01
   1.5347463e+00  -9.0099701e-01
   2.0605262e-01  -4.2918119e-01
  -2.7089706e-01  -1.8436983e-02
   2.7251482e-01  -1.0476482e+00
  -1.0073761e-01  -4.9374872e-01
  -5.5955074e-01  -5.8091849e-01
  -1.1743050e+00   2.3619080e-01
  -4.4271147e-01  -2.6223879e-02
   1.4086986e+00  -3.7530815e-01
  -2.0751735e-01  -1.0161427e+00
   1.1714868e-01  -8.7105899e-01
   9.0066343e-02  -7.7667089e-01
  -1.6960751e-01  -2.7779106e-01
  -8.3879575e-02  -5.9138324e-01
  -2.1392967e-01  -2.6093611e-01
  -4.3962904e-01   2.0167951e-02
  -7.7840462e-01   6.6671740e-01
   1.8787658e-01  -7.5585490e-01
  -4.8197913e-01  -7.6976419e-01
  -4.8086523e-01  -1.0729580e+00
   1.2520115e-01  -3.3412981e-01
   4.1510492e-01   2.7709652e-02
  -3.9352508e-01  -4.4251569e-01
  -4.6618493e-01  -9.5331515e-01
  -5.9212400e-02  -1.2911047e+00
   2.2186316e-01  -3.9644528e-01
   6.6066844e-01   5.6114753e-01
   3.6797964e-01   6.0719996e-01
  -6.4766885e-01   1.7753981e-01
   5.5074173e-01  -1.6802243e+00
   5.7746328e-01  -1.4561084e+00
   5.1020832e-01  -1.5748080e+00
   4.6451784e-01   5.1296485e-02
   7.5225700e-01  -1.0012781e+00
   6.6074863e-01  -1.4619737e+00
   6.3249328e-01  -5.2229108e-01
   1.0321575e-01  -9.2617335e-01
  -8.1134629e-01  -1.9500908e-03
  -3.8821003e-01   2.3646906e-01
  -4.0776252e-01  -2.1077746e-01
  -7.7227635e-02  -8.0884640e-01
  -5.3321484e-01  -2.8456958e-01
   7.7781031e-01  -1.4748190e+00
  -8.9076595e-01  -6.2931061e-02
  -2.9645560e-01   2.2737201e-01
  -8.5812067e-01   1.5890922e-01
   5.0633267e-01  -7.4778067e-01
  -8.5350965e-02  -6.7088738e-01
   3.1161040e-01  -7.4753178e-01
   3.2324212e-01  -1.4933594e+00
  -5.1361785e-01  -1.1077470e+00
  -5.0528680e-03  -7.6958911e-01
   1.7098119e-01  -9.7956085e-01
   8.0169610e-02  -6.4189958e-01
  -1.0039252e+00   7.4274083e-01
   4.3337328e-01  -4.3624460e-02
   1.1552895e-01   5.4891326e-01
  -1.0624869e-01  -3.3646436e-01
  -1.4645669e+00   1.2176237e+00
  -1.7496846e-01  -1.6494733e-01
   2.5396019e-01   5.4382075e-02
  -8.2231031e-01   9.8497114e-01
  -2.1216643e-01   4.5661577e-01
  -1.8108899e+00   1.0503778e+00
  -9.9069085e-02  -4.5813861e-01
   1.9252864e-02  -2.5222800e-01
   6.5273115e-02  -5.7257974e-01
  -1.0647517e+00   4.4935102e-01
   2.7425713e-01  -9.1379952e-01
   5.3972696e-01  -1.1473161e+00
   1.1945947e+00  -1.7002896e+00
   1.2122865e+00  -9.3818472e-01
   1.2355311e+00  -5.9236889e-01
   1.0067701e+00  -6.5491776e-01
  -1.0822706e+00  -2.1142221e-01
  -1.4177770e+00   2.4032645e-01
   4.3454118e-01  -1.3462811e+00
   9.6648167e-01  -1.5721406e+00
   5.0344121e-01  -1.3552937e+00
   2.2640642e-01  -1.7240952e+00
   4.8713559e-04  -9.6050839e-01
  -2.4297891e-01  -9.3397600e-01
  -7.6406070e-01  -1.3761615e+00
  -5.8298485e-01  -8.7938975e-01
  -4.8862901e-01   5.9875506e-02
  -5.3026403e-01   2.8250857e-01
  -5.1085798e-01  -1.2153176e+00
  -4.2025823e-01  -2.5440418e-01
   4.5432253e-01  -1.8347990e-01
   3.3879985e-01   4.2310273e-01
   8.3187066e-01  -6.8223530e-01
   4.6925296e-01  -1.0649904e+00
   2.1189057e-01  -7.8664087e-01
   3.6686446e-01  -1.2876277e+00
   6.6462215e-01  -3.2445698e-01
  -2.4857560e-01  -4.8399559e-01
   1.0402952e-01  -2.7481863e-01
   1.2006307e-01  -4.2614179e-01
   4.4892755e-01  -9.4914569e-02
  -1.7626072e+00   5.7998425e-02
   1.7776101e-01  -7.8845033e-01
  -1.6567753e+00  -1.0122076e-01
   3.3721294e-02  -5.9642085e-01
   2.0423400e-01  -2.1329747e-01
  -1.0029938e+00   3.3246709e-01
  -2.6455914e-01   1.4718196e-01
  -1.8738763e+00  -3.8286381e-01
   2.9522570e-01  -7.3463262e-01
   2.9509699e-01  -4.1258089e-01
   6.3057301e-01  -5.1110250e-01
  -8.1143032e-01  -1.3691893e-01
  -1.7303193e+00  -2.1304266e-01
  -1.1569615e+00  -4.1170708e-01
   1.7425636e+00  -6.2137683e-02
   1.5222998e+00   2.4768351e-01
   1.3683379e+00   1.8657823e-02
  -3.8193155e-01  -5.0449222e-01
  -9.2535396e-01  -5.1392425e-01
   1.3673907e+00  -8.5942340e-01
   1.9571513e+00  -6.2007576e-01
   1.5235257e+00  -5.9724758e-01
   2.3770302e-01  -8.1978773e-01
  -3.4033108e-01  -6.1349611e-01
  -1.9964308e-01  -6.5183743e-01
  -9.6195113e-02  -6.1981966e-01
  -2.8635450e-01  -3.4143271e-01
   4.7623003e-02   4.4200036e-03
  -7.3459808e-01   1.7086370e-02
   3.9108918e-01   3.6985316e-02
  -1.2501311e-01   2.0410148e-02
   8.5273182e-01  -9.8403143e-01
   5.6085526e-01  -7.2210080e-01
  -3.8958243e-01   1.0162493e-01
  -2.5967775e-01  -5.3645679e-01
  -8.5590392e-01  -8.5393502e-01
  -8.8500120e-01  -9.6493551e-01
   1.0311464e+00  -8.7797000e-01
   1.2436620e-01  -8.4388207e-01
   9.2678542e-01  -4.7388034e-01
  -3.0440674e-01   1.7903097e-01
  -4.4037386e-01   1.0684432e-01
  -1.2917893e-01   6.4344770e-01
  -3.2946522e-01   7.7293640e-01
  -4.6353958e-01   8.1622658e-01
   5.7100906e-02   8.8799514e-01
  -9.8478233e-01  -1.2970275e+00
  -3.0901435e-01  -8.2456339e-01
   1.4997486e-01  -7.0715877e-01
   9.8993095e-01  -2.6039651e-01
   2.4487716e-01   3.2659572e-01
   3.7828335e-02   7.1927799e-01
   1.3592816e-01   8.4123936e-03
   1.7491818e+00  -3.8419137e-02
  -8.4336130e-01  -1.2260664e+00
  -6.4533905e-01  -1.3410402e+00
   4.5229617e-01  -9.6819626e-01
   5.1151438e-01  -7.3948256e-01
   2.6795339e-01  -7.0832348e-01
  -1.4712478e-01  -9.6982218e-01
   1.4010770e-01  -4.9163551e-01
  -7.4152042e-02  -7.1355476e-01
  -2.4017592e-01  -9.4589458e-01
  -2.3086369e-01  -1.2749045e+00
   1.6243068e-01  -2.5518797e-01
  -7.1935133e-02  -6.9277675e-01
   1.3006826e-01  -5.3286590e-01
   3.6528731e-01   3.7623280e-02
   2.2389785e-01  -2.0269212e-01
  -3.5178998e-01   1.3700519e+00
  -5.2875044e-02   1.8584669e-01
   1.2704718e+00  -1.0562926e+00
   1.8773618e-01  -7.9772660e-02
  -3.3266806e-01  -3.7541306e-01
  -7.4282382e-01   6.3665409e-02
  -7.1368368e-01  -1.2629264e-01
   1.1277739e+00  -2.3811716e-01
   1.2240710e+00  -6.5345379e-01
   1.6920876e+00  -8.4823699e-01
  -4.4147810e-02  -6.2542699e-01
  -4.8906495e-02  -1.4145997e+00
  -1.5846928e-01  -3.1806121e-02
   5.6886514e-01  -2.5473671e+00
   2.9355009e-01  -1.2533292e+00
   1.5310382e-02  -1.6285066e+00
  -1.2096005e-03  -1.5697759e+00
  -4.4652767e-01  -1.0258241e+00
  -6.0985514e-01  -9.6244826e-01
  -1.1027953e+00  -9.2083013e-02
  -1.3246972e+00  -4.0039396e-01
   3.6449906e-01  -2.1656297e+00
  -1.2185811e+00  -1.0311672e+00
  -5.4566235e-01  -1.1792179e+00
  -9.7312179e-01  -2.0037844e+00
  -2.8793359e-01  -6.3816687e-01
  -2.8019029e-01  -8.2009885e-01
  -4.8763255e-01  -5.0431408e-01
  -6.2372583e-01  -1.0976694e-01
  -8.5349319e-01  -9.4840029e-02
  -3.2891777e-01   8.7097374e-01
   1.1462091e-01  -1.0196995e+00
   7.2758217e-01  -2.1640833e+00
   7.6486783e-01  -1.4540130e+00
   9.7130394e-01  -9.5340106e-01
   3.5250807e-01  -8.5666703e-01
   4.5658191e-01  -1.6477843e+00
   6.9626571e-01  -1.1942657e+00
  -2.8511767e-01   2.0297109e-01
   7.8402624e-01  -1.3545449e+00
  -1.7521573e-01  -3.4559413e-01
  -4.2794037e-01  -6.7579244e-01
  -1.2837292e-02  -1.0235671e+00
   1.7049938e-01  -3.2771553e-01
   5.3916683e-02  -1.6965629e+00
   2.9741846e-01  -2.0046952e+00
   2.6457642e-01  -1.4925711e+00
  -3.7237930e-01  -2.5025123e+00
  -6.2567223e-01  -1.3207914e+00
  -9.5594072e-01  -2.1201137e+00
  -5.0470766e-01  -1.6405653e-01
  -4.3109497e-01  -9.7485809e-01
  -6.2099617e-01  -6.5458288e-01
  -6.5266364e-01  -2.4584360e-01
  -7.4141533e-01  -2.1016547e-01
  -7.2547195e-02   7.6459334e-01
   1.6208427e-01  -1.1259140e+00
   4.1161650e-01  -2.3497769e+00
   6.6305883e-01  -1.6050720e+00
   1.0551270e+00  -1.0206155e+00
   2.8855564e-01  -1.0093000e+00
   3.2862309e-01  -1.8240289e+00
   5.0496794e-01  -1.3669373e+00
   5.9225157e-01  -4.9577443e-01
   4.0970601e-01  -1.5095489e+00
  -1.2175481e-01  -5.2228025e-01
  -3.7178891e-01  -8.5580198e-01
  -1.4743940e-01  -1.1796331e+00
   2.8910980e-01  -4.7685771e-01
   2.4978075e-01  -1.8111073e+00
   4.3640786e-01  -2.1291506e+00
   1.0593051e-01  -1.6126579e+00
  -2.5119868e-01  -2.6189771e+00
   1.1726542e+00  -3.6777129e-01
   7.2340931e-01  -1.2000491e+00
   7.7973518e-01  -1.0178359e+00
  -9.1979487e-02  -1.7054020e+00
  -1.0194762e-01  -1.6581720e+00
  -1.5871315e-02  -1.3689476e+00
  -4.2825986e-01  -6.2484967e-01
  -8.8242318e-01  -1.0024006e+00
  -9.8937587e-01  -8.5936219e-01
  -2.4761878e-01  -4.9952829e-01
  -6.6818106e-01  -7.6800177e-02
  -2.0174716e-01  -7.3366075e-02
   8.3306560e-01   7.8389230e-01
  -5.4346878e-03  -5.1111699e-01
  -5.2570058e-01  -1.9251375e+00
  -6.4093194e-01  -1.3318801e+00
  -5.2030402e-01  -1.7676901e+00
  -3.8868540e-01  -1.8220570e+00
   7.5784025e-02  -1.7706742e+00
   5.6909536e-01  -5.7626741e-01
   2.0783529e-01  -7.5456393e-01
   1.7284180e-01  -6.1052976e-01
   4.6868611e-01  -1.8052056e-01
   7.0535411e-01   3.2041559e-01
  -5.5001834e-01   3.9891349e-01
  -3.9433923e-01   3.5902065e-01
  -9.6642605e-01  -4.4856810e-02
  -1.0801492e+00  -9.5011140e-02
  -1.7224822e-03   8.2139815e-01
  -2.8015648e-01   1.7318386e-01
   1.9332846e-01   1.2141240e-01
  -3.6931068e-01  -2.5494173e-01
  -3.5475259e-01   1.7390238e-02
  -4.3893447e-01  -3.8674603e-01
  -3.4614817e-02   2.9239364e-01
   2.4900510e-02  -3.0964676e-01
   3.6402895e-01  -6.0131540e-01
  -2.4461299e-01  -8.9864305e-01
  -3.3028742e-01  -9.6324792e-01
  -2.8322401e-01  -1.1317906e+00
  -5.1146769e-02  -6.1823188e-01
   6.5551578e-01   2.5475018e-01
   9.7113598e-01  -9.0204804e-01
   8.0205228e-01   2.3827547e-01
   1.0560672e+00   3.0025051e-02
   1.3126664e+00  -2.0882580e-01
  -6.7644873e-01  -1.8441773e+00
  -8.9841768e-01  -1.6177692e+00
  -2.2212274e-01  -7.3742736e-01
  -3.3622759e-01  -2.8245550e-01
  -3.0837865e-01  -8.0509195e-01
  -7.5866829e-01  -6.8392754e-01
  -5.6937984e-01  -5.1065696e-01
  -7.1008917e-01   7.0944153e-01
   9.8524335e-02  -7.4258973e-01
   3.8175929e-01  -4.0747958e-01
   4.7319965e-01  -1.1856017e+00
  -4.4655057e-01   1.3971485e+00
   5.7754808e-01  -9.9033324e-01
  -1.8555539e-02   1.3517525e+00
   8.9777979e-02   1.0216657e+00
   1.4927621e+00  -9.8625134e-01
   4.6496704e-01   6.8934250e-01
   1.4481871e-01   4.1869438e-01
  -2.6023396e-01  -1.3732602e+00
   2.1176646e-01  -1.4159835e+00
   8.8470658e-01  -1.3122650e+00
   9.0830076e-02  -7.4012731e-01
   1.2925157e-01   1.2874616e+00
   6.8444040e-01  -9.9202578e-01
  -5.1927954e-01   3.9269993e-01
  -8.2802814e-01  -1.4921393e+00
  -1.7550039e+00  -2.1612775e+00
  -8.2546015e-01  -1.0577245e+00
  -4.4711619e-01  -5.7349100e-01
  -7.3929213e-01  -8.6872527e-01
   1.5516778e-01  -4.9665292e-01
  -6.7981986e-01  -1.0340034e+00
   1.3281706e-01  -1.3760501e-01
   3.2699606e-01  -4.3091185e-01
  -1.1484308e-01  -5.9949188e-01
   3.2559596e-01  -4.3762582e-01
  -5.3385466e-01  -3.9388549e-01
  -4.8237475e-01  -1.5020005e-01
  -1.1319314e-01  -9.2994987e-01
   4.8653244e-01   2.6028844e-02
  -1.0420786e+00  -1.3376763e+00
   1.1338582e-02  -1.0547616e+00
   2.2091815e-01  -8.1482853e-01
   6.0001325e-01  -2.9682002e-01
   6.1564214e-01  -6.0229527e-01
   3.4461724e-01  -9.5705328e-01
   5.6989175e-01   7.5359287e-01
   1.3174472e+00   3.3829726e-01
   3.7808279e-01   9.5954826e-01
   8.8216470e-01   3.9171178e-01
   1.1938395e+00   6.0985415e-02
  -8.4239041e-02  -1.0981503e+00
   2.3148595e-01  -4.7257040e-01
   5.2599857e-01   6.3306550e-01
  -2.9024435e-01   2.1485878e-01
  -7.3711032e-02  -1.4475305e-01
  -1.5577449e+00  -7.0179595e-01
  -6.2819628e-01  -9.8243526e-01
   3.0029528e-01   1.0149969e+00
   4.2361315e-01   1.1276652e+00
  -4.2612316e-01   2.4990246e-01
   5.0554992e-01  -7.3074619e-02
  -6.1756027e-02  -4.5516590e-01
   3.0314148e-01  -3.6318690e-01
  -8.5601143e-01  -1.9645702e-01
   4.6262059e-01  -1.0545577e+00
   1.6071366e-01  -1.3748057e+00
   6.2523549e-02  -1.2872771e+00
   1.2749590e+00  -2.5868538e+00
   4.6288858e-01  -2.0372894e+00
   3.0093973e-01  -1.3914153e-01
  -5.4107769e-01  -8.1921452e-01
  -4.9562555e-01  -1.4340656e+00
  -5.8529372e-01  -1.3916055e+00
  -1.4097534e+00  -8.1954831e-01
  -1.4345513e+00   3.7770017e-01
  -1.2553943e+00  -4.5792728e-01
  -1.0724535e+00   3.2263753e-01
  -1.2100020e+00   7.1863441e-01
  -1.2463659e+00   6.0429168e-01
  -4.8837672e-01  -3.8279561e-01
  -5.0662160e-01  -1.4722006e-01
   1.2172231e-01  -7.2051935e-01
   1.4974305e+00   5.6301034e-01
   1.0106586e+00  -1.0922595e-01
  -3.6935078e-01  -1.6072834e+00
  -1.9413351e-01  -1.5700029e+00
  -1.7039329e-01  -1.7705907e+00
   9.4947361e-01  -4.0008339e-01
   7.8111601e-02  -1.2724109e+00
   5.5807284e-01  -9.7355340e-01
   7.7208854e-01  -8.7676155e-01
   7.3171031e-01  -7.3700117e-01
   8.9503111e-01  -5.0186674e-01
   6.2665276e-01  -4.7447758e-01
   7.6060833e-01  -1.4003212e+00
   8.6365791e-01  -1.1116312e-01
   1.0774717e+00  -1.0600147e-01
  -5.9146014e-01  -1.3218690e+00
  -1.4324200e-01  -1.2752039e+00
  -8.8018561e-01  -8.1440256e-01
  -6.1820826e-01  -9.7366247e-01
  -2.1150391e-01  -7.2370152e-01
  -2.1120712e-01  -7.7484014e-01
  -6.1538375e-02  -4.4052422e-01
   4.0482372e-01  -4.8079946e-01
  -1.1165538e+00  -8.7217260e-01
  -1.2246577e+00  -8.3929835e-01
  -1.8023912e-01  -2.9374522e-01
   9.6231766e-01  -3.0802094e-01
   8.9826618e-01  -2.4620802e-01
   8.6523023e-01  -5.5475222e-01
  -5.1880212e-01  -1.4644043e-01
  -6.2792756e-01  -4.0283265e-01
   3.0205037e-01  -8.9882469e-01
   2.7419906e-01  -8.5158866e-01
   2.8659792e-01  -8.6862666e-01
   7.5655334e-01  -5.9244939e-01
   1.6169704e+00   2.9859330e-01
   1.1318680e-01  -2.2579683e+00
   2.1048410e-01  -1.6662373e+00
  -3.0515408e-01  -2.9840580e+00
   3.7098975e-01  -1.2597852e+00
  -4.4994504e-01  -8.3268230e-01
  -1.0707595e+00  -3.2579194e-01
  -6.9149596e-01  -2.0120606e-01
  -2.7416622e-01  -5.3933723e-01
  -5.6833440e-01  -2.0405341e-02
  -6.2859541e-01   8.6887489e-01
   6.0316770e-01  -3.2397670e-02
  -1.9427294e-01  -7.3834419e-01
  -7.0369247e-01  -4.7977313e-01
   1.4507567e-01  -5.3765878e-01
   1.2929930e-01  -5.8279378e-01
   8.7799683e-01  -1.1373524e+00
  -1.4928897e-01  -1.7609462e-01
  -6.3261135e-01   5.8605090e-01
  -5.7963721e-01   1.5051106e-01
  -1.4491676e-01  -7.9344188e-01
   2.7823601e-01  -1.6073193e+00
   3.0588491e-01  -1.5721144e+00
   4.3932481e-01  -1.0799251e+00
   2.9560382e-01  -9.0460201e-01
   1.9995074e-01  -1.1907343e+00
   4.3997807e-01  -8.4773559e-01
   3.3588149e-02  -1.8929684e-01
   1.1197215e+00  -3.8870756e-01
   8.4889902e-01  -1.4122347e+00
  -4.1260033e-01  -1.7006093e-01
  -5.8126195e-01  -1.4338564e+00
  -7.1470373e-01  -1.0556239e+00
   5.5590799e-01   1.8047326e-01
   8.6226625e-01   1.0327069e+00
   8.2703047e-01   1.2492571e+00
   4.0687682e-01   7.8879566e-01
  -6.1782746e-01  -8.4128345e-01
   5.2640686e-01  -8.8521294e-01
   4.8207806e-02  -8.8738551e-01
   2.6107024e-01   3.6926856e-01
  -7.9783076e-01  -1.4802764e-01
  -6.4487434e-01  -6.9356815e-01
   9.0335830e-01   3.9990912e-01
  -3.5658607e-01  -6.2651279e-01
  -2.6848506e-02  -2.3323031e+00
  -6.5933534e-01  -1.3059462e+00
  -6.0239313e-01  -1.2193205e+00
  -6.8849883e-01  -1.5471665e+00
  -5.5254727e-01  -1.4461921e+00
  -3.3187185e-01  -1.3522256e+00
   4.8200556e-01  -7.8137517e-01
   9.6996778e-01   3.0124039e-01
   9.9393263e-01  -7.2020949e-01
   1.5014888e-01  -1.2885329e+00
  -8.0672414e-02   3.7131761e-01
  -4.5864345e-01  -7.3190450e-01
   8.7786289e-03  -2.2140476e-01
  -1.9521144e-01  -7.7211700e-02
  -1.8883114e-01   1.9957177e-01
   1.8636310e+00   5.5600959e-01
  -8.4113543e-01   3.9780536e-02
   7.0564812e-03   2.0905877e-01
   1.6758197e-01   8.3253133e-02
  -6.0429993e-02  -2.7070950e-01
   9.2006621e-01   1.3282125e-01
   1.0075126e-01  -7.8923865e-01
  -2.0469169e-01  -6.9467238e-01
   1.2694877e+00   4.8721467e-01
  -2.8038564e-01   2.1510871e-01
  -6.1106896e-01  -6.6874251e-01
  -9.7140928e-01  -9.7517572e-01
  -6.7006399e-01  -6.3389439e-01
  -9.7593255e-01  -6.7708907e-01
  -8.0606102e-01  -6.5698452e-01
  -5.9101476e-01  -6.1091628e-01
   2.8361144e-01  -1.8526314e-01
   1.4448658e+00  -5.7492018e-02
   8.0832778e-01  -5.8717875e-01
   6.1393449e-02  -1.2901758e+00
  -1.0374541e+00   1.5876145e+00
  -6.8914198e-01   1.6277826e+00
  -4.4903764e-01   1.2140761e+00
  -6.4229827e-01   3.9860064e-01
  -5.5365914e-01   3.9925191e-01
   3.2824210e-01   3.4732347e-01
  -3.6049161e-01   1.1134545e+00
   4.8578599e-01  -3.7791663e-01
  -5.6713476e-01   7.0428312e-01
   8.1177089e-02  -2.2596043e-01
  -3.5284208e-01  -1.1646260e+00
   6.3399797e-01  -7.5595582e-01
   3.6845257e-01  -1.4847187e-01
  -5.8305659e-02   3.9206049e-01
   4.9651530e-01  -6.5190246e-01
   1.0899089e+00  -1.0211912e+00
   3.8039860e-01  -8.7361169e-01
   9.3219724e-01  -1.6136555e+00
   5.8214055e-01  -5.8417937e-01
   2.4905367e-01  -4.3502608e-01
  -4.2714524e-01  -7.9725098e-01
   2.1221186e-01  -1.7844169e+00
  -1.7879934e-01  -2.2043859e+00
  -3.0834321e-01  -1.1651707e+00
  -2.1542881e-01  -1.2525515e+00
  -1.2675802e-01  -3.6846742e-02
  -7.3268601e-01  -3.3179747e-01
  -4.0547193e-01  -5.4385481e-01
  -2.8144650e-01  -2.3640708e-01
  -2.7553917e-02  -2.6806520e-01
   2.0187611e-01  -2.0569209e-02
   7.9998930e-01  -2.4293351e-01
  -4.5240574e-01  -2.3865087e-01
  -2.9393860e-01  -5.5120713e-01
   8.0879205e-01  -9.6016586e-01
   4.2491371e-01  -1.4720551e+00
   4.3094342e-01  -3.5623671e-01
  -4.0465794e-01  -7.0823786e-01
  -9.8180542e-02  -9.4969255e-01
  -1.7474120e-01  -9.1750616e-01
   2.4608300e-02  -8.1502945e-01
  -7.6199108e-02  -1.7514716e+00
   4.1928039e-01  -6.7906908e-01
  -1.2159969e-01  -6.4910410e-01
   8.5235904e-02  -8.7491333e-01
   2.6117801e-01  -2.0564372e+00
   7.0164249e-02  -1.3090802e+00
  -3.0855849e-02  -1.1949491e+00
   2.9810821e-01  -2.5771335e-01
  -4.2308190e-01   4.6716674e-02
  -3.9490402e-01  -7.4815795e-01
  -5.0856091e-01  -5.8436874e-01
  -5.1128381e-01  -7.0382526e-01
  -1.4815715e-01  -2.7757439e-01
  -1.9247242e-01  -9.6791384e-01
   2.1141209e-01  -1.0053727e+00
  -3.0293346e-01  -1.2110877e+00
   2.7249881e-01  -2.3392013e+00
   9.7069546e-02  -2.2884105e+00
   8.8003607e-01  -7.0140456e-01
   1.6192447e-02  -2.8387732e-01
   4.0559010e-01  -6.6492425e-01
  -1.2114036e+00  -1.2765379e+00
  -1.0074162e+00  -8.5579908e-01
  -5.3592240e-01  -4.5611364e-01
  -8.8288486e-01  -6.9385682e-01
   6.9751796e-02  -5.1658910e-01
  -8.7833715e-01  -8.2656818e-01
   1.2387408e-01  -1.6285351e-01
   2.3608516e-01  -4.8205990e-01
  -1.9739792e-01  -5.6869579e-01
   2.4999448e-01  -5.0842853e-01
  -5.8233267e-01  -2.6743052e-01
  -3.4761769e-01  -3.1476050e-02
  -2.8433285e-01  -8.8007563e-01
   5.0384271e-01  -7.3953402e-02
  -1.2775590e+00  -1.0915903e+00
  -1.4102145e-01  -1.0051458e+00
   6.7348342e-02  -8.4712687e-01
   5.4636003e-01  -4.1065189e-01
   4.8495676e-01  -7.2043817e-01
   1.9656538e-01  -1.0066577e+00
   7.8588271e-01   6.1935066e-01
   1.3620349e+00   6.3839065e-02
   5.3036960e-01  -2.6829202e-01
   9.8706220e-01   2.0391215e-01
   1.2020977e+00  -1.8353359e-01
  -6.7354910e-01   5.2272164e-01
   6.1895090e-02  -1.3085546e+00
  -7.9118241e-01  -6.5445712e-01
   4.9296782e-01   5.3386387e-01
   8.4401978e-01   1.4530790e+00
   1.0463040e+00   1.4546590e+00
   4.2606578e-01   1.1994298e+00
  -1.2864261e+00   1.5827888e-01
   2.2150162e-01  -2.6483086e-01
  -3.3444648e-02  -4.6348356e-01
   4.2846854e-01   6.0786262e-01
  -1.3191567e-01  -3.8458092e-01
  -2.8335315e-01  -6.6440300e-01
   8.0497762e-01   8.6908531e-01
  -7.2553212e-01  -1.7598203e+00
  -7.2796292e-01  -1.4178718e+00
  -1.1286418e+00  -4.5906792e-01
  -5.3352653e-01  -9.2720431e-01
  -7.3079997e-01  -1.1567107e+00
  -5.6584031e-01  -1.0885325e+00
  -3.3967609e-01  -1.0096540e+00
   3.9316980e-01  -3.4386336e-01
   1.2676971e+00   3.6203351e-01
   1.2565120e+00  -7.0915063e-01
   7.0827181e-01  -1.5617939e+00
  -1.8148986e-01   2.6463287e-01
  -5.5732227e-01  -7.9180626e-01
  -1.1331996e-01  -1.2557507e+00
   2.7988364e-01  -5.1877317e-01
  -8.6293051e-01  -7.2859504e-01
  -5.3874972e-01   2.6840339e-01
  -5.1892026e-01   5.4532785e-01
   3.9384116e-01   5.9573515e-01
  -6.4414575e-01  -1.2137365e+00
   2.2406198e-01  -3.3268876e-01
   4.8465014e-02  -1.3972663e+00
   2.4028283e-01  -7.2310582e-01
  -7.6642930e-01  -1.7144047e+00
   8.1354725e-01  -1.4576404e+00
   7.5640321e-01  -1.8496538e+00
   7.2256875e-01  -2.1037528e+00
   4.7001724e-01  -8.1763429e-01
   1.1585564e-01  -6.3369609e-01
  -1.3501758e-01  -1.8269508e+00
   2.5339849e-01  -2.1961695e+00
  -7.0737579e-01   1.8928244e-01
  -3.8232137e-01  -1.6416193e+00
  -2.0524301e-01  -5.1598548e-01
  -5.0275634e-01  -3.0391315e-01
  -3.2118693e-01  -6.9354114e-01
  -8.4254220e-01  -6.9901549e-01
  -6.2635179e-01  -4.2668367e-01
  -1.0684467e+00   6.8861429e-01
   7.3769372e-02  -6.6571111e-01
   2.5626976e-01  -3.0721633e-01
   5.7360353e-01  -8.4983347e-01
  -8.6865399e-02  -1.2288734e+00
   6.5192373e-01  -8.1864198e-01
   8.0563757e-01  -3.6124971e-01
  -4.2495324e-01   1.0466841e+00
   1.3724806e+00  -6.8506791e-01
   7.1458290e-01  -8.6608758e-01
  -1.2942304e-01   7.3515434e-01
  -3.6053670e-02  -1.4364760e+00
   3.3557027e-01  -1.2887555e+00
   9.9321595e-01  -8.9588611e-01
   6.9772571e-02  -5.7410856e-01
  -4.5675103e-01   1.3161795e+00
   6.9730668e-01  -6.9535154e-01
  -7.5386239e-01   5.6068201e-01
   6.9177078e-01   2.9392617e-01
  -2.3790569e-01  -4.3824268e-01
   3.4506290e-01  -1.3382556e-01
   1.6222414e-01   1.8254628e-01
   2.8431927e-01   5.2427179e-02
  -3.7833281e-01  -2.1538588e-02
   3.5198319e-01   4.0679309e-01
  -1.4119930e-01  -7.0711725e-01
  -3.3324703e-01  -5.4448904e-01
  -2.5513779e-01  -1.2022328e+00
   3.5910788e-01  -5.6473142e-01
   1.7051268e-02  -1.0582661e+00
   1.6519935e+00   9.4338961e-01
  -1.1142822e+00  -5.0798459e-01
  -9.4575880e-01  -1.1559480e-01
  -7.6938603e-01  -7.3382923e-01
  -1.1605188e+00  -1.9054926e+00
  -1.0102455e+00  -1.7550336e+00
  -6.1976329e-01   1.7244781e-01
  -4.0518562e-01  -1.7135290e+00
   5.8105907e-01   1.3946619e-01
   1.7055876e+00   2.6500607e-01
   1.0353307e+00  -6.3684831e-01
   1.8547254e-01  -9.6642625e-01
   1.3281659e+00  -1.6623990e+00
   8.5129198e-01  -1.5951900e+00
   7.2701459e-01  -1.3663413e+00
  -2.4195983e-02  -8.9393044e-01
   2.6070723e-01  -5.1244889e-01
   2.0236427e-01  -6.2267503e-01
   3.4925252e-03   1.4669737e-01
   2.0541006e-01  -4.8745629e-01
  -1.5129014e-01  -5.9976807e-01
  -2.1791275e-01   2.1716385e-01
  -1.3610894e-01   9.0713122e-01
   8.4305036e-01   8.2799485e-01
   3.1685443e-01  -7.1365444e-01
   5.9427248e-01  -3.8623835e-01
   6.5780258e-01   7.0779014e-01
   4.7935668e-01   6.9196702e-01
  -6.5767159e-01  -1.9943374e+00
  -1.6567703e-01  -2.2925957e+00
  -5.8726016e-01  -2.2871297e+00
   2.1758181e-01  -8.1236935e-01
  -6.3214675e-01  -1.8410565e+00
  -8.7292800e-01  -1.9382711e+00
  -1.5624925e+00  -2.0734381e+00
  -1.6796811e+00  -1.8066130e+00
  -2.8295688e-01  -4.7248453e-01
   1.8780947e-01  -4.5840269e-01
   7.3527605e-01  -4.1069674e-01
   1.6468456e-01  -4.3299699e-01
  -2.5106911e-01   7.2303511e-02
   5.3545190e-01  -7.3335004e-01
   5.1067942e-01  -7.2627045e-01
  -4.9618558e-02  -6.2623079e-01
  -4.3985558e-01  -5.4502399e-01
  -5.8436244e-01  -4.2406337e-01
  -6.0324375e-01  -4.0748093e-02
  -2.7295834e-01   3.2497569e-02
   5.2860837e-02   9.4707612e-02
   3.1668071e-01  -8.3784073e-01
   9.0320813e-02  -8.6978782e-01
   4.9132643e-01  -5.0006457e-01
   2.6602620e-01  -8.5238711e-01
  -4.6531037e-01  -3.5673334e-01
  -4.0174139e-01  -4.9978884e-02
  -1.6703967e-01  -1.6167098e+00
  -1.0641271e-01  -1.6221902e+00
  -2.6455447e-01  -6.6449456e-01
   7.2534228e-02  -1.0937130e+00
   3.2644943e-01  -9.9905022e-01
   3.8008436e-01  -1.0220560e+00
   5.1891289e-01  -6.0275542e-01
   8.4725709e-01  -3.8564026e-01
   8.6657305e-01  -9.7648794e-01
   3.7274101e-01  -5.0928707e-02
  -3.1454592e-01  -1.4391261e+00
  -4.1895239e-01  -1.1100297e+00
  -8.8423264e-01  -1.1650221e+00
  -2.8559927e-01  -1.6165554e+00
  -9.9343726e-02  -1.4760924e+00
  -1.3053271e-01  -1.3238283e+00
  -2.5095880e-01  -2.5009272e+00
  -8.3178051e-02  -1.5174878e+00
  -1.3986390e-01  -8.9004485e-01
  -1.5209743e-01  -6.7957328e-01
  -1.3939266e-01  -1.6379406e+00
   5.2152289e-02  -1.7721438e+00
   2.7411161e-01  -9.2070232e-01
  -3.0030665e-01  -6.7073461e-01
  -1.2825765e-01  -6.4085450e-01
   1.2490074e+00   3.0252437e-01
   5.9904982e-01  -6.7624542e-02
   3.3924559e-01   2.5178180e-01
   5.4682386e-01   1.2126235e-01
   8.7433152e-03   5.8339056e-02
  -1.1477191e-01  -5.3351091e-01
   4.1266985e-01  -6.1891613e-02
   5.3083448e-01  -2.5172952e-01
   1.4473544e-01   2.0964206e-01
   1.7646534e-01   1.5754153e-01
  -1.5577710e-01  -4.1131863e-01
   5.6477191e-01  -4.1681149e-01
  -1.4764028e-01  -3.1783455e-02
  -6.2198269e-01   8.8879781e-02
  -2.5481725e-01  -5.4472055e-01
  -2.6708373e-01  -9.5819005e-01
  -2.2150340e-01  -4.9550162e-01
  -5.7416361e-01  -1.1026480e+00
  -1.9764431e-01  -5.6226549e-01
  -3.9545224e-01  -3.8702954e-01
  -8.6633284e-01   1.2471925e-01
  -6.0072499e-01   3.9393376e-01
   4.2127745e-01  -3.8268570e-01
  -1.9424542e-01  -6.1553358e-01
  -1.9933144e-03  -1.1571794e+00
   1.0444168e-01  -7.6000034e-01
   2.8137809e-01  -7.4555786e-01
  -8.6081677e-01  -6.9458155e-01
  -8.3980508e-01  -2.7153494e-01
  -4.1258709e-01  -8.1851897e-01
  -2.8274907e-01   9.1745251e-02
  -2.1056122e-01   8.2004296e-01
  -6.8809179e-01   3.9639166e-01
   2.9904757e-01  -2.2444964e+00
   6.8031263e-01  -9.0141021e-01
   4.8160153e-01  -1.2020660e+00
  -2.8469189e-01  -7.6419294e-01
   3.0178652e-03   9.4411803e-03
   2.2083020e-01  -1.2372193e+00
  -1.9233752e-01  -7.6490226e-01
  -2.0076301e-01  -5.8318025e-01
   2.6161475e-01  -6.6689029e-01
   3.0024500e-01  -6.4961007e-01
   4.4552706e-01  -1.4753275e-01
   1.6075614e-01   4.7885687e-01
   1.3390768e-01   8.8818974e-01
   2.4056069e-01   1.3374385e-01
   1.3412387e-01  -7.3783206e-01
   1.0838505e-01  -1.3496976e+00
  -1.2879799e-01  -1.1324168e+00
  -2.3964221e-01  -1.0603009e+00
   8.3021372e-02   1.0520873e+00
  -5.0647005e-02   4.4902651e-01
   5.6718531e-03   1.3502430e+00
   2.9439440e-01  -1.0161910e+00
   5.8864044e-01  -1.0920348e+00
   7.2522428e-01  -3.5055964e-01
   3.2458183e-01  -1.1389016e-01
   3.7088453e-01   2.7977466e-01
  -1.1105159e-01  -1.0428601e+00
  -5.1492488e-02  -6.6744816e-01
  -6.1083007e-01  -6.4131028e-01
   1.7907075e-01  -8.4606195e-01
  -5.3638495e-01  -6.2189527e-01
  -2.5590149e-01  -3.9474162e-01
  -1.5202254e-01  -2.8080197e-01
  -4.2027707e-01   3.4275486e-01
  -1.2282710e-01  -2.0164157e-01
   1.0113018e-01  -2.5403323e-01
   5.5795579e-02   6.7026920e-02
   9.0827043e-02  -1.0449932e-02
  -8.2946708e-01  -2.0907874e-01
  -4.1553727e-01  -1.9346180e+00
   1.2214223e+00   1.1098406e+00
  -2.2417073e-01  -2.1337655e+00
   1.0860643e-01  -1.3538747e+00
   2.1570458e-01  -1.0867548e+00
  -3.0260951e-01   4.2858351e-01
  -2.6283779e-01  -1.1054710e-01
   2.4647915e-01  -1.3430666e+00
   2.6715152e-01  -9.9049901e-01
  -1.9317060e-01   3.9983081e-01
  -2.3833383e-01  -1.4355147e+00
  -5.1300004e-02   4.8959002e-01
  -2.9094051e-01   3.5727769e-01
   2.4178870e-02  -4.7799243e-01
  -4.9499153e-03  -9.6913777e-01
   4.0273763e-01  -2.5129139e-01
   6.4231282e-02  -8.1435539e-01
  -5.2151908e-02  -7.8618865e-01
   2.2783139e-01  -1.1834842e+00
   2.0225795e-02  -1.5408494e+00
   5.9673988e-02  -1.5604607e+00
  -2.4052657e-01   1.7383240e+00
  -6.4717144e-01  -4.9280571e-01
  -1.4693441e-01  -1.6547252e+00
  -1.4608866e-01  -9.7380383e-01
   9.5054558e-03  -1.2379432e+00
   2.7595204e-01  -1.1247454e+00
   3.2666800e-01  -1.1488871e+00
   4.7824889e-01  -7.0745830e-01
   7.0265754e-01   4.2796435e-01
   7.5221972e-01  -1.1341622e+00
   2.5864683e-01  -2.0334004e-01
   1.3693434e+00   5.5440709e-01
  -4.2406417e-01  -1.5035022e+00
  -2.1192752e-01  -6.5010077e-01
  -9.8403268e-01  -1.3653918e+00
  -3.9827142e-01  -1.8188749e+00
  -2.0342512e-01  -1.6638011e+00
  -2.0886224e-01  -1.4900155e+00
  -3.1674536e-01  -2.6854217e+00
  -1.3285900e-01  -1.6648902e+00
  -1.6163389e-01  -1.0052351e+00
  -1.5018502e-01  -7.7305194e-01
  -1.1227452e-01  -1.7319631e+00
   7.1233622e-02  -1.8695098e+00
   6.1261401e-01   4.7851930e-01
  -3.7308649e-02   5.6637169e-01
   1.7422691e-01   2.3277954e-01
   1.0737516e-01   3.3007036e-01
  -2.2737733e-01  -4.6528844e-01
  -1.4939019e-01  -4.8770665e-01
  -2.6833486e-02   7.1209451e-01
  -4.6246157e-01  -4.0976646e-01
  -4.1100921e-01  -1.1247197e+00
  -9.9039316e-03  -1.8147628e+00
   3.3394065e-01   4.7782527e-01
   3.6495154e-01  -3.1837294e-01
   5.5778970e-01  -7.1150840e-01
   3.7154650e-01  -6.9566436e-01
  -2.3311669e-02  -6.2096656e-01
  -6.1566441e-02  -1.1016427e+00
   2.6020563e-01  -8.3354165e-01
   1.8440777e-01   4.3849876e-01
  -8.3399578e-01   8.0654827e-01
   2.6888433e-01  -6.2684335e-01
  -4.2953245e-01  -5.9139079e-01
  -5.6325147e-01  -1.4112475e+00
   8.5398556e-01   9.0390785e-01
   6.4244321e-01   6.4574886e-01
   7.4259632e-01   6.8282838e-01
   8.0742259e-01  -1.4389782e-01
   1.0748161e+00  -1.7928687e-01
   5.3240651e-01   1.9318848e-01
   9.6042518e-01  -5.1211404e-02
   3.6794969e-01   9.6680426e-01
   4.7027357e-01  -1.0950135e-01
   3.9537545e-01  -2.9985632e-01
  -2.3875406e-01   5.4694039e-02
   1.0128262e-01  -2.3273516e-02
  -3.2106911e-03   1.8934962e-01
  -1.7757320e-01   9.5741265e-03
  -4.3828884e-01  -3.7739492e-01
  -8.0008654e-01  -3.7643192e-01
  -2.2938413e-01  -5.2703833e-01
  -8.8355933e-01  -1.1629147e+00
  -1.1269716e+00  -1.9163113e+00
  -3.8802217e-01  -8.0141032e-01
  -9.3455532e-01  -2.0705501e+00
   4.0208938e-02  -9.7931158e-01
  -7.5107527e-01  -1.8610828e+00
  -4.8573363e-01  -7.1468542e-01
  -3.0591146e-01  -2.5421810e-01
  -2.2605953e-01  -3.4952931e-01
   2.3426270e-01  -8.5427879e-01
  -1.4738000e-01  -9.6605307e-01
   8.4735015e-01  -9.8909067e-01
   5.5680732e-01  -8.7193050e-01
   5.7712278e-01  -7.9287694e-01
   6.0794654e-01  -1.8978856e-01
   4.6167481e-01   2.0864112e-01
   1.7692597e-01  -4.4167769e-01
   7.5733174e-02  -5.5558943e-01
  -6.3548023e-02  -2.5636306e-01
   2.1214348e-01  -1.4737033e-01
  -1.7812709e-01  -4.1125855e-01
   2.3542293e-02  -7.3378913e-01
  -4.4347609e-01  -1.1808610e+00
  -6.0661917e-01  -2.0762593e+00
  -1.3642817e+00  -1.2514119e+00
  -6.0257121e-01  -1.2410716e+00
   7.8070116e-01   2.8935598e-01
  -2.1899506e-01  -6.0642504e-01
  -3.8587519e-01  -9.7140012e-01
  -5.7153564e-01  -5.9528639e-01
   2.8198772e-02  -2.1434948e-01
   1.0977694e-02   1.1870587e+00
   4.1981374e-01   1.8502099e-01
   2.2344603e-01   5.3372557e-01
  -6.2541061e-02   1.3762608e-01
  -8.6199742e-01   5.4422763e-01
  -8.7799583e-01   2.7459497e-01
  -6.4043353e-01   5.3508806e-01
  -7.6826851e-02   3.2252259e-01
  -1.5131947e-01   3.9137527e-01
  -1.5066710e-01   5.2353596e-01
  -5.3873609e-01   4.4934129e-01
  -4.8831565e-01   4.4474373e-02
   2.8787274e-01  -1.5946615e-01
   3.4711265e-01  -5.0691567e-01
   3.0357347e-01  -7.3430089e-01
   4.1211130e-01  -1.0965249e+00
  -5.7994178e-01  -2.1290285e-01
  -4.6670410e-01  -1.9270677e-01
   1.7496075e-01  -4.7604952e-01
   2.2867516e-02  -4.7556827e-01
   9.5339596e-01  -1.8830735e+00
   8.0503889e-01  -1.3532017e+00
   5.5498815e-01  -1.1447451e+00
   3.7931999e-01  -8.6550501e-01
   2.9675100e-01  -1.3780137e+00
  -1.4166827e-01  -1.3136010e+00
   1.1165919e+00  -1.5279285e+00
   1.0300524e+00  -9.0557318e-01
   8.6822883e-01  -7.7892810e-01
   1.0544457e+00  -1.5188539e-01
   7.6288138e-01   2.2187400e-01
   4.2133973e-01  -4.1464264e-01
   4.1690778e-01  -5.6037741e-01
   3.0180449e-01  -2.7870727e-01
   1.1180162e-01  -1.7112080e-01
  -2.3222386e-01  -2.5662311e-01
  -1.8697933e-01  -5.6512566e-01
  -7.7790402e-01  -9.9684708e-01
  -2.2686736e+00  -8.7111682e-01
  -2.2185929e+00  -5.9031965e-01
  -1.8442512e+00  -7.3865731e-01
  -8.7243470e-01  -1.0624741e+00
   1.3363195e+00   1.5420866e-01
   1.2853738e-01  -6.2525833e-01
  -1.0822334e-01  -9.7139743e-01
  -6.4610109e-02  -6.7745837e-01
   8.6989952e-01  -3.7614259e-01
  -4.7504837e-01  -1.1426735e+00
  -4.3698168e-01  -1.2337601e+00
   6.0115892e-01  -1.2273724e+00
   1.0317251e+00  -1.0404715e+00
   8.4135716e-01  -9.9774776e-01
   6.1829350e-01  -8.1882038e-01
   9.9970801e-01  -2.7156417e-01
   8.4993040e-01  -6.3158574e-01
   2.2680343e-01  -4.0743066e-01
   3.0533939e-01  -5.1636175e-01
   2.5423008e-01  -2.8506353e-01
  -2.0751477e-01  -6.0513073e-02
  -6.4409434e-01  -1.2367573e-01
  -6.8551606e-01  -3.6549465e-01
  -1.3805081e+00  -6.9059073e-01
  -2.5690606e+00  -5.7539894e-01
  -1.4307123e+00  -7.8783638e-01
   1.4045858e+00  -3.9957351e-02
   3.0717554e-03  -6.2170058e-01
  -3.2330630e-01  -9.1525700e-01
  -6.1072629e-02  -7.0880324e-01
   1.0776116e+00  -5.9773186e-01
  -5.1606667e-01   1.1932445e-01
   5.2845059e-02  -4.1246518e-01
  -6.4981815e-02  -3.5773958e-01
  -6.8643938e-01   1.2623032e-01
  -3.6878823e-01   4.2389931e-01
  -2.8948526e-01   1.7860204e-01
   1.0878613e+00  -1.2055023e+00
   8.9753432e-02   5.4374522e-02
   6.9530160e-01  -1.2948423e+00
   6.2579181e-01  -4.7543397e-01
   2.6641568e-01  -7.2362835e-01
  -9.4949807e-01  -9.1746470e-01
  -5.3248691e-01  -9.2055694e-01
  -4.1906517e-01  -3.5599156e-01
   8.7995400e-01  -1.0582513e-01
   9.0645169e-01  -3.1424237e-01
   9.5048156e-01   7.2466543e-01
  -5.2287208e-01  -1.1767871e+00
  -1.1297147e-01  -1.2063483e+00
  -1.3764948e+00  -5.5176925e-01
  -1.5353655e+00  -1.6206292e-01
   1.7728241e+00   2.4670139e-01
   4.6835067e-02  -1.1199098e-01
  -7.3737331e-01  -7.4317016e-01
   1.3653622e+00  -1.5826072e+00
   3.0692913e-01  -1.1006402e+00
  -2.9131409e-01  -1.0811825e+00
  -3.5984185e-01  -9.7678097e-01
  -1.0327478e+00  -4.0616218e-01
  -4.7698182e-01   1.2855891e+00
   1.8674777e+00  -1.8984324e+00
   1.1337421e+00  -1.3189411e+00
   3.5614398e-01  -6.6091279e-01
   7.4640788e-01  -6.7279652e-01
   1.3552754e+00   1.7155691e+00
  -7.6092676e-01  -1.1756447e+00
  -6.1981908e-01  -1.2851312e+00
  -6.1997260e-01  -1.5067529e+00
  -7.5570351e-01  -3.7201361e-01
  -1.3377552e+00  -1.0619196e+00
   1.9632956e-01  -8.5447435e-01
  -2.3911687e-01  -8.7101578e-01
   3.3102924e-01  -7.5206246e-01
  -4.2714424e-01  -2.6502969e-01
   9.6249479e-02  -8.4984822e-01
   1.7181255e-01   1.1263766e+00
   3.1370386e-01   1.4447785e+00
   1.0897632e-01   9.3627878e-01
   2.6045749e-01   3.5920537e-01
   4.2608579e-01   9.7780079e-01
   6.7251325e-01   1.0251060e+00
   6.3602059e-01   1.0208609e+00
   2.9315974e-02  -6.0599226e-01
  -1.3155182e-01  -6.7198562e-01
  -2.3752833e-01  -7.8680649e-01
  -3.6953219e-02  -9.1437370e-01
  -2.5740250e-01  -1.0713198e+00
  -2.5939935e-01  -1.2622497e+00
   4.0298033e-03  -4.2554838e-01
  -4.1276384e-01  -1.3392935e+00
  -3.8859345e-01  -4.1277601e-01
  -2.1774541e-01  -9.5572616e-01
  -4.0586058e-01  -8.5538538e-01
  -3.7136661e-01  -1.0647509e+00
   6.6039028e-01  -1.2655296e+00
   4.7242976e-01  -7.5901638e-01
   2.2555799e-01  -1.7713680e+00
   7.5071114e-01  -9.6834212e-01
   1.5080420e-01  -9.9708193e-01
  -1.4968364e-01   8.6527961e-01
  -8.9357408e-02   5.3261754e-01
  -4.1361421e-01  -7.7366655e-02
  -1.5175284e-01  -8.3792224e-01
  -9.8479135e-02  -5.6102617e-01
   1.7313101e-02  -2.1554741e-01
  -3.4743122e-01  -1.3255129e+00
  -1.1048119e+00  -1.6291979e+00
   1.1070769e-01   3.4234429e-01
   1.9708478e-01  -1.2358727e+00
  -1.1588754e-01  -1.3452200e+00
   4.6844057e-01  -5.3331980e-01
  -5.8242166e-01  -6.4430616e-01
  -2.4243991e-02  -7.2514532e-01
   5.4564498e-01  -2.6647918e-01
   7.9423869e-02   1.2973359e-01
  -4.3238874e-01  -1.5321379e+00
  -1.7200655e-01  -1.2881686e+00
   1.9529907e-01  -4.4723169e-01
  -4.6553093e-02  -6.4919132e-01
  -4.1667407e-02  -7.3041733e-01
   5.1186669e-01   1.0507467e+00
   1.0942582e+00   1.3376044e+00
  -7.0576768e-01  -1.4513151e-01
  -1.6834244e-01  -2.1305438e-01
  -1.8994781e-01  -6.6010756e-02
  -7.8650707e-02   1.1966645e-01
  -3.2455210e-01  -7.4943290e-01
   7.7239363e-02  -1.4627049e+00
  -4.0709322e-01  -8.3474796e-01
   8.7481605e-02  -1.3533656e-01
   8.1833318e-01  -1.0355311e+00
   3.0323895e-01  -1.1354699e+00
  -1.8914546e-01   7.3985705e-01
  -1.5225649e-01   5.8362232e-01
  -4.0137237e-01  -6.7815444e-02
  -4.0184801e-02  -1.0928052e+00
  -7.3731932e-02  -9.1421268e-01
   7.9921009e-02  -4.8124735e-01
  -1.6240656e-01  -1.4099536e+00
  -8.7004606e-01  -1.8280636e+00
   1.0171678e-01   5.3531043e-02
   3.9215628e-01  -1.4467407e+00
   1.0804842e-01  -1.6805966e+00
   5.3577079e-01  -8.7651761e-01
  -4.5004176e-01  -1.0364388e+00
   2.9059377e-02   7.0797369e-01
  -1.5820508e-01   3.7912703e-01
  -2.1821482e-01  -2.6766839e-01
  -1.1946147e+00  -2.1002300e-01
  -9.0882302e-01  -9.0467300e-01
  -9.3142211e-01  -1.9097938e-01
  -3.5008270e-01  -3.6687014e-02
  -4.5915480e-01   4.1190135e-02
  -6.8353066e-01   4.5998601e-01
  -8.7244598e-01   8.4735887e-02
  -5.3813693e-01  -3.4724802e-01
   1.7824818e-01   2.5631067e-01
   4.4681546e-01  -1.8114307e-01
   5.3479844e-01  -3.0339319e-01
   7.7615685e-01  -4.8529710e-01
  -4.4338579e-01  -7.4451872e-01
  -3.6831602e-01  -6.3220064e-01
   3.2841397e-01  -5.7159077e-01
   1.4490284e-01  -1.7534110e-01
   1.6746998e+00  -4.6460801e-01
   1.3192158e+00  -4.3277490e-01
   9.7497365e-01  -4.4760809e-01
   7.1904826e-01  -6.3496215e-01
   5.8947345e-01  -4.7911978e-01
  -1.6873466e-01   7.9933665e-01
  -5.9294725e-01  -1.2124299e+00
   8.9782633e-02   9.6164944e-01
   8.2019926e-01   1.4545881e-02
   7.1161749e-01  -1.0703618e-01
   9.5887329e-01  -1.9005735e-01
  -4.9377736e-01  -1.1017531e+00
  -5.7418888e-01  -1.1278495e+00
   3.9568620e-01  -6.3109624e-01
   3.3276134e-01  -7.4040621e-01
   2.8730406e-01  -1.0181349e+00
   2.9070030e-01  -1.4894022e-01
  -7.0651446e-02  -1.2754303e+00
  -6.7243137e-01  -7.6466299e-01
  -9.6688367e-01  -1.6165675e+00
  -6.6127283e-01  -1.1829017e+00
  -2.7551056e-01  -1.1423336e+00
   2.7556528e-01  -6.1874569e-01
   4.2618724e-01  -2.7250656e-01
  -1.2774312e-01  -1.1985980e+00
   2.1109370e-01  -3.1868166e-01
   1.7014166e-01  -8.6594338e-01
   2.6537789e-01  -6.4509319e-01
   6.5443026e-01   1.4083518e-01
  -1.3048704e-02   5.3197902e-03
  -6.4903178e-01  -1.1713618e+00
   2.8235503e-01  -6.9224347e-01
   1.1250047e+00  -1.4735489e+00
   5.6092533e-01  -7.9070095e-01
  -2.5722310e-02  -9.7225536e-01
  -4.1858406e-02  -2.2648887e+00
   5.0157589e-01  -2.0899798e+00
   4.0436616e-01  -2.2710054e+00
  -7.6316566e-01  -1.4259663e+00
  -9.0862313e-01   9.5926211e-02
  -1.1178453e+00  -2.0041840e+00
  -7.0920590e-01  -9.2400694e-01
  -2.2618752e-01  -1.6579978e-01
  -2.9459127e-01   1.9089865e-01
  -5.5874470e-02   4.6056687e-01
  -4.7397527e-01   2.8806424e-01
   5.1790971e-01   3.8709100e-01
   3.5078792e-01   3.0436778e-01
   6.1598554e-01  -7.7054118e-02
   9.7618054e-02  -8.3623712e-02
   2.1091182e-01   5.4347458e-01
  -4.3585472e-01   8.9911157e-02
  -2.7618815e-01  -1.5052949e-01
   4.0315852e-01  -2.7953932e-01
   4.5329763e-01  -4.3543192e-01
   4.0676896e-01  -1.0496571e+00
  -3.9975264e-01   1.6501972e-01
  -2.2284616e-01  -1.2805387e-01
  -6.9255645e-01  -1.8909760e-01
   1.9115614e-01  -9.5100562e-01
  -2.7048830e-01  -5.0862651e-01
  -1.7941068e-01  -7.0367127e-01
   4.1888268e-02  -9.6393828e-01
   1.4898244e-01  -2.3470985e-01
   6.8811114e-02  -7.5290079e-01
  -2.8946123e-01  -7.0215849e-01
  -2.1086804e-01  -9.8772422e-01
  -8.0312045e-01  -1.3193774e+00
  -8.1178132e-01  -5.9368351e-01
  -7.2224310e-01  -6.9834619e-01
   1.7995135e-01  -7.2924217e-01
   1.0263553e-02  -1.0260112e+00
   7.4993973e-02  -4.3584511e-01
  -2.1895019e-01  -3.9389560e-01
   1.2331858e-01   3.7580304e-01
   1.5094751e-01   2.2813066e-01
   4.4077748e-01  -5.4621222e-01
   6.1566187e-01  -2.7896230e-01
  -3.0102277e-01  -8.3949376e-01
   1.2711366e-01   5.9010396e-01
  -3.4311377e-01  -1.2608491e-01
  -2.6427522e-01   9.4460068e-02
   5.3712879e-01  -2.3857573e-01
   1.0126653e+00  -3.7620485e-01
   5.3086718e-01   1.2168962e-01
   5.0885825e-01  -1.0408339e+00
  -3.7336892e-01  -8.9375242e-01
  -4.0658082e-01  -8.8483457e-01
   2.7479902e-01  -3.7268335e-01
  -1.2357593e-01  -3.1454097e-01
  -2.1931403e-01  -5.6704003e-01
   2.6557557e-01  -3.6246193e-02
  -1.4635407e-01   9.6389139e-01
   1.4060661e-01   9.3787237e-01
  -2.4365802e-01   8.5435563e-01
  -2.9189271e-01   7.0312815e-01
  -4.3779520e-01   6.3021687e-01
  -4.5515903e-01  -2.4865187e-01
  -1.5442353e-01   1.2399061e+00
   4.7377882e-02   1.4090582e+00
  -5.0517835e-02   1.8852137e-02
   1.9935219e-01   8.3582232e-02
  -2.0030680e-01   2.2168798e-01
  -7.9192549e-02  -4.8451198e-02
  -2.1478327e-01  -3.1376908e-01
   1.3321109e-01  -1.4680678e+00
   2.5431210e-01  -2.2028677e+00
  -2.2350145e-01  -1.2393744e+00
  -2.0197570e-01  -9.5124287e-01
   1.6324045e-01  -2.0424767e+00
   1.4983953e-01  -4.4023177e-01
   3.7866877e-01  -2.0897257e+00
   3.7586978e-01  -1.8666652e+00
   1.2274956e-01  -1.2373508e+00
   8.0845997e-02  -9.8942784e-01
   3.8791063e-01  -1.4551024e+00
  -7.0036125e-01   3.1949786e-01
   2.3438896e-01  -2.7132382e-02
  -5.4833945e-01   1.9788962e-01
  -5.2037510e-01   3.3087261e-01
  -6.6869511e-01  -2.7694837e-02
  -1.7874758e-01  -3.9469716e-02
  -3.4915941e-01  -1.7203911e-01
   2.2648221e-01   4.6930030e-01
  -3.6502908e-01  -8.5054808e-01
  -1.2722864e-01  -7.5620633e-01
   3.3701529e-02  -3.7348808e-01
   2.1016462e-01  -7.4115144e-01
   2.3061524e-01   9.5629128e-02
   1.1396463e-01  -1.4810947e+00
   5.5824351e-01  -3.2713805e-01
   3.7767722e-01  -3.2122606e-01
  -3.1358489e-01  -1.0258902e+00
   3.9569311e-01  -6.6294750e-01
   1.1564482e-01  -1.3321477e+00
  -3.9232931e-01  -8.1987763e-01
   1.6570847e-01  -1.2378235e+00
   2.2571903e-01  -5.2522907e-01
   4.8654611e-01  -7.8041933e-01
   3.8432396e-01  -8.9590194e-01
   4.0497642e-01  -1.1060472e+00
   6.1170543e-01   3.4492876e-01
   3.5057098e-01  -1.2395864e+00
  -1.3128484e-01  -2.4044006e-01
   4.0205706e-01  -3.2834315e-01
   6.3662463e-01   3.0861661e-01
   2.5433448e-01  -1.3754598e-01
   2.8977331e-01   5.1018302e-01
   5.4561642e-01   2.3415133e-01
  -5.4884208e-01  -6.3295649e-01
  -5.8514263e-01   5.7168269e-01
   1.0542676e-01  -2.9193282e-01
   2.7856863e-01  -8.1486522e-02
  -1.3194844e-01   1.3489844e-01
   7.2452729e-01   4.8485887e-01
  -4.5113770e-02  -1.0420554e+00
  -4.2139498e-01  -5.6852488e-01
  -3.5393352e-01  -4.1412629e-01
  -7.3285750e-01  -7.9583879e-01
  -2.6235958e-01  -6.3089726e-01
   2.1148198e-01  -9.2013164e-01
  -2.3379622e-01  -1.0363775e+00
  -7.6998474e-02  -6.1269027e-01
  -6.4081463e-01  -1.4595552e+00
  -2.4620032e-01  -1.1270373e+00
   2.6027819e-01  -1.4416824e+00
   1.0501881e-01  -1.2777663e+00
  -1.0112951e+00  -5.3386369e-01
  -3.5497249e-01  -1.6923135e-01
  -5.5206276e-01  -4.2003240e-01
  -5.0934371e-01  -6.0030575e-01
  -1.1933919e+00  -2.0073246e-01
  -1.3141283e+00  -1.8861981e-01
  -7.1512411e-01  -9.2745088e-01
  -3.0002290e-01  -4.7073968e-01
  -3.6075993e-01  -6.6742170e-02
  -3.9924103e-01   1.2539496e-01
   7.5505893e-01   8.0734375e-02
   2.5592494e-01  -5.2727298e-01
   4.7679632e-01  -1.0449057e-02
  -1.3354896e-01  -9.1137610e-01
   2.3829364e-01  -1.4149790e+00
   5.6784542e-01  -2.1738984e+00
   5.9124552e-01  -1.9084927e+00
   4.6134308e-01  -1.9858660e+00
   3.8945418e-01  -1.8142227e+00
   4.8423247e-01  -7.1363486e-01
   9.0720247e-01  -3.5040847e-01
   1.3511972e+00  -3.8054975e-01
   7.5950489e-02  -1.2635270e+00
  -9.5521713e-01  -2.9232088e-01
  -8.8170015e-01  -2.5895947e-01
  -5.2898788e-01   2.4723963e-01
  -5.6043606e-01   2.8664835e-01
   7.6978870e-02   5.7112853e-01
  -4.8488594e-01   7.5892468e-02
  -9.3439809e-01  -8.4320881e-01
  -5.9690413e-01  -4.1400369e-01
  -3.3773429e-01  -7.1143601e-01
  -6.4383390e-01  -8.0007297e-01
   5.9604740e-01  -8.7830760e-01
   7.7585313e-01  -1.1186915e+00
   1.5027433e+00  -9.9528101e-01
   4.1972378e-01  -2.2609874e+00
   1.9567995e+00  -1.0686248e+00
   7.9783192e-01  -1.5728612e+00
   3.2989859e-01  -7.4817146e-01
  -5.9367711e-01  -1.0265481e+00
  -1.6205308e-01  -2.2460677e-01
   7.9869327e-02   4.1777308e-02
   6.8131440e-02  -3.5962349e-01
   1.0229800e-01  -1.0110744e+00
   1.3589944e-01  -7.4109930e-01
   7.0165101e-01  -5.0465111e-01
  -4.9236713e-01  -1.8370803e-01
   8.1058437e-01  -8.7831445e-02
   2.1347476e-01  -2.4912461e-01
  -1.4715404e+00   5.2196317e-01
  -1.2741131e-01  -1.2108181e+00
  -1.0701373e+00  -1.0001782e-01
  -9.7075719e-01   4.2768823e-02
   7.6918920e-01   2.7737034e-01
  -5.8246925e-01   5.4818956e-01
   1.1501898e-01   6.8426463e-01
  -4.9253730e-01   2.5812730e-01
  -1.1000610e+00  -6.3154177e-01
  -6.6434131e-01  -2.5727837e-01
  -4.7934932e-01  -5.7561928e-01
  -7.2389215e-01  -6.3465929e-01
   4.4803711e-01  -8.9537227e-01
   8.2512381e-01  -1.1828992e+00
   1.3683484e+00  -1.2285361e+00
   1.1365449e-01  -2.3275031e+00
   1.8373451e+00  -1.3401285e+00
   5.6277913e-01  -1.6486256e+00
   2.1956726e-01  -7.5893194e-01
  -1.7904376e-01  -1.8978633e-01
   1.0012150e-01   3.6855569e-02
   3.0814986e-02  -3.6179240e-01
  -4.8142996e-01   3.0575184e-01
   2.8110216e-01   4.6762030e-01
   7.0154040e-01   2.4041212e-01
   9.5640946e-02  -2.0102116e-02
   2.0758526e-01   7.6374865e-01
  -5.3650312e-01  -4.3465133e-02
  -3.3088722e-01  -1.8350865e-01
   3.3537281e-01  -2.4833929e-01
   5.5847215e-01  -2.2673721e-01
   6.4545388e-01  -8.2902978e-01
  -3.8857842e-01   1.9495216e-01
  -7.4838639e-02   1.1886844e-01
  -9.8654020e-01  -1.2530993e+00
  -7.3635149e-01  -3.8345387e-01
   3.0983831e-01  -9.1893865e-01
  -2.0915689e-01  -5.3403789e-01
  -7.8468923e-02  -7.0261373e-01
   2.0551490e-01  -9.0542260e-01
   2.1130135e-01  -1.6316039e-01
   2.6622704e-01  -5.9030702e-01
  -9.7335067e-02  -6.6077996e-01
   1.0204072e-01  -7.8959653e-01
   6.5489442e-01  -4.4826043e-01
  -1.5766775e+00   8.6338175e-01
  -2.5058889e+00   1.8661390e-01
  -2.9723747e-01  -2.7968956e-01
   9.3930584e-02  -2.8578502e-01
   7.8783241e-01  -2.1637798e-01
   6.0312795e-01  -4.0315664e-01
  -4.7975693e-01  -6.0210402e-01
   3.1914184e-01  -3.5827928e-01
   1.3163665e+00  -1.2013898e-01
   9.4109629e-02  -3.1728733e-01
   7.4217399e-01   7.3086084e-01
  -3.9600000e-01   6.8226459e-01
  -2.2291533e+00  -8.0718141e-01
   6.7306337e-01  -9.9649089e-01
   2.8450251e-01  -8.7765678e-01
  -5.9236860e-01  -9.9270849e-01
  -1.3641235e+00  -4.3923817e-01
   1.2046483e+00   9.3712698e-01
   4.6186111e-01  -6.6323424e-02
   1.0410187e+00  -3.4945207e-01
   7.6863954e-01  -3.5613095e-01
   3.9589547e-01  -2.5344391e-01
   1.2160703e-01  -1.2477486e+00
   6.0040115e-01  -1.4504681e+00
  -1.6834537e-01  -8.7129946e-01
  -2.4383023e-01  -4.3723529e-01
  -1.1271798e-01   1.9395578e-01
   7.8987149e-02  -1.1037029e+00
  -4.5383935e-01  -3.8414009e-01
   1.1057825e+00  -8.9141853e-01
   8.5060902e-01  -1.1810015e+00
  -5.0503836e-02  -8.1140343e-01
  -8.0945660e-01   3.6808713e-01
  -5.3518947e-01  -7.3333755e-01
  -3.5952889e-01  -5.4484902e-01
  -1.9714418e-01   3.3252425e-02
   3.1658880e-02  -1.6678793e+00
   3.5656919e-01  -5.7029284e-01
   5.3740364e-01  -1.1645691e+00
   1.3211514e+00  -9.8914514e-01
   9.9626672e-01  -1.3334736e+00
   7.5582620e-01  -1.5979951e+00
  -1.3013384e-01  -5.9300948e-01
  -8.3983720e-01  -9.8737023e-01
  -2.9612962e-01  -1.0069159e+00
  -1.1054647e+00  -7.0478473e-01
  -1.0683333e+00  -5.3835743e-01
  -3.8580833e-01   1.9852227e-01
   4.8913723e-02   3.4573164e-01
   8.9730320e-01  -6.9051709e-01
   1.3184324e+00  -3.9882788e-01
  -1.0588775e+00   2.0473970e-02
  -4.2741851e-01   2.0354897e-01
  -4.9815573e-01   1.0258364e+00
  -1.4491996e+00   8.3856918e-01
  -2.3879370e-01  -7.1638484e-02
  -1.9985362e-01   7.4310334e-01
  -2.3723780e-01   1.0841879e+00
   1.0458632e+00  -2.4818041e-01
   1.8352847e+00   7.5819902e-02
  -5.4052735e-02   6.7409354e-02
  -6.8951602e-01  -3.5493557e-01
  -8.2076436e-01  -8.1340439e-02
  -3.0585798e-01   8.8165106e-02
  -4.7476912e-01  -6.0540588e-01
   3.7332299e-02  -4.8518717e-01
   7.6104557e-01  -6.7540317e-01
   1.4088005e+00  -1.1667728e+00
   2.0905872e-01  -1.6359017e+00
  -2.9616162e-01  -1.6117571e+00
  -4.7958040e-01  -1.6608585e+00
  -8.8614518e-02  -1.5376149e+00
  -2.4318107e-01  -1.8411263e+00
   1.7806629e-01  -1.5972948e+00
  -3.5236124e-01  -1.1341501e+00
  -5.8111175e-02  -9.1829628e-01
   3.4259818e-01  -1.6465375e-01
   1.6696468e-01  -6.0592545e-01
   1.7365519e-01  -1.1728558e+00
  -2.8166686e-01  -3.4696652e-01
  -3.1487611e-01  -1.1290417e-01
  -6.1274930e-01  -6.7314016e-01
  -2.9150488e-01  -8.1585945e-01
   3.1526391e-01  -1.5220966e+00
  -3.6020763e-01  -3.4141264e-01
  -2.1428686e-01  -2.3645527e-01
   4.8739167e-02   4.8287686e-01
  -1.2395021e-01  -1.2154900e+00
   4.5436648e-01  -1.2535955e+00
   6.1279589e-01  -1.4217100e+00
   1.3999782e+00  -1.4526835e+00
   1.0731560e+00  -1.3734430e+00
   8.0902383e-01  -1.4193914e+00
   2.8968324e-02  -4.7110358e-01
  -7.2784613e-01  -9.4759280e-01
  -2.1410031e-01  -1.3485286e+00
  -9.7813784e-01  -8.1612361e-01
  -9.1721541e-01  -5.5516851e-01
  -1.5656217e-01   2.3049487e-01
   6.0019811e-01   1.9643954e-01
   7.0269823e-01  -5.7000724e-01
   5.1279797e-01  -5.2434309e-01
   4.0863361e-01  -2.1947001e-01
   1.0139634e+00  -4.5326479e-02
   8.5293793e-01  -3.4973502e-01
   1.8835848e-01   1.8476462e-01
  -7.7785691e-02   4.9842230e-01
  -4.8226285e-03   4.8028976e-01
   1.6377532e-01   3.1643800e-01
  -1.2409448e+00  -7.3331112e-01
  -4.2435993e-01  -6.8891337e-01
  -5.8669891e-01  -3.0967667e-01
  -1.7058284e-01  -3.0685530e-01
  -1.2345506e-01  -3.9483592e-01
  -3.9207976e-01  -9.1198484e-01
  -1.2852139e+00  -1.3045352e+00
   1.4582339e-01   8.4314928e-02
  -4.2488183e-01  -1.5279152e+00
   1.4163885e-01  -4.7421841e-01
   1.1529552e+00   1.0413958e+00
   1.6211460e-02  -5.4234592e-01
  -3.8389404e-01  -1.9877098e+00
   4.4845864e-01  -3.3199612e+00
   4.2328515e-01  -3.0251268e+00
   1.4706253e-01  -3.3694562e+00
   3.4342745e-01   7.4398358e-01
  -9.7103380e-01  -2.4248332e+00
   5.7686259e-01   3.0348832e-01
  -4.3077529e-01  -2.2000890e+00
   5.8880040e-01   4.0121373e-01
  -8.1184778e-01  -1.3782656e+00
  -4.3751393e-01  -6.0193210e-01
   5.7996532e-02  -3.0319230e-01
   2.7668495e-02   5.4852323e-01
  -2.6060119e-01  -2.9924833e+00
  -1.9263069e-01  -5.7820715e-01
   2.4374612e-01   1.4092849e-01
  -7.3973306e-01  -6.8143914e-01
   6.0233457e-02  -5.1522290e-01
   2.4030515e-01  -1.4233006e+00
   2.2851800e-01  -3.7338195e+00
  -3.2750135e-01   1.2105841e-02
   1.3877159e-01   6.4200191e-02
  -1.0997844e-01  -4.7144257e-01
  -6.3390222e-02  -1.0573195e+00
  -4.2677195e-01  -1.4470789e+00
  -4.8627522e-01  -1.3076352e+00
  -7.1255113e-01  -6.3736618e-01
  -3.5508794e-01  -7.1561784e-01
   6.8565790e-02  -3.4326602e-01
   8.0484452e-01  -6.9166477e-01
   8.2809990e-01   8.8456353e-01
  -7.1414753e-02  -7.9447361e-01
   6.7496820e-01   9.5993067e-02
   1.2496514e-01   5.2302632e-01
  -5.2298546e-02  -2.6970385e-01
  -1.8196446e-01  -1.2888196e+00
  -4.3299553e-01  -1.3457937e+00
  -3.8867629e-01  -7.7850315e-01
   6.4118934e-01   7.6047302e-01
  -7.1135396e-01  -1.8076312e+00
  -4.4505840e-01  -1.2199760e-01
   1.7803912e-01  -1.1069259e+00
  -1.1391998e+00   3.1528369e-02
  -7.8640579e-01   1.7777424e-01
  -3.8847565e-01  -2.9085626e-01
   1.0919651e-02  -6.6344055e-01
   8.4889486e-01  -1.2966035e-01
   6.6094764e-01  -4.7002232e-01
   9.5047859e-01  -4.5867657e-01
   6.0527409e-01  -5.6962267e-01
  -1.0108589e-01  -2.5571305e-01
   3.1702553e-01  -7.2510705e-01
   2.3932706e-01   6.6690667e-01
   8.8289030e-02  -6.1996715e-01
  -4.5598441e-02  -3.7943147e-02
  -3.9830542e-02  -2.8224026e-01
   6.1728563e-02  -3.7639883e-01
   1.3912709e-01  -3.5121269e-01
   8.0040107e-02  -5.5559890e-01
  -6.5419012e-01  -2.5161491e-01
  -3.5391650e-01  -1.6472230e-01
  -3.3484814e-01  -8.3008716e-01
  -2.4995761e-01  -4.4888403e-01
   2.1614842e-01  -3.3785279e-01
   6.3254439e-01  -3.3238219e-01
  -6.2813397e-02  -8.8402130e-01
  -8.6255844e-02  -1.2129133e+00
  -4.8410457e-02  -8.8992612e-01
  -4.3124888e-01  -1.2535379e+00
  -2.6694598e-01  -8.5229039e-01
   4.4426864e-01  -2.2331974e-01
   2.5690747e-01  -5.9686938e-01
   4.1563514e-01  -4.8330871e-01
   5.3830767e-01  -1.6866902e+00
   8.8739919e-02  -1.5114840e+00
   7.7099101e-02  -5.0887045e-01
   1.6014825e-01  -3.9226013e-01
   1.9463770e-01   2.1428354e-01
   3.8081901e-01   3.2808559e-01
   4.1953197e-01   2.9233832e-01
   1.7008019e-01  -1.8290641e-01
   1.9092927e-01  -3.8654380e-01
  -7.3113858e-01  -4.8212078e-01
   5.4032175e-01  -1.1890731e-01
   3.4977330e-01  -5.8995342e-01
   4.9732021e-01  -1.0387467e+00
  -1.1246397e+00  -1.3974710e-01
   3.8775515e-01  -5.3300784e-01
   5.3005588e-01  -6.1489956e-01
  -7.7667628e-02  -1.0022599e+00
  -1.1082314e+00  -2.0111023e-01
  -3.8199664e-01  -4.9458640e-01
  -5.3871739e-01  -1.3264716e-02
  -2.4372374e-01   7.0588572e-02
  -3.1940427e-01  -3.6990740e-02
   2.5670569e-01  -3.2422315e-01
  -3.5180343e-01  -4.9505834e-01
  -5.8345398e-01   6.8317143e-01
  -6.4649475e-01   7.5545362e-01
  -5.5067669e-01   8.6765443e-01
  -4.1374314e-01   1.3330760e-01
   5.0974807e-01  -9.0297027e-01
   6.2708433e-01  -8.4744691e-01
   1.2400360e+00  -1.5611167e+00
  -2.1597567e-01  -8.5122284e-01
   8.3013056e-01  -9.6987052e-01
   4.9799143e-01  -1.0813071e+00
   2.3512963e-02  -8.6105439e-01
  -5.2051307e-01  -7.9248267e-01
  -6.4956796e-01  -8.0453789e-01
  -4.1582181e-01  -9.9943110e-02
   3.6284147e-01  -7.3892609e-01
  -3.9416526e-02  -1.5677144e+00
  -2.2186704e-01  -1.3107180e+00
   6.0648573e-02  -1.1177488e+00
  -3.2903123e-01   5.6012694e-01
  -1.8202371e-01   8.2482318e-01
  -6.2717351e-01  -6.5000922e-01
  -2.9475062e-01  -6.1994030e-01
  -4.3267236e-01  -2.9208375e-01
  -5.6761621e-01  -8.7584524e-01
   1.9944714e-01  -1.1744277e+00
  -7.3295234e-01  -5.4137567e-02
  -3.8839333e-01  -5.3880721e-01
  -2.6839495e-01  -4.2490711e-01
  -1.9056196e-01   3.5106962e-01
   1.3598308e+00  -1.7325318e+00
   6.2075348e-01  -1.2094056e+00
   8.3647324e-01  -1.4586229e+00
   1.6138187e+00  -1.3340914e+00
   1.2596315e+00  -1.2312569e+00
   1.0190535e+00  -1.2832265e+00
   3.6782246e-02  -6.0809835e-01
  -6.3217686e-01  -4.9562010e-01
   2.4409805e-02  -1.6346819e+00
  -9.5693413e-01  -1.2018330e+00
  -8.5704859e-01  -9.9740861e-01
  -3.0983577e-01  -5.2644017e-02
   9.1395766e-02   2.4831693e-01
   8.5460567e-01  -8.8659715e-01
   1.3812875e+00  -5.4560272e-01
  -1.0403609e+00   1.5577820e-02
  -3.8653170e-01   1.1352269e-01
  -4.0684454e-01   9.6379211e-01
  -1.3271768e+00   8.4551821e-01
  -2.3237849e-01  -1.1967651e-01
  -1.5850901e-01   6.2642000e-01
  -1.3017792e-01   9.7363330e-01
   1.0173038e+00  -4.0991935e-01
   1.8728081e+00  -1.7975477e-01
  -2.9066120e-02  -2.7978815e-02
  -7.6878697e-01  -4.1862956e-01
  -8.1155612e-01  -9.6461440e-02
  -1.5240774e-01   4.8596455e-02
  -5.5815257e-01  -6.8179452e-01
   2.8234736e-02  -6.0208977e-01
   7.4023359e-01  -8.5396573e-01
   1.3457010e+00  -1.3923318e+00
   1.1404698e-01  -1.7415961e+00
  -3.8930202e-01  -1.6786722e+00
  -5.7274680e-01  -1.7256578e+00
  -1.3396649e-01  -5.9427176e-01
  -3.4765284e-01  -1.9284343e+00
   1.0814728e+00   4.7632559e-01
  -1.6840072e-01  -1.3897201e+00
   8.7265535e-02  -2.5716795e-01
   5.7980285e-01  -5.4227792e-01
   7.2762731e-01  -5.3862263e-02
   2.6506823e-01   4.6119494e-02
   6.4211557e-02   2.8730352e-01
   4.9903460e-01  -2.7245602e-01
   3.6178996e-01   4.2028803e-01
   4.7988914e-01  -1.1921379e-01
  -8.2236783e-01  -1.7819150e+00
  -4.9167020e-01  -1.0567213e+00
  -3.0559984e-02  -9.1595222e-01
  -8.8425818e-02   1.2241194e-01
  -3.6502565e-01  -4.6534553e-01
  -3.0922343e-01  -1.0629661e+00
   1.5594513e-01  -4.1606241e-01
  -1.1142846e-01  -1.2013054e-01
  -8.5924840e-01  -1.1526921e+00
  -3.7749499e-02  -1.0622133e+00
   8.5470420e-02  -1.8379641e+00
  -4.5979139e-01  -3.8488605e-01
  -6.4368620e-01  -1.3556125e+00
   1.0834493e+00  -3.8568581e-01
  -1.2078247e+00  -2.8883618e-01
  -2.0403701e+00   3.2966401e-01
   1.1017454e-01  -3.4526495e-01
  -7.6595302e-01  -3.6328091e-01
  -2.4734739e-01  -6.2698922e-01
  -7.5299391e-02  -1.3792382e+00
   2.0807463e-01   4.8521415e-01
   1.0571877e+00   4.6349950e-01
  -1.2736960e+00   4.4719242e-04
   3.0359601e-01  -1.6790515e+00
   7.1918540e-01  -1.4328009e+00
  -2.5076690e-01  -7.9286237e-01
   1.5174568e-01  -4.6684301e-01
   1.0514393e+00  -7.8495453e-01
   9.9098246e-01  -1.0472843e+00
  -5.8944152e-02  -2.5218177e-01
  -8.5252144e-01   2.3507591e-02
   5.3418512e-01   1.5961457e+00
   8.6392873e-01  -2.1118986e+00
  -4.9547399e-01  -9.1807862e-01
  -7.7561151e-01  -2.6340972e-02
   9.6985980e-01   9.1773315e-02
   1.7971765e-01  -3.9093171e-01
  -6.0581092e-01  -2.7333880e-01
  -3.3304496e-01  -3.9795058e-01
  -3.2467047e-01   8.3427601e-02
  -7.5968920e-01  -4.3634937e-01
   7.8599885e-02   6.8860628e-01
  -3.3260314e-01   8.2219755e-02
  -5.5331753e-02  -4.2298558e-01
   3.6956396e-01  -5.0497587e-01
  -7.2079553e-01  -1.1059304e+00
  -7.2370428e-01  -1.4687471e+00
  -7.2541306e-01   9.4942942e-02
   3.5303146e-01  -4.2345655e-01
   3.1904090e-01  -6.7460570e-01
   3.3677624e-01  -1.0033792e+00
   4.2680023e-01  -9.2144593e-01
   2.4212741e-01  -9.5819512e-01
   1.4723731e+00  -1.2650875e+00
  -7.3353041e-01   3.2237199e-01
  -5.7208872e-03  -3.8482133e-01
   1.5422838e+00  -1.5382890e+00
  -2.4260381e-01  -6.6505849e-01
  -6.4476216e-01  -1.0614716e+00
  -8.3451353e-01  -8.8902301e-01
  -7.9513708e-02  -1.2156941e-01
  -2.6106663e-01  -7.1748022e-01
   1.7945819e-01  -1.7448068e-02
   2.5640403e-01  -6.9428596e-02
  -2.9346404e-01  -9.8938354e-02
  -8.6739556e-01  -7.9352329e-01
  -5.8967615e-01  -5.1232673e-01
  -3.9481590e-01  -5.1002941e-01
  -1.9334170e-01  -1.0040000e+00
  -6.1214638e-01  -9.7131692e-01
   5.2240407e-01   6.5805296e-02
   1.0629023e+00  -1.3144091e+00
   2.3894158e-01  -8.8258607e-01
   3.6940991e-01  -9.7086297e-01
   1.5098070e-01  -9.0782296e-01
   2.4316648e-01  -7.9669874e-01
   3.0138128e-02  -7.7935097e-01
   8.0855689e-01   4.6098040e-01
   6.5020745e-01  -7.2849342e-02
   5.0072988e-01  -4.0259945e-01
   2.6028257e-01  -3.0222406e-01
   1.2567494e-01  -4.6631377e-01
  -3.1722035e-01  -6.4052846e-01
  -1.0340972e+00  -1.1756867e+00
  -5.7231887e-01  -9.5245883e-01
  -6.4683696e-01  -1.0236668e+00
   4.9221832e-01  -7.4122301e-01
   3.5934282e-01  -4.6256794e-01
   1.5935412e-02  -6.8299956e-01
  -2.2361036e-01  -1.1733867e-01
  -1.0010959e-01   1.7961325e-01
  -3.7412534e-01  -5.5213461e-01
  -3.3526341e-01  -9.4208531e-01
  -5.4793030e-01  -1.5344271e+00
   7.0143439e-01  -1.2233599e-01
   1.0745690e+00  -7.8762287e-01
   2.9343621e-01  -8.6858828e-01
   2.6772921e-01  -1.3213526e+00
   5.6088948e-01  -1.0857057e+00
   4.5272523e-01  -2.8088835e-01
   2.5770312e-01  -6.8148095e-01
  -2.0708755e-01  -8.4150522e-01
  -9.8692885e-01  -1.2638281e+00
  -5.0533561e-01  -1.0839023e+00
  -6.0729566e-01  -1.1010048e+00
   4.2098815e-01  -5.7888076e-01
   2.9823283e-01  -2.3058494e-01
  -1.9676824e-02  -5.1530566e-01
  -1.5277073e-01  -1.7822652e-01
  -9.3439572e-02   6.9963128e-02
  -2.5924523e-01  -5.9444570e-01
  -3.7920978e-01  -8.5184618e-01
  -7.9699410e-01  -1.4927245e+00
   7.3431143e-01  -1.5965883e-01
   9.9492510e-01  -6.8899344e-01
   1.6270330e-01  -9.4144251e-01
   2.1155522e-01  -1.2872378e+00
   4.7483952e-01  -9.7796307e-01
   6.6586098e-01  -8.8958302e-02
   6.0486872e-01  -9.0851058e-01
   2.9688652e-01  -8.1059154e-01
   2.0293523e-01  -7.3103875e-01
   8.4269752e-01  -6.7233033e-01
   5.5830355e-01  -9.0640645e-01
   2.5931529e-01   5.2500203e-03
   1.3230975e-01   4.4071237e-01
   4.2836144e-02   8.4728208e-02
   1.2395214e-01  -1.7952195e-01
  -6.3589463e-01  -7.0572804e-01
  -6.8282968e-01  -3.2183127e-01
  -2.6014332e-01  -3.9505396e-01
  -2.2900017e-01  -4.6384019e-01
  -5.9513629e-01  -6.7941609e-01
  -8.5968887e-01  -5.6148442e-01
   1.9178112e-01  -6.6930786e-02
  -6.6421665e-01  -1.2489539e+00
   5.1626405e-03  -6.0684296e-01
   2.2053936e-01  -6.2035266e-01
   3.8404278e-02  -1.2192881e+00
   3.1844957e-01  -9.4770105e-01
   7.4571928e-01  -4.0159238e-01
   2.9378143e-01  -1.7723188e+00
   7.4347746e-01  -1.0686565e+00
   1.1708082e+00  -1.0016205e-01
  -7.8526295e-01   6.6579972e-01
  -7.6314891e-01   3.5252742e-01
  -1.3741469e-01   3.5876494e-01
  -8.0997712e-01  -5.7693911e-01
   3.6384867e-01  -1.4552896e+00
   1.1647937e+00  -9.1654907e-01
   2.9830495e-01   7.2076233e-02
  -9.1128043e-02  -3.4908278e-01
  -6.9042024e-01  -5.0187786e-01
  -4.2164632e-02   8.5612492e-01
  -2.8103335e-01   1.0345157e+00
  -1.1795339e+00  -4.5349072e-01
  -1.2021370e+00  -1.2607423e+00
   6.2409386e-01  -8.7616985e-01
   4.3562650e-01   5.4396319e-01
  -4.1412511e-02   4.6066448e-01
   9.7394613e-02   2.8429593e-01
   4.3679697e-01   1.1797757e-01
   3.4828894e-01   3.3322660e-01
   6.5940753e-02   2.8842036e-01
   6.6994374e-03  -5.8863698e-01
  -1.1505116e+00  -1.7659519e-01
  -9.9296188e-02  -7.8330064e-01
  -8.6004692e-01   2.7855727e-01
   8.4531759e-02  -8.1880474e-01
   7.1493872e-01   3.7058800e-01
  -5.1053713e-01  -8.7072460e-02
   3.8031115e-02  -2.6437327e-01
   1.5912226e-01  -7.8438347e-01
   1.8928292e-01  -7.9196738e-01
  -6.6124116e-02  -9.8687066e-02
   1.9129949e-02  -2.3810520e-01
  -1.7002154e-01  -2.0532605e-01
   1.6380940e-01  -1.7511825e-01
  -8.4416936e-02  -1.0242685e+00
   4.3951757e-02  -1.9027715e+00
   1.2052327e-01   6.7132694e-02
   5.8298539e-02  -1.3913647e+00
  -7.7489945e-01   5.8807466e-01
  -1.1664695e+00   4.5999656e-01
  -4.2362538e-01   3.9625063e-01
   9.1345232e-01   4.7457969e-02
   6.8731642e-01  -1.9122420e-01
   4.8353392e-01  -7.4856898e-01
   4.9328918e-01   3.4700884e-01
   6.4870277e-01   1.8016560e-01
   1.6184074e-01   5.9690259e-01
   1.5195259e-02   3.5772727e-01
   1.0477245e+00   1.0577801e-01
  -8.8320085e-02  -4.4748447e-02
   9.4567712e-01   3.2434696e-01
   4.1777529e-01  -6.8860349e-01
  -2.3082093e-02  -8.3570948e-01
  -4.2971040e-01  -1.2069714e+00
  -3.7576452e-01  -1.8755615e+00
   1.4019925e-02  -1.8667915e+00
  -1.0783633e-01  -1.5361406e+00
   1.3511814e-01  -1.0053920e+00
  -6.6551612e-02  -1.5835419e+00
  -1.2693551e+00  -1.3230740e+00
  -2.4907862e-01  -8.4150229e-01
  -5.4550476e-01  -9.4449321e-01
  -4.4344772e-01  -1.4189959e+00
   9.2987253e-01  -1.2645959e+00
  -4.7499247e-01  -3.9872677e-01
   2.6795715e-01  -9.5383871e-01
  -7.6619921e-01  -4.4684151e-01
  -7.0400802e-01  -3.6251257e-01
  -1.1478064e+00  -9.2759506e-01
  -1.3155580e+00   6.4989627e-01
  -5.9256066e-01  -3.5709665e-01
   7.5174717e-01  -1.6651191e+00
   1.3196155e+00  -1.7196254e+00
   3.9331476e-01   6.1902570e-02
  -8.4858176e-01  -7.0230828e-01
  -5.0259504e-01  -6.4491281e-01
   5.4176586e-01  -1.3990979e+00
   1.0096133e+00  -9.9058407e-01
   6.8201702e-01  -5.8584691e-01
   7.4356302e-01  -6.9966116e-01
   3.6750486e-01  -6.1902810e-01
  -1.1252992e-01  -7.7064280e-01
   4.0142640e-01   8.7508430e-02
  -2.6310090e-01   8.2734131e-02
  -4.5964985e-01   5.9288332e-01
  -2.2081531e-01   4.2996833e-01
  -6.9012326e-01  -8.3971779e-01
  -2.7479997e-01  -1.2044292e+00
  -1.2002123e-01  -7.7696015e-01
  -6.7137190e-01  -7.6033101e-01
  -4.0118912e-01  -3.1220688e-01
  -7.4121617e-01  -5.3364434e-01
   3.1408901e-01   1.0954727e-01
  -1.2588009e+00  -5.3180153e-01
  -3.8124629e-01  -7.0996651e-01
  -1.9085073e-01  -4.1002930e-01
   5.9825706e-01  -1.8722774e-01
   2.7132405e-01   1.2675802e-01
   1.2481517e+00  -1.9026071e-01
  -1.7949540e-01  -1.1628025e+00
   2.1422386e-01   7.0450599e-02
   8.8482858e-02  -3.5602891e-01
   5.5124593e-01  -6.4679681e-01
   1.3669400e-01  -7.2403912e-01
  -1.5728577e-02  -6.3974425e-01
  -4.2563335e-01  -8.5179517e-01
   5.5955019e-01  -5.8821956e-01
   2.7518233e-01  -6.2198369e-01
   1.3761404e-01   6.6779086e-02
   3.6563194e-01  -3.6370848e-02
   5.9002996e-01   1.9522623e-01
  -1.2694637e+00  -1.1248330e+00
  -3.6150573e-01  -1.0460020e+00
  -1.9573950e+00   4.5568072e-01
   9.4010058e-02  -1.4831202e+00
   4.9188344e-01  -1.6058240e+00
   9.7062551e-01  -1.4133642e+00
  -1.8218621e+00   7.8449162e-01
   1.3330693e+00  -1.3755888e+00
  -6.8721039e-01   3.2410157e-01
   1.4885117e+00  -2.2859357e-01
  -1.8726237e-01  -9.6941998e-02
  -2.3283950e-01  -1.0079318e+00
   9.2940063e-01  -5.8746950e-01
  -1.4947067e-01  -1.8513177e+00
   7.8099161e-01  -9.0137122e-01
  -6.8820738e-01  -1.5242347e-01
  -7.8505942e-02   2.2507713e-01
   1.7125139e-01  -7.3210619e-01
   4.1533657e-02  -8.3008828e-01
   1.3806721e+00  -1.5775254e+00
   1.0829887e+00  -4.2285614e-01
  -1.3312152e+00  -7.7336327e-01
   1.9313737e-01  -1.4190480e+00
  -8.6697723e-02  -9.3781598e-01
  -7.8511764e-01  -5.4652680e-01
   2.6546690e-01  -9.8970257e-01
  -2.3965421e-02  -1.2177598e+00
  -4.4394098e-01  -8.6309336e-01
  -9.5583957e-01  -5.7459483e-01
   7.8683755e-01  -3.4066822e-01
   9.2871677e-01   2.0115025e-01
   1.1797555e+00   4.9297370e-01
   2.2897409e-01  -1.1557325e+00
  -5.9850889e-01  -4.9466257e-01
   3.6423435e-01   5.7466328e-01
  -5.6826964e-01   4.2712290e-01
  -4.5138705e-01   4.4705381e-01
  -3.2132795e-01   4.7711809e-01
  -4.5088878e-01  -1.7635792e+00
  -2.4763910e-01  -1.1818893e+00
  -1.4324553e-01  -1.4247443e+00
  -1.6963942e-01  -8.6506738e-01
   5.8228508e-01  -9.6396050e-01
   2.0125704e-01  -3.5533202e-01
   3.5990346e-01   3.8839698e-01
   1.5589955e-01   3.4893086e-01
   5.0895753e-01  -6.3152070e-01
  -1.1707636e+00   4.8109470e-01
  -4.3124362e-01   4.2192144e-01
   8.9129723e-01   6.8207586e-03
   6.6869087e-01  -2.1781102e-01
   4.4911591e-01  -7.4073967e-01
   6.3959954e-01   1.2363549e-01
   1.7179568e-01   5.7114721e-01
   2.2789303e-02   3.3124590e-01
   1.0469713e+00   5.6615397e-02
  -8.4055650e-02  -7.6819466e-02
   7.5958192e-01   2.4899542e-01
   4.0115415e-01  -6.9854499e-01
  -2.0520845e-02  -8.1386872e-01
  -4.6012219e-01  -1.2221575e+00
  -4.3843981e-01  -1.8715207e+00
  -9.1849978e-02  -1.8740323e+00
  -1.7287009e-01  -1.5252671e+00
   8.6969905e-02  -1.0057246e+00
  -1.5543018e-01  -1.5960781e+00
  -1.3243854e+00  -1.3132840e+00
  -2.6195911e-01  -8.3747753e-01
  -5.4251734e-01  -9.0894989e-01
  -4.9276553e-01  -1.4162535e+00
  -1.0451417e+00   7.7245482e-01
  -8.5951898e-01  -9.1782684e-01
  -6.5936059e-01  -7.6142620e-01
  -2.2684175e-01  -2.0268184e+00
  -9.6060158e-01  -1.0567510e+00
   7.3728751e-01  -2.2424433e+00
  -6.8488641e-02  -1.7151014e+00
   2.3125717e-01  -1.7108896e+00
  -3.0468199e-01   8.7846887e-01
   6.9707723e-01  -1.1687205e+00
  -1.4463302e-01  -2.7064834e+00
  -2.2497001e-01  -2.9989347e+00
   5.8239036e-01  -3.0071148e+00
   9.6203006e-01  -3.1976854e+00
  -3.5015282e-01  -2.5401641e+00
   2.9277476e-02  -1.0465630e+00
   1.3892018e+00  -2.4457650e+00
   1.1216826e+00  -1.8969370e+00
   7.9746454e-01  -1.5670487e+00
  -1.7032777e+00  -2.2297654e+00
  -1.1962261e+00  -2.0989332e-01
  -1.0613538e+00  -5.9517516e-01
  -1.3881256e+00  -2.5564748e-01
   5.5828156e-01  -2.5869712e-01
   8.4032987e-01  -1.1192412e+00
   3.4236587e-01   1.3953537e-02
   8.2718796e-01  -1.6676577e-01
   4.8570225e-01  -1.4770580e+00
   2.8334722e-01  -4.3981874e-01
   3.0187817e-01  -1.0980298e+00
   7.5080229e-01  -1.0635385e+00
  -2.4774830e-02  -1.4564472e+00
  -1.2972248e-01  -1.4887881e+00
  -6.0167137e-02  -2.0104790e-01
  -5.2952518e-01  -1.5390956e-02
  -4.4967062e-01  -2.7182643e+00
  -3.4394966e-01  -1.3622676e-01
  -2.5204411e-01  -1.4498643e-01
  -2.8283016e-01  -1.1822036e+00
  -5.5729912e-01  -8.2878204e-04
   6.9374690e-01  -1.7239578e+00
   1.2329601e-01  -8.9273636e-01
   4.0011032e-01  -9.8410958e-01
  -1.5358532e-01  -7.0186310e-01
   9.8112247e-01  -6.3660924e-01
   6.7892831e-01  -2.8222543e+00
  -3.6689114e-01  -1.8765975e+00
  -4.0685723e-01  -2.2296450e+00
   5.6540990e-01  -2.4401630e+00
   6.4257721e-01  -2.4990457e+00
  -3.6259308e-01  -1.6411554e+00
  -8.2314136e-01  -3.9540277e-01
   5.2272983e-02  -4.2337562e-01
   1.3281315e+00  -2.0026640e+00
  -8.1980377e-01  -8.2186556e-01
   9.4990497e-01  -1.0343056e+00
  -1.5968350e+00  -1.0065947e+00
  -5.6758569e-01  -4.5344972e-01
  -5.3971432e-01  -4.1462727e-01
  -7.2511196e-01  -6.9450483e-01
  -9.5735246e-01  -4.1534269e-01
  -7.9669006e-01  -6.8599574e-01
  -2.3288799e-01  -7.1565137e-01
   2.9950474e-01  -5.6213816e-01
   6.2743487e-01   3.9957478e-01
   9.1726271e-01   5.8791701e-01
   7.2718763e-01   7.9811552e-01
   1.5566470e-01   4.7158678e-01
  -1.6537315e-01  -1.2329045e-01
   7.5465065e-01   2.4967838e-01
   4.5468043e-01  -6.0532268e-01
   4.8329897e-02  -2.7298902e-01
   9.8642946e-01   1.7555902e-01
   4.0480496e-01  -1.3124821e+00
   1.4662062e-01  -7.4121003e-01
  -3.3535615e-01  -1.0810292e+00
  -8.1774182e-01  -1.6102876e+00
  -1.1542212e+00  -1.1366372e+00
  -2.0845930e+00  -1.2481209e+00
   5.9965747e-01   5.4803783e-01
   3.3661752e-01  -7.0330150e-01
   3.1694978e-03  -9.2665322e-01
   2.1220500e-01   8.4029133e-01
  -3.6821947e-01  -2.8705950e+00
   1.4083372e+00  -8.1531822e-01
   2.2690297e-01   1.4830621e-01
   7.5377950e-01   6.0142028e-01
   2.3925051e-01  -1.4343480e+00
  -3.9160414e-01  -2.0824961e+00
  -5.0899779e-01  -2.0576828e+00
   3.4295882e-01  -7.2024634e-01
   7.8144367e-01  -1.4083657e+00
   2.3665162e-01  -1.6672284e+00
   1.6211087e-02  -9.6543248e-01
   2.8151790e-01  -6.1298746e-01
  -2.0584050e-01  -6.2353930e-01
  -6.9788672e-01  -3.5714399e-01
  -6.6191491e-01   6.6619696e-01
   3.8680330e-01  -9.5646507e-01
  -8.3569850e-01  -3.6331167e-01
  -4.1968123e-01  -1.4952342e+00
  -1.0294233e+00  -6.6848194e-01
   1.0333807e+00  -1.1953457e+00
   1.5759292e-01  -1.2169865e+00
  -2.5024074e-01  -7.8323514e-01
   7.1880783e-01   1.8682123e-01
   4.6430154e-01  -7.3236757e-01
   6.8207080e-01  -4.9211912e-01
  -3.1838849e-01  -4.4154306e-01
   1.3803855e+00  -9.3778587e-03
   1.0728165e+00  -1.5022181e-01
   5.7549245e-01  -1.0130497e+00
  -2.7320548e-01  -6.1631614e-01
  -6.6585384e-01  -6.6139527e-01
  -7.2822959e-01  -1.0953055e+00
  -1.1793215e+00  -4.4420521e-01
  -5.2179095e-01  -4.4468204e-01
   5.8397138e-01  -1.1170640e+00
   2.8712631e-01  -1.4927247e+00
   6.8446947e-01  -6.2025174e-01
   5.5801595e-01  -1.8701761e-01
   2.8920691e-01  -8.8976376e-02
   4.6025461e-01  -1.4330445e+00
   2.1385240e-01  -1.0701000e+00
   1.5064807e-01  -4.0242085e-01
   2.1000498e-01  -7.3494006e-03
  -5.2273965e-01   1.5541922e-01
  -1.2045325e+00  -4.1701726e-01
  -9.6873115e-01  -6.5766858e-01
   2.1243172e-01   2.0054488e-01
   4.2996269e-01  -1.7239137e-01
   8.3230998e-02   6.1727248e-02
  -4.0128023e-01  -6.0328287e-02
   3.6752565e-01  -8.3221735e-01
   2.9185415e-01  -6.1386476e-01
   3.4671646e-01  -1.2122056e-01
  -1.1757272e-01  -5.8680776e-01
  -7.7340294e-01  -2.5566391e-01
  -7.2995311e-01  -2.5001754e-01
  -2.5222983e-01  -3.0987190e-01
  -1.9882968e-01   3.5137967e-01
   2.3513991e-01  -1.8136977e+00
   2.2170870e-01  -2.2961050e+00
   1.6987268e-01  -1.8031252e+00
   2.3708218e-01  -1.5008042e+00
   7.2295684e-01  -1.7458207e+00
   4.5322288e-01  -1.9115388e+00
   1.2571217e-01  -6.9539862e-01
   1.4155642e-02   5.3860904e-01
   3.5728568e-01   1.0927330e-01
   1.2687604e-01  -2.6538705e-01
  -4.3162889e-01   3.8237805e-01
  -2.4482302e-01  -1.5405503e+00
  -5.0700751e-01  -2.0002555e+00
  -6.1615850e-03  -1.5827789e+00
  -1.2899202e+00  -1.7380037e+00
  -1.3294567e-01  -1.4720277e+00
   2.7765121e-01  -1.1458871e+00
   3.2552729e-01  -7.6125482e-01
   7.4720409e-03  -2.4498075e+00
  -4.5358102e-01  -3.3714891e-01
  -2.0859544e-01  -7.8596340e-02
  -4.4475412e-02  -5.1068466e-02
   1.5936992e-01   6.7367478e-03
  -2.1180948e-01   3.3574816e-01
  -1.4581584e+00   8.4238874e-01
  -2.0427381e+00   1.0007156e+00
  -9.8083974e-01  -4.8953495e-02
  -1.7124136e-01  -8.1339238e-01
   3.2263394e-01   9.3759746e-01
  -1.7665996e-01  -1.2521651e+00
   1.5686867e+00   1.3096255e+00
   1.6479887e+00   3.8405505e-01
   1.7875667e+00  -1.2196520e-01
   8.5910436e-01  -1.9262255e+00
   8.5590712e-01  -2.1293389e+00
  -6.3092857e-01  -1.7432370e+00
  -9.7647433e-01  -1.6522766e+00
  -5.0179117e-02  -1.1973238e+00
   2.1737512e-01  -7.0095527e-01
  -3.8214466e-01  -1.4595004e+00
  -9.6690479e-02  -2.9503074e+00
   2.3688153e-01  -3.3917852e+00
  -1.8479345e-01  -4.0275420e+00
   2.1002042e-02  -3.5200853e+00
  -3.4405242e-01  -4.5645066e+00
   7.4669464e-02  -4.3362840e+00
  -9.4367481e-01   3.1806371e-01
  -1.2980934e+00   3.0450637e-01
  -2.8405654e-01  -3.2881984e-02
  -8.0066255e-01  -1.1168944e+00
  -8.9635864e-01  -1.1525974e-02
   3.9074836e-01   6.4290799e-01
   9.9326155e-01   5.2426988e-01
  -4.7263176e-01  -4.0853374e-01
  -1.2815366e+00  -1.3707023e+00
  -4.2507595e-01  -3.1496659e-01
  -9.4297678e-01  -1.9638058e-01
   9.5140923e-01  -2.3104977e+00
   8.3130900e-01   1.3324566e+00
  -1.7938415e+00  -1.0624448e+00
   1.2653215e+00   1.0198355e+00
   7.6272469e-01   1.2249871e+00
   3.2818913e-01  -6.6548425e-01
   1.5675458e+00   1.0705931e+00
   5.9615816e-01  -2.0277182e+00
   3.2351359e-01  -6.7085247e-01
   1.1809043e+00  -4.8679274e-01
   5.2674773e-02  -1.5207282e+00
  -1.0485144e-01  -1.5996406e+00
   1.5329571e+00  -1.9781046e+00
   1.5148088e+00  -1.6025297e+00
   6.2563314e-01  -5.9433596e-01
   4.2871404e-02  -1.5038743e+00
  -4.3757786e-01  -5.7115101e-01
   6.6758235e-01  -6.1282350e-01
   2.2701434e+00  -1.7680537e+00
   1.3200235e+00  -5.8816264e-01
   1.5974787e+00  -6.4084326e-01
   2.4884481e+00  -2.0398169e+00
   1.8936838e+00  -1.2808511e+00
   1.6172812e+00  -9.4340852e-01
  -1.2232775e+00  -4.5941493e-02
  -1.2154277e+00  -1.5743371e+00
  -1.3890827e+00  -1.8865413e+00
  -4.2776564e-01  -1.5099360e+00
   9.1915255e-02  -1.5940905e+00
   4.8153745e-01  -1.1361209e-01
   2.9657546e-01  -8.7592546e-01
  -1.7684821e+00   9.3562145e-02
  -2.5047835e+00   1.8919984e-01
  -1.9783744e+00  -6.3499602e-02
  -2.9667519e+00   3.4590019e-01
  -2.5294165e+00   5.3836050e-01
  -9.7279446e-02  -1.7884968e+00
   1.1716728e+00  -1.9752279e+00
   1.3624384e+00  -1.9957682e+00
   1.2636132e+00  -9.5525395e-01
   4.4714177e-01  -1.1070666e+00
   5.8703469e-01  -1.2933750e+00
   1.3601814e-01  -1.1577825e+00
  -9.1792804e-02  -4.3231909e-01
   1.1017670e-01  -1.1880103e-01
   7.3980961e-01  -9.0111147e-01
   4.5995088e-01   2.6225885e-01
   2.2560960e-01  -4.4359120e-01
  -1.0328755e-01  -3.6165316e-01
  -1.9671290e+00  -1.6599570e+00
  -1.4903904e+00  -1.8100382e+00
  -1.1372910e+00  -1.7584608e+00
  -5.4517681e-01  -1.1737223e+00
   3.2027386e-01  -4.0043797e-01
   4.8000001e-02  -3.8328711e-01
  -6.8428676e-01  -2.6030472e-01
  -7.5510589e-01   6.4667947e-02
   7.9184907e-01  -1.3642560e+00
   2.5286219e-01  -2.0180214e+00
   8.3265762e-01  -1.4518855e-01
   7.9033532e-01  -1.1336012e+00
  -7.8216269e-02  -5.3973772e-01
   7.1616002e-01  -1.6502035e+00
   2.8428771e+00  -2.0721309e-01
  -3.7246006e-01  -7.5130795e-01
   1.7218525e+00   4.0167475e-01
   4.9613417e-01  -1.3791599e+00
   2.3288740e+00  -1.2245249e-01
   1.9353630e+00   9.5144538e-02
  -1.0047715e+00  -4.6448817e-01
  -1.4924423e+00  -1.5493062e+00
  -2.7383168e-01  -1.8023705e+00
  -2.8395728e-01  -2.1495519e+00
   3.8300215e-01  -1.3662011e+00
   8.1578322e-01  -1.3032012e+00
   1.1331397e+00  -1.4986740e+00
  -1.1199633e+00  -1.1243865e+00
  -1.5264961e+00  -6.2290852e-01
  -2.2104776e+00  -8.9730130e-01
  -1.6200563e+00  -8.7560435e-01
  -2.6712667e+00  -9.9731351e-01
  -2.3869509e+00  -6.1205899e-01
  -1.1478403e+00   8.3167783e-01
  -1.6030771e+00   6.6316908e-01
  -1.2938180e+00   5.0899276e-01
  -7.9949844e-01   1.3215290e+00
  -7.3342761e-01   8.0383828e-01
  -1.1275337e+00   1.6951203e-01
   3.0605292e-01  -4.5983174e-01
  -1.4751709e+00  -4.2539157e-01
  -6.0977137e-01  -1.4580155e+00
   4.8559101e-01   1.4649674e-02
   6.7147710e-01   1.4270354e-01
   1.1056726e-01  -1.0072347e+00
   2.1991030e-01  -5.4758146e-02
   6.0548866e-01  -1.0098142e-01
  -5.3619358e-02  -1.6737130e+00
   6.9108004e-01  -4.9085525e-01
   2.5694140e-01  -1.9700161e+00
   7.0975266e-01  -8.4533857e-01
   8.4505816e-01  -5.6337378e-01
   1.1579487e+00  -8.5359453e-01
   8.8896060e-01  -2.2624226e-01
  -2.7381020e-02  -2.3776163e+00
   6.2715339e-01   7.3871172e-01
   8.2644722e-01  -5.2747524e-01
   4.6870831e-01  -4.9063747e-01
  -6.5436516e-01  -1.2430948e+00
  -6.1773347e-01  -1.9311097e+00
   4.2360851e-01  -4.4406080e-01
   4.8802543e-01  -1.6445832e+00
   4.5744635e-01  -8.8849197e-01
   3.2731760e-01  -8.0371721e-01
  -6.4051215e-01  -1.4001158e-01
   7.5017906e-01   2.1405508e-01
   1.2164518e-01  -1.7221731e-01
   2.0630137e-01   2.8242711e-01
   2.1478128e-01  -5.0453995e-01
   2.9396837e-01  -8.0559549e-01
   6.2696880e-01   2.6453676e-02
   6.6715186e-02  -6.7164075e-01
   2.2535938e-01   4.3728743e-01
  -3.7353781e-01  -8.9788226e-01
   3.7396635e-02  -4.1848852e-02
  -4.3121649e-01  -1.7927733e+00
  -1.7378720e-01  -2.4287921e+00
  -4.3532827e-01  -2.1365884e+00
   1.0319122e-01  -2.7396209e-01
   1.2667351e-02  -4.0870474e-02
  -7.5864723e-01  -1.9424403e-01
  -2.7044394e-01  -6.8784248e-02
  -1.1591038e-01   9.3542244e-01
  -3.7651108e-01   1.9063907e-01
   3.4337905e-02  -6.6246053e-01
   5.5818866e-02   8.3939105e-01
   2.8693394e-01   8.7469155e-01
   1.4746774e-01  -2.9886103e-02
   4.9850986e-01  -2.4542852e-02
   3.3682292e-01   2.1398328e-01
   4.8803064e-01  -2.2953094e-01
  -1.8388304e-01  -5.7908088e-01
   1.4510919e-01  -3.7630292e-01
  -2.0282476e-01  -1.1392211e+00
   2.5618819e-01   2.8513374e-01
  -5.1673472e-01  -1.7597903e-01
   5.8743696e-01  -2.5774671e-01
  -4.0834919e-01  -6.3562263e-01
  -4.2405693e-01  -1.0315540e+00
  -1.3991851e-01  -2.9969382e-01
  -4.1660362e-01  -9.2287089e-01
  -5.7693462e-01  -3.3135468e-01
   4.0997811e-01  -2.5953569e-01
   4.1703491e-01   9.2000547e-02
  -3.0194239e-01  -7.9950105e-01
  -1.7259036e-01   7.7259325e-01
  -8.2156073e-01   1.1530478e+00
  -4.3573010e-01  -3.9098394e-02
  -4.7792909e-01  -5.5209263e-01
  -5.5303755e-01  -1.1488478e-02
  -4.7352885e-01   4.3936724e-01
  -1.4144833e-02  -2.8789365e-02
  -1.5517088e-01  -1.1246684e+00
  -3.0762207e-01  -7.3134769e-01
  -3.8854367e-01   6.9100640e-01
   3.0967002e-01  -5.2764821e-01
   2.6218667e-01  -4.6824962e-01
  -3.0759034e-02  -7.2908225e-01
  -3.1739293e-01  -6.2657796e-01
   3.9179706e-01  -2.8495017e-02
   6.5603742e-01  -2.7792968e-01
  -3.3648329e-01  -6.7026281e-01
  -4.0408906e-02  -7.1898233e-01
   6.2362012e-01  -7.6560663e-01
   8.5403264e-01  -5.2613667e-01
   2.1057528e-01  -1.7453489e-01
   9.8934214e-01  -4.2525125e-01
  -5.0788643e-01  -4.3769342e-01
   7.3552738e-01  -6.8421777e-01
   1.5430798e-01  -1.2353856e+00
  -6.3977451e-01   1.3821982e-01
   4.0042324e-02  -1.9049616e-01
   5.3773633e-01  -1.3384153e+00
  -2.6228896e-01  -1.0400988e+00
   1.1151396e+00  -6.5277025e-01
   3.9048999e-01  -1.0321270e+00
   5.8768036e-01  -5.6426130e-01
   7.2686554e-01  -9.6319317e-01
   6.4629813e-01  -4.8028181e-01
  -2.9842709e-01   3.1684289e-01
  -1.6057828e+00   4.3143702e-01
  -7.3611813e-01  -2.7053202e-01
  -3.4020982e-01   4.4065375e-01
  -3.1595888e-01   4.6816111e-01
  -4.1627392e-01  -1.9131921e-02
   6.4873895e-02  -9.4908825e-01
  -1.1273751e-01  -5.0099927e-01
  -5.0553152e-01   5.6890819e-01
  -8.7804315e-01   6.1747028e-01
  -1.9851647e+00   1.3107474e+00
   1.0413128e-01   1.4422291e-01
  -3.0005515e-01   6.2028720e-01
  -4.8027624e-03   2.7297235e-01
   1.1848846e+00   7.0793751e-01
   5.8342911e-01  -1.1361746e+00
   7.2824570e-01  -3.6117817e-02
   1.0931320e+00   1.6197562e-01
   9.7683505e-01   3.2226182e-01
   4.0312270e-01  -6.7473153e-01
   9.0376215e-01  -6.9116430e-01
  -1.0773350e+00  -9.5236130e-01
   8.4883115e-01  -4.4296364e-01
  -1.6113039e+00  -1.2084018e+00
   2.3663553e+00  -6.6783068e-01
   2.8385861e-01   3.9689432e-02
   5.7940092e-01   4.3673574e-01
   3.8362924e-01   9.3606384e-02
   1.2095296e-01   3.7338862e-01
  -8.8923924e-01   1.0909014e+00
  -1.4179772e+00   1.4465004e+00
  -4.6586862e-01   1.1341626e+00
  -3.9628506e-01  -1.0231405e+00
  -2.0276666e-01  -5.1245074e-01
  -1.0267257e+00  -7.1539970e-01
   7.0306453e-01  -1.1412784e+00
   2.7054568e-01  -1.2462016e+00
  -8.1102389e-01  -9.7234539e-01
   4.2747656e-01  -7.1263975e-01
   9.1107661e-01  -1.6781089e+00
  -6.2406207e-01  -5.4602561e-01
   1.7606953e-01  -8.3115186e-01
   5.5445988e-01  -1.0352480e+00
   4.5452902e-02  -9.2826374e-01
  -2.4777573e-01  -6.1741484e-01
  -2.8125473e-01  -3.6778337e-01
  -4.5936382e-01  -1.3362023e-01
  -9.0578784e-01  -9.0666628e-01
  -1.2585643e-01  -1.8451139e-01
  -1.6604606e-01  -8.6697280e-01
   2.3649167e-01  -1.2155390e-01
   9.5184628e-02   1.0325083e-01
   2.8043347e-01   2.6160861e-01
   3.5494348e-01   4.7350685e-01
  -1.2198735e-01  -7.7428825e-01
  -5.5872784e-01   1.6887486e-01
  -1.4569547e+00   2.7514998e-01
  -1.7210066e-01  -3.5802101e-01
  -2.7029472e-01  -6.8520700e-01
  -1.7192941e-01   2.8542223e-01
  -8.0628828e-01   3.2740150e-01
   6.5327269e-01   2.5334229e-01
  -3.1223172e-02   4.3960474e-01
   4.9133144e-02   2.2262936e-01
   6.0114067e-01  -5.1685156e-01
   7.4977724e-01  -5.0938839e-01
   5.5820017e-01  -1.8031723e-01
  -4.0585537e-01   1.8514668e-02
   6.9076099e-02  -4.6741283e-01
   3.4650579e-01  -9.3805367e-01
   3.9493611e-01  -5.9758762e-01
   1.1447025e-01  -3.1694293e-02
   6.8948646e-01  -5.0856605e-01
   1.3314459e-01  -1.0397102e+00
   6.8848590e-01  -1.4794383e+00
   1.5023823e+00  -9.3469737e-01
   1.7774489e+00  -3.5833346e-01
   1.4732193e+00  -3.7765315e-01
   1.4494469e+00  -3.1393643e-01
   9.2566836e-01  -3.8520540e-02
   3.8688305e-02  -3.1051803e-01
   4.4623267e-01  -1.8226263e-01
   3.3285841e-01  -2.0396217e-01
   2.9955582e-01  -5.8615350e-01
   4.4634303e-01  -8.1538460e-02
  -2.0399815e+00   3.3248579e-01
  -1.8681561e+00   5.9094528e-01
  -2.1746586e+00   1.2751258e+00
  -6.9746836e-01  -7.2226154e-01
  -5.0959319e-01  -5.7134617e-01
  -2.8172407e-01  -7.4040975e-01
  -2.7978429e-01  -8.8831703e-01
  -1.6621083e+00   2.3806897e-01
   5.8671327e-02  -1.2846073e+00
  -2.3899539e-01  -2.1637208e+00
   1.2328871e-01  -9.5981339e-01
  -3.0875175e-01  -4.8451415e-01
  -1.6263131e-01  -1.2086451e+00
   1.1394463e-03  -1.1264838e+00
   7.0963165e-02  -9.6693806e-02
   4.6640209e-01   4.3861677e-01
   7.6026762e-01  -1.3212763e-01
   5.7836238e-01  -3.5322504e-01
   7.6772100e-02  -8.0965225e-01
  -1.7484051e-01  -8.7394878e-01
  -6.8723354e-01  -1.7079143e+00
  -7.9970775e-01  -1.4750254e+00
  -1.1733555e+00  -1.7480982e+00
   4.6158294e-01  -9.6295344e-01
   2.4705029e-01  -3.7469490e-01
   7.8925768e-01  -3.0527618e-01
  -8.8241962e-02  -7.4849301e-02
  -6.3596950e-01  -3.4726505e+00
  -6.2390920e-02  -3.4780523e+00
   2.1653416e-01  -3.1867432e+00
  -1.9599354e-01  -1.7545202e+00
   6.2532607e-01  -3.0674106e+00
   5.1790307e-01  -3.2705610e+00
   3.5244164e-01  -3.2223927e+00
  -3.0030153e-01  -2.9937029e+00
  -2.8705680e-01  -1.7074864e+00
  -2.7361948e-01  -2.4442588e+00
   1.0605473e+00  -9.2631191e-01
   7.0383032e-01  -7.8376529e-01
  -1.4313097e+00   4.7355429e-01
  -2.3244518e-01  -2.7183762e+00
  -1.1756643e-01  -1.7767607e+00
  -5.5348260e-01  -2.6929142e+00
  -1.5878632e+00  -2.3290486e-01
   3.0311416e-01  -3.3049141e+00
   2.5445170e-01  -3.8598300e+00
   1.0540789e+00  -3.9238503e+00
   2.4761415e-01   1.6492653e+00
   1.4645510e-01  -3.1814626e+00
   1.4313873e-01   5.4616334e-01
  -4.1591451e-01  -1.6741653e+00
   4.6847806e-01   3.2526779e-01
   7.5554903e-01  -8.6660270e-01
  -1.3028915e-01  -6.7239945e-01
   6.2339492e-01  -4.6575228e-01
   2.1978524e-01  -3.2144623e-01
   9.9759032e-02  -4.1096845e-01
  -5.2209102e-01   5.2134676e-02
  -3.5605264e-01  -3.7405864e-02
   7.6022501e-01  -9.6196481e-02
  -5.1382882e-01  -3.4627529e-01
  -7.7423781e-01  -6.6201149e-01
  -3.3465100e-01   7.5823080e-02
   6.2245866e-01   2.0152152e-01
   4.5252553e-01  -9.5977854e-02
  -3.1413811e-01  -3.5766695e-01
  -4.2174274e-01  -7.0283891e-01
  -7.1688448e-01  -5.0754914e-02
  -3.2587463e-02  -2.4576000e-01
   2.0488268e-01  -3.5481157e-01
  -1.4788439e-01  -6.7549418e-01
   8.4450196e-01   4.6519313e-01
  -3.1869442e-01  -2.9454252e-01
  -9.2897047e-01  -1.1589543e+00
  -5.7317303e-01  -1.2306055e+00
  -1.1191469e+00  -1.7113492e+00
  -8.9385520e-01  -1.7746363e+00
  -5.0031487e-01  -1.2498934e+00
  -4.2104634e-01  -7.7521754e-01
  -6.2568743e-01  -5.3519350e-01
  -7.5611321e-01  -1.0983314e+00
   2.2420992e-03  -7.0727482e-01
   6.1950761e-01  -1.5343751e-01
   7.0042687e-01   3.2875220e-01
   8.2819438e-01  -3.4569844e-01
   6.8963518e-01   1.9840456e-01
   1.0524104e+00   3.7667742e-01
   8.6357595e-01  -5.2900116e-01
   7.1867933e-01  -4.6515015e-01
  -8.9355577e-02  -1.1680416e+00
   1.5841354e-01  -8.3703582e-01
   2.7457768e-01  -4.5284115e-01
   8.8560040e-01  -1.0892713e+00
  -5.8451834e-02  -1.0366106e-01
   1.0775950e+00  -4.2714575e-01
   6.4948373e-01  -6.7455540e-03
   3.3403523e-01  -8.5371721e-02
  -7.2396260e-01  -6.0641280e-01
  -2.3689821e-02   2.3091996e-01
   4.3969220e-01  -7.6786711e-01
   3.0739292e-02  -6.5062211e-01
  -3.8959299e-01  -1.4308109e+00
   4.9225167e-01  -3.0328602e-01
   8.3818400e-01  -5.8006255e-01
   1.4896162e-02  -2.5811311e-01
  -3.2501373e-01  -7.5439126e-01
   6.4876193e-02   5.9858500e-01
   8.8486639e-01  -7.8583202e-01
   4.3104306e-01  -6.0732022e-01
   4.4386554e-02  -7.3499177e-01
  -9.5212492e-02  -9.7979809e-01
   1.9949111e-01  -1.2183480e+00
   3.6968950e-01  -8.7814586e-01
  -5.0836714e-01  -5.4525400e-01
  -5.3724558e-01  -9.1647640e-01
  -6.0655030e-01  -1.2478514e+00
  -1.5670512e+00  -5.8905485e-01
  -1.9216928e+00  -1.3204740e-01
   4.2175601e-01   1.5115528e+00
  -3.6999782e-01  -1.2439818e+00
   4.0360199e-01  -1.3039524e+00
   8.3838123e-02  -9.6632701e-01
  -5.1504918e-01  -8.4285335e-01
  -1.7173633e-01   6.1940141e-02
  -2.3496310e-02  -8.1771813e-01
  -1.5528581e-01  -1.0902790e+00
  -1.9205425e-01  -9.3388406e-01
   5.1842358e-01  -1.1433063e+00
   1.6953036e+00   6.6949184e-01
   6.5080188e-01   6.9242293e-01
   9.5737796e-01   6.7204252e-01
   8.4043003e-01   8.9905777e-01
   5.8506675e-01   9.5655958e-01
   1.4275522e-01   6.0730323e-01
   5.4348379e-01  -9.8136742e-01
  -2.3244635e-02  -1.3374338e+00
   1.6994911e-01  -2.0804287e+00
   4.4634609e-02  -2.1767670e+00
   4.4613119e-01  -2.2215352e+00
   4.4898659e-01   3.9277784e-01
  -4.9076812e-01  -1.1152854e+00
   7.6170834e-01  -7.9751551e-01
   1.9538175e-01  -3.2417907e-01
  -7.4955094e-01  -6.9753409e-01
  -8.1054763e-01  -8.1931049e-01
  -8.1242890e-01  -8.4684394e-01
  -5.9161917e-01  -4.1305404e-01
  -4.2555366e-01  -5.0491490e-01
  -9.4664436e-01  -7.8839134e-01
  -7.6906194e-01  -2.2247401e-01
  -1.8625915e+00   2.0811996e-01
  -3.8802503e-02  -1.7245025e+00
   5.9195006e-01  -1.9503261e+00
   1.9272187e-01  -1.5261729e+00
   1.5772849e-01  -1.2844551e+00
   4.0716499e-01  -1.8523693e+00
   2.1778911e-01  -1.8103081e+00
  -4.6007372e-01  -2.6337414e-01
   2.8397614e-01   6.3052770e-01
   5.2263134e-01   1.1561647e-01
  -9.2030799e-01   2.3699541e-01
  -2.5248375e-01  -2.4669971e-01
   1.6025894e-01  -3.1185066e-01
  -2.4919977e-01   4.7476625e-01
  -2.7412247e-01  -1.1551973e+00
  -6.0382232e-01  -1.4714867e+00
  -2.1229682e-01  -1.4595679e+00
   5.6775220e-03  -1.7195274e+00
  -1.7448364e-01  -1.2686382e+00
   1.4908580e-01  -1.1799525e+00
   3.1147236e-01  -9.6593410e-01
   2.7930386e-01  -1.4947568e+00
  -1.3208074e-01   1.6639100e-01
   3.7913237e-02   1.7560939e-01
   5.1239721e-01   5.4587967e-01
  -6.1374573e-01  -1.0856550e+00
  -7.3358958e-01  -8.6628405e-01
  -9.0723217e-01  -9.2938204e-01
  -8.0546569e-01  -8.3633963e-01
  -4.9953378e-01  -5.3394095e-01
  -3.5967763e-01  -1.6037291e-01
   5.6599624e-02  -8.6013114e-01
  -9.3828768e-02   3.4125257e-01
   2.7702762e-01   7.6151830e-01
  -4.9493979e-01  -5.0421241e-01
  -5.4891971e-01  -9.9306785e-01
  -1.7290940e-02  -1.6743197e+00
   2.7168612e-01  -1.8969387e+00
   2.1146533e-01  -1.6918958e+00
   3.0654434e-01  -1.8996935e+00
   8.4448665e-01  -3.4795905e-01
   1.6317294e+00  -1.1006877e-01
   7.3219192e-01  -7.8767546e-01
   1.8446748e-01  -1.5053504e+00
   4.5628077e-02  -1.4894398e+00
  -1.7072439e+00   3.1418782e-01
  -1.0733540e+00   1.0565605e+00
  -1.0978331e+00   1.3321494e+00
  -9.6152272e-01   7.6165826e-01
  -1.2243273e+00   9.5017715e-02
   3.6522033e-01  -1.4470487e-01
  -1.3938722e+00  -5.9169439e-01
  -3.3594800e-01  -1.3530159e+00
   1.4095134e-01   6.2355619e-01
   5.1520483e-01   3.4243453e-01
   3.6597158e-01  -7.2600532e-01
   1.9292454e-01  -9.5326032e-01
   6.4282180e-01   3.4165011e-01
   3.1521339e-01  -1.3744741e+00
   6.1456153e-01  -2.0300437e+00
   6.3130869e-01  -1.6803991e+00
  -3.0507671e-01  -1.1198339e+00
   6.3429629e-01  -1.7260248e+00
   1.1039029e-01  -1.9937976e+00
   8.3832476e-01  -1.4980651e+00
   5.0188521e-01  -2.0497445e+00
   4.1681642e-01   1.0999596e+00
   7.4321649e-01  -1.5412996e+00
   1.0700704e+00  -1.5765527e+00
  -5.0718944e-01  -4.8517820e-01
  -1.1184614e+00  -6.1729762e-01
  -7.1701276e-01  -6.9324607e-01
  -5.2862732e-01  -2.2837557e-01
  -3.3478038e-01  -8.8935059e-02
   1.8241892e+00  -1.4669313e+00
   1.3818821e+00  -9.8214342e-01
   5.2479677e-01   4.1472022e-01
   4.9480437e-01   7.2117917e-01
   6.0291647e-01   1.7466562e-01
   4.4587057e-01  -2.4542294e-01
   1.7909853e-01  -2.5260199e-01
   6.2937530e-01  -1.0400154e-01
   1.2167307e-01   3.5590547e-01
   9.8916856e-02  -4.7936995e-01
   7.4819763e-01   3.6642665e-04
  -5.1899182e-01   6.9981705e-01
   4.0955323e-01  -4.0406550e-01
   3.1416995e-01  -4.4032115e-01
  -2.5809563e-01  -2.9834677e-01
   2.2548445e-01   2.0518913e-02
   2.0601022e-02  -5.6795344e-01
  -3.2404660e-01  -2.5002629e-01
  -3.3105508e-01  -9.7855998e-01
  -6.4286185e-01  -9.0470100e-01
   2.1209989e-01  -8.8889155e-01
  -6.8672229e-01  -9.3990569e-01
  -8.5331340e-01  -8.3558507e-01
  -9.7756658e-01  -8.2820742e-01
  -4.3490485e-01   1.1406167e-01
  -1.0259955e+00   1.1088011e+00
   2.7634915e-01  -1.8426914e-01
  -1.1632875e-01  -3.7467027e-01
  -1.7229864e-02   3.1345659e-01
   2.1484063e-01   4.5596819e-01
   6.1227243e-01   2.6026140e-01
  -1.4561312e-01   3.3146103e-01
  -3.0088931e-01  -3.9077022e-01
   3.8981977e-01   1.4630049e+00
   8.2350131e-02   1.1441115e+00
   4.5045671e-02  -1.4588179e+00
   1.3679161e-01   8.8633819e-01
  -1.2342085e-01  -4.9030242e-01
   3.4362488e-01  -1.2152754e+00
  -1.3952931e-01  -7.7578781e-01
  -3.5297961e-01  -9.1309615e-01
  -2.0756475e-02  -2.5457884e+00
  -6.1202813e-01  -1.8544331e+00
   4.0677090e-01  -2.0842581e+00
   4.3699215e-01  -2.4464852e+00
   4.1207522e-01  -3.1714428e+00
  -5.0216159e-01  -6.1806937e-01
   1.6469806e-01   2.8872272e-02
  -8.3764528e-02  -1.6844744e-01
  -4.4003621e-02   2.2086915e-01
   1.4832723e-01   3.1193097e-01
   5.3854696e-01   1.6484350e-01
  -3.0215410e-01   1.7218580e-01
   5.9015520e-01   2.9673009e-01
   1.3639581e-01   1.1342418e+00
  -5.0529223e-02   9.2525878e-01
   4.0056922e-02  -1.2107024e+00
  -2.3585082e-01   3.1588066e-01
  -5.3219806e-01  -8.3276325e-01
   1.1032064e-01  -1.3667156e+00
  -3.6128351e-01  -9.2571785e-01
  -5.6640652e-01  -9.4334662e-01
   5.9185421e-02  -2.0503781e+00
  -5.2618078e-01  -1.3842964e+00
   3.9479596e-01  -1.8053415e+00
   4.1694592e-01  -2.1451429e+00
   4.7677353e-01  -2.6624222e+00
  -3.7383050e-01  -3.6351420e-01
   6.0348237e-01  -4.9426006e-01
  -1.0051649e+00  -4.4503151e-01
  -1.1618585e+00  -3.6690149e-01
  -1.0098043e+00  -3.8250502e-01
   1.4602905e+00   5.1937919e-01
   7.3452687e-01   6.0708061e-01
   9.0524648e-01   5.6095324e-01
   1.0920421e+00  -5.2976798e-02
   9.6557373e-01  -1.1742252e+00
   1.2591224e+00  -8.2545785e-01
  -4.5911717e-01  -1.1940573e+00
  -1.2761869e+00   1.0489543e+00
  -1.0626304e+00   1.3133773e+00
  -5.0824594e-01  -2.2512143e+00
  -5.4886581e-01  -2.0212291e+00
   3.1003205e-02  -2.0011055e+00
   2.7479955e-02  -1.4032386e+00
   4.0798340e-01  -8.3517100e-01
   3.9231260e-01  -1.2406600e+00
  -8.4718962e-01   4.5528364e-01
  -5.6201241e-02  -3.2384561e-01
   2.7452378e-01  -1.1004773e+00
   5.7179620e-01  -6.7708812e-01
  -1.6597860e-01   5.6813495e-01
  -1.1895829e-01   2.3288947e-01
   2.2343870e-01   2.9134476e-02
   4.5540208e-01   3.6882009e-02
   2.9578504e-01  -1.7197987e-01
  -3.2349015e-01   8.8440884e-02
   4.6041030e-02  -4.0779047e-01
   3.9120665e-04  -1.4487473e+00
   3.4373119e-02  -5.0474227e-01
  -3.7891002e-01  -1.0067358e+00
  -3.0316792e-01  -1.3375124e+00
  -1.0665573e-01  -9.6611047e-01
  -4.4838921e-01  -1.1129193e+00
  -1.3268823e-01   1.1587020e+00
   2.1667903e-01   9.3165005e-01
   1.3468586e-02   4.7007400e-01
   1.0944802e-01   1.6664237e-01
   6.8026145e-02   1.1512681e-01
   2.5429144e-01   9.6356658e-02
   4.9340010e-01   1.5506835e+00
  -4.9804576e-01   3.8752543e-01
  -2.6680748e-01   7.3321335e-01
  -3.2590915e-01  -2.7637654e-01
   2.7311960e-02  -1.3801748e+00
  -1.7757062e-01  -1.4078899e+00
  -6.8844464e-02  -6.0765657e-01
   8.3346183e-02  -1.1630245e+00
   9.5853234e-01  -6.7715022e-01
   1.6529401e-01  -1.1376749e+00
  -9.2230944e-02  -1.5597096e+00
  -3.1123271e-02  -1.2950678e+00
  -5.1365334e-01  -1.0867447e+00
  -3.0913810e-01  -1.1645141e+00
  -1.8201909e-01  -5.7610854e-01
  -3.9853544e-01  -5.2916285e-01
   2.5414503e-01   1.3707907e-01
   3.5262305e-01  -5.0353362e-01
   9.0047226e-01   5.3042318e-02
   3.4912768e-01  -1.4551609e+00
   8.3013429e-02  -8.9062865e-01
  -3.9405674e-01  -1.2816111e+00
  -8.6634079e-01  -1.7925019e+00
  -1.2098359e+00  -1.3633409e+00
  -1.2654909e+00  -2.5020096e-01
   4.9880689e-01   4.0329952e-01
   2.6218296e-01  -8.7597167e-01
  -5.5118283e-02  -1.1040126e+00
   1.2390609e-01  -1.6947148e-01
   9.4282372e-02   6.5260548e-01
   1.3387879e+00  -9.5085928e-01
  -1.1164484e-01  -7.2652351e-01
   6.8951841e-01   4.4500388e-01
   1.9707668e-01  -1.5923847e+00
  -4.0658370e-01  -2.2477081e+00
  -5.0594844e-01  -2.1698503e+00
   2.7784489e-01  -8.7639167e-01
  -1.1451667e+00  -2.2782381e-01
  -1.4238352e+00  -3.0665894e-01
  -2.5081262e-01   3.0812147e-02
  -2.6000212e-02  -2.4999820e-02
  -3.9708319e-01  -1.4616024e-01
  -9.7682122e-01  -8.0550265e-01
   6.5273185e-02   2.4016065e-01
   6.4407342e-01  -5.8038482e-02
  -4.5059523e-01  -9.1861234e-01
  -7.2845225e-01  -7.2751690e-01
  -4.3898321e-01  -7.7396471e-01
  -9.7643684e-01  -6.3455092e-01
   4.5826842e-01   7.7138709e-01
  -4.2503407e-01  -1.0452171e+00
   4.4847467e-01   1.3274078e+00
   7.1712344e-01   8.6969674e-01
   1.9263203e-01   5.2731004e-01
   3.9708628e-01  -1.0388663e+00
   9.9369000e-01   8.3926272e-01
   1.0387424e+00   6.1267504e-01
   4.1612928e-01  -8.1524989e-01
   1.1280508e+00  -3.1455743e-01
   7.6862502e-01   1.1015413e-01
  -2.8948165e-02  -1.1836770e+00
   2.5976540e-01  -2.0280064e+00
  -1.1698045e-02  -2.9439212e-01
  -3.1906159e-02  -1.9085700e+00
   1.2328292e-01  -6.4940551e-01
   1.4338160e-01  -9.8964913e-01
  -3.7298517e-01   1.0316415e-01
  -2.3276320e-01   6.4819187e-01
  -5.9322774e-01   1.2663278e-01
  -2.1434978e-02  -6.8206181e-01
   5.3341604e-01  -1.5283211e+00
   1.2366302e+00  -1.6838842e+00
  -4.9922101e-01  -1.5917180e+00
  -7.1153035e-01   4.6477614e-01
  -5.3385732e-01   4.7884100e-01
  -1.6287247e-02  -1.6966694e+00
   4.6655166e-01  -2.1239922e+00
   2.6188334e-01  -8.3636926e-01
   8.4220992e-01  -1.9187870e+00
  -4.7577476e-02  -1.7927497e+00
   3.9453964e-01  -1.8365428e+00
   2.7336319e-01  -4.8623670e-01
   4.1894753e-01  -7.7984698e-01
  -4.4927812e-01   2.5226025e-02
  -4.3915833e-01   6.0077595e-01
  -7.2724743e-01   1.3481656e-01
   1.8668291e-01  -5.6546052e-01
   9.9146321e-01  -1.1878745e+00
   1.5869012e+00  -1.2845525e+00
  -7.4230850e-02  -2.2973542e+00
  -1.0650702e-01  -1.6047686e+00
  -9.0489776e-01   2.6156874e-01
  -7.1041291e-01   3.3919996e-01
  -6.2314985e-01  -2.4327286e+00
   1.0615452e+00  -1.8034045e+00
  -2.1758205e+00  -7.7350311e-01
   5.0262750e-01  -6.2765562e-01
   6.0599296e-01  -1.1165142e+00
   3.6076411e-01   6.2250465e-01
   3.2324531e-01   2.9401718e-01
   2.7947773e-01   2.5467077e-01
   1.6499422e-04   9.2536396e-01
   1.2727487e+00   1.3872699e+00
  -1.0824229e-01   7.6306852e-01
   2.4747615e-01   9.7839186e-01
  -2.3249808e-01   8.9505926e-02
  -3.7718951e-01  -1.0610627e+00
  -5.7415575e-01  -1.0009318e+00
  -1.2187427e-01  -3.1741442e-01
  -2.3505948e-01  -8.8727788e-01
   7.6432345e-01  -8.1770393e-01
  -1.4924600e-01  -9.0063469e-01
  -5.6064261e-01  -1.1748641e+00
  -3.9332331e-01  -9.6140167e-01
  -7.6236904e-01  -6.0026044e-01
  -5.6430901e-01  -7.1595652e-01
  -1.9848985e-01  -2.2189843e-01
  -3.7563079e-01  -7.0718796e-02
   4.9144988e-01   2.1939289e-01
   3.0738670e-01  -3.6637328e-01
  -4.1753848e-01  -9.3981573e-02
   3.1210698e-01  -6.4360873e-01
  -4.0707092e-01  -1.4315978e-01
   4.7051489e-01  -6.3195045e-01
  -1.1487220e-01  -7.0967501e-01
   3.7007925e-01  -4.9642368e-01
  -1.8534637e-01  -1.0660874e+00
   2.2587248e-01  -4.7064893e-01
   7.0228880e-02  -2.7276807e-01
   3.4867385e-01  -2.0279462e-01
   2.0677283e-01  -1.9535812e-01
   1.2480424e-02  -7.3377237e-01
   6.4253977e-02  -9.4231547e-01
  -3.7895272e-02  -9.0917501e-01
  -6.5364243e-01  -6.2210441e-01
  -2.6461790e-01  -1.0852598e+00
  -3.9982642e-01   1.6298603e-01
  -2.0173180e-01   6.1810817e-02
  -6.1026548e-01   6.2406100e-02
  -4.1316530e-01   6.9263257e-01
  -3.2727251e-02   1.9452635e-01
   4.2765303e-01  -2.3923909e-01
   1.8324259e-01   5.8372227e-02
   4.4532735e-01  -1.3586902e-01
  -9.5131800e-01  -5.5878671e-01
  -1.3117766e+00  -2.4295322e-01
  -5.0156955e-01  -9.1095687e-01
   3.2982920e-01   6.0052051e-01
   2.2590070e-01  -1.1773803e+00
   8.3237018e-01   4.9053238e-01
  -2.0126594e-01  -1.4470722e+00
  -2.9416664e-01  -1.1160503e+00
  -4.1024399e-01  -9.4304467e-01
   1.0073286e+00   1.1134440e-01
  -2.3445201e-01  -9.6734275e-01
   6.5298556e-01  -8.4063278e-01
   5.8501906e-01  -1.3230125e-01
   8.7285264e-01  -2.1681671e-01
  -5.3446071e-01  -6.8661008e-01
  -2.9070539e-01  -4.3083078e-01
  -7.0039689e-01  -7.8741274e-01
   2.1557385e-02  -5.0755788e-01
  -5.7457313e-01  -6.5105709e-01
   8.6887563e-01   1.7989655e-02
   4.3150633e-01  -2.6369407e-01
   1.5589340e-01  -6.4493066e-01
   6.2230338e-01  -3.1984476e-01
  -9.8264245e-01  -1.0509449e+00
  -5.5567123e-01  -1.1097476e+00
  -1.1022398e+00  -1.5981896e+00
  -8.7673177e-01  -1.6665580e+00
  -5.0231082e-01  -1.1815785e+00
  -4.0054277e-01  -6.7191843e-01
  -6.0674529e-01  -4.0675288e-01
  -7.3869968e-01  -9.7163002e-01
   1.1908572e-02  -5.8208165e-01
   6.3896021e-01  -2.1825938e-02
   7.1934332e-01   4.1102455e-01
   8.2701811e-01  -2.0599631e-01
   7.2892172e-01   3.2452853e-01
   7.7486573e-01   4.5064372e-01
   8.8431103e-01  -4.2411914e-01
   7.3844494e-01  -3.4739144e-01
  -1.3205099e-02  -1.0133440e+00
   1.6193415e-01  -7.0070405e-01
   2.9308106e-01  -3.1983864e-01
  -2.7307663e-02  -9.9032687e-01
   1.1596190e-02  -1.9000957e+00
   6.1650892e-01  -1.2943475e+00
   4.8936013e-01  -1.3850460e+00
   1.1998666e-02  -2.3574186e+00
   5.7076132e-01  -1.9835755e+00
   3.8177461e-03   5.0268030e-03
   2.3335686e-01   1.0825515e+00
  -5.0792561e-02   1.3119064e+00
  -4.3381432e-01   6.0953411e-01
  -3.3154103e-01  -1.5444487e+00
   2.2355392e-01  -1.0015839e+00
   2.8668088e-01  -8.8701668e-01
  -6.1221793e-02  -1.9709504e+00
  -5.5018077e-01  -6.0817624e-01
   4.5096801e-02  -1.4602445e+00
  -1.0715613e-01  -2.2026654e+00
  -1.7736100e-01  -2.0893073e+00
   1.4840616e-01  -2.3590125e+00
   5.3598979e-02   1.0054495e-01
  -9.5536129e-01  -1.0131631e+00
   3.2548134e-01  -1.2648232e+00
   4.9904105e-01   8.4258032e-01
   7.6434823e-01   5.7189631e-01
   2.1096276e-01   5.7480197e-01
   2.0033433e-01   1.5883226e-01
   1.5637345e-01   1.1845001e-01
   2.8606276e-01   1.4201238e-01
   1.1570015e+00   1.3386932e+00
  -2.7929366e-01   1.9329504e-01
   3.3233416e+00  -7.8773216e-01
  -5.1817410e-01   3.3561921e-01
  -6.4547160e-01  -8.2452380e-01
  -8.0906119e-01  -9.3474042e-01
  -4.8767829e-01   5.5657246e-02
  -5.5944027e-01  -6.0933215e-01
   5.4750271e-01  -8.3272775e-01
  -3.7267410e-01  -8.6821135e-01
  -7.8921469e-01  -1.1371389e+00
  -5.6878736e-01  -1.0404709e+00
  -8.8838183e-01  -6.8003416e-01
  -8.9699141e-01  -4.6704716e-01
  -4.5378517e-01  -1.5459482e-01
  -5.5301467e-01  -1.9031854e-01
   2.5975623e-01   2.7843067e-01
   9.1762396e-02  -4.1477410e-01
   6.8287007e-02  -1.7650365e+00
   9.6563992e-01  -1.5132323e+00
   6.6825558e-01  -1.3590421e+00
  -7.4553625e-01  -2.1123016e-01
  -8.4338667e-01   1.5024888e-01
  -3.2158416e-01   2.2076670e-01
   8.2852865e-02  -1.2521421e+00
   3.5393345e-01  -1.4355122e+00
   2.3631191e-01  -1.3703479e+00
   8.3714477e-01  -1.9770643e+00
   4.5739138e-01  -1.8061272e+00
   2.0685350e-01  -2.2939614e+00
  -7.6762255e-02  -9.3244443e-01
   8.2092441e-02  -3.2837587e-01
  -5.2939142e-01   6.9807124e-02
  -1.7364866e-01  -3.7216329e-01
  -8.5064024e-01   6.9634402e-01
  -4.1781318e-01   4.0822803e-01
  -4.7791861e-01  -2.7418625e-02
  -6.0843599e-01  -4.5657579e-01
  -6.3751927e-01   3.4410980e-02
  -3.3978667e-01   4.0446833e-01
  -5.6168817e-02  -7.6747530e-02
  -3.2702734e-01  -1.1096717e+00
  -4.1348177e-01  -6.9252829e-01
  -3.4658615e-01   3.8837712e-01
  -5.7426017e-01   1.9366098e-01
  -6.1638581e-01   8.9181139e-01
  -7.3974809e-02  -6.6952200e-01
  -3.1669396e-01  -5.6554116e-01
   4.5845270e-01  -2.9644717e-02
   6.2483074e-01  -3.7037083e-01
  -3.8462627e-01  -5.8207573e-01
   8.6771266e-01  -3.6001255e-01
   5.4470818e-01  -8.1809618e-01
   7.5668430e-01  -6.7086635e-01
   1.4555332e-02  -3.7723229e-01
   7.8233527e-01  -7.0783849e-01
   5.3549237e-01  -7.5280711e-01
   5.8809409e-01  -8.3600326e-01
  -2.6667220e-01   4.7539670e-01
  -9.0345839e-01  -4.3633284e-01
  -1.2913031e+00  -7.7633852e-02
   4.0070501e-02  -3.1803474e-01
   6.1834175e-02  -3.1881980e-01
  -1.0300877e-01  -2.1696641e-01
   3.0211320e-01   1.5005387e+00
   2.6098165e-01  -9.1698498e-01
   4.4108421e-01  -7.4614854e-01
   3.0721825e-01  -6.1682128e-01
   1.1441582e+00  -3.5971429e-01
   1.4494851e-01   5.2535286e-01
  -1.0824572e-01   6.0340505e-01
  -2.9720473e-02  -3.9696271e-01
  -1.2022261e-01  -1.2839910e+00
  -3.8329504e-01  -2.3919768e-01
  -4.8814135e-01  -1.9377902e-01
   8.5698749e-01  -7.7508682e-02
   1.1661548e+00  -9.0572143e-02
   1.5341804e+00  -1.8519162e-01
   1.1029441e+00  -3.3671463e-01
   1.9157008e+00   1.2316010e-01
   1.6072093e+00   1.8999577e-02
   2.3498292e+00  -5.7764252e-02
   1.5032864e+00  -3.3319205e-02
   2.8722189e-01  -4.4930838e-01
   3.5512840e-01   3.9363447e-02
  -8.6586789e-02  -5.1090089e-01
   1.1451873e+00  -1.2534164e+00
  -7.7588590e-01  -1.2123182e+00
  -1.5674031e+00  -1.6642714e+00
  -2.0647151e+00  -1.6857100e+00
  -1.7975365e+00  -1.7837035e+00
  -1.9061495e+00  -2.3200171e+00
  -2.1892348e+00  -2.0632174e+00
  -1.2586373e+00  -2.2244014e+00
  -1.3193085e+00  -2.4700688e+00
  -4.2307469e-01  -2.2011219e+00
   5.5636097e-01   3.2713495e-01
  -5.2304849e-01  -2.0689283e+00
   1.9248331e+00  -1.4831303e+00
   8.6072548e-01  -5.7415627e-01
   3.4267798e-01  -1.5126397e+00
  -2.0538714e-01  -6.2177979e-01
   8.5747817e-01  -6.0754087e-01
   2.5892150e+00  -1.6209694e+00
  -5.6780950e-01  -6.3632373e-01
   1.8325242e+00  -5.2021107e-01
   2.8246821e+00  -1.8694191e+00
   2.1636512e+00  -1.2257610e+00
   9.7674088e-01  -5.1939843e-01
  -1.0406080e+00  -1.5132400e-01
  -1.1429492e+00  -8.3206080e-01
  -1.2621484e+00  -3.0934380e-01
  -1.0590351e+00  -1.9961313e+00
  -1.2738351e-01  -1.5514153e+00
  -5.4472757e-01  -1.1312862e+00
  -5.2051176e-01  -1.6865749e+00
  -1.4388315e+00  -6.3184614e-01
  -1.5954294e+00  -3.0439543e-02
  -2.1886889e-01  -8.6656429e-01
  -1.7985949e+00  -1.9002436e-01
   6.7272113e-02  -5.5628606e-01
  -2.3944668e+00   3.7089632e-01
  -4.5611622e-01   2.6307025e-01
   4.2481147e-03  -1.4953758e-01
  -1.1684294e-01  -1.4841511e-04
  -2.8939356e-02   3.0278919e-02
   4.4437276e-01  -1.8911744e-02
  -4.0504683e-01  -1.3960688e-01
   3.1695125e-01  -2.3493698e-01
  -1.5554035e-01   6.6258311e-01
  -2.9422123e-01   4.9324703e-01
   2.7135797e-01  -1.0210843e+00
  -5.2300767e-01  -3.1922528e-01
   2.9201970e-01  -1.4771091e+00
  -2.7421650e-01  -1.0618875e+00
  -4.4890883e-01  -1.0438744e+00
   5.2265636e-01  -1.6247523e+00
  -1.5544944e-01  -1.0734603e+00
   7.4865825e-01  -1.5031411e+00
   8.3022326e-01  -1.7834817e+00
  -3.6297475e-01  -8.4878509e-01
  -2.0922353e-01  -2.5818364e-01
   1.0151328e+00  -1.8364825e+00
   1.3760386e+00  -1.9074827e+00
   1.5991815e-01  -1.4991296e+00
   1.0544401e+00  -1.2708158e-02
   1.0568683e+00   2.4712989e-01
  -1.4361752e-01  -5.0828652e-01
  -5.8594336e-02  -4.9399395e-01
   6.5466998e-01   2.0483803e-02
   9.8700427e-01   3.4268434e-01
   7.3401205e-01   3.3656425e-01
  -9.6075531e-01   5.0054259e-01
  -8.1335293e-01  -7.3110244e-01
  -1.3449725e+00  -7.9354187e-01
  -5.7477175e-01  -1.9541324e+00
  -1.8256872e-01  -1.8259544e+00
  -1.7791322e-01  -1.6738727e+00
  -2.2076903e-02  -1.4002623e+00
  -7.9646216e-02  -4.2057500e-01
  -6.4426768e-01  -7.2835101e-01
  -5.8143857e-01  -2.4409989e-01
  -5.2726506e-01   3.1976768e-01
  -9.2684341e-01  -2.6333802e-01
   1.0383745e+00  -4.3230703e-01
   7.1204157e-02   2.1937086e-01
   2.5964864e-01  -3.8960439e-02
   1.1380234e-01  -3.4252813e-01
  -7.5528492e-01   6.7992483e-02
  -1.2336763e-01  -1.0674114e+00
   3.0096872e-01  -8.6441482e-01
   4.2655337e-01  -6.2501498e-01
  -2.7782951e-02  -5.8291065e-01
   8.7444819e-01  -8.7780660e-01
  -6.6419344e-01   3.3097145e-01
   1.5159854e-01  -1.3279788e+00
  -1.4822630e-01  -8.1919858e-01
   5.9762167e-01  -7.6736174e-01
   4.3085140e-01  -8.4636844e-01
  -4.2008282e-01   9.8293197e-02
  -8.9698757e-01   1.3689227e-01
   3.7279963e-01  -4.7774990e-01
   5.1304755e-03  -3.7399728e-01
  -7.8044575e-01   5.5202004e-01
  -2.9227970e-01  -5.6962054e-01
  -5.3435059e-01  -5.3922601e-01
   3.5730888e-01   1.4028635e+00
  -1.6155943e-01  -1.0609709e-01
  -6.8011494e-01   3.0856696e-01
  -5.1628028e-01   4.9802385e-01
  -4.7252244e-01   1.0194000e-02
  -3.9273636e-01   1.3221269e-01
   2.6392739e-01  -3.8824865e-01
   5.5717061e-01  -4.5140661e-01
   7.5424228e-01  -6.0939080e-01
   2.1420556e-01  -4.7783605e-01
   8.3716757e-01  -4.7929950e-01
   5.5497855e-01  -3.3589654e-01
  -2.9227104e-01  -3.3276077e-01
  -5.1746223e-01  -5.0651858e-01
  -3.7279453e-01  -5.8209422e-01
  -5.1293294e-01  -5.3282142e-01
   6.0882536e-01   2.4925739e-01
   4.3681000e-01  -8.6996262e-01
  -3.6497556e-01  -6.8193936e-01
  -3.0098646e-01  -7.9580537e-01
  -1.1065057e-01   3.8957669e-01
  -1.6905267e-01   7.8668235e-01
  -7.8947307e-02   6.0850341e-01
  -6.2247613e-01   3.4799804e-01
  -2.3621278e-01   2.8808267e-01
  -2.5969376e-01   3.0690893e-03
   5.7277412e-02   1.9225331e-01
   6.6522892e-01   2.1214615e-03
   8.8691895e-01  -9.3391852e-02
  -1.9340148e-01  -7.9806646e-01
  -7.2673711e-01   5.9409583e-01
   3.1464404e-02  -1.5505630e-01
   2.5041909e-01  -1.1365190e+00
  -2.6446444e-01  -1.0743938e+00
  -7.4977134e-01   6.9303478e-01
   1.9437663e-01  -1.1960809e+00
   5.7407551e-02  -1.4353687e+00
   8.2591500e-02  -1.5460587e+00
  -3.1785558e-01  -1.3592829e+00
   9.8622818e-02  -1.1360540e+00
   1.4912536e-01  -1.1668764e-01
   1.9015632e-01  -1.0427348e+00
   3.1410641e-01  -1.2066936e+00
   7.0501819e-01  -1.3677300e+00
   4.6549599e-02  -9.4622677e-01
  -7.0767945e-01  -5.6407231e-01
  -5.8054074e-01  -5.1184871e-01
  -9.1281489e-01  -6.6609779e-01
  -7.1078763e-01  -4.5143863e-01
   4.5589483e-01  -6.3895760e-01
  -5.9213267e-01  -2.7814454e-01
  -9.3459876e-01  -2.1921603e-01
   2.2490584e-02  -7.6811574e-02
   3.9158278e-01  -1.4156787e+00
   7.2879273e-01  -9.4933881e-01
   4.8236960e-03  -7.1908785e-01
  -4.8633190e-01  -1.3883529e+00
  -1.7907412e-01  -1.2604545e+00
   1.4731470e-03  -9.5734728e-01
   1.5460812e-01  -1.7139557e+00
   6.0586677e-01  -1.3528017e+00
   8.9134327e-01  -9.2831934e-01
   7.0244014e-01  -6.9406161e-01
   1.1446441e+00  -7.0570194e-01
  -1.1636074e+00  -2.3654784e+00
  -4.9352303e-01  -1.1235007e+00
   7.9160801e-02   4.3666700e-01
  -1.0545804e-01   2.2831311e-01
  -3.5716716e-01   1.7351926e-01
   3.0740087e-01  -2.7831996e-03
   1.5841209e-01   2.6510167e-01
  -1.0611213e+00   5.7316404e-01
   2.5438015e-01  -9.4444983e-01
  -2.6641150e-02  -8.2283351e-01
  -3.9747594e-01  -1.2711741e-01
  -6.3319159e-01  -1.8559393e-01
  -7.5160411e-02  -1.3535074e+00
   5.9685400e-01  -1.8521064e+00
   8.7183794e-01  -2.1067146e+00
   4.2674959e-01  -1.7906753e+00
   6.6327520e-02  -7.3012759e-01
   4.7935248e-01  -4.2409886e-01
   9.1697201e-02  -1.2465165e+00
   1.5186409e-01  -1.1741389e+00
   2.6853807e-01  -1.2495115e+00
   5.6077124e-01  -1.5042982e+00
   5.4075755e-01  -1.7550536e+00
   1.2594133e+00  -2.3538102e+00
   1.1741598e+00  -2.0932447e+00
   8.6226201e-01  -1.8162024e+00
   4.2086133e-01  -1.6993971e+00
   3.6905132e-01  -1.1617356e+00
  -5.0204634e-01  -2.6571899e-01
  -1.9398132e-01   6.9325379e-01
   7.8853879e-01   1.5458814e+00
  -1.5149797e-01  -3.0242672e-01
  -8.2198265e-01  -7.0259950e-01
  -2.2006495e-01  -7.0478121e-01
  -6.5471971e-01   3.0043062e-01
  -1.3956444e-02  -6.6933896e-01
  -9.2544632e-01  -3.9130921e-01
  -4.4596230e-02  -1.8631599e+00
  -8.1660750e-02  -1.8970886e+00
  -2.7541455e-01  -1.3346476e+00
  -8.7613573e-03   6.0208274e-01
  -2.2308039e-01  -1.8374226e-01
  -2.8037713e-01   1.7179180e-01
  -2.8684149e-01   4.5970002e-01
  -7.3061650e-01   2.3238249e-01
  -2.9490561e-01  -8.0057131e-01
  -1.6619368e-02  -1.2593550e+00
   2.2506718e-01  -2.9125758e-01
   2.4587797e-01  -3.8078740e-02
  -3.2389426e-01  -2.5027551e-01
  -6.0300699e-01  -3.2193712e-01
  -8.8589203e-01   9.4697070e-02
  -2.8469205e-01   6.9224939e-03
  -1.6195459e-01  -2.4679297e-01
   4.7860141e-01  -1.5757582e-01
   4.2774965e-01  -1.0734425e+00
   6.5833014e-01  -1.9536657e-01
   6.7045032e-01   2.3217704e-01
  -5.1855972e-01  -7.5908822e-01
  -7.0879029e-01  -8.1619869e-01
   1.2455623e-02  -1.7160392e+00
   1.0754625e-01  -1.8865616e+00
  -6.2369211e-01  -8.4995956e-01
   4.6784454e-01  -1.6696625e+00
   6.8949034e-01  -1.1692239e+00
  -1.3970719e-01  -4.5894952e-01
   8.1790956e-01  -1.5026633e+00
   3.2130695e-01  -3.0092823e+00
  -5.6091574e-01  -2.7011802e+00
  -5.3774332e-02  -1.3245151e+00
   8.7591190e-02  -2.0048543e+00
  -4.1039705e-01  -6.5509104e-01
  -2.4150814e-01   4.5169303e-01
  -3.9010307e-01   2.7513578e-02
  -2.6197282e-01  -8.5168437e-01
  -3.1246460e-01  -3.1804531e-01
  -2.5503967e-01  -6.5311282e-01
  -1.5104055e-01  -1.1654876e+00
   1.6778183e-01  -1.0571006e+00
   4.3338517e-01  -1.0542518e+00
   1.2704020e-01  -9.5185605e-01
   1.5088202e-02  -7.3980778e-01
   1.4485567e-01  -1.4695469e+00
  -8.1710560e-02  -1.6467718e+00
   4.2704146e-01  -7.6901965e-01
   3.3561805e-01  -1.7961139e+00
   1.7114183e-01  -1.3257288e+00
   2.4846720e-01  -1.3280481e+00
  -3.2682477e-01  -1.2969397e+00
  -2.2043551e-01  -1.2138981e+00
  -6.1784224e-01   1.7009053e-01
  -5.8382301e-01  -1.0085275e+00
  -3.3403501e-01  -7.5681603e-01
  -7.3266854e-01   4.2378751e-02
  -2.6193139e-01  -8.7040401e-02
   2.6908414e-01  -9.4125504e-01
   4.1409025e-01  -4.1862855e-01
   6.2078912e-01  -7.3697541e-01
   3.7745964e-01  -6.5176651e-01
  -1.6757483e-01  -8.0940362e-01
   9.6124651e-02  -1.1244182e+00
   8.4232648e-02  -1.0462174e+00
  -1.8262710e-01  -1.2272894e+00
   3.4210350e-01  -1.8576547e-01
   1.2238784e+00  -3.6225943e-01
  -3.3190153e-01   3.6836687e-01
   8.9801344e-02   2.2135674e-01
   3.0393749e-01  -1.3286807e-02
  -7.1388641e-01  -1.8099819e-02
   1.7912569e-01  -9.9586084e-01
   4.3133114e-01  -7.7225986e-01
   5.3096637e-01  -5.5036686e-01
   1.3553571e-01  -5.5309214e-01
   1.0614490e+00  -7.5047827e-01
  -6.5299919e-01   2.6559307e-01
  -1.5441474e-01  -1.1029795e+00
  -1.9864579e-02  -7.6048462e-01
   7.1572412e-01  -6.7807286e-01
   2.3303922e-01  -1.1341385e+00
   9.2739264e-02  -9.0900486e-01
   1.4299074e-01  -8.5543098e-01
  -7.6390430e-01   5.0210577e-01
   1.1681408e-01  -3.6094483e-01
  -7.9063027e-01   5.1247381e-01
  -2.3188616e-01  -5.8872839e-01
  -3.7396699e-01  -5.2124931e-01
  -1.6419070e-01  -8.0346700e-01
  -5.2389331e-02  -1.0880672e+00
   3.7261454e-02  -7.4801844e-01
  -1.0083839e+00  -6.2839023e-02
  -4.1178900e-01  -1.8937061e-01
  -4.0453185e-01   1.7853898e-01
  -5.7816163e-01  -4.1640974e-01
  -9.0951742e-01   7.4616348e-01
  -6.8692054e-01   1.0245005e+00
  -3.4557225e-03  -1.2562853e-02
   1.6633316e-01  -2.0961799e-01
   1.5332465e-01   4.6852994e-01
  -5.9629602e-01  -4.0360124e-01
  -3.6096369e-01   3.9972340e-01
  -4.2972323e-01   2.0862784e-01
   1.2957570e-01  -6.6953662e-01
   5.9233145e-01  -6.8681144e-01
   1.5139883e+00   3.1069791e-01
   3.1251661e-01  -9.2578034e-01
   7.8402548e-01   3.4043534e-01
   2.9117961e-01  -1.0741295e+00
   2.7007823e-01  -1.2132949e+00
   6.1276141e-01  -1.1715207e+00
   7.4294698e-01  -1.9166366e+00
  -1.9382863e-02  -9.7872529e-01
  -2.0472107e-01  -8.7275469e-01
   6.0617817e-02  -7.3566521e-01
  -4.1296497e-01  -6.0158107e-01
  -4.8832302e-01  -6.3480731e-01
  -5.1709286e-01  -8.5715696e-01
  -4.9658625e-01   2.8047790e-02
  -6.6274232e-01   4.7187807e-01
  -2.1796878e-01   2.5366086e-01
  -4.8404934e-01   6.9158651e-01
  -1.5864424e-01  -6.2105835e-01
   2.3284911e-01   7.2577675e-02
  -1.6326271e-02   4.4753574e-02
   1.4939293e-01  -5.2183654e-01
   2.3629668e-02  -9.1783879e-01
   2.3331891e-01  -9.0909609e-01
   2.0404295e-01  -8.4823023e-01
   1.6534183e-01  -5.5454393e-01
   5.5477420e-01  -1.1070168e+00
   6.6832142e-01  -1.2014507e-01
   4.0501352e-01  -3.2228585e-01
   2.9560273e-01  -1.1760514e-01
   6.8589689e-01   4.8367070e-01
  -1.1648947e+00   6.3179600e-01
  -1.0099932e+00   2.0724939e-01
  -1.5836901e+00   1.5252437e-01
  -1.5062395e+00  -2.0811427e-01
  -6.7012976e-01  -3.4654836e-01
  -3.9345594e-01  -8.7148420e-02
   5.9981716e-01  -7.5944537e-01
   3.5309373e-01   1.7432400e-01
   6.8297674e-01  -4.1383501e-01
   2.8676005e-01   2.5398679e-01
   9.7901474e-01  -1.5866972e+00
  -1.9105249e-03  -6.5612231e-01
   1.0548697e+00  -1.0020918e+00
   2.5627201e-01  -7.5556040e-01
  -1.9235860e-01  -1.5113029e-01
   1.3855818e+00  -9.3473336e-01
   9.2428651e-01  -6.5941286e-01
  -5.6765095e-01  -1.0625959e+00
  -1.4316460e-02  -1.3536870e+00
   1.6440324e-01  -3.8084314e-01
   2.4659500e-01  -7.3144241e-02
  -3.9782380e-01  -4.0744123e-01
  -7.1130709e-01  -5.4667449e-01
  -1.0669033e+00  -2.1601479e-01
  -6.5654315e-01  -7.0027146e-02
  -3.9148727e-01  -3.3806988e-01
   4.0993455e-01  -2.1905981e-01
   5.9357047e-01  -1.1316472e+00
   5.9525403e-01  -2.3418926e-01
   4.1597732e-01   2.3096208e-01
  -3.7118501e-01  -9.8113710e-01
  -6.2583667e-01  -1.0408859e+00
   9.1861651e-02  -1.8083742e+00
   3.2945807e-01  -2.0005177e+00
  -2.8915525e-01  -1.1353173e+00
   5.2972164e-01  -1.7018342e+00
   8.0836879e-01  -1.2127412e+00
   6.5071890e-03  -6.4668120e-01
   1.6702790e-01  -2.2262598e+00
   7.6864186e-01  -3.1270788e+00
  -3.5112748e-02  -2.9502240e+00
   7.8986973e-01  -1.9355595e+00
   1.1415146e+00  -2.1051785e+00
  -2.4124247e-02  -1.5015374e+00
   7.4454117e-01  -1.9433862e+00
   2.0249997e+00  -1.9192170e+00
   1.0201117e+00  -4.8058620e-01
  -4.7139704e-02  -3.9416359e-01
  -1.5777417e-01   5.1184449e-01
   1.1323997e+00   3.2086205e-01
   6.0550589e-01  -1.9344129e-01
  -1.4412453e+00  -1.5410939e-01
   5.1753866e-01  -1.3452017e+00
  -8.2365230e-01  -5.7008787e-01
  -1.3586824e+00  -4.4396041e-01
  -7.8786996e-01  -1.8034765e+00
  -3.8835712e-01  -1.7600487e+00
  -3.5808457e-01  -1.5758839e+00
  -1.5139844e-01  -1.3457374e+00
  -4.8527592e-02  -2.5858072e-01
  -6.5697322e-01  -5.2253017e-01
  -5.1272359e-01  -4.3848729e-02
  -3.6336526e-01   4.9856638e-01
  -8.5656338e-01   3.1851340e-02
   6.0983114e-02   9.5193273e-01
   2.3126494e-01   2.3044340e-01
   1.5225006e-02   5.4360348e-02
  -9.1106379e-01   2.7791999e-01
   1.4534928e-01  -2.7094699e-02
   4.8485973e-02  -1.3408115e-01
  -2.7125643e-02  -7.3222922e-02
  -5.2541387e-02  -1.2713052e-01
  -2.0500775e-01  -4.0136470e-01
  -6.4209731e-02  -4.2243234e-01
  -6.5606587e-01  -1.2789874e-01
   7.1030902e-02  -6.6117227e-01
   2.8590715e-01  -1.0234215e+00
   3.0503333e-01  -9.4782006e-01
   5.6602096e-02  -6.9084751e-01
   2.3211083e-01  -8.6244541e-01
   4.6402155e-01  -9.7089677e-01
  -7.5505952e-01  -7.7846535e-01
  -6.9549433e-01  -5.9505652e-01
  -1.0689688e+00  -7.9258413e-01
  -8.9951680e-01  -5.9139127e-01
   2.9943991e-01  -7.6341737e-01
   1.3537299e+00  -4.9897602e-01
  -1.0098913e+00  -2.6164165e-01
  -8.5422764e-02  -1.5100658e-01
   2.9290133e-01  -1.4820473e+00
   6.1337820e-01  -1.0799580e+00
  -7.9615412e-02  -7.7022768e-01
  -6.1195871e-01  -1.4839106e+00
  -3.8564954e-01  -1.3079918e+00
  -1.5388837e-01  -1.0819887e+00
  -1.6651789e-02  -1.8560266e+00
   5.3613227e-01  -1.4301515e+00
   9.1373200e-01  -8.5706014e-01
   6.6793586e-01  -6.9253310e-01
   1.0848678e+00  -7.3520799e-01
   2.8029787e-01   5.2718168e-01
   5.1194279e-01   3.6244410e-01
   1.2089153e+00  -1.5537775e-01
   1.4195980e-01   2.4022361e-01
   6.9132442e-02   4.8076943e-01
  -5.2712806e-02   5.7759386e-01
  -2.7803271e-01   8.5639075e-01
  -3.7091960e-01  -1.3638518e+00
  -1.0312484e+00  -1.7644681e+00
  -1.4044500e-01  -1.7188386e+00
  -3.3888962e-01  -1.7438342e+00
   6.7873035e-01   1.1438274e+00
   2.5801324e-02   6.7868549e-01
  -1.7787796e-01   1.0717291e+00
   7.7844428e-02   5.6954995e-01
  -4.0768334e-01   4.4190972e-01
   4.7386048e-01   1.7941994e+00
   2.2674482e-01   1.3963214e+00
   9.4532337e-02  -1.4504404e+00
  -1.3259603e-01  -2.8850284e+00
   1.3171264e-01   2.5309413e+00
   6.8294973e-02  -2.4189455e+00
  -2.9455077e-01  -3.1522175e+00
   9.7682593e-02  -2.6534532e+00
   2.8577262e-01  -2.9726741e+00
  -1.2691413e+00  -1.6002302e+00
   1.2087288e-01  -2.2650160e+00
   4.8433575e-01  -2.7845752e+00
  -3.5625853e-01  -2.0730867e+00
   4.8222997e-01  -2.1472944e+00
   2.0574347e-01  -7.8390536e-01
   8.3173953e-02  -7.9253813e-01
  -2.2014308e-01  -5.1621858e-01
   2.1779549e-01  -9.7055835e-01
  -2.7196359e-01  -1.2214809e+00
  -1.7478206e-01  -5.8233919e-01
   1.3288235e+00  -1.3357877e+00
   1.4148324e+00  -1.0319013e+00
   1.0199877e+00   4.6540383e-01
  -3.8535176e-01  -1.1655964e+00
   6.7302157e-01  -8.0304315e-01
   1.1675298e+00  -7.8925743e-01
  -6.7457262e-01  -1.5647515e+00
   4.3765460e-02  -3.2879539e+00
  -3.5788612e-01  -3.2167958e+00
  -2.9554209e-01  -1.2845407e+00
  -7.6885437e-01  -1.3157563e-01
   3.8424882e-01  -7.2042242e-01
  -1.1482985e+00  -1.9683687e+00
  -1.0085581e+00  -2.0675314e+00
  -8.6014817e-01  -5.0145906e-02
  -9.8312884e-01   3.7301356e-01
   3.4684570e-02  -1.0162061e-01
  -2.8557533e-01  -1.6904970e-01
  -6.1520299e-01  -5.2376569e-03
  -7.3534898e-01   1.0344582e-02
  -1.0275234e+00  -9.2960842e-02
  -7.9650032e-01  -3.1412115e-01
  -6.2260869e-01   2.4861228e-03
  -1.1795191e+00   8.4320036e-02
  -2.0101565e-01   1.6790792e-01
  -1.8806859e-01   2.0443858e-01
   5.8146325e-01   5.8736039e-01
   5.0328169e-01   1.8552593e-01
   5.8196109e-01   1.7942533e-01
   5.8898865e-02  -1.5142425e-01
  -7.4260503e-02  -7.7721160e-02
   2.5997097e-01  -1.1517894e-01
   4.6369474e-02  -1.6558656e-01
   3.2299839e-01  -4.3369100e-01
   4.1332007e-01  -2.6333911e-01
   6.2751295e-01  -3.4436730e-01
   6.5837026e-01  -7.0503984e-01
   4.3151253e-01  -8.4013317e-01
   1.0063950e-01  -1.1258014e+00
   5.7079166e-01  -5.7511971e-01
   5.3384825e-01  -1.2084000e+00
  -3.5311476e-01  -9.2806894e-01
  -1.0353462e-01  -3.5877308e-01
   2.2831502e-01  -7.2818048e-01
   1.0449807e-01  -7.9177930e-01
  -2.3139434e-01  -5.4582930e-01
  -3.6435002e-01   7.9656677e-01
   2.4901719e-01  -1.0344443e+00
  -2.2057752e-01  -1.3121163e+00
  -1.7103574e-01  -6.1702078e-01
  -7.7819373e-01   7.0707492e-02
   1.4505686e+00  -8.7877992e-01
   9.6588691e-01   5.3942452e-01
  -3.4076220e-01  -1.2341308e+00
   6.9318864e-01  -8.5138044e-01
   1.1889785e+00  -6.8385191e-01
   6.7964153e-01  -1.7875039e+00
   7.7526643e-01  -2.3766424e+00
   4.9668722e-01  -1.6830530e+00
  -2.4467332e-01  -1.3799355e+00
  -7.8516068e-01  -2.1530319e-01
   4.0008233e-01  -7.8193797e-01
  -7.0122457e-01  -3.8068522e-01
  -1.0260709e+00  -1.7827654e-01
  -8.8123619e-01  -1.4335498e-01
  -1.0308018e+00   1.9759620e-01
  -1.1816762e+00   2.2659647e-01
  -9.2115635e-01  -9.0703675e-01
  -1.9093435e-01  -4.7441576e-01
  -4.8968928e-01  -4.7960025e-01
  -4.1613210e-01  -3.8831751e-01
   7.7384650e-02  -6.8039701e-01
  -3.2887531e-01  -1.0454907e+00
   5.8888117e-01  -9.6632212e-01
   3.5465278e-01   1.8210803e+00
   1.3527958e-01   1.1777895e+00
  -6.0878204e-01  -1.5742134e+00
  -1.8233172e-01  -2.4867628e+00
   2.6858523e-01  -2.0890699e+00
  -4.3905082e-01   5.6250756e-01
  -2.1570423e-01  -1.6224363e+00
  -1.4642314e-01  -1.6963350e+00
   6.4452060e-01  -1.9525079e+00
  -2.8440604e-01  -2.2431922e+00
   9.4856632e-01   8.1280209e-01
   9.6494625e-01   8.8899472e-01
   8.6584148e-01   4.3506083e-01
   9.5650274e-02   1.1881291e-02
   1.7815674e-01  -1.2606711e-01
  -2.5383716e-01  -2.6577861e+00
   5.3653363e-01  -1.6930303e-01
  -1.6628633e-01  -1.6869857e+00
  -3.8730164e-01  -1.5244113e+00
  -2.1966250e-01  -1.1605472e+00
   3.0492868e-01  -1.7702404e-01
   5.9799952e-02   2.5738106e-01
  -4.7297716e-02   5.6962247e-01
  -2.3836621e-01   8.9400960e-02
  -6.8508876e-01   2.6240468e-01
   3.7418267e-02  -4.6790679e-01
   8.0076184e-01  -8.9067994e-01
   1.0714764e-01  -1.1557346e+00
   3.5842300e-01  -9.7956543e-01
  -1.3103632e-01   8.8496180e-01
   2.5926825e-01   3.0903703e-01
   1.9794788e-01  -2.4430388e+00
   1.5405263e-01  -2.2922923e+00
  -1.5221126e-01  -2.6629659e+00
  -6.0747655e-02  -2.5394278e+00
  -1.9174976e-01  -2.4731113e+00
   1.7802228e-01  -1.3328899e+00
  -5.6852346e-01  -1.3126546e+00
  -4.1829014e-02  -2.6838645e-01
  -7.3743710e-03  -1.8816583e-01
  -1.8575187e-02  -5.3471881e-02
  -5.6656368e-01  -4.0861004e-01
   7.2929887e-02   6.6072568e-02
  -1.6766150e-01  -1.2137084e-01
   5.2298561e-01  -3.2253851e-01
   5.9658942e-01  -1.1842892e+00
   1.1151630e+00  -5.7699588e-01
   4.4649101e-01  -5.5546011e-02
  -1.1860401e+00  -4.3188646e-01
   5.6757486e-01  -2.8491952e-01
  -1.7189593e+00  -1.0481408e+00
   6.6845753e-01  -9.0864735e-01
   6.6296386e-01  -1.9179589e-01
   3.4929491e-01   5.7425620e-01
  -3.5321586e-03  -1.1651459e+00
   1.1667821e+00   5.3064966e-01
  -9.5948388e-01  -9.4650525e-01
  -6.7109684e-02  -7.8343966e-02
   2.4214325e-01   1.5861900e-01
   3.4000733e-02  -4.7943805e-02
   1.0461676e+00   6.6566676e-01
   7.9281418e-01  -2.5697768e-01
  -9.5957772e-01  -1.0199745e+00
   3.5573921e-01  -5.4355894e-01
  -6.7862813e-01  -1.4523913e+00
  -6.4590764e-01  -6.1082253e-01
  -9.2628817e-01  -1.3718069e+00
   1.0427309e+00  -1.3210489e+00
   7.8576287e-01  -2.0201832e+00
  -1.0556642e+00  -1.0034432e+00
  -1.0748950e+00   5.9759985e-01
  -5.5786227e-01  -1.3596964e+00
   1.5525266e+00  -2.7835472e+00
   8.8283583e-01  -1.9532500e+00
  -6.8766529e-02  -1.0004459e+00
  -2.9408140e-01  -8.8429911e-01
   5.8752853e-01   2.6478356e-01
   2.9448328e-01   8.1448859e-01
   3.6776646e-01   6.5990875e-01
   2.5856907e-02  -2.6740676e-01
  -3.2424995e-01  -6.9844637e-01
   1.7700545e-01  -1.1532445e-01
   1.2488955e-01   3.8374800e-01
   1.4161406e+00   8.5643946e-01
  -2.5683866e-01  -2.6804951e-01
  -3.5654593e-01  -8.5165684e-01
  -4.6238153e-01  -9.6976668e-01
  -4.7797873e-01  -1.7817465e+00
  -1.4645464e-01  -1.6283964e+00
   6.3379292e-02  -1.3810269e+00
  -1.6582673e-01  -1.3307518e+00
   8.9218957e-02  -5.4747439e-01
  -1.6427299e-01  -1.3414822e+00
  -6.7740272e-01  -2.0006610e+00
  -9.1170693e-01  -1.9339475e+00
  -5.5028463e-01  -2.3201571e+00
  -1.6697784e-01  -2.8373303e+00
   1.5349100e-01  -2.0184886e+00
  -1.1410330e+00   1.6177147e-01
  -6.6524224e-01   6.0036047e-01
  -2.5700248e-01  -8.1530703e-01
  -2.1127898e-01  -1.2809669e+00
  -1.0413928e-01  -2.1203424e+00
   2.5233549e-01  -1.2393305e+00
  -2.0572166e-01  -2.8238733e-01
   1.6017097e-01  -1.5135077e+00
   2.9108754e-01  -1.6908948e+00
   3.7442982e-01   1.8252591e-01
  -7.8404912e-01   1.6500314e-01
  -6.8892650e-01   2.2498398e-01
   3.5239339e-01  -1.5371603e+00
   3.4646212e-02  -1.8027676e+00
   6.1728843e-01  -2.4101041e+00
   5.6652379e-01  -2.1775494e+00
   2.8774585e-01  -1.5616964e+00
   2.0585573e-01  -1.1792355e+00
   8.0964923e-02  -1.1480422e+00
  -1.5756894e-01  -4.4596570e-01
  -8.7949281e-01   3.3882029e-01
   1.7663843e-01  -5.9952884e-01
   2.8643881e-01  -6.8898428e-01
   7.5083442e-01  -1.7162929e+00
   5.0361021e-01  -2.6524933e-01
  -1.0767141e-01  -1.2141144e+00
  -6.2078521e-02  -7.2576794e-01
  -5.5951320e-02  -1.1491957e+00
   8.6415061e-02  -2.3588741e-01
   1.8859763e-01  -2.1432865e-01
  -2.9980731e-01  -1.0290598e+00
   3.0186598e-01  -7.4458204e-02
   1.2800828e-02  -1.1689322e+00
   1.8058030e-01  -3.1700872e-01
   1.0185174e-01  -5.7671862e-01
  -3.4660297e-01  -7.2060895e-01
   8.6865102e-01  -2.1801528e+00
  -1.0166645e+00  -2.2326983e-01
  -7.0937255e-01   1.0780008e-01
  -8.5747176e-01   2.7346574e-02
  -8.0883360e-01   1.5527663e-01
   1.3134648e+00  -2.3531654e-01
  -1.5282601e+00   4.9311398e-01
   7.7377517e-01  -1.6888788e+00
   7.8996861e-01  -1.4748356e+00
   2.1162821e+00  -1.8424321e+00
  -1.0614887e+00  -6.0680545e-02
  -1.4834903e+00  -8.7126179e-02
   9.4180825e-01  -1.2021568e+00
   1.7827981e+00  -6.6598058e-01
  -8.2105531e-01   9.4461383e-01
  -9.0578020e-01   3.9484690e-01
  -4.2888794e-01  -3.5043553e-01
  -1.6467746e-01  -3.2457980e-01
   1.4803850e-01  -6.0525977e-01
  -1.1837084e+00   6.4940503e-01
  -3.5706488e-01   8.2339452e-01
   1.5511462e+00  -1.9967605e+00
   1.1346221e+00  -2.3665639e+00
  -9.3799216e-02   6.8244184e-01
   1.1060095e+00   4.4391816e-01
   8.8968292e-01  -9.2344973e-02
   1.2408905e-01   6.3058428e-01
  -8.4218638e-01   2.2533268e-01
   7.3407605e-01   1.9379887e-01
   4.9289820e-01   1.4485809e-01
   3.5425439e-01   1.5518461e+00
   6.6241905e-01   3.4445951e-01
   2.3849163e-01   1.7582524e-01
  -9.9576893e-01  -1.3923388e+00
  -7.3560882e-01  -2.0760799e+00
  -2.0950941e-01  -1.3674205e+00
  -3.2072486e-01  -1.1303465e+00
  -9.3774754e-02  -7.6133114e-01
  -8.6115758e-01  -2.4301756e+00
  -1.2898231e+00  -1.7228625e+00
   8.0533932e-01   1.0135704e+00
   1.2201987e+00   7.7526560e-01
  -1.2789050e+00  -1.4181257e+00
   4.5841089e-01  -3.8085330e+00
   7.6157282e-01  -2.7048400e+00
   7.1055803e-01  -2.8937221e+00
   3.8472668e-01  -1.3078697e+00
   1.0904597e+00   6.5641704e-02
   5.4943108e-01  -1.8320618e-01
   3.6749011e-01   6.2584804e-02
   8.0868259e-01   5.4495160e-01
   4.8932006e-01   8.0558680e-01
  -8.0805883e-01  -2.7533596e-01
   5.9568765e-01  -2.1548798e+00
  -2.1384817e+00  -1.4540697e+00
  -3.7761999e-01  -7.8610565e-01
  -1.3951173e+00   5.1166038e-01
   3.0784065e-01  -2.2347566e-01
  -2.6588277e+00  -3.8261447e-01
   7.1536096e-02  -3.0301009e-01
   7.8238916e-01   9.8661859e-02
  -8.0647982e-02  -1.9451284e-01
   5.3187515e-01  -1.9459927e-01
  -2.3404805e-01  -1.0824153e-01
  -3.4404002e-01  -2.3560322e-01
  -3.9298409e-01  -4.7272720e-01
  -7.0327762e-01  -2.8315797e-01
  -1.2983911e-01  -8.1874978e-02
   7.7859598e-01   1.8051958e-01
   1.9864905e-01   1.1762059e-01
  -3.9418900e-01   3.3336835e-01
   2.3805040e-01   4.0800846e-02
  -7.6601949e-02  -1.0911321e-01
  -8.3904646e-01  -4.3841482e-01
  -7.2649421e-01  -3.3276493e-01
   7.4766869e-01  -1.5483119e-01
   7.5690350e-01  -1.4833887e-01
   6.9495135e-01  -4.7245131e-01
   7.0528085e-01  -3.2578569e-01
   4.6613020e-01  -4.4533416e-01
   2.2453336e-01  -8.7504732e-01
  -6.1236544e-01  -1.1210114e+00
  -2.7812571e-01  -1.2260497e+00
  -1.1706875e-01  -7.3188655e-01
  -4.1391014e-01  -1.4253592e+00
   6.4216595e-01   4.7159224e-01
  -8.0941415e-01  -1.2809729e+00
   1.9983527e-01   7.8601186e-01
  -3.8662808e-01  -3.6064197e-01
  -5.3777601e-01  -8.0806426e-01
  -3.7202119e-01  -1.4882833e+00
   4.1871016e-01  -1.9210405e+00
   1.8782863e-01  -7.3200532e-01
  -4.8542085e-01  -1.8036989e-01
  -2.8234681e-02  -5.9563976e-01
   1.1709550e+00   1.5307953e-01
  -1.6782661e+00  -1.7647233e+00
  -8.5265574e-01  -2.1133743e+00
  -6.6566543e-01  -2.5143228e-01
  -8.0382792e-01  -2.7773518e-01
  -8.2113392e-01  -1.0496138e+00
  -4.8812783e-01  -1.4827350e+00
   1.0115319e+00   6.5796180e-01
   6.9838889e-01  -1.0917914e+00
   1.2109676e+00   8.8369827e-01
   3.0703651e-01  -1.1435950e+00
   1.4287768e-02   2.5062482e-01
   1.9743010e-02   6.2032189e-01
   2.9654188e-01   2.0529105e-01
   1.6722224e+00   7.7541857e-01
   3.6809912e-01  -1.1005927e+00
  -2.1779540e-01  -9.7717595e-01
  -5.1235929e-02  -1.3775715e+00
   5.2850510e-02  -1.4005283e+00
  -2.2656767e-01  -4.3141082e-01
   4.8471245e-02  -1.4258485e+00
  -1.8941239e-01  -1.2251136e+00
  -3.3088002e-01  -9.5799624e-01
   6.2542749e-01   2.6127629e-01
  -3.3250038e-01  -1.0211429e+00
  -4.0190076e-02  -4.3802552e-01
   2.7036198e-01  -9.0538789e-01
   1.9537315e-01  -9.0985027e-01
  -1.5458492e-01  -6.8501390e-01
  -3.6008622e-01   6.2672745e-01
   3.5184199e-01  -1.0851958e+00
  -9.9365439e-02  -1.4150182e+00
  -9.1347935e-02  -7.2020892e-01
   1.4967810e+00  -1.2715790e+00
   1.5460943e+00  -9.6364825e-01
   9.7595716e-01   4.6433646e-01
  -2.2405465e-01  -1.3427850e+00
  -1.1527590e+00  -1.7873310e+00
   1.2724762e+00  -7.6294940e-01
  -4.6508154e-01  -1.7360645e+00
   6.3780530e-01  -1.7177868e+00
  -1.2034558e-01  -1.4592303e+00
  -7.2831304e-01  -3.5731622e-01
   4.8733318e-01  -8.1842371e-01
  -9.8232258e-01  -2.1999697e+00
  -7.3642283e-01  -2.2827558e+00
  -8.2863049e-01  -2.8826877e-01
  -9.1801963e-01   1.3270215e-01
   3.7102319e-01  -1.6405306e-01
   1.0172293e+00   2.0415722e+00
  -4.1388308e-01  -2.7967252e-01
   3.9402702e-01   4.9084572e-01
   2.8085403e-01   1.5954517e-01
  -9.3958350e-01  -5.4811833e-01
   1.3722835e+00   5.4698129e-01
   3.0288137e-01  -3.8173189e-01
  -3.9628363e-01  -5.5594450e-01
   9.2965939e-01   5.7911623e-01
  -1.4542580e+00  -5.8459847e-01
   4.8960328e-01   2.6831578e-02
   1.3824857e-01  -2.5186769e-01
   9.1126588e-01  -2.3653206e-01
   8.1054059e-01  -4.6129822e-01
   1.8628302e-01  -5.5599226e-01
  -2.7658092e-01  -8.5406616e-01
  -3.5409243e-01  -1.1738280e+00
  -9.6453090e-01  -1.1982173e+00
  -1.8399909e+00  -9.3713264e-01
  -5.1859060e-01  -1.1745860e+00
  -2.9042700e-01  -9.4341856e-01
   6.4061869e-01  -7.3365922e-01
  -3.9629695e-01  -1.2169915e+00
   4.7398751e-01  -7.5026239e-01
   2.8516523e-01  -5.3659162e-01
   3.5448366e-02  -1.0981820e+00
   4.0086602e-01  -5.4959523e-01
   6.9354026e-01   2.5473066e-01
  -6.3861195e-01  -9.2174148e-01
   1.3109193e+00  -2.6720552e-01
   1.8342011e-01  -5.4379043e-01
  -4.9255507e-02   1.8058364e-02
   3.3571636e-01   2.6735676e-02
   1.0635423e-01  -5.2870129e-04
   1.3095080e+00  -1.0925411e-01
   5.1886327e-01  -6.0957227e-01
  -1.3208477e+00  -2.0448916e-01
  -1.3495346e+00  -7.8011182e-01
  -2.9220075e-02  -7.0212618e-01
   2.9720486e-01  -1.2552569e+00
  -1.5010913e+00  -5.1730121e-01
   7.0823040e-02  -1.6604677e+00
  -5.5143946e-01  -2.0440659e+00
  -1.3915413e-01  -1.4326268e+00
  -4.4266182e-01  -1.7218686e+00
   3.8431728e-01  -1.9992345e+00
  -9.6173718e-01  -1.1244411e+00
  -2.4187113e-01  -1.0224550e+00
  -2.0192232e-01  -1.0840425e+00
   9.6259664e-01  -4.7231788e-01
   1.0445008e+00   1.0918433e-02
  -1.8402568e-01  -4.8695306e-01
   1.9066061e-01  -9.8474195e-01
   6.0034753e-01   2.3567199e-01
   8.1946843e-01   1.2415629e+00
  -7.0003661e-02  -2.5187783e-01
  -2.2165066e+00  -6.6932388e-01
   1.0778464e+00   8.2633851e-01
   1.5367840e-01  -4.2789369e-01
  -6.4074599e-02  -8.0621464e-01
   3.3580274e-01  -5.2096696e-01
   2.1328821e-01  -1.1120036e+00
   1.0127162e+00  -3.5668568e-01
   4.7199144e-01  -3.1116524e-01
   1.1476640e+00   1.3773588e-01
  -3.9727888e-01  -2.2032465e-01
  -2.4053169e+00  -1.8625975e+00
  -8.0794133e-01  -9.3611513e-01
  -5.4091389e-01   1.4830585e-01
  -3.2328632e-01  -1.1940209e-02
  -1.3208035e+00  -1.0139981e+00
  -1.2372426e+00   1.5905826e-01
  -4.6572501e-01   1.8852466e-01
  -4.0639204e-01   1.3221153e-01
  -3.8631681e-01  -1.0865025e-01
   9.9190021e-02  -1.3704940e-01
   9.1111449e-02  -1.2998748e-01
   1.4279428e-01   3.8201808e-01
   1.3465031e-01   6.4737449e-01
  -1.3695598e-01   5.7453640e-01
   3.5051620e-01   4.9645122e-01
   2.9479110e-01  -4.6565209e-01
   2.3441510e-01  -2.1486538e-01
  -5.0399038e-01  -4.3050694e-01
   2.0977826e-01  -7.8398622e-01
   2.6923340e-01  -4.9489172e-01
   3.9875182e-01  -4.2705039e-01
  -1.6766390e-01  -3.5562838e-01
   2.1523167e-01  -2.6794115e-01
   3.4416661e-01  -7.1828859e-02
   7.2186785e-01  -3.1008543e-01
   7.4302152e-01  -1.1202872e+00
   3.7557066e-01  -5.6200889e-01
   3.5675655e-01  -7.0520048e-01
  -7.5063671e-01   3.4335405e-01
  -2.3802141e-01  -3.2599772e-01
   1.2710550e-01  -7.0614597e-01
   1.3022558e+00  -8.5114103e-01
   8.7236523e-01   4.1669565e-02
  -1.4083479e+00   5.7873874e-01
  -6.2485471e-01  -1.4585258e+00
  -7.2112598e-01  -2.3390473e+00
   1.0811554e+00   8.6673185e-01
   1.1387401e+00   6.2014854e-02
   1.7277830e+00  -9.6038032e-01
   6.6062460e-01  -1.0302006e+00
  -6.0385651e-01  -1.6911137e+00
  -9.2796528e-01  -1.1979134e+00
  -5.3504517e-01  -1.0174301e+00
  -8.6280469e-01  -8.8131828e-01
  -1.3982359e+00  -8.2872815e-01
   1.0843067e-01   3.1203053e-01
   6.7089076e-01  -1.3885306e-01
  -1.0563170e+00  -7.8155880e-01
   1.0811037e+00   3.0447627e-02
   1.4240908e+00  -7.1620335e-01
   1.7022200e+00  -2.2475652e+00
   1.9684643e+00   8.9830902e-03
   9.8156381e-01  -7.0449613e-02
   7.7411622e-01  -1.2579595e-01
   1.6598824e-01   1.5519680e-01
   1.3015392e+00  -9.5869366e-01
   1.3860909e+00  -9.8638819e-01
   1.5538955e+00  -1.3624039e+00
  -2.1357452e+00   6.3297161e-01
  -2.6191408e+00   5.4789232e-01
  -2.5383101e+00   5.2164784e-01
   1.2285979e+00  -1.1595010e+00
   1.4176120e+00  -1.8904367e+00
   1.7453730e+00  -1.4759114e+00
  -5.7514879e-01  -5.8276581e-01
  -1.0326949e+00  -8.1635474e-01
  -2.1407955e-01  -9.1628640e-01
  -1.8044757e+00  -1.2226914e-01
   1.0706681e+00  -8.2209054e-01
   1.6155506e+00  -1.1666602e+00
   8.1572979e-01  -8.7840034e-01
  -2.7641434e+00   1.1298388e-01
  -2.6863853e+00   2.7929592e-01
  -2.7813764e+00   1.2959827e-01
  -2.1063730e-03  -1.7724996e+00
  -9.3520179e-01  -1.5385798e+00
   1.7028779e-01  -1.8077956e-01
   1.4577430e-01  -4.0089644e-01
  -2.8770857e-01  -8.2610465e-01
  -5.4078540e-01  -1.1081849e+00
  -1.8331029e-01   1.8309174e-01
   1.3745082e-01  -4.9090205e-01
   2.5237272e-01   5.6612719e-02
   1.8442828e-01  -1.5783508e-01
   8.5637660e-01  -1.2898116e+00
   7.0352242e-01  -1.2799136e+00
  -1.1461910e+00   1.0663164e+00
   3.0952379e-02  -1.4625117e+00
  -1.0470266e-01  -1.4812621e-01
   2.0499710e-01  -1.6337647e+00
   2.1394862e-01  -1.8191589e+00
   3.5129457e-01  -1.2827462e+00
  -5.1399487e-02   6.3536062e-01
   7.0338088e-01   2.3867277e-01
  -1.9315500e-01  -7.3679642e-01
   3.0306823e-01  -8.3373521e-01
  -1.9819428e-01  -1.2202608e+00
  -4.3831438e-01  -1.2665233e+00
  -1.4792648e-01  -1.5324823e+00
  -3.2468120e-01  -1.1558636e+00
  -2.5717965e-01  -5.6209792e-01
   1.2649698e+00   1.2069612e-01
  -2.1199578e-01  -1.0988500e+00
   7.0032786e-01  -8.5685602e-01
  -2.0695429e-01  -1.5614347e+00
   8.2870027e-02  -1.5478680e+00
  -3.3563177e-01  -8.9169048e-01
   4.1562915e-01  -3.2242408e-02
  -4.9091562e-01  -2.2105330e+00
  -6.6529744e-01  -8.8811155e-01
  -4.5190429e-01   1.8068882e-01
  -1.5826060e-01  -7.9373432e-01
  -6.2738281e-02  -9.3957950e-01
   1.7068141e-01  -9.1972853e-01
  -6.8886169e-02  -1.3945927e+00
   9.8469204e-01   4.1965634e-02
   6.9433204e-01  -8.0953671e-01
  -5.9361859e-01  -8.9633789e-02
   1.1957203e-01  -6.3207635e-01
   5.3939851e-01  -3.3293979e-01
   1.9975635e-01  -1.6012250e-01
   2.6805867e-01  -1.5285142e+00
  -1.7608259e-02   2.2795246e-01
   1.2198734e+00   2.1204531e-01
   2.6814483e-01  -1.0051967e+00
  -2.5392175e-01  -1.2319450e+00
  -4.9606450e-01  -1.3482366e+00
  -2.9927137e-01  -1.4294448e+00
   2.1099106e-01  -6.3763144e-01
  -1.5645894e-01  -2.2242216e-01
  -6.2957112e-01   8.0429294e-02
  -1.2043377e+00   1.1580848e-01
  -2.8285883e-01  -4.3136464e-01
  -4.3873564e-01   3.4269495e-01
  -2.1863594e+00   7.0496515e-01
  -3.4989381e-01  -3.2282532e-01
  -7.8174272e-01  -4.8242819e-01
   3.0651386e-02  -1.4936913e-01
   5.3210330e-01   6.4944466e-02
   5.3169415e-01   2.9743812e-01
   7.3086330e-01   3.6314499e-01
   5.6218051e-01  -4.3890296e-01
   1.6672389e-01  -1.2358791e+00
   2.3896309e-01  -9.1000441e-01
   6.9052190e-01  -8.5365898e-01
   7.3284685e-01  -1.0065710e+00
   1.6830383e-01  -5.2327827e-01
   8.0642581e-01  -1.4412421e+00
   8.7524083e-01  -1.3550103e+00
   7.0234060e-01  -1.5740907e+00
   4.2188018e-01  -9.6057817e-01
  -9.8037689e-01  -7.0348943e-01
  -5.7824265e-01  -1.0085839e+00
  -2.3702066e-01  -1.0675024e+00
  -6.0692960e-01  -1.1481921e+00
  -1.0314383e+00  -1.0774679e+00
  -6.5495076e-01  -1.1749428e+00
  -4.3037192e-01  -2.1811807e-01
   4.8076256e-01  -4.0519194e-01
   1.0708672e-01  -1.2899317e+00
  -3.1782800e-02  -5.3546828e-01
   1.1160630e-01  -5.2714419e-01
  -4.5169765e-01   1.5412610e-01
  -3.5173972e-01  -1.8165966e-01
  -2.5108907e-01   1.6299582e-01
  -1.5557078e-01   6.2597955e-02
   1.5303248e-04  -1.9060136e+00
   1.8847990e-01  -2.0632154e+00
   4.2350390e-01  -1.8342186e+00
   5.0764218e-03  -2.6232757e+00
   1.0877822e-01  -7.9461461e-01
   1.9640915e-01  -5.6275082e-01
   3.2840123e-01  -7.6287628e-01
   2.7160055e-01   6.1122696e-02
  -7.1831912e-02   4.3118766e-02
   1.7717662e-01   7.3523616e-02
  -3.0339830e-01  -1.2523197e+00
  -1.4136732e+00  -1.1316529e+00
   2.9986465e-01  -3.2244393e-01
   2.2752835e-01  -5.1123678e-01
  -1.9678096e-01  -3.3302827e-01
   4.7745288e-01   6.7752039e-01
   4.9032781e-01  -7.0366650e-01
   2.2623303e-01  -4.9480589e-01
   4.4648360e-01   6.9746430e-01
  -5.1331717e-01  -3.5335776e-01
   1.4775195e-01  -1.3607391e-01
  -8.5427006e-01  -7.7937579e-01
   3.8922213e-01  -8.0157645e-01
   9.0895452e-01  -9.4923612e-01
   8.9133651e-01  -1.4009301e+00
   8.9949858e-01  -6.5616299e-01
   4.1486894e-01  -3.3190260e-01
  -6.2640412e-01  -1.2707555e+00
  -5.7699309e-01  -4.4610531e-01
  -9.8961675e-01  -1.2794552e+00
  -5.8591413e-01  -4.1395290e-01
   2.4084485e-01   7.4731725e-02
   6.6824559e-01  -8.1438973e-02
  -3.6300082e-01   4.1077489e-01
  -2.9199352e-01   3.7130056e-01
   3.9410133e-01  -2.2265116e-01
   2.4586037e-01  -1.9148767e-02
   5.7857494e-01   4.6776041e-01
   3.4354624e-01  -7.1454192e-02
  -3.7239966e-01  -5.8653995e-01
  -8.9121168e-01  -5.9720586e-01
  -1.0956735e-01  -2.0437720e-01
  -8.4724965e-01  -7.7393175e-01
  -3.6532559e-01  -1.3613981e+00
  -2.7669362e-01  -1.0460670e+00
   1.5019078e-01  -1.3861055e+00
   3.0023882e-01  -1.4943793e+00
   1.0637697e+00  -1.3922595e+00
   8.1848319e-01  -1.5077007e+00
   1.4328660e-01  -1.3792462e+00
  -5.9571967e-01  -8.1854749e-01
  -5.9313604e-01  -7.3602681e-01
  -1.0549413e+00  -1.8025349e-01
   7.6812934e-01  -1.7288341e+00
  -1.0365329e-01  -6.0573776e-01
  -2.6752351e-01  -1.5847597e-01
  -9.6446580e-02   1.4688916e-01
  -1.3556124e-02  -1.3182591e+00
  -1.5827428e+00  -1.2016895e+00
  -1.2358421e-01  -9.2278186e-01
  -1.1500590e-01   4.0880587e-01
  -4.2822637e-01  -8.3668219e-01
   7.3367643e-01   1.5316548e+00
   9.9812651e-02   7.8697243e-02
   2.0389435e-01   6.6774093e-01
   8.4389829e-01  -1.4978495e+00
   8.3633880e-01  -1.3531320e+00
   3.5486726e-01  -9.0001670e-01
   2.8615384e-02  -3.3849233e-01
  -5.0003148e-02   2.2560033e-01
   4.5167891e-01   1.2485131e+00
  -6.0790224e-02   3.9236454e-01
  -3.3080379e-01  -7.7173982e-01
  -9.3634138e-02  -2.9135771e-01
   7.1929608e-02  -4.6941312e-01
  -7.8390411e-01  -1.0558360e+00
  -3.4445273e-01   4.8009385e-01
  -7.2729018e-01  -5.0578924e-01
  -8.6998646e-01  -7.8308151e-01
  -1.2863969e+00  -1.1358141e+00
   4.5010469e-01  -8.7114407e-01
   4.4536698e-01  -8.5786411e-01
   7.6754797e-01  -9.1306717e-01
   1.8575400e-01  -5.5884319e-01
  -1.5386131e-01  -4.9446485e-01
  -4.2394826e-02  -5.3484525e-01
   3.4349478e-01  -9.8913348e-01
   1.2179285e+00  -1.1978665e+00
   9.8498278e-01  -7.4293038e-01
  -3.3107834e-01  -1.8534148e+00
  -8.1994712e-01  -1.7599223e+00
   7.0700415e-03  -7.9913672e-01
   6.7738460e-01  -8.0783907e-01
   9.0078814e-02  -1.4403080e+00
   1.1766924e-01  -8.3751383e-02
  -1.4271012e+00  -2.6609515e-01
   1.0163572e+00  -4.0274926e-01
  -1.7290375e-01  -9.6993787e-01
  -5.2863852e-02  -1.2468789e+00
  -6.9707306e-03  -1.6679512e+00
   5.0521749e-02  -1.4466024e+00
  -4.8827153e-01  -2.6015551e-01
   5.0898132e-01   1.9943572e-01
   1.0384468e-01  -4.6641617e-01
  -9.8605657e-01   1.1602029e-02
   9.2824497e-01  -1.7497698e+00
   4.9962965e-01  -4.3007524e-01
   3.7311649e-01  -1.6927871e-01
  -9.9445994e-01   7.4741627e-01
  -7.3069609e-01  -1.4005418e+00
  -4.8852017e-01  -1.5637930e+00
  -4.3506404e-01  -1.4074897e+00
  -1.0644272e-01  -1.1024917e+00
   8.6424821e-01  -6.1576123e-01
   9.1882811e-01  -1.0871040e+00
   5.5243323e-01  -2.6919630e-01
  -2.2336021e-02   3.3209284e-01
   9.5481025e-02   4.1385582e-01
   2.6519997e-01   3.3560272e-01
   5.2718199e-01  -1.2289707e-01
  -1.6178208e-01   6.7289589e-01
   4.7490358e-02   4.2043203e-01
   2.6919405e-01  -1.8921077e+00
   4.8750555e-02  -2.5145264e-01
   3.5525311e-01  -2.2862856e-01
   7.5412520e-02  -1.6067765e-01
   5.5760449e-01   5.3451166e-01
  -9.7002938e-01  -1.4634404e+00
  -4.6340385e-01  -1.2533770e+00
   3.1484762e-01  -1.0296411e+00
   4.2277941e-01  -8.2402919e-01
   6.0487196e-02  -3.4891952e-01
  -6.5435750e-01  -1.1159823e+00
  -3.3092802e-01  -5.7586188e-01
  -1.2981435e-01  -9.6591999e-01
  -2.3388608e-01  -7.4737968e-01
  -8.1708476e-01  -8.3480280e-01
  -8.6053450e-01  -8.1899223e-01
  -1.8476182e+00  -4.2576279e-01
  -1.3466126e+00  -2.2267822e-01
  -8.4237545e-01  -6.2424547e-01
   9.1566666e-01  -3.0077569e-01
  -3.5746898e-01  -2.4104482e-01
  -2.8481332e-01  -3.8392128e-01
   2.2512183e-03  -5.4819041e-01
  -3.5213271e-01  -5.0788683e-01
   3.4036845e-01  -5.4235199e-01
  -1.8375277e-01  -7.7101965e-01
   3.9217093e-01  -7.3345077e-01
   1.3585079e+00  -4.1159981e-01
   1.6795963e+00  -2.3838569e-01
   9.0374134e-01   3.9810940e-01
   8.8792814e-01  -1.5537795e+00
   1.7175444e-01  -8.5194206e-01
  -7.5999518e-01  -8.5084464e-01
   3.5582579e-01  -5.4976844e-01
   2.9580527e-01  -8.5851054e-01
   3.8559158e-01  -1.1589391e+00
  -3.6819547e-02  -1.2652537e+00
  -2.1387184e-01  -1.6915068e+00
  -1.1586008e+00  -1.4829991e+00
  -1.0196406e-02  -1.6638527e+00
   1.3213056e-01  -3.7897290e-01
  -3.6551256e-01  -7.0475016e-01
  -6.4638905e-01  -9.7163319e-01
  -1.2669394e-01   2.6612196e-01
   9.4812964e-02  -4.1337257e-01
   3.0621557e-01   3.1858127e-02
   2.1685614e-01  -1.8938375e-01
   7.1730364e-01  -1.3363826e+00
   5.7837218e-01  -1.3254638e+00
   5.6771702e-02  -2.5550610e+00
   2.5521131e-01  -2.5806326e+00
  -9.4785236e-02  -1.4298532e+00
  -8.3331888e-02  -9.7244997e-02
   4.7757183e-02  -1.5477625e+00
   1.1808020e-02  -1.7958961e+00
   1.7536148e-01  -1.1878899e+00
   1.0678103e-01   6.5729936e-01
  -1.4415668e+00  -7.8060977e-01
   8.4197502e-01   2.1249669e-01
  -2.5352605e-03  -7.1346466e-01
   3.9264576e-01  -8.1007125e-01
   4.7306362e-01  -1.2999216e+00
   4.3940556e-01  -1.1153383e+00
  -5.4939234e-01  -3.7803582e-01
  -9.0600842e-02  -6.9893334e-01
   3.1235041e-03  -2.2645675e-01
  -1.1509862e+00  -2.7679272e-01
   1.3626718e+00  -9.9546784e-01
   4.2832157e-01   5.7775364e-02
   1.1887267e-01   2.3653182e-01
  -1.5281000e+00   4.6157761e-01
  -2.6910877e-01  -1.3770205e+00
  -3.0655051e-02  -1.3584341e+00
  -3.7404391e-02  -1.2359493e+00
   1.0542217e-01  -7.8712331e-01
   7.3779053e-01   1.1489401e-01
   9.6564671e-01  -7.5132012e-01
   1.0278211e+00  -2.8529443e-01
   3.3863366e-01   1.9301455e-01
  -3.9136377e-01   3.3137543e-01
  -1.7436801e+00   5.3614519e-01
   1.3380341e+00   1.5529803e-01
   6.3139137e-02  -2.1152527e-01
   7.4101468e-03  -4.7657980e-01
   5.1867758e-01   2.5478387e-01
   1.0801816e+00  -1.9734567e-01
   5.9428901e-01  -2.1034529e-01
   4.6537830e-01  -2.5541191e-01
   7.8292612e-01   1.3620085e-01
   1.0174014e+00   1.9595864e-01
  -2.9186846e-01  -2.9200458e-01
   2.9908243e-01  -6.6688430e-01
  -1.4921168e-01  -5.9265810e-01
  -1.8908396e-01  -8.4276107e-01
  -1.0031747e-01  -1.3997983e-01
  -9.8084417e-01  -1.5083503e-01
  -8.9987139e-02  -6.8143884e-01
  -1.4537386e-01  -8.4603390e-01
  -3.8446101e-01  -9.2197359e-01
  -7.3530400e-01  -8.8033191e-01
  -9.5512403e-01  -7.0172045e-01
  -1.1333170e+00  -4.4712231e-01
  -1.0116271e+00  -4.4776970e-01
   5.9228989e-01  -2.0804422e+00
   5.2250613e-02  -1.9796907e+00
   1.8535809e+00   1.8293307e+00
   9.8702586e-02  -1.0411629e+00
   3.1074341e-01  -7.6929849e-01
  -1.0736702e+00   8.2405305e-01
  -1.3253173e+00   1.2313251e+00
  -5.6706434e-01   1.4128461e-01
   3.2951790e-01  -8.3570793e-01
  -1.4578594e+00  -1.1291931e-01
   8.3666766e-01  -1.4071456e+00
   9.8295551e-02  -2.1418949e-01
  -1.3181076e+00  -1.4050311e+00
   1.1154123e+00  -6.7830503e-01
  -1.2618843e+00  -6.9815360e-01
  -2.3172368e-01  -2.1957136e+00
   1.0727978e+00  -8.7130604e-01
   8.7536825e-01  -1.4304391e+00
   9.2440107e-01  -9.5206061e-01
   8.2388454e-01  -1.6719918e-01
  -6.4012222e-01   4.9477463e-01
  -7.4089135e-01  -2.5141008e-01
  -1.5841653e-01  -4.3428965e-02
  -1.9449973e-02  -3.2505394e-01
   8.8216304e-01  -2.2062119e-01
  -8.1743490e-01  -4.1069384e-01
  -9.0141099e-01  -2.5487302e-01
   1.4313181e-01  -3.6370264e-01
  -3.9577397e-01  -2.6765139e-01
   4.0558093e-03   5.5880744e-01
   4.9104156e-01  -5.2040046e-01
   4.0482211e-01   5.6963114e-02
  -2.9588619e-01  -5.9665730e-01
  -5.4277268e-02  -5.8449470e-01
   9.8721984e-01   9.5773079e-02
   4.2686179e-01   2.3801375e-01
  -3.2157329e-01  -3.7965829e-01
  -6.5594125e-01  -4.0140159e-02
  -4.4925786e-01  -5.9183285e-02
   5.8083952e-01   8.6640477e-02
   9.0061997e-01   1.8913075e-01
  -3.0727901e-01  -4.8040087e-01
  -6.1760087e-01  -6.5133930e-01
  -1.9372538e-01  -5.3170762e-01
  -1.3893285e+00  -4.4844287e-02
   2.1136913e-01  -2.7165418e+00
   6.8710453e-01  -4.7847624e-01
   9.3333807e-01  -2.2822225e-01
  -6.1804100e-01  -2.4380478e+00
   7.2010823e-01   3.8558182e-01
  -1.0126999e+00  -7.7247136e-01
  -2.8091484e-01  -5.4847741e-01
  -7.7994905e-03  -1.1702308e-01
   6.7136216e-02  -2.5369109e-01
   1.5135753e-02  -4.8781004e-01
   7.4069039e-01  -2.7906985e-01
  -6.9926362e-03  -5.7825313e-01
  -1.1165153e-01  -7.4795165e-01
  -6.2207277e-02  -8.1019140e-01
   3.3715721e-01  -1.3487207e+00
  -6.2252683e-02  -1.4697709e+00
  -3.2749960e-01  -2.4036919e+00
   2.9512222e-01  -1.6385047e+00
   2.7005934e-01  -8.3502727e-01
   1.6776474e-01  -6.0591965e-01
  -1.4975502e-01  -6.4309135e-01
  -1.1106556e-01  -8.7824809e-01
  -9.1337450e-02  -1.2657759e+00
  -2.1344035e-01  -1.2166330e+00
  -1.0759662e-01  -4.4410531e-04
   7.2013062e-01  -2.2304714e-01
  -3.7922931e-01  -6.4771553e-01
  -5.7959908e-01  -4.2265251e-01
  -5.8471127e-01  -6.8569656e-01
  -8.2906094e-01  -2.7511542e-01
  -4.5352890e-01   1.6543376e-01
  -8.8673386e-01   3.6676371e-01
   1.8209928e-01  -5.0889197e-01
   6.1025090e-01   1.6843882e-01
   3.3378836e-01  -1.0335920e+00
  -3.4954756e-01  -2.3789220e-01
  -3.1314515e-01  -3.3635135e-01
   1.3637611e-01  -3.0626356e-01
  -1.9525480e-01  -2.5724193e-01
  -3.6781889e-01  -6.1363694e-01
  -1.2336397e-01   6.7982523e-02
  -3.7033383e-01  -1.6112255e-02
  -1.5188697e-01   1.6376079e-01
  -2.9435912e-01  -5.2225192e-01
   1.1347537e+00  -1.1134404e+00
   7.9911348e-01  -2.0032278e-02
   7.6444864e-01  -2.9909507e-02
   1.2758274e+00  -9.8427135e-01
   2.9381753e-02  -5.2045378e-01
  -4.4216094e-01   8.4960093e-02
   6.0755621e-01   4.6073669e-01
   5.0307665e-01   3.6709293e-01
   9.2619681e-01  -7.8428643e-01
   8.4605749e-01  -1.0606086e+00
  -1.5860800e-01   4.6908556e-01
  -2.2294345e-01   4.8687447e-01
  -7.9149829e-01  -8.1061261e-01
  -6.3246403e-01  -1.2949145e+00
   2.3392454e-01   3.5980761e-01
  -8.1696682e-02   4.0743539e-01
  -2.5065352e-02  -2.0304629e+00
  -7.4889863e-01  -9.6674867e-01
  -1.8037396e-01  -2.6870345e-02
  -3.0522482e-02  -1.0670324e+00
   2.3941024e-01  -7.8012789e-01
   1.3395486e-01  -9.1377500e-01
   1.9723048e-01  -1.8938044e+00
   3.8027136e-01   9.5986003e-01
   1.5901182e-01  -6.7957707e-02
   5.8801861e-02  -3.5576591e-01
  -9.7126052e-01  -7.7206972e-01
  -1.7828575e-01  -2.3637630e-01
   1.2128540e-01  -3.3617000e-01
  -4.9027493e-01  -8.8553313e-01
  -5.3759733e-01  -1.0260795e+00
  -1.4327295e+00  -7.1585496e-01
  -1.5263239e+00  -1.0421521e+00
   9.3613824e-01  -3.2009818e-01
  -7.9024353e-01  -4.6206832e-01
  -7.2544424e-01  -5.1095377e-01
   1.5613539e+00  -2.1610872e-01
   3.7467102e-01  -1.0643771e+00
   8.4066100e-02  -5.7028811e-01
  -2.1282041e-01  -1.0506893e+00
   8.4934539e-01  -4.6896051e-01
  -4.2775032e-01  -4.9823040e-01
  -8.1682096e-01   1.4346715e-01
  -1.7831748e-01  -6.9920962e-01
  -7.9035110e-02  -1.7332305e+00
   2.9213781e-02  -7.1804647e-01
   1.7196589e+00  -1.1466869e+00
   6.8197482e-01  -2.8617125e-01
   1.0379359e+00  -1.0054186e+00
   3.2271321e-01  -7.4662595e-02
  -4.2356600e-01  -4.2950683e-01
  -5.6102645e-01  -7.9682866e-01
  -3.8136130e-01  -6.6917777e-01
   4.1623521e-01  -6.2399151e-01
   4.3764413e-01  -4.1028416e-01
  -2.2594627e-01  -5.5647603e-01
  -3.2124914e-01  -8.4546302e-01
  -1.7512409e-01  -1.0056386e+00
  -2.7830452e-01  -9.3492819e-01
   4.3690235e-01   4.3456668e-01
  -2.3163712e-01  -6.3904237e-01
   3.7490677e-01  -5.8508876e-01
   1.6119026e-01  -6.3237253e-01
   4.4862296e-01  -1.0138451e+00
  -8.3800322e-01  -2.0325790e+00
  -4.8888896e-01  -1.5318170e+00
  -4.4349482e-01  -1.4663574e+00
   4.0009321e-01  -1.8030377e+00
   3.0748791e-01  -1.7269664e+00
   2.1643512e-01  -1.7080394e+00
  -1.1963859e-01  -1.3395948e+00
   3.1168993e-01   1.0230889e+00
   2.6016785e-01  -1.6432801e+00
   3.9415157e-01  -1.2808205e+00
   7.4678707e-01  -1.5021661e-01
   3.2965047e-01  -3.7943205e-01
  -1.6884816e-01  -1.9311020e-01
  -7.0099280e-02  -6.1005980e-01
   9.1438999e-03  -7.8260509e-01
   1.0726876e-01  -9.3423794e-01
   6.9146390e-01  -1.1263899e+00
   1.2020965e-01   2.7963381e-01
  -1.9115565e-01   3.2157037e-01
   1.2247940e-03  -1.6814860e-01
  -3.3326049e-01  -6.7778882e-01
   3.5101842e-01  -7.3947230e-01
   2.9802304e-01  -9.4528279e-01
  -4.4412714e-01  -3.1595656e-01
   4.8012395e-01  -4.2017188e-01
   3.0199212e-01  -8.3852612e-01
  -2.3460218e-01  -1.0100197e+00
  -3.5012278e-01  -6.3617812e-01
  -4.8428112e-01  -5.1599094e-01
  -3.1063425e-01  -7.9773435e-01
  -2.6587578e-01  -2.8391999e-01
  -1.0199609e-01  -4.7185807e-01
  -1.5593138e-01  -7.5560072e-01
  -5.0136695e-01  -4.2660129e-01
   1.7539516e-01  -1.3345969e+00
  -7.7027076e-02  -5.2192443e-01
   5.6068735e-01  -1.0941951e+00
  -3.4517709e-01  -6.8508061e-01
  -2.9014231e-01  -9.0197147e-01
  -5.8612967e-01  -5.0937009e-01
  -2.2860282e-01  -5.0162684e-01
   2.6815018e-01  -5.2095955e-01
   3.3138163e-01  -6.2451246e-01
   8.2817791e-01  -2.5206346e-01
   3.1733343e-03  -2.7228677e-01
  -3.9494489e-01   1.3692257e+00
  -3.9285615e-02   1.8442402e+00
  -5.4177846e-01   1.5053522e-01
  -4.2694942e-01  -1.7603828e-01
   4.2383536e-01  -1.5172934e+00
  -4.7330793e-01  -5.2145190e-01
   8.8404446e-01  -1.4157994e+00
   1.1002364e+00  -1.5932153e+00
   6.9981033e-01  -1.0346055e+00
  -3.4715530e-01  -3.9155884e-01
  -5.9360982e-01  -3.0881923e-02
  -5.2684377e-01   2.0423705e-01
  -2.2854278e-01  -8.6442824e-02
  -9.5439472e-01  -4.1784997e-01
  -5.4249270e-01  -4.1512976e-01
  -4.3098421e-01  -5.3300969e-01
  -8.0418323e-02  -4.6880943e-01
  -5.1676786e-01  -3.2828567e-01
  -1.1836593e+00  -5.3365754e-01
  -5.4448503e-01  -1.6669242e-01
   5.2865913e-02   3.3985276e-01
   1.6601604e-01  -6.7944697e-01
   2.1091076e-01  -4.5501297e-01
  -1.9093862e-01  -1.0464037e-02
  -3.1273941e-01  -7.6596079e-01
  -5.3234648e-01   1.8176170e-01
   2.0059316e-01  -7.2565590e-01
   3.2578957e-01  -7.9845135e-01
   2.6842437e-01  -1.1361244e+00
   7.6596687e-02  -7.1460518e-01
  -2.8792337e-01   3.6762865e-02
  -4.8744179e-02  -4.6817558e-01
   6.1457141e-01  -1.6446178e+00
  -9.3887288e-03  -4.7470600e-01
   5.6883598e-01  -1.1316930e+00
   1.0857944e+00   9.1472556e-02
   7.7104326e-01  -1.8394671e-01
   3.7502073e-01  -6.9182657e-01
   9.1882065e-01   2.0443844e-01
  -1.1500971e+00  -3.9338167e-01
  -1.1209577e+00  -9.1607728e-02
  -3.1321794e-01  -1.4973163e+00
  -2.9661505e-02  -8.8520961e-01
   2.4409896e-01  -1.4335088e+00
   6.9919329e-01  -1.6148897e+00
   3.7998306e-01  -1.5708775e+00
   1.6127747e-01  -2.3900094e-01
  -1.7316622e-01   4.1509565e-01
   4.7005638e-01  -8.6832128e-01
  -5.0247151e-02  -2.4828307e-01
   3.8472649e-01   2.0253771e-01
   1.1778999e-01  -5.3932990e-02
   2.7895867e-01  -9.3675199e-01
  -5.9833074e-02   8.9673833e-01
  -3.0827793e-01   4.3435866e-01
  -3.1392893e-01   5.3114322e-01
  -2.8979384e-02   5.8937862e-01
   2.7525618e-01  -4.6757926e-01
   3.6085108e-01   9.8325651e-01
   1.4178121e-02   1.1250976e+00
  -5.4007219e-01   1.2730023e+00
   7.0206946e-01  -5.5322747e-01
   1.2810204e+00  -1.4954429e+00
   1.8345068e-01  -1.9852808e+00
  -9.0720817e-01  -3.4172979e-01
  -1.3272744e+00  -9.7298421e-02
  -9.9517367e-01  -9.2721834e-03
  -4.5992657e-01   3.9162894e-01
   1.0230567e+00  -6.1100120e-01
   4.2959506e-01  -2.7896752e-01
   1.0054594e+00   5.4904170e-03
  -1.8377893e-01  -1.1634680e-01
  -3.8731559e-01   1.6360000e-02
  -7.8107461e-01   4.1469955e-01
  -3.2600258e-01  -2.6995232e-01
  -2.2772733e-01  -8.5248612e-01
   5.0864217e-02  -4.5604815e-01
   1.5396077e-01  -6.4093448e-01
   5.2068755e-01  -7.7734641e-01
   1.1534473e+00   4.6393610e-01
  -1.1668522e+00   1.1190914e-01
   1.3888041e-02  -1.8784121e+00
   9.4690398e-01  -2.0566554e+00
   5.1499913e-01  -6.4579911e-01
  -3.1231510e-01   2.7621783e-01
  -1.3025620e-03  -7.2540028e-02
   1.1729829e-01   3.3602363e-01
   9.8732683e-01  -3.4669297e-01
   8.0122734e-01  -6.5731394e-01
   8.3036769e-01  -6.0047153e-01
   1.6058346e-01  -2.6032629e-01
  -2.1038122e-01  -1.7476820e-01
  -1.7537788e-02  -5.7594236e-01
  -4.1731933e-01  -1.7055970e-01
  -6.6879414e-01  -2.7897378e-01
  -1.3919947e-01  -7.3755943e-01
  -1.2991370e+00   7.8348211e-01
  -6.9539769e-01   1.7426691e-01
  -8.2116742e-01   5.6332924e-01
  -6.2026143e-01   4.7506351e-01
   9.7127414e-01  -1.1234981e+00
   5.6179472e-01  -8.8291224e-01
   3.7157793e-02  -9.0280219e-01
   1.4192458e-01  -9.9239956e-01
   7.8859249e-02  -1.2118625e+00
   5.4573609e-01  -1.2209502e+00
  -2.1107699e-01  -1.8756407e+00
  -4.0787191e-01   1.2490917e-01
  -2.5691921e-01   1.7665075e-01
  -2.6621431e-01   2.2872980e-01
  -5.6238918e-01  -2.2204417e-01
  -4.2130231e-01  -1.2697061e-01
   5.6394230e-02   2.0614971e-01
   9.1413456e-01  -6.9848258e-01
   4.5403338e-01  -2.5462672e-01
  -1.9241873e-01   6.4410950e-02
   1.6585057e-01  -3.2515810e-01
   3.3015989e-02  -1.8539823e-01
   2.5892340e-01   2.7770567e-01
   5.9867856e-02  -5.4458952e-01
  -3.6034128e-01  -5.8978787e-01
   1.9149794e-01  -5.5015836e-01
   1.9803232e-01  -8.1121582e-01
   5.6758436e-01  -8.5053470e-01
  -7.5241885e-01   2.0766986e-01
  -3.0214618e-01  -1.3830951e+00
   2.8802824e-01  -1.8200797e+00
   1.1729045e-01   1.8443324e-01
  -4.7580063e-01   1.0883903e-01
   2.8842950e-01   5.6448399e-02
   6.5724700e-01   5.8814662e-01
   7.0350724e-01   4.0383173e-01
   3.4397100e-02   1.9346469e-01
   4.0725087e-01  -1.3912439e-01
  -2.3267452e-01  -3.3773917e-01
   2.8678640e-01  -1.1045717e-01
  -3.7507206e-01  -7.1422244e-01
  -9.7728445e-01  -1.3740836e-01
   2.9218640e-01  -5.6580064e-01
   6.2347643e-01  -5.5351044e-01
   1.5814317e-01  -5.6432263e-01
  -2.2987790e-01  -3.9166607e-01
  -3.0408992e-01  -7.6450525e-01
  -2.9961104e-01  -7.6584172e-01
   8.3190740e-02  -1.0946410e-02
  -7.5749479e-01   3.0187631e-02
  -4.4827903e-01  -2.1878454e+00
  -8.4468578e-01  -1.8494086e+00
  -8.1500496e-01  -2.2222244e+00
  -4.4998925e-01  -1.9041381e+00
  -1.7779091e-01  -8.9970333e-01
   1.0164138e+00   1.8869110e-01
   8.9881560e-01  -9.0129792e-01
   1.8389763e+00  -6.7466341e-03
  -1.0347843e-01   9.0004893e-01
   3.4224173e-01   6.9655330e-01
   4.6977864e-01  -5.3919459e-01
   4.4484828e-01  -8.4494238e-01
  -9.8696360e-01  -2.7157361e+00
  -1.1126837e+00  -3.2800826e+00
  -9.9424916e-01  -2.9974496e+00
  -9.9250439e-01  -2.7230480e+00
  -1.1682084e+00  -2.1920708e+00
   1.4929597e+00   2.4816560e-01
   1.0459545e+00   4.8596610e-01
   8.6395453e-01  -4.7623421e-01
   4.7652863e-01  -3.6302153e-02
  -7.9663408e-01   2.5296524e-01
   1.9408417e-01  -3.5708047e-02
  -2.3117191e-01   1.2058264e-01
  -4.0536898e-01  -1.6353961e-01
   4.1737321e-02  -6.4361100e-01
   2.6042356e-01   1.0014707e+00
  -5.4720608e-01   8.3289281e-01
   9.1795549e-01  -2.2502891e+00
  -9.0919989e-01  -9.8186438e-02
   2.8674621e-01  -1.5561726e+00
   3.1589746e-01  -1.6313326e+00
  -6.7322374e-01   6.0208833e-01
   1.7507875e-01   1.4365077e-01
   1.2850972e+00  -1.1012581e+00
  -1.2524162e+00  -3.9981778e-01
   1.1852531e-01  -1.2361375e+00
  -1.2410449e+00   1.6652485e-01
   4.2916295e-02  -1.0726805e+00
  -1.0327856e+00   2.2541974e-01
   9.6870250e-01  -1.8084086e+00
   3.7591088e-01  -2.0202892e+00
   2.9569704e-01  -1.9762523e+00
   4.9112687e-01  -1.8264549e+00
   5.2251828e-01  -2.0899612e+00
  -1.9556543e-01  -1.8424002e-01
   3.4257659e-02  -5.9453758e-01
   2.3889028e-01  -2.1442552e-01
   9.2493371e-01  -6.4546253e-01
   1.1070197e+00  -5.8892436e-01
   7.0360477e-01  -4.7324470e-01
   1.3860813e-01  -4.3101236e-01
  -2.4348186e-01  -1.0495745e-01
  -1.2372778e-01  -1.0751132e-01
  -4.2498278e-01   3.6137193e-01
   1.8861426e-01  -3.1471877e-01
  -3.9438029e-01  -5.3430420e-01
  -1.0479038e+00   5.9422343e-01
  -5.6118112e-01  -1.0806638e-01
  -6.1625920e-01   2.6187234e-01
  -4.5099024e-01   6.0987029e-01
   7.2699020e-01  -1.0135753e+00
   3.5614217e-01  -4.9961786e-01
  -1.3748173e-01  -5.6427762e-01
  -4.8278776e-02  -8.7075517e-01
  -1.7482795e-01  -9.8255938e-01
   7.8111579e-01  -6.6791540e-02
   2.7741244e-01  -2.1192688e-01
  -1.9318950e-01  -1.4830406e-01
  -7.0981004e-02  -5.5761686e-01
   2.4954028e-02  -7.2894298e-01
   1.2304375e-01  -8.8033777e-01
   7.5637985e-01  -1.0643793e+00
   6.9691974e-02   3.3905902e-01
  -3.2138074e-01  -2.8923531e-01
   7.6462634e-02  -1.5699221e-01
  -2.1158227e-01  -8.2519483e-01
   4.5468117e-01  -7.0758784e-01
   3.2163971e-01  -8.7647509e-01
  -4.5885638e-01  -2.9554554e-01
   4.7114354e-01  -3.3974395e-01
   3.1815319e-01  -7.7103793e-01
  -2.1111586e-01  -9.8391452e-01
  -3.2455428e-01  -6.1700272e-01
  -4.6339241e-01  -4.7778096e-01
  -2.6428495e-01  -7.9876605e-01
  -2.9249799e-01  -2.4807470e-01
  -3.0425976e-01  -3.1616095e-01
  -1.0652819e-01  -4.2771572e-01
  -1.4155734e-01  -7.1246400e-01
  -5.2925076e-01  -4.7753316e-01
   2.1875336e-01  -1.2815562e+00
   5.2669568e-01  -1.1684382e+00
   5.7311096e-01  -1.0868380e+00
  -2.7586227e-01  -8.5601708e-01
  -9.1287107e-03  -1.0909304e+00
  -9.8762447e-01  -3.8360926e-02
   1.7602958e-01  -3.4713383e-01
  -2.0441201e-01  -9.0289976e-01
   6.3920405e-01  -1.2161570e+00
   3.1075717e-03   2.7828730e-01
  -4.4112038e-01  -8.1158202e-02
  -2.5847097e-02  -1.4007164e+00
   7.8774984e-02  -6.7166233e-01
   5.7967004e-01  -3.7980902e-03
   2.1577181e-01  -2.7489176e-01
   2.6226081e-01  -1.0496948e-01
  -8.5657820e-01   4.8121140e-01
  -5.1074078e-01  -6.7999416e-01
  -9.2459220e-01   1.9773449e-01
   4.1399324e-02  -3.3515035e-01
   5.2399058e-01  -7.1124599e-01
  -4.6528194e-02  -9.0431192e-01
  -4.3311979e-02  -1.0843022e+00
  -1.9240233e-01  -1.8603547e+00
  -1.7158527e-02  -1.8010354e+00
  -1.6704736e-01  -1.5634485e+00
  -1.8787856e-01  -2.3332403e+00
   2.6016042e-01  -1.2524498e+00
   2.7793128e-01  -2.2431264e+00
   9.0494892e-02  -1.2379622e+00
   6.4163109e-01  -1.5042361e+00
  -3.5218769e-01  -2.1323063e-01
   2.0721375e-01  -4.3622067e-01
  -8.3683445e-01  -2.5664667e-01
  -5.9304941e-01  -7.5348745e-02
  -4.4017593e-01  -6.7062882e-02
  -9.4255365e-01   1.0682240e-02
   2.9189624e-01   2.7139723e-01
  -9.4291832e-02  -1.2605258e-01
  -3.9479212e-01   8.6082293e-02
   2.1939717e-02  -5.2171668e-01
  -3.4017881e-01  -3.4629723e-01
   6.5429620e-01  -4.0455504e-01
   3.3173966e-01  -8.9843136e-01
  -9.5639499e-02  -3.9313366e-01
   2.2997824e-01  -4.9512873e-01
   1.2326387e+00  -1.1108566e+00
   5.3935848e-01  -6.0079561e-01
  -1.4573390e-01  -1.2480716e-02
   5.5512563e-01  -3.2137581e-01
   1.0770071e-01  -2.7420830e-02
  -4.6884474e-02   2.0578928e-01
   1.1043446e-01  -3.6884940e-01
   2.1162599e-01   1.1056477e-01
  -4.5074617e-01   1.6023723e-02
   7.3411477e-02  -1.7370394e-01
  -6.0965325e-01  -4.9909352e-01
   4.6638575e-03   2.5323325e-01
   1.1845702e-01   3.7860197e-01
   4.2998272e-01  -6.3512023e-01
   7.4594092e-01  -4.6027480e-01
  -5.0490215e-01  -1.5460275e-01
  -7.8495310e-01  -8.5829127e-01
   2.9545393e-01  -1.0104957e+00
   5.7263796e-01  -6.0610931e-01
   2.9620797e-02  -4.8413302e-01
  -7.4364959e-01  -7.2643539e-01
  -6.7917254e-01   3.2004944e-01
  -6.9301163e-02  -7.2575991e-01
   6.8537034e-01  -3.0590707e-01
   4.9191192e-01  -6.2973892e-02
  -2.3598077e-01  -1.4305797e-01
   4.1928179e-01  -1.4123478e-01
   5.4609881e-01  -7.1690678e-01
  -2.9103960e-01  -1.4717603e+00
  -2.5189099e-01  -8.5104511e-01
  -3.8738070e-01  -4.4340998e-01
  -1.5414358e-01  -5.4883544e-01
  -3.0045804e-01  -3.1876138e-01
   2.2365555e-01  -4.1971867e-01
   1.4773367e-01   1.3478769e-01
   1.6959759e-01   4.3664455e-01
  -1.4128424e-01  -7.4048318e-01
   2.6226328e-01  -8.0962818e-01
   7.0152009e-02  -4.8144617e-01
  -3.1819578e-01  -2.5474458e-01
  -2.1464240e-01  -4.1798948e-02
  -3.5607246e-01   3.4470151e-01
  -6.2018758e-01   1.0257655e-01
   4.1065255e-01   2.8393064e-01
   3.8702521e-01   6.8255574e-01
   1.0354370e-01  -2.5510856e-03
   2.8031731e-01  -6.4487485e-01
  -2.4001161e-02  -3.9316774e-01
   3.0790041e-01   1.1846279e-01
   9.7809013e-02  -4.6488583e-01
   1.8435561e-02  -1.1380596e-01
   3.4111864e-02  -1.7634844e-01
  -7.9060405e-01  -1.5243828e-01
  -1.1534482e+00   1.3114417e-02
   4.1116478e-01   5.0140387e-02
  -1.4521490e+00   2.2710220e-01
   1.0875813e+00  -8.7295457e-01
   3.0009286e-01  -8.3294921e-01
   1.7867142e+00  -1.0137563e+00
  -3.7500415e-01   1.4013127e+00
  -7.9506255e-02  -9.3741277e-01
   6.3445856e-02  -5.1542236e-01
  -5.6297106e-02  -2.1421034e-01
   3.4551124e-01   2.7517538e-01
  -8.7501497e-02   5.8979715e-01
   1.9391855e-01  -1.2512801e+00
  -4.8437603e-01  -5.0630094e-01
   4.1246054e-01   4.5322892e-02
  -3.7117533e-01  -1.3011558e+00
   5.4782514e-01  -2.4197256e-01
  -6.2803322e-02  -8.1146617e-01
  -5.9552097e-01  -6.9244160e-01
   3.5967142e-01   6.7936231e-01
  -4.5190894e-01  -1.7118874e+00
   4.2611680e-01  -9.2727717e-01
   9.5066308e-01  -6.0323115e-01
   5.0933847e-01  -3.1677656e-01
   8.5377153e-01   2.2751033e-01
   1.0597891e-01  -1.3235635e+00
   3.9421334e-01  -4.0788760e-01
   2.2571822e-01  -4.8853911e-01
  -8.2748079e-01  -1.0287916e+00
   5.8485452e-02   3.7641802e-01
  -1.3827011e-01   1.7113835e-01
  -1.1060400e+00  -5.9554407e-01
  -1.0005860e+00  -1.7981638e+00
   3.8267476e-01  -1.2048315e+00
  -3.2521060e-01  -7.4455980e-01
  -1.3626992e-01   8.8860743e-01
  -3.4108509e-01   2.0260038e-01
  -7.2504017e-02  -6.7368476e-01
  -7.9676880e-02  -4.4600321e-01
   3.8877255e-02  -2.6779858e-02
  -3.7016445e-01  -3.9159821e-01
  -5.0503718e-01  -8.5787889e-03
  -2.8026961e-01  -1.3025688e-01
  -2.5794482e-01  -1.4441853e+00
  -2.2077593e-01  -1.5945742e+00
  -3.1818965e-02  -1.4771078e+00
   1.8002264e-01  -8.9049281e-01
   3.1693506e-01  -4.7174927e-01
   2.9838825e-01  -5.3712579e-01
   6.6095436e-01  -9.4165353e-01
   6.4299221e-01  -1.3254132e+00
   9.9912929e-02  -1.4375094e+00
   7.5688085e-02  -6.8055832e-01
  -7.3928926e-02  -6.5397302e-01
  -5.4708081e-01   1.1214623e-01
   1.8159600e-01   2.6235586e-01
   1.5880898e-01   3.8135987e-01
  -7.0661136e-01  -2.3887334e-01
   8.8944729e-01  -2.3677462e-01
  -1.6051479e-01  -8.9045706e-01
   1.6677688e-01  -5.0746941e-01
   2.8656745e-01   3.8629085e-01
   1.0231589e-01  -7.2993339e-01
  -3.5092461e-02  -6.3286683e-01
  -8.5545834e-03  -3.1164111e-01
   2.6506300e-01   2.7052302e-01
  -5.0874112e-01  -1.8905966e-01
  -8.5739523e-02   2.0166197e-01
   2.1255304e-01  -1.8703622e+00
   2.0212169e-01  -1.7940861e+00
   6.5154776e-02  -1.3196386e+00
   9.4268023e-02  -5.8129921e-01
  -2.4313379e-01  -3.2338462e-01
   8.9956388e-02  -2.6084454e-01
   3.0063844e-01  -2.2139518e-01
   1.1568234e-01   8.3362717e-01
   9.3770801e-02   7.5961425e-01
  -9.4134475e-02  -7.7105359e-01
   3.1114964e-01  -1.0223962e+00
  -6.9928024e-01  -2.3957809e+00
   6.4389609e-01   5.1782904e-01
   4.1636487e-02   1.7119547e-01
   4.0422902e-01  -1.0360788e+00
   2.2702169e-01  -2.1769517e-01
  -4.1430052e-01  -1.8804955e+00
  -3.1021277e-01  -2.4896015e+00
   5.3757190e-01  -2.9608915e-01
   2.3494672e-02  -8.6655753e-01
   2.2817200e-01  -9.6989679e-01
  -1.2465709e+00  -2.6022303e+00
  -5.8368426e-01  -2.1344351e+00
   2.1423953e-01  -1.0640939e+00
   2.4884917e-01  -7.2161503e-01
  -4.9937701e-02  -1.5662338e+00
   3.2871529e-02  -7.3523115e-01
   5.6945334e-01  -4.5891200e-01
  -6.0352263e-01  -1.5284062e+00
   1.2746058e+00  -9.8598093e-01
   5.7433532e-02  -9.2024205e-01
  -8.8024510e-01  -1.7140101e+00
   4.8584387e-01  -4.5001585e-01
   2.9578998e-01   1.3896906e+00
   3.4997514e-01   1.5859426e+00
   4.8697898e-01  -1.0782216e-01
  -6.4661508e-01  -1.3394953e+00
  -7.8690680e-01  -1.3838978e+00
  -9.6382293e-01  -1.2604616e+00
  -4.1302126e-01   8.8127321e-01
  -1.0452858e+00  -1.1603333e+00
   2.1887191e+00   1.0862765e-01
   1.6517169e+00   2.7575673e-01
  -7.2476152e-01  -1.4997061e+00
  -1.7423580e+00  -1.6276511e+00
  -1.1059377e+00  -1.8052836e+00
  -6.2001647e-01  -1.6740628e+00
  -5.2231183e-02  -1.3550868e+00
   3.2421998e-01  -9.0728790e-01
  -9.5863678e-02  -1.1949807e+00
   1.6071305e-01   7.6732127e-02
  -2.6412299e-01   8.9610321e-01
   5.9302125e-01  -2.8229746e-01
   4.3675654e-01   6.6857819e-01
   1.0045406e-04  -4.9660682e-02
  -6.7932404e-01  -1.2779521e+00
  -4.9467808e-01  -1.2126592e+00
  -1.1315411e-01  -6.2281898e-01
   4.4209133e-01  -1.0739985e+00
   5.2607011e-01  -7.1235693e-01
  -1.2167466e+00  -2.3475275e+00
  -2.4786239e-01  -9.7910177e-01
  -7.9145955e-01  -1.9846323e+00
  -1.4889918e-01  -1.4489315e+00
   2.2084964e-01  -1.2239730e+00
   2.0350362e-01  -1.1181400e+00
   3.3278034e-01   2.7579206e-01
   4.8760709e-01   2.3208392e-02
   1.1090697e+00   7.5287446e-01
   9.9351276e-01   5.6404667e-01
  -7.6664243e-01  -1.7899274e+00
  -8.9492397e-01  -1.5205389e+00
  -5.2451488e-01  -1.6756073e+00
  -4.8483908e-02  -1.2065861e+00
  -2.8628206e-01  -1.9451257e+00
  -1.1285380e-01  -2.8872220e+00
   7.1948404e-02  -2.2551542e+00
   3.0953277e-01   4.4901204e-01
   1.1503809e-01   9.6938560e-02
   4.0775025e-01   6.7992724e-02
   1.5699430e-01  -1.4384600e+00
   2.5935543e-01  -9.3658356e-01
   9.2879470e-02  -1.0213471e+00
   1.0264510e+00   6.7214682e-02
  -4.3316306e-01  -1.1773720e+00
  -5.9348380e-01  -8.9040334e-01
   9.5807852e-01  -1.0727823e+00
   3.2039341e-01  -9.1751663e-01
  -8.7363064e-04  -1.7117921e+00
  -4.6287693e-01  -1.2845794e+00
  -3.0507864e-01  -9.6204455e-01
   6.1376631e-01  -4.1107156e-01
  -2.0454814e-02  -6.9239284e-01
  -1.5577684e-01   1.6170388e-01
   2.7322078e-01   7.9363176e-01
   1.8088121e+00  -1.3400140e+00
   1.7016570e+00  -9.2016059e-01
   2.2863803e-01  -1.3230210e+00
  -6.4019294e-01  -1.1461188e+00
  -3.8386277e-01  -1.0964535e+00
  -1.0882251e+00  -8.5633922e-01
   9.4420579e-01   8.2479662e-02
  -2.9492454e-01   4.1922166e-01
  -2.0015574e-01   2.0757726e-01
  -3.7966923e-01  -5.1209824e-01
  -3.3622712e-01  -2.7387103e-01
  -1.9623481e-01  -8.4264539e-01
  -4.1667511e-01   3.8835975e-02
   4.1816240e-01  -4.0561745e-01
   6.9156162e-02  -1.2400016e-01
   8.3067267e-01  -7.8459944e-01
   1.7935345e-01  -1.0101492e-01
   9.2516303e-02  -5.0100405e-01
  -1.1226983e-01  -4.9240452e-01
   4.3893542e-01   3.7419744e-02
  -2.6636721e+00  -6.0346017e-01
   1.0376679e-01  -2.0392482e+00
   1.6031103e-01  -2.4144741e+00
  -1.0719435e-01  -1.0701610e+00
  -5.0770429e-01  -8.4990056e-01
  -1.9612257e-02  -9.1910305e-01
   1.7452239e-01  -4.9146513e-01
  -1.6318301e-01  -2.1008569e-01
   6.9934401e-02  -5.0704847e-01
  -6.6806869e-02  -3.3260409e-01
   3.7726472e-01  -8.1762467e-01
  -4.7546240e-01  -3.1396657e-03
  -3.2267206e-01   2.8374830e-01
   7.5097156e-01  -4.3051710e-01
   2.7185044e-01  -1.1722615e+00
  -2.0354841e-01  -8.3564313e-01
   2.9677446e-01  -1.4056988e+00
   1.1568287e-03  -8.3003278e-01
   6.8153499e-02  -1.1335203e+00
  -1.7457427e-01  -1.5576006e+00
   3.1393036e-01  -1.8168100e+00
  -6.3857563e-01  -3.3970872e-02
  -2.4294706e-01  -7.7869060e-01
   4.6175201e-02  -1.2539305e+00
   2.8746892e-01  -1.0000941e+00
  -1.3946926e-01  -4.9975771e-02
  -4.0747638e-01   2.0580221e-01
   3.3281277e-01  -6.0328866e-01
  -6.6034057e-03  -9.5091177e-01
  -2.5136472e-01  -5.1232644e-01
   2.4508534e-01  -1.4000874e+00
   2.5723835e-01  -1.2077379e+00
   2.9981855e-01  -8.7976783e-01
  -1.7552305e-01   2.6506153e-01
  -1.5451819e-01  -8.1191241e-02
  -8.7654000e-02  -7.3890169e-01
  -1.4500279e-01  -7.6785439e-01
  -9.2187882e-02  -2.4592658e-01
   4.3480847e-01  -4.4456478e-01
   6.4807702e-01  -3.5868013e-01
   1.0664388e+00  -6.0982469e-01
   3.6029898e-01  -5.6968973e-01
   8.9487004e-01  -6.0496965e-01
  -1.9975513e-01  -1.5921085e-01
   5.1409120e-02  -7.9567153e-01
  -6.3610204e-01  -7.7586207e-01
   1.0299804e+00  -7.0606178e-01
   5.3117620e-01  -1.0805090e+00
   2.6695935e-01  -8.9031876e-01
  -3.5278663e-01  -7.9372852e-01
  -4.2871503e-01  -8.0288553e-01
  -5.1685069e-01  -1.6799154e+00
  -2.7757651e-01  -1.9747430e+00
  -8.9208903e-01  -1.6128505e+00
  -6.8314708e-01  -1.3563200e+00
  -9.7215159e-01  -7.6941163e-01
  -4.4382214e-01   3.0620745e-01
  -2.2611278e-01  -1.1355328e-01
   3.1187322e-01   3.7195554e-01
   1.7101068e-01   2.9905133e-01
   9.6183109e-02   7.6495335e-02
   2.2292078e-01   2.5484169e-01
  -1.5254311e-01   2.3395729e-01
   7.0005177e-02  -7.6194227e-01
  -3.8614462e-01  -1.0178781e+00
  -2.4150871e-01  -3.2342278e-01
   1.3681104e-01   1.7190027e-01
  -5.1689036e-01  -6.5201050e-01
   4.1916590e-01  -2.1522510e-01
   2.5926200e-02  -1.6659031e-01
   1.1996422e-01  -7.8383942e-01
   4.1150988e-01  -6.4175812e-01
  -1.3967503e-01  -8.1245988e-01
   7.0266785e-01  -1.3153672e-01
  -1.0145451e+00  -4.9930524e-01
   4.3320382e-01   7.9145813e-02
  -1.5642997e+00  -7.9595392e-01
   2.1098106e-01  -9.7746951e-01
  -6.0509836e-01  -6.2980453e-01
  -1.2750403e+00   8.7042105e-01
  -1.3931494e+00   1.0495970e+00
  -9.6556613e-01   5.3799682e-01
   9.7971175e-02   1.7748876e-01
   4.8506037e-01   6.2598308e-01
  -2.1355121e-01  -3.0070944e-01
  -7.4855059e-02   8.1774559e-02
   1.8087763e-01  -8.6870260e-02
  -4.0818818e-01  -5.0253711e-01
   1.1909478e+00  -7.7546559e-01
   5.1835422e-01  -5.0222247e-01
  -2.9361437e-02  -1.3536868e-01
   4.8100585e-01  -1.1830726e+00
   8.3008477e-02  -9.0412988e-01
   3.3786160e-02  -8.3448028e-01
   9.6978812e-01  -1.8724203e-01
   1.2741674e+00  -2.6677984e-01
   1.0500438e+00  -1.7965129e+00
   6.7356829e-01  -1.3032542e+00
  -1.7655424e+00   1.2865104e+00
   1.0450919e+00  -1.2392276e+00
   8.8212569e-01  -6.0172422e-01
   8.9981968e-01  -3.0034749e-01
   7.3297308e-01  -2.2619384e-01
   1.7794637e-02  -5.3266483e-01
  -5.3545544e-02  -2.2521052e-01
  -6.9553974e-02  -6.7747403e-01
   1.3483770e-02   1.9247975e-01
   3.9086219e-01  -6.4008453e-02
   7.7095426e-02  -4.1022554e-01
  -7.2557634e-01  -1.9746204e-02
  -2.7004304e-01  -1.2354025e-01
   1.0793930e-01  -4.7648614e-01
  -4.3462920e-02  -1.4712868e-01
  -3.9828495e-01  -5.5817462e-01
  -4.7343298e-01  -1.2388545e+00
  -3.1471437e-01  -9.1534508e-01
  -2.3501548e-01  -8.9178506e-01
  -2.6701974e-01  -7.5375008e-01
   2.9888456e-01  -4.9642128e-02
  -1.3161938e-01  -8.4285362e-01
  -2.6985596e-01  -1.3931036e+00
   3.3061962e-01  -1.7475309e+00
  -5.6479692e-01  -1.5000434e+00
   6.5323640e-02  -9.6116984e-01
  -2.0154473e-02  -1.8951815e+00
  -1.0018425e-01  -1.6517941e+00
  -1.4459888e-01  -2.5182533e+00
  -5.9112775e-01  -1.4156318e+00
   3.2948330e-01  -1.5866470e+00
   1.1247429e-01  -2.0704434e-01
  -8.1227589e-02  -7.6846533e-01
  -7.4255347e-02  -9.7849821e-01
   2.3583392e-02  -7.8290223e-01
  -1.8919382e-01  -8.2377154e-01
   9.5211287e-02  -3.3409143e-01
   1.4981664e-01  -1.0220052e-01
   4.9017320e-01   3.7192870e-01
  -1.5822949e-01  -6.2736004e-01
   6.2945690e-01  -5.0055319e-01
   3.5900323e-01  -7.8460403e-01
   5.5566159e-01   6.6917806e-01
   1.7565013e-01  -1.0112312e+00
  -1.9211235e-01  -1.0864504e+00
  -1.7120658e-01  -9.2526392e-01
  -4.4147797e-01  -1.3048038e+00
  -3.0280522e-01  -1.1269666e+00
  -2.7827055e-01  -6.4699291e-01
  -8.3011463e-01  -5.9841921e-01
   8.6067322e-01  -1.6804994e+00
  -2.0622829e-01  -1.2025299e+00
   6.2714001e-01  -2.1618614e-02
  -3.3250954e-01  -4.3686856e-01
   2.6630834e-01   7.5570193e-01
   4.4646202e-01   3.0907814e-01
  -5.7859377e-01  -1.4446323e+00
  -4.7796410e-01  -1.1701481e+00
  -1.1114651e+00  -7.8001434e-01
  -7.7406998e-02  -1.2439829e+00
  -7.4376003e-01  -1.8332775e-01
  -4.7694018e-01  -5.1518552e-01
   1.9768738e+00   1.2284375e+00
  -4.1957476e-02  -1.0537546e+00
   2.7684652e-01  -1.0391598e+00
   2.4696643e-01  -1.1017003e+00
  -5.0785826e-01   9.2475135e-01
  -8.9492850e-01   1.2901499e+00
   6.4713389e-01   7.0233132e-01
   1.0120292e-01   5.3865615e-01
  -6.4868663e-01   5.7426237e-01
  -2.6233974e-01   6.5416742e-02
   6.1869354e-01   1.3496100e-01
   2.0476344e-02  -2.7243072e-01
  -2.5219748e-01  -1.2563752e-01
  -1.9307053e-01  -1.0890153e+00
  -5.3927605e-01  -9.4553274e-02
   8.2206894e-02  -4.9504841e-01
  -1.3244507e-01  -1.2433823e+00
   8.3624676e-02  -7.5886810e-01
  -1.2838811e-01   1.7627913e-02
   3.9152863e-01  -3.8606659e-01
   7.4451557e-01  -6.3866805e-01
   4.9769848e-01  -9.3514099e-01
  -2.6361544e-03  -1.3348568e+00
   6.5157910e-02  -1.2740613e+00
   3.0958765e-01  -9.3748635e-01
   1.4048398e-01   3.4205380e-01
  -1.1376803e-01  -8.0347229e-02
  -7.5352390e-01  -4.2468063e-01
   4.1437617e-01  -9.0978894e-01
   3.2278102e-01  -7.0784420e-01
   1.1267139e-01  -1.4113610e+00
  -3.4725160e-01  -2.0408165e+00
  -2.2149803e-01  -1.8263145e+00
   2.5310561e-01  -2.5880320e+00
   1.9262339e-01  -2.1068509e+00
  -3.7710864e-01  -3.7151347e-01
  -7.2083066e-01  -5.8028910e-01
  -5.8035393e-01  -9.9854903e-01
  -8.1562040e-01  -7.1185619e-01
  -4.2539060e-02  -3.2526917e-01
  -4.1736442e-01   3.7674583e-01
  -5.1626974e-01   4.4349481e-01
  -6.5847943e-02  -1.9792846e-01
   1.1291773e-01  -8.5784245e-01
   4.1138895e-01  -2.7629045e+00
   7.2208108e-01  -1.6827520e+00
   4.4204158e-01  -1.3867456e+00
   1.1914604e-01  -1.0237010e+00
   1.1959647e+00  -3.2264733e+00
   6.3246183e-01  -2.7091384e+00
   2.9851738e-01  -3.0175778e+00
  -4.0100752e-01  -7.7491960e-01
   2.4230460e-03  -1.3792135e+00
  -2.8297685e-01  -6.3542481e-01
  -5.5550800e-01   2.0647249e-01
   1.4133863e-01  -1.3106296e+00
   1.6815498e-01  -3.2358984e-01
   4.1591798e-01  -5.8669213e-01
   2.9383653e-01  -3.1153830e-01
   1.8938699e-01  -1.5612580e+00
  -1.4382497e-01  -3.3202999e-01
  -2.6814803e-01  -5.9591041e-01
   4.1822748e-02  -7.8670098e-01
  -4.8488633e-02   1.0909481e-01
   2.0511318e-01  -8.1028435e-01
  -4.9554597e-01   1.4400365e-01
   6.2869319e-01  -6.2887214e-01
  -2.2328646e+00   2.4435119e-01
   1.9002604e+00  -1.3598373e+00
  -3.0423167e-01  -4.8881283e-02
  -1.1910941e+00   3.6439106e-02
  -8.4560306e-01  -1.6965656e-02
  -4.5652719e-01  -3.2074917e-01
  -8.2570782e-01  -2.1833237e-01
   3.2159491e+00  -5.0342482e-01
   2.4942069e+00  -3.6772780e-01
  -6.8919915e-01  -4.6458376e-01
  -6.5846714e-01  -1.2722341e+00
  -7.7011043e-01  -1.0106100e+00
  -7.3406245e-01  -1.1050187e+00
   2.2292711e+00   1.0070311e-01
  -6.2349509e-01  -7.3619999e-02
  -3.4547376e-01  -5.1426283e-01
   1.2020601e-02  -7.2161848e-01
   4.0986782e-01  -8.2068213e-01
  -3.0491273e-01  -1.0854814e+00
  -5.6959848e-01  -1.1814857e+00
  -1.9099876e-01  -1.1935642e+00
  -5.2158004e-01  -1.8328923e+00
  -6.2117092e-01  -2.8904568e+00
  -1.3958325e-01  -2.0469240e+00
   4.1271257e-01   4.7457406e-01
   1.4229915e-01   9.2221817e-02
   4.2766583e-01   2.7628111e-02
   1.4537954e-01  -9.9908702e-01
  -5.0229539e-02  -1.0497180e+00
   1.0581641e+00  -5.7982633e-02
  -5.6237141e-01  -1.1734427e+00
  -6.9445602e-01  -8.2712799e-01
   8.1167616e-01  -1.1619909e+00
   2.1273718e-01  -9.3638698e-01
  -1.9532193e-01  -1.6901648e+00
  -6.0395930e-01  -1.2061190e+00
  -4.2590750e-01  -9.9088881e-01
   5.6800037e-01  -4.7113993e-01
  -8.6770676e-02  -6.7644423e-01
  -1.1762681e-01   1.9006368e-01
   4.3134123e-01   7.6732594e-01
  -2.4364587e-01  -1.4674550e+00
  -1.6515628e-01  -7.2867000e-01
  -2.1825966e-01  -1.9890682e-01
   6.8038888e-01  -1.0873728e+00
   4.0319722e-01  -3.5552791e-01
   5.1272481e-01  -1.9451155e-01
   9.8586085e-01  -4.6940638e-01
   2.6794084e-01  -4.4608763e-01
   7.9476854e-01  -3.9707821e-01
  -3.0585009e-01  -1.1594778e-01
  -1.7125120e-02  -6.6016012e-01
  -7.5036587e-01  -7.3279493e-01
   9.1106046e-01  -5.3750457e-01
   6.0234531e-01  -1.0115687e+00
   3.1015281e-01  -8.3080947e-01
  -2.9359647e-01  -8.1622523e-01
  -4.4675767e-01  -7.8963701e-01
  -3.9088225e-01  -1.6778260e+00
  -1.3421849e-01  -1.9558405e+00
  -8.4946178e-01  -1.6280845e+00
  -6.7158406e-01  -1.3492269e+00
  -9.8153610e-01  -8.2157350e-01
  -4.8152692e-01   6.3923699e-01
   3.1140108e-01   3.5821104e-01
   6.4283719e-01  -2.4666326e-01
  -1.0954131e-01  -2.2944029e-01
  -3.9809859e-02  -1.0132918e-01
  -3.2721449e-01  -1.0770647e-01
   6.6796061e-02  -1.0466057e+00
   2.7402990e-03  -6.2267249e-01
  -9.9716635e-02  -1.1318094e+00
  -8.7549890e-03  -6.1130192e-01
   2.0664071e-01  -1.0018412e+00
  -1.6385114e-01  -8.9009259e-01
  -1.6463018e-02   9.7746344e-01
  -5.1300177e-01   9.6813623e-01
  -7.4754055e-01   9.6250750e-01
   2.0905436e-01   8.4730221e-01
   4.9102148e-01   6.2302476e-01
   4.2200400e-01   4.0162315e-01
   3.4321813e-01   5.7329145e-01
  -1.8368709e-01   1.6405557e-01
   3.7877877e-01   7.8681193e-02
   3.3102052e-01   7.3267013e-02
  -8.0557054e-01   7.9564951e-02
  -7.7168898e-02  -2.5182590e-01
   3.7501615e-01  -4.1217446e-01
   1.1189040e+00  -3.9989452e-01
   1.6371028e-01  -6.1463609e-01
   7.7951748e-01  -1.0476595e+00
  -1.1125161e-01  -4.4711417e-01
  -5.8800077e-02  -6.8995545e-01
  -4.3751701e-01  -3.6317570e-01
  -4.2695279e-01  -2.5012380e-01
  -4.7581906e-01  -7.4780122e-01
  -2.7303423e-01  -8.9585559e-01
  -3.3099403e-01  -1.0672607e+00
  -7.4604164e-01  -9.3498638e-01
   6.0414766e-01  -1.5204564e+00
  -1.2550521e-02  -1.3656420e+00
  -2.2471447e-01  -3.4993022e-01
  -8.9771992e-01  -1.2869954e+00
  -5.7163333e-02  -1.6048257e+00
   3.7329067e-01  -3.6426731e-01
  -3.2759587e-01  -1.2183921e+00
   1.3115011e-01  -8.1590052e-01
  -3.7022122e-01  -5.1304604e-01
   9.9782551e-01  -4.2263532e-01
  -2.9475040e-01  -1.2019386e+00
  -2.5136273e-01   1.1782138e-01
   7.4915274e-01  -9.1738389e-01
   8.7818236e-01  -1.8638901e-01
  -4.9894983e-01  -1.1079699e-01
  -1.4451829e-01   3.6586620e-01
   1.1692840e-01   4.8807810e-01
  -5.0159866e-01   6.4081605e-01
   3.2206494e-01   6.0449440e-01
   3.7964560e-01  -7.1504665e-01
  -2.0678166e-01  -1.6553455e+00
   6.0020739e-01  -1.5985995e-01
   9.4549559e-01  -3.8198271e-01
   4.0325849e-01  -8.6854312e-01
   7.8817014e-01  -4.8060234e-01
   8.1144953e-01   1.1431924e-01
  -9.5389060e-01  -1.7112121e+00
  -3.2755199e-01  -1.3396023e+00
   1.7556268e-01  -7.4682176e-01
  -3.9415700e-01  -4.1566199e-01
   1.9032543e-01  -6.0601863e-01
  -1.0183333e+00   3.6067297e-02
  -6.9435423e-01  -7.2114238e-01
  -6.9904613e-01   6.3039950e-02
  -4.3632650e-01  -1.6764921e+00
   4.5931723e-02  -2.2357475e+00
  -8.6559240e-01  -1.2290867e+00
  -1.5531648e+00  -7.7576453e-01
  -7.8552585e-02  -1.1911893e+00
   1.0301016e+00  -9.9218228e-01
   9.7046624e-01  -1.4552390e-01
  -1.2335105e+00  -1.0125881e+00
   6.9363032e-01  -3.4734267e-02
   2.8484221e-01   2.4988546e-01
   3.5645812e-01  -9.9499568e-02
   1.0426954e+00  -6.0250318e-01
  -9.6137407e-01  -9.1860260e-01
   1.1573697e+00   5.1924387e-01
   1.1597894e+00  -7.1608634e-01
   1.2677100e+00   8.8629830e-01
   1.0626243e-01  -1.6391742e+00
  -6.6876607e-01  -2.1976451e+00
   1.9855855e+00   1.7313635e+00
  -1.3763530e-02  -2.6787836e+00
  -1.0207731e+00  -1.9671236e+00
  -1.3540629e+00  -1.4828112e+00
   9.8255153e-02  -5.6962300e-02
  -2.6593547e-01  -4.3949391e-01
  -1.7811558e+00  -1.0241422e+00
   3.3880076e-02  -2.2661872e+00
   6.7340611e-02   1.1504994e+00
   4.3866738e-02   8.1086739e-01
   4.4452859e-01   4.9003646e-01
   3.0130510e-01   6.9590317e-01
   4.3809876e-01   4.6925599e-01
   2.6659483e-02   3.4592934e-01
  -1.2967056e-01   5.7993937e-01
   2.2729776e-02   1.9583522e-01
  -2.8850204e-01   2.5463509e-01
   1.1958484e-02  -2.6955632e-01
   2.1301536e-01  -4.5724495e-01
   3.3794540e-01  -4.8890669e-01
  -1.7215444e-01  -4.5479227e-01
  -2.1381660e-01  -5.8950200e-01
  -4.7362291e-01  -3.8229906e-01
   1.8345684e-01  -9.2617111e-01
   3.2638581e-01  -1.2514841e+00
  -1.2173489e-01  -9.6949676e-01
   2.8883092e-01  -9.2736014e-01
  -6.0941073e-01  -4.8231801e-01
  -1.0881585e-01  -1.3291214e+00
   1.0266330e-01  -1.4104965e+00
  -5.1214852e-01  -1.0598569e+00
  -1.7890864e-01  -1.0167218e+00
   3.5968157e-01   8.8807116e-01
   5.2076843e-01   7.7542442e-01
   5.4616354e-01   8.3121416e-01
  -3.7255340e-01   4.7777380e-01
  -1.2959563e-02   5.6901459e-01
  -6.8459708e-02   6.6673570e-01
   1.4580114e-01   6.9741696e-01
   5.5394923e-01   5.5107665e-01
  -4.5053646e-01   5.9726619e-02
  -4.6800627e-01   4.6563325e-01
   1.2236318e-01  -1.5197293e+00
  -3.9000262e-01  -3.5623500e-01
   2.1518989e-01  -3.8949640e-01
  -4.3837200e-01  -2.9037254e-01
  -2.5753605e-01  -7.5246482e-01
   1.3598699e-02  -9.7425350e-01
   1.3419738e-01  -6.1823963e-01
   4.8940321e-01  -6.4795673e-01
   1.8266931e-01  -9.6712562e-01
   3.0102867e-01  -5.7117168e-01
   8.8914244e-02  -9.6903073e-01
  -2.8461531e-01  -1.3910283e+00
  -2.6049848e-01  -1.1484420e+00
  -3.2493191e-01  -6.5051022e-01
  -3.4525672e-01  -1.3412049e+00
   5.0326052e-01  -1.9919636e+00
   6.2086639e-01  -2.4572588e+00
   7.1611377e-01  -1.7107214e+00
   4.4251030e-01  -2.5226325e+00
   1.1291361e-01  -2.8416312e+00
   4.8603981e-01   3.2744876e-01
  -7.8994323e-01   5.8230477e-01
  -7.1010715e-01   8.1023559e-01
   5.1766345e-01   5.2619189e-01
   2.0008269e-01  -2.5579221e+00
   2.4726392e-01  -3.9424401e-01
   1.3630626e-01   2.2995953e-01
  -1.8675152e-01  -1.4878886e+00
  -3.0232507e-01  -2.9220637e+00
  -5.3248820e-01  -2.3856865e+00
  -1.1995328e-01  -2.6954593e+00
  -5.1651057e-01  -3.7962437e+00
   5.4776623e-02  -4.2286892e+00
   4.3822087e-01  -1.5168132e+00
  -4.1289789e-01  -2.6290960e+00
  -9.0504130e-01  -3.4327818e+00
  -4.0484717e-01   4.5666235e-01
   1.8577633e-02   7.8838473e-01
   3.2221758e-01   3.4912014e-01
  -7.2642902e-03   1.1195695e-01
   2.5305057e-01   3.9052562e-01
  -8.6187532e-02   4.2139517e-02
  -7.9472096e-02  -2.5408587e-01
  -4.6367527e-02  -1.1203392e-01
  -6.2795609e-01  -2.9117771e-01
  -1.3250780e-01  -2.0710376e-01
   1.3271297e-01  -3.6855713e-02
   3.1323248e-01  -4.8837672e-01
   3.2654724e-01  -2.8200212e-01
   2.4217903e-01  -4.7763702e-01
  -5.4124642e-01  -1.2004724e+00
   1.1739256e+00   2.5626112e-01
  -3.6126381e-01  -8.0033142e-01
  -3.3651806e-01  -8.3996401e-01
  -5.0724622e-01  -1.1211297e+00
   2.0688393e-01  -7.1377914e-01
   2.4864989e-01  -9.4853021e-01
  -2.9032618e-02  -1.3100806e+00
  -4.7651730e-02  -1.0295145e+00
  -3.0415548e-02  -1.0176279e+00
  -7.9493388e-01   3.3829202e-01
  -7.0955459e-01  -4.5632559e-02
  -5.8913001e-01   1.4603030e-01
  -6.4370139e-01  -4.4201682e-01
  -6.4838345e-01  -2.9018602e-01
  -3.1411700e-01  -3.4687277e-01
  -3.6748193e-01  -1.8781550e-02
  -2.5329925e-01  -3.6675076e-01
  -2.2137513e-01   2.5885146e-01
   9.3150333e-03   8.1860995e-02
  -3.6522477e-01  -4.2488108e-01
   1.2759228e-01  -7.0224428e-02
   9.0799949e-03  -2.9359451e-01
   8.4562761e-02   1.9375590e-01
   1.9668265e-01  -4.3583688e-01
   5.4791031e-01  -5.8846495e-01
   2.6864532e-01  -6.9638906e-03
   4.4328427e-01   7.3098610e-02
   7.9341541e-01  -5.4566995e-02
   4.0394532e-01   8.5470419e-02
   2.7132376e-01   1.1761648e-01
   4.1774050e-01  -2.7476879e-01
   3.5407675e-01   3.5046984e-01
   5.5333201e-01  -3.3390867e-01
   4.5546173e-02  -2.3606944e-01
   3.8074887e-01  -8.1158094e-02
   2.4749335e-01  -1.2949442e+00
   3.2468264e-01  -9.8962697e-01
   3.8321955e-01  -1.0331037e+00
   1.7859132e-01  -9.9809955e-01
   1.4992913e-01  -7.5792768e-01
   9.9116028e-02   2.5773856e-01
   2.2269103e-01  -1.5175089e+00
   6.2433382e-01  -4.7148310e-01
   7.8116768e-01  -1.0619335e+00
   1.5486423e-01   1.1582640e-01
  -3.5797096e-01  -4.0798004e-01
  -3.2667002e-01   2.8077139e-01
   1.8540364e-01   8.0123974e-01
  -2.4879015e-01   7.1187758e-01
  -5.9041944e-01   3.3961082e-01
  -4.9763227e-01  -1.2877982e+00
  -3.9219644e-01   7.7734373e-01
  -1.2253460e-01   1.1836652e-01
  -2.5359197e-01   1.0051793e-01
  -2.7354523e-01  -7.3911042e-02
  -6.0684830e-01   7.6168463e-02
   3.1870697e-01  -1.1590614e+00
   2.3610307e-01   6.1325224e-01
   1.9714326e-01   3.3818664e-01
   5.1633189e-01   1.5209046e-01
  -5.9643875e-01  -4.1601663e-01
  -3.2003430e-01  -4.4112324e-01
   2.2988532e-01  -2.5920051e-01
   4.7073746e-01  -1.3078657e+00
  -2.6673653e-01  -3.6864591e-01
   4.8113259e-02  -8.5489214e-02
   8.6592836e-03  -5.2829715e-01
   6.0087007e-01  -4.3767148e-01
  -5.5367966e-01   8.2835366e-01
  -5.7397269e-01   3.8608108e-01
  -4.8749242e-01   3.9818597e-01
  -5.6660464e-01  -2.5933827e-01
  -5.2861172e-01   3.6958821e-01
  -9.6398061e-02   3.1906956e-01
   1.0190239e-02   3.0553488e-01
  -3.1232745e-01  -2.6277949e-01
   5.8112470e-01  -2.7599727e-01
   6.2695910e-01  -9.7220359e-01
   2.7035705e-01  -1.4341721e+00
   5.0582150e-01  -7.3340943e-01
  -4.5686831e-01  -5.9955535e-01
   2.2564924e-01  -1.1258912e+00
  -1.1287691e-01   2.7306357e-01
  -3.2806208e-01  -4.0472789e-02
   8.1133248e-02   3.0486962e-01
  -4.6346751e-01   3.5399553e-01
   4.7311134e-02   2.9461068e-01
  -5.3482557e-02  -5.2926452e-01
   2.7427947e-01  -7.0070495e-01
  -1.6749771e-01  -7.6905971e-01
  -1.9239285e-01  -1.8002882e-01
  -4.3729081e-01  -1.9091968e-01
   5.9019198e-01  -2.2129837e-01
   3.7759418e-03  -1.2849298e-01
  -2.6967218e-01  -7.3578401e-01
   3.1408967e-01  -9.3651033e-01
  -6.1654881e-02  -1.3080953e+00
   1.6907021e-01  -1.4645826e+00
  -1.7064337e-01  -1.0209953e+00
  -1.6801529e-01  -3.3225696e-01
   3.3802262e-01   6.3504794e-02
   8.3840094e-01  -8.1634415e-02
  -5.6616445e-01   8.6507826e-01
  -9.0103722e-02   8.6632651e-01
  -1.2587911e+00   5.2701327e-01
  -3.0662443e-01   8.3597238e-01
   5.7285411e-02   7.2642319e-01
   8.4305685e-02   4.9480714e-01
  -6.1347322e-02   6.3501522e-01
  -3.8937336e-01   5.0652514e-02
   1.6350948e-01   1.9483108e-01
   1.2306069e-01   1.6939169e-01
  -9.3871043e-01  -2.8217345e-01
  -1.2794233e-01  -2.8298251e-01
  -4.2464202e-01  -6.3265623e-01
   1.0344685e+00   5.4022135e-02
   2.5057169e-01  -5.3174922e-01
   3.3459759e-01  -8.4407408e-01
  -9.5345169e-02  -4.6276479e-01
   6.9318512e-01  -6.0904399e-01
  -4.0541321e-01  -5.4345526e-01
  -5.1774323e-01  -4.5291154e-01
   1.1011561e+00  -7.5927327e-01
  -3.7169391e-02  -9.6360925e-01
  -2.7080450e-02  -1.1370469e+00
   1.0151170e+00  -1.1794890e+00
   3.8919333e-01  -1.2872125e+00
  -2.5943470e-01  -7.0729313e-01
   4.3885664e-01  -1.0347023e+00
   1.4824696e-01   2.4995467e-01
   1.2874516e-01   7.2392083e-01
   2.8083867e-01   2.2752767e-01
   1.7989091e-01   3.7806893e-01
   6.7345575e-01   4.1408383e-01
   1.5278754e-01  -2.0389804e-01
  -7.1097029e-02  -3.6312235e-01
  -3.4212516e-01  -6.1462746e-01
   8.6006879e-03  -2.6888014e-01
   6.3937766e-01  -1.2054285e-01
   1.4329575e-01  -6.3937251e-01
  -5.2187074e-01  -1.9325409e-01
  -2.2711124e-01   1.5940769e-01
   2.9872593e-01  -2.1622683e-01
  -1.0277010e-02  -5.3514705e-01
  -4.7286680e-01  -9.0854924e-01
   3.6464794e-02  -7.9522021e-01
  -1.1842248e-01  -4.8292757e-01
  -1.0176782e-01  -6.4043875e-02
   1.2017298e-01  -3.7462669e-01
  -2.3759864e-01  -5.3423479e-01
  -5.7054032e-01  -4.6000394e-01
  -3.1634748e-01  -3.2934461e-01
   4.4962527e-01  -1.2090401e+00
  -2.6354281e-01  -3.0621858e+00
   4.3259924e-01  -2.2216430e+00
   6.4395285e-01  -1.6705795e+00
   6.8146563e-01  -9.0790839e-01
   4.4181084e-01  -1.7615126e+00
   1.1926093e-01  -2.0443138e+00
   3.5310175e-02  -9.3929609e-02
   2.3939889e-01  -1.7474373e+00
   2.1374645e-01   4.2490188e-01
   2.9713454e-02   1.0227994e+00
  -2.9656564e-01  -5.8767820e-01
  -2.3094339e-01  -2.1025033e+00
  -6.3411311e-01  -2.5996886e+00
  -5.1393827e-01  -1.2756815e+00
  -6.5002168e-02  -1.8918603e+00
  -4.8089694e-01  -3.0031465e+00
  -6.8226552e-02  -3.6000597e+00
   4.0821303e-01  -7.1437875e-01
  -3.6541895e-01  -1.8441556e+00
  -7.7644893e-01  -2.6542353e+00
   3.6363131e-01  -2.0230254e-01
   3.9608722e-01  -1.8368246e-02
  -4.5657837e-01   3.7393891e-01
  -1.7541209e-02   9.0575961e-02
  -7.4832691e-01  -3.2872473e-01
  -8.9342145e-01  -5.0355671e-01
  -6.7500487e-01  -1.3237632e+00
   4.5315732e-01   1.0311534e+00
   3.1217989e-01  -3.0029495e-01
   2.4537925e-01   4.6271777e-01
  -1.2099507e-01  -3.8693167e-01
  -3.6522842e-01   2.6052572e-01
   8.9788900e-01  -8.0095943e-01
  -1.0651312e+00  -9.7367901e-02
  -6.3344018e-01   6.5609618e-02
  -3.7351919e-01   1.8286339e-01
  -4.6996545e-01  -1.5728032e-01
   6.0004272e-01  -3.1769217e-01
   7.7151474e-01  -2.0920546e-02
   1.2658112e+00  -9.2500761e-02
   5.1345966e-01  -8.6693667e-01
  -6.5484578e-01  -7.4544515e-01
  -9.1277313e-01  -4.4203444e-01
  -7.8729900e-02  -3.1674894e-01
  -3.6129105e-02  -4.7371253e-01
   5.6213906e-01   1.1218984e+00
   3.3287948e-01   1.3497642e+00
   3.7968307e-01   6.7602288e-01
   6.5612759e-01  -1.2344499e+00
  -7.1554410e-02   1.3942215e+00
   1.0581239e+00   1.3632037e+00
  -3.5329207e-01  -5.8374010e-01
   4.9857015e-01  -1.2134892e+00
  -6.1081953e-01  -1.4525831e+00
   6.8218836e-01  -1.1695213e+00
   7.2450132e-01  -1.4438421e+00
  -1.3730832e-02  -1.1232189e+00
  -6.6782837e-01  -1.2399288e+00
  -4.2556240e-01  -1.3652843e+00
  -5.9295327e-01   1.8835072e+00
  -1.3585700e-01  -3.1216911e-01
  -2.5551010e-01  -1.4862863e+00
   2.3689638e-01  -9.9900439e-01
  -1.4171535e-01  -7.3571797e-01
  -1.7980802e-01  -5.7714913e-01
  -1.6164959e-01  -8.9721917e-01
  -5.4601137e-01  -2.2472807e+00
  -2.2293224e-01  -2.7771238e-01
   3.1954552e-01  -5.5586196e-01
   3.8018043e-01  -6.3653418e-01
   2.0043463e-01  -2.5175363e-01
  -1.0333326e-02  -1.4740407e-01
  -1.2579950e-01  -6.1479308e-01
  -1.5084222e+00   2.6168592e-01
  -1.0492778e+00  -3.4601900e-01
  -3.7422620e-01  -6.7409076e-01
   1.2924055e-01  -4.7511504e-01
  -8.8646933e-01   8.6326001e-01
  -2.6539866e-01  -7.2246162e-01
   3.9068456e-01   5.8138422e-02
   3.9568253e-01   4.3033888e-02
   6.2317918e-03  -1.3746803e+00
  -1.8653606e-02  -1.3889336e+00
   5.4540501e-02  -1.0810241e+00
   4.7026087e-01  -1.7887978e-01
   6.6549111e-01  -8.1747842e-01
   9.0134284e-01  -8.3583459e-01
   3.5041907e-01  -8.1257949e-01
   8.2284861e-01  -4.6219905e-01
   8.2270831e-02  -1.7462637e+00
   6.9647592e-01  -1.2803172e+00
   7.1548597e-01  -5.2925464e-01
   8.0092115e-02  -6.4102580e-01
   1.8243716e-01  -1.2551793e+00
  -3.5164254e-01  -1.5020763e+00
   8.2347245e-02  -1.7149335e+00
  -5.2266407e-01  -1.8712657e-01
  -7.2702363e-02  -1.9884398e-01
   5.9665206e-01  -1.4136269e+00
  -2.4103196e-01  -1.2468533e+00
  -5.4780567e-01  -4.4566706e-01
  -6.1764387e-01  -5.7252516e-01
  -6.3572600e-01   8.2959238e-01
  -1.0558634e+00   6.2235840e-01
  -1.2885053e+00   4.6959672e-01
  -2.7579270e-01   1.7696582e-01
   3.5214616e-01   2.4241514e-01
   3.8064288e-01   5.2717144e-02
   5.2364742e-01  -4.3461477e-01
   4.7346409e-01  -2.1673289e-02
  -4.1234346e-03   1.8337276e-01
   2.1441302e-02   1.5101343e-01
   3.7927220e-01   2.3956304e-02
   5.0453521e-01  -3.2059891e-01
   1.7416465e-01  -1.9448789e-01
   7.6258069e-01   2.1444118e-01
   1.0344448e-01  -4.4994119e-01
   2.1580237e-01  -8.8637980e-01
  -5.7431871e-01  -3.6887757e-02
   6.0651593e-01  -6.8549284e-01
  -4.6845326e-01  -6.1712371e-01
  -6.4417860e-01  -4.4369125e-01
   6.6941406e-01  -3.9264211e-01
  -2.7109325e-01  -8.5284232e-01
  -4.7528486e-01  -7.7172549e-01
   5.1364075e-01  -7.7869426e-01
   1.2627248e-02  -9.2885617e-01
  -3.1606800e-01  -7.8563089e-01
  -9.0468289e-01  -7.5401498e-01
   2.4465487e-01  -5.8139355e-01
   3.5911179e-01  -8.9853978e-01
  -4.0419708e-01  -8.5571804e-01
   1.7327160e-01  -8.7095542e-01
   1.1508158e+00  -1.8497002e-01
  -2.2366251e+00  -1.8868089e-01
  -1.2245237e+00  -7.0592116e-01
  -5.2899257e-01  -5.7938048e-01
  -6.1590894e-01   3.4121464e-02
   2.1533240e+00  -1.1467877e+00
   1.8029665e+00   6.9563690e-01
  -3.3726916e-01  -5.2963150e-01
   2.0339919e+00  -1.2407778e+00
  -8.6017721e-01   7.9387642e-01
  -4.8969184e-01   6.1243267e-01
  -3.7314895e-01   3.6268896e-01
   5.9580125e-02   5.0190970e-01
  -5.6643972e-02   5.7552735e-01
   2.0180205e-01   6.0993876e-01
   6.4871900e-01   5.3005151e-01
  -4.2329850e-01  -1.0411416e-01
  -4.5376121e-01   2.8175339e-01
   2.1724662e-01  -1.6086934e+00
  -3.2315491e-01  -5.2766533e-01
   3.1102140e-01  -4.4232728e-01
  -3.7629304e-01  -4.0730621e-01
  -1.7484760e-01  -8.4591493e-01
   6.5305623e-02  -1.0163472e+00
   2.7085942e-01  -6.9140081e-01
   6.4372459e-01  -6.0906659e-01
   2.3448495e-01  -1.0165023e+00
   3.9627377e-01  -6.2868626e-01
   1.3004315e-01  -1.0559596e+00
  -2.1383544e-01  -1.5229973e+00
  -2.0121031e-01  -1.2916711e+00
  -2.4901966e-01  -7.5328056e-01
  -3.3384713e-01  -1.5697455e+00
  -1.2788539e+00   9.5425206e-01
  -9.6182712e-01   5.2683904e-01
  -6.3884153e-01   1.0494556e+00
  -4.4218854e-01   9.6115280e-01
  -1.9825801e-01  -2.8954501e-01
   9.2708963e-01  -1.1869339e+00
   6.3552985e-02   1.6819183e+00
  -2.3760360e-01  -5.3386319e-01
  -8.5873580e-01  -5.2196394e-01
   5.2449363e-01  -7.2808697e-01
   9.9142059e-01   2.2498592e+00
  -2.9348533e-01  -1.1191468e+00
   2.9125393e-01  -1.6198520e+00
  -5.5836920e-01  -4.7704744e-01
  -5.5950232e-01  -3.2443416e-01
   5.4125285e-01  -9.9209552e-01
   7.4759213e-01  -1.5621132e+00
   8.4805488e-01  -1.4216753e+00
   8.5346744e-01  -1.6540764e+00
   2.3948734e-01  -1.9213568e+00
  -6.4774470e-02  -1.8021259e+00
   3.0392049e-01  -7.2774774e-01
  -5.1825482e-02  -6.7217456e-01
  -3.3988765e-01  -3.1324105e-01
   1.2425208e-01  -1.8896965e-01
  -5.5128406e-01   1.3013753e-01
  -4.6230872e-01   1.8986124e-01
   3.6830773e-01  -2.4675093e+00
   3.1359885e-01  -1.7961414e+00
  -6.9156394e-02  -1.5766784e+00
   2.8962416e-02  -1.4802832e+00
  -8.9446750e-02  -1.1530311e+00
  -4.7711408e-01  -5.1980799e-02
  -4.4722613e-01   1.9447913e-01
   2.3630957e-01  -6.0191266e-01
   3.1251560e-01  -1.0775336e+00
   2.1939778e-01  -9.0441164e-01
   6.4575922e-01  -2.8795849e-01
   6.5599607e-01  -3.6581327e-02
   1.4819626e-01   4.7019989e-02
  -2.0743730e-01  -5.8583728e-01
  -2.3425815e-01  -4.7896957e-01
   2.3514858e-02  -7.4340027e-01
  -1.2333354e-01   3.1208728e-01
  -4.4817367e-01  -3.6284430e-01
  -9.1645010e-01   9.2199224e-01
   8.5380815e-01   1.4343846e-01
   6.8368036e-01  -2.8748723e-01
   6.6735467e-01   3.8665670e-01
   8.6156666e-01  -5.5204040e-01
   5.3860645e-01  -1.3268870e+00
   6.0599073e-01  -7.5417209e-01
  -5.7729680e-01  -6.5392034e-01
  -3.6847692e-01  -9.2460511e-01
  -7.6979211e-03  -9.1827692e-01
  -4.3649544e-01  -6.9036308e-01
  -6.9597892e-01  -5.7209886e-01
  -6.1571025e-01   3.5366401e-01
  -4.0740521e-01  -7.8281361e-01
  -5.1100405e-01  -1.0267794e+00
  -3.1663227e-01  -1.7130833e+00
  -7.2340128e-01   1.2650948e-01
  -4.1817044e-01  -2.0851625e+00
  -1.1567788e+00  -4.4042090e-01
  -1.9663151e+00  -4.5430801e-01
  -7.4060078e-01  -2.1887886e+00
   1.2426200e-01   8.0806104e-02
   7.4647242e-01  -1.4563274e-01
  -1.4495632e+00  -2.8853682e-01
  -1.9696361e-01  -2.8948000e+00
  -7.5804147e-01  -4.5443048e-01
   1.4197891e+00  -4.8524613e-01
   1.0452711e+00  -9.3749798e-01
   1.1228273e+00  -1.1947067e+00
   6.4818314e-01  -1.1191312e+00
   1.2442500e+00  -4.9574106e-01
  -2.7971888e-01  -4.6710102e-01
   1.3325700e-01   1.6346020e-01
   6.2151630e-01   3.0280150e-01
   1.4113615e+00  -1.5293946e-01
  -5.1536955e-01  -4.5859586e-01
  -3.8094970e-01  -1.0568041e+00
   1.1708625e-01  -7.6071950e-01
   1.6572655e-01  -8.7368240e-01
   1.5728809e-01  -5.2417601e-01
  -1.0052088e-01  -5.9370939e-01
   3.0571478e-01  -4.2752401e-01
   6.3789114e-01  -5.0402243e-01
  -1.2356335e-01   3.6202981e-01
  -6.0178382e-01   4.5403092e-01
   1.4663473e-02   2.4931966e-01
  -5.5650838e-01   6.9840171e-01
   3.6386244e-01  -3.4220597e-01
  -7.8365324e-01   4.0108317e-02
  -5.5145226e-01   2.2410123e-01
   7.4165411e-01  -8.1627172e-01
   6.3405940e-01  -1.0618602e+00
   3.1679888e-01  -7.6400868e-01
   1.1285058e+00  -3.3630131e-02
  -2.2688733e-01   9.1606602e-01
  -9.9958409e-03  -2.5927949e-01
  -1.4722742e-01   2.2243136e-01
  -5.8533917e-01  -1.4190536e-01
   3.1479680e-01   7.7631971e-01
   4.9487814e-01   3.1502837e-01
  -1.2720418e-01   2.4095238e-01
  -1.1248748e-02   4.8822308e-01
  -3.2598774e-01   1.6672034e-01
  -3.1706423e-02   2.5444729e-01
  -2.8221643e-01  -1.3848637e-01
  -2.3937579e-01   7.9203794e-02
   6.0549554e-02   6.3676354e-03
   2.4452825e-01  -5.4397646e-02
   3.6021300e-01  -2.8034463e-01
  -5.4920656e-01  -3.1141358e-01
  -8.6342040e-02  -4.4691830e-01
  -2.0164256e-01  -8.3476649e-01
  -4.7908194e-02  -6.4541553e-01
   4.4718997e-01  -2.6760336e-01
   3.1256592e-01  -4.7726740e-01
   2.6658400e-01  -3.7973067e-01
  -4.4919706e-01  -9.6871937e-01
  -1.3778839e-01  -7.3433624e-01
  -1.2829175e-01  -9.0839076e-01
  -1.4729744e-01  -1.1566642e+00
   2.6410765e-01  -7.4758122e-01
   3.7356671e-01  -1.1450541e+00
   9.2572044e-02  -1.3065111e+00
  -9.4994152e-01  -5.0959872e-01
   6.1908437e-01  -3.5251079e-01
   9.2007117e-01  -3.1060662e-01
   7.8444669e-01  -4.5931696e-01
   6.5349913e-01  -8.7787567e-03
   7.9318621e-01  -7.9322207e-01
  -3.6544175e-01  -6.1405869e-01
  -9.4220355e-02  -6.0349428e-01
   2.1738504e-01  -4.5914476e-01
   1.9291130e-01   3.4404938e-01
   3.3958418e-01  -1.0462113e+00
  -3.9976525e-01  -3.5435687e-01
  -3.2376350e-01  -4.5084297e-01
   5.6791880e-01  -4.2467588e-01
   1.4779216e-01  -6.6316615e-01
  -2.2138905e-01  -6.9257154e-01
  -4.0792748e-01  -9.0475781e-01
  -4.1656681e-01  -9.7219547e-01
  -2.7836789e-01  -8.5160120e-01
  -4.3456108e-01  -2.9632179e-01
  -3.5578980e-01   7.7278997e-01
  -1.8644775e+00  -2.3106537e-01
   4.2832020e-02   3.0301931e-01
   3.6736214e-01  -4.1982682e-01
   1.3703582e+00   5.3540960e-01
   1.2329733e+00  -6.2229049e-01
   6.1123977e-01  -2.2146240e-01
   3.7055280e-01  -4.5755542e-01
   2.9682929e-01  -6.6755289e-01
   3.4785250e-02  -4.7166079e-01
   2.1838633e-01  -1.0258759e-01
   7.5774829e-01  -2.3702713e-01
   5.5823301e-01  -3.9366680e-01
   3.5995514e-01  -6.8809773e-02
  -5.0696820e-01  -6.6209343e-01
  -5.5020580e-01  -4.0105438e-01
  -1.4594208e-01  -4.9281593e-01
  -6.5011169e-01  -4.2563610e-01
  -1.0010905e+00  -5.4780087e-01
  -5.5725648e-02  -1.0518672e+00
  -8.4753181e-01  -2.6937843e-01
  -6.4337676e-01  -8.4613661e-01
  -6.4207724e-01  -9.8102083e-01
  -6.7095862e-01  -7.8919549e-01
  -9.7072997e-02  -1.4729622e-01
  -1.2062864e-01  -7.0652173e-01
  -8.4979847e-01  -7.0605117e-01
   7.0897304e-01  -3.9020949e-01
  -1.1265948e+00  -1.9887314e-01
  -2.9940408e-01  -5.4357728e-01
  -7.5432909e-01   3.6972253e-01
  -4.8787123e-01   4.9500432e-01
   7.4154399e-01  -5.1384710e-01
  -1.2199377e+00   5.2406060e-01
  -7.3365997e-01   3.4319622e-01
  -4.1091812e-01  -4.9520869e-01
   1.4193942e+00  -7.5928185e-01
   1.0377702e+00  -6.3760507e-01
   1.1483726e+00  -5.6405964e-01
   3.8540142e-01  -2.5513768e-01
   3.7058780e-01  -6.9691454e-01
   1.9109895e-01  -1.2237191e+00
   2.7524023e-01  -9.4988385e-01
  -9.3622249e-01  -1.4125370e+00
  -4.6185757e-01  -6.4564059e-01
   1.0230717e-01  -5.4591036e-01
  -2.8332993e-01  -8.8387246e-01
  -5.7741092e-01  -9.9552916e-01
  -6.5617406e-01  -8.1948954e-01
   3.3976088e-01  -1.4417987e-01
  -5.6602307e-02   1.7662689e-01
  -1.3858694e-01   1.9763024e-02
   1.3832114e+00  -6.3862440e-01
   3.8518214e-01  -4.0410356e-01
   1.4441550e-01  -2.1237227e-01
  -6.0829193e-01  -6.2605058e-01
  -1.1411942e+00  -4.4685538e-01
   9.6435415e-01  -7.2432367e-01
   1.2264937e+00  -1.2687758e+00
   4.8475647e-01  -1.2410064e+00
   2.7184497e-02  -1.3099951e+00
  -1.9848918e-01  -8.4575210e-01
  -2.7474664e-01  -1.4521636e+00
  -1.8074783e-01  -5.7683977e-01
  -4.0110871e-01  -2.1131724e-01
  -8.6818168e-01   5.6074508e-01
  -5.2217252e-01   2.5828900e-01
  -3.1057917e-01   4.6992331e-01
   2.3550993e-01   1.0346158e-01
   6.1339522e-01   1.3068434e-01
   1.9911984e-02  -3.7176399e-01
   3.4907314e-01  -1.7834212e-01
   3.1081315e-01  -9.6851979e-02
   5.3942429e-01  -5.8071171e-02
   2.5685770e-01  -8.7211364e-01
   5.7880061e-01  -2.4805239e-01
   9.3157125e-02  -1.2167158e+00
  -1.7086063e-01  -1.3131190e+00
   3.0954191e-03  -1.5426788e+00
   3.8604271e-01  -1.7158727e+00
   1.0531745e+00  -1.5508802e+00
   4.4306156e-01  -1.5702647e+00
  -1.4927432e-01  -6.6060319e-01
  -2.4855305e-01  -1.2161903e+00
  -2.3769890e+00   2.2424862e+00
   3.4614959e-01  -1.0774689e+00
   3.7698413e-01  -8.5474801e-01
   1.3153528e-01  -1.0345682e+00
  -1.9904986e-01  -5.0693195e-01
   5.9870615e-02  -5.0007741e-01
  -2.2640414e-02  -4.3853474e-01
   3.7450584e-01  -5.6046788e-01
  -2.0927188e-01   2.7071088e-02
   1.0209007e+00  -7.5573890e-01
  -1.0511588e+00   5.6284425e-01
   8.1032913e-03  -1.1414426e+00
  -4.4255533e-01  -6.1502674e-01
  -4.7223549e-02   1.3756368e-01
   4.3580626e-01  -1.8819640e+00
   1.0917955e+00  -1.1622109e+00
   1.1868255e+00  -1.3659744e+00
   1.0681705e+00  -9.3866750e-01
   1.4749738e+00  -2.8578716e-01
   1.0858899e+00  -2.9266842e-01
  -6.6423052e-01  -1.0186235e+00
  -1.3276466e+00   7.6572787e-02
  -1.2122862e+00   4.9020611e-01
  -8.7364604e-01   9.6479017e-01
  -6.1737895e-01   1.3407996e+00
  -1.3563779e+00  -2.0196028e-01
  -5.4321364e-01   1.3472511e+00
   7.3265656e-01  -1.0839425e+00
   3.7723163e-01  -1.4471607e+00
   9.3851011e-02  -1.1664888e+00
  -5.7592518e-01  -1.2188203e+00
  -3.7649555e-01   3.5351453e-01
  -7.4195087e-01  -9.9351400e-01
  -6.7725000e-01  -1.0143208e+00
  -3.1912068e-01   3.6662466e-01
  -9.1872359e-02  -4.6255495e-01
  -2.3452169e-01  -4.6088410e-01
   2.8466322e-02  -1.8251663e-01
   2.1398633e-01   2.8480854e-01
   6.0579834e-01  -2.1131598e-01
   7.6007349e-01   4.8276045e-01
   2.7991848e-01   9.3023758e-01
  -1.0385328e+00  -3.4627244e-02
  -3.6109618e-01  -8.9276562e-02
  -3.7269603e-01   2.2526681e-01
  -4.9054096e-01   5.5404695e-01
   2.4751238e-01  -2.0974019e-01
   2.3801203e-01  -8.9539325e-01
   2.6642611e-01  -6.3976884e-01
   4.1184491e-01  -7.1611442e-01
   7.0260667e-01  -9.2958142e-01
  -3.1798174e-01   4.6185387e-01
  -1.0091677e-01  -5.8275786e-02
   2.1034003e-01   9.1052937e-01
   3.6116212e-01  -1.3774708e-01
   2.0177122e-01  -1.9337212e-01
   2.1856166e-01  -3.7752663e-01
   9.3911394e-02  -5.0393962e-01
   2.1686167e-01  -2.1807071e+00
   6.1413183e-02  -3.3913125e-01
   3.3623108e-01  -1.7593127e+00
   4.9554066e-01  -2.1553949e+00
   5.2335914e-01  -2.2594917e+00
   4.8373546e-01  -3.2530847e-01
   1.0977902e-01  -1.1884887e+00
   2.8955043e-01  -1.5785240e+00
   2.7336493e-01  -1.1089654e+00
   3.1969442e-01  -9.8204557e-02
   1.1047594e-01   3.8042509e-01
  -4.2368037e-01  -6.6174846e-01
  -2.1015550e-01   1.0404962e-01
  -4.4015629e-01  -4.6779427e-02
  -4.0103293e-01  -2.9814898e-01
   2.0006175e-01  -1.6535603e+00
   1.1591378e-01  -1.9653442e+00
   2.0577007e-01  -1.4219608e+00
  -2.1537341e-01  -1.3156738e+00
  -5.3871000e-01  -8.5488345e-01
  -6.1976372e-01  -3.4152946e-01
  -4.4080613e-01  -1.1389009e-01
  -5.4598458e-01  -5.2779153e-01
  -4.4027514e-01  -1.0149159e+00
   4.4537433e-01  -7.3206031e-01
  -1.1684092e-01  -3.7629970e-01
  -4.1300929e-01  -4.6561182e-01
  -3.0649820e-01  -7.0804884e-01
   3.0087739e-01  -3.3702659e-01
   8.4516735e-02  -1.7413853e-01
   1.3190329e-01  -4.7545790e-01
   6.9297393e-01  -4.4692313e-01
   3.5033332e-01   5.0892338e-02
   3.6652217e-02   4.5755264e-01
  -2.9017334e-01   2.2382419e-01
  -4.7583432e-01  -5.0820393e-02
  -9.7731689e-01   6.7545971e-01
  -4.5389153e-01   7.9858281e-01
  -1.2582149e+00   7.1598809e-01
  -1.2201777e+00   9.3850483e-01
  -1.1494546e+00   1.0625466e+00
   2.1500960e-01  -9.2341758e-01
  -1.0253615e-01   6.5055480e-01
   6.9655536e-01  -5.0293227e-01
   1.0268128e-01  -2.0472092e+00
   9.1194062e-01  -2.0331969e-01
   4.7436003e-01  -4.4189933e-02
  -6.0585445e-01   5.6080913e-01
  -6.0534710e-02   1.6603845e-01
   8.9235861e-01  -7.1761895e-01
   5.3846737e-01  -2.0781024e-01
   4.8385722e-01  -1.6741369e+00
   8.1004466e-01  -1.7454540e+00
   7.0270611e-01  -1.7791025e+00
  -8.9448995e-02  -9.1341744e-01
  -2.9068729e-01  -1.4246897e+00
   8.1787813e-02   1.2988756e-02
   7.1257938e-02  -1.6372086e-01
   2.3291309e-01  -4.4055115e-01
  -4.2111422e-01  -1.3393873e+00
  -4.4870322e-01  -1.0056148e+00
  -6.5256287e-01  -3.2475233e-01
  -7.5035074e-01   7.8359539e-01
  -2.6201816e-01   6.3291792e-01
  -2.4220663e-01  -4.1847504e-01
  -5.8329991e-01   5.1987101e-02
  -2.0131804e-01  -8.6080702e-01
  -1.3683562e-01  -7.6023269e-01
   9.0782372e-02  -5.7972112e-01
   4.8879666e-01  -8.4303523e-01
   3.6995705e-01  -1.1643203e+00
   4.5270117e-01  -1.2871688e-02
   6.4430383e-01  -7.6122892e-01
   7.2797555e-01  -6.1297829e-01
   9.1807020e-01  -1.6815881e+00
  -5.8910535e-01   3.6830164e-01
  -9.5981760e-01   8.6986042e-02
  -4.5728012e-01  -1.3797898e-01
  -1.1442462e+00  -4.6419915e-01
  -1.0678894e+00  -2.5798561e-01
  -1.0718187e+00   4.8513493e-01
  -2.8732745e-01   4.6592935e-02
  -8.3721182e-01  -1.1789335e-01
   6.5270577e-01   1.4948429e-01
  -3.9767158e-01  -5.9951806e-01
   1.0730299e-01  -5.9032689e-01
   7.7928709e-01  -1.3148824e+00
   1.3690225e+00  -9.5830809e-01
   9.7915153e-01  -1.3413093e-01
   3.8080294e-01  -1.7380665e+00
  -1.8061007e+00  -6.9492317e-01
   1.1699298e+00  -1.0934636e+00
   1.1961237e+00  -1.6471929e+00
  -2.5798931e+00  -8.3024739e-01
   1.5640041e+00  -1.7569870e+00
   1.6242154e+00   7.4241739e-02
   1.2227603e+00  -1.1878480e+00
   1.5305598e-01   6.8751020e-01
  -7.8063263e-02  -8.1853413e-01
   5.5066515e-02  -7.7253244e-01
  -5.7420330e-01  -8.0358531e-01
   2.4470524e-01   8.1973221e-02
   3.7886540e-01   1.4683585e-01
  -4.1685794e-02   8.3089834e-01
   1.5315204e-02   7.5968731e-01
   8.8113794e-01  -1.9617476e+00
  -3.1781490e-01  -1.3049084e-01
  -3.6948254e-01  -2.5527718e-01
  -6.3960475e-01  -2.7170545e-01
  -2.1578362e+00  -2.6299601e-01
  -2.0888959e-01  -1.6911115e-01
   3.9948445e-01  -1.9467599e-01
   1.8019149e-01   2.0182907e-01
   4.8578506e-01   4.9482130e-01
  -5.3217785e-01   9.2156529e-02
  -2.5819673e-01  -4.6224787e-02
  -2.9147444e-01  -1.8864066e-01
   9.8954627e-01  -2.4912359e+00
  -2.1725917e-01   2.8285211e-01
   4.0654817e-01  -5.1132112e-01
   4.6045950e-02  -1.6059261e+00
   4.8704258e-01  -1.3102969e+00
   6.5836350e-01  -1.1475682e+00
   4.4821124e-01  -6.2054407e-01
   6.3850043e-01   6.1558597e-01
   1.4186319e-01  -1.3605799e+00
  -4.8202023e-01  -3.9331529e-01
  -2.9062770e-01  -1.2999188e-01
   2.6638317e-03   1.9516023e-01
   9.8389845e-01  -4.8377052e-01
  -2.2693665e-01  -9.8245689e-01
  -3.6494539e-01  -1.1190296e+00
  -4.0874552e-01  -1.3847585e+00
  -3.5712386e-01  -1.3614203e+00
   3.7862722e-02  -8.6988173e-01
  -4.5190800e-01  -6.2750692e-01
   9.2444760e-01  -1.2178697e+00
   4.0898982e-01  -4.4725826e-01
   5.7220831e-01  -8.0525075e-01
   4.8197444e-01  -5.0682134e-01
  -1.1632423e+00  -9.9242429e-01
  -4.3485914e-01  -1.3016714e+00
  -1.1039327e-01  -7.0266904e-01
   3.3195529e-01  -3.7366083e-01
   4.3542315e-01  -8.9210906e-01
  -2.0867099e-01  -1.7134970e+00
  -4.4993468e-01  -7.3066378e-01
   1.5540270e-01  -3.1250770e-01
   1.6072567e-01   3.3360029e-02
  -7.8106427e-01   2.2265462e-01
  -7.1006596e-01   2.3680846e-01
  -3.1975345e-01   3.0846318e-01
   3.1617423e-02   1.1756849e+00
   3.4920507e-01   2.8923893e-01
  -4.7317428e-01   2.7930303e-01
  -1.9053483e-02  -1.2608470e-02
   1.9945317e-01   3.3929162e-01
   1.3753160e+00  -7.2546892e-01
   9.2033611e-02   6.3531100e-02
   1.7942945e-01  -4.6174843e-01
  -5.4043511e-01   5.7118432e-02
   9.7608649e-01  -1.2486098e+00
   1.0968660e+00  -1.0743526e+00
   1.3492580e+00  -1.1551497e+00
   1.1221098e+00  -1.2058015e+00
  -1.0516069e+00   1.1603406e-01
  -6.1638937e-01  -7.2169578e-01
  -3.3151167e-01  -1.1648577e+00
  -7.9794469e-01  -4.2046163e-01
  -4.2457157e-01  -8.4816866e-01
  -1.0219327e+00  -9.4496602e-01
  -3.8034098e-01   1.2685002e-01
  -6.2253390e-01   1.1732672e-01
  -5.3360431e-01  -6.4006885e-02
   2.3876899e-01   5.7151733e-01
   1.0975164e+00  -9.9301829e-01
   2.0150412e-01   4.7563574e-01
   6.7486470e-01  -5.0210452e-01
   1.1618919e+00  -2.1306232e-01
   1.5786488e+00  -7.1250985e-01
  -8.8073519e-04   1.4039300e+00
   9.3203456e-01  -8.7949642e-01
   7.0639507e-01  -1.2159183e+00
   6.8431576e-01  -1.0520889e+00
  -1.0686223e+00  -1.1911538e-01
  -1.9051156e+00   3.3301677e-02
  -1.8490062e+00  -5.5681658e-01
  -9.1583636e-01  -2.6937624e-01
  -2.0509736e-01  -1.7011507e+00
  -1.3972086e+00   1.3232610e+00
  -6.8295231e-01   4.5282171e-01
   2.0941176e+00  -7.8905336e-01
   2.1100473e+00  -7.5036212e-01
  -1.0825177e+00   1.9493360e-01
  -4.4820007e-01   1.4991806e-01
  -2.7770573e-01  -1.2435885e-01
  -6.1746868e-01   7.1137889e-01
  -8.1296897e-01   3.3731363e-01
  -9.8625603e-01   5.2933257e-01
  -1.3661606e+00   1.2095434e-01
  -7.8370408e-01  -7.3576542e-01
  -1.9493423e-01  -4.2124469e-01
  -5.9530054e-01  -8.9831924e-01
  -5.4182429e-01  -1.9268931e+00
  -1.1428188e-01  -1.6014387e+00
  -5.4856313e-01  -1.5189579e+00
   2.1770986e+00  -1.2268282e+00
   2.4699750e+00  -1.1046826e+00
  -7.5418779e-02  -8.7094209e-01
   3.8000973e-01  -1.8401760e+00
   1.4433900e+00  -1.0149806e-01
   5.5924827e-02  -7.7365818e-01
   6.5275732e-01  -7.5360448e-02
  -1.3809345e+00  -9.8335003e-01
  -8.3653140e-01   7.7403949e-01
   1.3983011e+00  -3.4974571e-01
   1.5438910e+00  -4.6264587e-01
   1.2790788e+00  -1.0099421e-01
   9.0906851e-01   4.3462900e-01
  -1.1957310e-01  -1.1557257e+00
  -7.3911171e-01  -1.2413641e+00
  -1.1956610e+00  -2.8406713e-01
  -1.0812598e+00   2.2693664e-01
  -1.0478074e+00   7.1112004e-01
  -9.2258150e-01  -1.1043459e+00
  -1.0639189e+00   8.3210462e-01
   1.1172667e+00  -5.0844491e-01
   9.4459637e-01  -1.0333730e+00
   5.2620398e-01  -7.2816134e-01
   1.6215718e-02  -1.2261915e+00
  -9.9666549e-01  -4.5779411e-01
  -9.0096449e-01  -5.4013227e-01
  -1.8139594e-01  -2.5904947e-01
  -2.4765904e-01  -2.3170790e-01
  -1.4133829e-01   2.0004252e-01
   6.9792606e-02   6.3036964e-01
   7.5030918e-01  -5.6104688e-01
   7.5481562e-01   5.3816966e-01
  -8.0832951e-01  -4.6644339e-01
  -1.8497641e-01  -8.4934381e-01
  -1.3829155e-01  -2.1643178e-01
  -5.2424079e-01   6.9444238e-01
   7.3125508e-02   1.7643875e-01
  -6.6304151e-02  -2.6616881e-01
   1.0496469e-01  -3.0057201e-01
   2.8583198e-01  -4.5820976e-01
   5.2434900e-01  -5.7761411e-01
  -2.1507974e-01   3.0658494e-01
   9.7216670e-02  -4.4229305e-01
   3.9706257e-01   5.8729027e-01
   5.7993849e-01  -5.7896148e-01
   4.0944237e-01  -6.1019869e-01
   3.5839671e-01  -6.6011835e-01
   1.3403810e-02  -2.8209007e-01
  -5.1584208e-03  -4.5527501e-01
   2.7443615e-01  -6.9530346e-01
  -3.1457691e-01  -1.6288603e+00
  -3.7421687e-01  -1.3833627e+00
  -6.9505301e-01  -7.4458529e-01
  -9.5773134e-01   3.9598281e-01
  -4.9312450e-01   2.5124480e-01
  -2.8414925e-01  -7.8144924e-01
  -6.5225066e-01  -2.7630759e-01
  -1.5064413e-01  -1.1831146e+00
  -7.7740580e-02  -1.0175667e+00
   1.0123320e-01  -8.2281696e-01
   5.0864850e-01  -1.0725033e+00
   4.4124678e-01  -1.4274433e+00
   3.0249751e-01  -3.0249355e-01
   6.1168258e-01  -1.0333258e+00
   6.8175018e-01  -8.4329400e-01
   1.0697470e+00  -1.8453153e+00
   3.5444135e-01   3.9254752e-01
  -8.2732693e-02   5.1586567e-01
  -1.3891857e-01  -1.1519409e-01
  -3.4946517e-01   4.0085526e-02
   1.6632991e-01  -3.7729728e-01
  -3.3532973e-01  -3.5738869e-01
  -6.0508135e-02   5.9992624e-01
  -1.6614873e-01  -3.5122911e-01
  -3.0937451e-01  -1.5016595e-01
  -8.6019825e-02  -6.6513858e-01
   4.9497610e-01  -1.4091319e+00
   5.3777897e-01  -1.1146809e+00
   2.0273987e-01   1.7018908e-01
  -6.3648139e-01   3.6505124e-01
   2.9543417e-01  -3.2280158e-01
   5.0946486e-01  -2.7792147e-01
  -6.7615479e-01   6.0082138e-01
  -1.2155245e+00   1.3037961e+00
   5.5266046e-01  -3.7926140e-02
   4.4454779e-01  -4.4012658e-01
   3.3075369e-01  -7.2412408e-01
   3.1478527e-01  -3.8480204e-01
  -1.4725443e-01   1.1039448e-01
  -1.7351216e-01   8.2673666e-01
   3.9659917e-01   1.4994192e-01
   5.5093464e-01  -1.4012168e-01
  -1.2125111e-01   9.3559376e-02
  -2.4474421e-01   3.0960867e-01
   4.2217807e-01   5.3264227e-01
  -4.5902437e-01  -4.0099297e-01
   4.3473107e-01  -5.5792766e-02
   1.9111123e-01  -1.3803200e-01
   5.5564759e-01  -1.1311718e-01
  -1.6235935e-01  -6.2387001e-01
  -2.8758115e-02  -8.6944887e-01
  -4.9462125e-01  -1.6040173e+00
  -5.9974443e-01  -3.3583501e-01
  -2.9455238e-01  -7.0463207e-01
  -5.0417761e-01  -1.1814743e+00
  -4.4979439e-01  -1.5810266e+00
   3.0544869e-01   4.2369991e-02
   2.4690114e-01  -7.6152657e-01
   3.4883601e-01  -5.8986207e-01
  -1.0346099e-01  -6.8492454e-01
   1.8361276e-01  -9.5009355e-01
  -1.9039331e+00  -4.5486690e-01
  -1.6136458e+00  -2.9365845e-01
  -1.8053923e+00  -4.2462052e-01
  -1.3775739e+00  -4.7283586e-01
   3.2715347e-01  -7.0974615e-01
   5.8396509e-01  -8.8373978e-01
   8.0008473e-01  -3.3017410e-01
   1.3808839e+00   8.4651102e-01
   1.6552344e+00   1.0725066e+00
   8.1188743e-01  -1.5706266e-01
  -2.3806990e-01  -1.1788544e+00
  -3.3533166e-01  -1.2533080e+00
   2.6741304e-01  -1.1329668e+00
  -5.8978995e-02  -1.3244584e+00
  -1.6010476e+00  -6.4242077e-01
   9.0198791e-01  -4.3823710e-01
   9.4544293e-01  -8.8391807e-01
   1.2599203e+00  -2.4169844e-01
  -4.2412556e-01  -4.4139750e-01
  -2.6345040e-01   3.4191384e-01
   3.0957523e-01   8.4667828e-01
  -1.1323831e+00  -8.0144744e-02
   4.4776997e-01  -8.9272691e-01
   7.6629493e-02  -3.4413608e-01
   3.4669115e-01  -2.3690036e-01
  -5.8726048e-01  -1.1127788e+00
  -6.3155964e-01  -1.3442160e+00
   2.2075374e-01  -1.0029118e+00
   4.0886556e-01  -8.8227697e-01
   9.1722088e-01  -1.0163827e+00
   3.1127317e-01  -1.2622743e+00
   4.3889260e-01   1.1072948e+00
   6.0499760e-01  -2.2825917e-01
   6.7839400e-01  -6.0903327e-01
   2.0067611e-01  -1.4752650e+00
   6.4214726e-01  -2.9997409e-01
   1.3969145e-01  -1.3146008e-01
  -7.5208819e-01  -1.2550827e+00
  -8.3203736e-01  -1.4437146e+00
  -6.7344065e-01  -1.4137442e+00
  -4.4400348e-01  -1.2056537e+00
  -2.7094197e-01  -4.8624360e-01
   3.7585133e-01  -4.0878584e-01
   2.5612348e-01  -2.9396991e-01
   3.1188748e-02  -4.7627877e-01
  -2.5536790e-02  -5.6572914e-01
  -3.6991413e-01  -8.6483281e-01
   3.6986159e-01  -7.1161865e-01
  -5.1391028e-01   3.3895396e-01
   6.1298220e-01  -4.4310479e-01
   1.0120033e+00  -3.7643235e-01
   3.8478728e-02  -2.6421589e-01
  -3.7634859e-01  -9.5264655e-01
  -1.1430669e+00  -7.6181042e-01
   2.2553156e-01  -1.2742616e+00
  -1.0013317e+00  -4.6584804e-01
   5.3972554e-01  -5.1488532e-01
   8.5868292e-01  -4.8677022e-01
   7.2708929e-01  -6.3695990e-01
   6.5165260e-01  -1.8385965e-01
   6.6727884e-01  -9.7486348e-01
  -4.2688634e-01  -6.2514994e-01
  -1.7308004e-01  -6.6387646e-01
   1.7083336e-01  -5.4852068e-01
   2.3478605e-01   2.1098446e-01
   1.2653301e-01   2.9318374e-01
  -4.1994862e-01  -3.4629728e-01
  -3.8284149e-01  -3.5400253e-01
   5.3306550e-01  -5.3568291e-01
   7.2718386e-02  -7.4762727e-01
  -3.0425047e-01  -6.9220689e-01
  -5.0779257e-01  -9.0976542e-01
  -5.2778031e-01  -9.8176360e-01
  -3.7548338e-01  -8.8137716e-01
  -4.4122226e-01  -3.9426801e-01
  -2.1791142e-01   7.9234627e-01
  -4.1385108e-01   8.0191218e-01
   3.8966691e-02   2.5175576e-01
   3.4551589e-01  -4.7913835e-01
   1.1994495e+00  -2.0949459e+00
   7.3808906e-01  -1.3786923e+00
   1.2898028e+00  -2.4251899e+00
   9.1006770e-01  -2.3039432e+00
   7.3992629e-01  -1.7332019e+00
   1.0216234e+00  -2.1895243e+00
   2.9573888e-01  -1.2787615e+00
  -8.2631017e-01   3.8075511e-01
  -5.2903779e-01   6.0639260e-01
  -2.5744821e-01   1.3119038e+00
   6.9214037e-01  -4.4818586e-01
  -3.7893473e-01  -2.6031116e-01
  -7.7407514e-03  -5.3659466e-01
  -9.7953946e-01  -4.9623346e-01
  -2.7202104e-01  -7.2063924e-01
  -2.3417245e-01  -4.5286049e-01
  -1.9227344e-01   7.9870035e-01
  -9.3803008e-01   3.5977710e-02
  -1.1963486e+00  -2.4707433e-01
  -5.6180633e-01   6.5817231e-02
  -5.1317511e-01   1.7420912e+00
  -2.5743960e-01  -9.5542930e-01
   4.7918850e-01  -3.5193302e-01
  -1.1885123e+00   3.3808886e-02
  -4.4378903e-01  -3.2066689e-01
  -6.1978932e-01   3.2090706e-01
  -3.6557077e-01   2.7563557e-01
   4.1408838e-01  -3.2054857e-01
  -4.8589820e-01   2.7908854e-01
  -6.2010213e-01   3.1269439e-01
  -4.5611965e-01  -6.5647431e-01
   1.3855427e+00  -1.0824529e+00
   8.7944678e-01  -9.6023546e-01
   1.0097579e+00  -9.2676321e-01
   3.6460067e-01  -5.4054692e-01
   9.9464801e-02  -6.1605686e-01
  -1.9486871e-01  -1.0771494e+00
   2.7764738e-01  -4.3436353e-01
  -1.2300477e-01  -2.9217655e-01
   2.6878859e-02  -6.1454290e-01
  -1.0603406e-01  -5.7573055e-01
   6.3474543e-02  -8.8339639e-01
  -3.0898318e-01  -5.9375213e-02
   9.7171624e-01   4.0699211e-01
  -1.8328215e+00   1.7892656e+00
   6.9826414e-01  -4.3271813e-01
   3.9619982e-01   1.3861588e-01
   6.4414707e-01  -8.4803961e-01
   4.0550829e-01  -1.5879730e+00
   4.3659829e-01  -1.0283235e+00
  -3.1524392e-01  -6.7470571e-01
  -2.6815754e-01  -1.0497539e+00
  -6.3372783e-02  -1.1360165e+00
  -1.4435309e-01  -6.8867380e-01
  -4.9946944e-01  -6.3718865e-01
  -2.8121362e-01   3.9476124e-01
   2.2219281e-02  -6.9235615e-01
   5.1293857e-01   5.2162587e-01
   9.0839376e-01  -3.8452173e-01
   1.0992213e+00  -1.0578960e+00
  -8.1019345e-01   1.5059304e-01
   1.1871638e+00  -1.5841213e+00
   1.0124597e+00  -1.5474987e+00
   8.6077305e-03  -7.8536558e-01
   9.9316833e-01  -2.2087141e+00
  -2.8246212e-01   2.7565607e-01
   5.2587786e-01   3.3396625e-01
   7.2365331e-01   2.1646783e-01
  -2.3494104e-02   7.1604926e-01
  -1.4962294e+00   4.9385619e-01
  -1.1637338e+00   6.4867716e-01
  -1.1137213e+00   5.4322640e-01
   3.7195956e-01  -8.2912894e-02
  -3.4056682e-02   1.1438585e-01
  -5.7452202e-01   2.3784926e-01
  -3.0546829e-01   3.8833884e-01
  -1.0611855e+00   7.2544819e-01
  -4.7837726e-01  -5.8735989e-01
  -6.4975463e-01  -7.3750424e-01
  -7.6813999e-01  -1.0074923e+00
  -4.9530452e-01  -6.4043599e-01
  -4.5378924e-01  -4.1978006e-02
   1.2738642e+00   6.3694469e-01
   1.3877902e+00   7.9257741e-01
  -6.5997915e-01  -3.0002200e-01
   6.2896804e-02  -1.5712300e+00
   1.9192042e-01  -9.2454765e-01
   8.6381800e-01  -7.6127647e-01
  -1.3791890e+00   6.5971939e-01
   6.9615971e-01  -8.5160163e-01
   1.0757725e+00  -7.6215295e-01
   8.0051615e-01  -1.1703100e+00
  -7.2038849e-01  -5.3511871e-01
  -6.3174952e-01  -1.1617703e+00
  -5.9444341e-01  -1.2422062e+00
   3.9019869e-01  -1.3064990e+00
  -9.5080892e-01  -5.6923703e-01
   5.8611587e-01  -4.3232188e-01
   8.9635300e-01  -3.8304017e-01
   7.8750805e-01  -5.3216811e-01
   6.5590170e-01  -1.0486454e-01
   7.6075595e-01  -8.9794621e-01
  -3.5444999e-01  -6.3519255e-01
  -9.4268364e-02  -6.6756208e-01
   2.2985621e-01  -4.9113905e-01
   1.9047207e-01   2.1968644e-01
   8.0900183e-02   3.1497115e-01
  -3.7411322e-01  -3.3689806e-01
  -3.3398473e-01  -3.3192807e-01
   5.9675089e-01  -4.0616309e-01
   2.7956816e-01  -7.9763872e-01
  -2.1540558e-01  -6.5453150e-01
  -4.0225774e-01  -9.2919961e-01
  -3.9793954e-01  -9.7808525e-01
  -2.7681290e-01  -8.9493394e-01
  -3.8217676e-01  -3.6084891e-01
  -2.9686407e-01   8.4894458e-01
  -1.8548970e+00  -2.5540113e-01
   6.6612005e-02   2.7447802e-01
   4.1298606e-01  -3.4005003e-01
   1.4751451e-01  -4.7968281e-01
   5.3108571e-02  -1.2022605e+00
  -8.4883129e-02  -2.8152974e-02
  -4.1236948e-02  -6.7132711e-02
   1.2124384e-01  -4.6617532e-01
  -2.1468150e-01  -1.3567245e+00
  -2.7897208e-01  -9.4035841e-01
  -6.8377876e-01  -3.9740232e-01
  -1.2039934e+00   3.2913346e-01
  -5.7888007e-01   6.1171370e-01
  -2.9811832e-01  -3.1009697e-01
  -8.0036676e-01  -3.6998520e-01
  -1.0737337e-01  -8.0109833e-01
   1.2164437e-01  -2.0113749e+00
  -3.6120006e-01  -1.4934031e+00
  -3.6403530e-01  -1.5287041e+00
   5.5523098e-02  -5.9571447e-01
   6.0957546e-01  -5.2409868e-01
   5.9158439e-01  -7.6572127e-01
   3.9695869e-01   3.7067179e-01
   8.1711459e-01  -1.7955640e-01
   7.9623414e-01  -1.0652674e-01
   1.3070180e+00  -1.0513219e+00
   8.8928267e-01   5.2573458e-01
  -2.2638682e-01  -7.6070421e-01
  -4.9583208e-01  -4.5379199e-01
  -1.5531418e+00  -1.3872461e-01
  -1.5445881e+00  -5.6944864e-01
  -1.0140490e+00  -7.6838116e-01
  -7.5468048e-01  -5.6833011e-01
   6.4469152e-01  -2.0457636e-02
   8.9752814e-01   1.9340622e+00
   8.5215263e-01   8.1906585e-01
   1.8407978e-01   2.9259966e-02
   1.6521640e-02  -2.3168778e+00
  -1.9070738e-01  -2.1121825e+00
  -4.1139250e-01  -1.8274447e+00
   2.0409234e-01  -1.0639825e+00
   1.4797052e-01  -1.1171968e+00
   5.4991150e-01  -7.4236014e-01
   4.7059981e-01  -2.4569127e-01
   2.7220820e-01   8.4209218e-01
  -1.0060243e-01   2.6557195e-01
   6.3998476e-01   1.4391244e+00
   6.0034116e-02   2.5759385e+00
  -7.8050552e-01  -1.8544155e+00
   1.2428285e+00  -9.0178086e-02
   7.4025908e-01   1.4807000e-01
  -3.4620921e-01  -9.0712207e-01
   7.8229073e-01  -6.0099637e-01
   2.3239325e-01  -6.1913436e-01
   4.7730533e-01  -8.4933458e-01
   9.3219931e-01  -6.2526111e-01
   6.5412552e-01  -5.7008262e-01
  -2.9896264e-01  -4.1776425e-01
   6.6629915e-02  -4.6260731e-01
   4.1390838e-01   5.6561243e-02
   7.0880388e-01  -1.3909090e+00
  -7.5775789e-01  -8.8236252e-01
  -1.8209989e-01  -2.1519955e-01
  -2.6668984e-02  -3.6054483e-02
  -3.0286669e-01  -1.3511545e+00
  -2.8333816e-01  -6.5389193e-01
   3.0840598e-02  -1.1818054e+00
  -3.8548305e-01  -1.3760212e+00
  -4.4060119e-01  -3.1728758e-01
  -8.8351438e-01   1.1600235e-01
  -6.3832134e-01   1.7209405e-01
  -8.1852894e-02  -1.5842550e-01
  -4.1107969e-01  -1.8947850e-01
  -1.2414753e-01  -3.1676364e-01
  -4.0852693e-01  -8.0615571e-01
  -4.2521515e-01  -5.4913475e-01
   5.8737185e-01  -3.8101319e-01
   7.0062839e-01  -1.3300152e-01
   1.2791470e+00  -2.2483630e-01
   8.2061821e-01  -6.3187194e-01
   9.8727126e-01  -2.6852736e-01
   1.3931002e-01   2.8509068e-02
   5.2844358e-01  -5.0783465e-01
   7.1429442e-01  -1.9233649e-01
   3.5181645e-01   2.1761603e-01
  -8.6267452e-01  -6.4236474e-01
  -2.4552202e-01   2.2388032e-02
  -1.3174073e-01   1.0606903e-01
  -3.7616729e-01  -1.0363251e+00
  -5.2724305e-01  -7.0137494e-01
  -8.3814068e-02  -9.6859631e-01
  -3.9701232e-01  -9.4486218e-01
  -5.7628965e-01  -1.9054390e-01
  -1.1168421e+00   5.1686605e-02
  -1.0322098e-01  -4.5211288e-01
  -1.6020808e-02   3.6097227e-01
  -7.1446409e-01  -4.2140724e-01
  -4.1258620e-01  -1.2485795e+00
   6.0552821e-02  -1.5036115e+00
  -2.8922310e-01  -2.8950949e-01
   3.4537343e-02  -1.0161554e+00
  -3.3560019e-02  -6.6138752e-01
  -6.5742050e-02  -6.0458153e-02
  -1.5652205e-01  -7.1359211e-01
   7.1464069e-01  -3.1605318e-01
   5.0051885e-01  -1.2610512e+00
  -4.0216632e-01  -3.9292670e-01
   4.9550042e-02  -4.1219502e-01
  -4.9774904e-01   2.0536891e-01
  -5.1805748e-01   2.2790471e-01
  -7.8517634e-01   3.1187231e-01
  -6.7337438e-01  -4.3728844e-02
  -9.1176797e-01  -3.1836585e-01
  -1.9754340e-01   1.8534647e-02
   2.6844363e-01  -4.7613173e-01
   4.8624466e-02  -1.5149721e-01
   2.8110697e-01  -1.0024991e+00
   3.5810892e-01  -1.6561024e+00
  -7.3569184e-01   5.2872913e-01
  -1.3463022e+00  -2.6025280e-01
   1.1663250e+00  -2.1107333e+00
  -4.4473174e-02   3.9954502e-01
   1.0759998e+00  -2.0602341e+00
   1.7574914e-01   7.1386572e-01
   4.6351792e-01   1.1478079e+00
   7.5221922e-01   3.6510935e-01
   8.9416477e-01  -1.7892627e+00
   2.2420784e-01   4.6530720e-01
   1.6681760e-03   7.6287609e-01
  -6.6406866e-01  -7.6211239e-01
   1.3758955e-01  -8.8428019e-01
  -4.8768056e-03  -5.5096233e-01
  -9.9117874e-02  -8.4220820e-01
   1.6160486e-01  -6.0297850e-01
   7.2481167e-02  -8.0628475e-01
   1.3534943e-01   1.1009754e+00
   6.0967648e-02   3.8101696e-01
  -8.0858521e-02  -3.3839165e-01
  -1.4252666e-01  -1.5654605e-01
  -1.6612279e-01   1.8461265e-01
   5.8957866e-01   1.9486464e-01
  -2.6835970e-01  -7.0175816e-01
  -1.8135755e-04  -4.1648804e-01
   7.9116166e-01  -5.0490072e-01
  -1.9370312e-01   3.2506959e-01
   5.4423127e-02   7.3169996e-01
  -5.5091009e-01   1.3870586e+00
  -1.5250763e-01   1.5158155e-02
  -1.0878067e-01   1.4397022e-02
  -5.9975093e-01  -6.1439986e-01
  -6.5853065e-01  -1.2866222e+00
   6.2617335e-01  -1.6592768e+00
  -1.8687158e-01  -1.7884004e+00
   4.8189766e-01  -2.0020876e+00
   1.0749641e+00  -2.0657499e+00
  -4.0543557e-01  -1.1348061e+00
  -4.7069621e-01  -1.1087580e+00
   5.6710763e-01  -2.4395613e+00
   2.1143372e-01  -6.4136133e-01
  -2.8418419e-01  -9.0883444e-01
   7.0775140e-01  -6.7726371e-01
   5.6394627e-01  -5.3177569e-01
   1.0862935e+00  -4.0569132e-01
   9.8422451e-01   4.3220972e-02
  -5.0124813e-01   3.7405247e-01
   9.6322472e-02  -8.5476127e-02
   3.0189465e-01  -2.8412302e-01
  -1.1586605e-01  -6.9351843e-01
  -1.4833646e-01  -5.5015421e-01
  -2.6613366e-01  -1.1653512e+00
   6.1255596e-02  -1.2720465e+00
   1.8652010e-02  -1.2455747e+00
  -1.0870515e-01  -1.3979291e+00
   5.2305079e-01  -9.3386668e-01
  -6.8196541e-01  -9.2992496e-02
  -7.2372858e-01  -4.6480042e-01
  -6.5175241e-01  -6.5760718e-01
  -8.0417708e-01  -3.2105911e-01
  -2.6872784e-01   2.2636443e-01
   3.9994581e-03  -1.3276122e+00
  -1.3729901e-01  -6.8187512e-01
  -2.9368692e-01  -1.5297884e+00
  -5.4920411e-01  -1.6690082e+00
  -7.0944707e-01  -1.8195469e+00
  -7.2813730e-01  -1.6641044e+00
  -7.5001692e-01  -1.3445477e+00
  -6.5658252e-01  -1.1433273e+00
  -5.6565820e-01  -1.9379723e+00
  -8.2234466e-01  -1.4796809e+00
  -2.2518304e-02   5.0295305e-01
   2.5202917e-01  -1.6434731e-02
   4.9894530e-01   2.2510575e+00
   1.2919472e+00   1.2231016e+00
  -1.1980904e-01   3.8885131e-01
   6.5986701e-02   1.9868738e-01
   6.0601442e-01  -1.8503417e-01
   4.8061010e-01   2.3696713e-01
   7.2296778e-01   6.1465035e-02
   7.5963204e-01  -9.8609570e-02
   5.7303816e-01   2.2046647e-02
   9.9533747e-02  -3.0757142e-02
  -5.1203264e-01  -4.4988304e-01
  -4.5652859e-01   1.7268024e-01
  -4.9687416e-01   2.2262465e-02
  -5.1166898e-01   4.5008254e-01
  -3.2608479e-01  -4.3675533e-01
  -7.5041864e-01   9.0161157e-02
  -1.0640681e+00   3.6948135e-01
  -7.9464711e-01   9.2992097e-01
  -3.7785097e-01   6.6562534e-01
   4.0362107e-01   5.0076492e-01
   5.7584757e-01  -1.2300955e+00
   9.9157818e-01  -1.4263733e+00
  -1.0721666e+00  -1.4055092e+00
  -7.3266979e-01  -2.0147343e+00
  -5.9483633e-01  -2.6932179e+00
  -3.8020906e-01  -3.1066942e+00
   1.1736970e+00  -2.0061093e+00
   1.4184581e+00  -1.4800402e-01
   1.1488850e+00  -1.4086460e+00
   1.1369830e+00  -1.7443855e+00
   1.2209859e+00  -1.5443881e+00
   6.3330738e-02  -1.1348829e+00
   1.2435701e-01  -1.2861317e+00
   1.2563867e-01  -1.2455496e+00
  -5.0614354e-01  -1.5290359e+00
   2.9708634e-01  -2.8527078e-01
   5.0186727e-01  -5.1148063e-01
   1.8312438e-01   3.2966267e-01
  -7.7159318e-02  -4.6496104e-01
  -2.8282052e-01   6.1957163e-01
   1.9213902e-01  -4.2842867e-01
   2.5933838e-01  -8.8347805e-01
  -1.4591078e-02  -9.6899277e-01
   8.7439266e-02  -1.3797057e+00
   2.4724346e-02  -1.0129191e+00
  -7.7657133e-01  -3.3150724e-01
   4.2852578e-02  -5.2602948e-01
  -1.6245146e-01  -6.2659178e-02
   3.0267503e-01  -7.6582179e-01
   3.4513530e-01  -1.0320431e+00
  -2.8188576e-01  -4.8724029e-01
  -3.1175021e-01  -1.2363452e+00
  -1.1746273e-01  -4.4394355e-01
  -1.3128302e-02   4.7355685e-01
  -6.2014840e-01  -8.9401976e-01
   6.1440431e-01   5.0640403e-01
  -4.4083432e-01  -3.1690018e-01
  -5.7253339e-01  -1.6319447e+00
  -3.2596854e-01  -1.4191588e+00
  -4.5335609e-01  -1.6905812e+00
   2.9521864e-01   2.3149693e-01
   4.6942013e-01   1.5280505e-01
  -2.5191156e-01  -3.2802568e-01
  -1.7037342e-01   3.5437768e-01
  -2.3070700e-01  -1.4907662e-01
  -1.9598560e-01  -8.2734135e-01
  -4.3468850e-01  -8.8860735e-01
   1.2344892e-01  -8.5085379e-01
   2.9874695e-01  -5.2034275e-01
   2.1575102e-01  -6.5938142e-01
   6.8947458e-01   5.8871164e-01
   2.4177884e-01   9.3538601e-01
   2.3400829e-01  -8.2797963e-02
   5.0851107e-01   4.1928004e-01
  -2.9859420e-01  -8.4142900e-01
   2.5834058e-02  -1.4289711e+00
   3.7141208e-01  -1.2632409e+00
   4.6196240e-01  -1.2676881e+00
   3.6240383e-01  -1.3468667e-01
   7.1912859e-01   3.4434463e-01
   2.8675567e-01   1.5782645e+00
  -3.8918119e-01  -1.7831235e-01
  -1.3387992e-01  -9.5549459e-04
   2.7566314e-02   3.3247937e-01
  -2.4104280e-01  -3.2735816e-01
  -1.9497768e-01  -1.4132824e+00
   7.0910357e-03  -1.1481708e+00
   6.7432150e-02   3.9426212e-02
   2.2484144e-01  -1.7177633e+00
  -2.1818007e-02  -1.6024107e+00
  -1.4995567e-01  -2.0919069e+00
  -9.5061278e-02  -1.2031987e+00
   4.3841097e-01  -1.9667405e-01
  -1.6084464e-02   2.1536077e-01
  -4.6702796e-01  -5.2401080e-01
  -9.8521538e-01  -3.7969502e-01
  -7.0092707e-01  -1.0777610e+00
  -4.4274577e-02  -1.7273945e+00
  -2.4500429e-02  -1.4791367e-01
  -2.8602158e-02  -6.0795415e-01
  -6.5118749e-02  -4.6528034e-02
   7.2347562e-01  -6.1657247e-03
  -6.4496692e-01  -7.7599662e-01
   2.8847108e-01  -5.6707429e-01
  -1.8674008e-02   2.4374870e-01
  -1.8317684e-01   8.3956016e-01
  -3.4575198e-01  -5.4198191e-01
   3.3470944e-01   6.7180428e-01
  -8.5852964e-01  -9.0987725e-01
  -8.4951551e-02  -5.2684111e-01
  -2.7989993e-01  -2.1714199e-01
  -2.3816941e-02  -2.0683121e-01
   5.5899097e-01  -7.2819266e-01
   9.5797436e-01  -6.5672323e-01
   6.8377437e-01  -1.4386888e+00
   1.0737382e+00  -7.4208784e-01
   4.1088929e-01  -7.1187473e-01
   2.1624580e-01  -9.2122777e-01
  -1.2573500e+00  -1.0520834e+00
  -6.8772838e-01  -1.0334966e+00
  -4.1943097e-01  -3.3218827e-01
   3.7899135e-02   2.9200838e-01
   6.4944277e-01   5.2697644e-01
  -6.1805736e-01  -2.4326805e-01
  -1.0023334e+00  -4.9189979e-01
  -1.1312400e+00  -4.6734754e-01
  -1.3647760e+00  -2.0248751e-01
  -4.4898324e-01   2.3721994e-01
   1.3560669e+00   4.2378261e-01
   1.0559673e+00   3.8408193e-01
  -1.9528181e+00   7.0765313e-01
  -5.6060984e-01  -1.9619580e-01
  -1.3106744e+00   2.4605463e-03
  -2.6922446e-01  -1.7644701e-01
   8.3748794e-01   3.9895472e-01
   8.8802682e-01  -7.9080859e-01
   7.1789286e-01  -4.9129491e-01
   4.6793521e-01  -7.6552789e-01
   5.3187930e-01  -2.2499839e-01
   8.4711365e-01  -7.3250102e-01
   4.2229011e-01  -2.9242144e+00
   5.4402730e-01  -2.0164977e+00
   3.3042183e-01  -2.0543971e+00
   4.8571169e-01  -2.2611947e+00
  -9.4015065e-02  -2.5341816e+00
  -8.5146913e-01  -3.9139686e-02
  -6.5031918e-01   4.6579386e-01
  -9.8428919e-01  -6.2336032e-01
  -6.6467982e-01  -3.7965441e-01
  -2.2059007e-01  -5.1304990e-01
  -6.4140667e-01  -7.9587872e-01
   1.6119152e-01   3.7954490e-01
   2.8319408e-01   2.1634716e-01
   1.0108825e+00  -1.3388576e+00
   2.5327261e-01  -8.3697604e-01
  -8.3557345e-02   1.0762878e+00
   2.9020822e-01  -1.7508289e+00
  -9.1517636e-01   7.1252457e-01
  -4.6261034e-01   3.2487494e-01
  -1.8075547e-01   3.0186553e-01
  -2.1349204e-01  -2.3756911e+00
  -3.5855522e-02  -2.1203822e+00
   6.6242099e-01  -2.3093723e+00
  -1.6299679e-01   7.0147728e-01
   1.0066648e+00  -1.9740301e+00
   1.3558765e+00  -1.4937937e+00
   1.0434868e+00  -9.4019937e-01
   2.1149210e-01  -4.2072152e-02
   3.1226945e-02  -7.3409707e-01
  -1.9148239e-01   6.9526244e-01
   2.7631826e-01   2.7959908e-01
  -6.1540505e-01   4.8526075e-01
  -4.7437256e-01   9.4666793e-01
  -5.0208720e-01   1.1118925e+00
   9.2439276e-02  -1.0200594e+00
   7.5272211e-01  -6.1569298e-01
  -3.6667756e-01  -6.5466043e-01
  -6.4075853e-01  -2.2932214e-01
  -4.3664329e-01  -1.9725414e+00
  -8.1852356e-01  -7.1583380e-01
  -4.9251730e-01  -9.0444374e-01
   9.2453802e-01   2.8798122e-01
   1.2500122e-01  -1.5966643e+00
   7.7536341e-01  -1.3682536e-01
   5.7041110e-01  -1.5633865e+00
  -5.1167906e-01  -3.5534298e-01
   1.1343040e+00  -6.6277860e-01
   9.5585637e-01  -1.1915334e+00
  -8.6735963e-01  -2.7775700e-01
   6.7833335e-02  -1.1159394e+00
  -4.4064708e-01  -9.3146152e-01
  -4.8467635e-01  -5.9113428e-01
  -1.7176642e-01   2.7240316e-02
   1.6803484e-01   1.6750554e-01
   3.0910502e-01   3.6716751e-01
  -3.9926243e-01  -3.8533844e-01
  -1.0629831e-02  -3.5704052e-01
  -1.3819429e-02   3.5274597e-01
  -9.3460322e-02   3.7066512e-01
  -1.6900082e-01  -7.3932731e-01
  -4.1459681e-01  -3.3746547e-01
  -3.0732932e-01  -1.0265537e+00
  -3.7931326e-01  -5.2140724e-01
   4.9045106e-01  -9.9751486e-01
   1.2701458e-01  -6.8963587e-01
   1.8962627e-02  -1.0011600e+00
  -4.4778049e-02  -9.0358401e-01
   7.2263697e-01  -5.2024292e-01
   1.6689186e-01  -1.0043907e+00
  -3.5334012e-01  -6.3898653e-01
   3.0342045e-01  -9.5478042e-01
   9.7610283e-01  -8.9652414e-01
   3.0685465e-01  -2.1318925e+00
   7.4852146e-01  -2.0086700e+00
  -4.8307255e-01  -9.9605373e-01
  -4.8919080e-01  -6.5883954e-01
  -4.9895409e-01  -5.9857058e-01
  -4.4903409e-01   5.4991537e-01
   1.2161151e+00  -1.6575832e+00
  -9.4463750e-01  -9.3214979e-02
  -9.1369753e-01   4.4887500e-01
   5.0297780e-01  -4.3354588e-01
   2.5401906e-01  -8.2752470e-01
   4.4536475e-01   1.6263483e-01
   9.9883114e-02  -2.9185864e-02
  -2.9693839e-01  -8.8654241e-02
  -7.6990574e-03   2.4982609e-01
  -3.1930668e-01  -1.0419489e+00
  -1.5039006e-01  -1.3320515e+00
  -1.7255943e-02  -1.2250879e+00
  -4.3733044e-02  -1.6188394e+00
  -2.1932250e-01  -9.5244542e-01
   2.4782257e-01  -1.4140912e+00
   3.2332169e-01  -6.3625198e-01
   1.6349030e-01  -1.2930062e+00
   1.3777005e-01  -1.1400376e+00
   3.8709165e-01  -4.9736127e-01
  -1.6554901e-01  -3.6283716e-01
   8.5383477e-01   3.8810262e-01
  -1.0678340e+00  -1.2229213e-01
  -1.9686594e-01   4.2014636e-01
   4.2166643e-01  -6.1894021e-01
   4.8335913e-01  -2.3286237e-01
   1.1809550e+00  -1.4775045e+00
  -5.7158935e-01  -5.7563835e-01
   6.2322025e-01   5.3294168e-01
   5.6896900e-02   4.3524484e-01
  -1.0442729e+00  -5.5272002e-01
  -5.2703195e-01  -1.8027380e-01
  -5.7030325e-01   7.9945475e-01
   3.8547948e-01   6.8066713e-01
   3.2371636e-01  -2.6290101e-02
   4.1777727e-01   4.1025950e-01
   1.4830586e-01   4.6791749e-01
  -1.0566503e-01   2.4488105e-01
  -5.9534153e-01  -8.2299170e-01
   1.3696228e+00  -1.7329362e+00
  -1.5811760e-01   3.0879889e-01
  -8.7503630e-01  -2.3614998e-01
  -3.8722748e-01  -9.9264928e-02
   2.0336284e-01  -7.0100594e-01
  -1.6794038e-02  -1.6662502e+00
  -4.5133388e-01  -1.7516597e+00
  -8.6108299e-01  -1.3873546e+00
  -1.2473517e+00  -1.0865458e+00
  -1.5691587e+00  -9.6731444e-01
  -2.2173645e+00  -8.5258462e-01
   1.2323355e+00   1.4335121e-01
   1.3246025e+00   1.0407824e-01
   1.0878062e+00   6.8715422e-01
   1.5988149e+00   9.3773399e-01
   9.8118612e-01   1.2796859e-01
   7.1894857e-01   1.2509939e-01
  -1.5111109e+00   2.3828747e-01
  -2.8047669e-01  -1.0266206e+00
  -3.3880059e-01  -6.7653196e-01
  -4.5413995e-01  -1.1641998e+00
   8.7160994e-01  -1.4154164e+00
   8.9512540e-01  -1.2475476e+00
   5.3796048e-01  -1.2918038e+00
   4.4570370e-01  -7.6390950e-01
   1.1716411e-01  -3.0997847e-01
  -8.3718904e-03   2.0222035e-01
   1.6460629e-01  -1.0604603e-01
  -2.7500260e-01   2.1205162e-01
  -9.4823817e-01   7.9213400e-01
  -6.9880188e-01   5.2554446e-01
  -4.4499206e-02   8.9845802e-01
  -6.2090226e-01   7.5478022e-01
  -2.9047331e-01   1.4268260e-01
   1.1303371e-01   2.2053554e-01
  -1.0710579e-01   1.2766911e-01
   6.8389833e-01   1.1397872e-02
   8.0935258e-02  -7.3189499e-01
  -4.4320572e-01  -7.3717595e-01
  -7.1361195e-01  -4.3601778e-01
   3.9602649e-02  -1.0036732e+00
  -4.1617793e-01  -1.5333277e+00
  -2.5778734e-01  -1.2728940e+00
  -2.7568230e-01  -1.0321787e+00
   3.8411868e-01   7.3587009e-01
  -8.5470041e-02  -9.4110619e-01
   7.7038582e-01   4.3336864e-02
   1.1087317e+00  -3.2300695e-01
   1.7065344e-01  -1.0283940e+00
   2.0653984e-02   6.2619241e-01
   4.7902610e-01  -2.1128398e-01
  -3.6918047e-01  -9.7548796e-01
   4.7185848e-01  -1.0980058e+00
  -6.4607102e-01  -1.0167646e+00
   5.5327287e-01  -1.5571858e+00
  -3.6229588e-02  -6.8797905e-02
  -3.2845394e-02  -5.1267526e-01
  -7.3306662e-02   4.6861611e-02
   7.0201586e-01   8.7537557e-02
  -9.4562520e-01  -1.0366429e+00
   2.0037878e-01  -4.5534014e-01
  -1.0476642e-01   3.2655403e-01
  -2.2975376e-01   9.5211159e-01
  -3.4398694e-01  -4.4974868e-01
   3.2175596e-01   7.6654893e-01
  -8.6313171e-01  -8.2753756e-01
  -9.0380770e-02  -7.7552357e-01
  -2.8928462e-01  -1.3294051e-01
  -3.0570410e-02  -1.1163507e-01
   5.5269507e-01  -6.3898624e-01
   9.2369375e-01  -5.6674656e-01
   6.8143532e-01  -1.3502092e+00
   1.0836657e+00  -7.1967690e-01
   4.0747876e-01  -6.1318432e-01
   2.1289721e-01  -8.2804610e-01
  -1.2632613e+00  -9.7986218e-01
  -6.9007553e-01  -9.4489102e-01
   3.7601369e-01  -3.7964801e-01
  -4.3458559e-01  -1.7080194e+00
   7.6792378e-01  -3.6259367e-01
   4.4888785e-01   2.0854979e-01
   1.7142583e-01   5.5982550e-01
  -3.6389465e-01  -1.1472075e-01
  -6.9689131e-01  -9.1740371e-01
  -3.9907916e-01  -1.4712568e+00
   1.5398362e-02   3.2982989e-02
  -4.9510137e-01  -1.5504522e+00
  -1.8850891e-01  -1.8879828e+00
   5.6806184e-01  -2.3125012e+00
   5.2362108e-01  -2.0613569e+00
   6.0491224e-01  -1.4275657e+00
   9.5998746e-01  -1.6973394e+00
  -6.4129533e-01  -7.1896276e-01
   3.3230559e-01  -1.1983645e+00
  -7.5167705e-01   1.3627092e-01
  -7.9750435e-01  -7.1668322e-01
  -4.7673396e-01  -3.1784350e-01
  -8.4033020e-01  -2.5213657e-01
  -5.1560740e-01   1.0388214e-01
  -4.6386187e-01  -4.7395762e-02
  -3.2653343e-01  -3.1533373e-01
  -4.3068985e-01  -1.1615760e+00
  -3.7573811e-02   6.2416063e-01
  -3.1378263e-01   1.1082578e+00
  -5.4262198e-01  -6.9088636e-01
  -4.6506232e-02  -1.3286836e+00
  -2.4080316e-02  -8.2327812e-01
   1.4382792e+00  -7.6638197e-02
  -6.2680209e-01  -1.3501419e+00
  -4.8746218e-01  -1.6411017e+00
   5.7156134e-01  -2.0416575e+00
  -8.0215365e-02  -1.6605504e+00
   3.2525806e-01  -2.1259724e+00
  -9.5938638e-02  -1.9785261e+00
   1.1583419e+00  -8.6120754e-01
  -4.5318920e-02  -1.3611556e+00
   3.4984889e-01  -1.5205559e+00
   6.6020216e-01  -3.8951458e-01
   8.5056728e-01  -6.1780420e-01
  -3.6728652e-01  -2.1177969e+00
  -6.4530930e-01  -2.4791934e+00
  -9.9342243e-02  -2.1540316e+00
  -1.8132494e-01  -8.0249957e-01
   3.3411871e-01  -3.4818148e-01
   5.4919353e-01  -5.6260474e-01
   2.7072612e-01   1.8124436e-01
   2.0954263e-01  -1.0699800e-01
  -2.7316565e-01   3.8078433e-01
   4.5562224e-01  -1.5717420e-01
   7.6654282e-02  -9.6249697e-01
   9.7668355e-02  -6.9764173e-01
  -2.0050771e-01  -1.4964219e+00
  -4.5101798e-01  -6.5124393e-01
  -3.2148343e-01   3.2124122e-01
   2.2363190e-01  -3.1042650e-01
   2.8865423e-01   4.0149632e-01
  -2.2027009e-01  -1.3073984e+00
  -2.1477879e-01  -1.6281905e+00
   1.3701200e-01  -1.0219072e+00
  -6.3856383e-02  -6.7319195e-01
   2.6884662e-01   3.7049933e-02
  -2.8393400e-01  -1.2442870e-01
   1.0697535e-01  -2.2591521e-01
   3.0363106e-01  -2.5375061e-01
  -1.2638000e-01  -1.4215261e+00
   4.7097846e-01  -1.4621813e+00
  -1.2133059e-01  -1.0119777e+00
   3.8890364e-02   3.1808386e-01
  -1.7111408e-01   3.8784746e-01
   9.1333612e-01  -1.4611838e+00
  -5.3903713e-01   4.8613832e-02
  -4.6515563e-01  -8.5871602e-02
  -2.1904571e-01  -4.3595604e-01
   2.5787170e-01  -1.6838276e+00
   1.0133579e+00  -2.0218894e+00
   1.4443294e+00  -2.1453654e+00
   3.4664474e-01  -1.0604705e+00
   1.3998606e-01  -4.7978499e-02
  -8.6113462e-01   2.8719614e-01
  -6.2522265e-01  -2.7400821e-01
  -4.3021008e-01  -4.0235443e-02
  -5.0771630e-01  -6.0929938e-01
  -5.5904800e-01  -7.1981175e-01
   8.0837672e-01  -5.9689523e-01
  -8.0570000e-01  -2.2781864e-01
  -1.1618462e+00  -2.5753262e-01
  -7.6793042e-02  -1.5044899e-01
  -3.4434469e-02   4.3220386e-01
   8.8643347e-01  -2.4031629e-01
   3.8396352e-01  -1.1924145e-01
   6.2532854e-01   9.1072669e-01
   3.3413797e-02   3.4758312e-01
  -3.9877461e-01  -4.8769127e-01
   2.4071860e-01  -2.7703623e-01
  -7.5092981e-02  -4.3590681e-01
   8.1768415e-01   2.6601734e-01
   1.8533990e-01   3.7160430e-01
   8.2068831e-02  -8.0408530e-01
  -3.2141041e-01  -8.6769360e-01
  -9.4894130e-01   3.9906742e-01
  -3.6323527e-01  -3.5066512e-01
  -4.4386307e-01   7.8808200e-01
  -1.8418056e-01   2.5285091e-01
  -3.7948617e-01  -8.1232250e-01
   1.3279384e-01  -9.4009992e-01
   8.3491962e-01  -9.8973176e-01
   9.3368146e-01  -2.3760922e-01
   5.0929252e-01  -3.0534486e-01
   4.3985645e-01  -7.6247733e-01
   6.8097313e-01  -3.7299584e-01
  -8.0491933e-01  -8.0589140e-01
  -3.3684769e-01   2.2620250e-01
  -3.1959439e-01  -1.0791818e+00
  -9.6638147e-03   4.8450445e-01
  -9.3006122e-01  -2.7053899e-01
   9.8108401e-01  -1.1379085e+00
  -1.7656604e-01   1.1578966e+00
  -5.7756099e-01   2.7841096e-01
  -3.6603198e-01   3.8832838e-01
   9.6939387e-02   1.2840691e+00
   2.1230926e-01  -8.6625670e-01
  -3.5090414e-01   2.9034889e-01
   4.1542045e-01  -1.7989878e+00
  -2.3468995e-01  -6.9842244e-01
   6.7513121e-01  -9.6880309e-01
   6.7762986e-02  -9.7924021e-01
  -1.6196393e-01   7.7309570e-01
  -1.2808921e-01   4.2205623e-01
   1.5075402e-01   4.2657642e-01
   2.0860569e-01  -3.3908580e-01
   9.1183761e-02   9.5945446e-02
   4.3491225e-01  -1.0096584e+00
   7.7910808e-02   2.8258086e-01
  -1.5930953e-01  -1.1023442e+00
  -1.0903032e+00  -1.2751023e+00
  -3.4592135e-01  -6.5218000e-01
  -5.3965266e-01   7.5421824e-01
   7.7905140e-02   2.6962747e-01
   1.4068644e-01  -6.7590323e-01
   1.1498013e-01  -9.9612067e-01
   5.8712541e-01  -1.1500831e+00
  -7.3079808e-02  -1.7905409e+00
   4.7183228e-01  -3.3235866e-01
   5.1396219e-02  -7.7097628e-01
  -1.9984252e-01  -1.1475270e+00
  -4.5202416e-01  -1.5197667e+00
  -8.2670607e-01  -5.1780974e-01
   2.9902455e-01  -9.2474258e-01
  -4.7583052e-01  -2.0045447e-01
  -5.1738938e-01  -1.4942538e-01
  -1.8185268e-01  -2.2885670e-01
  -3.6217171e-01  -5.0310216e-01
   9.2559816e-01  -1.2108971e+00
   1.1393276e+00  -1.6849010e+00
   7.3492477e-02   4.1829712e-01
  -1.4330781e-01  -5.6052161e-02
   4.0780214e-01   1.7684687e-02
   4.4918818e-01   7.7922038e-02
   4.5553088e-01  -2.2057269e-01
   8.2474891e-01   2.1851689e-01
   2.5234011e-01  -3.1066902e-01
  -5.7473853e-01  -8.2148961e-01
  -1.3482318e-01  -3.7348599e-01
  -6.0750840e-01  -5.8320801e-01
  -1.9759114e-01  -1.3726300e+00
  -8.0513363e-01  -1.6283721e+00
  -3.4216507e-01  -2.7586984e-01
   2.0824209e-01  -1.9389559e-01
  -3.4771193e-01  -4.4915081e-02
   2.6879373e-01   4.3662200e-01
  -1.5611227e-01  -1.1961212e-01
   4.7021022e-01  -1.3075988e-01
   2.2658739e-01  -2.1238166e-01
   3.3891787e-01  -1.4675610e-01
  -2.3081571e-01   5.9904706e-01
  -7.7966967e-01  -5.6084227e-01
  -6.7785999e-02   8.4611714e-02
   1.6007186e-01  -4.7259358e-01
   3.7846323e-01  -1.0686495e+00
  -4.6006744e-01  -9.2112043e-01
  -4.3501320e-01  -1.2789979e+00
   3.6836714e-01  -1.2624832e+00
   1.2837987e-01  -6.4360738e-01
   5.6959726e-01  -8.9594792e-01
  -2.9828938e-01  -7.5430279e-01
   5.4189506e-01  -1.7949270e-01
  -1.3488150e-01  -1.7767990e+00
   9.8093996e-01  -1.1234318e-02
   5.0700771e-01   4.0992090e-01
   2.1120278e-01   6.5108749e-01
  -2.6504945e-01  -6.7999533e-02
  -6.3780091e-01  -1.1037008e+00
  -1.0952376e+00  -6.9415107e-01
  -2.4514915e-01  -1.6321585e+00
   3.2605110e-02   8.7994459e-02
  -1.9822606e-01  -1.5510107e+00
   3.3444487e-02  -2.0042796e+00
   8.5756704e-01  -2.2896751e+00
   7.4908553e-01  -2.0819926e+00
   7.2835810e-01  -1.4429492e+00
   1.1787922e+00  -1.5756252e+00
  -5.9057362e-01  -8.3279861e-01
   5.3436022e-01  -1.1090342e+00
  -7.1445123e-01   8.1942726e-02
  -7.1401802e-01  -8.9002606e-01
  -1.7598706e+00  -4.5976532e-01
   6.0934569e-01   5.0849975e-01
  -3.4355292e-01  -7.6398667e-01
   2.5754103e-01  -3.3936215e-01
   4.0180832e-01   3.0665419e-01
   1.1510942e+00  -4.8872042e-01
   8.5294729e-01  -8.0257367e-01
  -2.9863771e-01  -2.2930753e-01
   1.5097516e-01  -1.8400372e-01
   2.9749997e-01   3.2465171e-01
   5.4055724e-01  -1.0032896e+00
   8.7385643e-01  -1.0005776e+00
  -6.6620421e-01  -7.9317851e-01
  -2.2573017e-01  -1.9684300e-02
  -4.4134719e-01  -3.1905177e-01
  -5.4453511e-01  -6.7360356e-01
  -1.2781199e-01  -1.1577332e+00
  -2.5151164e-01  -5.0530674e-01
   6.8214542e-02  -5.5087364e-01
  -2.0076481e-01  -1.1856955e+00
  -4.6429971e-01  -1.8436158e-01
  -9.8785143e-01   1.3446636e-01
  -1.1191398e-01  -9.3092104e-01
  -9.1243962e-02   8.9557919e-02
  -4.4843501e-01  -9.6604523e-02
   8.9313641e-01   4.0052621e-01
   3.8048770e-01  -3.3086200e-01
  -3.6713525e-01  -2.2445114e-01
   2.7029202e-01  -4.6991197e-01
  -1.6242306e-01  -7.4833315e-01
   1.0840865e+00  -2.9772953e-01
   6.4196641e-01   1.3804915e-01
  -3.9017796e-01  -1.6388935e+00
  -7.1714215e-01  -1.3191122e+00
  -3.9975721e-01   1.6507414e-01
  -2.2381035e-01  -4.6910791e-02
   3.5272207e-01   6.3985866e-01
   9.8601025e-02  -1.1544288e-01
  -5.6502532e-01  -5.7803352e-01
  -4.2168687e-01  -1.7273401e+00
   7.3534816e-01  -1.2902000e+00
   3.7670120e-01  -9.7305462e-01
  -3.5411011e-01  -2.0571616e-01
   3.0394579e-01  -1.8430277e+00
  -9.5274570e-01  -5.3963078e-01
   1.0659284e-01   2.0584593e-01
  -7.6320045e-01  -1.1520463e+00
   6.9395281e-01   8.0862125e-01
  -6.2061854e-01   3.6643208e-01
  -3.0089690e-02  -7.3166913e-02
  -2.7891585e-01   5.2279001e-01
   5.7803314e-02  -9.0247260e-01
   5.3082649e-02  -3.9608386e-01
  -7.7347440e-01  -1.8451451e-01
  -3.2259841e-01  -7.6388349e-01
   3.4838605e-02  -5.8732369e-01
   2.6676256e-01  -1.9618731e-01
  -1.0953045e+00  -7.4284227e-01
  -8.0353893e-02  -1.4744148e+00
  -1.8055679e-01  -1.1829190e+00
   4.1618918e-01  -1.2596045e+00
   7.2666480e-01  -4.5843890e-01
   7.6637608e-01   1.1859278e-01
   4.3957637e-01  -1.5097920e+00
   1.2067377e+00  -1.2139173e+00
   3.1280759e-01  -6.5507575e-01
  -4.3722680e-01   3.3080975e-01
  -3.8903223e-01   1.7511254e+00
   7.3319220e-01  -1.0704824e+00
   4.1010960e-01  -8.3532863e-01
  -5.6514195e-02  -1.9888158e+00
  -8.3875432e-01  -5.5225115e-01
  -2.1217030e-01  -2.2922247e+00
   1.0023481e-02  -2.9378161e+00
  -7.3917269e-01  -4.3571909e+00
  -7.6039152e-01   6.5779005e-01
   4.6287465e-02  -7.6164626e-01
   5.2719596e-02  -1.4107401e-01
  -2.7180374e-01   6.7100296e-01
  -4.2065413e-01   6.5552509e-01
  -1.4543056e-02   7.3623311e-01
  -2.7458966e-01   5.9885769e-01
  -3.4232832e-01  -4.3351063e-01
   1.4542323e-01  -1.1055028e+00
   5.8540008e-01  -6.5731439e-01
   1.1373060e-01  -6.4450746e-01
   2.6942606e-01  -1.7728925e+00
  -1.7010270e-02  -2.1599153e+00
  -1.5921652e-02  -2.0400245e+00
  -3.2547442e-01  -1.8957279e+00
  -4.1638746e-01  -1.9002761e+00
   4.7064991e-01  -1.1840072e+00
   2.1918915e-01  -2.4189738e+00
   2.4649259e-01  -1.8822576e+00
  -5.3414891e-02  -1.0185225e+00
   7.6320044e-01  -2.0051511e+00
  -2.7147541e-01  -1.1086625e+00
  -6.8035768e-01  -1.4907114e+00
   5.6646346e-01  -8.0455745e-01
   4.5165763e-01  -6.5052508e-01
   8.7581689e-01  -4.5916260e-01
   3.3350144e-01   1.8299644e-01
  -4.1822309e-01   2.0152491e-01
  -7.0084961e-02  -2.7850706e-01
   9.4964879e-02  -4.4265112e-01
   5.2625579e-02  -1.2010229e+00
  -3.4573765e-02  -1.0869796e+00
   1.9285787e-02  -1.2880299e+00
   3.7513039e-01  -1.3330826e+00
   2.9284384e-01  -1.4510493e+00
   2.1231855e-01  -1.4887307e+00
   5.8188475e-01  -9.4344433e-01
  -4.5993322e-01  -1.9258775e-01
  -3.9671738e-01  -1.3581387e+00
  -6.3593849e-01  -8.4490080e-01
  -8.7387075e-01  -6.9381286e-01
  -1.5318478e-02   2.3318238e-01
  -2.7212725e-01   7.6119430e-01
  -3.6574061e-01   2.4959304e-01
   8.9690489e-02   3.4595456e-01
   1.2182160e-01   5.7516662e-01
   1.2611027e-01   1.0918761e-01
   1.9373178e+00  -4.2007705e-01
   8.4809681e-01  -4.0045672e-01
  -3.5134489e-01   3.3232044e-01
  -4.8497427e-01  -7.9175226e-01
  -7.6740202e-01  -4.6456310e-01
  -5.5898562e-01  -2.7492683e-01
  -4.9206783e-01  -3.5194513e-01
   9.5953250e-02  -7.2069274e-01
  -3.4986297e-01  -1.1929414e+00
   3.2983948e-01  -8.2053329e-01
  -3.2097398e-01  -9.9060053e-01
   3.9303674e-01  -8.4599851e-01
   3.6138593e-01  -7.1793023e-01
  -3.3977287e-01  -4.3280874e-01
  -3.5999554e-01  -1.9438850e+00
  -2.0506994e-01  -1.9455874e+00
  -6.1797462e-03  -1.6128329e+00
   5.4875107e-01   1.0739225e-01
   3.3552724e-01  -4.9732646e-01
   6.3735486e-01  -5.8461581e-01
   4.2937737e-02  -2.3963029e-01
   4.5580772e-01   1.6613680e-01
  -6.3947168e-01  -2.9965190e-01
   6.5489410e-01   6.5601367e-02
   2.3168926e-01  -1.0231704e+00
   4.5808347e-01  -3.7400411e-01
   8.6521414e-02  -1.4979991e+00
  -5.3915734e-01  -1.1356835e+00
   9.7815073e-03   7.3989767e-01
   4.2952806e-01  -1.4012226e-01
   4.6050933e-01   6.6695245e-01
  -2.7001355e-01  -1.8953979e+00
  -2.3411643e-01  -2.1408767e+00
  -1.0209947e-01  -1.7172809e+00
  -3.3017704e-01  -1.5795703e+00
  -1.4582367e-01  -1.0639273e+00
  -7.3383262e-01  -1.0299906e+00
  -5.2917643e-01  -1.3339138e+00
  -2.5627231e-01  -1.2879389e+00
   1.0831236e-01  -7.8209488e-01
   1.6771628e-01  -7.1046735e-01
   7.5851282e-01  -8.8266895e-01
   6.6619975e-01  -4.2379991e-01
  -1.8028128e-01  -1.2680819e+00
   6.2127775e-01  -5.4929753e-01
   5.0660905e-01  -1.2750390e-01
   6.6746845e-01  -2.8453225e-01
   3.7715002e-01  -8.4981203e-01
   5.5986466e-01  -5.2698536e-01
  -4.8750574e-01  -6.0894913e-01
  -5.2527862e-01   1.5655919e-01
  -3.8098327e-01  -4.3314463e-02
   9.1004144e-02  -8.5745537e-01
  -4.1043633e-02  -8.5422511e-01
  -3.1081424e-01  -1.1283711e+00
  -1.6583294e-01  -9.6694802e-01
  -1.2242378e-01  -8.2887019e-01
  -1.2955028e+00  -5.9769691e-01
  -1.0144490e+00  -2.9704333e-01
   4.0532217e-01   6.1308538e-01
  -5.5452065e-01   6.5622898e-01
  -5.3060497e-02  -8.7133556e-03
   5.0767539e-01  -1.5122618e-03
  -2.1615793e-01   1.9906791e-01
   4.1617625e-01   2.3868380e-01
   1.2036237e-01  -6.9836542e-01
   3.1066704e-01   8.6263118e-02
  -5.9955627e-01  -5.1594221e-01
  -7.1335706e-01  -4.7301272e-01
  -2.9048874e-02  -1.7563472e+00
  -7.1567971e-01  -9.3770531e-01
  -4.3620140e-01  -8.8887182e-01
   1.6964635e-01   8.7746450e-01
   3.2102220e-01  -1.1524225e+00
   1.6171207e-01  -1.2295526e+00
   7.2740964e-01  -8.5249075e-01
  -5.3703459e-01  -5.2363062e-01
   5.8488877e-01   2.7689136e-01
   8.5182284e-01  -3.7051355e-01
  -9.6510661e-01  -5.7801682e-01
   2.4301848e-01  -8.5871408e-01
  -6.3657514e-01  -6.8527503e-01
  -5.7471981e-01  -3.5580015e-01
  -8.4266232e-02   1.6408689e-01
   2.6621970e-01   1.9837259e-01
   4.6185707e-01   3.6275502e-01
  -4.1205665e-02   6.7166096e-01
   2.4584109e-01  -3.7503218e-01
   5.9051143e-01  -1.0079660e+00
   1.3041060e-01   4.2710957e-01
   8.8835807e-02   4.6873974e-01
  -2.5276086e-01  -5.3596841e-01
  -4.1283532e-01  -1.2977450e-01
  -5.1745175e-01  -7.9556330e-01
   4.6616197e-01  -1.3463474e+00
  -4.3020084e-01  -3.1671059e-01
   2.8230950e-01  -9.7484558e-01
  -4.1454934e-03  -6.2138180e-01
  -1.8446150e-01  -8.8480389e-01
  -2.7133781e-01  -7.6974063e-01
   5.8087593e-01  -6.3765166e-01
  -3.9003474e-02  -8.9702243e-01
  -4.4298459e-01  -4.2841980e-01
   5.7683623e-02  -9.0236092e-01
   7.2124177e-01  -1.0369760e+00
  -2.8408834e-01  -7.1026332e-01
  -1.0071452e+00  -9.2564964e-01
  -5.3641890e-01  -2.0480382e-01
   6.8929199e-01  -1.0703838e-01
   1.5650920e+00  -3.0499974e-01
  -2.2997400e-01  -1.6532393e-01
  -2.8136696e-01  -8.6559766e-02
  -1.9721142e-01  -1.3332339e+00
   1.3606121e-02  -5.7415124e-01
  -2.5819047e-01  -7.0444941e-02
  -1.9061925e-01  -4.9761468e-01
   8.4101715e-01  -5.2973252e-01
  -8.5622412e-02  -1.3737764e+00
   1.5969726e-01  -1.7372222e+00
   1.5422540e-01  -1.0906236e+00
  -1.6053087e-01  -6.9080220e-01
  -1.9176203e-01  -2.8630837e-01
  -3.3408746e-01  -6.8849938e-01
  -1.5355256e-01  -1.2858385e+00
   1.4411723e-01  -1.2220648e+00
   2.3414047e-01  -1.2044848e+00
   4.6307492e-01  -8.9829509e-02
   9.8177655e-01   2.7013743e-01
   7.8678290e-01   1.5042194e+00
  -3.3544507e-01   1.5006697e-02
   1.6694226e-02   7.3824934e-02
   2.4543602e-01   4.4037860e-01
  -1.4559128e-01  -1.7606602e-01
  -3.0395381e-01  -1.2394092e+00
   1.3926193e-02  -8.7304913e-01
   1.7915848e-01   2.0761972e-01
  -4.9922450e-02  -1.5739704e+00
  -2.4386846e-01  -1.4370241e+00
  -4.8799639e-01  -1.8726686e+00
  -2.3800736e-01  -1.0078027e+00
   5.0144902e-01  -1.3275322e-01
   1.2980848e-01   4.1193152e-01
  -5.0656124e-01  -2.5355416e-01
  -8.9737841e-01   1.2119479e-01
   2.7900156e-01  -6.8407042e-01
   3.5189447e-01  -5.6694597e-01
   9.7026783e-01  -6.1145160e-01
   8.0091928e-01  -1.6479758e-01
   3.9104150e-02  -1.2515931e+00
   7.2147919e-01  -3.6990341e-01
   5.5041064e-01   5.1401512e-02
   7.0863240e-01  -1.1812761e-01
   4.9951749e-01  -6.4823182e-01
   7.4457723e-01  -3.8696246e-01
  -4.0139832e-01  -7.0846525e-01
  -7.0014007e-01   1.4832437e-02
  -3.9246229e-01  -8.1089737e-02
   1.1193033e-01  -1.2870160e+00
   1.4463896e-01  -7.8754209e-01
   8.4329867e-02  -9.5740007e-01
  -1.4008679e-02  -8.2148245e-01
  -1.1505689e+00  -8.0479238e-01
  -1.1902635e+00  -1.4678001e+00
  -1.2547406e+00  -1.6696012e+00
  -9.0312108e-01  -4.2534520e-01
  -2.6123634e-01  -8.7078786e-01
   3.2404631e-01  -1.4025609e+00
  -3.9018765e-01  -1.2329152e-01
   1.9682855e-01  -4.4874966e-01
   8.5231945e-01  -1.9266432e+00
   5.9555879e-01  -1.7294976e+00
   5.5499850e-01  -1.9190865e-01
   5.8823438e-01  -1.8404927e+00
  -9.5309073e-01  -2.6468806e-01
  -2.6648261e-01  -4.5647546e-01
  -6.4566533e-01  -2.7483533e-01
   3.6460228e-01   3.0958339e-01
  -5.6014919e-01  -2.1401287e-01
  -3.8406168e-02  -1.3162124e+00
   8.5914278e-01  -5.6426825e-01
   4.5963618e-01  -4.1668056e-01
  -7.1903054e-01  -7.4183627e-01
   1.4398176e-01  -2.1733030e-01
  -3.6994699e-01  -9.4848762e-01
   1.4397790e-01   1.9349150e-01
  -5.7469931e-01  -1.1693967e-01
   3.5513823e-01  -4.1280929e-01
  -6.5957028e-01   2.3435073e-01
   5.4993494e-01   1.2275012e-01
   1.6203726e+00   3.6486040e-01
  -4.8573562e-01  -1.9126713e+00
  -2.7479843e-01   7.2138157e-02
   7.9102282e-01  -2.4805723e+00
  -1.9024936e-01   4.8201403e-02
  -2.4364076e-01  -2.7359357e+00
  -7.3472758e-01  -2.0448354e+00
   6.1153826e-01  -2.9253962e+00
  -9.4987374e-01  -6.8412558e-02
  -3.6920123e-01  -5.6304921e-02
  -5.0786039e-01  -3.2968032e-01
  -1.4518991e-01   2.2990872e-01
   8.2116302e-01  -2.6597849e+00
  -4.9275459e-01   1.3946065e-01
  -1.3268818e-01  -1.1617268e+00
  -2.4829802e-01  -7.4832830e-01
  -5.7672860e-01  -1.5149167e+00
  -6.8806326e-01  -1.8369923e+00
  -9.4637547e-01  -2.0142870e+00
  -9.4567535e-01  -1.9012970e+00
  -1.0963775e+00  -1.6135102e+00
  -7.3371809e-01  -1.2494907e+00
  -8.5357587e-01  -2.2260972e+00
  -1.0790174e-01  -2.2677817e+00
   6.4611059e-01   1.1290642e+00
  -2.1249528e-01   4.8492423e-01
   4.4671484e-01   8.6616426e-01
   6.4807672e-01  -4.4919836e-02
   2.4658681e-01   1.8414040e+00
   9.3821473e-01   1.1924222e+00
   1.3469828e+00   9.4763152e-01
  -3.5793433e-01   2.8807862e-01
  -2.9128915e-02   2.0372777e-01
   7.1473122e-01  -1.3509002e-02
   2.5586566e-01   1.8457598e-01
   4.9207329e-01   1.4674505e-02
   6.0219142e-01  -9.8766264e-02
   4.9963661e-01   7.2855427e-02
   9.1775934e-02   2.6989368e-02
   4.2541985e-01  -2.0490252e+00
   8.4420997e-01  -1.9092843e+00
  -4.3065632e-01  -9.5947892e-01
  -5.1287182e-01  -5.6387465e-01
  -4.6563207e-01  -5.5521077e-01
  -5.4820705e-01   7.4041159e-01
   1.2715680e+00  -1.5419701e+00
  -9.4783809e-01   1.3843656e-02
  -9.0640078e-01   5.0866685e-01
  -6.2110835e-01  -2.9583320e-02
   3.0669440e-01  -7.2581984e-01
   4.3193609e-01   2.7848425e-01
   8.5474203e-02   4.7324864e-02
  -2.6882242e-01  -1.5512791e-02
  -4.8451348e-02   3.7472962e-01
  -2.4783776e-01  -9.7689989e-01
  -6.7655311e-02  -1.2634242e+00
   7.3132837e-02  -1.1554040e+00
   1.0590630e-01  -1.5460389e+00
  -1.8779000e-01  -8.2369565e-01
   3.7322235e-01  -1.2779809e+00
   3.4143099e-01  -4.9255314e-01
   2.9527715e-01  -1.1880070e+00
   2.5534496e-01  -1.0008001e+00
   4.4365424e-01  -3.5886034e-01
  -1.3215232e-01   3.0506493e-01
   5.9995885e-01   5.4738102e-02
  -2.4530268e-01  -4.4216319e-01
  -6.8229405e-01  -4.2737403e-01
  -8.9033847e-01  -7.7712530e-02
   5.9269904e-01  -1.3403239e+00
   3.4173231e-02  -1.0700322e+00
   3.0106151e-01  -1.0823157e+00
  -4.5208276e-01  -1.2017834e+00
  -5.3231248e-01  -7.9474960e-01
   4.9588695e-01   7.7243025e-01
  -5.1276841e-01  -8.1065503e-01
   8.3036041e-01   1.6710756e-01
   7.2753717e-01   3.0946973e-02
   8.3861651e-01  -1.9368669e-01
   1.4290315e-01  -1.0784608e+00
  -2.9141937e-01  -1.3756550e+00
  -8.9003101e-02  -1.3155930e+00
  -3.4456553e-01  -8.8290596e-01
  -3.9095766e-01  -1.4647325e+00
  -5.2916614e-01  -1.1491279e+00
  -6.3769760e-01  -1.8599244e-01
  -2.4467091e-02   4.5479613e-01
  -3.5098361e-01  -1.1112062e+00
  -8.9416820e-01  -3.4127470e-01
  -2.3596147e-02  -7.4312682e-01
  -2.6225343e-01  -3.1349138e-01
   6.3791420e-01  -5.1203179e-01
  -5.3498250e-01  -6.8753654e-01
   4.3345253e-01  -1.3760744e+00
   2.0887346e-01  -1.5453658e+00
   1.0250126e+00  -8.7171152e-01
  -6.5574705e-02  -8.1348997e-01
   5.7923880e-02  -4.9534465e-01
   9.0246251e-02  -1.1208491e+00
   3.1190343e-01  -9.0134695e-01
   5.5756306e-01  -5.1856525e-01
  -1.0992811e+00  -1.4507432e+00
   7.5463336e-01  -1.4201457e+00
   1.2484812e+00  -1.5014151e+00
  -8.6682279e-02   4.7671713e-01
   1.2557321e+00  -5.6980050e-01
   9.7792244e-03   6.6036357e-01
   4.9584604e-01  -2.6392035e-02
  -7.9850413e-02  -8.6565696e-01
   5.1072637e-01  -1.8373250e+00
  -4.8267543e-01  -8.7554004e-01
  -3.4726840e-01  -7.2476016e-01
  -9.9802021e-01  -5.1571202e-01
  -1.1814205e+00  -5.4300133e-02
  -3.3821027e-01  -2.3418261e-01
  -1.6937277e-01  -2.2474613e-01
  -4.0682164e-01  -2.7063067e-01
   1.2351316e-01  -5.0565856e-01
   1.0471916e-01  -3.2486312e-01
   2.0569283e-01  -2.2198114e-01
   6.3583911e-01   5.0536332e-01
   2.7358152e-01   1.6477205e-01
  -1.7253178e-01   3.2539514e-01
  -5.1090736e-01  -5.1773942e-02
  -4.1117726e-02  -1.2205652e+00
  -3.3768221e-01   6.5046427e-03
   6.6609420e-02  -5.6947062e-01
   2.2569677e-01  -5.3172546e-01
  -3.0228539e-02  -2.5920969e-01
  -4.6193465e-01   4.1117135e-02
   7.2739172e-01  -4.6213609e-01
   2.0982818e-01  -3.5878460e-01
  -1.0406494e-01  -4.6723889e-01
   2.7843691e-02  -1.1652517e+00
  -1.0548243e-01  -7.9552622e-01
  -2.5319084e-01  -1.5866505e+00
  -3.0605823e-01  -1.9316904e+00
  -5.0816605e-01  -2.1390226e+00
  -5.2987654e-01  -2.0283072e+00
  -7.1390202e-01  -1.7543208e+00
  -4.8706659e-01  -1.3865977e+00
  -3.5603636e-01  -2.3078527e+00
   4.0932657e-01  -2.1747403e+00
   2.2290685e-01   1.4167129e+00
  -3.0752600e-01   3.8406922e-01
   2.1340564e-01   9.0215330e-01
   5.7179259e-01  -1.4688180e-03
  -7.9385812e-02   1.8933762e+00
   7.1218452e-01   1.3780517e+00
  -2.9210256e-01   9.3189685e-01
  -3.5295147e-01   1.9117474e-01
  -9.1458242e-02   1.6642479e-01
   6.4398312e-01   6.0907476e-02
   2.3457336e-01   2.3262669e-01
   3.6667457e-01   2.1765486e-01
   4.8667598e-01   1.7620115e-01
   4.5291264e-01   1.4219362e-01
   4.0923635e-02   7.0305323e-03
   5.5003141e-01  -5.6015818e-01
   8.3274286e-01   3.2255455e-01
   1.1167303e+00  -2.2513730e-01
   7.9544242e-01   2.1700677e-01
   7.8334997e-01   2.7717647e-01
   5.6053095e-01   5.8901946e-01
   4.2844526e-01   6.6207097e-01
   7.5710350e-01   9.7498406e-01
   3.8394033e-01  -5.4088779e-01
  -3.4316701e-01  -3.2086021e-01
  -5.4430925e-01  -1.0854014e+00
   3.4910490e-02  -1.8828640e-01
  -2.5453762e-01  -1.4574210e+00
   3.1032334e-01  -2.4998704e-01
  -5.5403388e-01  -8.7453588e-01
  -5.3740304e-01  -1.6990539e+00
  -4.8711469e-01  -1.9015796e+00
   3.2026543e-02  -7.6263927e-01
  -8.8511556e-01  -8.9174112e-01
  -1.1322303e+00  -1.0402067e+00
  -9.8725411e-01  -1.9124180e+00
  -1.0231750e+00  -1.2543956e+00
   1.6276306e-01  -8.9483905e-01
  -1.1623353e+00   1.4877122e+00
  -1.9428549e+00   2.6491620e+00
  -1.7057132e+00   1.8399386e+00
  -1.5895869e+00   1.7065474e+00
  -1.9644710e+00   1.6475376e+00
  -2.0651234e+00   1.6567657e+00
   2.8934962e-02  -8.9152286e-03
   5.1939091e-02   7.7631679e-02
   1.6551852e+00  -7.9053203e-01
   1.4570223e+00  -9.7695773e-01
   4.4527685e-01  -1.0362300e+00
   3.4561014e-02  -1.2819736e+00
   2.4419492e-01  -1.2957178e+00
   4.4413815e-01  -1.7626474e+00
   1.2760851e+00  -1.8023720e+00
   9.0122466e-01  -1.9229746e+00
   5.1885373e-01  -1.7308925e+00
   5.6986775e-01  -2.0609390e+00
  -1.8002814e-01  -2.0122561e+00
   6.7871210e-01  -1.3379950e+00
   1.0270672e+00  -1.2880195e+00
   1.4358872e+00  -1.0768963e+00
  -1.5883733e-01   3.0797142e-01
  -2.7690002e-01  -1.2558598e+00
  -2.9509788e-01  -2.0964847e-01
   1.7805922e-01  -3.8591943e-01
  -7.8899507e-03  -5.5262266e-01
   2.2808865e-01  -2.4714261e-01
  -1.1540969e+00   3.1572716e-01
   8.9062161e-01  -2.9283681e+00
   2.1371281e-01  -1.3030858e+00
  -1.7124870e+00   1.1664979e+00
   1.0894270e+00  -1.1605371e+00
   5.3632969e-01  -8.8327779e-01
  -9.0513336e-01   1.7455078e+00
   3.9996371e-01  -1.4274477e+00
   1.0276270e+00  -1.5357208e+00
   6.4886936e-01  -2.0290257e+00
   1.0577921e-01  -1.0091844e+00
   1.7691018e-02   7.5957465e-02
  -2.6102224e+00  -1.4104010e-01
  -1.8396710e-01  -1.3410971e+00
   9.8615707e-01  -7.7875994e-01
   8.2346823e-01   2.8166769e-01
  -3.9018765e-01   1.5044077e-01
   8.4081022e-01  -3.6661047e-01
   2.6296486e-01   4.3075265e-01
   6.3115683e-01   3.6224022e-02
   7.5804381e-01  -2.3148579e-04
   2.1356305e-01   6.5722024e-03
   2.0525977e-01  -1.8820440e-01
  -2.0749465e+00   1.6560734e-01
   8.4852093e-02  -2.1482337e-01
  -1.2478025e+00  -6.0709612e-01
  -3.9035271e-01   6.2758000e-01
  -3.3625810e-03   1.9301822e-01
  -3.4371410e-01  -4.5021463e-01
  -9.8186348e-01  -7.8623764e-01
  -1.1564017e+00  -9.5921031e-01
   3.9299947e-01  -7.6362465e-01
   3.1827974e-01  -7.7718789e-01
   6.0080751e-01  -5.9634930e-01
   3.2170134e-01   2.1840779e-01
   7.6198528e-01  -9.5504526e-01
   7.7697853e-01  -3.2362975e-01
  -4.6945057e-01  -3.7671235e-01
   8.8867928e-01  -2.0841078e-01
  -1.3789343e+00  -9.0498273e-01
  -9.8191200e-01  -1.5126162e+00
   3.4732194e-02  -1.2587617e+00
  -1.5093164e-01  -6.2270896e-01
  -3.0256674e-01  -5.8263640e-01
  -8.9678850e-01  -1.1279871e+00
   4.3535322e-01   1.0203251e+00
   1.3377984e+00   9.4993095e-01
   2.2019360e+00   4.6677744e-01
   1.9556639e+00  -6.2998242e-02
   1.1444993e+00  -4.0577799e-01
   1.2837160e+00   1.8583034e-01
  -1.5850424e+00  -6.5330562e-01
  -2.2808541e+00  -9.6945490e-01
  -9.2914736e-03  -1.5664809e+00
   8.6713681e-01  -9.8778350e-01
   1.1001327e-01  -6.4370215e-01
  -1.4592078e-01  -4.9162197e-01
  -5.2165479e-01  -5.4541358e-01
  -4.4354075e-02  -1.1245737e+00
   9.5012190e-01  -3.4435086e-01
  -2.0227203e+00  -1.5607199e+00
   9.1294118e-01  -6.3421738e-01
   1.1427521e+00  -8.8033699e-01
   8.2955602e-01  -6.2221782e-01
   9.5404142e-01  -9.8672647e-01
   6.2375063e-01  -1.0084678e+00
   3.7274524e-01   9.0563545e-03
   4.1436242e-01  -4.9287285e-01
  -6.9350850e-01  -6.5506150e-01
  -5.2093753e-01  -6.6482881e-01
   1.0609298e+00  -5.3379413e-02
  -1.1542744e+00   4.0378777e-01
   2.1181426e-01  -3.6692498e-01
   8.1616974e-01  -6.9195974e-01
  -7.5131404e-01  -4.7695162e-01
  -3.9777934e-01  -3.2263717e-01
  -2.1931650e-01   1.0493170e-02
  -9.9633902e-01  -2.9548026e-01
  -1.2269494e+00  -1.9862297e-01
  -1.3786440e+00   1.4638887e-01
   5.8150188e-01   1.9276218e-01
   1.2083476e+00   1.4061645e-01
   1.1045168e+00   4.4227748e-01
   6.7081782e-01   5.1539310e-01
   3.2559666e-01   5.1876873e-01
   6.7200493e-02   5.9058065e-01
   6.8027486e-01   1.6261806e-01
  -1.8673296e-01   1.0855422e+00
  -5.0987412e-01   4.6730615e-01
  -7.4796231e-01   5.5620344e-01
  -6.7069357e-01  -7.2577001e-02
  -8.3540786e-01   4.4566516e-01
  -1.3351331e+00  -2.6658575e-01
  -9.4118676e-01  -5.0093427e-01
  -5.6827720e-01  -1.4381086e+00
  -5.4431054e-01  -9.8899714e-01
  -7.6472757e-02  -5.9657611e-01
   4.4731333e-01  -3.4975147e-01
  -9.0279636e-01  -7.2200276e-01
  -3.3758478e-02  -6.9527372e-01
   5.2097397e-01  -3.7710957e-01
  -8.5828729e-02  -1.2438871e+00
  -1.8782724e-01  -1.2941539e+00
   8.0658594e-01  -1.4292699e+00
   1.2131327e+00  -1.1801179e+00
   7.9239015e-01  -1.0431492e+00
   1.1610537e+00  -5.6006889e-01
   1.1241043e+00   2.8444416e-01
   6.2307171e-01  -1.1183483e+00
   2.9095651e-01  -1.1400543e+00
   1.3182455e-01  -1.1296820e+00
  -3.9469940e-01  -4.0223364e-01
  -7.2551841e-01  -2.0474313e-01
  -1.7177302e-01  -1.1168638e+00
  -5.3773156e-01  -8.7996827e-01
  -3.8189500e-01  -9.4906085e-02
  -6.1558995e-01  -1.2053757e-02
   1.0071915e-01  -2.4991121e-01
   2.9114853e-03  -9.0917694e-01
  -1.2481925e-01  -1.3260868e+00
   1.2093043e-01  -1.1517923e+00
  -4.5465667e-01   4.5707191e-01
  -5.0298393e-01   1.7849000e-01
  -4.3829479e-01   5.4477311e-01
  -2.5891968e-01  -2.6782584e-02
   3.8822055e-02  -1.1691414e+00
   5.0119905e-01  -1.8133607e-01
   2.4411133e-01  -2.9714780e-01
   3.5108378e-01  -1.0819521e-01
  -6.2274425e-02   7.1388127e-02
  -1.3741406e-01  -1.3570527e-01
   2.7360683e-01   6.0755842e-01
  -4.3642368e-03  -1.1809241e+00
  -4.5610604e-01  -1.0441117e-01
  -5.3456924e-01  -1.4877667e+00
  -4.8225999e-01  -1.4663519e-03
   1.9519149e-01  -1.2999753e+00
  -6.4627865e-01   1.7638003e-02
   1.3385580e-01  -1.2499967e+00
   3.2948448e-01  -1.7213134e+00
   4.8081574e-01  -1.8769461e+00
  -6.9946826e-01  -5.9967370e-01
   7.3348402e-01  -1.0036587e+00
  -1.4215234e-01  -3.0002246e+00
   4.3142831e-02  -2.5368822e+00
  -2.8135490e-01  -2.2149396e+00
  -9.9769341e-02  -1.5015082e+00
  -1.4531380e-01  -1.3012052e+00
  -2.9048191e-02  -1.1081580e+00
  -2.5682115e-01  -6.3235680e-01
  -1.7849132e-01   8.4008300e-01
   9.5725687e-01  -1.9070291e+00
  -4.4631574e-01  -2.0693046e+00
  -4.0571510e-01  -2.6362240e+00
   4.2007270e-01  -1.9856817e+00
   4.1034978e-01  -2.2829327e+00
   6.8759909e-01  -3.0777598e+00
   4.2475743e-01  -1.4700688e+00
   5.7081788e-02  -1.4449694e+00
  -3.5861735e-01  -9.1689171e-02
  -5.1182459e-01   2.1512829e-01
  -1.4483668e-01   4.8020816e-01
   2.7097491e-01  -1.2896590e+00
   2.3657955e-01  -1.3262146e+00
   1.0979138e+00  -8.4144579e-01
  -3.8779166e-01  -1.4037897e+00
  -3.0524746e-01  -2.8710840e-01
  -9.9613696e-01  -1.7433293e+00
  -1.4959007e+00  -1.2003090e+00
  -5.4767462e-01  -1.1476853e+00
   3.8585795e-01   5.4567634e-01
   8.9631778e-01   1.3597457e+00
   6.1821269e-01   7.8096035e-02
  -2.0426973e-01   5.8326247e-01
   1.0053616e+00  -1.5243074e+00
  -1.1854455e+00  -5.5681993e-01
  -1.6421965e+00  -1.1929947e+00
   5.7865411e-01  -8.8288996e-01
  -2.6100343e-01  -9.5100013e-01
  -3.2282657e-01  -8.6193355e-01
  -6.6816824e-01  -7.7876748e-01
  -8.6446796e-02  -1.2131978e+00
   3.3207124e-01  -1.9026169e-01
  -2.4391664e-01  -1.0107793e+00
   6.0600023e-01  -6.7137646e-01
   7.2839952e-01   3.9049431e-01
   1.5906815e+00  -2.6872455e-01
  -4.9562912e-01  -8.2823352e-01
   2.0287821e-01  -2.4494248e+00
  -4.8864613e-01  -1.1834551e+00
  -2.6585639e-01  -1.9202416e+00
  -3.3884958e-01  -2.2104917e+00
  -2.1214363e-01  -2.4553017e+00
  -1.1382485e+00  -4.3605214e-01
  -9.4894653e-02  -3.7135017e-01
  -6.8220199e-01  -1.5520644e+00
  -6.8667832e-01  -1.0693574e+00
   2.4294981e-01  -1.3344305e+00
   2.3249603e-01  -9.9037317e-01
  -1.8477951e-01  -8.9480730e-01
   8.3084019e-01  -1.8702787e-01
   5.0549078e-01  -7.5923255e-01
   1.5599886e-03  -1.9338781e+00
  -1.3533076e-01  -2.0837792e+00
   3.7686039e-01   1.5984434e+00
   2.2256443e-01   2.0209994e+00
   8.8646248e-01   5.0655566e-01
   1.2211563e+00  -8.5632126e-02
   5.6060715e-01  -2.0726724e+00
  -7.5067585e-01  -3.1841936e-01
  -6.1021706e-01  -4.3298176e-01
  -6.1849035e-01  -2.3529788e-01
  -5.8175688e-01  -6.2393793e-01
   5.5218592e-02  -5.0667100e-01
  -4.3981627e-01  -1.2437862e+00
  -4.6660358e-01  -1.4075383e+00
  -5.9603056e-01  -1.5744288e+00
  -4.7203230e-01  -9.4337151e-01
   3.7516451e-01  -1.0299901e+00
   1.7531247e+00  -1.5585051e+00
   1.7915079e+00  -1.2545540e+00
  -8.1553193e-01   1.8514092e-01
  -1.4081347e-01  -1.3735936e+00
   9.8777835e-01  -1.4394446e+00
  -5.2544884e-01  -1.0451650e+00
  -1.0234843e+00  -1.0426169e+00
  -1.1864622e+00  -7.8065357e-01
  -1.2534789e+00  -8.2377532e-02
  -4.5319479e-01  -6.0405313e-01
   1.1810535e+00   8.9078192e-02
   1.6741345e-01   5.2848351e-01
  -1.0717139e+00   2.8635118e+00
   7.0777155e-01   5.0012500e-01
   5.2336717e-01  -2.0166839e+00
  -8.7064506e-01  -2.8100412e-01
  -1.5494411e+00  -2.8660930e-01
   6.7085345e-01   1.0333783e+00
  -2.0680578e-01  -7.4513585e-01
  -2.1802358e-01  -6.8754121e-01
  -3.7802344e-01  -2.8421966e-01
  -6.4087547e-02  -8.2892079e-01
   6.9714552e-01  -5.1699989e-01
   1.1467761e+00   1.0969111e-01
   6.3285770e-01  -1.0023674e+00
   1.2763892e+00  -3.9669042e-01
   1.7657488e+00  -1.1503842e+00
  -5.2612391e-01  -1.5655158e+00
  -5.6359112e-01  -5.6936267e-01
  -2.1522441e-01  -1.4576093e+00
  -4.2267628e-01  -9.3425910e-01
  -6.2620785e-01  -1.1043847e+00
   7.3833228e-01  -7.9341978e-01
  -1.2937122e+00   1.1436094e+00
  -1.3555200e-02  -1.4113415e-01
   1.1158512e-01  -4.1769717e-03
  -3.3096201e-01   3.0150447e-01
  -4.4632739e-01   1.0992112e+00
  -3.9462656e-01  -6.7730855e-01
  -1.0913201e+00  -1.1408662e+00
  -4.7618620e-01  -1.8429562e+00
   1.9522518e-01  -1.8290060e+00
   2.9174191e-01  -1.2892694e+00
   5.4355770e-01  -7.9477119e-01
   1.0771482e+00  -1.8960701e+00
  -4.8858717e-01  -2.0072634e+00
   1.5253872e+00  -1.3749258e+00
   1.0588081e+00  -9.0984995e-01
   2.2531743e-01   2.3566806e-01
   1.1219973e+00  -8.3120704e-01
   3.5406859e-01   4.4469111e-01
   5.0523872e-01   8.3569125e-01
   5.0151142e-02  -2.4848633e-01
   5.4560236e-02  -4.1718145e-01
  -6.3245971e-01  -6.8604860e-01
  -7.6613229e-01  -9.3937908e-01
  -7.0879141e-01  -5.2064774e-01
  -6.8572868e-01  -8.8317583e-01
  -1.1256982e+00  -8.3695129e-01
  -1.0620841e-01  -6.2282841e-01
   7.7810240e-01   1.8313252e-01
   1.8884315e-01  -4.6335344e-01
   1.5425284e+00   5.6996268e-01
   2.7256568e-01  -1.0884232e+00
   6.3219485e-02  -1.1670722e+00
  -2.0801778e-01  -1.2147281e+00
  -1.2680559e-01  -1.0959213e+00
  -7.0943245e-01  -3.4538090e-01
   4.5596180e-01  -5.7376021e-01
   8.0403491e-01  -8.6581428e-01
  -1.1997432e-01  -6.1879339e-01
   3.6688497e-01  -7.7868437e-02
   5.4564439e-01  -5.4786335e-02
  -2.1658663e-01   6.5919319e-01
  -4.1876816e-01  -5.2430019e-01
  -1.6077248e+00  -1.0332402e+00
  -9.0262081e-01  -2.2328742e+00
  -1.1115880e+00  -1.2721714e+00
  -6.4263131e-01  -1.4861852e+00
   2.6455970e-01  -4.8430114e-01
   1.0856864e+00   9.0418089e-01
   5.2845054e-01  -1.1147275e+00
   3.0149111e-02  -1.7412617e+00
   6.2506209e-01  -6.8227182e-01
  -3.8061230e-01  -7.1277780e-01
  -7.1367728e-02  -2.5920630e-01
   1.0452361e+00  -5.0868525e-01
  -1.3572572e-01  -1.4508928e+00
   1.1159265e+00   9.4074670e-01
  -1.4511791e-01  -9.9618508e-02
   5.5109304e-01  -1.0427025e+00
   1.7209056e-01  -2.6082148e-01
   3.0459026e-01  -9.4294994e-01
   3.7416453e-01  -1.0420084e+00
   3.1109917e-02  -6.3127351e-01
  -5.4640794e-01   2.2337962e-01
   1.0175879e+00  -1.5809327e-01
   1.8080524e-01  -3.1610849e-01
  -7.8830941e-01   1.5590994e-01
  -9.0194937e-02   2.0660828e-01
   8.4883281e-02  -2.8894465e-01
  -5.4932996e-01  -4.4011149e-01
  -9.0467926e-01  -3.1951926e-03
  -1.3238174e+00  -2.2081581e-01
   7.6316925e-02  -9.5413612e-01
   1.2148129e-01  -7.9924134e-01
   4.4163075e-01  -7.8722488e-01
   2.3458352e-01  -1.1223201e+00
  -5.5575080e-02  -1.7293727e+00
   2.4314690e-01  -1.2719756e+00
  -1.6547965e-01   9.7924961e-02
   7.3542737e-01  -9.3778147e-01
  -4.7672545e-01   8.9866717e-01
  -3.7703104e-01   9.1061321e-01
  -3.4109427e-01   2.2989581e-01
  -1.0940789e-01   9.6024978e-01
  -5.0609669e-02   8.3957777e-02
  -5.6563506e-01  -2.4223457e-01
   5.5328295e-02  -4.5093649e-01
  -1.5037556e-03  -5.1858272e-01
   4.6180186e-03  -7.2289600e-01
   2.2471473e-01  -7.1681822e-01
  -1.0684757e-01  -6.0175254e-01
   6.2353058e-01  -3.3140089e-01
   1.5527457e-01  -8.2514883e-01
  -3.4253209e-01  -1.5759508e+00
   6.6711206e-02  -1.0914105e+00
   4.3374231e-01  -1.4729383e+00
   8.0746708e-01  -1.1050356e+00
  -1.3331861e-01   2.0070842e-01
  -3.5309481e-01   5.0061766e-01
   4.8899965e-01  -8.0590092e-01
   2.1434403e-01  -8.6780398e-02
  -8.4193602e-02  -5.1948535e-01
  -3.4607985e-01  -4.2920985e-01
  -3.5883344e-02  -1.3412020e+00
   8.8209982e-02  -3.7767456e-01
   3.8960252e-02  -5.6067872e-01
  -4.7734387e-01  -1.0907527e+00
   5.9940017e-01  -6.6819408e-01
   1.6526844e-01  -1.5580248e+00
  -5.1835325e-01   5.0919053e-01
   3.9160938e-01   1.0636980e+00
   9.0024097e-01  -2.3368294e+00
   1.6247989e-01   6.3290258e-01
  -7.2907501e-01  -8.0771343e-01
  -5.1370978e-02  -1.8682016e+00
  -1.1445326e+00  -5.9829780e-01
   5.4604587e-01  -2.3553197e+00
  -2.9476171e-01  -4.7994567e-01
  -5.4610466e-01  -1.3680777e+00
  -1.1806152e-01  -3.5698547e-01
   1.2366152e+00  -2.8891110e+00
   4.9990731e-01   3.3034512e-01
   1.1609613e+00   4.7873795e-01
   7.4370249e-01   5.9405898e-01
   3.9658331e-01   6.2433301e-01
   1.5463677e-01   6.7969470e-01
   7.3713170e-01   2.1900445e-01
  -9.7299196e-02   1.1810242e+00
  -4.3048480e-01   5.8623554e-01
  -6.6276442e-01   6.8937164e-01
  -5.6958416e-01   5.8538768e-02
   3.4383260e-03  -1.6681419e-01
  -5.1042572e-01  -5.2439232e-01
  -9.1763974e-01  -3.5476095e-01
  -4.7035448e-01  -1.3706832e+00
  -5.0270870e-01  -8.8421204e-01
  -6.0922375e-02  -5.0299555e-01
  -6.2877136e-01  -5.3634575e-01
  -9.3912869e-01  -5.2282213e-01
  -2.3215521e-02  -6.0206559e-01
   5.4873907e-01  -3.1801509e-01
  -1.8177800e-01  -1.1149234e+00
  -2.1367902e-01  -1.1945395e+00
   7.7200328e-01  -1.3856132e+00
   1.1916526e+00  -1.1625419e+00
  -4.7505580e-01  -1.0285735e+00
  -6.9166623e-01  -5.6554891e-01
   1.7143312e+00   2.0819414e-01
   1.9954210e+00  -7.3265006e-01
  -3.3858849e-02  -1.3068540e+00
   9.5839424e-01  -9.1704573e-01
   1.9240992e-01  -7.1588413e-01
  -9.1416834e-01  -1.3047706e+00
   4.2403726e-02  -1.3696175e+00
  -3.0791455e-01  -6.6993705e-01
  -5.1378854e-01  -4.0462302e-01
  -9.6290700e-01  -3.7434019e-01
  -4.6840111e-01  -7.1390255e-01
   9.4878029e-02  -9.8772943e-01
  -6.3007774e-01   1.7184151e-02
   1.7943959e-01  -1.3924255e+00
   2.2287926e-01  -1.6732228e+00
   9.4993160e-01  -4.4690786e-01
  -9.1891960e-02  -6.4134597e-01
  -7.4691983e-01  -8.4786807e-01
  -5.5193607e-01  -2.6657398e-01
   5.3838979e-01  -2.5217413e-01
  -9.6812004e-01   8.2062453e-02
  -8.7242605e-01   4.1313705e-01
  -7.8751141e-01   1.3873818e-01
   2.2574804e-01  -2.3221182e-01
   4.6386437e-01  -4.1494492e-01
  -6.0166599e-01   2.8258428e-01
  -9.1331466e-01  -7.9090105e-01
   2.1076930e-01  -1.5492288e+00
   2.3530470e-01  -1.3104666e+00
   8.2897492e-01  -1.6472810e+00
   5.7604013e-01  -2.1379160e+00
   3.2071422e-01  -2.0856703e+00
  -4.8072062e-01  -2.1322392e+00
  -5.1306145e-01   9.9435155e-02
   1.6234543e-01  -2.3750276e+00
   9.2096299e-01   4.0333689e-02
   6.9220371e-01  -1.8798341e+00
   7.7125164e-01  -1.9386261e+00
   9.3769401e-01  -2.5166232e+00
   2.1674264e-01  -1.8574193e+00
   8.8188506e-01  -1.0296761e+00
   3.5303980e-01  -8.0305143e-01
  -1.6011996e-01  -4.1229267e-01
   9.4018657e-02  -3.9134395e-01
  -3.4166859e-01  -5.1560548e-01
  -1.1551947e-01  -6.9638317e-01
   8.4954853e-01  -6.9263541e-01
   8.2201084e-01  -5.9268493e-01
  -3.8971751e-02  -3.3139244e-01
  -3.2409845e-01  -8.1700383e-01
  -4.1143121e-01   2.4124201e-01
  -3.6494596e-01   2.1484057e-01
  -5.7353757e-01   1.2264638e+00
  -5.7644225e-01   1.5179318e+00
  -6.7433013e-01   1.6911249e+00
  -1.0626541e+00   2.1928108e+00
   8.9107850e-02  -1.3258412e+00
  -1.9670886e-01  -9.4464413e-01
  -1.9961842e-01  -1.3301493e+00
  -2.5222047e-01  -1.2844219e+00
   2.7696817e-01  -2.2996378e+00
   3.9744313e-01   4.9995465e-01
   8.1070236e-01  -6.0315882e-01
   8.6801784e-01  -5.7585898e-01
  -2.6722691e-01  -1.0342647e+00
  -3.0462291e-01  -6.0475083e-01
  -1.9063262e-01  -3.1333223e-01
  -8.6560961e-01   5.3473055e-01
   7.8796593e-01   1.0667158e+00
   1.5078637e-01   5.7940999e-01
  -3.1727138e-01   4.4224999e-01
   3.9318550e-02  -1.4241154e+00
  -5.7015135e-01  -8.2730770e-01
  -1.1854457e+00  -6.6024922e-01
  -3.8940983e-01  -1.2874802e+00
  -2.2425603e-01  -1.4667716e+00
  -2.7177277e-01  -1.6575219e+00
   2.1940206e-01  -1.1422735e+00
   7.1336501e-01   9.3272892e-01
  -2.9408335e-01   9.9675331e-02
  -3.0001009e-01  -4.4342285e-01
   1.0821090e+00   2.2135412e-01
   1.1138223e-01  -8.0454273e-01
   4.0765118e-01  -1.2334224e+00
   1.5253090e-01   7.0115173e-03
   1.0121137e+00  -1.7272785e+00
  -1.9479891e-01  -1.6847507e+00
   3.0228016e-01  -7.3087925e-01
  -1.8413146e-01  -1.5956844e-02
  -2.2753861e-01  -3.4119894e-01
  -1.2064533e-01  -7.9907608e-01
  -6.4417777e-01  -5.8485271e-01
  -4.4052582e-01   3.6502964e-01
   3.1081952e-01  -8.1058537e-01
   7.1444497e-02  -9.3116311e-01
  -5.3392639e-02  -1.4485976e+00
   2.5873174e-01  -1.9100808e+00
  -6.1600996e-02  -2.0846043e+00
  -2.3730048e-01  -2.0981801e+00
  -2.1109067e-01  -2.0208597e+00
   1.6419741e-01  -4.0694401e-01
  -7.8445724e-02  -5.8396284e-01
  -3.1653611e-02  -9.9329890e-01
  -2.7815782e-01  -1.3947821e+00
   8.3690770e-02  -1.0376867e+00
   9.0005688e-01   8.4179582e-02
   5.6403543e-01   1.0225232e-02
   3.4719128e-01   2.7226863e-01
   2.3949983e-01   6.2260429e-01
   6.0809602e-01   2.4912571e-01
   2.9679358e-01   3.8337144e-01
   5.2629624e-01   1.6750521e-01
  -3.3231076e-02  -1.0466425e+00
   3.9903332e-02  -6.7185898e-01
   1.6490686e-01  -2.9913427e-01
   1.6733877e-01   1.8280978e-01
  -3.4574373e-01  -2.8851065e-01
   7.6883004e-02   4.2227330e-01
  -9.0589898e-01  -4.3940059e-01
   1.3642458e-01  -1.5475803e-01
   1.4892467e-01  -3.2756693e-01
  -4.4418302e-01  -1.0409552e+00
  -2.5805981e-01  -4.7486343e-01
  -5.4207762e-01  -6.4143689e-01
  -5.2299249e-01  -4.1504296e-02
  -7.9120210e-01  -3.4760853e-01
  -3.7296164e-01  -3.7480650e-01
   9.2655251e-01   2.5833573e-01
   1.4158330e+00  -1.4877486e-01
  -4.0237275e-01  -3.8575683e-01
   3.7602973e-01   4.5220294e-01
   1.1259360e+00   2.6933892e-01
   1.0506517e+00   6.3688945e-01
   1.3050195e+00   9.2925883e-01
   1.7619624e+00   8.5525280e-01
  -1.8350014e-01  -2.6832885e-01
  -7.6453958e-01  -1.3514530e+00
  -1.4419335e+00  -9.2852797e-01
  -1.0088172e+00  -6.6554438e-01
  -1.1859630e+00  -8.1220660e-01
  -4.5212540e-02  -1.2312953e+00
  -4.9070190e-01  -1.7176749e+00
  -3.3981138e-01  -9.9070012e-01
  -4.6355111e-01  -9.7070111e-01
  -4.8610077e-01  -1.8904633e+00
  -5.4993520e-01  -1.7707096e+00
  -9.1935102e-01  -1.7678612e+00
   3.1980510e-01  -1.8522305e+00
  -9.6176302e-01  -9.9793650e-01
  -3.2252083e-01  -6.8431255e-01
  -2.0698975e-01  -3.1401557e-01
  -3.7123079e-01  -1.0310710e+00
   5.5140191e-01  -1.4551838e+00
  -1.2356989e-01  -7.7901802e-01
   5.4216560e-02  -6.2754280e-01
  -5.2135171e-01  -2.6474033e-01
  -4.8791864e-01  -2.9625977e-02
   1.8428416e-01  -4.5795518e-01
   3.6702419e-01  -5.1979729e-01
  -1.4311830e-02  -5.7814474e-01
   4.1403550e-01   9.9865422e-02
   6.7765559e-01  -5.4556700e-01
   6.3734528e-01  -5.3538067e-01
   1.2369328e-01   1.2192646e-01
  -1.5956318e-01  -1.1274647e+00
  -1.1768704e-01  -1.4582567e+00
   2.4538134e+00  -2.2438698e+00
  -7.0230190e-01   1.9480156e-01
  -2.8517587e-01   3.0859192e-01
  -1.2332183e-01   2.2253672e-01
  -2.9506992e-01   4.6648942e-01
  -2.1891479e-01  -4.7130174e-01
   1.8849965e-02   2.5282839e-01
   1.7546230e-01   6.4572627e-01
   8.2218412e-01  -7.8092582e-01
  -7.6316267e-01  -3.3572237e-02
  -5.6043202e-01  -8.4900426e-01
  -1.5557708e-01  -5.7013454e-01
   6.1808662e-01  -1.5316255e+00
   3.2918914e-01  -1.4806477e+00
   1.2176874e-01  -1.1956091e+00
  -3.6141206e-01  -1.0026756e+00
   1.3468161e-01   3.2733342e-01
  -5.2905122e-01  -5.1915155e-01
  -4.0236634e-01  -2.3424424e-01
   9.0343432e-01  -2.4044262e-01
   5.5736773e-01  -2.7589018e-01
   6.9894027e-01  -5.7087798e-03
   4.5718956e-01  -2.5119904e-01
   5.2827528e-01  -1.9577188e-01
  -5.8117291e-01   4.4319784e-01
   3.0660336e-01   2.1935666e-01
  -3.0926807e-01  -8.5437163e-01
  -4.0603215e-03  -4.3782768e-01
   4.1180232e-01  -5.4999919e-01
   2.4357317e-01  -7.6938362e-01
  -4.0224845e-02  -8.5700809e-01
   4.0586103e-01  -1.2673961e+00
   2.9484893e-01  -8.9468857e-01
  -9.0968976e-01  -6.1243902e-01
  -1.1835412e+00  -3.6986702e-01
  -5.5104013e-01  -8.9098858e-01
  -9.6213947e-01  -9.4109059e-01
  -1.4336385e+00  -1.3724952e+00
   5.3410204e-01  -6.8518242e-01
  -1.2921917e-01  -1.1384334e+00
   5.3784634e-01  -1.0703311e+00
  -5.8953808e-02  -6.0483113e-01
   2.8310382e-01  -9.6307212e-01
  -3.2992419e-01  -6.9367276e-01
  -6.4732609e-01  -1.9978248e+00
  -7.9554710e-02  -1.2203933e+00
  -4.3926225e-01   3.4733435e-01
  -2.8581011e-01  -7.5459134e-01
   1.7060461e-01   1.9977517e-01
   6.8652283e-02  -7.6392755e-01
   4.3716299e-02  -6.9506141e-01
  -3.2277523e-01  -4.6689667e-01
  -4.6396016e-01   3.8072765e-01
  -4.4811052e-01   9.7602819e-01
   1.1114720e-01  -1.3189482e+00
   1.8526062e+00  -1.1230270e+00
   4.1647516e-01  -1.6606850e+00
   3.7521721e-02  -1.7912201e+00
  -1.5321677e-02  -1.5052243e+00
  -2.3805790e-01  -1.7973513e+00
   5.3901277e-02  -2.1092917e+00
   1.9235065e-01  -8.5265585e-01
   7.3099507e-01  -2.3049578e+00
   3.8522476e-01  -8.5262819e-01
  -7.3738465e-01  -8.4086362e-01
  -5.5707708e-02  -1.3369276e+00
   3.4339686e-01  -2.8600025e-01
   7.5149959e-02  -2.1235511e+00
   4.8713661e-01  -1.1213176e+00
   5.0765942e-01  -5.7535231e-01
   1.5788352e-01   2.3898820e-01
   1.8075969e-01  -6.7262052e-01
   2.1486261e-01  -1.1528066e+00
   2.3159882e-01  -7.9516672e-01
  -6.7237029e-01   5.0310033e-02
  -2.2655025e-01  -1.2231982e+00
  -2.8259441e-01  -1.8428385e+00
  -5.3751045e-01  -9.1002118e-01
  -1.2652701e-01  -2.0833520e+00
   9.4360793e-02  -2.0699849e+00
   6.1732665e-01  -2.6606372e+00
  -8.4941335e-02   2.1285073e-01
  -5.1467945e-01  -1.0405118e+00
  -4.6496173e-01  -2.0009313e+00
  -1.0137766e+00  -9.0395283e-03
  -5.1104611e-01  -3.0670187e-01
  -2.9449763e-01   1.1194915e-01
  -7.5476966e-01   6.1634887e-01
  -5.5404708e-01   6.2251438e-01
  -2.5401990e-01   2.3181872e-01
   9.1416871e-02   2.0470142e-01
   2.8959236e-02  -3.0824784e-01
  -4.1464508e-01  -3.1398350e-01
  -7.2952708e-01  -4.2500428e-02
   2.0058866e-01  -6.3578063e-02
   8.0946281e-01  -1.0628765e+00
  -2.2694606e-01  -8.9983025e-01
  -2.1468856e-01  -7.5647987e-01
   3.2197458e-01  -5.6528926e-01
   7.4211794e-01  -1.2435964e+00
   1.3620160e+00  -6.7429902e-01
   1.5256541e+00  -4.2228681e-01
  -1.1422647e-01  -7.9997096e-01
   9.5819909e-01   4.3342582e-04
  -9.0861527e-01  -1.3899555e+00
  -1.6991382e+00  -1.3899042e+00
  -7.0341360e-01  -8.2234308e-01
  -6.3588437e-01  -6.5096330e-01
  -4.5222238e-01  -1.1442330e+00
  -3.6734457e-01  -2.7375134e-01
  -4.3694449e-01   3.7982610e-01
  -1.5354892e+00   5.1765505e-01
  -2.8643133e-01  -4.9925820e-01
   7.1121775e-01  -7.9349151e-01
   1.3562231e+00  -5.3348346e-01
   1.5210234e+00   3.1679334e-01
   7.6637576e-01   4.4035436e-02
   9.1886253e-01  -2.0015532e-01
   2.7919591e-01  -7.3014812e-01
  -9.0344058e-02  -5.1327674e-01
   8.0497423e-01  -7.9183301e-01
  -2.0024438e-01  -9.3110690e-01
  -1.2224557e-01   4.9954523e-01
  -2.8777703e-01   4.1309193e-02
   3.8235922e-01   7.5580875e-02
   2.1325462e-01   8.9467623e-02
   1.4246827e-01   7.9467468e-01
   1.7710342e-01  -5.2064484e-01
   6.1465736e-01  -5.1746214e-01
  -1.6363782e-01  -2.4115470e-01
   5.9993251e-01  -1.1104975e+00
   4.1212210e-02  -2.2478499e-01
   1.8418747e-01  -1.1155995e+00
  -5.0355835e-01  -5.7129148e-01
  -2.2310248e-01  -6.5379250e-01
  -5.6902582e-01  -1.6976818e+00
  -1.9350132e-01  -1.0971826e+00
  -4.8868940e-01  -8.1122041e-01
   5.7262349e-01  -8.8281795e-01
   3.9806950e-01  -4.3105975e-01
  -4.3482850e-01  -8.8482122e-01
  -3.7201914e-01  -9.6190459e-01
   3.2517342e-02  -7.7274473e-01
  -5.9832188e-01  -2.2707706e+00
  -9.8966654e-02  -1.2950260e+00
  -4.4264274e-01  -1.1361384e+00
  -2.7130495e-01  -1.1656107e+00
  -1.0955914e-01  -7.1237572e-01
  -2.8269735e-01  -5.3948583e-01
   6.8727715e-02   2.6015459e-02
  -4.6365430e-01   1.0136561e+00
  -4.4440614e-01  -2.4044694e-01
   5.3521386e-01  -3.1078162e-01
   2.7727492e-02   1.5326068e-01
   6.0357989e-02  -1.4781067e+00
   5.7283302e-01  -3.1498064e-01
   1.2551041e+00   3.9970088e-01
   2.8332032e-01  -2.2279773e+00
   8.2103076e-02  -5.2018840e-01
   4.8911415e-01  -9.4324871e-01
   4.0732394e-01  -9.5001372e-01
   6.0838059e-01  -1.4266484e-02
  -3.1492033e-01  -2.1661017e-01
  -5.3211044e-01  -1.4693971e+00
  -3.1373162e-01  -1.9856989e+00
  -5.1789070e-01  -7.2916091e-01
   6.5015981e-01  -1.1505874e+00
   1.0847770e+00  -4.6429029e-01
   1.0116394e+00   1.3359864e-01
   7.0429452e-01   9.0850571e-01
  -1.1378739e+00  -1.3210687e+00
   4.8247886e-01   9.3283090e-01
   4.9655786e-01   1.2525214e-01
   6.1987675e-01   1.8984724e-01
  -1.4004372e+00  -2.5046922e-01
  -1.2412721e+00  -4.8407925e-01
   2.1603167e-01   3.6676387e-03
   3.3791703e-01  -2.2483534e-01
  -1.8082294e+00  -6.5223838e-01
  -1.2278547e+00  -1.5865125e+00
   7.2170713e-02  -1.7124529e+00
   2.2171782e-01  -1.3623151e+00
   1.0959567e+00  -1.2410057e+00
   3.2168161e-01  -1.4726028e+00
   1.0005092e+00  -1.8618507e+00
   1.1125863e+00  -6.4662533e-01
  -8.5891128e-01  -8.2816988e-01
  -1.0331441e+00  -4.2514278e-01
  -5.8945440e-01  -4.1815732e-01
  -6.5404110e-01  -3.3417572e-01
   5.2286288e-01  -7.3587408e-01
   8.6047985e-01  -7.7368174e-01
  -2.4149261e+00  -2.8015462e+00
  -5.9503052e-01  -1.0589599e+00
  -6.2324004e-01   7.9574524e-04
  -1.6304727e+00  -2.6935293e+00
   1.8013932e-01   7.3741099e-02
  -1.0647657e+00  -1.1659792e+00
  -1.5263542e+00  -8.4271318e-01
  -1.2527281e+00  -6.4668690e-01
   7.0527655e-02   5.7780362e-02
   3.9948948e-01   9.3170671e-02
   1.1582955e+00  -3.0654577e-01
   1.4978845e+00  -5.9683360e-01
   1.2969799e+00  -4.3299462e-01
   1.8192503e+00  -9.1423348e-01
   9.0008204e-01  -5.2718627e-01
   5.5898191e-01  -1.9292230e-01
   1.3780262e-01  -1.0208823e+00
  -2.1447025e-01  -4.3944120e-01
   3.8944989e-02   2.9230445e-01
   4.0312952e-01  -6.5154520e-01
   4.1761423e-01  -2.9595768e+00
  -3.2374239e-01  -1.8471669e+00
   9.1064259e-03  -2.0478176e+00
  -2.8811409e-01  -2.1432731e+00
  -2.7114215e-01  -5.0240018e-01
   5.7512457e-01   9.0660041e-01
  -7.0690405e-02  -4.2662061e-01
  -8.1811127e-01  -2.6282282e-01
   5.2550803e-01   2.3703093e-01
  -2.1391619e-01  -5.2870766e-02
   7.4928349e-01   1.5965069e+00
  -6.5372652e-02   6.7889496e-01
  -6.2381615e-01  -1.2217073e-01
  -9.6827864e-01  -1.6429585e-01
  -4.7039593e-01  -5.7835986e-01
   3.4094824e-01   2.6025246e-01
   4.5868637e-01   8.0072981e-01
   6.2251065e-01   6.8413511e-01
   5.2781840e-01   9.1488191e-01
  -1.1302055e-01   9.3401852e-01
  -7.8049567e-01  -2.1676916e+00
  -5.2542903e-02  -9.0935615e-01
  -5.2109302e-01  -1.4987023e+00
  -6.6352783e-01  -1.3562144e+00
   5.0039974e-01   6.1023213e-01
  -3.7239732e-02  -8.9834608e-01
  -3.3663964e-01  -1.8371453e+00
  -1.5210401e-01   5.6096435e-01
   2.8230731e-01   2.9937394e-01
   1.4097577e-01  -4.0619173e-01
   5.3488626e-02  -1.1716355e+00
   5.9029341e-01   1.0371285e-01
   5.1850401e-01   1.4537264e-01
  -2.8854630e-01  -2.0968836e+00
  -4.5576339e-01  -2.1543538e+00
  -1.4715968e-01  -1.8854147e+00
  -5.1234237e-01  -2.1558733e+00
   5.2531124e-01  -8.5826369e-01
   3.4264538e-01  -7.5712701e-01
   4.7372859e-01  -1.3298198e+00
   4.5833640e-01  -6.5127985e-01
   1.6051948e-01  -2.0523961e+00
  -9.9055414e-02  -1.6202349e+00
  -1.7046750e-01  -1.2713199e+00
  -6.5847412e-01  -2.4360520e-01
  -4.1895342e-02   1.9421492e-01
   3.3200605e-01   8.2362174e-02
   4.4644496e-01  -8.0649363e-01
   4.6023739e-01  -1.2595593e+00
  -4.1848053e-02  -8.1840103e-01
  -1.6706844e-02  -6.5292489e-01
   1.2574833e+00  -1.1778594e+00
   1.4750221e+00  -4.1431876e-01
   1.9047212e+00  -1.1418703e+00
   2.5233426e-01  -6.0080264e-01
  -1.5339258e+00  -2.2569970e-01
   4.5140638e-01  -1.7865776e+00
   1.3554951e+00  -1.7743834e+00
  -4.8599156e-01  -1.9224014e+00
  -3.0173327e-01  -2.2411851e+00
  -7.4668529e-01  -1.7414401e+00
  -1.0124256e+00  -8.0638206e-01
  -6.7906597e-01  -1.5606256e+00
   5.6578727e-02   1.5185677e-01
  -1.5170204e+00  -1.1760873e+00
  -7.8548961e-01  -1.7535868e+00
   8.1616025e-02  -3.9707801e-01
   1.1403678e-02   9.5401705e-01
   1.1987150e-01   6.4267815e-01
   1.5722735e-01   3.2949184e-02
  -4.2047382e-01  -1.1404955e+00
  -2.2429841e-01  -9.8121820e-01
  -1.9159588e-01  -1.5346634e+00
   1.3189298e-01  -3.6796286e-01
  -7.7010285e-03  -5.6050078e-01
   2.4992879e-01  -6.5629054e-02
   4.6483523e-01  -4.7732585e-01
   1.2355453e-01  -4.7030352e-01
  -1.0373860e-01  -1.5529536e+00
   3.0634345e-01  -9.7775309e-01
  -1.7440593e-01  -7.3764899e-01
  -3.1740366e-01  -1.5045424e+00
  -6.5047368e-02  -1.6170683e+00
  -3.3048766e-01  -1.4800403e+00
   2.2348604e-01  -7.5263388e-01
   6.6822494e-02  -7.6902195e-01
  -1.0182972e-01  -1.6416847e+00
  -6.0981465e-02  -1.8189000e-01
  -7.0234907e-02  -2.8436413e-01
   6.8447676e-01  -2.4881364e-01
  -3.8968537e-01  -5.1851971e-01
  -1.5459605e-01  -4.9432115e-01
   3.6074087e-02  -2.1127888e-01
  -5.3965615e-01  -1.2760253e-01
  -4.7283456e-01  -1.6373446e-02
  -2.3204631e-01  -7.8881776e-01
   7.5175669e-01  -9.2370871e-01
   7.0103898e-01  -9.1587436e-01
   3.9903711e-01  -5.6027489e-01
   9.0293117e-02  -1.1013574e+00
   2.4886078e-01  -3.9457325e-01
  -2.3185887e-01  -1.1768012e+00
  -3.0761184e-01  -1.0641423e+00
   4.0139990e-01  -6.5090631e-01
  -8.5343191e-01  -1.4400342e+00
   9.1293487e-01  -2.6869512e+00
   7.4588838e-01  -2.1610164e+00
  -4.3048070e-01  -1.0168714e+00
   4.4080863e-02  -4.3360220e-01
   1.5532963e-01   8.4156784e-01
   1.9579651e-01   7.3986946e-01
  -1.3578197e+00   8.6833331e-01
  -4.2094681e-01  -1.0709887e-01
  -4.5240104e-01   2.7088538e-01
  -2.1236113e-01  -9.5909961e-02
   2.5780612e-01  -1.0882528e+00
  -1.8616868e-01  -9.0153789e-01
  -3.8102428e-01  -2.0226856e+00
   4.1638525e-02  -1.6925374e+00
  -2.8523119e-01  -1.7524520e+00
  -3.3910880e-01  -1.6329913e+00
   7.4196653e-01  -1.9176010e+00
   9.7010087e-01  -2.3475079e+00
  -1.3128401e+00  -6.2585375e-02
  -7.6034763e-01  -2.4801063e-01
  -1.1266694e+00  -2.6271218e-01
   6.9620403e-01   5.9801556e-01
   7.7330394e-02  -2.2679878e-02
   6.1807818e-01   2.4672822e-01
  -1.3316272e-01  -1.1403779e+00
   1.1445194e+00   5.7293483e-02
   4.2468464e-01  -2.1640897e-01
   3.7220312e-01  -2.0600877e-01
   7.2843074e-02  -1.2844734e-01
  -5.3398619e-01  -1.5695220e+00
  -6.9446897e-02  -2.0105708e-01
  -3.8739868e-02  -5.7515830e-01
   2.0938769e-01   4.1339871e-01
  -9.8102972e-02  -4.1346153e-01
  -2.1495583e-01  -1.2729724e+00
  -1.0131263e-01  -7.1304472e-01
  -1.0503439e-01  -1.0208013e+00
  -1.8046567e-01  -5.6982227e-01
   8.0604356e-02  -2.1158040e-01
   3.5802824e-01  -1.4159496e+00
   1.0817437e-01  -8.7799502e-01
   5.6728764e-01   2.1249974e-01
   1.8403770e-01  -1.3333095e+00
   2.0914817e-01  -1.8474663e+00
  -5.5201354e-01  -2.0419041e+00
   2.1521214e-01  -1.1879156e+00
   1.6681314e-01  -1.3367206e+00
   1.5494421e-01  -1.3013045e+00
  -4.3242276e-01  -1.6537839e+00
  -5.1906924e-01   5.8326616e-02
  -3.2338534e-01  -9.8770958e-01
   1.0532646e-01  -4.9079409e-02
   4.3308608e-02  -1.0109650e+00
  -1.7053812e-03  -8.9926316e-01
  -3.6895227e-01  -7.2099873e-01
  -5.6558839e-01   1.4449909e-01
  -5.6536710e-01   6.9513890e-01
   9.8074770e-02  -1.5152699e+00
   1.8111034e+00  -1.2828277e+00
   4.0344657e-01  -1.9147455e+00
   5.0045251e-02  -1.9908087e+00
  -1.2144760e-02  -1.7243297e+00
  -2.3207623e-01  -2.0332794e+00
   9.4188272e-02  -2.3362034e+00
  -1.7204640e-02  -1.6782420e+00
   6.0910636e-01  -2.6085408e+00
   8.2863886e-01  -1.8825024e+00
   6.2395319e-01  -2.1257745e+00
   4.1404820e-01  -2.9873746e+00
   3.5374777e-01  -3.5000614e+00
   2.2883523e-01  -2.9512972e-01
  -1.1753481e+00  -8.1240733e-02
  -1.0650520e+00   8.0588226e-02
   3.6223530e-01  -1.4129548e+00
   9.2123452e-02  -1.0129516e+00
  -1.5985525e-01  -3.3081705e-01
  -4.6987767e-01  -1.9137344e+00
  -5.8506993e-01  -2.4759980e+00
  -2.7566505e-02  -3.2771187e+00
   3.7553938e-01  -2.0933056e+00
  -4.0545833e-01  -3.2084377e+00
  -1.0266625e+00  -1.0631431e+00
   5.5831789e-01  -5.6363589e-01
   5.7136052e-01  -8.7952844e-01
   4.8686810e-01  -1.1011139e-01
   1.2116676e+00  -8.1678912e-01
  -1.2221440e+00  -9.1624335e-01
  -5.7940754e-01  -9.1694149e-01
  -6.6543349e-02  -2.9376263e-01
   1.1148431e-01  -1.2086942e+00
  -7.2284160e-02  -1.1478871e+00
   3.6830677e-02  -3.1343487e-02
  -9.1535097e-02  -1.1907087e+00
   1.3755209e-02  -1.5425434e+00
  -2.7280867e-01  -6.4861512e-01
   3.4110109e-01  -1.1216137e+00
   1.6692929e-02  -1.2827851e+00
  -7.9096890e-01  -2.7464150e-01
   2.1871115e-02   7.9226793e-01
   5.8798748e-01   1.2599216e-01
  -1.3214370e-01   7.6452908e-01
   9.6022376e-01  -1.0694027e+00
   3.8092516e-01  -7.0430576e-01
   5.8929567e-01  -5.3522842e-01
  -7.9460532e-01   2.2601749e-02
   1.2646839e+00  -2.5806162e-01
  -3.3308961e-02   3.5992040e-02
   9.1560769e-02  -6.9673162e-01
  -1.3090709e+00  -1.9929704e-01
   7.2684420e-01  -1.7130369e+00
   2.0508457e-01  -1.1843663e+00
  -4.8996493e-03  -1.3407331e+00
  -2.0834781e-01  -1.3637741e+00
  -1.4049575e-01  -1.5917179e+00
  -6.5185816e-01  -7.3133009e-01
   2.1685925e-02  -1.3795800e+00
  -9.7213101e-02   9.8209924e-02
  -8.4315841e-01  -9.3786366e-01
   1.3921522e-01  -1.5076812e+00
   7.3031933e-01   7.3639589e-02
   1.6175625e-01  -3.1460788e-03
  -2.6880829e-02  -1.1358694e-01
   1.1533407e-01   3.6180912e-01
  -1.6101179e-01   7.4231536e-01
  -4.5910320e-01  -1.6618872e-01
  -8.1148858e-01  -1.9322746e-02
   8.0557991e-02   2.0910862e-01
   4.1332242e-01  -5.8240954e-01
  -2.3217752e-03  -1.1032219e+00
  -9.4645628e-02  -8.2635521e-01
  -2.9956402e-02  -1.2433949e+00
   5.2542415e-01  -6.4028110e-01
  -4.4130601e-01  -1.2401221e+00
   1.1889700e+00  -3.9411953e-01
  -7.0344784e-01  -1.5694577e+00
  -1.4397558e+00  -1.7718426e+00
  -5.7488168e-01  -1.5256974e+00
  -8.8119554e-01  -7.3432887e-01
  -8.0810374e-02  -7.8975877e-01
  -2.2548107e-01  -2.0812967e-01
  -1.2219065e+00  -2.6328714e-01
  -1.2069836e+00  -2.5899135e-01
  -2.5010286e-01  -6.0724601e-01
   6.5013620e-01  -5.0321333e-01
   1.1065984e+00   1.3382079e-01
   1.0516473e+00   9.9215119e-01
   4.7435668e-01   4.6145155e-01
   7.5430260e-01   1.0595803e-01
   1.8500821e-01  -4.6657913e-01
  -1.4867335e-01  -5.1638304e-01
   9.4144708e-01  -7.6640156e-01
  -4.3737419e-01  -7.4877269e-01
   8.1814626e-01  -4.2629212e-01
  -9.8731020e-01  -9.0813732e-01
  -6.1101392e-01  -1.2278396e-01
  -4.7344700e-01  -9.8993167e-02
  -8.4305665e-01   4.4926724e-01
   6.6504755e-01  -1.0244464e+00
   3.2502072e-03  -9.6465627e-01
  -1.4650501e-02  -7.6353185e-01
   1.0560824e+00   9.4936107e-02
   1.8101006e+00  -2.9982553e-01
   1.0489492e-02  -7.7046812e-01
   1.3478203e+00  -1.4109302e+00
   8.8772997e-01  -1.5826676e+00
   3.1154216e-01  -1.2326451e+00
   1.4923453e-01  -2.1706966e+00
   4.9853029e-01  -2.3224557e+00
  -1.4139292e-01  -2.1192960e+00
  -8.9578958e-01  -1.5012668e+00
  -1.4627206e-01  -1.9000078e+00
  -5.1617491e-01  -1.9645633e-01
  -1.1354516e+00  -5.5212336e-01
  -9.7526816e-01  -3.6493930e-01
  -4.4523385e-01  -8.4651306e-01
   2.0535333e-01  -6.3636804e-01
  -4.3163858e-01  -7.1408445e-01
  -5.7556383e-01  -6.9168860e-01
   9.0817202e-01  -6.3989349e-01
   2.3390941e-01  -2.6267850e-01
  -3.9344806e-01  -6.5199520e-01
  -4.0611104e-01  -6.8426632e-01
  -6.3741637e-01  -5.5205509e-01
  -1.4621867e-01  -8.3257615e-02
   2.8629985e-01  -2.2302548e-01
  -2.7777861e-01  -1.4710174e+00
  -6.2502725e-01  -1.4515669e+00
   5.3797534e-01  -8.7749495e-01
   1.0349949e+00  -1.2798671e+00
   4.1007579e-01  -7.4219327e-01
   3.2165565e-01  -7.1489739e-01
  -3.5931153e-01  -5.3619543e-01
  -9.5323280e-01  -1.1511791e+00
   4.1512977e-01  -1.5170857e+00
  -2.4732702e-01  -9.3749676e-01
   5.7581271e-01   1.6731173e-01
   6.9936527e-01   7.8765757e-02
  -6.6407716e-02  -8.7536150e-01
  -6.3548045e-01  -5.1948824e-01
  -7.3441507e-01  -2.9413693e-01
   7.1450232e-02  -6.7972424e-01
  -1.6220655e-01  -7.4698026e-01
   3.0519303e-01  -2.2458750e-02
   5.5746170e-01  -6.5697711e-01
   5.1783985e-01  -7.2875842e-01
   1.6128573e-02  -1.3448434e-01
  -1.0405636e-01  -9.2555502e-01
  -6.8772467e-01  -1.5394858e+00
  -6.9367894e-01  -1.3440119e+00
   5.2184907e-01   5.9649888e-01
  -5.5569492e-02  -9.0291751e-01
  -3.8296830e-01  -1.8314527e+00
  -1.1911007e-01   5.8923252e-01
   2.8016581e-01   3.0754002e-01
   1.3674399e-01  -4.0216774e-01
  -5.3330834e-03  -1.2107704e+00
   5.9932829e-01   8.2421766e-02
   5.2325204e-01   1.3346782e-01
  -2.6191556e-01  -1.9984020e+00
  -5.1695365e-01  -2.1375054e+00
  -1.9609487e-01  -1.8837050e+00
  -5.6986031e-01  -2.1422760e+00
   5.0038492e-01  -8.6920175e-01
   2.4002876e-01  -8.4252238e-01
   4.1364076e-01  -1.3805541e+00
   4.2169931e-01  -6.7726861e-01
   1.0341302e-01  -2.0553028e+00
  -1.4724068e-01  -1.6108606e+00
   9.2274678e-01   4.5028078e-01
   4.3113807e-01   3.0628591e-01
   3.7860459e-02  -4.2199234e-01
  -3.2930413e-04   9.3587339e-01
   9.3044229e-02   5.8515868e-01
   7.3296738e-02   9.2780562e-03
  -6.1654616e-01  -1.3799374e+00
  -1.1206170e-01  -1.5252939e+00
  -2.5858080e-01  -9.9685515e-01
  -2.6269453e-01  -1.5775047e+00
   1.0538834e-01  -3.9102633e-01
  -3.5467309e-02  -5.8694823e-01
   2.2657169e-01  -8.8139085e-02
   4.8298210e-01  -4.9175206e-01
   1.3407154e-01  -4.6027530e-01
  -1.4255089e-01  -1.5810705e+00
   2.7225448e-01  -1.0005681e+00
  -2.0322346e-01  -7.6731039e-01
  -3.2338337e-01  -1.5207169e+00
  -1.1166314e-01  -1.6094905e+00
  -3.2410288e-01  -1.4658357e+00
  -1.9502669e-01  -1.1764388e+00
   2.7544908e-02  -7.4984985e-01
  -2.2126913e-01  -1.6404340e+00
   1.3400301e-01  -7.9586021e-01
   2.5248157e-01  -1.0674770e+00
  -3.6010830e-01  -6.1380692e-02
  -2.5993743e-01  -4.7851208e-01
  -3.2749811e-01  -5.2987081e-01
   1.9221119e-01  -6.1010859e-01
   8.4476173e-01  -1.0267216e+00
   3.1803673e-01  -4.1212988e-01
  -1.4065243e+00   2.6410089e-01
   6.1257395e-01  -7.4873027e-01
   1.0534826e+00  -1.4310465e+00
   1.1995957e+00  -9.3519673e-01
   1.3214135e-01   4.8587979e-01
  -4.0644484e-02  -8.3323796e-01
   4.5929863e-02  -1.0607228e+00
  -1.2551489e-01  -2.9109617e-01
  -2.8481763e-01  -1.2706658e+00
  -1.1317386e+00  -1.0370078e+00
   6.4383602e-01  -8.5138032e-01
   2.5177748e-01  -1.2205721e+00
  -3.1525847e-01   8.2829981e-01
  -2.9988562e-01  -9.2070734e-01
  -8.5925954e-01  -9.4656970e-01
  -7.6014488e-02  -1.3072929e+00
  -9.5785687e-02  -6.8138994e-01
  -3.3182573e-01  -5.0001085e-01
   1.6555692e-01   1.4922344e-01
   7.0603371e-02  -7.3654952e-01
   8.4172408e-03  -8.3956558e-01
  -1.0595457e-02   4.0847738e-01
  -1.1486810e+00  -5.4066301e-01
  -1.2959824e+00  -6.0392231e-01
   3.9165963e-01  -6.7380484e-01
   8.0523434e-01  -3.1662442e-01
   1.8298134e-01  -4.9243509e-01
  -8.1333323e-01  -5.8427262e-01
  -4.9268306e-01  -2.3576473e-01
  -5.3558950e-01  -4.4772985e-01
   6.7827585e-01  -5.5411741e-02
   2.5286570e-01  -5.0867297e-01
   9.3083334e-01  -2.6467303e-01
   5.6518633e-01  -2.2089649e-01
   3.9633669e-01  -2.6247514e-01
   8.2895900e-02  -4.5898349e-01
   7.1635279e-01   1.7297960e-01
   5.0592848e-01  -1.8556992e-01
   5.8090836e-01  -5.5958767e-02
  -7.4242535e-01   1.7277953e-01
   2.3491093e-01  -9.7334310e-02
  -1.1604472e-01  -1.1578663e+00
  -3.4089546e-02  -6.4389004e-01
   2.4215782e-01   2.9132028e-01
   6.6555106e-01  -1.0679597e+00
   4.2236433e-01  -1.0316410e+00
  -7.9465248e-01  -8.1826667e-01
  -1.1130640e+00  -6.9296864e-01
  -4.1427690e-01  -1.1679606e+00
  -8.2183131e-01  -1.3529649e+00
  -1.2086205e+00  -1.7762690e+00
   6.2411260e-01  -7.9672095e-01
   1.2370102e-01  -1.1331433e+00
   6.0271634e-01  -8.7083104e-01
   8.7100139e-02  -6.1024359e-01
   4.3920086e-01  -9.7128303e-01
   3.2759278e-01   3.4402521e-01
   3.6818032e-01  -4.3724150e-01
   5.0863560e-01  -1.1529275e+00
   2.9083136e-01  -1.1104563e+00
  -3.7918135e-04  -9.7170832e-01
  -1.0163119e-01  -2.5116957e-01
  -9.3626648e-02   4.8437186e-02
  -4.5522806e-01  -1.2534018e-01
   4.4076720e-01  -1.4614479e-01
   1.3245560e-01  -7.1412962e-02
  -2.2182578e-01   5.2879240e-01
  -2.2966273e-01   5.6747936e-01
   3.6446178e-01   2.0148008e-01
  -1.4228160e-01  -4.5239023e-01
   7.8266638e-01  -6.6300135e-01
   1.4336047e-01  -7.5658718e-01
  -2.6550383e-01  -2.8924867e-01
  -1.0637121e-01  -5.9079644e-01
  -2.1631771e-01  -9.3812499e-01
   1.2632776e-01  -8.8504067e-01
  -4.9887957e-01  -4.1326255e-01
   1.7328910e-01  -3.8279670e-01
  -2.3354548e-01  -3.6241561e-01
  -4.2706725e-01  -4.8909904e-01
  -6.6624812e-01  -8.3091157e-01
  -1.0987939e+00  -9.6131378e-01
  -7.3669823e-01  -2.1847251e+00
  -7.7658055e-01  -6.8696047e-01
  -1.0041459e+00  -6.3111911e-01
  -9.5586345e-01  -1.7209893e+00
  -1.3026285e+00  -5.4721716e-01
   1.7564924e-01  -5.9478971e-02
   1.1070191e+00  -1.0967039e+00
   7.1038914e-01  -7.0732511e-01
   2.9972008e-01  -4.2202636e-01
  -6.7830312e-01  -2.8139536e-01
  -5.5879324e-01   4.1741575e-01
  -1.2609718e+00   2.4014229e-02
   1.8749197e-01  -1.1425639e+00
   3.1715584e-01  -8.8257893e-01
  -1.7389954e+00  -2.0148208e+00
  -1.6922947e+00  -2.0172537e+00
   1.4209368e+00  -1.9742801e+00
   1.7319387e+00  -9.9683515e-01
  -2.8091739e+00  -1.6632087e+00
   2.1889260e+00  -1.1947565e+00
   1.9441408e+00  -1.3929108e+00
   2.1295788e+00  -1.8991296e+00
   2.4002961e+00  -1.5535459e+00
  -3.3974234e-01  -8.5128728e-01
   1.6305885e+00   1.7157549e-02
  -6.8988128e-01  -7.1240741e-01
  -8.4412948e-01  -7.7308274e-01
  -6.4461711e-01  -7.9215623e-01
  -6.5241038e-01  -8.6540593e-01
  -2.9087547e-01  -1.2841030e-01
  -2.8940740e-01  -1.1645199e-01
  -3.4208952e-01   8.4218693e-03
  -2.9604587e-02   5.1307791e-01
   4.4076956e-01   6.2978770e-01
   6.8162823e-01   7.8565984e-01
  -3.3391862e-02   8.3538555e-01
   3.7566018e-01   8.0576435e-01
   4.2140581e-01   1.0632596e-01
   3.7421164e-01   2.0584724e-01
  -1.4831156e-02  -6.8777838e-02
  -3.4307695e-01  -8.3473244e-01
   9.4478026e-02  -2.1268031e-01
   1.6868523e-01  -3.2523615e-01
   3.2663034e-01  -1.1255840e+00
   1.2223783e-02   6.5944788e-01
   2.2559569e-01   1.7100670e-01
   2.9713239e-01  -3.6540956e-01
  -6.2089914e-01  -9.7650954e-01
  -1.0033143e+00  -8.6718993e-01
  -6.6978266e-01  -8.2354035e-01
  -2.9705095e-02   2.9427567e-01
   2.1800600e-01  -4.5171531e-01
   1.5904635e-01  -7.5311211e-01
   1.3436018e-01  -7.6559130e-01
   2.5846198e-02  -8.5671048e-01
   9.0831595e-01   7.4591352e-01
  -5.6174441e-02   2.5305915e-01
  -2.1160995e-01   1.1971467e-01
   1.2168527e-01  -4.4243056e-01
   2.1690579e-01  -4.0262772e-01
  -4.5018151e-01  -9.6255914e-01
  -3.7288533e-01  -9.5686379e-01
  -3.1171405e-01  -6.5118408e-01
   4.5082064e-01  -2.7660506e-01
   9.5632826e-01   6.5529917e-01
   6.8356269e-02  -1.7177978e+00
   1.8177689e-01  -1.9064790e+00
  -6.5193964e-01  -1.4140658e+00
  -1.7444802e-01  -6.3372780e-01
  -9.1637151e-01  -6.1921221e-01
  -3.1969099e-01  -5.3546362e-01
  -8.0202333e-03  -2.1740848e-01
   5.7554419e-01  -4.9722165e-01
   3.6622890e-01   1.8942626e-01
   4.4325194e-01  -2.4763975e-01
   2.8920092e-01  -4.9611091e-01
   5.9533659e-02  -8.6701701e-01
  -4.1342557e-01  -6.5925330e-01
   2.2881444e-02  -1.1904617e+00
  -5.0789925e-01  -2.8157229e-01
   1.5148480e-01  -1.5119741e+00
  -1.5141572e-01  -1.3252051e+00
   9.8368201e-02  -8.4943951e-01
   5.3025172e-01  -2.3460996e-01
   4.2264545e-02  -4.3524660e-01
   5.2115508e-01  -4.1920846e-01
  -8.5448130e-02  -1.0167721e+00
  -2.0034933e-01  -8.3736546e-01
   7.8709837e-02  -2.2122873e-02
   5.2674182e-01  -7.9439754e-01
   6.2992075e-01  -7.7531742e-01
  -5.5561322e-01  -1.8696636e-01
  -5.8880426e-01  -6.8492481e-01
  -8.1700070e-01  -6.3372914e-01
  -1.0678381e+00  -5.4415925e-01
  -1.2519143e+00   6.9971633e-02
  -6.2104990e-01   2.8555824e-02
   8.1158986e-01  -3.4770148e-01
   7.1339866e-01  -2.2411080e-01
  -4.2712807e-01  -1.6163307e-01
   7.0209153e-01  -4.7162146e-01
[truncated: 396,694 more chars]
