# Supplementary material for: Multiplexed imaging of nucleome architectures in single cells of mammalian tissue
Source: Nat Commun. 2020 Jun 9;11:2907. doi: 10.1038/s41467-020-16732-5 (PMC7283333; doi:10.1038/s41467-020-16732-5)
Supplement: Supplementary file 11 — Source Data [file 41467_2020_16732_MOESM11_ESM.zip › Source Data/FigS4ii_Proerythroblast.txt]

   4.3517729e-01  -4.6161151e-01
  -1.0431586e-01  -6.4746154e-01
   9.1458790e-02   5.2872418e-01
   3.0869524e-01   5.0301902e-01
   3.4639043e-01  -2.2071317e-01
   2.2929323e-01  -2.2620368e+00
   1.7396432e-01   4.4877397e-01
   1.0544551e+00  -2.9195550e+00
  -1.5875787e+00   8.8982879e-01
  -2.8239125e-01  -2.5304735e+00
  -8.8180146e-01  -3.2775487e-01
  -6.9787104e-01  -4.4133467e-01
  -6.5720051e-01  -5.8084154e-01
   5.9603336e-01  -2.8578589e+00
   5.2166470e-01  -1.9754293e+00
   6.3206098e-01  -2.8690328e+00
  -3.5214410e-01  -3.2680099e-01
  -3.1545260e-01  -5.8156961e-02
  -1.3645558e-01  -1.7491903e-01
   6.2601764e-01   6.0867779e-01
  -5.1648853e-01  -2.5454545e-01
  -1.2423279e+00   3.8047023e-01
  -1.1853321e+00   1.2275749e+00
  -1.7315606e+00   3.6102161e+00
  -1.2929376e+00   2.8675183e+00
  -2.4126915e-01   1.7233565e-01
   3.1035749e-01  -1.3957839e+00
   7.6176230e-01  -8.5966765e-01
   5.2275255e-01  -1.6870002e+00
   7.1208410e-01  -7.3709764e-01
   2.9817476e-01  -2.9523892e-01
   6.4490787e-02  -7.4305293e-01
   4.0708851e-02  -8.1289803e-01
   3.5157555e-01  -9.2527955e-01
   8.0919442e-01  -1.4975228e+00
   9.0633538e-01  -2.1525234e+00
   4.5745227e-01  -1.7080962e+00
   2.7313210e-01  -1.8736134e+00
   6.0897194e-01  -2.2880329e+00
   9.2923401e-02  -1.8888752e+00
   8.9259922e-02  -2.1056231e+00
   1.1710582e-01  -1.5075245e+00
  -6.1781467e-01   5.7419539e-01
   1.2192816e-01  -7.1665628e-01
   1.2568370e-01   1.3665787e+00
   4.0667289e-02  -1.5749764e+00
   3.9791843e-01  -5.7250538e-01
   3.7781284e-01  -1.7051485e-01
   1.5609511e-02  -5.8178188e-01
   1.7980077e-01  -1.6168749e+00
  -3.4528992e-01  -2.5840602e+00
  -8.5429086e-02  -1.0709519e+00
  -2.5274579e-01  -2.0175724e+00
  -1.6450698e-01  -1.4342392e+00
   7.3682710e-01  -1.0058040e+00
  -1.0965974e+00  -6.9427696e-01
  -2.6743313e-01  -3.4669072e-01
  -6.1356429e-01  -3.8043469e-02
  -7.5406704e-01  -3.0143842e-02
   9.2200626e-02  -9.1336410e-02
   2.4730854e-01  -3.3210444e-01
   4.2292633e-01  -6.1984491e-01
   2.4670713e-01  -7.1444890e-01
   6.1927786e-02  -7.0484132e-01
  -1.7250049e-02  -1.2619365e+00
   3.5994367e-01  -1.4542632e+00
  -5.3732774e-02  -1.2367388e+00
  -5.8682344e-01  -4.3920680e-01
   2.2041487e-01   6.9467290e-02
  -4.3623544e-02  -1.1230373e+00
   1.4744796e-01  -1.1651386e+00
   1.5144827e-01  -1.1570303e+00
   7.4593935e-01  -1.3884089e+00
  -3.4794281e-03  -8.0491123e-01
  -1.6199266e-01  -2.0324295e+00
  -2.1260142e-01  -1.5668692e+00
  -4.7224262e-01  -8.6337579e-01
  -6.8725314e-01  -1.1541014e+00
  -5.4928426e-01  -2.0734272e-01
   4.5753965e-01  -2.4512578e-02
  -1.0701523e-01  -2.7718607e-01
  -1.1419036e-01  -1.3236654e+00
   4.8144433e-03  -1.4580337e+00
  -3.6928780e-01  -1.6674691e+00
  -4.7978711e-01  -1.5237720e+00
  -3.2466719e-01  -1.2967732e+00
  -4.8116407e-01  -1.2572618e-01
   4.6415942e-01  -8.7091457e-01
   9.9649158e-01  -5.0791715e-01
   5.5960493e-01  -5.7392726e-01
   6.1447309e-01  -9.9769405e-01
   1.1299437e+00  -3.4452837e-01
  -2.6406150e-01  -1.1205862e-01
  -5.1202632e-01  -6.3429901e-01
  -7.0244963e-01  -1.5176799e+00
  -4.6423326e-01  -1.8429141e-01
  -6.7777099e-01   1.1511434e-01
  -4.5962840e-01   4.7954954e-01
   1.1568581e-01  -2.6157261e-01
  -2.1211281e-01  -8.1057705e-01
  -2.7448518e-01  -5.9188626e-01
  -1.4835362e-01  -1.1610911e+00
  -1.6183146e-02  -1.1068332e+00
  -1.2640356e-01  -1.1996697e+00
   5.6564945e-02  -7.8741930e-01
   2.5984633e-01  -9.6200156e-01
   1.0450622e+00  -7.6571734e-01
   1.4812352e-01  -1.6786203e+00
   6.5615474e-01  -1.1253084e+00
   5.7711802e-01  -7.1670003e-01
   7.3509133e-01  -9.8028662e-01
   1.5329333e-01  -9.9228382e-01
   3.7857147e-01  -1.1824662e+00
  -3.7599135e-01  -7.7350483e-01
   1.0679406e+00   3.6592150e-01
   1.0016686e+00   4.7457930e-01
  -3.6125797e-02  -1.0489482e-01
  -8.7195664e-01  -5.0731079e-01
   4.7852954e-01  -5.5816750e-02
   5.9088181e-01  -7.9675968e-01
  -5.2301936e-01  -1.2020140e+00
  -3.9933625e-01  -1.6868506e+00
  -2.9569524e-01  -1.8561155e+00
   2.0707957e-02  -1.1084976e+00
  -7.3785356e-01  -7.9025465e-01
  -6.6640955e-01  -3.7365532e-01
   6.1302581e-01  -1.2249213e+00
  -3.3743836e-01  -8.2347066e-01
  -6.5472322e-02  -6.4711321e-01
   4.6793031e-03  -1.1274760e+00
   1.3596660e+00  -1.5144902e-01
   8.8502272e-01  -3.3979240e-01
   6.8339279e-01  -5.7416900e-01
  -4.1369928e-01  -5.7833844e-02
  -1.4264650e-01  -1.4528395e-01
  -1.4670482e+00  -6.3950924e-01
   8.8722732e-01  -1.5551404e+00
  -4.0147512e-01   7.7370573e-02
  -7.3122161e-01   2.8136377e-02
  -1.8476685e-01  -2.5392800e+00
   9.8428261e-01  -1.7378302e+00
  -8.7893189e-01  -3.5616650e-01
  -5.7980206e-01  -2.6676976e-01
   3.8114508e-01  -3.1089147e-01
   3.6811432e-01  -1.0816000e+00
  -1.3850371e-01  -1.1774524e+00
   1.6919844e-01  -6.2013094e-01
   4.9054054e-02  -9.1580396e-01
  -1.5428226e+00  -4.0062885e-01
  -6.5299057e-01  -9.4216293e-01
   7.5120997e-02  -1.2619447e+00
   5.9481197e-01  -3.8611158e-01
   3.0236684e-01  -7.3623557e-01
   3.9450519e-01  -4.4954955e-01
   1.3343734e-02  -9.1262943e-02
  -1.1233103e-01  -8.0644056e-01
  -5.2230368e-01  -1.9297555e-01
  -7.8015567e-01   6.8430216e-01
  -4.7923410e-01  -6.5505013e-01
   7.0269891e-01  -1.2905646e+00
   1.3307391e-01  -6.1639750e-01
  -1.2171019e-01  -3.0653188e-01
   2.4862221e-01  -1.2277281e+00
   4.8883618e-01  -9.9946573e-01
   5.2615500e-01  -1.5751629e+00
   2.3218676e-02  -1.0892570e+00
   1.2787484e-01  -1.2004238e+00
  -2.4808878e-01  -7.1647645e-01
   7.1099189e-01  -7.6167298e-01
   5.2878067e-01  -1.6084793e+00
  -3.4604019e-01   2.5990452e-02
   7.3543578e-01  -9.0578484e-01
   6.3948911e-01  -3.5973093e-01
  -5.6182433e-02  -6.8206821e-01
  -2.6768375e-01   1.0365306e-02
  -2.5294209e-01  -7.5011464e-01
  -1.0493386e-01  -3.7101027e-01
  -9.6792053e-01  -3.7811352e-01
   3.9777109e-02  -1.0722285e+00
  -5.6375994e-01   2.1650473e-01
  -9.5011772e-02  -4.9251155e-01
   1.1705793e-01  -7.8516181e-01
   3.6733451e-01  -1.1942301e+00
  -3.2917358e-01   2.0263980e-01
   2.9183990e-01  -2.5402598e-01
   2.0165755e-01  -4.2353360e-01
  -2.7097414e-01  -6.1686372e-01
   1.0434049e-01  -6.8575917e-01
  -2.6123408e-01  -1.3154365e+00
  -2.2084858e-01  -1.5071245e+00
  -1.0399862e-01  -1.2772203e+00
  -5.1950346e-01  -8.9563327e-01
  -3.1884619e-02  -1.5312768e+00
   7.1336264e-01  -4.1054576e-01
  -1.0574935e+00  -1.0927207e-01
   9.9951751e-01  -2.8616573e-01
  -1.5874794e-01  -1.9827071e-01
  -2.2721787e-01  -6.6212659e-01
  -5.7403308e-01  -4.8132728e-01
   8.3957196e-01  -2.1884146e-01
   7.5687044e-01  -1.0810436e-01
  -1.2021524e+00  -2.5913973e-01
   5.4995894e-01  -1.5844189e-01
  -7.7947858e-01  -5.9218706e-01
   4.0852888e-01  -1.8177566e-01
   8.5359883e-01   3.9647251e-01
   6.4742774e-01   4.5571796e-01
   4.0310047e-01   5.7021185e-01
   1.1349891e-01   1.9749668e-01
  -5.1083391e-01  -4.2648450e-01
   1.2670719e-01  -1.0543780e+00
  -2.5792400e-01  -7.3584429e-01
  -5.3130184e-01  -8.1029653e-01
  -3.2204385e-01  -2.2602302e-01
  -1.9386702e-02  -1.0104947e+00
  -1.1614321e-01  -1.4727623e+00
  -5.7043533e-01  -1.4034297e+00
  -3.2529489e-03  -1.3026653e+00
  -2.6620736e-02  -7.9470241e-01
   2.2386100e-01  -8.3347621e-01
   1.4368921e-01  -7.6561048e-01
   4.3511284e-01  -4.0769335e-01
   3.1978286e-01  -2.3111507e-01
   8.7111659e-01   1.3213376e+00
  -4.9339830e-01   6.4512759e-02
  -1.1485719e-01  -7.4093861e-01
   1.6391413e-01  -1.1900364e+00
   1.5992872e-01  -1.1337731e+00
  -7.2621806e-01  -8.9683412e-01
  -3.8262278e-01  -1.0808091e+00
  -7.4130549e-01  -1.2502035e+00
   3.7343699e-01  -1.8641183e+00
   1.4100993e-01  -1.1021566e+00
  -2.0211912e-01  -7.5362513e-01
  -1.0019754e-01  -4.0802548e-01
   1.1027076e+00  -5.9897237e-02
  -2.7247600e-01  -2.2292398e-01
   1.7980112e-01  -5.4705344e-02
  -4.7090266e-01  -1.1041264e+00
  -5.9461352e-01  -6.7052990e-01
  -2.7569352e-01  -1.2501542e+00
   3.2760097e-01  -1.2976785e+00
   1.0088611e-01  -1.3234346e+00
   2.6773286e-01  -1.0874704e+00
   1.6413222e-01  -5.4687980e-01
   1.2824255e+00  -4.1806133e+00
   3.8096922e-01  -2.7306774e+00
  -1.6545664e-01  -1.0769444e+00
  -1.1174247e-01  -4.9747131e-02
  -3.1709357e-01  -2.0200795e-02
   6.1041232e-01   6.2900234e-01
  -5.9490473e-01  -6.3699831e-02
  -3.7962626e-01  -6.3025526e-01
  -1.4537302e-01  -1.2871258e+00
  -4.9334297e-01  -9.3973357e-02
  -7.9588181e-01   4.2744705e-01
  -7.6316600e-01   5.1628484e-01
  -9.1764783e-01   4.1720486e-01
   1.6122721e+00  -1.1844887e+00
  -9.6023796e-01  -2.3533315e-01
   8.5567727e-01  -2.3503701e+00
   9.0271688e-01  -1.7999219e+00
   1.9251925e-01  -7.4587082e-01
  -2.8991173e-01  -3.8800477e-01
  -1.5553683e-01  -2.9050878e-01
   3.8584009e-01  -1.7511325e-01
   7.3556586e-02   2.2741491e-01
  -9.5125626e-02  -7.1684215e-01
  -1.1134174e-01  -3.8282988e-01
  -1.3723447e-01  -9.3791407e-01
  -1.1804665e+00   5.9552993e-01
  -2.3754403e-01  -3.5091650e-01
  -1.0928271e-01  -1.9961249e-03
   3.7928184e-01  -3.3780996e-01
  -1.3779178e-01  -7.4622776e-01
  -1.7924515e-01  -1.3662035e+00
  -2.5904373e-01  -7.3929185e-01
   1.5838178e-01  -4.0599315e-01
  -1.3603440e-01  -1.6038870e+00
   8.2211309e-02  -1.7427967e+00
  -1.6565761e-01  -6.8674809e-01
   4.1510443e-01  -4.0719965e-01
   5.2310496e-01  -8.0047759e-01
   2.2603160e-01  -8.6553373e-01
   3.7214938e-01  -1.4229597e+00
   3.8603506e-01  -9.7379593e-01
   8.4541292e-02  -2.2207048e-01
  -9.1689443e-01  -1.0666156e+00
  -1.7025878e-01  -5.2789296e-01
   7.2677605e-01   6.6276438e-01
   9.9128187e-01   4.0757543e-01
   2.0563131e-01  -1.6556714e-01
   1.6039429e-01   2.3735505e-01
  -2.7920288e-01   2.6294432e-01
   1.2608414e-01   3.0772638e-01
  -5.6329233e-01  -9.6633428e-01
  -9.7709262e-02  -2.5090424e-01
  -2.7191055e-02  -1.2347537e+00
   4.6543424e-01   7.5053750e-01
   2.8360854e-01  -1.8292500e+00
  -9.9589578e-02  -3.4378534e-01
  -6.1119952e-02  -1.3238725e+00
  -3.3876759e-01  -6.7519977e-01
  -1.7133621e-01  -1.0773209e+00
   2.3672430e-01  -8.9031593e-01
  -5.5511396e-01  -7.4790656e-01
  -8.9944911e-02   1.7735692e-01
   2.0659492e-01  -8.8845328e-01
   3.4422824e-01  -4.8410423e-01
   2.4556327e-01  -2.3723725e-01
  -4.5333131e-01  -5.8068059e-01
   8.0938630e-02  -8.7890097e-01
  -3.4069470e-01  -1.0753596e+00
  -9.3671502e-01  -8.5450193e-01
  -6.0692327e-02  -1.1091631e+00
  -6.5240774e-01  -7.2854981e-01
   1.0262662e+00  -1.1646079e+00
   6.3019471e-01  -4.1141812e-01
   1.3509965e+00   2.0213876e-01
   9.5768025e-01  -3.5987659e-01
   1.0768839e+00   5.3519261e-01
   4.8631792e-01  -2.3929002e-01
   4.6799359e-01  -5.2497986e-01
  -1.1496070e-01  -2.9856470e-01
  -1.9028172e-01  -4.5191271e-01
  -7.9016971e-01  -9.0534319e-01
  -9.4686995e-02  -4.8453049e-01
  -1.8601067e-02  -7.5597402e-01
  -3.9140714e-01  -1.5125213e+00
  -1.7229917e-01  -1.1367904e+00
  -2.8860037e-01  -1.3066353e+00
  -2.6004616e-01  -5.9053282e-01
  -4.9468788e-01  -6.2654140e-01
  -6.0322113e-01  -1.0077870e+00
  -7.2459563e-01  -1.0915627e+00
  -6.0085495e-01  -1.3447532e+00
   4.0454040e-01  -1.6474383e+00
  -3.9152509e-01   1.3931453e+00
   4.4037883e-02   1.3706089e+00
   6.4462958e-01   1.0870097e+00
   6.6042730e-01   5.1499767e-01
   9.0207028e-01   1.9391960e-01
   2.7760718e-01  -1.8559700e-01
  -2.0745876e-01  -3.8079667e-01
  -1.9606748e-01  -8.9321593e-01
   4.6085428e-01  -8.1306657e-01
  -7.8276328e-01  -3.5814010e-01
  -5.0060898e-01  -7.8370824e-01
  -1.0463425e+00  -4.5819233e-01
  -8.3031363e-01  -4.0018577e-01
  -9.5058566e-01  -1.7928743e-01
  -3.2911005e-01   1.2838695e-02
   1.5811041e-01  -4.3059230e-01
   3.3509808e-01  -5.8208504e-01
   1.3587730e-01  -7.2642533e-01
   2.7673796e-01  -6.9901354e-01
   1.3393252e+00  -1.5553111e+00
   9.2182326e-01  -1.9121603e+00
   5.5652273e-01  -2.5685116e+00
   4.5435044e-01  -1.1923251e+00
  -9.1263037e-02  -7.4389410e-01
   3.9483598e-01  -9.2857110e-01
  -8.1122199e-01  -3.2831757e-02
  -3.6804672e-01  -4.9953012e-01
   1.0241872e-01  -6.8501569e-01
   5.1963292e-02  -1.1742461e+00
  -4.1683715e-01  -3.8726430e-01
  -2.5173638e-01   7.1388822e-01
  -5.4280915e-01  -2.2803441e-02
   2.1498446e-01   1.7488683e+00
   1.7731626e+00   8.7114800e-01
   1.5771545e+00   7.2784560e-01
   1.5853360e+00   5.0323483e-01
   1.6196524e+00   9.1130371e-02
   1.1185360e+00  -4.5573417e-01
  -5.9304524e-01  -5.3425828e-01
  -6.0709449e-01  -3.6672366e-01
  -4.7961344e-01  -7.8620556e-01
  -2.9726957e-01  -7.8601447e-01
  -5.5435766e-01  -7.2909290e-01
  -7.1221780e-01  -9.6043044e-01
  -8.2638974e-01  -7.1759513e-01
  -2.4260828e-01  -9.3087868e-01
  -2.0959569e-01  -1.2025134e+00
  -9.2119116e-01  -8.0770220e-01
  -1.1926201e+00  -7.7439349e-01
  -1.2528227e+00  -1.2228720e+00
  -9.2250131e-01  -1.0084411e+00
  -5.2903450e-01  -1.5429197e+00
  -5.0699724e-01  -1.1910260e+00
  -6.8178149e-01  -5.5484351e-01
  -7.6556942e-01  -4.6604188e-01
   2.2874967e-01   1.0968865e-01
  -1.7200555e-01  -7.4448547e-01
   7.0446393e-01   5.3882339e-01
  -4.7713918e-01  -8.8206379e-01
  -2.0718323e-01  -8.4534525e-01
   3.4902477e-02  -1.8085440e+00
   7.0178666e-02  -1.7379783e+00
   6.5793223e-02  -8.0703559e-01
   1.1048902e+00  -4.1638638e-02
   5.1399317e-01   7.0069471e-01
   9.8061593e-01   4.4628753e-02
   3.3991641e-01  -6.2716811e-02
  -2.2713266e-01  -3.6734291e-01
   4.4584085e-01  -2.7372881e-01
   8.6570292e-01  -1.9430276e+00
   1.4020109e+00  -2.0305017e+00
   1.2418102e+00  -1.3209061e+00
   3.2060982e-01  -5.5764563e-01
   3.1378457e-01  -2.4622375e-01
  -1.2433528e+00   3.4583475e-01
  -8.1298589e-01   2.1333200e-01
  -8.6514891e-01  -6.3657200e-01
  -1.4573377e+00   3.2015536e-01
   7.4378634e-01  -1.7008992e+00
  -1.3230998e+00  -5.2670788e-01
   8.0093704e-01  -8.7236562e-01
   1.3283308e-02  -8.1150642e-01
   6.5871654e-01  -4.7334913e-01
   1.1890696e+00  -2.4131779e-01
  -8.7774764e-01   6.4919733e-01
   6.6859123e-01  -7.2060237e-02
   9.5797666e-01   5.4512751e-02
   1.8258895e-01  -8.9758341e-01
  -7.3781762e-01  -1.9549939e-02
  -4.1503676e-02  -8.0543104e-01
  -5.8031410e-02  -4.7177892e-01
  -2.5661200e-01  -6.5574787e-01
   2.7513598e-01  -4.0423727e-01
  -2.0664890e-01  -8.9014393e-01
  -4.8191655e-01  -8.2354899e-01
   1.1881284e-01  -8.6132273e-01
  -7.7175877e-01  -9.6425756e-01
  -2.6151115e-01  -7.4339960e-01
  -3.5734405e-01  -8.7020202e-01
   1.3785527e-01  -1.4597419e+00
   7.3345792e-01  -3.2904598e-01
   8.8173456e-01   2.2149509e-02
   6.3670605e-01   2.1783970e-01
   2.6638763e-01  -7.6012393e-01
   1.5897610e-01  -2.8608223e-01
  -5.4380418e-01  -1.4967926e+00
  -1.1803469e-02  -1.0607524e-01
  -7.1386531e-01  -7.5646063e-01
  -1.3207026e-01  -2.1799703e+00
   1.7307328e-01  -2.1128080e+00
  -9.8086016e-02  -5.5843506e-01
  -6.5596735e-01  -3.4302880e-01
  -4.5080899e-01  -1.1328029e+00
  -3.8178522e-01  -5.5566835e-01
   1.2815245e-01  -1.0159327e+00
   8.9117904e-01  -8.2831376e-01
   9.3445351e-01  -4.8571282e-01
   5.9619919e-01  -3.7037602e-02
   8.2238446e-01   6.1447629e-02
   3.4252856e-01  -5.6215760e-01
  -3.5545478e-01  -2.1869197e-01
  -2.0486463e-01  -7.4813376e-01
   3.2252718e-01  -1.2171673e+00
   4.8946850e-01   4.7919533e-01
   2.2056959e-01  -7.2606641e-01
   2.4122812e-01  -8.9186480e-01
   2.4432109e-01  -8.2402983e-01
   5.5056839e-02  -1.0646957e-01
  -3.3256012e-01  -8.4775848e-01
  -1.0294385e+00  -1.2929338e+00
  -4.7661984e-01  -1.1005175e+00
  -1.0465136e+00  -1.2338514e+00
  -7.8892905e-01  -7.7882303e-01
  -1.0536880e+00  -6.1198805e-01
  -1.6095827e-01   4.7173639e-01
  -1.4399994e-01  -4.8978335e-01
  -4.1573281e-01   1.4811643e-01
  -1.0986621e-01  -8.8771620e-01
   7.7496188e-01  -8.9186170e-01
   5.5595353e-02  -5.1413243e-01
  -1.1073644e+00   7.4250502e-01
  -1.0026538e+00  -3.3101039e-01
   2.7040169e-01   8.4565239e-02
  -2.7431217e-01   7.1262591e-03
  -6.2949829e-01   6.0833045e-01
  -1.2206092e+00  -1.2075160e-01
  -1.5332276e+00   3.6475940e-01
  -8.8871899e-01   1.0892480e-01
   9.4659029e-01  -6.0425768e-01
   1.3639057e+00  -9.7724271e-01
   4.7538205e-01  -7.3331530e-01
   5.2591641e-01  -8.6677880e-01
   3.8759503e-01  -5.2947075e-01
   1.4373831e+00  -1.4256370e+00
  -1.4629744e-01  -3.0407386e-01
   9.3865688e-01  -6.2600776e-01
  -1.3410938e-01  -5.9323576e-01
   1.6323727e-01  -7.4126287e-01
   3.2899457e-01  -2.4351323e-01
   9.8728178e-02  -1.8378926e-01
   1.5266054e+00  -9.3288729e-01
   1.5004582e+00  -6.9350528e-01
   1.3613149e+00  -4.1005847e-01
   7.0997556e-01  -5.7429218e-01
   5.3488316e-01  -7.1289100e-01
   4.1121026e-01  -4.3717389e-01
   2.6675301e-01  -1.2790445e+00
   2.6141616e-01  -1.1563880e+00
  -7.2341637e-01  -9.6421872e-01
  -1.0382923e+00  -1.4990009e+00
  -9.6056216e-01  -1.4344047e+00
  -1.0577119e+00  -8.9983622e-01
  -4.5841918e-01   1.2793902e+00
  -5.3312925e-01   3.7182412e-01
  -6.9780739e-02  -6.7654023e-01
  -8.3986814e-01  -5.0736540e-01
  -6.9886095e-01  -5.6378980e-01
  -1.9257562e-01  -6.5722733e-01
   4.2588954e-01  -1.6285729e+00
  -3.7654424e-01  -5.7534970e-01
  -2.7853863e-01  -4.2452510e-01
  -2.6743711e-01  -5.6204216e-01
  -9.9064690e-02  -6.6902186e-01
  -6.2770213e-01  -3.1554344e-01
   4.6005933e-01  -1.2014967e+00
   3.7522241e-01  -1.1824084e+00
   4.1259631e-01  -1.4879071e+00
   2.7622832e-01  -2.1220886e+00
  -1.8825865e-01  -5.5241483e-01
  -1.1245046e-01  -8.1203053e-01
   7.3339464e-01  -6.2620265e-01
  -2.5302024e-01  -1.3497818e+00
   3.0685792e-01  -1.2261297e+00
   2.1945564e-01  -1.3406485e+00
   5.1738079e-01   1.8645315e-01
  -6.4341329e-01   8.7408111e-01
  -1.0872528e-01  -4.1274011e-01
   8.2305864e-02  -3.1899686e-01
  -6.1308284e-01  -2.3139152e-01
  -3.1755747e-01  -3.7438582e-01
  -6.0506761e-01   3.6014771e-01
   3.6096438e-01  -4.3850186e-01
  -2.1506760e-01  -4.8219418e-01
  -9.2593948e-02  -7.2036633e-01
   4.6336693e-01  -5.9738662e-01
  -1.9730777e-01  -4.9729296e-01
   3.6210988e-01  -4.2896629e-01
   2.3491463e-01  -2.5594646e-01
   9.8656341e-01  -2.5287067e-01
   8.0440356e-01  -5.4582316e-01
  -8.7514454e-01  -6.2227812e-01
  -6.9107934e-01  -5.3184799e-01
   2.4861903e-01  -2.0017637e-01
  -1.6929615e-01  -2.3223759e-01
   6.2734311e-01   8.6290572e-02
  -3.6035661e-01  -6.4209656e-01
  -6.2680306e-01  -7.4132218e-01
  -5.8427454e-01  -8.7008597e-01
  -5.2196070e-02  -4.9780621e-01
  -1.7302757e-01  -1.0969935e+00
   7.8810174e-01  -1.4205480e-01
   8.4106273e-02  -6.1058037e-01
   2.8379315e-02  -6.9182057e-01
  -2.7025321e-01  -5.2999102e-01
  -1.1291338e+00  -4.9163325e-01
  -6.9538255e-01  -5.7524033e-01
  -1.4734937e-01  -9.2861759e-02
   4.9962439e-02  -1.6212216e-01
  -1.0377998e-01  -4.7273229e-01
   8.5162602e-01   1.1846743e+00
  -1.6437707e+00   8.1976534e-01
   6.2464749e-01  -1.0539480e+00
   7.2540493e-01  -1.4147032e+00
   8.5887251e-01  -1.3186109e+00
  -5.2004403e-01  -6.7359420e-02
  -5.6219339e-01  -1.5144913e-01
   8.3148808e-01  -1.3553448e+00
   6.4889612e-01  -1.4426999e+00
  -1.2762200e+00   1.6653376e-01
   4.2153741e-01  -6.6292715e-01
   1.0654388e+00  -1.2521593e+00
   3.1220787e-01  -1.8771971e+00
   3.4616354e-01  -1.9475006e+00
  -8.0439273e-01  -8.7347767e-01
   2.3600377e-01  -8.4991664e-01
   1.7730957e-01  -7.2004413e-01
  -1.5813046e-01  -3.0543551e-01
   1.0439879e-01  -4.1508505e-01
  -2.1356034e-01   1.3262267e+00
   3.4898759e-01  -8.3215538e-01
   5.7332975e-01  -4.9246346e-01
  -5.0060094e-01  -2.1937317e-01
   2.1582835e-02  -2.8038068e-01
   4.1852885e-01  -4.8498305e-01
   2.4738583e-01  -3.2746522e-01
  -9.3749083e-02  -7.4301919e-01
   4.1436589e-01   3.7115125e-02
  -5.9868651e-01  -6.7799826e-01
  -5.7388265e-01  -1.7352814e+00
  -3.8256663e-01  -2.0326379e+00
  -3.7142526e-01  -1.2966168e+00
   1.8831783e-01  -8.0536911e-01
   8.0385023e-01  -8.5113313e-01
  -6.2096635e-01  -8.3624010e-01
  -3.8158939e-01  -1.5116076e+00
  -1.2962831e-01  -9.1453849e-01
   1.6894528e-02  -3.6743868e-01
   6.1985178e-01  -4.3514528e-01
  -4.1444536e-01  -1.2585960e-01
   1.1399793e+00  -4.0122085e-01
  -6.0249121e-01  -3.1826198e-01
   4.5529182e-01   1.8489477e-01
  -5.4114339e-01  -1.6247489e+00
  -9.2899153e-03   1.2290443e+00
   1.0068462e+00  -1.0642771e+00
  -4.9843930e-01  -9.9825954e-01
  -3.3080850e-01  -6.2487579e-01
  -4.0048075e-01  -7.0008219e-01
   2.9976403e-01  -8.0212293e-01
   7.5622823e-02  -1.7189571e+00
   2.8453818e-01  -1.1200028e+00
  -1.3488394e+00  -1.7882145e-01
   8.8389547e-01   9.2307617e-02
  -2.1801919e-01  -4.8908279e-01
  -8.2993608e-01  -9.6888448e-01
  -1.2877597e+00  -1.0528435e+00
  -9.4597633e-01  -6.8169912e-01
  -4.9935376e-01  -3.6134611e-01
   2.4668028e-01  -8.7018577e-01
   5.1328667e-01  -4.8390666e-01
   2.9949799e-01  -2.1400634e+00
  -6.3665077e-02  -6.7073781e-01
   4.1774592e-01  -3.4205162e-01
   2.3292701e-01  -1.2992977e-01
   3.2964290e-01  -4.7479589e-01
   8.5657897e-01  -1.6405044e+00
  -5.5960503e-01  -7.1786753e-01
   3.5756825e-01   5.1590854e-01
   5.7778940e-01   3.0988910e-01
   5.7259779e-01   4.8633361e-01
  -4.1685292e-01  -8.1919433e-01
   9.2777046e-01  -5.7138470e-01
   7.2815401e-01  -6.7549509e-01
   6.5399977e-01  -5.2471125e-01
  -9.0472937e-01  -1.6400381e+00
  -1.2157065e+00  -6.1793799e-01
   1.2998895e+00  -6.4306806e-01
   1.2005691e+00   5.9289662e-01
  -5.6745374e-01   5.2033954e-01
  -7.2134003e-01  -7.8561627e-01
  -1.2594789e-01   2.2813656e-01
  -8.9922255e-01  -7.9902060e-01
   7.5430769e-01   5.1842909e-01
   4.2635903e-01   7.1490952e-01
  -1.1397965e+00  -4.7351431e-01
   6.5339044e-01  -1.1465729e+00
  -7.0144577e-01  -1.0140757e+00
   2.9312509e-01   8.0748750e-02
  -2.9251934e-01  -1.6059025e-02
   3.7440050e-01   2.1652410e-01
   2.6278023e-01   3.7203810e-01
  -4.6459017e-01  -9.2574268e-01
  -1.2514097e-01  -1.2443305e+00
  -4.7451666e-01  -1.7754032e+00
  -8.4396415e-03  -1.0032739e+00
  -1.1727148e+00   5.7024336e-01
  -2.4494548e-01  -3.6098349e-01
  -1.3152804e-01   2.4289336e-03
   3.7881490e-01  -3.0479638e-01
  -1.2564981e-01  -7.4444783e-01
  -1.3285131e-01  -1.3464001e+00
  -2.2611942e-01  -7.2898118e-01
   1.6052421e-01  -3.8287337e-01
  -8.5465204e-02  -1.5944364e+00
   1.1816027e-01  -1.7566137e+00
  -5.3886612e-02  -7.5924484e-01
   4.1199084e-01  -3.8475858e-01
   5.3882295e-01  -7.6722530e-01
   2.4481031e-01  -8.4417491e-01
   4.1322114e-01  -1.3963051e+00
   3.8977239e-01  -9.5198683e-01
  -5.6483878e-01  -1.5269559e+00
  -6.5924943e-01  -1.6184661e+00
  -4.3950966e-01  -5.4765615e-01
  -6.7587164e-01   1.6195620e-01
  -9.2118007e-01  -6.2750897e-01
  -1.3114595e-01   6.9195979e-01
   7.4885370e-01  -3.2567908e-01
   1.5699166e-01  -1.0406577e+00
   5.5344413e-01   8.3406466e-02
   5.6474893e-01   8.8321960e-01
   3.0273764e-01   7.8438913e-01
   3.4542445e-01   4.7278588e-01
  -1.2906758e-02  -1.5350655e+00
  -2.5439383e-01  -9.8768263e-01
  -5.6656391e-01  -6.3178158e-01
   2.2780605e-01  -3.3912294e-01
  -1.4215480e-01   7.3049367e-01
   5.6250184e-01  -1.3245422e+00
   2.8620436e-01  -1.4082728e+00
   6.1910205e-01  -1.5382719e+00
  -3.0213258e-01  -4.9730049e-01
   7.0147591e-01  -3.0439973e-01
   1.5224496e+00   3.8729772e-01
   3.3219308e-01  -2.8441128e-01
   6.1402898e-02  -3.9953867e-01
  -1.0898681e+00  -7.8080327e-01
  -1.5873143e+00  -8.8300501e-01
  -1.4210957e-01   1.7117383e-01
   6.0093515e-01   2.0982151e-01
   4.3849443e-01  -8.0305983e-02
  -2.1181295e-02  -3.1705267e-01
   1.7504624e-01  -3.7799013e-01
   3.7687603e-01  -8.1501252e-01
   5.3706586e-01  -1.2147866e+00
  -4.7624326e-01  -8.4148268e-01
  -1.1492667e-01   1.0759172e-01
   9.4924167e-02  -1.0864621e+00
  -3.2180753e-01  -1.7787851e-01
  -7.8528006e-01  -1.1695442e+00
   2.1652636e+00  -1.1970866e+00
  -6.9145319e-01  -1.9807524e+00
  -3.4390669e-01  -1.6565756e+00
   8.3897781e-02  -8.4427847e-01
  -6.7506603e-01  -1.0477616e+00
  -1.3087328e+00  -1.9572193e-01
   1.3939453e+00  -4.7341301e-01
   4.8414833e-01  -7.5852075e-01
  -5.2828766e-01  -1.6649576e+00
   6.0766009e-01  -1.7141965e+00
   8.3468901e-01  -2.1003469e+00
   1.1140941e+00  -1.9999276e+00
   1.3612446e+00  -1.5793748e+00
   7.1354089e-01  -1.0216276e+00
  -1.5865794e+00  -5.0839760e-01
  -6.7439669e-01  -4.5274394e-01
  -1.0683439e+00  -6.2871826e-01
  -8.3839906e-01  -5.0326805e-01
  -6.6779430e-01   2.7502235e-01
  -3.7552397e-01   5.5761945e-01
  -6.2705255e-01  -7.4199704e-01
  -1.0233184e+00   2.0826809e-01
  -6.5354819e-01  -5.0350989e-01
   6.1510400e-01   2.6979546e-01
  -6.8836338e-01  -9.6520340e-01
  -9.3332795e-01  -8.7480576e-01
  -6.5158107e-01  -8.5196344e-01
  -1.3398145e+00   7.4285430e-02
   1.4261083e+00  -1.7690332e+00
   1.9564057e+00  -1.7506484e+00
   1.9193881e+00  -2.4659565e+00
   4.8768472e-01   1.4178304e-01
  -4.9226874e-01  -1.4320857e-01
   6.1382235e-01   1.2737709e-01
  -1.2271647e+00  -1.8172144e-01
  -9.0095502e-01  -1.6855999e-01
   8.0814555e-01   4.2536383e-01
  -1.2234324e-03  -1.4343611e-01
   1.4320287e-01  -7.2910556e-01
  -1.8042013e-01  -1.7261274e+00
   8.0641483e-01  -5.6603639e-01
   5.4658632e-01  -5.1161307e-01
  -2.5741620e-01  -9.1398602e-01
   1.1368310e-01  -6.4474862e-01
   2.7570596e-01  -6.5960261e-01
  -3.8843776e-01  -1.4262638e+00
  -3.2356852e-02  -1.5645722e+00
   5.0573956e-02  -9.9663260e-01
   3.1615605e-01  -1.1626716e+00
  -2.3368164e-01  -1.6572114e+00
  -4.4805121e-01  -2.3770471e+00
   9.3360955e-01  -6.5302157e-01
  -9.0021702e-01  -1.6742673e+00
  -1.5189328e+00  -6.5294971e-01
   8.0688225e-01  -1.0035362e+00
   1.0251729e+00  -9.1775685e-01
   1.3670665e+00   7.8927761e-02
   6.4373210e-01  -3.8303496e-01
  -1.6096205e+00   6.0449419e-01
  -1.5429289e+00   5.1062544e-01
  -3.1418706e-01  -1.6228095e+00
  -3.4808948e-01  -1.7187335e+00
  -1.9971624e-01  -2.2873983e+00
  -1.2964797e+00  -1.4353718e+00
   5.6477034e-01  -3.0569692e+00
   7.7538787e-01  -3.5638624e+00
   1.0214543e+00  -4.0786591e+00
   5.9209598e-01  -3.6255725e+00
  -1.7410586e-01  -2.7705856e+00
   1.8114464e-01  -2.7755960e+00
   1.7110395e-01  -1.6779690e+00
   4.7625873e-01   8.0722766e-02
  -8.0159670e-01  -1.9861974e+00
  -1.3913962e-01   1.9250984e-01
   8.3295680e-01  -5.9828657e-01
  -2.0326991e-01  -1.0771096e+00
  -2.0615471e-02  -2.3105963e+00
  -6.8416613e-01  -1.4311718e+00
  -4.7525403e-01  -1.7825474e+00
  -3.2356162e-01  -1.1053855e+00
   2.3120449e-01  -3.9219307e-01
  -1.2387214e-01  -4.1006209e-02
  -2.9360077e-01  -9.4153442e-01
  -6.3197636e-02  -9.9817585e-01
   2.0302559e+00   6.9884882e-01
  -6.2054459e-01  -4.1727579e-01
   5.6750173e-01  -9.2444327e-01
   1.0265380e+00  -1.5642318e+00
   4.7670829e-01  -4.6814366e-01
   3.1058775e-01  -5.7715753e-01
   2.1727644e-01  -4.9292175e-01
   7.9254399e-01  -9.3070525e-01
   3.6724926e-01  -1.7441849e-01
  -4.2962616e-01  -2.3545484e-01
  -3.9693985e-01  -1.2277092e-01
  -2.6172580e-01  -5.8948168e-02
   1.7643206e-01  -7.8238693e-01
  -1.0130911e-01  -2.9219025e-01
  -9.6736802e-01  -3.0839508e-01
  -5.0811486e-01  -9.5434859e-01
  -7.3586316e-01  -3.9318513e-01
  -5.3389054e-01  -8.5254424e-01
  -9.0272541e-01  -2.3404231e-01
  -1.5255833e+00   4.8341343e-02
  -6.0612575e-01   3.6405912e-02
  -7.4690853e-01   3.1763866e-01
  -5.1221738e-01   3.9986900e-01
  -2.3477159e-01  -5.6880747e-01
  -1.5810422e-01  -7.4805713e-01
   9.5513215e-01  -6.6157410e-01
  -2.4203204e-01  -5.5594309e-01
   4.8493403e-01  -6.8995198e-01
   2.5456541e-01  -1.6794530e+00
   3.5732019e-02  -1.4990312e+00
   3.2515541e-01  -1.9589519e+00
  -5.2834336e-02  -1.6952571e+00
   6.9112609e-01  -9.9102631e-01
   3.3999734e-02  -1.3491334e+00
   4.0504513e-01  -9.2705975e-01
   8.7822894e-01  -6.3855804e-01
   9.1738361e-01  -6.2672498e-01
   1.7450140e-01  -1.8581030e+00
  -1.2332227e-01  -5.8299960e-01
  -1.1786186e-02  -7.1056909e-01
   2.7607484e-01   1.7014193e-01
  -3.7019627e-01  -2.3024580e-01
  -2.5524337e-01  -9.5578781e-02
   6.4541925e-01  -8.3958336e-01
   6.4037091e-01  -2.0937882e-01
   7.8483902e-01  -5.8217652e-01
  -1.5063629e+00  -7.7423850e-01
  -1.5872646e+00  -9.3267910e-01
   6.3224581e-01  -5.2526037e-01
   5.1669402e-01  -1.4109079e+00
  -1.1566593e-01  -1.3045997e+00
   2.9969628e-01  -1.0637869e+00
   1.5126537e-01   6.3984260e-01
   2.3719988e-01  -2.0523555e-01
  -2.8866053e-01  -5.9437298e-01
  -1.3144442e-01  -8.6425273e-01
   4.5177467e-01   4.0759732e-01
   1.2855398e-01  -1.2195859e+00
  -5.0036078e-02  -1.0397500e+00
  -1.3190066e-01  -1.9123837e+00
   9.3551406e-02  -1.6091676e+00
   1.2978395e-01  -1.2125257e+00
  -2.9215898e-01  -1.3858935e+00
  -2.9792858e-01  -1.1681070e+00
  -8.8582979e-01  -1.7645314e-01
  -7.4843058e-01  -2.9360035e-01
  -5.3356469e-01   7.5518210e-02
  -6.4560577e-01   3.5882110e-01
  -4.4247635e-01   4.2841595e-01
  -2.5513978e-01  -5.7959025e-01
  -1.8419746e-01  -7.4678972e-01
   9.0047056e-01  -8.1313677e-01
  -2.3364088e-01  -5.1249883e-01
   4.4137858e-01  -7.9281714e-01
  -1.0766514e-01  -1.5149171e+00
  -6.3261329e-02  -1.5325582e+00
   2.4060682e-01  -2.0513089e+00
  -1.6999445e-01  -1.7257243e+00
   6.3221892e-01  -1.0779008e+00
  -5.2689343e-02  -1.3828436e+00
   3.4371372e-01  -1.0074893e+00
   8.5790597e-01  -7.2149003e-01
   9.0620098e-01  -6.9678104e-01
  -8.5353679e-02  -6.9013750e-01
   2.2367127e-01  -1.5516474e+00
  -7.1718369e-01  -1.3490705e+00
  -7.0132958e-01  -7.5166681e-01
  -5.0500939e-01  -1.0185714e+00
  -6.2244524e-02  -1.1541602e-01
  -1.6293085e-01  -1.2095241e-01
  -1.2751239e-01  -1.2170810e+00
   2.1373693e-01  -1.0946286e+00
   1.8591848e-01  -1.0536870e+00
   1.6629813e-01  -1.3344113e+00
  -1.6808875e-01  -1.8288579e+00
  -2.2167982e-01  -1.4314414e+00
   1.7372986e-01   2.3276606e-01
   3.8466367e-01  -1.2846411e+00
   7.1377489e-01  -8.0243034e-01
   1.9141803e-01  -3.4720255e-01
   4.9812142e-01  -6.3892868e-01
  -1.8850366e-01  -5.7365525e-01
   1.5020674e-01  -1.0502879e+00
  -3.8201449e-01  -6.4269717e-01
   9.4309352e-01  -1.2073490e+00
  -5.4875789e-01  -2.5843943e-01
   1.0095588e+00  -1.1918558e+00
  -7.8144732e-01  -6.6387411e-01
  -6.5406271e-02  -1.7975103e+00
  -2.4843493e-01  -1.6461411e+00
  -7.8654867e-01  -2.4717614e-01
  -2.4978988e-01  -1.9649098e+00
  -4.9229270e-01  -1.2245446e+00
  -6.8958770e-01  -9.1592725e-01
   1.1450529e+00  -1.2857678e+00
   1.1848715e+00  -1.3601254e+00
  -1.5592785e-01  -3.3432880e-01
  -9.1868177e-01   4.5374556e-01
  -1.3726071e+00   3.8829795e-01
  -1.2994809e+00  -1.6178342e+00
  -1.8687518e+00  -5.3113368e-01
   1.8189327e+00  -5.0601012e-02
  -1.1586471e+00  -5.7949763e-02
  -6.9679211e-01  -4.5826788e-02
  -1.0063340e+00   3.6557260e-03
  -6.5191144e-01  -1.3734416e-01
  -1.1711103e+00  -3.5885690e-01
   2.7823112e-01  -1.2379122e+00
   5.6231160e-01  -1.5465355e+00
   3.0267174e+00  -1.0525117e+00
  -2.9419558e-01  -1.1198630e+00
   2.2456427e+00  -7.3331370e-01
   2.6626044e+00  -3.2238758e-01
   5.3821870e-01  -4.4641705e-01
   6.0682628e-01  -1.8863728e-01
   8.0319421e-01   4.2841893e-01
   7.1106612e-01   1.1685991e+00
   4.8106028e-01   9.9889500e-01
   4.7305494e-01   4.3685228e-01
   8.6756903e-02   1.0502938e+00
  -1.3340180e+00  -1.0499708e+00
  -9.0539502e-01  -6.6532045e-01
  -3.0765375e-01  -1.8167493e+00
  -8.8885169e-02  -1.7047860e+00
   3.8464424e-01  -1.0571517e+00
   2.5645687e-01  -1.2995000e+00
  -3.4021903e-01  -1.6761664e+00
  -1.1791497e-01  -1.4161575e+00
  -7.4608829e-01  -1.2772567e+00
  -7.0239193e-02  -9.1864420e-01
  -1.2623517e-01  -5.0356522e-01
  -3.0462992e-01  -1.1103346e+00
  -8.7295575e-01  -1.9304941e-01
  -7.4898777e-01  -3.8111740e-01
  -8.1019544e-01  -7.6309919e-02
   7.2095969e-01   3.3082328e-01
   1.4244503e-01  -1.6746991e+00
   3.2768544e-01  -1.2976655e+00
  -2.9309848e-02  -1.4409116e+00
   1.1600855e-01  -1.2445811e+00
  -1.6876997e-01  -1.7012220e+00
  -8.4652821e-01  -1.4729613e+00
  -4.3921531e-01  -1.3238166e+00
   1.0931378e-01  -4.9349896e-01
   2.4675127e-01  -1.6937432e+00
   5.6379507e-01  -1.6023463e+00
   5.4437003e-01  -2.2716372e+00
   3.5126979e-01  -1.8854195e+00
   4.4166035e-01  -1.8559579e+00
   3.5170331e-01  -2.2436526e+00
   9.5261856e-01  -1.0069500e+00
   1.9859863e+00  -8.2287803e-01
   1.1386080e-01  -9.1837133e-01
  -2.5445150e-01  -7.9010165e-01
  -9.3580458e-01  -4.1722106e-01
  -1.3640335e+00   3.4801183e-01
   1.1126747e+00   5.8186768e-01
   8.0744358e-01  -1.1840546e+00
  -2.3171624e+00   1.7401562e-01
   1.0201981e+00  -1.3376583e+00
   1.1182817e+00  -1.4059374e+00
   8.7048774e-01  -1.0871432e+00
   2.0401405e+00  -1.1487187e+00
   5.9131611e-01  -6.1756264e-01
  -1.1777566e+00   1.8141629e-01
  -1.3053604e+00   5.7223305e-01
  -1.3769976e+00   1.0536965e+00
  -1.8814415e+00   1.4409417e-01
   4.3696978e-01  -7.1878844e-01
  -5.3405335e-01  -1.1549652e+00
   8.2053522e-01  -4.3723403e-01
  -7.2945376e-01  -1.3237190e-01
  -2.0560570e-01   3.9834889e-02
  -3.8045409e-01  -5.6771448e-02
  -6.6953698e-01   1.7562003e-01
   1.8575472e-01  -7.1207539e-01
   3.4026833e-01  -7.9906389e-01
  -8.5738771e-02  -7.1255279e-01
   3.2975531e-01  -7.3578808e-01
   5.3316577e-01  -4.3236863e-01
   1.3539648e-01  -8.9284333e-01
   2.9656609e-01  -3.6552312e-01
  -4.7356905e-01   2.1050904e-01
   5.8310986e-01   2.8364840e-01
  -6.4783543e-01   4.9742304e-01
  -7.6128762e-01   4.9164334e-02
  -2.1593057e-01  -1.5372506e-01
   6.6801144e-01   5.9993023e-01
  -1.8762803e-01   1.3044016e-02
  -4.7661605e-01  -1.9053119e+00
  -1.1095781e-01  -6.5013817e-01
  -1.2834364e-01  -2.0136712e+00
   1.2981929e-02  -2.2707264e+00
   1.9889417e-03  -2.4527527e+00
   3.0198228e-01  -2.1864025e+00
  -4.2268133e-01  -4.6684945e-01
   3.5721920e-01  -2.2647639e+00
   5.4984310e-01  -2.1712275e+00
  -1.2240730e+00   1.6442145e-01
   1.7002168e+00  -2.0171086e+00
  -5.1928858e-01  -1.1115730e-01
  -5.3425364e-01  -1.0189361e+00
  -5.6158032e-01  -9.5074246e-01
   5.2922820e-01  -1.0249001e+00
   4.1581814e-01  -8.2176463e-01
   1.9897692e-01  -8.2999845e-02
   4.0843507e-01  -9.9494894e-01
  -1.3441573e-01  -1.8727975e-01
   2.6602547e-01  -1.1460565e-01
  -3.4639192e-01  -1.2004985e+00
   3.8834029e-01  -7.0707749e-01
   1.1102450e-01  -9.2815571e-01
  -1.6638066e-01  -4.6124992e-01
  -3.4056636e-01  -1.5136808e-01
   2.8502861e-01  -4.7949953e-01
   4.1972119e-01   3.7294285e-01
   4.2016612e-01   7.4940884e-01
  -1.2559502e-01   5.6841007e-01
   3.2090938e-01   1.9604961e-01
   3.6708793e-01  -6.6867504e-01
   3.8865648e-01  -9.6681451e-01
   1.7262090e-01  -9.1981977e-01
   2.4004321e-01  -1.0809818e+00
   2.1718757e-01  -1.9030013e+00
   5.3923043e-01  -1.9475756e+00
  -2.6311357e+00  -6.6119651e-01
  -8.0333067e-02  -1.9887618e+00
  -2.4855944e-01  -1.6854900e+00
   8.6430173e-03  -1.2272996e+00
  -5.8891857e-01  -1.3742176e+00
  -2.3833516e-01   6.1965936e-01
   7.8066246e-02   7.7615071e-01
  -2.2786327e-01   2.1738529e-02
  -3.5418266e-01   4.2812643e-01
  -1.9899023e-01   1.6779805e-01
  -1.7541898e-01   4.2992205e-01
   5.0695913e-02   4.3134882e-01
   4.0151089e-01  -7.2506374e-01
   9.3639983e-01   5.4757272e-02
   6.4543560e-01   5.1213325e-01
   2.6423012e-01  -3.2614704e-01
   4.0795203e-01  -8.3246109e-01
   7.5157385e-01  -2.5182933e-01
  -7.2854528e-02  -9.8408179e-01
  -1.2343523e+00  -1.3014262e+00
  -2.5187506e-01  -7.6128893e-01
  -2.0171671e-01  -1.0935141e+00
  -8.0925878e-01  -2.7437587e-01
  -9.1357728e-01  -5.3343926e-01
  -8.4306357e-01  -6.9131905e-01
  -5.8417460e-01  -1.0550741e-01
  -9.5835310e-02  -1.1890161e-01
  -9.7533066e-03  -2.9320714e-01
   7.7682621e-01  -6.8465718e-01
   3.3699381e-01  -2.2862721e-01
   8.0570923e-01  -6.4791617e-01
   8.8725711e-01  -5.5339598e-01
  -5.8340959e-02  -4.7153398e-01
   5.0721743e-01  -9.9019956e-01
   7.7493396e-01  -1.1550581e+00
   7.2480357e-01  -6.7818383e-01
   5.8746697e-01   1.0485289e+00
   1.0154155e+00   7.7562988e-01
  -5.4754847e-01  -1.3093625e+00
  -2.2512327e-02  -1.0704153e+00
  -7.3723817e-01  -1.2113602e+00
  -6.6098985e-01  -1.9161803e+00
  -6.3378534e-01  -2.0342608e+00
  -2.8212983e-01  -1.4932274e+00
   8.5604280e-02  -1.5279495e+00
   3.0758990e-01  -1.6694676e+00
  -1.6792428e-01  -1.5205130e+00
  -2.8243198e-01  -1.3912104e+00
  -1.6125396e-01  -1.3836514e+00
   2.7541606e-02  -5.6147116e-01
  -1.7065477e-01  -1.3916672e-01
  -4.6850448e-01  -4.1489458e-01
   7.1623158e-02   4.1170478e-01
   3.7287377e-01   1.8227679e-01
   2.4769572e-01  -3.9419618e-01
  -3.6012271e-01  -9.3057440e-01
  -8.2383120e-01  -1.7499722e+00
  -6.5363194e-01  -1.6072064e+00
  -6.6169942e-01  -1.8004701e+00
  -5.3372285e-01  -1.9508138e+00
  -2.5939778e-01  -1.3329967e+00
   1.7237210e-01  -8.7335856e-01
   7.4025359e-01  -7.5832037e-01
   3.9163925e-01  -3.6826447e-01
   7.1033969e-01  -2.4827318e-01
   5.2087063e-01  -4.9388523e-01
   6.7635565e-01  -8.2609469e-01
  -6.0894131e-01  -1.3130006e+00
  -7.5891233e-01  -6.3526197e-01
  -6.4134464e-01  -3.8872704e-01
  -6.1389713e-02  -4.4280352e-01
   3.2351239e-01  -1.1441568e+00
   1.0402928e+00  -1.2023957e-01
   4.6048871e-01  -5.5985382e-01
   4.0559174e-01  -1.1607751e+00
  -7.2876202e-01   5.2022206e-01
   5.6946443e-01  -8.4141904e-01
  -5.2516237e-01   4.0371385e-01
  -2.6696050e-01   6.4084664e-01
  -1.1134931e+00   3.2798701e-01
   1.0951676e-02   3.4506046e-01
   1.7630841e-01  -4.8117379e-01
  -3.6834905e-01   1.2603258e-01
   4.9708687e-01  -3.2607605e-01
   3.7531231e-01  -9.4089228e-01
   4.2402841e-01  -1.3430334e+00
   6.1106377e-01  -1.1090491e+00
   5.5509135e-01  -1.0822510e+00
  -4.0195410e-01  -1.4959585e+00
  -7.1942468e-02  -2.7484141e-01
   9.8018851e-02  -5.0050170e-01
  -3.6333813e-01  -2.5588054e-01
  -8.2713981e-01  -2.7105352e-01
  -7.1699322e-01  -3.8118527e-01
   8.5965366e-02   3.2069734e-01
  -1.3111063e-01   7.1423500e-01
   1.2977194e-01  -4.3419536e-01
  -3.3120498e-01  -7.2836393e-01
   3.4497765e-01  -1.2401011e-01
   1.0600107e+00   1.1908672e-01
   2.9604344e-01   2.0448611e-01
   4.1900592e-02  -2.4249175e-01
  -3.3128935e-01  -3.5902916e-01
   4.5170008e-02  -2.4912466e-01
   2.4155296e-01  -4.9123382e-01
   8.9343674e-01  -5.0194364e-01
  -4.3775331e-01  -1.2356866e+00
  -5.0462887e-01  -1.9624634e+00
   1.4721104e-01  -2.0059972e-01
  -2.5023820e-01  -5.8608004e-01
   2.6818479e-01  -7.4276343e-02
   9.5996793e-01  -1.3907689e+00
  -5.2478980e-01  -2.7284017e+00
  -2.8479616e-01   8.6388486e-01
  -5.9959644e-01  -2.9693141e+00
  -4.3952439e-01  -2.7632304e+00
   1.0346715e-01  -3.2617610e-01
   4.3045448e-01  -9.1721981e-02
   8.5798722e-01   2.2746939e-01
  -1.6369874e-01   2.9039121e-01
   8.9351588e-01   2.1188849e+00
  -1.2937660e+00  -1.8694439e+00
   1.0755756e+00   1.7324018e+00
  -3.5938983e-01  -3.2466437e-01
  -5.5940301e-01   5.7390466e-02
  -6.9107735e-01   7.1743207e-02
  -7.2761663e-01  -9.9240136e-01
  -4.8336491e-01  -1.0594831e+00
   7.6461740e-01  -2.5123647e-01
   8.2619720e-01  -6.3408632e-01
   1.2794893e+00  -5.3796499e-01
   1.6083807e+00  -3.6887173e-01
   6.9621229e-01  -3.2714799e-01
  -9.5960216e-01  -6.8221753e-01
  -9.5786601e-02  -6.6583526e-01
  -3.0102045e-01  -1.2868067e+00
  -1.0993257e+00  -1.4194291e+00
  -5.7363565e-01  -1.2378317e+00
  -7.9273303e-01  -1.1660803e+00
  -8.4090371e-01  -1.7742692e+00
  -1.0397472e+00  -1.2599845e+00
   2.4208060e-01  -2.0823160e-02
  -1.1392947e-01   1.0811918e+00
  -1.8297747e-01  -3.0183231e-01
  -7.9181045e-01  -7.2617883e-01
   4.2723043e-01  -1.7718654e+00
   2.1430171e-01  -9.0686400e-01
   2.2949284e-01  -2.0865666e+00
   3.0970688e-01  -1.8454350e+00
  -4.2830303e-01  -5.1127174e-01
  -7.1747377e-01  -2.5008515e+00
   6.5906583e-01  -1.2257061e+00
   6.8993965e-01  -8.8611882e-01
   9.7234227e-01  -1.1594050e+00
   1.1637179e+00  -1.9243358e+00
   2.6599192e-01  -8.5450841e-01
  -6.4886542e-01  -1.1908906e+00
   5.6557031e-01  -6.1324551e-01
  -1.1773321e+00  -1.9074854e+00
  -2.8070871e-02  -2.2021556e-01
   3.9840182e-01  -5.6934236e-01
   1.7162307e-01  -6.2034966e-01
  -1.3449945e+00  -2.2279257e+00
  -1.2647887e+00  -2.4199172e+00
   1.7534952e-01  -5.6426705e-01
   1.1296515e+00  -8.7252569e-02
  -8.1420009e-01  -2.6095456e+00
   9.5635640e-01   5.7408902e-01
   7.6977344e-01   5.6509255e-01
   6.3500998e-01   2.4483736e-01
   2.1052372e-01  -1.3326444e-01
   2.9884562e-01  -1.5213761e+00
   3.1413387e-01  -2.3518071e+00
  -1.6770454e-01  -2.5406644e+00
   1.9705503e-01  -1.8964231e+00
   1.0654186e-01  -2.2129363e+00
  -7.2355927e-01  -4.4791320e-01
  -2.1206143e-01   6.6331347e-01
  -1.0830794e-01  -2.8253558e-02
   8.8334398e-02  -2.5094498e+00
   2.1275977e-01  -1.9238184e+00
   2.1906306e-01   4.1323340e-04
   3.0085348e-01  -1.6600109e+00
   1.4056112e-02   1.3283325e-01
  -4.1324974e-01   3.2044165e-01
  -1.2676027e-01  -4.6374056e-01
   2.3465733e-02  -1.2926042e-01
  -1.7777313e-01  -4.3370829e-01
   7.0883464e-01   1.9220570e-01
   9.4694936e-01   2.5086743e-01
  -2.1937518e-02   3.8861778e-01
  -7.2526209e-01  -2.3945833e-01
  -8.8567395e-01  -6.6819697e-01
  -1.0213495e+00  -3.3141163e-01
   4.4934049e-01  -1.1958574e+00
   1.6186226e-01  -5.3385500e-01
  -2.0701553e-01  -8.4274399e-02
  -9.7151922e-02  -4.2706609e-01
   6.4334097e-01  -1.9017312e+00
   1.1477170e-02  -1.8717828e+00
   1.9089306e-01  -1.3782041e+00
  -6.7692670e-02   8.4351829e-01
   7.7016311e-01  -1.7674279e+00
  -5.3839689e-01  -1.3505775e+00
   5.1724629e-01  -1.9985253e+00
  -2.5519255e-01  -2.0438379e+00
   2.5224474e-01  -2.5642242e+00
  -6.7837203e-01  -1.6538415e+00
   2.3728160e-01   2.4296421e-01
   8.0099383e-02  -1.7967452e-01
   5.3950395e-01  -1.2507039e-01
   1.6569782e-02   6.7147316e-01
   3.6574601e-01   2.0188051e-01
   2.1338295e-01  -6.5166414e-01
   1.6595968e-01  -9.5036549e-01
  -3.3011651e-02  -8.5008459e-01
  -4.3980556e-03  -1.0246302e+00
  -2.1342603e-01  -1.8143373e+00
   9.0007735e-02  -1.9308482e+00
  -3.1715766e-01  -2.3780312e+00
  -5.2279581e-01  -1.8310468e+00
  -6.1776188e-01  -1.5000514e+00
  -9.3073672e-01   2.7216062e-03
   2.3518847e-01   5.7381388e-01
  -3.8601379e-02   9.9778481e-01
  -1.3142553e-02  -8.5739456e-01
  -6.8739348e-02  -6.7596828e-01
   2.6908957e-01  -1.1384445e+00
  -5.5498563e-01  -5.3014728e-01
  -1.7760389e-01   2.3964944e-01
   1.2795315e+00  -1.9654125e-01
  -2.3383255e-01  -3.4020654e-01
  -7.0033848e-01  -3.6798252e-01
  -9.2385237e-01  -1.1532736e-01
  -6.5485472e-01  -1.0340617e+00
   1.9637458e-01  -8.7717058e-01
  -4.7730665e-01   1.1625389e-01
  -1.2496269e-01  -7.9590957e-01
   3.8842438e-01  -1.6237471e-01
   1.5615926e-01  -5.2722839e-01
   1.4404692e-01  -2.5098717e-01
  -2.4143333e-02  -1.2343934e+00
   3.2592929e-01  -9.3552819e-01
   1.2119203e+00  -4.6336034e-01
   7.1643600e-01  -1.5318104e+00
  -4.3743731e-01   4.3110125e-01
   6.2921462e-01  -1.5015199e+00
  -4.7925244e-01  -3.3545615e-01
  -3.7914220e-01  -1.0045070e+00
   4.6427572e-01  -2.4893723e+00
   8.5657181e-01  -2.8941567e+00
  -6.5423019e-01  -1.6755193e+00
  -2.1571329e-01  -4.7262023e-01
   8.1650037e-01  -9.1094174e-01
   2.2562011e-01  -1.4207470e+00
   4.1747634e-01  -1.1606134e+00
  -4.8511465e-01  -2.8837119e-01
  -3.4310946e-01  -3.7656638e-01
  -6.3708327e-01  -5.1907570e-01
   4.4588594e-01  -1.0181966e+00
   6.6341555e-01  -1.2979682e+00
  -3.0622140e-01  -3.4797706e-01
  -2.9954669e-01   6.6604071e-01
  -2.8210954e-01  -1.7401248e-01
   9.5695347e-01  -2.0008563e+00
   6.7999416e-01  -2.7314466e+00
   4.6357134e-01  -1.2991369e+00
   5.8306946e-01  -1.7633788e+00
  -1.8262670e-01  -1.3514889e+00
   3.5266298e-02   4.4057131e-01
  -8.0503209e-01  -2.2452317e-01
  -4.6685384e-01  -5.5765440e-01
   6.0821960e-02  -1.2959672e+00
  -4.8435278e-01  -4.8120378e-01
  -2.9068571e-01   5.8588811e-01
  -5.5012557e-01  -1.9216984e-01
   2.7389004e-01  -1.2095180e+00
   4.3338571e-01  -7.2423865e-01
   6.3185627e-01  -1.2674223e-01
   4.5716856e-01  -1.6532166e-01
   2.9466481e-01  -8.1109480e-01
   4.3164633e-01  -4.9135449e-01
   9.6914351e-01  -4.5110300e-01
   2.6480246e-02  -5.2094135e-01
  -1.1673523e+00   7.2228587e-02
  -5.7583470e-01   1.5914126e-01
  -6.7901827e-02  -1.0185107e+00
  -1.5381293e-01  -1.7198215e-01
  -1.9377180e-01  -2.5119031e-01
  -6.3560944e-01  -3.6082862e-01
  -7.2395253e-01  -2.0534010e-02
   8.6276613e-01  -1.8514424e-01
   9.7093982e-01  -6.5589722e-01
  -2.8966001e-01   1.5033125e+00
  -2.6534587e-01   9.2083806e-01
  -3.0390275e-02   1.2479719e+00
  -8.8619973e-01  -5.4224169e-02
   4.2014570e-01  -1.6092973e+00
   3.4463736e-01  -1.1208023e+00
   3.4509379e-01  -1.6565205e+00
   5.1583548e-01  -1.8199278e+00
   5.2710902e-01  -1.9620379e+00
   4.1188756e-01  -2.1644284e+00
  -2.5103383e-01  -1.5604983e+00
  -1.8386398e-01  -8.5488904e-01
  -2.0715670e-01  -1.4237873e+00
  -9.5446413e-01  -8.8221262e-01
  -9.0024508e-01  -2.5078932e-01
  -4.3005526e-01  -5.3592206e-01
  -4.8579209e-01  -6.1665071e-01
  -6.0978427e-01  -1.6032789e+00
  -5.7857946e-01  -1.5162020e-01
  -4.9531692e-01  -5.5315901e-01
  -9.8770056e-01   3.2310057e-01
  -4.6659577e-02  -8.3420071e-03
  -1.8108811e-01  -6.6395697e-01
  -2.9834236e-01  -4.7410546e-01
  -2.2209067e-02  -9.7892460e-01
   6.4385391e-02  -8.8169308e-01
   6.5511443e-02  -1.0074337e+00
   8.5701624e-02  -5.8777849e-01
   2.6434454e-01  -6.1784678e-01
   9.5994701e-01  -2.0843395e-01
   3.8500981e-01  -1.3770797e+00
   6.8454981e-01  -6.6350110e-01
   4.8794754e-01  -2.7717540e-01
   7.0807524e-01  -4.8227579e-01
  -4.3651311e-01  -3.7040503e-01
   5.0500665e-01  -7.1193352e-01
  -3.1055288e-01  -8.8159965e-01
   1.9136928e-01  -3.5306976e-01
   1.7867914e-01  -1.3002162e+00
   2.6808946e-01  -5.3262539e-01
  -9.7135550e-02  -1.0949356e+00
  -1.7546092e-01  -7.7434643e-01
  -3.5982018e-01  -9.4600360e-01
  -8.0794523e-02  -1.0352050e+00
   3.1713262e-01  -4.1303759e-01
   2.0329159e-01  -5.3648958e-01
  -1.9646742e-01  -8.8051561e-01
   3.7026416e-01  -3.8047875e-01
  -3.1781896e-01  -1.7549128e+00
  -1.4553718e-01   5.5435245e-01
  -9.4334934e-01  -2.8618974e+00
  -4.1526049e-01  -3.0173363e+00
  -1.9432662e-01  -4.7913711e-01
   2.1598759e-01  -6.9732919e-01
   5.0613254e-01  -3.8956488e-01
   9.7143276e-01  -1.0965564e-01
  -5.4348619e-02   9.0164216e-04
   5.5359450e-01  -6.6869087e-02
  -4.5364359e-01  -3.9399553e-01
   6.4519630e-01  -8.3762906e-02
  -1.2031178e+00  -2.7359075e-01
  -8.4176039e-01  -2.5909965e-01
   8.6248766e-01   2.4851330e-01
   2.3564369e-02  -2.6638949e-01
   1.1303110e-01  -7.6899689e-01
  -2.3667767e-01  -1.7550005e+00
   8.0563002e-01  -6.7742672e-01
   4.5725118e-01  -7.1023492e-01
  -2.6332690e-01  -1.0056163e+00
   8.5351980e-02  -7.3508241e-01
   3.0114474e-01  -8.1871455e-01
  -3.6340434e-01  -1.4883348e+00
  -7.5949812e-02  -1.6465409e+00
   4.7366486e-02  -1.1266432e+00
   3.0170147e-01  -1.2640083e+00
  -2.4657884e-01  -1.7742258e+00
  -5.1186048e-01  -2.3905576e+00
   5.3953305e-01  -8.7214780e-01
   7.1539886e-01  -1.4008457e+00
  -1.3132661e-01  -3.7519207e-01
   2.0736291e+00   4.5506515e-01
   5.3998915e-01   9.0597603e-01
  -2.4669843e-01   2.0525562e-01
  -5.1321616e-01  -3.5131558e-01
  -4.3211113e-01  -1.6046333e-01
  -3.7159151e-01  -6.7940002e-01
  -2.7717935e-01  -8.8291480e-01
   6.7804938e-01  -2.4991464e-01
  -7.3215680e-01  -7.5805250e-01
  -2.9752947e-01  -9.4808034e-01
  -1.0342092e+00  -1.0545015e+00
   6.0009984e-01  -3.1601742e-01
  -9.6894191e-01  -7.9542250e-01
   8.0894077e-01  -7.8654826e-01
  -7.6656567e-01  -6.7353498e-01
  -9.2608851e-01  -2.6763976e-01
   7.4197465e-01  -9.3887090e-01
  -8.1441446e-01  -6.8737798e-01
  -5.6440513e-01  -1.0272160e+00
  -1.2275911e+00  -9.5590513e-01
   1.5858962e-01  -7.4482420e-02
  -5.3522215e-01  -7.4865501e-02
  -7.0254749e-02  -1.0719295e+00
   4.0481037e-01  -1.2947129e+00
   7.5794977e-01  -1.7287896e+00
   1.8905378e+00  -1.2137582e+00
  -1.3318482e+00  -8.2822386e-03
  -2.3203800e+00  -6.3637151e-02
  -2.2463408e+00  -8.3591814e-02
  -2.5402326e+00  -2.9319279e-02
  -1.9312788e-01  -5.7981946e-01
   5.8318472e-01  -2.0949759e-01
   8.1793733e-01  -1.0791223e+00
   1.0701342e+00  -2.5956170e-01
   5.4660285e-01  -5.4409118e-01
   9.9383990e-01  -1.1152094e+00
   1.1868072e+00  -5.8347638e-01
   1.2558195e+00  -9.0711291e-01
   9.2243041e-01  -5.9375344e-01
   9.5446434e-02  -4.9324225e-01
   2.6444249e-01  -3.5941049e-01
   5.5968910e-01  -1.1370032e+00
   1.3080319e-01  -8.8552937e-02
   2.0479218e-01   2.2855678e-01
  -1.0928088e+00   3.8709210e-01
   2.0233800e-01  -6.6395287e-01
  -1.7460367e-01  -7.9803484e-01
   3.8497739e-01  -5.1626726e-01
  -4.4065910e-01  -1.6061758e+00
  -5.0461672e-02   3.2238016e-01
  -1.1274876e+00  -2.4646638e+00
  -6.0752936e-01  -2.5785219e+00
   2.0252327e-01  -5.9681376e-01
   8.8360971e-01  -8.4155569e-02
   1.0275900e+00  -3.5657122e-01
   3.0247389e-02   1.1503957e-01
   7.6226442e-01  -2.7106410e-01
   7.9447983e-01  -7.9175454e-01
   2.7371915e-01  -1.1300999e+00
   2.8452524e-01   4.9021606e-02
   5.0343197e-01   5.1757328e-02
   6.9392905e-01  -6.3409533e-01
  -6.4920275e-01   8.8453444e-02
   4.1815717e-01   5.5317095e-03
  -7.4213706e-01  -9.6753860e-01
  -1.4667157e+00   7.4177785e-02
   5.6852310e-01  -3.0532072e+00
  -5.1147085e-01  -9.7615075e-01
  -2.8161358e-01  -1.0666301e+00
  -1.9888343e-01  -1.2039392e+00
  -1.1077777e-01  -8.1892490e-01
   1.2467044e+00  -2.3310609e+00
  -1.7435818e+00   8.0883488e-02
  -1.4461634e-01  -8.5422696e-01
  -3.5617272e-03  -6.5179131e-01
   2.6359295e-01  -7.2404072e-01
   8.0549816e-01   1.9659246e-01
   1.2231800e-01  -3.0608940e-01
  -2.7390913e-01  -7.7290591e-01
  -1.9882730e-01  -4.8320361e-01
  -7.4724654e-01  -9.5280645e-01
   1.7783062e-01  -8.6063441e-01
   2.1730373e-01  -1.0469528e+00
  -2.5467058e-02  -1.3337549e+00
   1.4801219e-01  -1.7295949e+00
  -5.5022199e-02  -1.1329536e+00
   5.0190738e-01  -2.8160457e-01
  -9.1721352e-02  -9.4972598e-01
   2.2482166e-01  -1.2764715e+00
   7.5625840e-01   3.9302875e-01
  -1.3354610e-01  -8.3194964e-01
  -4.7590193e-01  -5.8727180e-01
  -3.5709543e-01  -2.2335837e+00
   1.0024052e-01  -6.7581972e-01
  -1.1815234e-01  -1.3838792e+00
  -1.5262503e-01  -1.4064081e+00
   3.8082190e-01  -1.5229315e+00
   3.8564597e-01  -9.7394751e-02
   6.0082160e-01  -1.0901531e-01
   7.2559606e-01  -8.1782522e-01
  -5.4747854e-01   5.3655718e-02
   4.7686417e-01  -1.6477538e-01
  -6.7105756e-01  -1.0769269e+00
  -1.3701006e+00   7.2886944e-02
   4.3156900e-01  -3.2149977e+00
  -5.0912570e-01  -1.0404045e+00
  -2.6472435e-01  -1.1662490e+00
  -1.8147442e-01  -1.3186992e+00
  -7.1790312e-02  -9.3526211e-01
   1.1399288e+00  -2.5285842e+00
  -1.6241691e+00   8.3879979e-02
   3.3681820e-02  -9.8361375e-01
   1.1128365e-01  -7.7398635e-01
   3.5260288e-01  -9.0474837e-01
   9.8192666e-01  -8.9465239e-03
   1.1539289e+00  -1.0424683e+00
   9.1246852e-01  -1.6183520e+00
   1.0307556e+00  -1.6661867e+00
   1.9829881e+00  -1.1703028e+00
   1.2890022e+00  -1.0627400e+00
  -8.4628588e-01  -7.4247044e-01
  -1.8761236e+00   5.5398797e-01
  -5.3967784e-01   1.7467880e+00
   2.8874666e-01  -1.4145325e+00
  -1.0943259e+00  -1.3744632e+00
   1.0904203e+00  -2.3146192e+00
  -1.2400826e+00  -2.1219012e+00
  -1.1070704e+00  -2.0452589e+00
  -1.4239798e+00  -3.9907413e-01
  -4.3073212e-01  -7.2262538e-01
  -1.4761129e+00  -3.0920776e-01
   1.1311378e+00  -1.7694030e+00
   1.3182285e+00  -1.6620315e+00
   1.1709902e+00  -1.4129199e+00
  -1.3342757e+00   1.8828955e+00
   1.6863122e-01  -1.0105625e+00
   4.0064919e-01  -1.2061997e+00
  -4.5479918e-01  -8.8264882e-01
   4.1439176e-01   9.3874517e-01
   5.7523609e-01   3.9289371e-01
  -2.3512946e-01  -1.3706465e-01
  -9.3082644e-01  -5.0317991e-01
   3.1149574e-01  -1.0044454e-01
   6.3665915e-01  -8.2578897e-01
  -4.8568233e-01  -1.1984642e+00
  -2.8687073e-01  -1.6796155e+00
  -1.5633140e-01  -1.8492859e+00
   9.2441782e-02  -1.1181730e+00
  -5.1098217e-01  -7.6662112e-01
  -5.4286622e-01  -3.6138584e-01
   7.3602615e-01  -1.2473220e+00
  -1.9320473e-01  -8.1784314e-01
   1.7814694e-01  -6.4194890e-01
   2.8301464e-01  -1.1202909e+00
   6.8640159e-03  -2.1317528e-01
  -1.6760522e-01  -4.3336208e-01
   7.2376386e-01   1.7760404e-01
   9.5950947e-01   2.4294758e-01
  -3.9146563e-02   3.4952769e-01
  -7.1229667e-01  -2.2852740e-01
  -8.8238822e-01  -6.2995772e-01
  -1.0149023e+00  -3.0913766e-01
   4.4369085e-01  -1.2038046e+00
   1.6349434e-01  -5.3125768e-01
  -1.9837149e-01  -7.3947935e-02
  -9.2669102e-02  -4.2101930e-01
   6.2419466e-01  -1.9118437e+00
  -8.9922953e-03  -1.8682859e+00
   1.9485467e-01  -1.3445571e+00
  -1.3003392e-01  -6.8753271e-01
  -3.2140592e-01  -1.3239320e+00
  -4.9117518e-01  -8.1133900e-01
  -6.8916549e-01  -1.1421359e+00
  -5.2749051e-01  -1.9181266e-01
   4.2706144e-01   3.2006092e-02
  -2.1984843e-01  -2.8327085e-01
  -1.0848566e-01  -1.3305217e+00
   5.9444925e-02  -1.5599010e+00
  -3.2903522e-01  -1.7160000e+00
  -4.1165179e-01  -1.5501379e+00
  -2.9901375e-01  -1.3191810e+00
  -3.7685484e-01  -1.5955384e-01
   4.7566873e-01  -8.4959933e-01
   9.7173987e-01  -4.8720592e-01
   5.0917692e-01  -5.1452516e-01
   5.4342693e-01  -9.1522953e-01
   1.1259256e+00  -3.4567918e-01
  -2.0828376e-01  -1.3411982e-01
   1.3793424e+00   1.5333885e+00
  -3.7281447e-01  -4.2958177e-01
  -3.5900903e-01  -7.4518035e-03
  -5.2316109e-01   5.7350424e-02
  -8.9903163e-01  -7.8794572e-01
  -7.8633457e-01  -7.5666181e-01
   7.8121133e-01  -6.2565836e-01
   7.9098080e-01  -1.1204649e+00
   1.2882316e+00  -1.2211772e+00
   1.6759033e+00  -1.1987452e+00
   7.7856801e-01  -7.5191066e-01
  -1.0430573e+00  -4.7824264e-01
  -2.8990260e-01  -4.4364967e-01
  -6.4912338e-01  -9.6837030e-01
  -7.5440433e-01  -2.6394371e+00
  -1.0173990e+00  -7.1794324e-01
  -1.6185979e-01   1.5614556e+00
   6.0073701e-02  -1.2966419e+00
   3.2915414e-01   1.1159251e-01
  -1.1646362e-01  -7.1582952e-02
   5.8493184e-01  -5.1589459e-01
   5.8374722e-01  -1.1679576e+00
   9.2811569e-01  -8.9504046e-01
  -5.6105807e-01  -2.6509271e+00
  -3.5448830e-01  -2.4220735e+00
  -6.9658433e-01  -2.3478673e+00
  -5.9556848e-01  -2.0661665e+00
  -8.1789423e-01  -3.9591936e-01
   6.4160142e-02  -1.6130121e-01
   8.6280562e-02  -1.0743388e+00
   5.8684940e-01  -3.5185440e-01
  -8.7798570e-02  -5.6077652e-01
   2.4166428e-01  -1.1639247e+00
   6.1801945e-01  -6.3463472e-01
   5.4562552e-01  -1.0499165e+00
   3.4484154e-01  -6.9553398e-01
  -4.7473470e-01  -4.5762655e-01
  -3.1455487e-01  -3.2580274e-01
  -2.8224599e-01  -1.1603385e+00
  -3.3148551e-01   2.1360049e-03
  -1.7872703e-01   2.7075491e-01
  -4.4097174e-01   1.1342255e+00
   2.9034770e-02   9.6530077e-01
   4.9563473e-01   6.7517077e-01
   5.4165551e-01   8.6908104e-02
   7.3263100e-01  -1.9058471e-01
   1.1669162e-01  -3.6848485e-01
  -3.4718462e-01  -4.8112511e-01
  -1.5806577e-01  -7.2451180e-01
   3.4298907e-01  -9.5990584e-01
  -8.4066424e-01  -2.9178888e-01
  -4.1623906e-01  -5.3889456e-01
  -8.6789834e-01  -9.4406242e-02
  -6.3921121e-01  -6.7375597e-02
  -7.8049362e-01   1.1023272e-01
   1.5999753e-02  -2.8409586e+00
   2.3528953e-01  -3.5879309e-01
   4.6811085e-01  -4.5325354e-01
   2.1662571e-01  -5.9335795e-01
   2.2534203e-01  -7.2601642e-01
   1.0707240e+00  -1.8075290e+00
   7.7969254e-01   1.2579960e-01
   4.1431667e-01   8.8892401e-02
  -1.1681433e-01  -9.5557971e-01
   8.0430068e-01  -7.1165002e-01
  -3.9480537e-03  -2.8597928e-01
  -4.6925688e-01  -8.8123199e-01
  -1.0359720e+00  -5.6420001e-01
  -8.8443795e-01  -6.1004584e-01
  -8.6663320e-01  -2.5230378e-01
  -4.0452426e-01  -3.3320819e-01
   1.5271528e-01  -6.9060142e-01
   7.3202151e-02  -1.0696147e+00
   4.7510653e-02  -1.0356594e+00
  -1.0695765e-01  -1.1075259e+00
   1.6168063e+00  -1.4734978e+00
  -8.6098493e-01  -3.7847328e-01
  -7.2480398e-01  -6.6531510e-01
  -7.2259461e-01  -3.3309847e-01
   6.6654191e-01   1.9238457e-01
   1.3332070e-01  -9.1890782e-01
   4.8526327e-01  -3.0949955e-01
  -2.9171021e-02  -1.6601381e+00
   9.6983758e-02  -1.3582549e+00
  -1.1128399e-01  -1.8828177e+00
  -7.8928324e-01  -1.7564580e+00
  -3.8473079e-01  -1.5342641e+00
   1.1271307e-01  -6.2003655e-01
   2.4999619e-01  -1.8160851e+00
   3.7560590e-01   3.2359974e-03
   5.2106803e-01  -2.3924536e+00
   3.2211512e-01  -1.9714452e+00
   3.7496448e-01  -1.9057290e+00
   2.8428013e-01  -2.2867344e+00
   7.9390137e-01  -8.2234832e-01
   9.6491184e-01  -1.0026141e+00
   6.3540464e-01  -3.5530463e-01
   1.0564823e-01  -6.3687990e-01
   2.2152512e-01  -5.0215068e-01
   6.8137234e-01  -8.9283574e-01
   7.8333667e-01   2.3276280e-02
  -4.7026327e-01  -3.1172563e-01
   2.1449204e-01  -3.3362668e-02
  -6.5438929e-01  -2.5313351e-01
  -1.5245519e-01  -2.4799710e-01
   7.9893651e-02  -7.7863417e-01
  -4.1977894e-01  -5.3789838e-01
  -1.0282174e+00  -4.4171857e-01
  -6.6672715e-01  -1.0853562e+00
  -7.3043922e-01  -4.8858517e-01
  -3.5821546e-01  -8.9208695e-01
  -3.1871860e-01  -3.7209494e-01
   6.6644455e-01  -2.8575710e-01
   1.4654442e+00   1.8282210e-01
   3.7811858e-01  -3.5738871e-01
   1.0990572e-01  -4.8334815e-01
  -1.0350582e+00  -8.8091348e-01
  -1.5663994e+00  -8.6835706e-01
  -1.8234847e-01   4.5240273e-01
   4.4711774e-01   8.0960528e-01
   2.8440241e-01  -8.5281827e-01
   2.7119572e-01  -7.7687290e-01
   6.6666967e-01  -7.8348676e-01
   4.7551498e-01  -1.1481853e+00
   5.8096478e-01  -1.4561951e+00
  -3.5328609e-01  -1.1909471e+00
  -2.4808655e-01   6.6485847e-01
   2.2223522e-01  -1.5127596e+00
   2.6771614e-01  -1.6363623e+00
  -9.0142233e-01  -1.1618109e+00
  -1.2304101e+00  -4.6436272e-01
   1.5972379e-01  -6.5129564e-01
   3.7181812e-01  -3.4979225e-01
  -9.2750073e-01  -1.0281124e+00
  -5.1449374e-01  -4.8755905e-01
  -5.1472932e-01  -6.6792112e-01
   3.1733676e-01  -9.3114094e-03
  -6.1582278e-01  -8.0215937e-01
   4.5920239e-01  -1.8971485e-01
  -2.4267700e-01  -7.8233421e-01
   4.6226036e-01   5.3915290e-02
   4.0334806e-01   9.2485790e-02
   1.1267877e+00   1.8303198e-01
   8.8702047e-01   6.3623742e-01
   1.2750231e-01  -1.3421335e-01
  -8.9816902e-01   8.7218005e-01
  -3.2344588e-02   1.8786306e-01
  -1.7191827e+00  -1.5758024e+00
   2.2114667e-01   2.2229884e-01
   3.1651136e-02   3.1420420e-01
   8.9712211e-01   8.1790937e-01
  -8.2847014e-01   9.3374028e-01
   7.3191619e-01  -6.7808814e-01
  -6.4198100e-02  -2.9686923e+00
   6.0143438e-01  -1.1933724e+00
  -1.7685040e-01  -1.7152421e+00
   1.1917259e-01  -1.7553543e+00
  -2.0850535e-02  -1.6163598e+00
  -8.7581755e-03  -2.2443230e+00
   2.0124506e-01  -1.5118998e+00
  -2.3897962e-01   2.7216822e-01
   1.4882576e-01  -1.5579536e+00
  -1.8112798e-01  -1.8458608e+00
  -2.8335903e-01  -1.2216062e+00
   5.5341330e-01  -5.8839415e-01
   1.0336051e+00  -2.9381209e-03
   6.1037462e-01  -1.2486082e-01
  -3.7086833e-01  -1.5986262e+00
  -4.7314959e-01  -1.1925001e+00
   7.0186631e-01  -4.6453544e-01
   4.4026462e-01   3.5063594e-01
   2.4648566e-01  -1.0280766e+00
   5.9714059e-02  -1.8997474e-01
   2.1669499e-01  -6.8888705e-01
  -1.2151006e-01  -1.1102470e+00
  -2.4139289e-01  -8.5957670e-01
  -8.5762088e-02  -1.9169706e+00
  -3.9604552e-01  -1.7298671e+00
   3.8889168e-01  -1.4564795e-01
  -1.0088818e+00  -2.1643526e+00
  -2.0527933e-01  -2.5103967e+00
  -5.8158383e-01  -1.7671015e+00
  -7.6683692e-01  -2.1154445e+00
   1.3040293e-01  -1.0337477e+00
  -5.4873310e-01  -1.0335399e+00
   1.0563248e+00  -8.3921058e-01
   5.4399713e-01  -8.3664681e-01
   5.1760738e-01  -6.1600068e-01
   5.1733255e-01  -1.0327616e+00
  -9.2768616e-01  -9.2162233e-01
  -9.4291665e-01  -2.5183697e-01
  -2.0266581e-01  -1.7741673e-01
  -3.4209942e-01  -2.6913640e-01
   4.3690559e-01   1.0249417e-01
  -3.1716667e-01  -1.8467894e-01
  -4.5106450e-01  -5.7848125e-01
   8.0093108e-01  -1.0562704e-01
  -3.2664260e-01  -5.1409422e-01
   8.5599440e-02  -7.2657023e-02
   1.1853929e-01   9.2178829e-02
   1.7824858e-01  -2.3797597e-01
  -2.0310840e-02  -3.3778688e-01
  -3.0660301e-01   4.1053772e-02
  -6.3796382e-01  -2.2786067e+00
  -4.2715692e-01  -1.4318520e+00
  -4.1092494e-01  -1.1313096e+00
  -1.0654493e+00  -5.0457940e-01
  -6.9267079e-01   1.2193301e-01
  -9.4153176e-01  -1.0573769e+00
   3.3877614e-01  -1.3271061e+00
   9.0665824e-01  -1.6345097e+00
   9.2140864e-01  -6.7839304e-01
  -5.3761919e-02  -7.1416912e-01
   6.0074927e-01  -1.6725112e+00
   4.6916666e-01  -1.6596193e+00
   1.3948170e-01  -2.0187800e+00
   8.7414365e-01  -1.6967879e+00
  -4.6485318e-01  -1.9642361e+00
  -6.9337974e-01  -7.2311204e-01
   5.2429495e-01  -1.4311014e+00
   1.8022612e-01  -9.2784069e-01
   4.3278703e-01  -2.7726509e-01
   2.4747771e-01  -3.4145240e-01
   2.2469188e-02  -1.1655119e+00
  -6.1245391e-01  -9.7459576e-01
  -5.3931631e-01  -3.9893719e-01
  -5.8801303e-01   5.4133346e-01
   1.8812494e-01  -4.3770243e-01
   6.5731489e-01   4.3295184e-02
   1.9046976e-01  -3.5966652e-01
   4.0090593e-01   4.8874147e-01
   7.0516018e-01  -9.1234491e-01
   1.9774120e-02  -1.3478618e+00
   2.6638654e-01  -1.7158236e+00
   7.2115584e-01  -1.2541938e+00
   4.7355139e-01  -1.0568191e+00
  -4.0928300e-01  -1.7947379e+00
  -1.0259305e+00  -1.3916043e+00
   4.0228750e-02  -1.1462612e+00
  -2.3765201e-02  -6.0204451e-01
  -4.9598455e-01  -7.0528340e-01
  -2.3827270e-01  -1.0666492e+00
  -1.2041599e+00   4.0603870e-01
  -6.8245089e-01  -1.3674417e-01
  -6.7016697e-01  -1.0057380e+00
  -6.1387340e-01  -1.4980094e-01
  -3.3954559e-01  -5.4270579e-01
   4.3003782e-01   4.0857546e-01
   6.4967044e-01  -7.5770580e-01
  -4.0433965e-01  -1.7341863e-01
   2.8185260e-02   9.1029938e-01
   7.4113226e-01   1.0088889e-01
   4.1571548e-01  -1.0392156e+00
  -2.8755666e-02  -1.5519559e+00
   1.3091193e+00  -5.0310632e-01
  -1.3643170e-01  -6.7832391e-01
  -3.7993353e-01   4.8505251e-02
  -4.3886516e-01  -4.6299796e-01
   1.7939915e-01  -5.9286169e-01
  -5.2128171e-01   8.3132562e-01
   1.6551587e+00  -8.2941594e-01
   1.1385731e-02  -1.1573061e-01
   1.5368923e+00  -2.2488110e-01
  -4.2684227e-01  -3.8639076e-01
   1.8136830e-01  -8.1930066e-01
  -2.8791168e-01   5.2436117e-01
  -4.5900225e-01   3.9589133e-01
   9.2165994e-02   3.5993008e-01
   7.1643856e-01   4.2456074e-01
   5.2569840e-02   5.7552599e-01
   9.2754925e-01  -4.2078137e-01
   6.4771946e-01  -7.6516314e-01
   7.5369002e-01  -3.7836526e-01
   6.8955222e-01  -7.6773842e-02
  -1.4444717e-02  -1.0860798e+00
  -1.6626850e+00  -6.5847026e-01
  -7.5980071e-01  -1.1915243e+00
   1.2494387e-02  -1.2108839e+00
  -1.4403167e-01  -8.8481777e-01
  -7.3515308e-01  -9.4823313e-01
  -1.1205690e+00  -7.6834198e-01
   8.8884130e-01  -2.7881920e-01
  -7.7535149e-01  -1.6461833e+00
   4.5270324e-01  -2.7502816e-01
   3.5979074e-01  -9.3652675e-01
   6.5527777e-01  -9.6570299e-01
  -6.5009654e-01  -6.0695335e-01
  -6.0225953e-01   3.2953958e-02
  -1.5222663e+00  -1.5774399e+00
   5.8612477e-01   2.3220230e-01
  -2.5335723e+00  -1.6126687e+00
   4.3684211e-01  -1.0834699e+00
   3.6893652e-01  -9.0794386e-01
   7.9770631e-01  -1.1833800e+00
   2.5358752e-01  -1.7082485e+00
   7.5548157e-01  -1.9506637e-01
   3.9832335e-01  -3.5021468e-01
   2.1907658e-01  -1.4819991e-01
  -1.2519603e-01  -6.3979795e-01
   3.6050338e-02   2.5694692e-01
   6.2173885e-01  -1.5512675e+00
   3.7669539e-02  -9.2703894e-01
  -4.6460695e-01  -2.0011742e-01
  -1.9864176e-01  -3.9398028e-01
  -1.9033444e-01  -4.8008228e-01
  -1.8492960e-01  -3.3953113e-01
  -2.7415392e-01  -1.8732676e-01
  -3.2516164e-01  -2.8517617e-01
  -9.1726396e-01   3.1721063e-01
  -1.0879804e+00   3.7079033e-01
  -5.3546710e-01   3.3164520e-02
  -7.7568288e-01  -7.7702998e-02
  -8.7488806e-01  -1.1950362e-01
   4.8437629e-01  -1.9377648e+00
   1.4797011e+00  -2.0292349e+00
   9.0434553e-01  -2.0381660e+00
   9.0420152e-01  -1.8542240e+00
   5.4833796e-01  -1.5912400e+00
   8.4873996e-01  -1.8088801e+00
  -1.0408562e-02  -1.8100518e+00
   1.6458447e-01  -1.6698160e+00
  -1.3008456e-01  -1.3933977e+00
  -2.2801018e-01  -1.0212251e+00
   2.4250184e-01  -5.6504314e-01
   1.1836012e+00  -3.4399152e-01
  -6.1554192e-01  -3.8894472e-01
   1.8373818e-01  -9.3834837e-01
   1.1804263e-01  -8.8670005e-01
   6.2218571e-01  -1.4589879e+00
   3.5611306e-01  -1.5528442e+00
   2.9676413e-01  -7.4716441e-01
  -7.4210888e-01  -4.6708060e-01
  -1.8223640e-01  -4.6002671e-01
  -4.9664122e-01  -2.5133664e-02
  -7.6249953e-01   3.0668209e-01
  -5.2821556e-01  -9.0146404e-01
  -1.1294846e-01  -4.7921860e-01
  -3.4628955e-01   9.6699524e-03
  -4.1945829e-02  -3.1405707e-01
  -2.8544746e-02  -1.6641342e-01
  -4.8442185e-01  -3.8765389e-01
  -9.7883320e-01  -1.9006793e-01
   1.9714207e-01  -3.7358343e-01
   8.1497360e-01  -9.1235929e-01
   8.5973140e-01  -1.6558774e+00
   5.8228028e-01  -1.2067958e+00
  -4.9033761e-01  -1.3334384e+00
   3.9638316e-02  -1.2637743e+00
   3.6477680e-01  -1.2017632e+00
  -1.1300634e+00  -8.0471188e-01
  -3.7246059e-01  -1.1629926e+00
   3.2564864e-01  -1.9207327e+00
   8.6627341e-01  -2.4681051e+00
   4.6359628e-01  -2.1220935e+00
   1.1390628e+00   3.4358920e-01
   3.5930418e-01  -6.9225358e-01
  -4.3287057e-01  -1.5370312e+00
  -4.2010479e-01  -5.4057628e-01
  -3.8734589e-01  -9.7758998e-01
   4.5233828e-01   1.2137806e+00
  -7.1038398e-01  -1.5650327e+00
  -1.7265486e+00  -7.0279153e-01
  -6.9610836e-01  -1.1261288e+00
  -5.4299974e-01  -6.0927721e-01
  -3.7718292e-01   1.4235593e-01
  -4.8496530e-01   3.4885064e-01
   1.1177607e+00   5.4257572e-02
  -8.2255814e-01  -2.8956196e-01
  -4.8772320e-01  -1.2674784e+00
  -9.0657898e-01  -3.5248232e-01
  -4.0888455e-01  -2.4177319e-01
  -1.5655096e-01  -1.0870540e-01
   2.7896692e-01  -6.4035188e-01
  -8.1439968e-03  -7.7929509e-01
   8.1968824e-01  -1.5826448e-01
   4.7124267e-01  -1.0363051e+00
   7.9641848e-01  -8.1904131e-01
   4.5511982e-01  -7.1584835e-01
   1.2116852e+00  -5.6395483e-01
   1.4673627e+00  -8.6742944e-01
  -7.1054198e-01  -7.5529732e-01
  -5.3163576e-01  -1.9118215e+00
  -9.6567704e-02  -1.1432841e+00
   3.1366188e-01  -3.8027901e-01
   3.2797957e-01  -1.8518205e-01
   3.4620186e-01   1.1884714e-01
   2.8631319e-01  -8.7380915e-01
   4.8279144e-01  -7.4206539e-01
  -9.0727686e-01  -1.0494895e+00
   2.2045103e-01  -3.0642104e-01
   7.2405854e-01  -5.9279154e-01
   1.2250447e-01  -1.0040130e+00
   1.1484368e-03  -9.3472177e-01
  -4.1412010e-01  -1.2755663e+00
  -1.2114313e-01  -9.8108427e-01
   2.5899756e-01  -2.0136582e-01
   1.8403704e-01   3.8606140e-02
  -5.4486299e-01  -1.0901671e+00
   2.1103732e-01  -1.0381501e+00
  -1.5303384e-01  -1.1583732e+00
   2.4044058e-01  -1.4200207e+00
   2.7669237e-01   3.3083015e-01
   3.6154456e-01  -3.7958190e-01
  -1.5850255e-01  -1.4568712e+00
  -4.2599521e-01  -1.4795195e+00
  -1.2371199e-01   2.5882029e-01
   3.3612585e-01   8.4146542e-01
   1.6798487e-01  -5.9198794e-01
  -1.4149753e-01  -1.6024000e+00
   5.5065929e-02  -1.8095054e+00
  -2.9515713e-01  -2.1558372e+00
  -1.6311193e-01  -1.8524837e+00
   4.9943265e-01  -9.6542786e-01
   3.5842165e-01  -8.5689117e-03
  -2.5520018e-01  -2.1137152e+00
  -3.4161305e-01  -1.5435450e+00
  -5.6273089e-01  -1.6193106e+00
   1.7181201e-01  -8.9053648e-01
   7.4562445e-01  -1.2634439e+00
   1.0485050e+00  -2.0847353e+00
   9.3940416e-02  -1.6437675e+00
   8.7965726e-01  -3.9067987e-02
   9.2951237e-01  -2.7354809e-01
   4.0372682e-01  -1.6385758e-01
   2.1418528e-01  -4.8425544e-01
  -6.9478613e-01  -5.1821458e-01
  -4.0726888e-01  -3.1467963e-01
  -8.2682164e-01  -1.9891962e+00
  -2.4653624e-01  -2.2864408e+00
  -4.0597983e-01  -2.1049621e+00
  -2.7642632e-01  -2.7199686e+00
   6.9896558e-02  -2.5010028e+00
  -3.6385381e-01  -5.4950726e-02
   1.4680932e-02  -8.9943087e-01
  -1.4563290e-01  -1.3386866e+00
  -4.1342485e-01  -1.4383794e+00
  -5.6064764e-01  -1.2557085e+00
  -5.8350851e-02  -1.2149384e+00
  -5.8497069e-01   9.7501202e-01
  -2.4808447e-01   1.1286990e+00
   8.0853556e-01   1.5271712e+00
   5.4692942e-03   2.6777724e-01
  -3.5266919e-02   3.7628989e-01
  -3.2128452e-02  -2.2812757e-01
   2.7240152e-01  -5.5850540e-01
   1.6645136e-01  -1.9453858e+00
  -9.1011546e-01  -2.1901466e+00
   2.9837986e-01  -2.0548419e+00
   4.9627068e-01  -2.0307550e+00
   7.4317213e-01  -1.8538433e+00
   1.1271578e-01  -1.3892690e+00
  -4.7074262e-01  -9.6851046e-01
  -3.1326118e-01  -1.2992590e+00
   1.2699599e-01  -1.2061174e+00
   1.1407365e-01  -1.6299723e+00
   4.3285115e-02  -1.1430569e+00
  -5.9318115e-01  -1.2516129e+00
  -3.9348970e-01  -1.2904372e+00
   1.1052210e-01  -1.9521232e+00
   5.1879863e-01  -6.9174603e-01
   5.4826385e-01  -8.7601241e-01
   5.6021906e-01  -1.1876258e+00
  -1.1252521e+00   4.5678444e-01
  -1.1226626e+00  -1.0296547e+00
   4.3068863e-01  -1.5764420e+00
  -5.7328281e-01  -2.0166693e+00
  -5.0910155e-01  -2.7325479e+00
  -2.3708730e-01  -3.2903769e+00
   5.3221087e-02  -3.6309773e+00
  -1.8402021e-01  -3.4830772e+00
   6.1950412e-01  -3.6409394e+00
   7.7142574e-01  -3.5870190e+00
   3.3442429e-01  -3.0278607e+00
   1.9782875e-01  -2.2446173e+00
  -1.8058809e-01   1.0140132e+00
  -1.4156942e-01   7.4097365e-01
  -2.6997187e-03  -1.1920090e+00
   7.2353523e-02  -7.6242085e-01
  -5.4824578e-01  -9.3864498e-01
  -3.3151081e-01   4.5996447e-01
  -3.6847627e-02  -1.3751172e-01
   3.3279160e-01  -3.8805535e-01
  -2.4950604e-01  -8.4262999e-01
   8.5118004e-02  -1.1248437e-01
   2.5863760e-01  -4.7906824e-01
   1.9142883e-01  -3.2012585e-01
   1.0878166e-01   4.1603367e-01
  -3.5690523e-02  -1.8200338e-01
   2.3805907e-01  -8.4256224e-01
  -3.8152279e-01  -1.1976294e+00
   2.1089677e-01  -6.3230694e-01
   2.0736917e-01  -7.7760369e-01
   2.0274457e-01  -1.1893988e+00
  -6.5446975e-01  -6.0954607e-01
  -3.7364612e-01   7.3940293e-01
   2.4335116e-01  -1.2284797e+00
   2.8974473e-01  -8.0604148e-01
  -4.4196907e-01  -9.5531219e-01
  -4.2926310e-01   5.1991426e-01
  -1.2384154e-01  -1.2746023e-01
   4.4574162e-01  -3.4124206e-01
  -7.2778899e-03  -8.5727292e-01
  -1.7771520e-02  -6.5629628e-02
   1.6045420e-01  -4.5853460e-01
   1.4116491e-01  -3.0845563e-01
  -4.5849838e-02   4.1336360e-01
  -1.4151250e-01  -1.4872895e-01
   3.2253136e-01  -7.3035432e-01
  -2.5496947e-01  -1.1527320e+00
   2.0192044e-01  -5.9954702e-01
   3.1173905e-01  -7.7898691e-01
   3.7392331e-01  -1.2060941e+00
  -9.9267161e-01  -1.1043961e+00
  -1.3261867e+00  -9.3230676e-01
  -1.4612449e+00  -4.0766302e-01
  -1.2627345e+00  -5.5005393e-01
  -1.0753186e+00  -8.8173796e-01
   1.6103490e+00  -5.6209587e-01
   4.1434028e-03   2.8550790e-01
  -9.3821322e-01  -1.3670725e+00
   7.6112987e-01  -1.1871948e+00
  -4.2569118e-01  -2.2961387e+00
   1.0913278e+00  -9.9694471e-01
   1.2667992e+00  -1.4209460e+00
   1.1710214e+00  -1.6946887e+00
  -1.8409352e-01  -9.0721388e-01
   5.9898163e-01  -3.2024386e+00
   1.1624020e+00  -1.6047400e+00
  -1.7925963e-02  -2.3007746e-01
   6.9723843e-01  -1.1848540e+00
   1.3892435e-01  -1.0150631e+00
  -1.1269577e-01  -9.8485382e-01
   1.2220809e+00   1.5970283e-01
  -2.6408377e-01   5.6095001e-01
  -2.0741567e-01  -1.3529502e+00
  -1.5945336e-01  -1.0000143e+00
   3.9922815e-01  -8.6986962e-01
   3.9156530e-01  -7.8204824e-01
   1.9307061e-01  -1.1126881e+00
   4.0871559e-01  -1.2184819e+00
  -5.0224378e-03  -1.5517722e+00
  -1.2244800e+00  -2.5371487e-01
  -1.0289560e+00  -3.9333914e-01
  -6.7796049e-01  -6.0959965e-01
   9.3458757e-02  -6.2323633e-01
   3.2056889e-01  -3.4724621e-01
  -1.6685750e-01  -9.1658615e-01
  -6.7580208e-01   1.4551106e-01
  -1.6219278e+00   2.4404353e-01
  -9.2520113e-01   2.2346053e-01
  -5.7189780e-01  -5.2161281e-01
  -1.6295106e-01  -7.7965026e-01
   1.7527213e-01   1.0252160e-01
  -2.1280423e-01  -3.7599985e-02
   2.6156829e-01  -9.0474438e-02
   3.1591832e-01  -4.8508264e-01
   2.5660872e-01  -6.7784435e-01
   5.9113804e-01  -7.6961356e-01
   6.6627798e-01  -5.9837556e-01
   6.5920008e-01  -7.8989497e-01
   1.3343024e-01  -1.2747332e-01
   6.0106455e-01  -6.3195709e-01
   5.1010575e-01  -3.9972672e-01
  -7.0374857e-01  -9.5919819e-01
   7.4669836e-01  -1.8548115e+00
   6.3497158e-01  -2.5598517e+00
  -2.0461160e-01  -1.0072686e+00
  -1.4705900e-01  -7.9132926e-01
  -8.5354473e-01  -1.2542151e-02
  -4.8480775e-01   3.8695905e-02
  -9.1451594e-01  -3.4136798e-02
   5.4296463e-01   2.3410260e-01
  -8.0215436e-01  -9.3799562e-01
  -9.2114119e-01  -6.7109738e-01
  -5.0963661e-01  -5.1749068e-01
  -5.6382952e-01  -9.8343807e-01
  -5.1891260e-01  -7.7602883e-01
   9.1044719e-02  -1.4051037e+00
   6.8090694e-01   2.6809764e-01
   1.0776551e+00  -4.3139454e-01
   1.1906785e+00  -7.5033333e-01
   6.2424207e-01   1.7514133e-01
   1.0348000e+00   3.5930424e-01
  -2.2152123e-01  -1.1212654e+00
   7.0167134e-01  -2.2687343e+00
   6.9373903e-01  -1.1050273e+00
   2.9636113e-01  -1.1149639e+00
   1.0833431e-01  -1.1557666e+00
   1.0624255e+00   3.1315537e-01
  -2.4906425e-01   4.3623893e-01
  -1.2581326e-01  -1.4480460e+00
  -1.4243972e-01  -1.0152477e+00
   3.2871793e-01  -6.7796779e-01
   3.6294728e-01  -7.0598368e-01
   2.7326792e-01  -1.0624460e+00
  -7.9763764e-01  -8.5831417e-01
  -1.0209046e+00  -5.4615410e-01
  -8.9175360e-01  -6.0978482e-01
  -5.5031056e-01  -7.7694811e-01
   1.4639347e-01  -6.7140408e-01
   1.9136765e-01  -2.5449254e-01
  -1.6578067e-01  -1.1908456e+00
  -2.6589118e-01  -5.8734110e-01
   1.6594446e-01  -7.6689519e-01
  -7.5537694e-01  -6.2983546e-01
  -3.7429372e-01  -4.6349880e-01
  -1.5774367e-01  -1.0684497e+00
   1.4689846e-01  -1.1413717e+00
  -3.4110929e-01  -6.8208760e-01
  -3.7545135e-01  -7.1530260e-01
   2.4429986e-01  -6.1213960e-01
   2.4559363e-01  -5.0716452e-01
   1.2390130e-01  -6.2071441e-01
  -3.9276886e-01  -9.5246765e-01
   7.3238076e-01  -4.4967634e-01
   2.0574907e-01  -1.0306752e+00
  -7.5838139e-02  -8.2144832e-01
   3.2884312e-01  -6.0125287e-01
   5.4486250e-01  -5.5980095e-01
   1.4478909e+00   9.7607214e-01
   7.3706465e-01   3.8330608e-01
   1.5556449e+00   4.8198889e-01
   1.4379651e+00   1.9264728e-01
  -1.8449588e-01   5.7102405e-01
  -2.2654115e-01  -7.7221995e-01
  -1.0621314e-01  -7.3854585e-01
  -1.0178515e-01  -1.4202899e+00
  -1.8417075e-01  -1.2315445e+00
  -5.0950305e-01  -1.2836923e+00
  -4.6511822e-01  -1.2475954e+00
   1.6749693e-01  -8.8530109e-01
  -6.4687125e-01  -1.2757471e+00
  -4.9472343e-01  -2.0552161e-01
  -3.7260461e-01  -6.3354824e-01
  -6.1751863e-01  -4.3817051e-01
  -8.3854006e-01  -4.5482645e-01
  -5.9797716e-01  -1.0093844e+00
  -6.7050569e-01  -1.1662460e+00
  -8.0203931e-01  -5.0792795e-01
  -9.0412959e-01   4.1254592e-01
  -3.2402514e-01  -2.6720365e-01
  -6.7550506e-01  -2.4894599e-01
  -1.1720883e+00  -1.6904968e+00
   1.1353804e-01  -1.2481595e-01
  -9.2794919e-02  -2.4832210e+00
   8.6791062e-01  -2.0432623e+00
   1.0563916e+00  -2.0647719e+00
   5.3469856e-01  -1.1620864e+00
   6.9366649e-01  -1.3667570e+00
   1.4632807e+00  -1.1931427e+00
  -2.4070143e-01   2.2080577e-01
  -6.4454379e-01   2.3984257e-01
  -9.4606546e-01  -1.0245079e+00
   9.9684468e-01  -2.2590874e+00
   1.4589663e+00  -1.9534576e+00
  -7.1289819e-01  -7.4264207e-01
   4.5580376e-01  -8.9908855e-01
   7.5926261e-02  -1.2766336e+00
   6.1104173e-01  -6.6774482e-01
   7.3353148e-01  -2.9431484e-01
   8.7631946e-02  -1.0196802e+00
   2.8569193e-01  -5.7616982e-01
   1.7299352e-01  -7.3335999e-01
   4.9464696e-01  -1.4079508e+00
   3.9223945e-01  -9.2075209e-01
   4.7908480e-01  -1.1148828e+00
   7.0661740e-01  -1.3194139e+00
   4.7976854e-02  -1.0135620e+00
  -4.0129693e-01  -8.9885661e-01
  -6.9076725e-01  -3.0210456e-01
  -5.7020246e-01  -1.0827339e+00
  -8.7157061e-01  -9.0790654e-01
  -1.5604629e+00  -5.3245259e-02
  -4.4888594e-01  -1.4019375e+00
  -3.8172809e-01  -8.5261380e-01
  -3.0617276e-01  -1.6071672e-01
  -4.2608986e-01   2.1785811e-01
   3.3237547e-01  -1.5871376e-02
   1.3910753e-01  -9.9433852e-01
   8.8639617e-02  -1.3013913e+00
  -1.4976692e-02  -1.2911294e+00
   5.6884479e-01  -1.3664921e+00
   7.0679285e-01  -3.0369045e-01
   1.1313826e+00  -1.6809596e+00
   6.2189825e-01  -1.5214274e+00
   6.6635187e-01  -8.5078935e-01
  -2.4481108e-01   8.8459996e-03
   7.2553753e-01  -9.5275466e-01
  -3.8396076e-01   6.4268422e-01
   4.9597338e-02  -1.1696469e+00
   2.7025701e-01  -7.8587070e-01
  -7.1417780e-01  -1.4692129e+00
  -7.1225741e-01  -1.5326003e+00
  -1.0844871e+00  -1.6392387e+00
  -9.1680951e-01  -1.1630875e+00
  -5.4687686e-01  -1.3428690e+00
  -3.7388525e-02  -1.5977323e+00
   1.6454002e-01  -1.1805235e+00
  -4.5298466e-01   4.5096144e-01
   1.2809468e-01   1.5365988e-01
   6.2930147e-01  -1.1075635e+00
   7.6484475e-02  -4.3887917e-01
  -1.2619965e+00  -1.1555484e+00
  -1.4360702e+00  -1.0813798e+00
  -8.0084462e-01  -8.3574800e-01
  -5.7290751e-01  -2.8362532e-01
  -1.0056336e+00  -6.1643974e-01
   4.0803636e-01  -2.6845947e-01
   2.3907511e-01  -1.6463389e-01
   7.6958622e-01   6.1489515e-01
   4.4191314e-02  -4.9819811e-01
  -5.9473305e-01  -6.6120168e-01
  -4.5035310e-01  -6.3394575e-01
  -2.0874295e-01  -1.0020836e+00
  -2.3910432e-02  -2.6558296e-03
   3.7984626e-01  -1.2274746e+00
   9.6107601e-01  -9.7475044e-01
   7.6951180e-01  -7.5270280e-01
   6.3914248e-01  -9.0352569e-01
   1.1915868e+00  -9.9493891e-01
   8.7665519e-01  -1.2060606e+00
   6.1859032e-01  -1.2894180e+00
   9.6524242e-01  -4.6370310e-01
   1.0935903e+00   3.6888518e-01
  -5.0622159e-01  -1.0402297e+00
   6.6661443e-02  -3.3039993e-01
   4.1188296e-01  -1.7699855e-01
  -4.7250985e-01  -6.7220824e-01
   1.1645250e-02  -9.5026753e-02
   9.0108439e-02   6.4601120e-02
   5.2982968e-02  -1.1849664e-01
   3.0048117e-01  -1.4555488e-01
  -2.5156521e-01  -7.5031530e-01
  -7.0542338e-01  -6.5183320e-01
  -1.6254410e-01  -1.5426844e-02
  -1.5788574e-01  -5.8218409e-01
  -4.7031736e-01  -2.8311831e-01
  -8.5909557e-01  -1.7236881e-01
  -2.5622422e-02   3.3319450e-01
  -8.6706778e-01  -5.0769244e-01
  -8.8569786e-01  -8.5247453e-01
  -3.0475877e-01  -1.0018570e+00
  -2.1193390e-01  -1.2111314e+00
  -1.8455959e-01  -1.5883360e+00
   3.2297252e-01  -5.5658734e-01
  -3.4332623e-01   4.3241703e-01
  -4.9519332e-01  -2.0697256e-01
   1.5157813e-01  -6.7023337e-01
   5.2084839e-01  -1.0319321e+00
   5.0584289e-01  -1.4785590e+00
   3.9330200e-01  -1.3291525e+00
   2.5402690e-02  -9.1970528e-01
  -5.4814782e-01  -9.4381184e-02
   1.6834096e-01  -1.1736947e+00
   2.7497638e-01  -1.3796784e+00
   3.8486408e-01  -1.1955732e+00
   1.8609307e-01  -6.3116127e-01
   2.8772162e-02  -5.5414175e-01
   8.7769201e-01  -1.5412542e+00
  -2.8812933e-02  -1.2103042e+00
   7.7938116e-01  -2.5131597e+00
   6.7425609e-01  -1.9170867e+00
  -2.3885467e-02   7.9547728e-01
   1.9101626e-02   5.1338530e-01
  -4.1087870e-02  -4.2187886e-01
   2.7868244e-01  -1.3401859e-01
  -4.7775127e-01  -1.3401275e+00
  -1.1093227e-01  -9.9368400e-01
  -1.1840117e-01  -1.3907484e+00
   8.9634131e-02  -1.8281188e+00
   3.2195808e-01  -1.5517041e+00
   7.1639400e-02  -1.8357376e+00
   2.9514509e-03  -1.4308337e+00
  -2.8245606e-01  -1.3855735e+00
  -5.4582030e-01  -1.1969378e+00
   2.6274235e-01  -1.6282305e+00
  -3.5322033e-01  -9.8779665e-01
  -5.1797905e-01  -1.0317938e+00
   3.3510873e-01  -1.5504594e+00
   7.1819898e-01  -1.2843208e+00
   1.8323350e-01  -3.5555647e-02
   5.7386281e-01  -4.6085479e-01
  -1.0456392e-01  -3.8684196e-01
   6.1925957e-01  -6.0277033e-01
   6.9407395e-02  -1.4308930e+00
  -2.7514417e-01  -1.4817878e+00
   6.1845795e-01  -1.4111454e+00
   3.4674262e-01  -9.9484743e-01
   2.9687745e-01  -1.2373796e+00
  -4.5579991e-02  -4.2692557e-01
   4.1970516e-01  -1.2481244e+00
  -6.8139886e-03  -1.4910500e+00
  -7.9062049e-01  -2.3080187e-01
  -8.7344103e-01  -7.8838757e-01
  -3.8980956e-01  -1.0660398e+00
  -6.4458669e-01  -6.6255604e-01
  -1.0502943e+00  -6.6751137e-01
  -3.0841577e-01  -5.4965206e-01
  -5.2155385e-01  -7.8119242e-01
  -8.6307276e-01   3.2439716e-01
   4.9251856e-01   1.0860816e-01
   5.0472992e-02   8.4693463e-01
  -7.1347317e-02  -1.7636145e-01
  -1.1909486e-01  -5.9501496e-02
  -4.9835547e-01  -3.2826597e-01
  -1.6023986e-01  -1.1243619e+00
   2.0222594e-01  -1.5109021e+00
   5.8321074e-01  -1.1680951e+00
   3.0533579e-01  -9.4292401e-01
   3.2993684e-01  -9.3789443e-01
   5.1680042e-01  -2.7291835e-01
  -1.5664729e-01  -1.7247288e+00
   2.1822591e-01  -1.6841405e+00
   6.5358485e-01   1.1501734e+00
  -7.8488303e-01   1.3948133e+00
  -4.0176802e-01   7.6287429e-01
   2.0300566e-01   7.6605542e-01
   2.9904022e-02  -8.7704365e-04
  -7.2694990e-01  -3.0432148e-01
   2.4645815e+00  -1.3581927e+00
  -1.3659862e+00  -5.2425936e-01
  -6.2855891e-01  -9.7944750e-01
  -2.1015057e-01  -1.6820867e+00
   7.3830705e-01  -3.1105191e+00
   2.8913537e-02  -3.5603085e+00
  -1.8385780e+00  -2.9562257e-02
  -1.6783535e+00  -2.4034024e-01
  -1.7575633e+00   1.0746742e-01
  -1.2103525e+00   5.4338450e-01
   2.1713430e+00  -1.8207224e+00
  -6.7470920e-02   4.0463158e-01
  -1.1293516e+00  -1.5232759e-01
   2.1092981e+00  -1.7758207e+00
   2.2309652e+00  -1.6284610e+00
   2.3710150e+00  -1.5546115e+00
  -1.1042602e+00  -6.1411646e-01
   2.6633891e-01   2.7205578e-01
   3.8289109e-01  -1.2935440e-01
   8.8263145e-02   1.4386717e-01
  -3.7880306e-01  -2.9118313e-01
  -2.8096708e-02  -6.1864183e-01
  -4.2728463e-01  -8.8134057e-01
   1.3381811e-01  -1.6735813e+00
   4.2901697e-01  -1.6334199e+00
   2.8758087e-01  -3.5783611e-01
   1.9679600e-01  -5.8182944e-01
   3.5913810e-01  -1.0271948e+00
   5.5144192e-01   2.9863489e-01
  -1.9870106e-01  -1.1750097e+00
   1.5001768e-01  -1.3613117e+00
   3.1238160e-01  -1.4195563e+00
   1.4565589e-01  -1.2308902e+00
  -2.9483673e-01  -6.1062971e-01
  -4.8313991e-01  -8.6625565e-01
  -1.3411902e-01  -7.9013131e-01
  -4.7361766e-01  -1.2223360e+00
  -3.6304052e-01  -7.0061687e-01
  -6.1839224e-01  -1.3718293e+00
   5.2203995e-02   4.2137953e-01
   6.3742487e-01  -4.9159899e-01
   6.6887320e-01   1.2536287e-01
  -8.5340595e-01   5.1309000e-01
   8.2989438e-01  -1.8013406e+00
  -6.0636449e-01  -2.1648716e+00
  -2.3937648e-01  -4.9241470e-01
   9.8975168e-03  -9.2294771e-01
  -1.8055550e-01  -1.3317429e+00
  -2.4018534e-01   1.4312267e-02
  -7.8406200e-02  -9.2617249e-01
   1.6192662e+00   6.1073654e-01
   8.2395653e-01  -9.0194575e-01
   2.5721934e-01  -4.7529123e-01
   1.3834736e+00  -8.9638334e-02
  -9.3607243e-02  -5.2180242e-02
  -1.9249186e+00  -1.2104277e+00
   9.0848181e-01  -7.3084637e-01
   1.5942013e+00  -2.6326347e-01
   5.3309602e-01  -1.0892712e+00
  -1.1675702e+00  -1.5028213e+00
  -1.1575232e+00  -1.6711877e+00
  -3.9820557e-01  -1.2452439e+00
   8.1866789e-02  -3.5797527e-01
  -9.1117036e-01  -1.0459440e+00
  -6.8667661e-01  -1.2551636e+00
  -8.6188985e-01  -4.6979101e-01
   1.1506144e+00   3.2418728e-01
   5.4612665e-02   1.8818774e-01
   1.7796934e-01   4.1817803e-01
  -8.5985536e-02   4.2700943e-01
  -5.9125286e-01   6.3239993e-01
   6.2643812e-01   1.4281026e-01
  -4.2184395e-01  -3.7248778e-01
   5.7015198e-01  -4.7866261e-01
  -7.9361592e-01  -7.0087395e-01
  -6.2071908e-01  -7.5129609e-01
  -3.5511543e-02  -1.3215802e+00
   2.1262835e-01  -1.4796439e+00
  -4.9080626e-01  -6.5846678e-01
  -3.3586112e-01  -4.8349529e-01
   2.3688836e-01  -5.0563059e-01
   2.1631681e-01  -4.7064693e-01
   6.0216792e-02  -3.7032582e-01
   6.9759486e-02  -9.9448940e-02
   1.9779032e+00   1.1967297e+00
  -6.5488447e-01   1.0895945e+00
  -1.4069759e-01   8.4472503e-01
  -7.7603909e-01   1.0091604e+00
  -4.4607405e-01  -1.0501806e+00
  -4.7376089e-01  -4.3591308e-02
   5.0263826e-01  -5.3906345e-02
  -8.1686912e-01  -9.3529980e-01
  -4.2789484e-02  -1.2387719e+00
   1.0816904e-01  -1.2674210e+00
   1.6687335e-01  -1.4040658e+00
   5.4627069e-01  -1.1128368e+00
  -5.3229461e-01  -6.2217660e-01
  -3.2924308e-01  -7.7315400e-01
   2.0324098e-01  -1.4688944e+00
   5.1143967e-01  -2.9336991e+00
   8.3614952e-02  -1.2596611e+00
   1.1250220e-01  -1.2965614e+00
  -4.6637711e-01  -1.1802403e+00
  -8.2562959e-02  -1.2469341e+00
  -1.8076815e-01  -1.9350304e+00
  -3.0794206e-01   2.4135753e-01
   5.7674637e-02  -5.1118222e-01
  -6.8994321e-01  -5.8926650e-01
   3.5142754e-01  -2.0553165e-01
   2.9374034e-01  -6.2042825e-01
  -3.9775169e-01  -8.8311950e-02
  -2.8356691e-01  -6.7864269e-01
  -2.7768830e-01  -1.0898082e+00
  -4.6188262e-02  -1.4455581e+00
   5.1631047e-02  -1.5762332e+00
   2.7439147e-01  -8.7003495e-01
   3.0128064e-01   2.4318977e-01
   9.5260785e-01   1.6433662e-01
   2.7985875e-01  -6.1544662e-01
   1.3715294e-01  -4.9339948e-01
   3.8412606e-01   3.4729945e-01
  -3.5110260e-01  -1.1761045e-01
  -3.2412445e-01  -1.7639748e-01
  -3.7865192e-01   2.3649959e-01
   5.1018708e-02  -5.9288230e-01
  -7.0500201e-01  -5.7657446e-01
   3.8232440e-01  -3.4320929e-01
   3.7630247e-01  -8.4323173e-01
  -3.3214323e-01  -2.9643782e-01
  -2.6869209e-01  -7.9286382e-01
  -2.3887951e-01  -1.2232739e+00
  -1.0937905e-02  -1.5563314e+00
   6.2988888e-02  -1.6467794e+00
   3.3706906e-01  -1.0312308e+00
   2.9303213e-01   1.4368669e-01
   9.7162437e-01   4.4954822e-02
  -5.0330339e-01  -1.5681220e+00
   1.5276742e-01  -6.0495712e-01
   4.0982238e-01   1.9873443e-01
  -2.7521532e-01  -3.3799399e-01
  -4.6568535e-01  -1.9760703e-01
  -2.2643687e-01   5.9216054e-01
  -9.1851670e-01  -1.3891597e+00
  -2.5212723e-01   4.6542610e-01
   6.4717687e-01  -6.4089918e-01
   3.1824108e-01   6.8153588e-01
   3.3152829e-02   8.2852125e-01
   4.7286405e-01  -1.4754845e+00
   2.7365022e-01  -1.1312715e+00
  -2.4318646e-01  -1.6640443e+00
  -3.6922813e-01  -1.6823067e+00
  -1.8349046e-01  -8.9406859e-01
   9.1103844e-01   3.1686182e-01
   5.3504890e-01   3.3606851e-01
   6.4466095e-02  -6.8340292e-01
  -2.2256749e-01   1.5481982e-02
  -3.7439978e-01  -1.1810645e-02
  -5.7935384e-01   1.0567212e+00
  -3.0442451e-01  -7.7482165e-01
  -5.0242828e-01  -1.5418055e-01
  -7.8279517e-01  -8.4662146e-02
  -9.8628128e-01   1.9424468e-01
   1.4285365e-01  -1.2948282e+00
   4.4070209e-02  -1.3702279e+00
   2.6415817e-01  -1.1284034e+00
  -3.4275411e-01  -1.1656631e+00
   9.2620090e-01  -8.0254578e-01
  -6.2946756e-01  -1.1935799e+00
   1.2313680e+00  -2.6028685e-01
   6.1511887e-01  -3.9380478e-01
   9.0373498e-01   5.4483331e-02
  -3.6891381e-01   1.9088957e-01
  -2.3164507e-01  -7.6022349e-01
  -5.6725362e-01  -1.4188554e-01
  -5.6425099e-01   2.2375588e-01
  -9.3379368e-01   3.2477720e-01
   7.2327522e-01  -6.1324383e-01
   8.5963568e-01  -3.1584347e-01
   4.7132389e-01  -7.7035328e-01
   4.3746263e-01  -1.3489102e-01
   7.3786558e-01  -1.0983451e+00
   5.3329934e-01  -1.3075472e-01
   1.1180651e-01  -1.6052716e+00
  -4.0704384e-01  -1.4300420e+00
  -8.0176784e-01  -1.7910264e+00
  -5.9918857e-01  -4.7812461e-01
   3.7895807e-01  -8.1062587e-01
   2.2023050e-01  -1.5518499e-01
  -8.5665859e-01  -2.7599713e+00
   1.8064477e-01  -1.6004730e+00
   2.9270332e-01  -2.7055850e-01
   3.8331051e-01  -7.2117907e-01
   1.8315838e-02   1.6214661e+00
   4.2393243e-01   7.8994533e-01
   7.4490351e-01   1.9179418e+00
  -2.4029239e-01  -9.4174701e-01
  -3.1979588e-01  -1.4847619e+00
   1.0161534e-01  -1.6109800e+00
  -3.5947313e-01  -1.6726117e+00
  -1.2134508e-01  -2.3903635e+00
   1.0384342e-01  -2.1538004e+00
  -3.9837895e-01  -8.6333996e-01
  -2.3520289e-01  -1.1288979e+00
   4.0707485e-02  -3.1633359e+00
  -8.4757954e-02  -2.8888915e+00
   8.7840309e-01  -3.3824935e+00
  -5.5247483e-01  -2.6228812e+00
  -1.9191716e-01  -1.0760062e+00
  -4.9819616e-01  -1.2734115e+00
   1.2927199e-01  -3.6895788e-01
  -1.0901132e-01   5.3430814e-02
  -5.5300990e-02   1.9453135e-01
  -2.3065320e-01  -9.4228182e-01
  -7.4024984e-01   3.0930229e-01
  -3.5928362e-01  -2.6097715e-01
   6.3908014e-01  -1.4725881e+00
   1.3545697e-01  -1.3860689e+00
  -6.8962146e-02  -1.2224333e+00
  -1.0341804e-01  -1.7763739e+00
   6.6693310e-01  -2.2525977e+00
  -6.2895286e-01  -5.7204246e-01
   8.9067298e-01  -2.8278320e+00
   5.2453016e-01  -4.5475544e-01
  -3.8268235e-01   1.3995516e-01
  -4.8690715e-01  -7.3961437e-01
   6.1461499e-02  -3.2793953e-01
   1.2051551e+00  -5.7369169e-01
   1.1752552e+00  -6.3364047e-01
  -2.6083220e-01   3.8297998e-01
   2.3875430e-01  -1.2069590e-01
   4.2895738e-01  -2.4188459e-01
  -2.1663458e-01  -5.7524211e-01
  -2.7211276e-02  -9.3534211e-01
   3.2592665e-02  -7.3521279e-01
  -1.2892804e-01  -5.6525230e-01
  -1.2279615e-01  -6.7260234e-01
   4.5264263e-01  -6.4845881e-01
  -5.5742276e-01  -6.3404677e-01
  -2.2748399e-01   1.3387008e-01
  -7.3691738e-01  -5.1036180e-01
  -6.1983868e-01  -1.1277045e-01
   4.4925678e-01  -1.8813433e-01
  -2.7642102e-01  -3.6754592e-01
  -3.3885119e-01  -3.6486048e-01
  -1.1816051e-01  -1.3113192e-01
   1.8422014e-01  -8.6533333e-01
   1.4423164e-01  -1.4389046e+00
   2.1249837e-01  -1.3337602e+00
  -8.9725174e-02  -9.2656413e-01
   5.7867159e-03  -1.7277935e+00
  -1.4816990e+00  -1.5320104e+00
  -4.9725076e-01  -1.3320896e+00
  -1.2245375e+00  -2.5578297e+00
  -7.8025835e-01  -2.1502016e-01
  -3.4849862e-01  -8.8385847e-01
   6.8451567e-01  -2.4979820e-01
   8.0281257e-01  -6.7742887e-01
  -1.6109699e-01  -1.6526398e+00
   1.0291772e+00  -1.0562119e+00
   7.0916508e-01  -3.4286020e-01
   4.7284863e-01  -1.7695751e+00
   1.8367169e-01  -2.1363396e+00
   3.8527422e-01  -1.6886315e+00
   2.2587618e-01  -1.3864210e+00
   1.0186390e-01  -7.8427328e-01
  -1.4518995e+00  -3.8719805e-01
  -7.4810747e-01  -2.6713962e-01
  -1.3480186e-01  -5.6208831e-01
   2.5376477e-01  -7.5362383e-01
   2.9465338e-01  -1.7116874e+00
   8.0494970e-01  -2.6887532e+00
   6.9943517e-01  -2.1542375e+00
   8.8315606e-02  -2.0537791e+00
   9.1826308e-02  -2.3529708e+00
  -1.0731955e+00  -4.7185526e-01
  -1.3092448e+00   4.0612423e-02
  -7.3048323e-01   1.7209742e-01
   4.8905305e-03   4.1255259e-01
  -2.0921953e-01   4.7796128e-01
  -7.5836852e-01  -4.6403278e-01
  -6.8759596e-01  -2.7002130e-01
   4.3504499e-01  -4.8843621e-01
  -3.3343596e-02  -8.2220322e-01
  -4.6120706e-01  -3.6442035e-01
   4.7025904e-01  -1.1120071e+00
   6.2015300e-01  -1.0747250e+00
   5.6242808e-01  -1.3302797e+00
   6.6790935e-01  -1.1467770e+00
   1.1079882e+00  -9.5058849e-01
   4.4719700e-01  -3.1761067e-01
  -1.5246496e+00  -1.0781187e-01
   5.1623505e-01  -1.0150366e+00
   6.6492444e-01  -2.0965384e+00
   1.2902782e+00  -1.9985805e+00
  -8.4195942e-01  -6.9282870e-01
  -7.1685622e-01  -1.7483097e-01
  -1.4232683e-01   4.0521425e-01
  -3.7073708e-01  -1.1918520e-01
   3.0421531e-01  -1.3603995e-01
  -2.3991954e-01   6.5148650e-01
   3.1020374e-01  -1.3454131e+00
  -1.3136764e-01  -1.4905653e+00
   1.3587752e-01  -7.9627126e-01
   3.7363144e-01  -9.5637093e-01
   7.7699089e-01  -8.2594106e-01
   8.7755842e-01  -8.0275927e-01
   7.1806615e-01   1.6932467e-01
  -6.2118520e-01  -2.2272808e-01
   2.0467295e-02  -5.1971419e-01
  -4.6344091e-01  -1.2358519e+00
  -1.8474224e-01  -1.0715089e+00
  -7.7381353e-02  -9.8973781e-01
   2.7290565e-01  -6.4306005e-01
   1.4858256e+00   4.5339570e-01
   1.3962175e+00   1.0425542e+00
   6.9645440e-01  -3.8454903e-01
   4.7560196e-01  -8.8341477e-01
   2.2094467e-01  -9.6550203e-01
  -2.2985596e-01   3.2787376e-01
   9.0944157e-01   7.1135096e-02
   5.7283091e-01   6.4336178e-01
   6.0869062e-01  -5.1877119e-01
  -5.3332018e-01  -1.7419056e+00
  -8.2359177e-01  -1.4973671e+00
  -1.0330420e+00  -8.2594999e-01
  -3.7550583e-01  -1.8259692e+00
  -6.7640667e-01  -2.0626834e+00
  -8.3865366e-01  -2.1061586e+00
  -1.0783167e+00  -1.6382928e+00
  -7.7731443e-01  -1.6062256e+00
   5.6954874e-01  -1.7234396e+00
  -2.8034341e-01  -2.3351279e+00
   1.4348081e-01  -1.0045745e+00
  -2.9328292e-01  -1.0598774e+00
  -3.4263539e-01  -8.0143441e-01
  -6.7950581e-01  -3.0905632e-01
   5.0363784e-01  -1.3225465e+00
  -8.1123383e-01  -3.6914554e-01
  -1.9512270e-01  -1.3273635e+00
  -2.6732382e-01  -2.4524069e+00
  -3.4559807e-01  -1.9068457e+00
   6.3204769e-02  -2.1796194e+00
   1.3143959e+00  -2.2145550e+00
   5.4909195e-01  -1.7713992e+00
  -5.1070997e-01  -1.4457819e+00
  -9.0170749e-02  -1.5663827e+00
   6.7256667e-01   1.4902741e+00
  -6.6823085e-02  -9.5566906e-01
  -6.8045676e-01   2.5545394e-01
  -1.6993385e-01  -3.3377374e-01
  -2.2751344e-01   2.6171889e-02
  -1.7062538e-01  -7.1821636e-01
  -4.0789062e-01  -3.9569030e-01
   1.4115332e-01  -7.6865822e-01
   4.7682092e-01   1.9526884e-01
   4.7824625e-01   7.0371907e-01
   2.9374452e-01  -2.9328101e-01
  -1.9379498e-01   6.2536765e-01
   5.2707312e-01  -5.3313703e-01
  -3.4116267e-01  -2.1160164e-01
  -2.7184046e-01   6.0248554e-02
  -3.9949574e-01  -2.4222166e-01
   4.1979453e-01   6.5689877e-01
   2.0006550e-01  -1.0608420e+00
   3.7338449e-01  -7.6626753e-01
   2.0261367e-01  -9.9058370e-01
  -1.8335931e-01  -1.0339196e+00
  -4.5509069e-01   1.3080629e-01
  -1.4384708e+00  -4.6834632e-01
  -4.1420265e-02   1.4219387e-01
   2.7314871e-01  -4.7515486e-01
   5.7482183e-01   1.9714745e-02
   3.6618830e-01   3.5105708e-01
  -2.1958552e-01  -1.5006050e+00
  -2.6566663e-01  -1.2885674e+00
  -9.2509974e-01  -1.3121149e+00
  -1.0058551e+00  -1.2830754e+00
  -6.3808459e-01  -8.4001544e-01
   9.7279081e-01  -5.6490220e-01
   5.0399238e-01  -8.0599021e-01
  -2.0925675e-01  -1.0696200e+00
   7.8705850e-01  -4.8922899e-01
   8.1814930e-01  -7.6443763e-01
   9.0238029e-01  -7.9578253e-01
  -1.1749719e-02  -1.3069023e+00
  -6.7813496e-01  -5.6246210e-01
  -7.4371908e-01  -9.2233101e-01
  -1.5528300e-01  -5.7371064e-01
  -1.8696048e-01  -1.3599784e-01
   1.2103535e-01  -7.0674736e-01
   4.4879171e-01  -1.4536649e-01
   2.5764110e-02   2.8742556e-01
  -1.3391723e-01  -1.0174362e+00
  -5.9968109e-01  -1.4774911e+00
  -3.2032096e-01  -1.5404157e+00
   4.4659321e-01  -8.4159983e-01
   1.8552829e-01  -4.3795582e-01
  -3.5957383e-01  -1.3606676e-01
   4.1385780e-01  -2.6144901e+00
   6.7075118e-01  -2.3119621e+00
   8.4970220e-01  -2.8177219e+00
   2.7316532e-02  -2.5746442e+00
   7.5376485e-01   2.4110485e-01
   4.6675071e-01  -8.0721604e-01
   5.0942805e-01   4.8155181e-01
   6.8736950e-01  -4.5739432e-01
   5.0951365e-01  -2.6111259e-01
   3.2792443e-01   1.2978830e+00
   3.0842559e-01  -1.0436680e+00
   8.0102624e-01  -3.4653067e-01
   2.0232314e-01  -1.8049601e+00
  -2.2116533e-01  -2.0545152e+00
  -4.6279756e-02  -1.9288020e+00
  -4.5329519e-01  -2.2212354e+00
  -4.4982931e-01  -1.3920719e+00
  -1.1860827e+00  -2.2185279e+00
  -8.6559911e-01  -2.3583840e+00
  -1.3442748e+00  -1.8460865e+00
  -6.8622935e-01  -9.0003081e-01
   8.7875521e-01   1.5177084e-01
   9.9097005e-01   2.8421893e-01
   1.2110557e+00   1.8692652e-01
  -1.4505501e+00   1.8818743e-01
   3.1211205e-01  -3.1140306e-01
  -3.8876199e-01  -4.2158550e-01
  -4.4380915e-01  -1.0721802e+00
  -8.7290509e-03  -1.8904018e+00
   8.2456047e-02  -1.5796931e+00
  -4.1640228e-02  -1.4908114e+00
   4.0561910e-01  -1.4144909e+00
   1.1193904e-02  -1.6381790e+00
   2.9031992e-01  -2.2040632e+00
  -4.1046582e-01  -3.1672213e+00
  -7.3451840e-03  -2.1122836e+00
  -2.0365636e-01  -1.8740536e+00
  -1.1556949e-01  -2.5686399e+00
  -4.2572524e-01  -3.1518235e+00
  -5.0449314e-01  -2.2393230e+00
  -2.2634582e-02  -1.1241106e+00
  -7.2850834e-01  -2.3831703e+00
  -2.7569570e-01  -5.9732632e-01
  -3.3882789e-01  -8.5267266e-02
  -2.7409776e-01  -8.1302910e-01
  -2.4575124e-01  -1.5930709e+00
  -6.5764555e-01   2.5924063e-01
  -5.1976471e-03  -1.7730000e+00
   2.1391535e-01  -1.7251434e+00
   2.0578787e-01  -1.8821173e+00
   2.1978471e-01  -1.3672437e+00
   4.3499829e-01  -7.0550835e-01
   5.9730525e-01   2.5592094e-01
   3.3566944e-01  -1.1680159e+00
   3.0046396e-01  -7.0573498e-01
  -2.0327257e-01   2.8743776e-01
   9.4819953e-01   3.6257458e-01
  -5.1210394e-01  -8.8454550e-01
  -2.7386892e-01  -4.6232658e-01
  -9.3482797e-01  -5.3464759e-01
  -4.9807723e-01  -1.9763230e-01
   6.1331931e-01  -1.0430328e+00
   3.0213404e-01  -1.2491651e+00
   6.8514973e-01  -1.0191743e+00
   6.1827498e-01  -1.4195214e-01
  -9.8636827e-01  -3.4960931e-01
  -1.3064221e+00  -2.5412940e-01
  -1.3739374e+00  -4.8375019e-01
  -4.3424538e-01  -1.0536770e+00
  -2.4736087e-01  -4.0524722e-01
   7.8693434e-01  -9.6546269e-02
   1.0134519e+00  -5.8722383e-01
   8.1455766e-01  -2.6186801e-02
   4.8313400e-01   2.8824666e-01
   1.2502561e+00  -1.9667818e-02
  -5.2089224e-01  -1.1603982e+00
  -8.1959841e-02  -1.5833112e+00
  -8.9710530e-01  -1.5413802e+00
  -7.3627645e-01  -5.3523537e-01
  -6.2603755e-01  -4.8927555e-01
  -1.1840279e+00  -6.6983602e-01
  -6.4959363e-02  -3.5308700e-02
   3.4884717e-01  -5.9373517e-01
  -1.1892031e-01  -2.9490260e-01
  -4.8550344e-01  -1.2051570e+00
   1.3280049e-01  -6.7677270e-01
  -1.2708656e-01  -6.1573587e-01
   4.5155417e-01   2.6170011e-01
   9.1300811e-01  -9.5037386e-01
   6.5196224e-01  -5.2180312e-01
   1.2065295e+00  -1.0309619e+00
   1.1380672e+00  -1.4776744e+00
   5.7584905e-01  -4.8265249e-01
  -2.3497780e-01  -9.1114980e-01
   6.9673220e-01  -3.3958908e-01
   5.7996872e-01  -6.4184496e-01
  -7.9596352e-01  -3.9361380e-01
  -1.5634483e-01  -1.1207006e+00
   6.6861142e-01  -1.0932247e+00
   1.9024394e-01  -1.3387257e+00
   1.1967164e-01  -1.4671137e+00
  -5.2653568e-02  -1.8814752e+00
  -2.0799599e-01  -1.0247522e+00
   8.4880140e-04  -9.2845039e-02
  -5.1529270e-02  -4.1101161e-01
  -3.6261069e-01  -1.6395997e+00
  -4.5870569e-01  -4.4455759e-01
  -5.1114441e-01  -3.8571250e-01
   9.3454674e-01   1.3250219e-01
   5.2551528e-01   1.0841225e+00
  -1.7622986e-01  -1.6758935e+00
   2.3617870e-01   1.1071958e+00
  -9.5884614e-02   1.6482897e+00
  -3.9287435e-01  -2.9081807e+00
   1.3090309e-01  -1.7075555e+00
  -4.5472051e-01  -2.5883808e+00
  -1.1900784e-01  -2.6743101e+00
  -5.8842663e-01  -2.3236258e+00
   5.7093070e-01  -6.3590982e-01
   1.6227816e+00  -1.9344712e-01
   1.0859821e+00  -1.2425203e+00
   3.9120784e-01   1.4053571e-01
  -3.4677203e-01  -2.1695137e+00
   2.6778623e-01  -3.7467706e-01
  -4.7330279e-01  -8.3089720e-01
  -1.6851935e-01  -9.5197368e-01
  -3.2534432e-01  -8.0904947e-01
  -2.9142578e-01  -1.4443741e+00
  -1.0190880e-01  -7.1777350e-01
  -6.1506122e-01   1.0662319e+00
  -1.7069177e-01  -1.0295182e+00
  -3.6661591e-01  -1.1505607e+00
  -4.5327446e-01  -1.1035281e+00
  -6.2577204e-01  -4.2981929e-01
   1.4641563e+00   5.2659595e-01
   1.2074683e+00   8.9580912e-01
   7.0225256e-01  -3.4267941e-01
   4.9134129e-01  -8.4292206e-01
   2.3530741e-01  -9.2501996e-01
  -3.2173739e-01   3.5363332e-01
   9.0464878e-01   1.1721456e-01
   5.4651504e-01   7.1617483e-01
   6.2280832e-01  -4.5693141e-01
  -4.9675104e-01  -1.7252207e+00
  -7.9056906e-01  -1.4917569e+00
  -1.0213494e+00  -8.1627949e-01
  -3.3085121e-01  -1.8163263e+00
  -6.2988634e-01  -2.0532410e+00
  -7.9594654e-01  -2.0918796e+00
  -1.0442141e+00  -1.6345280e+00
  -7.4319290e-01  -1.5967857e+00
  -1.1187034e-01  -1.2384674e+00
  -9.6165969e-01  -1.8190228e+00
  -4.9167726e-01  -1.2429945e+00
   1.6445303e-01  -7.0148757e-01
   2.4568421e-01  -5.1075339e-01
   4.8522016e-01  -2.4073306e-01
  -3.5105393e-01  -2.9748752e-01
   2.0211378e-01  -1.1474659e+00
   8.0242623e-01   3.0373063e-01
   1.2879685e-01  -5.7419335e-01
   4.1553950e-01  -1.0201964e+00
  -2.6372079e-01  -1.1739430e+00
  -3.5445633e-01  -1.0327834e+00
   5.6206253e-01  -1.0486319e+00
  -4.1319230e-01  -7.0193858e-01
   1.2836355e-01  -3.7106868e-01
   2.1900956e-01  -1.9410686e-01
   3.1515952e-01  -7.5348464e-01
  -2.8663872e-01  -1.0805562e+00
  -4.3455956e-01  -1.2920727e+00
   4.0805172e-01  -1.4108248e+00
  -5.0306238e-01  -1.1180017e-01
  -2.3609241e-01  -5.6343489e-01
  -5.0139558e-01  -4.4796497e-01
   5.1155303e-01  -6.0641884e-01
  -1.1314883e+00   2.3062298e-01
  -2.4396410e-01  -1.1053672e+00
   4.1544527e-01  -1.2390289e+00
   5.0632018e-01  -1.4719492e+00
   1.0567881e-01  -5.6442258e-01
   7.6898731e-01  -1.1908756e+00
  -3.7414139e-01  -1.7137775e+00
   1.8000637e-01  -7.3548847e-01
   9.4101480e-02  -1.2162900e+00
   2.6828202e-01  -3.9269570e-01
   3.6176924e-01  -9.5963094e-01
  -5.2110482e-01   1.1566215e-01
  -1.8111785e-01  -2.9240308e-01
  -1.1442355e+00  -2.5217388e-01
   3.2619471e-01  -9.9150064e-01
   5.7022738e-01  -4.9547633e-01
   5.8184060e-01   2.8156703e-02
   6.1149540e-01  -5.0422352e-02
   9.1784720e-01  -3.8396952e-01
  -3.3100561e-01  -1.3749717e+00
  -7.0219635e-01  -5.2335626e-02
  -4.8739865e-01  -2.0127421e-01
  -4.2874997e-01  -7.7870574e-01
   1.5815223e-01  -6.7911082e-01
  -5.4589682e-01   3.3456709e-01
   8.4373373e-01  -2.0080748e-01
   6.2439923e-01   3.1717627e-01
   2.6693364e-01  -2.2715721e+00
  -1.3176051e+00   4.8086451e-01
   9.8602784e-01  -1.5526928e+00
  -1.1359692e+00  -2.2466507e+00
  -7.3126897e-01  -5.6663433e-01
   5.5326594e-01  -5.2107690e-01
   5.4956891e-01  -2.1629234e+00
  -1.5689227e-01   2.1399631e-01
   6.3703107e-02  -7.1220935e-01
  -6.1073208e-01  -5.5822478e-01
  -3.3812902e-01  -1.3344187e+00
  -1.9750307e-01  -5.2042780e-01
  -3.1675458e-01  -3.0751203e-01
  -3.7422995e-01   4.9621453e-02
  -1.3980582e-01  -1.7257174e+00
  -1.8710972e-01  -1.6938280e+00
  -4.2134107e-02  -1.7074429e+00
  -4.3697419e-01  -1.3258312e+00
   6.7602279e-01  -1.8429258e+00
  -9.0968497e-02  -1.2440531e+00
   9.9961374e-01  -1.6957292e+00
   3.4993054e-01  -1.4691732e+00
   7.0877397e-01  -1.3418916e+00
   7.9793785e-01  -1.2676231e+00
  -6.1041739e-01  -5.7554773e-01
  -8.9482057e-01   3.0539909e-01
  -2.5072033e-01  -2.5096185e-01
  -5.9951027e-01  -2.9999256e-01
  -8.3529921e-01  -1.8805170e+00
   1.8737768e-01  -2.3595436e-02
   2.9316916e-01   3.5231719e-01
   3.6629368e-01  -8.3627657e-01
   1.4304807e+00  -1.7704788e+00
   7.8744506e-01  -1.0064513e+00
   9.4803624e-01  -1.1477775e+00
   1.6736443e+00  -8.3503071e-01
  -2.9480413e-01   2.7861547e-01
  -7.1137126e-01   2.0568748e-01
  -7.2619065e-01  -1.1110722e+00
  -1.8939375e-01  -9.8869093e-01
  -8.2452402e-01  -9.0042405e-01
  -5.4733303e-01  -7.9486071e-01
  -4.6208624e-01  -2.6039912e-01
   5.1057568e-02  -9.8742254e-01
  -1.1024327e+00   3.8117721e-01
   5.9344493e-01   4.0343997e-02
   9.1199864e-01  -1.0001969e+00
   8.0177729e-03  -5.7119440e-02
   1.0370393e-01  -1.4113892e+00
  -1.1271566e+00  -1.8974034e+00
  -2.6582313e-01  -1.3132814e+00
  -5.3951903e-01   8.4748856e-01
  -1.7804639e-01   8.3091523e-01
  -9.2473898e-01   3.8478625e-01
   1.0807349e-01  -3.0470415e-01
   5.2088322e-01  -1.3871672e+00
  -8.9736406e-01  -3.9586289e-01
   4.9255935e-01  -7.8529879e-01
   6.6043422e-01  -1.2713500e+00
  -3.8177864e-02  -1.2735965e+00
  -1.0932648e-01  -1.0953410e+00
   7.7553763e-01  -1.3155860e+00
  -9.3092465e-02  -6.7984673e-01
   5.5871232e-01  -4.8397228e-01
   6.6797892e-01  -4.1113878e-01
   6.4307479e-01  -9.5708805e-01
  -7.0039405e-02  -1.0739439e+00
  -2.8767349e-01  -1.1785806e+00
  -2.4428985e-01  -1.1489805e+00
   5.3587173e-01  -1.5776223e+00
   2.2834463e-01  -3.6406480e-01
   2.1968751e-01  -5.2382525e-01
   3.7926801e-01  -9.2875066e-01
   4.2123618e-01   3.4935669e-01
  -1.4701512e-01  -1.1365305e+00
   2.6721689e-01  -1.2869405e+00
   3.8413353e-01  -1.3321293e+00
   1.8862224e-01  -1.1834606e+00
  -3.2162113e-01  -6.1681899e-01
  -4.6189288e-01  -8.5263315e-01
  -1.2432599e-01  -7.3471033e-01
  -4.3439694e-01  -1.2674354e+00
  -3.4755831e-01  -7.2908768e-01
  -5.4328050e-01  -1.3903799e+00
   5.1729981e-01  -6.2332449e-01
  -8.4937727e-02  -1.5107457e+00
  -3.4472840e-01  -1.2711329e+00
  -1.3290236e-01  -8.9400163e-01
   3.6716135e-01   1.3607921e+00
   3.7767841e-02  -3.7698980e-01
  -3.5966051e-01  -1.5445987e+00
   7.5014616e-01  -1.2861499e+00
   1.1082638e+00  -1.9803895e+00
   1.4229722e-01  -1.6026331e+00
   1.7740291e-01  -1.5682355e+00
   8.8508560e-01  -3.4419757e-01
   3.4476343e-01  -2.0184636e-01
   1.7619520e-01  -5.7515520e-01
  -6.3615850e-01  -4.2899937e-01
  -4.9293402e-01  -1.6605369e-01
  -5.7830332e-01  -1.8046601e+00
  -8.7665065e-02  -2.0486963e+00
  -2.4095255e-01  -1.8508325e+00
  -7.1872416e-02  -2.4809419e+00
   2.8447284e-01  -2.1816228e+00
  -9.6256315e-01  -2.2202645e-01
  -4.8505324e-02  -1.4205396e+00
  -6.3443777e-01  -1.3533361e+00
  -1.1523505e-01  -1.3765704e+00
   3.4112885e-01  -1.4451311e+00
   4.1991606e-01  -3.9975477e-01
  -6.9751401e-02  -1.4582786e+00
  -3.1992654e-01  -1.5231726e+00
  -2.8950045e-01  -1.2211895e+00
   3.3171538e-01   8.3894027e-01
   2.4094526e-01  -5.9682403e-01
  -8.4610444e-03  -1.5681273e+00
  -1.3894978e-01  -2.1784919e+00
  -2.3932046e-01  -1.9120522e+00
  -7.4341633e-02  -1.9454099e+00
  -2.6887225e-02  -1.1210659e+00
   4.0221680e-01  -4.2826331e-03
  -1.1594992e-01  -2.1466979e+00
  -2.4425317e-01  -1.6339133e+00
  -4.5498855e-01  -1.6765826e+00
   2.4640781e-01  -9.0535614e-01
   1.5213321e+00   1.9729548e-01
   3.8140413e-01   2.1646819e-01
   1.9038218e+00   5.1448323e-01
  -2.6238944e-01  -5.0811063e-02
  -1.1009429e+00  -8.0323460e-01
  -2.8815111e-01  -1.4339471e+00
  -2.8071429e-01  -1.4834628e+00
  -3.5345006e-01  -1.9193945e+00
  -2.5125827e-01  -1.8054329e+00
  -7.0928789e-01  -1.1023983e+00
   4.7763307e-01  -4.6441645e-01
  -4.2426737e-01  -1.0569002e+00
  -4.0147765e-01  -8.4615230e-01
   1.6798220e-01  -4.4499887e-01
  -3.8023432e-01  -7.8911733e-01
  -5.2764725e-02  -1.1170651e+00
  -3.4023862e-01  -2.8174215e+00
  -3.7490773e-01  -5.2928570e-01
  -3.3358547e-01  -1.0564299e-01
   2.6316796e-01  -3.2926467e-01
   3.1021345e-01   5.2837057e-01
  -1.2844389e-01  -9.1737776e-01
   4.9721988e-01  -4.0034181e-01
  -2.7278813e-01  -1.9423328e+00
   8.5714173e-02  -2.4086340e+00
  -3.0116493e-01  -2.1667016e+00
   3.9483974e-01  -2.4246099e+00
   1.5351448e-01  -9.1901484e-01
   9.9223821e-02  -3.0115113e+00
   5.3358433e-01  -5.7504314e-01
   9.7805740e-01   2.4354509e-02
   5.8832008e-01  -1.2521579e-01
  -3.6239798e-01  -1.6086533e+00
  -5.2545842e-01  -1.2102107e+00
   7.1142280e-01  -4.6305155e-01
   4.1755916e-01   3.2641369e-01
   2.3776214e-01  -1.0365519e+00
   3.2869270e-02  -2.2705318e-01
   2.1257241e-01  -7.0597850e-01
  -1.1820530e-01  -1.1356067e+00
  -2.4879170e-01  -8.7695316e-01
  -5.9284972e-02  -1.9237124e+00
  -3.7743563e-01  -1.7464738e+00
   3.7377467e-01  -1.6040775e-01
  -9.5981901e-01  -2.2181096e+00
  -1.4944474e-01  -2.5295045e+00
  -5.5239725e-01  -1.8000831e+00
  -7.3268725e-01  -2.1466633e+00
   5.0835346e-01  -9.3975724e-01
   1.0702483e+00  -1.6783646e+00
   3.4068235e-01  -1.0406338e-01
  -3.7303621e-01  -1.1631768e+00
  -3.0718255e-01  -1.0192710e+00
  -7.1934468e-02   6.8333336e-01
  -1.7693208e+00  -1.9893338e+00
  -1.6375218e-01  -2.8838805e-01
  -1.7227817e-01  -2.2262229e+00
   1.3115727e-01  -2.6484967e+00
   2.0045569e-01  -2.9108032e+00
   6.3362444e-01  -2.5674836e+00
   2.7664228e-01  -1.6532610e+00
   1.9938065e-01  -4.0101340e-01
  -1.7834450e-01  -8.1209817e-01
   3.7933336e-01  -1.0424032e+00
  -1.9829526e-01  -4.8417331e-01
  -8.6217267e-01   2.6437959e-01
   3.5643901e-01  -2.5474172e-01
   1.0732019e+00  -2.5111134e-01
   1.1292134e+00   4.1243599e-01
  -3.0192173e-01  -1.0250319e+00
   9.8986434e-02  -1.3723062e-01
   4.8630807e-01   5.4375240e-02
   2.3167594e-01  -7.0914128e-01
  -1.2992093e+00  -1.8269429e+00
   9.4593656e-02  -1.4087750e-01
   2.1210376e-01  -1.8121952e-02
   2.0089424e-01  -2.6053768e-01
   3.7890186e-01  -3.9769324e-01
  -6.6755575e-02  -7.6817940e-01
  -5.6727738e-01  -7.0353076e-01
  -3.1588336e-01   3.5389864e-01
  -3.1869706e-01  -3.0800305e-01
  -5.5079460e-01  -1.6895952e-01
  -7.2764437e-01  -3.4385511e-01
   2.4230410e-01  -1.5411653e-01
   7.8665223e-02   1.7807155e-01
   2.8492185e-01  -4.9890242e-01
  -2.4936533e-01   3.2052941e-02
   2.1071481e-01   6.8455651e-01
   3.4252382e-01  -4.5884499e-01
   1.6471656e-01  -6.8683697e-01
  -5.2860246e-02  -1.7674514e+00
   1.8149220e-01  -1.9288670e+00
  -1.3427736e-01  -2.2924219e+00
  -1.3158380e-01  -2.0732324e+00
  -1.4354262e-01  -1.3175206e+00
   3.1897891e-01  -1.3408117e-01
  -1.9388139e-01  -2.3312643e+00
  -2.9566214e-01  -1.7464595e+00
  -5.2815522e-01  -1.8532461e+00
   1.4731473e-01  -1.0762080e+00
   9.0342589e-02  -7.6937676e-01
  -2.1214021e-01   1.0306657e-01
  -2.2368074e-02  -1.1851541e-01
  -2.8296045e-01  -1.0141078e-01
  -2.3562538e-01  -1.5894625e-01
  -7.1817657e-01   5.8635864e-01
  -1.0269016e+00   5.3794252e-01
  -4.8342620e-01   2.5151345e-01
   1.1212493e+00  -2.2204864e+00
   5.7588798e-01  -2.1691336e+00
   5.2954168e-01  -2.0329792e+00
   3.0806161e-01  -1.6557132e+00
   3.5651532e-01  -2.0400833e+00
  -6.9901567e-01  -5.7958028e-01
  -5.8263073e-01   1.0213099e-01
  -5.8398189e-01   3.5503752e-01
   1.0016191e+00  -1.4276180e-02
  -1.0200855e+00  -1.3614260e-01
  -7.5505721e-01  -1.1320376e+00
  -1.0153463e+00  -3.5107920e-01
  -4.9603808e-01  -2.8965470e-01
  -2.0086209e-01  -2.2077061e-01
   1.5470069e-01  -7.0201088e-01
  -1.9759267e-01  -7.4397607e-01
   7.9229565e-01  -1.8891948e-01
   2.4510821e-01  -9.9391840e-01
   6.9839431e-01  -9.6555295e-01
   3.3670204e-01  -7.6410469e-01
   1.0554924e+00  -6.2579474e-01
   1.2662977e+00  -9.0195599e-01
   3.0993599e-01   8.2443521e-02
  -2.4339915e-01  -7.9748529e-01
   5.5985339e-01  -2.4321027e-01
   5.2503563e-01   8.4619471e-01
  -4.7869858e-01  -7.6433728e-01
   3.8723106e-01  -1.0493872e-01
  -3.4324735e-01  -1.0820547e+00
   1.1174271e-01  -8.7061082e-01
  -4.4522160e-01  -7.8939165e-01
   3.2296656e-01   1.1527148e-02
  -2.3815181e-01   2.4905627e-01
  -1.6879250e-01  -4.5682916e-02
   8.1940482e-02   2.5736684e-01
  -1.1224337e-01   5.2264176e-01
  -2.6895145e-01   1.8739672e-01
   3.7186333e-01   3.0990956e-01
   1.9362620e+00   7.2624830e-01
  -1.9274213e-01   5.6208858e-02
  -9.0498846e-01  -6.7304320e-01
  -1.7354973e-01  -1.3603883e+00
  -1.3672909e-01  -1.6756056e+00
  -6.0936667e-01  -1.0023545e+00
   5.4931489e-01  -3.1240575e-01
  -3.3156774e-01  -9.3667648e-01
  -3.1193123e-01  -7.3235205e-01
   9.9339374e-02  -3.9233502e-01
  -2.9590454e-01  -6.6795843e-01
  -7.1905438e-01  -9.4801060e-01
   6.2316685e-01  -1.9635209e+00
   4.9807029e-01  -2.6056939e+00
  -2.3866867e-01  -1.0355484e+00
  -1.4254261e-01  -8.0173573e-01
  -8.1910457e-01   3.9400583e-03
  -4.2806042e-01   4.1710641e-02
  -7.6775500e-01   6.9753921e-02
   5.6011353e-01   1.5259919e-01
  -8.7446230e-01  -9.5258578e-01
  -9.6943529e-01  -7.2952481e-01
  -5.1145287e-01  -4.8636404e-01
  -5.8924348e-01  -9.7757116e-01
  -5.1617395e-01  -7.7233557e-01
  -1.4730460e-04  -1.4930187e+00
   7.8117830e-01   2.6670045e-01
   9.3268487e-01  -6.0847013e-01
   1.1905542e+00  -8.3143034e-01
   7.4534032e-01   1.9348112e-01
   1.2449924e+00   4.3538871e-01
   4.8475582e-01  -8.2134989e-01
   8.7182660e-02  -1.2701159e+00
   5.5378555e-01  -6.6111816e-01
   7.1899816e-01  -2.3619060e-01
   1.6138052e-01  -9.5278750e-01
   3.1103255e-01  -5.0376426e-01
   2.0524431e-01  -6.5086089e-01
   4.9512375e-01  -1.3514859e+00
   4.2674146e-01  -8.6643818e-01
   4.6199092e-01  -1.0787564e+00
   6.8244681e-01  -1.2904423e+00
   2.9444884e-02  -9.7443900e-01
  -4.2323585e-01  -8.5855242e-01
  -6.7667544e-01  -2.3112506e-01
  -5.9607859e-01  -1.0416362e+00
  -8.9008725e-01  -8.5803540e-01
  -1.5727308e+00   7.6933243e-04
  -4.5931945e-01  -1.3435936e+00
  -8.4068934e-02   7.3151215e-01
  -5.0297715e-01  -1.1242932e+00
  -4.7926288e-01  -1.5441931e+00
   3.7262561e-01  -7.3159094e-01
  -2.8629646e-01   3.8567529e-01
  -5.0283478e-01  -1.8505241e-01
   7.2626455e-02  -8.2608181e-01
   3.6790438e-01  -1.2183004e+00
   2.4518758e-01  -1.6024454e+00
   1.6299225e-01  -1.4439920e+00
  -1.2796938e-01  -9.8692355e-01
  -4.7650789e-01  -1.7516178e-01
  -2.6608777e-02  -1.4001645e+00
   1.3376714e-01  -1.6402425e+00
   2.3985496e-01  -1.4271653e+00
   1.5970736e-01  -8.1815563e-01
   3.6156725e-02  -8.1191742e-01
   6.9570379e-01  -1.8994106e+00
  -5.0092041e-01  -1.3896160e+00
  -4.4023083e-01  -1.1030927e+00
  -1.0905729e+00  -4.4679855e-01
  -6.8091118e-01   1.5930349e-01
  -9.7155745e-01  -1.0144418e+00
   3.1606755e-01  -1.3164022e+00
   8.7150936e-01  -1.6419162e+00
   8.7261744e-01  -7.2031438e-01
  -9.0320277e-02  -6.7616793e-01
   5.5635064e-01  -1.7040158e+00
   4.4177869e-01  -1.6741865e+00
   8.7293332e-02  -2.0051482e+00
   8.3599744e-01  -1.7036277e+00
  -5.1802390e-01  -1.9335431e+00
  -7.0758755e-01  -6.8553030e-01
   4.9359373e-01  -1.4277984e+00
   1.2653527e-01  -8.9162160e-01
   3.9838105e-01  -2.6174859e-01
   1.8264135e-01  -8.8503902e-01
   2.7433443e-01  -5.7277210e-01
  -5.3295499e-01  -9.4506884e-01
  -4.5073711e-01  -1.0759270e+00
   1.5915009e-01  -2.0826024e-01
  -5.0711342e-01  -1.2381468e+00
   3.5282396e-01  -3.4677436e-01
  -1.6558318e-01  -1.1049952e+00
   2.9672170e-01  -1.1795486e-01
   1.5883420e-01  -1.6760126e-01
   9.0649310e-01   1.7958478e-01
   5.5852206e-01   5.4765796e-01
   4.9120829e-02  -3.6504955e-01
  -5.3960177e-02  -4.5817435e-01
  -1.8495158e-01  -1.2924815e-01
  -1.4156562e+00  -2.3191779e+00
   2.8322041e-02  -3.0138568e-02
  -1.8013492e-01   9.2896364e-03
   5.2412784e-01   7.2048357e-01
  -6.5244278e-01  -6.4925686e-01
  -1.6041468e-01   2.5851546e-01
  -3.4842766e-02   8.2460067e-01
   6.9123933e-01   5.0501017e-01
   1.2607285e+00  -6.8784607e-01
  -7.2219290e-01  -3.7184028e-01
  -2.5967898e-01  -1.1739776e+00
  -1.9233594e-03  -8.6035149e-01
  -2.6089051e-01  -1.0466060e+00
  -2.0531331e-01  -7.5123358e-01
   3.4573151e-01  -9.7483567e-01
  -1.0599019e+00  -4.5531097e-01
  -1.1773701e+00  -4.0864306e-01
  -6.6014588e-02   1.2318927e+00
   4.4938674e-01  -1.8191768e-01
  -1.4081756e-02  -5.6452284e-01
  -6.3202272e-01  -2.1383507e+00
   4.2546026e-01  -4.0678717e-01
  -6.5486941e-01  -1.2856561e+00
  -3.0708932e-01  -3.1006951e+00
  -4.7031737e-01  -2.0401767e+00
   2.8781416e-01  -1.2068568e+00
  -5.0525558e-02  -2.1718207e+00
   3.0611921e-01  -1.3037938e+00
   2.6811564e+00  -1.8478186e+00
   2.8225601e-01  -2.1457165e+00
   1.3010359e-01  -1.1594115e+00
   5.8870815e-01  -1.8984316e+00
  -1.3717895e+00  -2.9068168e-02
  -2.0055594e+00  -3.6983544e-01
  -1.6227533e+00  -1.2107654e+00
  -3.3877142e-01   6.3286525e-01
  -5.2781001e-01  -8.2978061e-01
   9.7211876e-01  -1.4496090e+00
  -8.1115769e-02  -1.8157300e+00
   3.9334907e-01  -3.1406315e+00
   1.8606603e-01  -3.1190595e+00
   4.2523423e-01  -3.4552546e+00
  -1.1816736e+00  -1.5468911e+00
   7.6327496e-01  -3.7247773e+00
   1.0001933e+00  -3.5025943e+00
   1.1798726e+00  -3.4380553e+00
   7.7967651e-01  -2.8567520e+00
   7.1087571e-01  -2.1202792e+00
   3.6306039e-01  -1.0835285e-01
  -1.5833881e-01  -5.3426666e-01
  -4.5924282e-01  -1.5767738e+00
   2.1141167e-01  -7.7574684e-01
   2.5706720e-01  -1.4289263e+00
   5.9414608e-01  -1.6042130e+00
  -3.7252797e-02  -1.2897683e+00
  -1.8400745e-01  -1.6130987e+00
  -4.2154946e-01   3.5142263e-01
  -5.4786615e-01  -3.6813520e-01
   6.9917300e-01  -1.3344870e+00
   3.6176515e-02  -1.4984888e+00
  -3.5277738e-01  -1.9000722e+00
  -4.9693805e-01   2.0208224e-02
  -7.1897871e-01   2.0704018e-01
   1.1004068e+00  -3.2724073e-01
  -4.5213445e-01  -1.2964120e+00
  -5.7870698e-01  -1.3214515e+00
  -2.6305339e-01  -1.1998560e+00
  -8.2648838e-01  -9.6093590e-01
   4.7344101e-01  -1.2115672e+00
  -5.1193981e-01  -8.3203497e-01
   1.0047386e+00  -8.5897092e-01
   4.0093388e-01  -6.9388815e-01
   8.6871943e-01  -4.2139655e-01
  -8.6566508e-02  -1.8227194e+00
  -5.8566655e-01  -1.4403854e-01
   9.8820519e-01  -1.5709414e+00
  -2.2564341e-01  -1.9450367e+00
  -7.3377345e-01  -8.1012785e-01
  -4.6949386e-01  -2.2224575e+00
  -5.2212443e-01  -2.8685759e+00
   3.0963151e-02  -2.5907730e+00
   3.4306640e-01  -4.6738143e-01
   3.1356432e-01  -4.0069240e-01
   8.2904244e-01  -1.0904173e+00
   1.1842670e-01  -2.4079657e+00
  -6.0300732e-01   4.3552568e-01
  -5.2171645e-01   5.2294177e-01
  -5.2281033e-01  -1.0894888e-01
   5.2297676e-01  -1.5382726e-01
  -4.1543831e-01   2.6526735e-01
  -4.2141474e-01  -4.1229203e-02
   4.4699216e-01   7.4792007e-01
   6.9294974e-01  -5.0866212e-01
  -1.0883873e-01  -1.4230376e+00
  -7.1246090e-01  -1.5555634e+00
   1.0527006e+00  -1.2029698e+00
  -4.0681313e-01  -6.2768655e-01
  -2.7224713e-01   2.2358179e-01
   5.4952324e-01   2.6345557e-01
  -1.9340272e-01  -8.9595644e-01
  -1.2951543e-01   6.2629648e-01
   1.0901466e+00  -1.8160352e+00
  -4.7623899e-02  -3.2157357e-01
   6.9053394e-02  -3.8211183e-01
  -1.2138715e+00  -1.1883913e+00
  -1.3960702e+00  -1.1395148e+00
  -7.7631795e-01  -8.9044491e-01
  -5.8344730e-01  -2.8986696e-01
  -1.0656691e+00  -7.2808672e-01
   3.7239506e-01  -2.1944742e-01
   2.1286614e-01  -9.4972031e-02
   4.1297263e-02  -4.4895736e-01
  -5.5918220e-01  -6.3599164e-01
  -4.4366156e-01  -6.1218105e-01
  -1.7871837e-01  -9.5833640e-01
  -6.2056945e-02   6.7574119e-02
   9.5017036e-01  -5.6918104e-01
   1.0346772e+00  -8.5581381e-01
   8.2314945e-01  -6.6269104e-01
   6.5394752e-01  -8.4283286e-01
   1.2036746e+00  -8.7222902e-01
   9.1776398e-01  -1.0896312e+00
  -2.3752684e-01  -5.9506234e-01
  -4.5483700e-01  -8.8936137e-01
  -8.6460830e-01   1.9452639e-01
   5.1946442e-01   9.9640045e-03
  -4.9663692e-02   6.9052432e-01
  -4.4968678e-02  -2.7372293e-01
  -9.8472744e-02  -1.4586399e-01
  -4.7111862e-01  -5.4456944e-01
  -6.3070053e-02  -1.1692440e+00
   5.3636158e-01  -9.9073871e-01
   3.3314011e-01  -7.8359959e-01
   4.1424956e-01  -7.2011791e-01
   6.1073709e-01  -6.7719085e-02
   2.6436253e-01  -1.9529465e+00
   3.1683929e-01  -1.8844882e+00
  -6.3013019e-02  -2.6185820e+00
  -1.8005524e-01  -2.7763076e+00
  -4.6782038e-01  -3.3972285e+00
  -9.5947493e-01  -9.8503361e-01
  -9.7425776e-01  -4.4709690e-01
  -9.6594420e-01   4.2530213e-01
  -5.2339507e-01  -2.4553720e-01
  -9.0072835e-01  -1.3277071e-01
  -8.7517254e-02  -2.3916110e-01
   2.1717719e-01   1.6282796e-01
   7.3202702e-01  -2.3171193e+00
   4.7906351e-01  -1.0829266e+00
   1.9600475e-01  -1.3385129e+00
   3.4906402e-01  -1.5238684e+00
   1.0810344e+00  -1.4984440e+00
   1.0546085e+00  -3.0805424e+00
   1.0935052e+00  -2.5978719e+00
  -1.2443822e+00  -8.5577051e-01
   4.5890907e-01  -2.4618606e+00
   9.5486810e-01  -2.2610207e+00
  -9.6056206e-01  -5.7951565e-01
  -6.0499155e-01  -1.5878644e+00
  -7.9528811e-01  -2.5943989e+00
   9.4676881e-02  -7.0180530e-01
   5.8161432e-01  -5.0620673e-01
   3.1862383e-01  -7.7402928e-01
   2.9897007e-01  -1.0187672e-01
   6.9981141e-01   1.3106184e-01
  -1.4734157e+00   2.0163260e-01
  -1.1179831e+00   8.4300360e-01
  -7.7852988e-01  -5.2197670e-01
   2.4966160e-01  -5.1455704e-01
  -6.1151517e-02  -1.0199482e+00
   2.4601420e-01  -1.1656563e+00
   7.5410457e-01  -4.1248695e-01
   1.0239261e+00  -1.8321373e-01
   1.3840264e+00  -5.0818033e-01
   1.2249055e+00  -5.1691288e-01
  -1.4147894e+00  -2.8502497e-01
  -2.0949995e+00  -2.4128909e-01
   1.4648140e+00  -6.8558926e-01
  -5.3533800e-01  -4.8549436e-01
  -1.9088806e-01  -1.2647695e+00
   5.5879263e-01  -7.9146320e-01
   6.5667819e-01  -5.9617501e-01
   8.8400377e-01  -4.3952308e-01
   5.1522668e-02  -3.2154556e-01
  -1.4231862e-01  -3.9578077e-01
  -9.0383090e-01  -5.4200952e-01
  -1.1109016e+00  -1.3512773e-01
  -1.0699730e+00  -9.7345614e-01
   7.1402961e-02  -1.2353556e+00
  -7.7266055e-03  -1.0815494e+00
   8.9564170e-01  -1.1713056e+00
  -5.2477134e-02  -7.1189933e-01
   5.2063786e-01  -4.3895560e-01
   6.3736167e-01  -2.8970489e-01
   6.7681878e-01  -8.5101858e-01
   3.6605507e-02  -1.1000129e+00
  -9.7601183e-01  -2.2682477e-01
   6.0990404e-01  -1.6194889e+00
   7.6870443e-01   3.7313346e-01
   6.9136479e-01  -1.3079197e-01
  -2.4374676e-01  -8.8309385e-01
  -1.2945494e+00  -4.4984581e-01
  -2.5159865e-01  -1.0749281e+00
  -1.1302348e-01  -1.2999833e+00
   2.5369924e-01  -1.3181989e+00
   9.5155322e-02  -4.1504812e-01
  -1.1872673e-01  -2.7428386e-01
   1.0439225e-01  -5.3938520e-01
  -1.0914363e-01  -6.7653110e-01
   7.3355227e-02  -3.5085768e-01
  -4.6578665e-01  -1.0820329e-01
   2.2160919e-01  -1.0119767e+00
  -3.9675581e-01  -1.0827413e+00
   1.0556373e+00  -6.9700214e-01
   6.2053828e-01  -7.7934204e-01
   1.9831912e-02  -1.0419281e+00
   6.2977298e-01  -9.5744647e-01
  -1.0755384e+00  -4.3183313e-01
  -8.4203921e-01  -3.7866679e-01
  -1.8862393e-01  -2.2081171e-01
  -2.6887033e-01  -3.0750727e-01
   3.7027258e-01   1.7779753e-01
  -2.8225100e-01  -2.2626944e-01
  -3.9128371e-01  -6.3087180e-01
   7.8203198e-01   1.7907178e-02
  -2.3790503e-01  -6.0978182e-01
   6.1889519e-02  -1.0699629e-01
   7.8925174e-02   1.2029833e-01
   1.8582568e-01  -1.8865343e-01
  -3.3902227e-03  -3.6753279e-01
  -3.3967701e-01  -2.8403665e-02
  -4.4640978e-01  -2.8124822e-01
  -1.0439132e+00  -3.2040449e-01
   3.2172720e-01  -2.3333492e-01
   1.7319369e-02  -8.2918997e-01
  -2.6077553e-01  -6.2498893e-01
   6.4232751e-04  -9.6046963e-01
   3.2608149e-01   4.4709941e-01
  -6.6853128e-01  -3.4510436e-01
  -3.8577352e-01  -2.0555051e+00
   4.3923441e-01  -1.0022523e-01
  -5.1419782e-02   5.8486324e-01
   5.4418530e-01  -2.2320627e+00
   1.3803306e-01  -2.4712806e+00
   2.8997099e-01  -4.0258132e-01
   2.0028363e-02  -1.7498853e+00
   1.0910639e-01  -2.0848344e+00
   2.0681507e-01  -2.4190352e+00
   2.4798802e-01   8.4897495e-01
  -6.7030917e-02  -2.0319401e+00
   2.6272201e-01  -1.5870454e-01
   8.5414928e-01  -9.4047697e-02
   1.0065104e-01  -5.2156732e-01
   4.1117358e-01  -1.4706769e-01
   7.3991818e-01   2.7247301e-01
   4.5835040e-01   2.1037495e-02
  -1.1947586e+00  -5.3380183e-01
  -2.2439414e-01  -3.0448701e-01
  -9.1797942e-01  -1.3150645e+00
  -6.3187077e-01  -8.7311860e-01
   7.2726994e-01  -1.9915191e-01
  -3.2250948e-01  -5.2854795e-01
  -3.1405278e-01   1.4149842e+00
   7.9301943e-01  -3.7303606e-01
  -5.3425157e-01   1.1550766e+00
   1.9847405e-01  -1.3158644e+00
  -9.1282930e-02   2.2899053e+00
   3.5223799e-01   8.3708658e-01
   1.6742166e-01   1.9739528e+00
  -4.7425810e-01   4.8983628e-01
  -3.0982103e-01  -1.4303492e+00
   5.5696147e-01  -1.5031163e+00
  -9.2268334e-01  -6.3916919e-01
   2.2803016e-01  -1.1868985e+00
   4.2808204e-01  -1.8028178e+00
   1.6149265e-01  -1.4273579e+00
   1.8814900e-01  -2.0331449e+00
  -7.8990393e-02  -2.6146091e+00
   3.1142227e-01  -2.2884132e+00
   2.2080437e-02  -2.4170631e+00
  -4.2835699e-01  -2.1561611e+00
  -2.5367403e-01  -1.7083586e+00
  -5.4962492e-01  -2.0602366e+00
  -5.2823768e-01  -2.3545817e+00
   2.1017839e-01  -2.2139223e+00
  -1.3612913e-01  -1.3477124e+00
  -1.1055427e+00  -5.6894638e-01
   1.9144760e-01  -1.0632896e+00
  -5.6921688e-01   2.6959124e-01
  -3.5800564e-01  -1.0597817e+00
   2.5636530e-01  -1.6872297e+00
  -1.1351815e+00  -1.4482379e+00
  -4.0358352e-02  -1.8972065e+00
   6.5448039e-01  -1.8237259e+00
   6.0365598e-02  -1.6197653e+00
   4.8542967e-01  -1.1536707e+00
   8.4124639e-01  -7.0478475e-01
   7.1052427e-01  -9.1089901e-01
   4.6057239e-01  -4.1351778e-01
   3.1451235e-01  -8.0751813e-01
   2.3717443e-01  -1.4961066e+00
  -3.9387649e-01  -2.3524684e+00
  -1.5374238e-01  -2.7699595e+00
  -5.0093785e-01  -1.7817736e+00
  -3.4687330e-01   9.2281411e-02
  -1.4312784e-01   4.7469491e-01
  -3.6035076e-01   4.4247793e-01
   1.4836611e-02  -8.1661187e-02
   4.3777217e-01  -4.8923954e-01
   1.9820909e-01  -4.4043205e-01
   2.5258684e-01  -1.3005079e+00
   3.5077455e-01  -1.1338785e+00
  -2.9269759e-02  -2.3598873e+00
   3.6963353e-01  -1.2762183e+00
   3.3246023e-01  -4.1737141e-01
   8.4212831e-01   2.8318752e-01
  -1.3144652e-01  -5.6080934e-01
  -2.0314799e-01  -1.1958775e+00
  -1.8372727e-01  -1.3770906e+00
  -3.5190115e-01  -1.5239156e+00
   6.6496656e-02  -1.3654474e+00
   1.0746985e-01  -1.6111897e+00
  -1.1766529e-01   5.6171652e-01
   1.4928986e-01  -7.3919444e-01
   1.0320058e-02  -6.1712648e-01
   7.6935982e-02  -4.5568098e-01
   2.2281415e-01  -9.6691587e-01
  -4.6831760e-02  -1.2501773e+00
  -3.8979340e-01  -2.0737311e+00
  -5.9614279e-02  -3.3416043e-01
   5.0235419e-01  -1.1672643e+00
  -1.1976768e-02  -1.0929360e+00
   3.2568612e-01  -9.5294954e-01
   9.4686263e-02  -3.8892076e-01
  -4.8400084e-01  -1.8599453e+00
  -4.4665857e-03  -3.0754769e-01
  -4.4170419e-01  -1.7489881e+00
   1.8413162e-01  -2.4115396e+00
   1.6968976e-01  -2.3399896e+00
  -3.5758007e-01  -2.2177382e+00
   2.5328523e-02  -1.7846902e-01
  -2.0030544e-01  -9.1506457e-02
   3.1642739e-01   3.2948855e-01
   1.4113476e-02   2.5031950e-01
   4.8261008e-01   6.8922515e-01
  -2.0579368e-01   3.8053151e-01
  -5.0836046e-01   7.6469027e-02
   5.4280899e-01   1.2013120e+00
   1.1895856e-01   3.5095037e-01
  -5.8202874e-01  -1.1135154e-01
   1.1591021e+00   1.5354939e+00
   5.1757062e-01   1.3937084e+00
   2.8596432e-01   1.2851533e+00
   8.3249764e-01   2.7424371e-01
   7.6194593e-01  -3.6577723e-02
   7.0283813e-01   4.8783688e-01
   2.9345537e-02  -1.0342468e+00
   3.2132670e-01   2.6166414e-01
  -7.3068111e-01  -1.2675195e+00
  -9.6537452e-01  -1.2580747e+00
  -5.7938580e-01  -1.2179959e+00
   7.7599927e-02  -1.1211600e+00
  -8.1989634e-02  -6.5112566e-01
  -1.4071176e-01  -1.4265770e+00
  -5.6027693e-01  -6.2203155e-01
  -3.2782776e-02   5.8320872e-01
  -3.4130754e-01  -5.0629378e-01
  -4.2964501e-01  -7.2389697e-01
  -8.2603586e-01  -1.0722733e+00
  -3.6643560e-01   5.8095092e-01
   6.2408353e-01  -7.5381488e-01
   2.0359940e-01   1.7183631e-01
   7.0134038e-01   1.2903097e-01
   5.8790966e-01   9.2100290e-02
   3.7693295e-01  -4.8642420e-02
   3.1509303e-02  -6.5391483e-01
   3.4964306e-01  -6.1129998e-01
  -3.4171329e-01   4.6810550e-02
   2.8951109e-01  -1.1491215e+00
   2.9054640e-01  -8.1474500e-01
   1.8102801e-01  -1.4952996e+00
   3.9160347e-01  -1.4448530e+00
   2.6198841e-01  -1.1846908e+00
  -9.0795775e-01  -6.6408582e-01
  -6.5572401e-01  -8.3763994e-01
  -1.3026240e+00  -3.8834031e-01
  -2.1050290e-01  -8.5507441e-01
   1.1087865e-02  -1.0385477e+00
  -5.1582596e-01  -6.7274098e-01
  -4.1849124e-01  -1.2049465e+00
  -4.0599476e-01  -1.4420765e+00
  -9.9930193e-02  -6.8969955e-02
  -8.2150304e-01  -1.1118863e+00
  -8.6078037e-01  -1.0035375e+00
  -2.8491555e-01   5.7112085e-01
   7.9055451e-02   5.6039596e-03
   3.0596690e-02  -9.7290429e-01
  -2.6324638e-01  -3.4703505e-01
  -6.8445957e-01  -7.1378374e-01
  -2.9172494e-01  -7.8351742e-01
  -5.7595122e-01  -1.3356431e+00
  -4.1527287e-01  -1.0651663e+00
  -4.6919977e-02  -5.7702202e-01
   3.8971123e-01  -8.4237642e-01
   1.1884477e+00  -7.6823548e-01
   1.7526198e-01  -1.2352286e+00
   1.0424369e+00  -1.3305334e+00
   1.0291060e+00  -2.2902111e-01
   1.2345742e+00  -4.7325177e-01
  -7.4010818e-02  -2.8919675e+00
  -2.9193941e-01  -2.4125646e+00
  -1.8347405e-01  -1.5811685e+00
  -3.4118975e-01  -1.0791624e+00
  -5.2598342e-01  -1.1241944e+00
  -6.7334893e-02   3.1387878e-02
   3.9198590e-01   6.6741332e-01
   9.1071264e-03  -1.0207609e+00
   2.7016261e-01   4.9946108e-01
  -5.2137464e-02   2.5320229e-02
   8.0854321e-03   6.2986859e-01
   1.6677388e-02  -1.2130857e+00
  -1.4795022e-01  -4.6477717e-01
   1.3970229e-01  -1.7311206e+00
   8.2023387e-01  -2.4456319e-01
   2.5682452e-01  -8.9050319e-01
  -1.4199914e-01  -5.0145967e-01
  -1.9212135e-01  -8.1419834e-01
   1.0536138e-01  -9.9898067e-01
  -2.2268753e-01  -2.3034688e+00
  -1.5442589e-01  -3.6431484e+00
  -8.2303588e-02  -2.7421445e+00
  -4.5929513e-01  -1.1431642e+00
  -4.2004386e-01  -9.8901700e-01
   1.3924096e+00  -7.2870823e-01
  -2.8763214e-01   1.6350494e-01
  -3.9415168e-01  -2.1887276e+00
  -2.3930213e-01  -8.1510785e-01
  -6.4842430e-01  -2.3254587e+00
  -3.8038559e-01  -2.0957250e+00
   1.5432533e+00   2.2723243e-03
   1.1952001e+00  -1.3638656e+00
  -1.3157543e-01  -1.5326217e+00
  -5.5713669e-02  -1.6337618e+00
  -9.6887009e-01  -8.8687409e-01
  -8.6287011e-01  -1.4140779e+00
   1.4188446e+00   3.2486084e-01
   7.8464675e-01   4.0197940e-01
  -1.0266731e+00  -1.2797840e+00
  -4.6463602e-01   3.5048561e-01
   5.8404822e-01   7.3308856e-01
  -4.3390605e-01  -2.1267624e-01
  -9.5515213e-02   3.6143858e-01
  -4.6424990e-01   4.0250454e-01
   1.2454099e-02  -7.0448534e-01
  -4.2500798e-01   1.4336028e-01
  -4.5589031e-01  -6.9278502e-01
  -4.4341297e-01  -6.0721097e-01
   1.9739102e+00  -1.4005229e+00
  -1.7620458e-01  -1.4542501e+00
  -6.5374413e-01  -1.4185633e+00
  -4.7072536e-02  -1.2864899e+00
  -2.5709340e-01  -1.0335923e+00
  -5.3893967e-01  -1.2200652e+00
   2.2517243e+00  -2.0636492e+00
  -1.7094047e-01  -4.3365244e-01
  -1.9552359e-01  -8.1618139e-01
  -1.6965080e+00  -8.3877139e-01
  -1.0532699e+00  -1.2275000e+00
  -1.7469034e-01  -5.2001874e-01
  -6.7015779e-01  -6.4618628e-01
  -4.6152738e-01  -1.0729036e+00
   2.6638678e-01  -4.5080641e-01
  -6.2649365e-01  -1.3191473e+00
   8.6293482e-01  -9.2240327e-01
   3.1262409e-01  -1.2005914e+00
   4.6228555e-01  -2.0515937e+00
   7.7936937e-02  -1.8257838e+00
  -2.9829908e-02  -1.8476759e+00
  -2.6770703e-01  -2.3638446e+00
   3.9993926e-01  -1.7976463e+00
   7.7093304e-01  -3.2374911e-01
   3.8286679e-01   5.7250184e-02
   9.4870411e-01  -2.5967542e-01
   5.2014536e-01  -8.4045698e-01
  -1.0388101e-01  -5.1932880e-01
   7.9308248e-02  -1.0152067e+00
  -3.2202260e-01   6.4985344e-01
  -5.4693040e-01   2.7112061e-01
   4.5863313e-01   5.5127869e-02
  -3.2870100e-01  -1.2920029e+00
  -4.6872053e-01  -1.5730916e+00
  -3.0816326e-01  -1.1515662e+00
  -6.9864311e-01  -1.4723448e+00
  -2.1156085e-01  -1.2128136e+00
   4.7478871e-01  -5.4780325e-01
   4.7015869e-01  -1.5589339e-01
   3.2813943e-01   1.5721029e-01
   6.2797037e-01  -1.3156631e+00
   5.2505143e-01  -1.0341694e+00
   1.8189753e-01  -3.0501682e-01
   1.0823594e+00   1.6172863e-01
  -1.5836448e+00  -1.4142326e+00
   7.3691883e-01  -1.8446711e-01
  -2.2919435e+00  -1.5620992e+00
   2.0558744e+00  -5.1602815e-01
  -1.9262915e+00  -1.3553010e+00
   1.7448296e+00  -8.9750118e-02
   3.2502927e-01  -1.0390987e+00
  -3.1990365e-01  -2.0723345e+00
  -5.2872826e-01  -1.2258878e+00
  -6.8653854e-01   2.9356983e-01
  -5.2380999e-01   4.5717055e-01
   8.2538328e-01  -5.9382720e-02
   2.4609373e-01  -1.5485951e-01
   5.9496546e-01   1.0795881e-01
  -3.5561608e-01  -1.6444531e-01
   1.1322773e-01  -1.0365446e+00
   4.2566383e-01  -1.4981558e+00
   2.7625300e-01  -1.5282321e+00
   2.1523706e-01  -1.1969466e+00
  -2.2710276e-01  -3.9145062e-01
  -5.8277721e-02  -7.5118566e-01
   7.5295985e-02  -6.6306196e-01
   3.7193024e-02  -3.6346625e-01
  -1.1229330e-01  -5.8326714e-01
  -3.2207206e-01  -7.5981864e-01
   4.7522219e-01  -1.5926631e+00
   5.5231526e-01  -2.2803107e+00
   6.2487902e-01  -1.8169838e+00
  -1.8614119e-01  -1.0042871e+00
  -5.6379438e-01  -8.5371486e-01
   4.1575019e-01  -1.2061502e-01
  -8.0463955e-01  -9.9649669e-01
   7.2323124e-01   4.4960801e-01
  -4.1600922e-01  -9.8145417e-01
  -5.1036915e-01  -1.3367805e+00
  -7.8252455e-01  -1.6105096e+00
  -1.9210612e-01  -1.5080007e+00
   2.9470743e-01  -1.4822530e+00
  -2.2589976e-01  -1.2724252e+00
   5.9537859e-01   1.7407936e-01
   1.3493135e+00  -1.5557602e+00
   4.3335404e-01  -9.5800556e-01
   9.8912163e-01  -1.0186941e+00
  -4.2737849e-01  -3.6606683e-01
   1.4354570e-01  -7.2850749e-01
  -7.2106551e-02  -3.7563174e-01
  -1.4062678e-01  -2.2711752e-01
  -4.5474591e-01  -3.6115464e-01
  -4.6354816e-01  -1.3241412e-01
  -1.6403284e-01  -1.1355618e-02
  -4.5475718e-01   2.2700756e-01
  -2.4659918e-01   2.5727618e-01
  -4.9153982e-01  -1.5867639e-01
   4.3014155e-03  -2.7401937e+00
  -2.6977589e-01  -1.7060966e+00
   9.2772400e-02  -8.0052228e-01
   6.6173551e-01  -1.0034659e+00
   1.5935195e-02  -7.0413949e-01
  -2.4083500e-01   1.7861138e-01
  -6.5124750e-01  -4.7395219e-01
   3.1264112e-01  -8.5572801e-01
   1.3144539e-01  -1.4270691e+00
  -9.6152557e-01  -2.7050888e+00
  -9.0352677e-01  -2.3472493e+00
  -5.8139216e-01  -2.6643448e+00
  -2.5415120e-01  -2.2406153e+00
   1.2390842e-01  -1.9294976e+00
   3.5812389e-01  -6.9431681e-01
   4.8286252e-02  -1.7286596e+00
  -1.3023696e-01  -2.0706503e+00
   7.9533307e-01  -8.6681212e-01
   1.4482084e+00  -9.6254797e-01
  -4.8910957e-01  -2.9497743e-01
  -4.0882310e-01   8.1002714e-02
  -1.4841817e-01   3.7844575e-01
  -1.0063595e-01   4.8868274e-01
  -3.2907312e-01   4.1975735e-01
   4.0580464e-02  -2.3286952e-01
   1.9925950e-03  -3.3107871e-01
   6.5345353e-01  -1.4063085e-01
  -9.1282954e-02  -8.7574676e-01
   1.9737494e-01  -3.0256068e-01
   2.4113401e-01  -9.2324940e-01
  -6.0207679e-02  -7.6436048e-01
  -2.1726009e-01  -8.5919536e-01
  -1.0847573e-01  -4.6696894e-01
   4.3616151e-01   1.5998346e-01
  -1.0078394e-01  -1.1359405e+00
   2.0586341e-01  -3.7351305e-01
   1.5725981e-01  -9.3065290e-01
   1.2025002e-01  -3.9405611e-01
  -5.2026650e-01  -3.5722165e-01
  -6.9650520e-01  -9.0440104e-01
   7.3297616e-02  -9.7345396e-01
   6.1530548e-01  -1.0743407e+00
   8.9409778e-02  -8.6197222e-01
  -8.2341118e-02   7.5504072e-02
  -5.9985922e-01  -6.0129811e-01
   2.4105532e-01  -1.0302652e+00
  -3.3239161e-03  -1.5789338e+00
  -4.8542396e-01  -2.4026169e+00
  -8.1229243e-02  -2.0689289e+00
   1.0963863e-01  -8.0713682e-01
  -1.3376606e-01  -1.8647578e+00
  -3.3478786e-01  -2.1926621e+00
   5.8524763e-01  -1.0611868e+00
   1.2235486e+00  -1.1812084e+00
   1.0721365e+00   3.9389342e-01
   7.6476617e-01  -3.0768751e-01
   2.5682990e-01   3.4522696e-02
  -4.5075895e-02  -1.2143828e-01
   2.3125325e-01  -1.3823842e-01
   2.1859273e-01  -5.4303744e-01
   7.1166221e-01   3.8231044e-01
   6.3345023e-01  -1.2376576e-01
  -3.7280887e-01  -1.1472295e+00
  -7.7522592e-01  -2.1092768e+00
  -4.7016443e-01  -2.3984325e+00
  -1.9620053e-01  -2.0185438e+00
  -4.5483202e-01  -1.9055129e+00
  -8.9158470e-01  -8.6722366e-01
  -1.1845374e-01  -1.4292163e+00
  -1.1964363e-01  -1.4705816e+00
  -4.4470126e-01  -1.2963806e+00
   4.3376761e-01  -4.0448732e-01
   1.0015219e-01  -7.8022289e-01
  -4.3774045e-01  -3.5583249e-01
   8.2852753e-02  -6.6061480e-01
  -2.6670402e-02  -1.8046971e-01
   7.0147707e-01  -4.0980976e-01
  -6.4734889e-01  -9.4717614e-01
  -2.1110294e-01  -7.5882776e-01
   2.5453192e-01  -1.0659944e+00
  -1.0832757e-01  -1.1594670e+00
   3.5015899e-02  -1.5996210e+00
  -1.8301691e-01  -1.5808804e+00
  -2.4199032e-02  -1.4159850e+00
  -1.8009580e-01  -1.1091269e+00
   4.7480697e-01  -6.2015568e-01
  -1.6972449e-01  -4.2990288e-01
  -2.5367554e-01  -8.3509113e-01
   2.3498121e-01  -9.7813617e-01
   4.8854682e-02  -1.3368629e+00
  -1.2453829e-01  -1.1555962e+00
   1.0843479e-01  -1.0395221e+00
   2.8405394e-01  -3.9270048e-01
   8.8877712e-01  -8.5338084e-01
   1.0180143e+00  -1.0767141e+00
  -4.6487130e-01   5.5516980e-01
  -8.1577784e-01  -6.3510882e-02
  -9.2805972e-01   4.0003047e-01
  -9.0571327e-02  -8.2366220e-01
  -1.7148159e-01  -7.3899136e-01
  -9.0305234e-01  -4.3173186e-01
  -4.8684912e-02  -4.2009270e-01
  -5.7482062e-01   1.7383380e-01
  -1.1064267e-01   2.3335578e-01
  -4.9014148e-01   1.1402786e-01
  -4.2792450e-01  -2.1060706e+00
   1.2463418e+00  -6.9107218e-01
   6.3184612e-01  -2.3485207e+00
   7.4493423e-01  -1.4226932e+00
  -8.0714163e-01  -1.0350186e+00
  -7.2530909e-01  -1.6590043e+00
  -3.6009219e-01  -1.8122710e+00
   8.3158877e-01  -2.3652852e+00
  -1.3144469e+00   6.2187261e-01
  -2.0911180e+00   1.4184009e-01
   1.0490634e+00  -2.9390535e+00
   6.9111268e-01  -2.7372582e+00
   1.1964528e+00  -1.6794060e+00
   1.6335161e+00  -1.3096150e+00
  -1.1445357e+00  -5.3829548e-01
  -2.1420571e-01  -2.5268792e+00
   1.4684362e-01  -2.0800860e+00
  -5.3805278e-01  -8.7970027e-01
  -2.9175257e-01   5.6343018e-01
  -3.8749971e-01  -1.8275032e-01
   6.8942860e-02  -1.5222889e+00
  -1.2427758e-01  -1.2632627e+00
  -3.0309766e-01  -8.9937503e-01
  -2.1665872e-01  -2.1950418e+00
  -7.1860414e-01  -2.4381088e+00
   1.3316227e+00  -1.4706298e+00
  -4.4339444e-02  -1.8111107e+00
  -3.6205433e-01  -1.6027387e+00
   4.2061482e-01  -2.6224313e-01
  -1.6597912e-01  -1.7604453e+00
   1.4117861e+00  -1.6601917e+00
   5.6728982e-01  -6.2795288e-01
   5.6395752e-01  -1.3439062e+00
  -2.1715447e+00  -1.5941579e+00
  -6.0800985e-01  -9.8230940e-01
  -7.5314875e-01  -7.3722508e-01
  -5.9062597e-02  -2.1898670e-01
  -1.1980029e-01  -7.0062083e-01
   2.8660512e-01  -2.1148687e-01
   3.6631576e-01   3.5206450e-01
  -2.3449791e-01  -7.8642767e-01
   7.7507568e-01  -1.2377771e-01
  -1.5434945e-01  -8.9899623e-01
  -1.9691145e-01  -8.5629401e-01
  -1.8559126e-01  -1.2449357e+00
   8.2338146e-01  -5.3484615e-01
  -2.9299676e-02  -1.1995971e+00
   4.2193452e-01  -1.0016711e+00
   3.0546481e-01  -7.4219143e-01
   4.3472657e-01  -9.8866850e-01
   5.4038090e-01  -1.4497961e+00
   5.5833109e-01  -1.3296635e+00
   1.3364756e-01  -8.3363698e-01
   4.4490675e-01  -9.6025728e-01
   2.7621985e-01  -8.5542366e-01
  -2.8197403e-01  -5.5589362e-01
  -1.3785498e-01  -5.0683954e-01
  -1.8638655e-01  -5.6596536e-02
  -6.3187864e-01  -9.2831870e-01
   6.2318817e-01  -1.3773289e+00
   8.5691824e-02  -1.9223222e+00
  -8.8648633e-02  -1.9441389e+00
   9.6781546e-02  -1.2573154e+00
  -1.0888809e-01  -1.2192998e+00
  -2.2449951e-01  -8.8442082e-01
   3.3484454e-02  -1.3563518e+00
  -2.2913091e-01  -1.4678669e+00
   3.2980777e-01  -6.0958504e-01
  -1.3446658e-01  -2.0781587e+00
  -5.3997383e-02   3.0136627e-01
  -4.3878832e-02   3.9851434e-01
   4.7738927e-01   8.7833660e-01
  -3.8109299e-01  -4.3354841e-01
   2.5231751e-01   2.7144466e-01
  -4.0148177e-01  -1.2046218e+00
  -3.2177032e-01  -5.3313049e-01
   1.0554294e-01  -1.4025536e+00
   4.1859951e-01  -2.7204113e-01
  -3.3881594e-01  -1.2930475e+00
   6.1626576e-01  -9.6610533e-01
  -3.2907776e-01  -1.1075273e+00
  -2.3490774e-01   2.5461470e-01
   1.2352382e-01   8.7372498e-02
  -3.9997791e-01  -2.3698127e-01
  -1.5262205e-01   6.7941079e-03
   2.3633549e-01  -4.5253533e-01
  -6.0292574e-01   3.8082266e-02
   3.9396591e-01  -4.5398606e-01
  -1.4277116e-01  -1.5848070e-01
  -5.3310687e-01   1.9433241e-01
  -6.0478465e-01  -1.5413025e-02
  -1.0876404e-01  -2.0971070e-01
  -1.4968899e-01  -3.0701894e-01
   4.0537897e-01   1.7209894e-01
  -1.2811302e-01   3.5701543e-02
  -3.2675046e-02  -6.4109206e-01
   6.4327164e-01  -7.8931413e-01
   3.6298621e-01  -5.3691264e-01
   3.3402174e-01  -9.5165714e-01
   5.9085343e-01  -1.0484820e+00
   9.4866843e-01   2.9282574e-01
  -2.7441252e-01  -8.1291772e-01
  -7.0560343e-01  -9.3962750e-04
  -1.0938582e+00  -2.4650840e-01
  -1.1131599e+00  -4.2700888e-01
  -5.6043335e-01  -4.1808446e-01
   1.7030626e-01  -8.6045647e-01
  -2.8985497e-01  -6.8692363e-01
   5.9891444e-02  -7.5968692e-01
  -3.9691615e-03  -4.0143544e-01
  -2.2748296e-01  -1.2851084e+00
   7.3412422e-02  -1.2963373e+00
   4.3989316e-01  -1.5529588e+00
   3.7226211e-01  -1.0305299e+00
  -4.7323600e-01  -1.5924548e+00
   1.9568431e-01  -1.9789461e+00
  -1.3333357e-01  -1.4952459e+00
   2.7005733e+00   1.9307694e-01
  -8.5347372e-02  -1.6150119e+00
  -6.2612037e-01  -4.1677084e+00
  -4.3001933e-01  -2.7220400e+00
   2.1742483e-01  -4.3444175e-01
  -7.7179216e-01  -1.3481987e+00
  -5.0042841e-01   5.1195701e-01
  -4.7091504e-01  -5.6015081e-02
   2.3921266e-01  -2.3107124e-01
  -4.2950147e-01   2.1813212e-01
  -3.0126161e-01   2.7898247e-01
  -4.2219629e-01   2.4741612e-02
  -5.1749839e-01   2.8701195e-02
   5.6788530e-01  -8.4427477e-01
   8.8632264e-01  -6.8730618e-01
   1.3380013e+00  -7.3256792e-01
   1.1639408e+00  -8.3774871e-01
   5.6945600e-02  -9.4148723e-02
  -8.5086597e-01   1.5661970e-01
   1.0678202e+00  -1.2824098e+00
   2.9790399e-01  -5.7951467e-01
  -2.3878675e-02  -3.5022746e-01
   2.1046997e-01  -2.2770006e-01
  -5.1116659e-01   5.2266192e-01
   3.4765929e-01  -4.5008957e-01
   5.9765586e-01  -1.6325930e+00
  -1.7669488e+00  -4.7486530e-01
  -2.2660350e+00  -1.2169881e+00
   1.2010663e+00  -2.0608963e+00
  -1.6610273e+00  -1.6191033e+00
   1.3307556e+00  -1.7509430e+00
   6.6437522e-01  -2.3760414e-01
   1.0672020e+00  -1.5345484e+00
  -1.9664448e+00  -2.0047829e+00
   4.6447861e-01  -1.2112115e-01
   9.9458739e-01  -4.7865093e-01
   8.0239260e-01  -1.0153318e+00
  -5.0682473e-01  -1.4030980e+00
   9.1308984e-02  -1.6438000e+00
   3.0108010e-02  -1.0816128e+00
   3.8850460e-01  -7.8495350e-01
  -4.4717290e-01  -1.1482743e+00
   2.4594402e-01  -8.2503478e-01
  -2.0432311e-01  -1.1936247e-01
  -7.0923390e-01  -4.8611480e-01
  -2.5175736e-01  -1.0639951e+00
  -3.5504092e-01  -1.5478413e+00
  -3.7265854e-01  -7.0973676e-02
   6.9599344e-03  -1.3477176e-02
   2.9255554e-01  -2.3461357e+00
   2.3081714e-01  -2.1216463e+00
   2.2083405e-01   2.9749384e-01
   8.9691576e-01  -5.2413917e-01
   8.0907420e-02  -6.1137454e-01
  -9.3069309e-02  -5.4887226e-01
   2.5354412e-01   4.4129126e-01
   2.0168117e-01   5.5813406e-01
   5.2052820e-01  -2.4144870e+00
   1.3009495e+00  -2.5982530e+00
   1.8987689e+00  -2.3221583e+00
   6.1847241e-01  -8.7214858e-01
   4.8977593e-01   6.7546245e-03
   9.8431007e-01  -5.1996547e-01
  -6.8268645e-01  -1.2155125e-02
  -9.0541326e-01  -4.3478459e-01
  -6.8248621e-01  -1.2048538e+00
  -7.4730491e-01  -8.3543299e-01
  -8.5594181e-02  -1.6029571e+00
   3.7478866e-01  -1.8606956e+00
   1.5593053e-01  -1.8407628e+00
  -4.8625399e-01  -1.3566266e+00
   2.7074205e-01  -2.0607203e+00
   1.9509849e-01  -2.1730228e+00
  -7.4258293e-01  -1.6503564e+00
  -4.2386273e-01  -1.8675645e+00
  -1.2952700e+00  -8.2312921e-01
  -7.5791009e-01  -1.1741191e+00
  -8.8827173e-01   2.2744102e-01
  -2.6874230e-01  -1.5422968e-01
  -1.1140479e-01   2.3375447e-01
   4.3424870e-01   3.8714523e-02
   4.8766113e-01  -2.3030268e-02
  -1.3683053e-01   4.0748523e-01
  -3.7437633e-01  -4.4941441e-01
   3.3651849e-01  -3.8381939e+00
   1.4697766e-01  -3.9097058e+00
   1.1541936e-01  -3.7957173e+00
  -1.0744758e-01  -3.5062162e+00
   2.8028160e-02  -3.5711755e+00
  -2.5074327e-01  -4.4003079e+00
   2.6808733e-01  -4.7129537e+00
   3.2087570e-01  -4.6150259e+00
  -4.8784478e-01  -1.3274774e+00
  -2.7243048e-01  -1.6627307e+00
  -2.9871750e-01  -1.0472108e+00
  -5.0226417e-01  -5.2846039e-01
  -2.2842877e-01  -4.7505767e-02
   5.1745089e-02  -1.0518060e+00
  -2.5715269e-01  -1.2734353e+00
  -8.0805364e-02  -7.8226729e-01
  -4.7362948e-01  -5.0025199e-01
  -2.1370899e-01  -9.3965552e-01
  -1.1404681e-01  -9.3064381e-01
  -1.4367735e-01  -1.0574186e+00
   2.9508738e-01  -3.9317860e-01
   1.0719775e+00   2.0218729e-01
   5.4204358e-01   6.9474045e-01
   2.0346313e-01  -1.1851368e+00
   2.0540328e-02   4.6837375e-02
   5.0501504e-01   3.2221596e-01
   3.8283432e-01  -8.5314396e-01
   1.1473723e-01  -3.7946705e-01
  -1.5224708e+00  -7.4934474e-01
  -1.5088736e-01   5.1146420e-01
  -1.2844399e+00  -4.6010517e-01
  -7.8091255e-01  -1.5484303e-01
  -2.4255504e-03   2.7700619e-01
  -5.8925841e-01  -1.6136713e+00
   1.3689327e+00  -1.4369183e+00
   4.7813410e-01   6.5638858e-02
  -8.0385399e-01  -1.6150571e-01
  -9.8217016e-01  -5.8534111e-01
   5.7902970e-01  -3.5707207e-01
   5.2167415e-01  -3.8640180e-01
   3.2011046e-01  -1.1480190e+00
   1.2754226e+00  -1.0877214e+00
  -2.0656396e-01  -1.3132383e+00
   4.8818070e-01  -1.4549169e+00
   3.3853396e-01  -1.2417113e+00
   8.4674251e-02  -1.5658302e+00
   7.5355281e-01  -1.0007419e+00
  -2.9446476e-01  -1.8364735e+00
  -5.6112100e-01  -3.0444794e+00
  -2.6257337e-01  -1.4323759e+00
  -1.5333570e-01  -1.5508623e+00
  -2.9683968e-01  -1.5624176e+00
   8.5065498e-03  -1.1377222e+00
  -4.3965552e-01  -1.9884578e+00
  -1.9014580e-01  -1.1163199e+00
   5.1381253e-01  -2.8898600e-01
   3.1324428e-01   6.2147191e-01
   8.9734234e-02  -1.3015887e+00
   2.9904584e-01  -4.4960052e-01
  -3.1717869e-01  -1.6800601e+00
   1.2867923e-01  -1.2862161e+00
   2.2874718e-01  -9.2209051e-01
   6.2510483e-01  -4.3246411e-02
   7.1474935e-02  -1.1792946e+00
   3.2857487e-01  -1.4968937e-01
  -3.0198934e-01   7.1111217e-02
   2.1037938e-01   5.0724271e-01
   1.9744306e-01  -8.3886985e-01
  -3.6039899e-01  -4.5410518e-01
   1.5409958e-01  -7.5803128e-01
   4.6247957e-02  -2.2387429e-01
   7.1334890e-01  -4.8138449e-01
  -6.2962143e-01  -1.0070268e+00
  -1.9549868e-01  -8.4183250e-01
   2.8984128e-01  -1.1002669e+00
  -3.2561500e-01  -1.7753636e+00
  -1.3003485e-01  -1.6506551e+00
   1.7026089e-02  -1.4460698e+00
  -2.1786921e-01  -1.1879330e+00
   4.3193793e-01  -6.8044504e-01
  -1.1537457e-01  -4.6261373e-01
  -2.0819055e-01  -8.5749263e-01
   2.1595072e-01  -1.0497216e+00
   1.9943761e-01  -1.3025210e+00
  -8.2729852e-02  -1.2027784e+00
  -1.2736165e+00   1.0432227e-01
  -2.0086252e-01  -2.5666670e-01
   4.5637236e-01  -2.1910045e-01
   7.3758431e-01  -5.1362096e-01
  -2.5235293e-01  -3.3107162e-01
   2.2378781e-01   4.7844293e-01
  -2.2492820e-01  -3.2002819e-01
  -4.2512712e-01  -6.6548518e-01
   3.7156634e-01  -9.8946399e-01
  -1.4913938e+00  -1.5237207e-01
  -7.7920569e-01  -3.9876528e-01
   1.2585157e-01  -5.6050890e-01
   7.4097894e-01  -4.8728765e-01
  -1.5068509e-01  -6.2643174e-01
   7.0223692e-01  -9.4660443e-01
   1.0237169e+00  -6.0971546e-01
   4.1607664e-01  -8.3985172e-01
  -1.1700541e+00  -6.3300643e-01
  -3.7997422e-01  -3.0485903e+00
   5.3068876e-02  -2.4260101e+00
   3.8714595e-01  -1.9569535e+00
  -4.0125983e-01  -8.1043469e-01
  -4.9037171e-01   5.3850623e-01
  -4.1376507e-01  -1.1616736e-01
   2.1499367e-01  -1.3980139e+00
  -8.6252291e-03  -1.1859649e+00
   5.6506399e-02  -9.5990577e-01
   5.9484314e-02  -2.1546104e+00
  -3.3445966e-01  -2.4778519e+00
   2.0966472e-01  -2.3765341e+00
   1.5263126e-01  -1.7115898e+00
  -1.8605029e-01  -1.5649836e+00
   3.9036367e-01  -1.8738814e-01
   9.1800851e-02  -1.6921482e+00
   4.3935892e-01  -1.0058798e+00
   6.3797686e-01  -4.5084399e-01
   6.9156460e-01  -1.1758826e+00
  -2.4178868e-01   3.7970842e-02
  -1.0068302e+00  -6.5862041e-01
  -9.0103252e-01  -8.1065846e-02
  -4.1144875e-01   5.0601583e-01
  -2.9666515e-02   1.8240346e-01
  -5.6720779e-01   6.6839353e-01
   3.5850660e-01  -1.8547882e-01
   4.7046611e-01  -4.1237235e-01
   1.3054426e+00  -3.9190674e-02
   3.1407886e-02  -3.3386791e-01
  -6.8152371e-01  -4.2511511e-01
  -5.2407569e-01  -2.3735746e-01
  -1.0202266e+00  -4.3350695e-01
  -2.0515571e-01  -1.3394496e-02
  -7.5210199e-02  -2.4426072e-01
   8.9708293e-01  -3.5821396e-01
   1.9111503e-01  -6.9857321e-01
   3.9425253e-01  -8.7464623e-01
   7.2538766e-01  -1.0104228e+00
   1.2905049e+00  -6.1580394e-01
   1.5982702e-01  -1.8484484e+00
  -3.1012017e-01  -1.4927274e+00
  -7.8249817e-01  -1.4750755e+00
  -5.1500529e-01  -1.2855680e+00
  -3.8675811e-01   3.2766887e-01
   1.6736069e-01  -4.0761152e-01
   1.7480190e-01  -2.9951032e-01
  -5.8783461e-02  -9.8105383e-01
  -7.0858891e-01  -1.1235809e+00
  -5.3891544e-01  -1.4731464e+00
  -3.1949520e-01  -1.5548458e+00
  -4.5110923e-01  -1.8222940e+00
  -3.4898417e-01  -2.5144215e+00
  -3.6806162e-01  -2.1750760e+00
   1.0526903e+00  -2.2304123e-01
   4.3209481e-01  -6.6113737e-01
   9.4342811e-01  -4.1707353e-01
   8.5734787e-01  -5.9612703e-01
   1.0007691e+00   1.0263137e-01
   2.2979750e-01  -6.6088627e-01
   3.8783911e-01  -1.0917921e+00
   3.2920772e-01  -8.7227578e-01
  -6.0670830e-02  -1.4911131e-01
  -2.7270511e-01   4.6809623e-01
  -3.1239821e-01  -6.3397292e-01
   1.7087665e-01  -7.7300014e-01
   7.0926011e-01  -1.2487078e+00
  -1.7470163e-01  -1.9695796e+00
  -4.7835122e-01   2.3435676e-01
  -6.3959615e-01   1.7863700e-01
   1.1144205e-01  -4.5159520e-01
  -1.2812843e+00  -2.1580459e+00
  -1.1279575e+00  -1.6175783e+00
  -6.7081272e-01  -1.4817108e+00
  -4.4410880e-01  -1.2952630e+00
  -3.6008337e-01   2.1678707e-01
   1.7734849e-01  -3.5418183e-01
   1.9120817e-01  -3.3723139e-01
   1.3702594e-01  -1.0487397e+00
   1.6421204e-02  -9.8218223e-01
  -7.1561137e-03  -1.5214461e+00
  -2.3708661e-01  -1.5478596e+00
  -3.5197438e-01  -1.8117877e+00
  -8.0977668e-02   1.8732602e-01
  -2.3973746e-01  -2.1433439e+00
   1.0294446e+00  -1.3367316e-01
   5.1809007e-01  -7.1021930e-01
   9.1557582e-01  -3.8199954e-01
   8.7372892e-01  -5.3563036e-01
   9.4233577e-01   1.8532583e-01
  -5.5705887e-01  -7.8093194e-01
   2.5134213e-01  -1.5438506e+00
   4.4056004e-01  -1.3110108e+00
   5.6443717e-01  -1.4504201e+00
  -6.3064055e-02  -8.2215358e-01
  -4.8768981e-01  -2.4820053e-01
  -2.4108455e-01  -1.2590281e-01
  -5.3627264e-01  -7.4292750e-01
  -8.6737226e-02  -2.9520865e-01
  -1.4266297e+00  -5.1421692e-01
  -1.9066133e+00  -8.3435372e-01
  -1.0371028e+00  -7.7929295e-01
  -4.7386763e-01  -7.1932960e-01
   5.5451898e-01  -1.1511856e+00
   3.2009344e-01  -9.7976472e-01
   1.5019515e+00  -5.9029121e-01
   1.7134448e+00  -1.5364704e+00
   5.5571102e-01  -1.7949276e-01
   9.1406148e-01  -5.7518054e-01
  -1.6327820e+00  -8.4094997e-01
  -1.8309017e+00  -7.4286635e-01
  -1.7561885e+00  -2.8924195e-01
  -1.2535180e+00  -8.4219898e-01
  -4.7650073e-01  -1.1785048e+00
   3.5914222e-01   2.0104794e-01
   5.0172276e-01  -9.2753611e-02
  -9.7514723e-01  -4.7141810e-01
   7.5824170e-01   3.7994605e-01
   8.0002731e-01  -1.0449262e+00
   1.6526953e+00  -3.6484529e-01
  -1.1614984e+00  -1.9189983e+00
   1.6320930e+00  -4.3916091e-01
   1.0724138e+00  -4.4888243e-01
  -8.1117495e-01  -1.1848092e+00
   6.6662325e-01  -4.2735739e-01
   6.7619843e-01  -4.4540954e-01
   8.1323836e-01  -1.8270276e-01
   9.6531543e-01  -4.5294669e-02
   1.9200860e+00  -3.9406477e-01
   6.0913889e-01  -6.8956288e-02
  -5.7221263e-01   5.0299272e-01
   2.1778342e-01   3.1500236e-01
   1.1808733e-01  -4.8738640e-02
  -7.4010248e-01   4.2919761e-01
   4.6392262e-01  -6.3105532e-01
  -2.6191572e-01  -3.7314766e-01
  -6.5635930e-01  -7.6958185e-02
   6.0772807e-02  -1.0045883e+00
   1.5404807e-01  -8.4539518e-01
   3.5613774e-01  -6.3581896e-01
  -4.9565884e-03  -8.4242797e-01
  -4.5305554e-01  -1.1259788e+00
  -5.0409181e-01  -6.4238150e-01
   1.1700585e-01  -5.6748742e-01
  -6.8704386e-01  -6.2464409e-01
  -1.3724479e-01  -4.3515792e-01
   1.2000231e+00  -8.9107484e-01
   9.9757178e-01  -1.0215137e+00
   1.0308398e+00  -6.6331828e-01
   6.2196741e-01  -3.3814315e-01
   7.3232383e-02  -3.6098431e-01
  -8.0461339e-01  -1.0041294e+00
  -5.2532607e-01  -1.1729452e-01
   6.8109550e-01  -1.3041156e+00
  -2.0971889e-01  -1.5034247e+00
  -4.1699005e-01  -1.4662196e+00
  -3.5749796e-01  -1.1631808e+00
  -4.8933287e-01  -3.3885534e-01
  -4.1129692e-01  -8.1327968e-01
  -1.8368561e-01  -9.5358371e-01
  -1.7346494e-01  -5.3629201e-01
  -3.8736293e-01  -6.9133755e-01
  -6.4544031e-01  -7.8444616e-01
  -1.4210028e-01   5.1372207e-01
   1.0128556e-01  -9.0004418e-01
   1.8276602e-02  -7.0110516e-01
   5.3030539e-02  -5.0690502e-01
   2.4152273e-01  -1.0549470e+00
  -2.7203516e-03  -1.3359993e+00
  -3.9292865e-01  -2.2798445e+00
   2.9280372e-01  -3.8551189e-01
   5.4224025e-01  -1.2228822e+00
   3.2020631e-02  -1.2069061e+00
   3.5380734e-01  -1.0193802e+00
   8.8785962e-02  -4.6791150e-01
  -4.0337151e-01  -1.9705290e+00
  -4.1340078e-01  -1.2596526e+00
  -3.6925177e-01  -1.8557772e+00
  -1.0441059e-01  -8.7188895e-01
   5.5944696e-01  -9.8933476e-01
   6.8716536e-02  -5.1987504e-01
   6.2137957e-01  -3.5632648e-01
  -3.2498558e-01  -3.3793454e-01
  -8.2014689e-01   2.4297196e-01
  -1.1847305e+00  -7.5691838e-02
  -9.8234500e-01  -8.8431323e-01
   2.8894577e-01  -5.3176857e-01
   5.8608290e-01  -6.9136986e-01
  -3.3601580e-01  -9.5780469e-01
   6.7585549e-01  -3.1763737e-01
   1.4328829e+00   9.6102555e-01
  -4.8067576e-01  -5.6461520e-01
  -1.7705229e-01  -9.4329306e-01
  -6.4033297e-01  -1.7650550e+00
  -1.0969637e+00  -2.2780350e+00
  -4.2288576e-02   1.8668763e-01
  -3.7186292e-01   8.1032503e-01
   3.7487481e-01  -5.7032344e-01
  -8.0153829e-01  -7.1360084e-01
  -3.8860820e-01  -1.1998777e+00
   4.6405040e-01  -1.1223315e+00
  -3.3930920e-02  -8.6069615e-01
  -1.2040225e-01  -1.3978506e+00
   6.1068191e-01  -1.1815545e+00
   1.1923092e+00  -8.7146561e-01
   1.0310638e+00  -7.8548052e-01
   2.0543284e-01  -1.5126057e-01
  -5.7694026e-02  -7.6568251e-01
  -1.4773881e-01  -1.1457769e+00
   3.5053556e-01  -1.0503558e+00
   1.4004144e-01  -7.9785069e-02
  -6.1399041e-03   4.4161738e-02
  -1.6447709e-01   1.5312366e-01
   4.4016496e-01   2.7880281e-01
  -4.3764363e-01  -9.5691204e-01
  -9.6907875e-02  -1.1392109e+00
   2.9216355e-01  -1.3690809e+00
   7.4736694e-02  -1.1484091e+00
  -1.5739374e-02  -1.8269271e+00
  -3.5416380e-01  -2.3228142e+00
  -2.6550250e-01  -2.1335015e+00
   1.9576563e-01  -2.2600727e+00
  -4.9441675e-02  -2.1405701e+00
  -1.0339199e-01  -2.5942920e+00
  -2.5423697e-01  -1.3185298e+00
  -7.8280561e-01  -5.3968476e-01
  -1.2954346e+00  -2.2453779e-02
   4.6736690e-01   9.0402940e-01
   3.3581997e-01  -1.6473643e+00
  -8.7441784e-01  -1.5587084e+00
  -4.6654383e-01  -1.0638887e+00
   3.8658638e-01  -1.0987401e+00
  -5.1877759e-02  -1.3514051e+00
  -1.9788606e-01  -8.4369618e-01
   5.4865700e-01  -1.0176396e+00
   1.1898091e+00  -1.2632360e+00
   9.9496323e-01  -1.3867915e+00
   4.8324612e-01  -8.6955208e-01
  -3.4969104e-01  -6.8600678e-01
   2.2698742e-01  -3.8013359e-01
   7.5495590e-01  -1.2428270e+00
   1.2284427e+00  -1.2257938e+00
  -7.3772931e-02  -5.5187549e-01
   3.0856424e-02  -1.6590379e-01
   3.5520622e-03   2.7022220e-01
  -1.0951775e+00   7.8516371e-01
  -8.1610908e-01   1.3014562e-01
   2.2826072e-01  -1.0161305e+00
  -6.2155077e-01  -5.7858835e-01
   2.2296617e-01  -1.2868127e-03
   2.2642446e-01  -1.7429168e+00
   8.3069630e-02  -1.2509170e+00
  -7.1996494e-01  -1.9383069e-01
  -1.7565404e+00  -2.1349255e-01
   1.0038322e+00   4.7598433e-01
  -1.5172119e-01  -1.7219688e-01
  -5.3584966e-01  -5.0825901e-01
  -1.3946741e-02  -1.0299922e+00
  -1.6059584e-01  -1.6587863e+00
  -6.5455020e-01  -4.9777223e-01
  -3.0420708e-01  -5.4869802e-01
   5.7142443e-01  -2.3833062e+00
   4.4193694e-01  -2.2200683e+00
  -1.5865317e-02  -6.9629401e-03
   1.0793695e+00  -3.2188063e-01
   2.6743252e-01  -5.2838678e-01
   2.0449709e-01  -4.3939540e-01
   2.1878197e-02   1.7003365e-01
   1.9041029e-01  -5.3277778e-01
  -4.2119194e-01  -2.9541201e-01
  -3.5544072e-01   9.9579028e-02
   5.9784769e-03   3.2822296e-01
   4.1059172e-03   4.2790313e-01
  -2.8975651e-01   4.5545422e-01
   4.5594847e-01  -7.8500215e-01
  -1.1522876e-01  -2.6053001e-01
   5.6531249e-01  -1.3148103e-01
  -2.1885533e-01  -7.7592300e-01
   3.0470031e-01  -3.4666900e-01
   1.6700530e-01  -9.2418159e-01
  -1.3856264e-01  -7.3152761e-01
  -2.8449418e-01  -8.2469415e-01
  -9.5614620e-02  -4.1244834e-01
   3.5276240e-01   1.9701302e-01
  -2.8200955e-01  -1.0541019e+00
   2.1610033e-01  -3.9828205e-01
   3.8677302e-02  -8.9830062e-01
   9.0563262e-02  -3.8872315e-01
  -2.3687094e-01  -8.4341268e-01
  -3.9666258e-01   4.3902743e-01
  -3.2338991e-01   1.9970637e-01
  -3.0326079e-01   2.3367783e-01
  -5.6447082e-01   9.3754633e-01
   2.5095261e-01  -3.7473444e-01
  -8.4621875e-01  -6.8925907e-01
  -4.2145513e-01  -1.0896983e+00
   3.9993662e-01  -9.1953724e-01
  -2.0373437e-01  -6.6129946e-01
   5.0161633e-01  -8.1947857e-01
  -1.7399027e-01  -1.2396837e+00
   5.1523194e-01  -9.2609202e-01
   9.3783279e-01  -5.0990198e-01
   8.6448326e-01  -4.9248876e-01
   1.2740333e-01  -1.4427874e+00
  -4.5502515e-01  -6.3353548e-02
   5.7886789e-01  -1.7865639e+00
   4.6433411e-01  -1.2237581e+00
   3.1266620e-03  -2.6098276e-01
  -1.2096328e-02  -5.6528256e-01
  -1.2262372e+00   4.7841479e-01
   9.0778060e-02  -8.7459586e-01
   3.6662928e-01  -1.8019680e+00
   1.9761182e-01  -2.0404914e+00
   4.1643044e-01  -1.6264922e+00
   2.9345220e-01  -1.0555926e+00
  -1.6445278e+00  -5.0195927e-02
   6.4951650e-02  -6.0643742e-01
   1.1712512e-01  -5.6454026e-01
   4.9959046e-01  -5.5010595e-01
   1.1758555e-01  -9.3941318e-01
  -4.9331536e-01   7.2234379e-02
  -2.0650619e-01   3.3902635e-01
  -5.7094478e-01   4.2386095e-01
   2.0166415e-02  -3.0659292e-01
   3.4779939e-01  -6.3181611e-01
   7.6118194e-02  -6.1774319e-01
   2.6815133e-01  -1.5259280e+00
   2.5526862e-01  -1.3294065e+00
  -1.7371814e-01  -2.3639705e+00
   3.5590572e-01  -1.4805972e+00
   4.0454585e-01  -6.7679355e-01
   9.3577038e-01  -5.8824148e-02
  -2.2022189e-01  -6.8996130e-01
  -3.4296333e-01  -1.2923024e+00
  -3.0258929e-01  -1.4923082e+00
  -3.5346692e-01  -1.7289453e+00
  -9.8596367e-01   3.5324329e-01
  -2.7540710e-01   2.5086386e-01
  -2.9495758e-01  -5.6207831e-02
  -3.2717436e-02   2.6203231e-01
   6.0186596e-01  -3.0073645e-01
  -6.9518558e-02  -1.4396393e-01
  -1.1590517e-01  -6.6152046e-01
  -1.5869214e+00  -1.6996360e+00
  -1.5199963e-02  -9.7772384e-01
  -7.4055758e-02  -1.0271356e+00
   7.7648183e-01  -4.6694331e-01
   7.9455677e-01  -4.1029820e-01
   4.6356040e-01  -9.4215969e-01
   7.3336951e-04  -1.0068195e+00
   5.1606348e-01  -1.0435006e+00
   2.9738484e-01  -9.3045018e-02
  -4.9048903e-01   9.0445369e-02
  -2.8108810e-01   4.1021679e-01
  -4.8083004e-01  -2.5730487e-01
  -7.7075988e-03  -1.1385504e+00
  -5.2750195e-02  -1.0287660e+00
  -3.4785637e-01  -1.5669031e+00
  -3.7951416e-01  -1.6288606e+00
  -6.0514993e-01  -1.9972370e+00
  -8.7591003e-02  -1.5763598e+00
  -1.0074281e-01  -9.2704794e-01
  -2.6492970e-01  -2.5107821e-01
   2.3578311e-02  -6.1248814e-01
   8.3465420e-01  -1.1088058e+00
   1.3140970e-01  -1.3934870e+00
   6.9131265e-01  -1.2711730e+00
   5.8234881e-01  -1.4437134e+00
   8.3534526e-01  -7.8239243e-01
   7.1637024e-01  -2.2813869e-01
   3.5193968e-03  -1.1011712e+00
   1.1549460e-01  -3.4427965e-01
  -2.4472729e-02  -6.0923646e-01
   1.2769694e-01   1.2027247e-01
  -3.5907673e-01  -4.6051068e-01
  -4.5084903e-01  -9.4689834e-01
  -6.1386091e-02   6.5131145e-01
  -6.7296585e-02  -3.0400731e-01
   3.0315371e-01  -7.7793487e-01
  -6.2300299e-02  -3.9370850e-01
   6.5883129e-01  -1.1989604e+00
   1.1177451e+00  -9.2935832e-01
  -4.1709557e-01   2.5916411e-01
  -1.5770875e+00   6.6008366e-01
  -1.2219101e+00  -2.8554061e-01
   6.4088052e-02  -1.1332027e+00
   2.0804375e+00   1.0354983e+00
  -9.4586215e-01  -1.2894666e+00
  -4.5836374e-02  -2.3101693e+00
   4.2636342e-01  -3.5220164e+00
   1.4434408e-01  -2.7062565e+00
   4.2210322e-01  -3.3205554e+00
   1.9167098e-01  -3.0014986e+00
  -5.9198673e-01  -6.1486520e-01
  -8.0517677e-01   1.2251164e-01
  -6.6994664e-01  -2.1865993e+00
   1.6231869e+00   5.2707445e-01
  -7.4634717e-01  -2.3876199e+00
  -6.2218968e-01  -2.8941513e+00
  -4.5172021e-01  -3.0523501e+00
  -2.9123891e-01  -2.3542205e+00
   1.4655606e+00  -5.6025516e-01
   7.8070897e-01   5.4504745e-02
   3.4500884e-01   7.3964234e-01
  -9.0287336e-01  -1.5669906e+00
   4.5039364e-01   6.2270735e-01
   3.8982674e-01   5.4349576e-01
  -1.1118515e+00  -1.4677773e+00
  -3.1980374e-01  -3.1710088e-01
  -4.3109500e-01  -2.0026837e-01
  -6.0396067e-02  -4.4216322e-01
   3.4949985e-01  -3.8823294e-01
   4.6179496e-01  -2.6552478e-01
  -5.5511151e-17  -6.7238170e-01
   3.7630543e-01  -1.4065981e+00
   4.3914153e-01  -5.3192913e-01
   1.0916413e+00  -8.4338282e-01
   1.3696308e+00  -8.8815109e-01
  -5.6970375e-01   1.1637495e-01
  -7.8927060e-01  -8.9290850e-01
  -1.1651321e+00  -3.0332975e-01
  -9.7407561e-01  -2.0009674e-01
   2.2146301e-01  -1.0235273e+00
  -4.3858612e-01  -1.3746705e+00
  -2.4938321e-01  -1.5763084e+00
  -4.5796950e-01  -1.5567176e+00
  -9.6520386e-02  -1.1272338e+00
  -5.2411652e-01  -1.9073582e+00
  -1.4659448e-01  -1.1780588e+00
   4.3035094e-01  -2.3852774e-01
   2.5225690e-01   7.6430698e-01
  -1.0253973e-01  -1.2998577e+00
   2.1483280e-01  -4.4650756e-01
  -5.8863004e-01  -1.6112705e+00
  -3.1338063e-02  -1.2892686e+00
   2.4706332e-01  -9.8813035e-01
   7.8459955e-01  -1.8552432e-01
   6.4292155e-02  -1.2932420e+00
   4.3922304e-01  -2.4993417e-01
  -2.1740888e-01   2.9992541e-02
   4.2046823e-01   3.7801227e-01
   2.0880619e-01  -6.3862883e-01
   4.5975715e-01  -8.1491370e-01
   2.4973381e-01  -7.5527915e-01
  -1.7409205e-01  -2.7150479e-01
  -3.2357894e-02  -2.4735158e-01
  -2.6034195e-04   2.1962646e-01
  -5.9114705e-01  -5.9162672e-01
   5.6298884e-01  -1.2811092e+00
  -1.9048883e-02  -1.6645663e+00
  -2.0399562e-01  -1.6642254e+00
   5.9205065e-02  -1.0259400e+00
  -1.3559422e-01  -9.5208842e-01
  -1.7603372e-01  -6.5463526e-01
   3.6843715e-02  -1.1109189e+00
  -3.5322023e-01  -1.2552793e+00
   4.1532407e-01  -4.6744697e-01
  -3.0690883e-01  -1.8492230e+00
  -2.4451378e-01   4.6527004e-02
  -1.0524128e+00  -6.7356655e-01
  -8.9668151e-01  -9.4605513e-02
  -4.7984567e-01   4.7005260e-01
  -5.0440944e-02   1.7971803e-01
  -5.7909876e-01   6.7339251e-01
   4.0001511e-01  -1.6125631e-01
   4.4560330e-01  -4.1888298e-01
   1.3060476e+00  -2.0931523e-02
   3.5637976e-02  -3.3010248e-01
  -6.7652455e-01  -4.2837927e-01
  -5.2180447e-01  -2.3820173e-01
  -1.0153087e+00  -4.4037886e-01
  -2.0673527e-01   5.4193133e-03
  -5.2606122e-02  -2.4492672e-01
   9.0319438e-01  -3.5050091e-01
   2.0079574e-01  -6.9390671e-01
   4.0770554e-01  -8.7371061e-01
   7.4110406e-01  -1.0066350e+00
   1.3358689e+00  -5.0839600e-01
  -4.5399778e-01  -1.1917096e+00
  -4.2273804e-01  -1.4547199e+00
  -6.9586819e-02  -7.2779260e-02
  -8.5169120e-01  -1.0880425e+00
  -9.2029987e-01  -9.7669187e-01
  -2.7522367e-01   5.5548277e-01
   9.5327644e-02   1.6591264e-04
   7.2430945e-03  -9.8011869e-01
  -2.8911007e-01  -3.1782465e-01
  -6.9297213e-01  -6.5230835e-01
  -3.3539676e-01  -8.1651786e-01
  -6.2610909e-01  -1.3048325e+00
   3.0757989e-02  -4.8572983e-01
  -6.8536826e-02  -5.6871571e-01
   3.8913697e-01  -8.5385403e-01
   1.1373621e+00  -7.8216664e-01
   9.5003917e-02  -1.2866078e+00
   9.9122716e-01  -1.2895410e+00
   1.0314892e+00  -2.7155196e-01
   1.2281142e+00  -5.2140497e-01
  -3.6430772e-01  -1.1335080e+00
   5.6268039e-01  -6.6940000e-01
   1.4119307e-01  -9.4137282e-01
  -5.6297005e-01   5.3526815e-01
  -4.0609657e-01  -9.5673723e-01
  -1.2010281e+00  -1.3142899e+00
  -7.9035897e-01  -1.1461924e+00
  -2.0428758e-02  -1.5238107e+00
   3.8794571e-01  -1.0739844e+00
   8.0998000e-01  -7.1359350e-01
   5.7711674e-01  -8.3784403e-01
   4.0484235e-01  -2.6778279e-01
   2.9283987e-01  -8.0100425e-01
   1.6859203e-01  -1.5227159e+00
   5.6812868e-01   9.7449705e-01
   3.5256940e-01   2.4675111e-01
   1.4368466e-01  -6.3075817e-01
   1.2377154e-02  -7.8414143e-01
  -3.7047902e-01   6.6536230e-01
  -1.6589348e-01  -1.0668740e+00
   4.7805510e-01  -1.0228624e+00
  -2.3757344e-01  -1.9124486e+00
  -3.3223165e-01   6.5647746e-01
  -1.5021999e-01   5.9546226e-01
  -2.7241774e-01  -2.1613147e-01
   1.4617195e-02  -1.3531172e+00
  -8.7935174e-01   4.5616805e-01
   1.6570402e-01  -9.2951457e-01
   2.5411666e-01  -9.2961387e-01
   5.0848607e-01  -1.0440308e+00
  -8.9571897e-02  -1.2615805e+00
   7.1123813e-01   5.4763251e-01
   7.1255958e-01   1.3966911e-01
   5.5001259e-01   6.3963531e-01
   2.0559724e-01  -9.4351635e-01
   1.7292841e-01   3.9355207e-01
  -3.7360613e-01  -1.4353666e+00
  -5.5173876e-01  -1.5408874e+00
  -2.6717283e-01  -1.3199062e+00
   3.3645312e-01  -1.0504030e+00
   8.1930455e-02  -6.5952035e-01
   1.3641298e-01  -1.3298406e+00
  -4.6037475e-01  -6.7765993e-01
  -2.4351695e-01   6.0381521e-01
  -2.5378916e-01  -5.2984342e-01
  -2.7221318e-01  -7.8023287e-01
  -4.8472076e-01  -1.3045503e+00
  -1.8949199e+00  -1.0618073e+00
   4.9245229e-01  -2.0836524e-02
   6.7210910e-02  -5.3948514e-01
  -1.1058518e+00  -8.9488431e-01
   8.9096938e-01   3.8231450e-02
  -1.2513621e-01  -1.3147120e+00
   1.9811892e-01  -5.2241012e-01
  -3.3703305e-01  -1.4274482e+00
  -4.7892111e-01  -1.1483479e+00
  -4.2847052e-01  -1.0475917e+00
   4.9064565e-02  -1.4283248e+00
   8.1166157e-01  -1.9160037e+00
   2.3004917e-01  -2.1759872e+00
  -1.2155597e-01  -1.8634518e+00
   5.6924785e-01  -9.8275842e-01
   1.1831139e+00  -7.6222878e-01
  -6.0885731e-01  -1.8768837e+00
  -7.0987565e-01  -9.9723118e-01
   1.4174885e+00  -6.8085765e-01
  -4.9557901e-01   4.9826741e-01
  -5.8409774e-01  -2.5881563e-02
   3.3870423e-01  -2.5398593e-01
  -3.4976795e-01  -1.0877217e+00
  -3.1018113e-01  -1.7331681e-01
   1.1801445e+00  -9.9717418e-01
   3.4926140e-01  -1.3950242e+00
   1.3672025e-01  -1.4116557e+00
   1.1662688e-01  -1.1102135e+00
  -2.2069867e-01  -3.6991170e-01
  -1.5539146e-01  -9.1313711e-01
  -1.4032084e-02  -1.5196384e-01
   1.5440310e-01  -4.9686248e-01
  -1.0381798e-02  -7.0284455e-01
  -2.3448603e-01  -8.6122788e-01
   1.4088524e+00   1.7885084e-01
  -5.9017943e-01  -8.2090221e-02
   1.4324166e+00   1.3518673e+00
  -5.1491557e-01  -7.3231210e-01
   6.9783966e-01   4.4304825e-01
  -4.4367539e-01  -3.3186149e-01
   4.1741925e-01   3.7536411e-01
   3.4371167e-01   7.2984678e-01
   2.5625668e-01   1.7003104e-03
  -7.8499478e-01  -1.5607941e+00
  -8.0762166e-01  -1.3579174e+00
  -1.3143813e-01  -1.2807203e+00
  -6.1391256e-01  -1.4094227e+00
  -4.8388652e-01  -1.3628086e+00
  -1.8587228e-01   9.3795341e-02
  -1.2297227e+00   9.0286651e-01
  -9.3254911e-01   2.0256133e-01
  -5.5606170e-01  -4.9313593e-01
   7.1869261e-01  -1.2514085e-01
   6.6661691e-01  -4.5048761e-01
  -7.7486963e-01   6.2059228e-02
   1.0636517e+00  -3.3146339e-01
   5.4172322e-01  -1.1470835e+00
   1.4054330e+00  -1.4069112e+00
  -1.3167422e+00  -9.3384313e-01
   1.3793803e+00  -1.4069921e+00
   9.5445017e-01  -1.0359891e+00
  -1.0849012e+00  -6.7422538e-01
   6.6889639e-01  -7.3424864e-01
   6.8532536e-01  -7.2660571e-01
  -8.9198152e-01  -4.4200373e-01
  -1.2973416e+00  -3.5518613e-01
  -8.6905914e-01   4.9552418e-01
  -8.3921517e-01   6.6441511e-01
   3.4705127e-01  -2.0391983e+00
  -5.0688833e-01   9.2555527e-01
   8.1008789e-01  -1.6111600e+00
  -9.8651330e-01   4.5828137e-01
   5.0501377e-01   2.1743962e-02
  -6.3428577e-01   4.7177323e-01
   3.0871470e-01  -2.1215252e+00
   1.2576981e+00  -2.4624843e+00
   1.9092666e-01   2.4196331e-01
   4.1646930e-01  -2.0162316e+00
  -3.9347479e-01  -7.5236465e-01
  -5.1434172e-02  -1.0609126e+00
  -4.0486856e-01  -3.7834007e-01
   5.6350655e-01  -6.2136379e-01
   2.6031017e-01  -6.8076840e-02
   6.4040463e-01  -5.6622907e-01
   3.4956676e-01  -2.6278498e-01
  -1.2300634e-01  -2.0728949e-01
   1.3033997e-02  -8.3753335e-01
  -1.8771774e-01  -1.2714106e+00
  -5.5405691e-01  -1.2898857e+00
  -6.4547350e-01  -1.8277939e+00
  -5.1794639e-01  -1.6595890e+00
   2.7073977e-01  -1.3293267e+00
   5.4810165e-01  -6.5647980e-01
   4.3361203e-01  -1.5221768e+00
  -4.7783495e-01  -2.0256043e+00
  -5.7137865e-01  -2.2427347e+00
   2.7689760e-02  -1.1701477e+00
   8.2022669e-01  -7.9705352e-01
   5.6378897e-01  -3.4921053e-01
  -4.3952648e-01   6.4650627e-02
  -1.2590925e+00  -2.2326406e-01
   5.8825412e-01  -9.3654845e-01
  -4.4716221e-02  -1.4641534e-01
  -1.5413933e-01  -1.7493950e-01
   5.3268455e-01  -4.3940336e-01
   6.9513258e-01  -1.3078851e+00
  -6.0712920e-01  -1.4663256e+00
  -4.0444716e-01  -1.7634598e+00
   1.3175048e+00  -1.6716142e+00
  -2.1883446e-01  -8.5005625e-01
  -3.7841260e-01  -1.2399741e+00
  -2.3039838e-01  -1.4139236e+00
   5.9865033e-01   5.2738236e-01
  -2.0776775e-01  -6.3203701e-01
  -3.5155130e-01  -5.5249190e-01
   1.8110328e-01  -3.0929781e-01
  -1.4741212e+00  -6.9174224e-01
  -1.0952128e-01   5.7715136e-01
  -1.2407536e+00  -3.9940295e-01
  -7.4353075e-01  -8.3117646e-02
   4.2042734e-02   3.4943582e-01
  -4.3116254e-01  -1.5095831e+00
   5.2682330e-01   1.5136180e-01
  -7.3914159e-01  -8.1686574e-02
  -9.1114962e-01  -4.7197707e-01
   6.4695689e-01  -2.7747865e-01
   6.1130866e-01  -3.2191782e-01
   3.7178617e-01  -1.1056316e+00
   1.3678181e+00  -9.9156142e-01
  -1.2224779e-01  -1.2448660e+00
   5.8705064e-01  -1.3804193e+00
   4.1362589e-01  -1.1694826e+00
   1.8457991e-01  -1.4995664e+00
   8.3853279e-01  -9.3261406e-01
  -1.5271004e+00  -1.3164555e+00
  -1.0662853e+00  -1.2802299e+00
  -6.9711764e-01  -1.4748668e+00
  -7.2999694e-01  -6.1630242e-01
  -3.9008427e-01  -1.0532399e+00
   2.8723441e-01  -3.7737204e-01
  -5.1516606e-01  -1.3195151e+00
   9.3514378e-01  -8.1643345e-01
   3.9124311e-01  -1.1216672e+00
   6.0631087e-01  -1.9585705e+00
   2.1938462e-01  -1.7585460e+00
   9.9975477e-02  -1.7931183e+00
  -1.3985303e-01  -2.3331048e+00
  -1.1965415e-01  -1.9326464e+00
   7.5090056e-01  -2.3348638e-01
   4.1368445e-01   1.2731731e-01
   9.2318191e-01  -1.0187717e-01
   5.3150805e-01  -7.0012009e-01
  -1.1742844e-01  -4.6209098e-01
   1.4411897e-01  -9.5532904e-01
  -1.5520034e-01  -2.1916092e-01
  -5.3913735e-01  -4.5946967e-01
   2.5106550e-01  -3.0233460e-01
  -4.1097214e-01  -2.0226295e-01
  -3.0885835e-01   3.5730963e-01
  -5.0762774e-01   6.1970616e-02
  -1.2924820e+00   7.5428948e-01
  -2.2331297e-01  -6.0398181e-01
   7.8258200e-02  -7.0401495e-01
   3.6693516e-01  -8.7272810e-01
   7.9288976e-01  -2.7845039e-01
   1.0923502e-01  -8.2972431e-01
   3.1915758e-01  -1.3767763e+00
   6.1452642e-02  -7.8313385e-01
   1.5585829e-01  -1.1852377e+00
   3.9813310e-01  -7.9286394e-01
   9.6579910e-01  -1.2194118e+00
   1.1022804e+00  -9.4713176e-01
  -1.3522065e+00   1.1492161e+00
   1.8873262e-01  -1.1889941e+00
   1.1578454e+00  -4.5581490e-01
   9.9982875e-01  -6.1713803e-01
   8.9264498e-01  -2.2243916e-01
   5.1433318e-01   3.0492029e-02
   1.0472449e-02  -1.3293272e-01
  -8.2869690e-01  -7.8714436e-01
  -6.3695282e-01   5.5820548e-02
   7.4291999e-01  -9.6892432e-01
  -1.5587481e-01  -1.1402347e+00
  -4.2274948e-01  -1.1120407e+00
   2.3715024e-01  -9.2436923e-01
  -5.8869671e-01  -1.2489723e-01
  -4.1528174e-01  -6.3040696e-01
  -3.1785877e-01  -2.5585264e-04
  -1.8970259e-01  -3.7489108e-01
  -3.8288199e-01  -5.5152760e-01
  -6.1649914e-01  -6.6880407e-01
   1.3685861e-01  -1.4548930e+00
  -1.7028614e-01  -4.5299654e-01
  -6.9331343e-01  -2.5977605e-01
  -3.3867936e-02  -3.3835249e-01
   4.1592784e-01  -1.9693298e+00
  -4.8634161e-01  -1.4778637e+00
  -4.1529452e-02  -1.4079022e+00
  -2.5907017e-01  -1.8881774e+00
  -1.5855902e-01  -2.1307386e+00
  -2.6517898e-01  -2.1576247e+00
   1.0577080e-01  -1.9625286e+00
   3.1506130e-01  -3.3312193e-01
   3.9060157e-03  -1.6387469e+00
   3.1171929e-01  -2.1008430e+00
   2.6504474e-01  -1.5258752e+00
   5.0033276e-01  -7.0468355e-01
   5.3525378e-02  -1.0584849e+00
  -1.1643245e+00  -8.3848963e-01
  -1.0489287e+00  -1.0750056e+00
  -9.1762569e-01  -1.1287013e+00
  -7.1957400e-01  -1.2544409e+00
  -7.0619648e-01  -8.6139239e-01
   8.6443260e-01  -6.2209388e-01
   7.1816090e-01  -8.2301031e-01
   4.4853792e-01  -8.5548181e-01
   1.3525435e+00  -4.3798535e-01
   1.1729744e+00  -6.9526892e-01
  -5.5405583e-01  -1.0597350e+00
   2.4015468e-02  -1.2324427e+00
  -8.1965818e-02  -6.2734477e-01
   1.0365997e-01  -3.4793285e-01
  -4.6777029e-01   2.7305605e-01
  -8.8773719e-01  -1.7479761e-01
  -3.1013359e-01  -6.4938453e-01
  -2.6274980e-01  -1.2814819e+00
   8.2169058e-02  -1.7695492e+00
   3.5616572e-01  -1.8208553e+00
   5.1435745e-01  -1.8085951e+00
   3.4309639e-01  -1.6163756e+00
   1.0739118e+00  -2.9376425e-01
   7.4402141e-01   1.1654992e-01
  -7.5802554e-02  -1.3250178e-01
  -2.5505833e-01  -2.1749298e-01
  -8.5938385e-02   3.3806999e-01
  -2.6018551e-01  -3.1000582e-01
  -5.9101735e-01  -3.6986515e-01
  -8.4451052e-01  -4.8183098e-01
  -6.6318825e-01   1.6851867e-02
  -1.1034684e+00  -2.8230579e-01
  -8.8138947e-01   1.0278053e-02
  -6.9242866e-02  -7.0116338e-01
   4.3024650e-01  -5.1777436e-02
  -6.3385962e-02  -1.7708972e-01
  -9.1551345e-01   6.4185672e-01
   4.4916848e-01  -2.9625369e-01
   3.7168529e-01  -6.6002572e-01
   2.7573993e-01  -7.9692171e-01
   1.0020185e-01  -7.6842184e-01
   7.7388182e-01  -1.0611926e+00
  -1.6131260e-03  -6.7216949e-01
   7.0827887e-01  -7.8691250e-01
   5.0605254e-01  -1.2258140e+00
   6.9382482e-01  -1.3327402e+00
   6.0862504e-01  -7.6050339e-01
   2.1562423e-01  -1.1975525e+00
  -3.9863625e-01   1.4166912e+00
  -1.2938580e+00   1.2968208e+00
  -1.0868028e+00   1.3935852e+00
  -1.3494518e+00   1.5393507e+00
  -1.0902630e+00   1.7426641e+00
  -1.2604700e-01   3.5087704e-01
  -9.0328616e-02  -4.2087927e-01
   5.4463915e-01  -2.1428062e+00
   3.1185358e-01  -2.4932324e+00
   1.2211007e+00  -4.0453011e+00
   1.0495688e+00  -3.4125663e+00
   6.7067013e-01  -4.2030765e+00
   1.1513069e+00  -4.1468284e+00
   1.4010950e+00  -1.6384792e+00
  -4.3396394e-01  -2.5974680e+00
  -4.8088288e-01  -3.3510111e+00
  -1.8112523e-01  -6.8991378e-02
  -1.7296122e-01   3.1282971e-01
   2.8883951e-01   5.3499760e-01
  -2.8796312e-01   5.8283565e-01
   2.5531692e-01  -5.3253372e-01
   8.1570317e-03  -5.6179358e-01
  -2.2034894e-01  -1.1361327e+00
  -9.4589607e-02  -1.1408552e+00
  -7.7501332e-02  -9.3096876e-01
  -2.9892632e-02  -1.4276708e+00
  -1.0009618e-01  -1.1809125e+00
  -2.1571890e-02  -1.5971078e+00
   4.6407397e-01  -1.5318250e+00
  -1.3913931e-01  -2.1266829e+00
   1.7778291e-01  -1.9582936e+00
   2.1952728e-01  -2.1053031e+00
  -4.2550044e-01  -1.9601104e+00
   3.3699227e-01  -2.1407042e+00
   1.5968228e-01  -5.9769567e-02
   6.7807895e-01  -2.2257061e-01
   3.9632619e-01   9.7818597e-02
   5.4001288e-01   1.5638415e-01
   2.8279326e-01   7.0026186e-01
  -2.4257659e-01  -3.5506762e-01
  -1.6924541e-01  -9.6367988e-01
   1.1462620e-01  -1.1366069e+00
  -6.6153893e-01  -7.9702063e-01
   2.2437798e-01  -1.2172136e+00
  -4.2783415e-01  -1.4018462e+00
  -4.0054410e-01  -1.4801831e+00
  -4.9415855e-01  -1.4000674e+00
   4.6248172e-01   7.3232077e-02
   8.7788909e-01  -1.4245609e+00
   1.6474546e+00  -1.6987664e+00
   4.1540919e-01  -6.5579264e-01
   3.5821092e-01  -8.1873137e-02
  -1.7992179e-01  -3.2403823e-01
   6.5117480e-01   4.9334796e-01
   6.5075853e-02  -2.8433493e-01
  -9.1812392e-02  -9.4498576e-01
  -2.4067361e-02  -1.0194262e+00
  -1.7094897e-01  -1.8153681e+00
  -4.7210815e-03  -1.6638753e+00
   1.1938256e-01  -1.7078089e+00
  -2.4602364e-01  -2.1557487e+00
  -4.3471733e-01  -6.6544116e-01
  -1.0498584e+00  -1.5488795e+00
  -4.7523427e-01  -2.3650395e+00
  -7.9850845e-01  -1.6395305e+00
  -7.2352459e-01  -8.5813494e-01
  -3.9774045e-01  -1.3078368e+00
   3.0642664e-01  -1.3080777e+00
   3.0108796e-01  -1.8304626e+00
   1.8105366e-02  -1.6431117e+00
  -4.6994232e-01  -5.5710985e-01
  -5.7928847e-01  -3.0640862e-03
   2.2149254e-01  -1.0957400e+00
   5.8012179e-02  -3.6524221e-01
   4.7569252e-01  -4.1072609e-01
  -2.3838479e-01  -2.2401669e-01
   9.3240017e-01  -1.1629568e+00
   5.0182022e-01  -1.2888342e+00
   4.0374471e-01  -1.4437612e+00
   2.8324637e-01  -1.4938616e+00
   1.6400208e+00  -1.9795478e-01
  -6.9650662e-01  -1.6101612e+00
  -1.0339521e+00  -1.8959744e+00
  -2.9364428e-02  -2.7217098e+00
  -1.9819710e-01  -2.7854886e+00
  -6.9324932e-01  -1.8154746e+00
  -1.2031643e+00  -2.6611406e+00
   1.8689729e+00   1.5619146e+00
  -1.0352304e-01  -4.3300043e-01
   1.0093615e+00   7.5541546e-01
   5.5668101e-01   5.6959266e-01
   4.3132428e-02  -3.6458582e-03
   5.0939642e-01   1.5868898e-01
  -1.3896396e+00  -5.0188120e-01
  -8.0072716e-02  -1.1337701e+00
   5.9496729e-01  -1.3181465e+00
   9.0172657e-01  -8.5303964e-01
   6.9289156e-01  -7.6141286e-01
   6.3555554e-01  -8.3432670e-01
   2.4110417e-01  -7.7082790e-01
  -1.5412562e+00  -2.0399011e+00
  -1.3476992e+00  -1.9547614e+00
  -1.1336978e+00  -2.1848438e+00
  -4.4750961e-01  -2.0806337e+00
   6.1571007e-02  -2.1402975e+00
  -1.0719622e+00  -1.4739558e+00
  -1.7395330e-01   4.0499130e-01
  -5.7571582e-01  -2.8676910e-01
  -4.1018604e-01   4.5898071e-01
  -2.9171152e-01   2.0937666e-02
   2.3583990e-02   5.4090275e-01
  -6.1440400e-01  -5.4418611e-01
   5.8788988e-02   1.3922486e-01
  -1.9124894e-01  -4.7099068e-01
   6.0201300e-02  -1.3898414e+00
  -1.0761953e-01  -1.1300141e+00
   5.3142658e-02  -1.1676897e+00
   1.7197796e-01  -5.8357458e-01
   3.1450693e-01  -4.5375625e-01
   3.2399971e-01  -2.9523231e-01
  -3.3617655e-01  -8.5685657e-01
   1.0019947e+00  -3.8930110e-02
  -5.0561759e-02  -9.5221588e-01
   4.1954188e-01  -3.0782782e-01
   3.2383931e-01  -4.1347101e-01
  -1.1993892e+00   6.1758623e-01
  -5.4377529e-01  -2.1799770e-01
  -3.9004590e-02  -5.2582731e-03
  -4.7269618e-01   1.8875397e-01
  -5.8134751e-01   3.1574972e-01
  -6.2591317e-01   9.8346140e-01
  -1.1449960e+00  -3.3005232e-01
  -3.6839522e-01  -1.7119383e-01
  -3.4345898e-01  -1.0204934e+00
   5.8680964e-01  -9.4072935e-01
   5.0084483e-01  -8.8357803e-01
   4.4203862e-01  -7.0324156e-01
   3.8185949e-01  -7.8010361e-01
  -3.4479527e-01  -1.1114662e+00
  -4.5673569e-03  -1.3504498e+00
   6.7777527e-02  -1.3234653e+00
   1.1284120e+00  -8.6628842e-01
   1.2475791e+00  -7.1407079e-01
   1.3130175e+00  -3.3043982e-01
  -8.1545886e-01   8.8819239e-01
  -1.4010153e+00   1.1728239e-01
  -2.3166493e-01   8.9932238e-01
  -7.2326250e-01   6.2360374e-01
  -5.6292088e-01   9.3548182e-01
  -7.5509977e-01  -1.8557610e-01
   5.7792529e-01  -1.3155453e+00
  -7.4565760e-01  -5.8578667e-01
   1.0026852e+00  -3.4135147e-01
  -1.3138629e-02   9.8295066e-03
  -5.8628044e-02  -1.1375196e+00
   6.6253564e-01  -1.4674070e+00
   6.4643254e-01  -1.4032774e+00
   1.8842685e-01  -7.9038174e-01
  -4.9672286e-01  -2.5653318e-01
   2.9244923e-01  -6.4503999e-01
  -1.2962386e-01  -1.1182976e+00
   1.3878096e+00  -1.1447351e+00
   6.8073385e-01  -1.1342657e+00
   4.9419505e-01  -9.7597327e-01
   4.9893453e-01   1.0193406e+00
   6.2881207e-01  -1.5101633e-01
   4.3007142e-01   4.4854924e-01
   5.8259302e-02   9.6085241e-01
  -8.1102086e-02   8.2449038e-01
  -1.8454478e-01   4.8135669e-01
   1.4285693e-01  -1.8491813e-02
  -2.5054490e-01  -2.3347069e-01
  -3.0720359e-01  -4.9459089e-01
  -9.2020485e-02  -5.1227359e-01
  -1.6409434e-01  -2.0253176e+00
  -1.3541093e-01  -1.0474054e+00
  -1.1749925e-01  -1.4254747e+00
  -4.7157750e-01  -6.9977879e-01
   4.5859146e-02  -1.5910562e+00
   3.6675543e-01  -1.1486023e+00
   8.6117660e-02  -1.6153388e+00
  -3.1899292e-01  -1.7310711e+00
  -4.5124965e-01  -1.7583891e+00
   3.1657395e-01  -1.5852778e+00
   8.7708821e-01  -2.5397093e+00
   2.1942292e+00  -2.9489826e+00
   1.4450658e+00  -2.8484653e+00
  -9.8149921e-01   3.5146059e-01
  -8.9315381e-01   2.5475841e-01
  -8.0660357e-01  -2.3617027e-01
  -9.9554728e-01   5.9957319e-01
  -9.4851129e-01   3.6518621e-03
  -1.2224922e-01  -8.3393119e-01
  -5.3799681e-01  -6.2983378e-01
   4.7909484e-01  -1.0300589e+00
   3.1735375e-01  -1.6527632e+00
   7.9757891e-01  -1.7051259e+00
   2.1489665e-01  -1.8076284e+00
   2.3026038e-01  -1.3655401e+00
  -2.4665328e-01  -2.4469554e-01
  -1.1865946e-01  -6.9206930e-01
   1.2750643e-01  -1.4296687e+00
  -3.6731504e-01  -3.7202376e-01
  -6.6488521e-01  -8.2518839e-01
   9.9835520e-01  -1.9155415e+00
  -5.2820720e-02   3.8974505e-02
   3.0137015e-01   9.8297854e-01
   4.4098211e-01  -5.3068001e-01
  -4.1770439e-01   3.9999931e-01
  -1.9946136e-01  -4.4398856e-02
  -5.2145754e-01  -9.8820172e-02
   1.2267327e-01  -9.3845983e-01
   2.4214091e-01  -1.1762948e+00
   9.6801325e-03  -6.2325539e-01
   2.8929681e-01  -8.1856545e-01
  -5.2146118e-01   8.5407445e-01
  -5.0746055e-01   6.4427110e-01
  -5.3908367e-02  -6.0834231e-01
  -1.3022446e-01  -2.4879431e+00
   9.1203513e-02  -1.3106101e+00
  -3.8843817e-01  -9.8066031e-01
   2.2921787e-01  -7.2926117e-01
   5.4252183e-01  -5.9840695e-01
   4.6852546e-01  -8.3250949e-01
  -4.5234314e-01   8.3034984e-02
  -5.3723925e-01  -1.9315765e-01
  -1.6580117e-01  -1.2012073e+00
   2.2760340e-01  -1.0331183e+00
  -8.2065905e-01  -5.6000803e-01
  -5.9587942e-01  -4.1141749e-01
  -1.5225234e-01  -9.6204395e-01
   2.9890254e-01  -1.2600759e+00
   3.2673012e-02  -1.8423628e+00
   5.4008178e-01  -1.3958521e+00
   4.6305105e-01  -1.0185834e+00
   2.7900475e-01  -9.1758315e-01
  -6.0172668e-02  -3.2967922e-01
  -9.2275357e-01   1.5926041e+00
  -5.6559809e-01   2.2626685e-01
  -3.2753422e-01  -6.4032581e-02
   2.1461208e-01  -5.9935122e-01
   2.7374861e-01  -2.6738656e-01
   4.6928561e-02   8.4350062e-01
   5.7472415e-01  -6.7870705e-01
  -5.7326851e-01  -8.1505179e-01
   5.9467235e-01  -4.2158852e-01
  -9.8086244e-01   4.5255073e-01
   1.9947991e-01  -1.0769968e+00
  -1.7247578e-01  -1.5167023e+00
  -2.3103566e-01  -1.2724370e+00
   2.2044911e-01  -2.1528580e+00
   7.6965972e-02  -1.0506090e+00
   6.0864509e-01  -1.2665142e+00
   3.8963790e-02  -1.5482950e+00
   3.1355215e-01  -1.9375464e+00
   2.4196738e-01  -2.2667235e+00
   3.6881912e-01  -1.9275492e+00
  -9.7176467e-01   9.8460047e-01
  -1.0816092e+00   1.0309290e-01
   2.9987403e-01   4.1666849e-01
   1.2194972e-01   2.5215987e-01
  -6.1317291e-01  -2.6719513e-01
   5.4002261e-01  -6.9524189e-01
  -2.3624019e-01  -3.9366693e-01
  -6.4142231e-01  -2.9556014e-03
   4.4183317e-02   2.2391037e-02
   3.1316594e-01  -8.2416719e-02
   4.7336273e-01  -2.6765580e-01
   1.5273359e-01  -5.7440166e-01
   3.3195213e-02  -2.6642270e-01
  -5.6944629e-01  -1.1747571e+00
   4.8490178e-01   6.4349927e-02
   7.1186103e-01  -2.7528608e-01
   5.3161098e-01  -9.8396311e-01
   4.0679457e-01  -3.0466343e-01
  -4.7207770e-01  -5.1426658e-02
  -8.9874347e-01   7.8756571e-01
  -3.4020003e-01   4.1305628e-01
  -2.2601056e-01  -7.7676309e-01
  -1.3292391e-01  -1.5103613e+00
  -2.3252182e-01  -1.6738916e+00
   1.8357648e-01  -1.4793856e+00
  -4.5766187e-01   6.9482648e-01
   4.2424097e-01  -1.4543738e+00
   1.8139321e-01  -1.3001626e+00
   6.0601835e-02  -1.9281414e+00
   3.5892316e-01  -1.7258648e+00
   1.4170485e-01  -1.9543909e+00
   5.4018324e-02  -3.4924340e-01
   6.1257603e-02  -4.7655933e-01
  -2.5278922e-01  -1.3358053e+00
   3.9548974e-01  -1.2348725e+00
   5.3283202e-01  -8.4730173e-01
   6.1889041e-01  -7.7274162e-01
   9.0407707e-01   6.5648915e-01
   5.9452569e-01  -9.0605973e-01
   5.3367204e-01  -7.9263421e-01
   3.0834882e-01  -3.6608121e-01
  -2.9330542e-01  -2.3644676e-01
   1.2672972e-01  -4.8186126e-01
  -1.2295085e-02  -5.9179538e-01
   2.8662054e-02  -1.1351894e+00
  -6.4490445e-03  -1.0405507e+00
  -1.8943298e-02   2.9491125e-02
  -5.6057201e-01  -1.6243141e+00
  -1.9150811e-01  -1.8322042e+00
   2.4002657e-01  -1.7960109e+00
  -9.7515828e-02  -1.7003203e+00
  -2.4893123e-01  -1.2009804e+00
  -4.0913995e-02  -2.7182130e-01
  -3.0589017e-01  -5.2577244e-01
  -4.2402779e-01  -1.0907864e+00
  -5.3568998e-01  -1.7068339e+00
   1.0024748e+00  -2.4063768e+00
   6.1601065e-02  -1.6286620e+00
  -1.8200871e-01  -9.9078747e-01
  -3.7292189e-01   5.4559367e-01
  -2.4854953e-02   7.5953746e-01
   1.3659253e-02  -5.8943127e-01
   1.0260210e-01  -7.4200953e-01
   3.2494510e-02  -1.0261472e+00
  -1.1636306e-01  -1.2212970e+00
  -3.7464891e-01  -1.1298316e+00
  -1.4203419e-01  -5.5771648e-01
  -1.0437775e+00   4.7808394e-01
  -1.5827757e+00   6.8054850e-01
  -5.9783444e-01   7.3477459e-01
  -1.1997586e-01   3.3920201e-01
   4.7645839e-02   3.3461058e-01
  -8.3418683e-01   2.9817644e-01
   7.3463978e-01  -2.4098715e-01
  -2.6698829e+00   8.4566414e-01
   7.5921321e-01  -1.1963757e+00
  -2.6991674e-01  -3.6130276e-01
   1.4116524e-01  -3.6107568e-01
   2.8416684e-01  -8.8044239e-01
   4.9651082e-01  -7.7082676e-01
   4.8775752e-01  -3.0731287e-01
   1.4008558e+00  -1.3035875e+00
  -9.7629467e-03  -1.2009334e-01
   1.0671020e+00  -8.6698444e-01
   3.7780396e-02  -1.0644372e-01
   6.9492185e-01  -9.8001942e-01
   9.7635367e-01  -9.6074625e-01
   1.7051427e+00  -8.7155729e-01
   2.3346750e+00  -8.3125782e-01
   1.7132823e+00  -6.8933766e-01
  -1.4740489e+00   8.0045021e-01
  -9.2777296e-01   2.9133185e-01
   4.6355805e-01  -3.2243459e-01
  -1.2309044e-01  -1.4504319e+00
  -1.0375899e+00  -6.8828947e-01
  -1.5012818e+00  -1.1901462e+00
  -7.3215596e-01  -1.4485064e+00
  -2.9804568e-01  -1.6823074e+00
  -6.1968059e-01  -9.9378585e-01
   2.0339032e-01  -5.4290449e-01
   2.9361784e-01  -1.2601551e+00
  -5.0903653e-01  -3.5015616e-01
  -1.7810298e+00  -5.0787297e-01
  -6.5020507e-01  -4.3577830e-01
   2.0247385e-01  -7.7589648e-01
   1.8797302e-01  -5.8557519e-01
  -1.3917485e-01  -2.8231726e-01
   2.5814068e-01  -6.1901489e-01
  -1.5084792e-01  -6.7004790e-01
   5.6847090e-01  -4.9778454e-01
   4.1304684e-01   3.0121696e-01
   2.3711985e-01  -9.7174960e-02
   9.4105693e-02  -7.4677156e-01
   9.8393552e-01  -8.9485036e-01
   4.1972357e-01  -1.3271705e+00
   2.9265599e-02  -1.3548178e+00
   5.2105093e-03  -1.6376388e+00
  -1.6917187e-01  -1.3307010e+00
   1.4477600e-01   1.1435691e-01
  -5.4670602e-02  -5.8017323e-01
   4.9895576e-01  -1.0718835e+00
   6.0604354e-01  -4.9410967e-01
   5.9275218e-01  -1.1366558e-01
   1.3995286e+00  -5.4209277e-01
  -6.4523550e-02   2.3969662e-01
  -3.3802300e-02   1.2128304e-01
  -1.1838333e+00  -3.2761923e-01
  -6.5640712e-01  -4.0397383e-01
  -1.6982216e-01  -4.3113425e-01
  -6.3000718e-01  -8.9513998e-01
  -3.5999691e-01  -6.5734074e-01
  -3.5031949e-01  -1.9737822e-01
   5.3521412e-01   7.8698576e-02
   3.4007191e-01   6.2678599e-01
   5.0437913e-01   4.5414794e-01
  -1.1183386e+00   1.3214044e-01
   2.7478355e-01  -4.3072644e-01
   1.0891514e+00  -2.3831033e-01
   3.4653919e-01  -3.0472223e-01
  -5.9461337e-01  -1.1009897e+00
  -6.2680655e-01  -1.0461938e+00
   3.1501376e-01   3.5309030e-02
   9.9631279e-01   5.0276215e-01
  -3.6657841e-01  -7.4506229e-01
   3.8201115e-02  -7.2824699e-01
   2.9019164e-01  -3.7415551e-01
   8.6745152e-02  -5.3297080e-01
   8.9319005e-02  -6.7466306e-01
  -1.4460717e-01  -7.8158247e-01
   1.2219735e-01  -6.5838782e-01
  -1.1988569e+00  -8.5140242e-01
  -7.1699253e-01  -5.7608769e-01
   8.2063715e-01  -9.0800423e-01
   1.1292100e+00  -1.5299199e+00
   6.7980492e-01  -3.7108416e-01
   2.4125390e-01   2.9049536e-01
   3.3196340e-01   3.1986607e-01
  -1.2051654e-01   7.7775616e-03
   2.1364222e-02  -8.4967434e-02
   5.2615047e-01  -4.6779812e-01
  -3.8716984e-01  -6.5499755e-01
  -4.3517210e-01  -6.7077277e-02
   1.8783851e-01  -5.6963626e-01
   1.3726046e-01  -1.1616370e+00
   2.1824302e-02  -1.3250146e+00
  -6.6544385e-01  -1.7205187e+00
  -7.0334036e-01  -1.2947778e+00
   1.4621006e-01   2.3966709e-01
  -3.6512347e-01  -2.3621763e-01
  -4.5114993e-01  -5.8756064e-01
  -5.0462835e-01  -5.6183014e-01
  -6.1097298e-01  -9.9294663e-01
   3.5848782e-01   1.4028240e+00
   6.8570056e-01   6.7202900e-03
  -1.2118096e-02   4.1609114e-01
   8.2309997e-02   6.6046053e-01
   4.1144127e-01   6.8636325e-01
  -4.8588462e-01   6.7722432e-01
   3.5954194e-01  -1.1408091e+00
   1.9374667e-01  -6.9815393e-01
  -3.0762188e-01  -2.0542271e+00
  -1.5697841e-01  -2.7143139e-01
   5.0621552e-01  -2.4977327e-01
   1.7094778e-01  -4.9306929e-02
   4.0103100e-02  -8.9927255e-02
   2.1601627e-01  -3.6249899e-01
  -2.8551480e-02  -2.0176458e+00
  -4.4421464e-01  -2.1073191e+00
  -3.7279230e-01  -1.0674335e+00
  -6.9570839e-01  -1.3527717e+00
  -5.2064111e-01  -1.3234001e+00
   8.3705714e-02  -8.6451659e-01
   3.2968141e-01  -1.8951031e+00
  -6.0638078e-02  -1.6809129e+00
  -4.4568154e-01  -1.4095001e-02
  -4.4905854e-01  -1.8574605e-01
   2.9352301e-01   1.5269849e-01
  -7.2495117e-01   6.3660493e-02
   3.9321870e-01  -6.5172631e-01
   2.9081782e-01  -7.1904502e-01
  -4.3075584e-01  -2.7284169e-01
  -1.2932829e-01  -2.0254561e-01
  -4.8289109e-01  -5.6720422e-02
   1.1229737e-01  -1.0929310e-01
   5.0843788e-01   5.0527475e-01
   5.3069769e-01  -1.0943719e-01
   7.7736278e-01   5.1243553e-03
  -5.9643783e-01   1.4047022e+00
  -1.1043613e-01  -9.8788200e-01
   1.1129546e-02  -7.6426775e-01
  -6.1444168e-01  -1.3239228e-01
  -3.6254657e-01  -9.4988919e-01
  -3.4515915e-01  -6.7660553e-01
  -4.9920406e-02  -1.1080608e-01
  -4.1689268e-01  -7.1891078e-01
  -9.1304126e-02  -2.6143317e-01
   8.9956427e-02   6.0703717e-01
   2.0574394e-01  -5.2218755e-01
  -3.1207368e-01  -1.1986901e+00
  -4.6568815e-02  -1.4450096e+00
  -7.4799806e-02  -1.3214258e+00
  -8.2571117e-01  -8.7811222e-01
   2.0000137e-01  -5.7800296e-01
   3.2408847e-01  -2.3947583e-02
   6.9811775e-02  -4.9912132e-01
   5.0877321e-01  -1.2632384e-01
   9.3827261e-01  -6.3104707e-01
   9.0207687e-01  -7.1646676e-01
   4.7958021e-01  -6.4843224e-01
   3.6147263e-01  -1.7322998e+00
   7.7132036e-01  -2.6951794e-01
  -4.3789187e-02  -1.2325490e-02
  -1.5354512e-01   9.0055561e-02
   2.6122891e-01  -4.1801320e-01
   1.8873033e-01  -8.1822330e-02
   3.0264382e-02  -1.2514734e+00
  -7.8561604e-01  -5.9785809e-01
  -4.6083719e-01  -3.8814088e-01
   5.9506315e-02  -3.4530352e-01
  -8.1446003e-01  -2.9744826e-01
   1.1746520e-01  -4.5527234e-01
  -3.8596686e-01  -1.8870342e-01
  -1.3260165e-01  -6.8761597e-01
   5.0724773e-01  -5.1336350e-01
  -6.3469564e-02   1.5984085e+00
  -1.0629177e+00   6.8388883e-01
  -5.0670034e-01   4.3382254e-01
  -7.5257335e-01  -4.1312260e-01
  -4.7240171e-01   2.1356055e-01
  -9.2820939e-01  -2.0192004e-02
  -5.7505789e-01   1.7508031e-02
  -2.5056121e-01  -1.5186205e+00
  -4.3461452e-01  -5.0430742e-01
   7.1172855e-01   1.0496223e-01
   6.5752342e-02   1.6996582e-01
  -1.7459269e-01  -4.7687349e-01
  -2.9579448e-01  -4.3696675e-01
  -1.7986005e-01  -2.9556867e-01
   8.2860486e-01  -7.7420717e-01
   1.4020842e+00  -5.9196535e-01
   5.8908008e-01  -1.3338043e+00
   1.3349830e+00  -7.8161761e-01
   2.8715864e-01  -3.8596853e-01
   4.7736124e-01  -5.5465814e-01
  -3.2072768e-01   1.6335435e+00
  -1.8574399e-01  -1.8595872e+00
   5.0351907e-01  -3.5573390e-01
   8.2922241e-02   6.9066997e-01
   1.4092050e-01   2.4569836e-01
   4.0140328e-02   1.3452103e+00
   2.2928838e-01  -8.2829479e-01
   3.9581031e-01   1.3988049e-01
   3.0237571e-01  -1.0340569e+00
  -7.5011745e-02  -1.5431138e+00
  -4.6813548e-01  -2.2307902e+00
  -5.4632595e-01  -2.1580585e+00
  -7.2513855e-01  -2.5274823e+00
  -8.6436194e-02  -8.7392596e-01
   2.8950984e-01  -7.8607443e-01
   6.2306787e-01  -1.4214295e+00
   1.1884826e-01  -2.1958572e+00
  -6.6576895e-02  -2.0577872e+00
  -7.7480690e-02  -1.9569904e+00
  -1.7482536e-01  -2.4465640e+00
   5.9135393e-01  -3.0481617e-01
  -3.2037075e-01   5.4373207e-01
  -8.7257440e-01   4.5136172e-01
   1.0801456e+00  -3.4480537e-01
  -3.4080655e-01  -3.1988514e-01
   4.3983775e-01  -2.6998084e-01
  -6.2106089e-01  -2.4842455e-01
  -3.2102502e-01  -4.9809476e-01
  -5.9118198e-01  -1.3486191e-01
  -6.5418748e-01  -4.8508822e-01
   4.6067524e-01  -4.2498972e-01
   8.6308101e-01  -4.4652031e-01
   8.7119337e-01  -4.8158536e-01
  -3.7012419e-02  -1.9175267e-01
  -5.5021889e-03  -1.1751917e+00
  -2.8469079e-01  -9.8912730e-01
  -2.5787442e-01  -5.8357466e-01
   1.2271577e-01  -1.1628674e+00
   7.0924796e-01  -9.9268605e-01
   4.3780050e-01  -1.1255348e+00
  -8.2895648e-01   4.1652309e-01
  -1.3336337e+00   1.0996015e+00
   4.2970465e-01  -6.3283835e-01
   5.3850499e-01  -2.1526373e+00
   1.1735422e-01  -1.1561438e+00
   2.0241187e-02  -1.7258565e+00
  -3.8054467e-01  -6.0485195e-01
  -2.7004401e-01  -3.5247897e-01
  -4.4541359e-01  -2.0139492e-01
   1.0522438e+00  -1.1384890e+00
  -5.9702711e-01  -1.6835119e+00
   3.1278288e-01  -1.3164320e+00
  -3.2571315e-01  -1.5933003e+00
   7.0900983e-01  -1.7023653e+00
  -8.2248089e-01  -1.6674915e+00
   5.5420778e-01  -2.4764135e+00
  -1.1243668e+00  -1.3264845e+00
  -9.7427740e-01  -2.4162706e+00
   1.2915296e-01  -1.5725449e+00
   9.2787963e-02  -2.1123800e+00
   4.0865041e-01  -1.9450890e+00
  -2.9511295e-01  -2.9422479e-01
   1.1689463e-01  -1.7224023e-01
   2.9498970e-01  -1.1889903e+00
  -5.4944296e-02  -3.8865936e-01
   1.7995433e-02  -6.5487702e-01
   3.5419468e-01  -1.4604456e+00
  -8.1360592e-02  -1.5000259e+00
  -5.0205761e-01  -1.5606940e+00
  -2.8054918e-01   6.6004800e-01
  -8.9782060e-02  -7.9371147e-01
   3.4279804e-01   3.6331894e-01
   6.1277782e-01  -3.1398611e-01
   5.4236011e-01   3.3398682e-01
   4.8984912e-01  -2.2708309e-01
  -3.7326531e-01  -8.2480000e-01
  -7.7496680e-01  -1.6734544e+00
  -1.4622893e-01  -1.6776753e+00
   8.0445584e-02  -1.4773948e+00
  -7.1292451e-02   9.5861257e-02
   3.3583697e-01  -3.8733078e-01
  -2.1357775e-02  -1.0341479e+00
  -4.1368534e-01  -7.9863851e-01
   3.1100532e-01  -8.7295942e-01
   1.6569576e-01  -5.7057278e-01
   1.5486886e-01  -7.5507974e-01
   1.6764729e-01  -2.8843741e-01
   5.8529682e-01   2.8535856e-01
   2.9317397e-01   1.0123496e-01
   7.1641757e-01   1.1534025e+00
   3.8758913e-01   4.9829438e-01
  -2.4425360e-01   2.4848282e-01
  -4.7019303e-01   3.6562657e-01
   1.5080157e-01   1.4597143e+00
  -3.3819554e-01  -2.2426845e+00
  -2.6964241e-01  -1.4846413e+00
  -4.6351130e-01  -1.9011190e+00
  -3.1385381e-01  -1.4905512e+00
   7.9287074e-02  -6.1177394e-01
  -4.5442814e-01  -2.3685770e+00
   4.0873275e-01  -2.0879230e+00
  -1.6548801e-01  -2.0891673e+00
  -9.8661725e-02  -2.4967685e+00
   1.9025470e-01  -2.4919247e+00
   5.9197083e-01  -2.3314253e+00
  -8.9195021e-01  -3.3631128e-01
  -5.5009869e-02  -2.7904070e-01
  -4.8106282e-01  -5.9717754e-01
  -6.1237641e-01  -3.4611491e-01
  -1.0390549e-01   2.7532655e-01
  -2.3570682e-01  -1.1996187e+00
   2.6520936e-01  -8.9953968e-01
   7.6682021e-02  -5.3903738e-01
   3.8648738e-01  -5.3163866e-01
   5.6554728e-01  -3.5738760e-01
   1.0860856e+00   2.1479928e-01
  -2.4687923e-01  -1.5641136e+00
  -6.9079682e-01  -1.7066154e+00
   5.7540865e-01  -5.4878007e-01
   3.0056969e-03  -1.1586748e+00
   1.2360501e-01  -8.3542148e-01
   7.5657871e-02  -1.0058935e+00
   4.5723816e-01  -8.2137394e-02
   2.7483455e-01  -4.6631034e-01
  -7.4545694e-01   1.0020285e-01
   3.2268368e-01  -3.5785569e-01
   5.9667310e-01  -4.2427291e-01
   4.8443302e-01   7.7432817e-02
  -8.2280408e-02  -5.8582656e-01
  -1.1995105e-01   3.6477869e-01
   2.4300991e-01  -3.7007626e-01
   1.9064416e-01  -1.1759908e-01
  -2.7075932e-01  -4.8168372e-02
  -1.1910700e+00  -1.8631617e-01
   6.3447363e-01  -1.0080339e+00
   1.4251902e+00  -1.3347557e+00
   1.2540730e+00  -9.0711959e-01
   4.6840073e-01  -7.2032379e-01
  -1.1538569e-01  -6.7502926e-01
   1.8367828e-01  -1.2284769e-01
   9.2581496e-01  -6.0312657e-01
   5.2369925e-01  -3.9739045e-01
   1.5865309e-01  -2.7231395e-01
   2.3324170e-01  -7.5602977e-01
  -3.2128398e-01  -7.1662412e-01
  -3.5672842e-01  -9.4482245e-01
  -1.1884205e-01  -9.1726964e-01
  -6.0225697e-01  -7.4936959e-01
  -7.8696844e-01  -5.1539766e-01
  -1.1820778e+00  -1.3084326e+00
  -1.0147834e+00  -9.8919071e-01
  -1.0429463e+00  -1.3386450e+00
  -2.6595177e-01  -1.4826652e+00
  -2.6824209e-01   4.0410356e-01
   2.5724814e-01   9.2810045e-01
   3.6521204e-01  -6.6408401e-01
  -1.7296784e-01  -5.3495757e-01
   5.5873772e-01  -1.2759402e+00
  -2.7741073e-01  -5.2871481e-01
  -2.7580979e-01  -8.4536985e-01
   4.6999987e-01  -4.7876162e-01
   3.9163019e-01  -1.2278541e+00
  -1.3550506e-01  -3.8535060e-01
  -1.0596316e+00  -1.1471091e+00
  -1.2698988e-01  -1.0391285e+00
   8.1023981e-02  -1.6389876e+00
   3.8309713e-01  -1.8652913e+00
  -4.4692987e-01  -1.3894418e+00
   2.5653777e-01  -1.5287588e+00
  -4.0636243e-01  -1.9219267e+00
  -9.1725162e-01  -3.0862184e-01
  -2.5744957e-01   3.3744268e-01
  -4.3816385e-01   2.0469800e+00
  -3.8507769e-01   2.4507015e+00
   1.2639323e-01   1.0445667e-01
  -5.0014146e-01   4.2000628e-01
   8.9526027e-01  -2.1535271e+00
   2.7457097e-01  -2.1235717e+00
   8.3642217e-01  -2.0540770e+00
   5.0193099e-01  -2.5402275e+00
  -8.6552499e-02   1.6465306e-01
   2.3767897e-01  -2.8122056e+00
   5.0420638e-01  -2.1007990e-01
   6.9654746e-01  -2.8635004e+00
  -8.7357462e-01  -2.2904945e-01
   6.0382558e-01  -2.7239982e+00
  -6.7336513e-01   4.1128556e-01
  -2.1065539e-01  -2.6051547e+00
   7.1758243e-02  -2.9455138e+00
   6.1440943e-01  -9.9309381e-01
   9.7330037e-01  -1.1836968e+00
   1.1573814e+00  -6.5406358e-01
  -9.4085459e-01  -1.2405920e-01
  -1.0642568e+00  -9.3945044e-02
  -3.0420768e-01  -4.6017285e-01
  -2.0758935e-01  -1.5854030e-01
  -8.1482897e-01  -4.9706919e-01
   5.8664621e-01  -1.1014672e-01
  -3.0538378e-01  -5.0294416e-01
  -1.1890156e-01  -3.8950996e-01
  -4.7747774e-01   1.5627805e-01
  -1.8588771e-01   3.5341809e-03
   5.3657445e-03  -8.4977793e-02
   1.4595581e-01  -3.3046410e-01
   2.3302284e-01  -2.8206033e-01
   4.0343831e-01  -6.4759299e-01
   3.7582139e-01  -9.3097722e-01
   1.9864973e-02  -6.1517820e-01
  -9.5818269e-02  -1.4667827e+00
  -7.0215233e-01  -1.0385202e+00
   8.1522473e-02  -4.1921005e-01
   4.8602331e-01   6.5359041e-01
   9.2202140e-02  -1.7873950e-02
   4.9251266e-01   2.2317483e-01
  -1.2383930e+00  -7.4827740e-01
   1.2718717e-01  -1.1090141e+00
   8.7085773e-01  -1.2336223e+00
   1.0654245e+00  -7.0502004e-01
   8.3840785e-01  -6.3345375e-01
   7.9408689e-01  -7.1634220e-01
   3.9304007e-01  -7.1219701e-01
  -1.1519007e+00  -2.2804369e+00
  -9.8235203e-01  -2.1481547e+00
  -7.0511863e-01  -2.3246299e+00
  -9.6108329e-02  -2.0996918e+00
   4.3163807e-01  -2.0954490e+00
  -7.9687786e-01  -1.6053022e+00
  -6.9723071e-01  -1.4490357e+00
  -5.1675123e-01  -9.0803145e-01
  -3.4013689e-01  -7.8690120e-01
  -5.9731018e-02  -3.4031857e-01
   3.7051162e-02  -7.4157047e-01
  -2.9628574e-01   1.9303165e-01
  -5.9231051e-02  -7.8294817e-01
  -2.4550167e-01  -6.5449680e-01
   1.0370949e+00  -2.5262216e-01
   6.5790098e-02  -1.8577818e+00
   2.9749628e-03  -1.7465148e+00
  -1.2906583e-01  -1.6996435e+00
   2.0745783e-03  -1.6797288e+00
   4.9131740e-01  -5.0046869e-01
   2.1946336e-01  -7.9915938e-01
   2.6108261e-01  -1.1012629e+00
   4.5800324e-02  -2.1767206e+00
   1.2356515e-01  -2.6115077e+00
   5.7719636e-02  -1.0183413e+00
  -2.6806523e-01   1.6745801e+00
  -1.9079661e-01  -1.9351813e+00
   5.5027401e-01  -3.4872580e-01
   9.2533826e-02   6.8714423e-01
   1.5520326e-01   2.0853172e-01
   7.9026301e-02   1.3680188e+00
   1.6526121e-01  -8.2079989e-01
   4.3875823e-01   1.5732544e-01
   2.7853935e-01  -1.0422483e+00
  -1.1771908e-01  -1.5653946e+00
  -4.9522900e-01  -2.2402007e+00
  -5.7626814e-01  -2.1414253e+00
  -7.5996191e-01  -2.5062928e+00
  -1.0496020e-01  -8.7354858e-01
   6.7308677e-01  -1.9627943e-01
   5.7864848e-01  -1.4436644e+00
   5.2111887e-02  -2.1567525e+00
  -1.8219396e-01  -2.0461117e+00
  -8.8946232e-02  -2.1843187e+00
  -2.7930297e-01  -2.4790580e+00
  -2.0485486e-01  -5.3090527e-01
   1.6420004e-01  -3.4877631e-01
   2.5772861e-01   3.8048684e-01
  -2.6451668e-01   3.8409207e-02
   4.4149495e-02   7.0197826e-01
   6.1537293e-01   7.0629890e-01
  -5.3762186e-01  -1.2891916e+00
   3.3203745e-01  -8.5057341e-01
   5.8882460e-02  -7.5711070e-01
   4.0743232e-01   3.7087020e-01
  -2.0587945e-01  -1.4391909e+00
  -2.1264202e-01  -1.6330889e+00
  -3.8148387e-01  -2.0171679e+00
  -3.4652467e-01  -1.0314041e+00
  -9.8824728e-02  -2.5048781e+00
   9.4554101e-01   1.6063436e+00
  -3.1123646e-01  -2.0881205e+00
  -2.6175970e-01  -1.7900019e+00
  -5.6655589e-01   7.5560000e-01
  -3.1892372e-01   3.3049326e-01
  -8.0633686e-01   4.6277528e-01
  -3.2958885e-01   5.8211263e-01
   1.0080592e-02   9.5933769e-01
  -4.7389040e-01  -5.7989063e-02
   6.1709813e-01  -8.1456499e-01
  -3.6484038e-02  -2.8869677e-01
  -3.2018664e-01  -1.0972475e-01
  -5.3987034e-01  -1.1738950e+00
   3.8325336e-01  -1.3566705e+00
   2.4787641e-01  -6.0492826e-01
  -1.9252814e-01  -1.2021059e+00
   3.1405119e-01  -7.4427378e-01
  -1.9595752e-02  -1.5843087e+00
   2.9662082e-01  -1.9276024e+00
   5.7594463e-01  -1.6019273e+00
   6.0474770e-01  -1.7900099e+00
   5.5428781e-01  -1.5469281e+00
   1.0995869e+00  -1.3300549e+00
   4.4018048e-01  -1.4658721e+00
   1.0004219e-01  -9.3324207e-01
  -8.7159880e-01   3.5689374e-02
  -4.3397599e-01  -7.2695982e-01
   4.0997051e-01  -1.0605241e+00
   5.9496711e-01  -1.7274485e+00
  -1.0375873e-01  -1.3116848e+00
  -9.9289708e-01  -7.0976486e-01
  -2.4251658e-01  -1.3388775e+00
  -1.4788792e+00   3.1077665e-01
  -5.1703183e-01   4.8995325e-01
   3.4852521e-01  -3.6607351e-01
   8.3272487e-01  -3.9499908e-01
  -2.8392360e-02  -9.7215548e-01
  -2.3953971e-01  -1.6167673e+00
   6.3726338e-01  -8.6857985e-01
  -7.2828470e-01  -6.0429445e-01
   1.4122033e-02  -7.3727243e-01
   4.3179548e-01  -1.0116462e+00
   3.6396059e-01  -9.3932894e-01
   4.7321611e-01  -3.1782773e-01
  -1.5937501e-01  -1.8567883e-01
   2.1866969e-01  -1.1518478e+00
   3.1612280e-01  -7.8970477e-01
  -3.1896170e-01  -5.0514146e-01
  -1.6593565e-01  -6.1897084e-01
   6.3811936e-01  -1.3396499e+00
   3.1535665e-01  -1.8620641e+00
   2.2234130e-01  -1.2554284e+00
  -4.6919492e-01  -5.4455489e-01
  -3.8820683e-01   1.9594111e-01
   9.0374324e-02  -1.6765544e+00
   5.9440870e-01  -1.2606638e-01
  -1.0031986e+00  -1.3333947e+00
  -3.5569701e-01  -6.0131326e-02
  -4.0671049e-01   2.6796243e-01
   2.7782464e-01  -2.3332798e-01
   3.3233974e-02   1.5921147e-01
   1.4785944e-01  -5.2753687e-01
  -9.8619057e-02  -6.5100469e-01
  -1.8774301e-01  -1.2679162e+00
  -2.2162631e-02  -1.3014481e+00
  -4.0168779e-02  -1.1058636e+00
  -2.0546895e-02  -1.5660000e+00
   3.6595165e-02  -1.3480568e+00
   2.3805353e-02  -1.7244086e+00
   5.4031022e-01  -1.6251440e+00
   5.7064893e-02  -2.3215812e+00
   4.1771534e-01  -2.2702109e+00
  -2.3965169e-01  -2.2066666e+00
  -1.6310947e-01  -2.1906216e+00
   1.3077452e-02   1.5154838e+00
  -3.7582597e-02   1.5847114e+00
  -2.0957988e-01   1.0506439e+00
  -8.2566546e-02   7.7665806e-01
  -3.7354954e-01   5.9178425e-01
  -6.6135176e-01  -8.3068072e-01
   1.7089525e-01  -7.7307886e-01
   2.7211316e-01  -1.0445158e+00
   1.1158376e-01  -1.1239904e+00
   2.3429543e-01  -1.2370804e+00
   1.1971698e-01  -1.4604405e+00
  -2.7212399e-01  -1.4923853e+00
   2.0803218e-01  -1.4931982e+00
   1.0735220e-01  -2.0969837e+00
  -6.4162330e-01  -1.8071400e+00
   4.7762509e-01  -2.0262087e+00
   5.6368610e-01  -2.0678751e+00
  -2.7889743e-01  -9.1334190e-01
  -1.2833839e-01  -2.0439506e-01
   1.6375687e-01  -3.4063195e-01
   2.6965220e-01  -6.5095285e-01
   1.0711111e-02  -8.4235503e-01
  -3.6884361e-02  -8.2543066e-01
   3.4338050e-02  -1.3280879e+00
   3.8255376e-01  -2.4762726e+00
   7.3736328e-01  -3.2016580e+00
   3.5416689e-01  -1.7612038e+00
  -2.2638882e-01  -3.1122015e-01
   2.8333966e-01  -7.7421000e-01
   3.1100128e-02  -9.6350472e-01
   6.4965072e-02  -1.1978616e+00
  -1.6155814e-01  -5.4548507e-01
   3.3901610e-02  -4.5467905e-01
   3.4658166e-02  -1.2734104e+00
   1.1168996e-01  -1.7860574e+00
   3.4769482e-01  -2.2227408e+00
  -3.0267170e-01  -1.5099192e+00
  -6.5293765e-01  -4.7564945e-01
  -5.3683412e-01  -7.6845564e-01
  -9.2913872e-02  -1.4926873e+00
  -2.8101618e-01  -1.2443560e+00
  -1.6145092e-01  -5.1931850e-01
   4.5358682e-01  -9.7660840e-01
   3.2046190e-02  -5.2216773e-01
   3.5539170e-01  -4.2551545e-01
  -4.5126521e-01   1.6704793e-01
  -3.9879867e-01   3.7702082e-01
   5.2711844e-01  -1.5328455e+00
  -2.6147694e-01  -3.0555575e-01
  -2.4045816e-01  -8.8124468e-01
  -2.5603551e-01  -7.7461481e-01
   4.2446392e-01  -1.0429291e+00
   3.1541094e-01  -1.4876271e+00
   3.0904607e-01  -1.0991317e+00
  -3.0092563e-01  -1.2458647e+00
  -3.8029565e-01  -5.4173378e-01
  -1.2780832e-01  -8.3104945e-01
   1.0305954e+00  -5.3104462e-01
   1.0083084e+00  -1.2126115e-01
  -1.0813385e-01  -1.5063418e-01
  -6.4467326e-01   2.6407850e-01
  -7.2424389e-01   4.1998916e-01
  -8.2585794e-01  -8.2960360e-01
   1.1501100e+00  -1.3828443e+00
   2.2531796e-01  -4.5469184e-01
  -5.9781636e-01   7.3893069e-03
   1.2847461e-02  -8.1697493e-01
  -5.2645392e-01  -2.9693911e-01
  -5.7598867e-01  -2.7122653e-01
  -7.7795391e-01  -8.4193413e-02
  -3.7607722e-01  -3.9464271e-01
   1.4035300e+00  -2.1787195e-02
   3.2648979e-01  -8.9979091e-01
  -1.1710147e+00   6.1052660e-01
  -1.0368357e+00   6.5023408e-01
   6.1676297e-01   7.4669278e-01
   5.2585689e-01   3.6976557e-01
  -7.6895938e-01  -7.7707423e-01
  -8.9094259e-01  -1.3502765e+00
  -8.7288321e-01  -1.1512764e+00
  -4.2776542e-01  -1.4793656e+00
   2.8597917e-01  -1.7046871e+00
  -8.9979123e-01  -7.7532914e-01
  -5.5271771e-02  -1.4864728e+00
   4.0114190e-01  -2.1289739e+00
   1.2712420e+00  -2.2018025e+00
   9.8511683e-01  -1.8919137e+00
   2.0373643e+00  -1.4850505e+00
  -1.5449110e+00  -3.1230975e-01
  -8.9512161e-01  -3.6242568e-01
   4.6920119e-01   5.8407158e-02
   1.3051735e-01  -1.6046568e+00
  -3.7797593e-01  -1.2101851e+00
  -4.4799373e-01  -1.9307477e+00
   3.2830706e-01  -1.5954033e+00
   8.1797927e-01  -1.5127663e+00
   1.5407176e-01  -1.2095953e+00
   4.5153792e-01  -3.1740887e-01
   9.1438774e-01  -7.0910298e-01
  -1.6689835e-01  -5.1831103e-01
  -2.5150476e-01  -7.9526208e-01
   5.0795079e-01  -6.3301359e-01
   1.7474762e-01  -6.1177990e-01
  -1.0718788e+00  -1.3803679e+00
  -3.3100481e-01  -3.8753160e-01
  -5.9417196e-01  -1.2107690e+00
   3.6418099e-01  -6.0385699e-01
   6.0283709e-01  -2.4031584e-01
   4.4778449e-01  -9.4767012e-02
   7.2621950e-01   1.6068453e-01
  -1.0704448e+00  -2.0610840e+00
   6.9765466e-01   1.6522793e-01
  -1.1548920e+00  -2.1119807e+00
   1.1194204e+00   6.3735764e-01
  -6.3848918e-01  -4.0482413e-01
  -8.4659643e-01  -5.3308103e-01
  -7.2598205e-01  -2.0208287e-02
  -1.0863069e+00  -3.8493336e-01
  -7.6157956e-01  -5.0394304e-01
  -9.6901634e-02  -6.6238616e-01
   3.4375544e-01  -5.2126131e-02
  -3.8391508e-02  -1.2457388e-01
  -9.8968748e-01   5.8970608e-01
   4.2339962e-01  -4.0861016e-01
   3.7500759e-01  -6.3428735e-01
   3.2259592e-01  -7.7374880e-01
   1.7079276e-01  -7.2236704e-01
   7.8665534e-01  -9.9450596e-01
  -1.8736887e-02  -6.4366731e-01
   6.8944037e-01  -7.0709680e-01
   5.3215970e-01  -1.1783319e+00
   7.2808926e-01  -1.2761658e+00
   6.1882295e-01  -6.4982194e-01
   2.1195272e-01  -1.1020254e+00
  -1.3442323e-01  -9.2065357e-01
   4.7316842e-01  -9.2376533e-01
   1.6617413e-01  -1.0020930e+00
  -7.1438219e-01   7.8840994e-01
  -3.3261281e-01   6.1224890e-02
   5.4564406e-01   4.4681186e-01
  -8.2128613e-02  -2.0890321e+00
  -3.4161790e-01  -1.0043542e+00
  -3.8248383e-01  -1.5054070e+00
  -4.9356210e-01  -3.7317159e-01
   9.0279612e-02  -2.1843013e+00
   2.8440251e-01  -2.1360048e+00
   7.3357830e-01  -1.1607103e+00
  -2.8269502e-01  -1.3737395e+00
  -2.3275330e-01  -1.2769651e+00
   7.3170007e-01  -1.7315532e+00
   1.7382143e-01  -1.7108395e+00
  -4.0180185e-02  -1.7759078e+00
  -1.6192936e-01  -2.4213447e+00
  -1.0177290e+00   9.2287213e-02
  -9.5441718e-01   2.0471602e-02
  -6.1604737e-01  -5.2531224e-01
  -1.0841626e+00   3.1148553e-01
  -8.6203110e-01  -2.4505379e-01
   2.1362147e-01  -8.7968117e-01
  -2.4029924e-01  -8.0884894e-01
   8.5354091e-01  -9.0430863e-01
   8.7507377e-01  -1.5293447e+00
   1.3400466e+00  -1.4179742e+00
   8.0704852e-01  -1.6743074e+00
   7.2948083e-01  -1.3279027e+00
  -1.2043658e-01  -3.8324386e-01
   1.1608669e-01  -7.1855282e-01
   5.9326127e-01  -1.3155192e+00
  -2.4267996e-01  -4.7680057e-01
  -3.9035705e-01  -9.4785395e-01
   4.7484773e-01   5.1003015e-02
  -2.7705867e-01  -9.2287401e-01
   6.2904653e-01  -7.0874968e-01
   4.9608661e-01  -1.1801133e-01
  -1.2112885e-01  -4.0505017e-01
   7.2125078e-01   4.6534639e-01
   1.8794214e-01  -3.5816260e-01
   7.0612783e-02  -1.0256619e+00
   2.4489169e-01  -1.1155363e+00
   2.0038773e-01  -1.9082097e+00
  -7.4635913e-02  -4.5098079e-01
   3.8689262e-01  -1.7738582e+00
  -3.3546916e-02  -2.2319600e+00
  -2.4441431e-01  -7.9012570e-01
  -8.4920701e-01  -1.7101355e+00
  -2.1440028e-01  -2.4675616e+00
  -5.7944509e-01  -1.7798337e+00
  -6.4718008e-01  -9.7424725e-01
  -3.7094151e-01  -1.3776586e+00
   6.5609802e-01  -2.5411738e-01
  -2.5215762e-01   5.5465381e-02
  -1.9774993e-01  -1.2239232e-01
   1.6657824e-01  -7.2018558e-01
  -3.6938306e-01  -2.2234098e-02
  -4.1740698e-01  -3.1189804e-01
  -7.7096339e-01   8.2873261e-02
   5.0643539e-01   1.6263326e-01
   6.7854932e-01  -6.7754027e-01
   1.0204379e+00  -6.7261025e-01
  -3.8697554e-01  -1.1794045e+00
   6.6634796e-02   4.3302227e-01
  -8.6991731e-01   1.5885418e-01
   3.5852546e-01  -4.9268964e-01
  -2.8644908e-01  -1.5460102e+00
   9.7743757e-02  -1.8931732e+00
  -7.0556273e-03   5.3296272e-01
  -4.1424092e-01  -2.5631318e-02
  -2.3473307e-01   6.8924335e-01
  -1.6517373e-01   2.5211102e-01
   1.1950564e-01   5.5828650e-01
  -6.0601547e-01  -3.9419510e-01
   2.1900116e-01   2.1652071e-01
  -1.6218768e-01  -3.7818227e-01
  -6.9862950e-01  -9.0462705e-01
   8.3286763e-03  -1.2675429e+00
  -5.7524008e-02  -9.3191459e-01
   5.8185377e-02  -1.0181389e+00
   1.8628005e-01  -5.1578651e-01
   3.3209925e-01  -4.1669114e-01
   2.8032268e-01  -3.7479611e-01
  -3.7493713e-01  -7.6047194e-01
   9.8951596e-01  -1.6717197e-01
  -9.9974568e-02  -9.1192547e-01
   3.3227073e-01  -4.0481197e-01
   2.9496219e-01  -4.2819773e-01
  -7.3946800e-01   1.7835776e-01
  -4.2900535e-01   2.1985726e-01
  -3.4657300e-01   5.3047385e-01
  -8.3928316e-01   4.9528817e-01
  -3.4189943e-01  -1.4585452e-01
  -3.9394314e-01  -5.1610210e-01
   2.0510587e-01  -1.1552001e+00
  -1.2547240e-02  -1.3046648e+00
  -3.2533011e-03  -1.1580399e+00
   1.9380036e-01  -7.8947104e-01
  -3.1634862e-01  -2.9956957e-01
   1.2985892e-01  -3.1600717e-01
  -1.2624177e-01  -8.1632063e-01
   9.6443162e-01  -1.0012433e+00
   1.0603146e+00  -1.0437829e+00
   9.9505166e-01  -1.1803197e+00
  -4.0886565e-01  -6.8070743e-02
  -7.8077082e-01   7.9923425e-01
  -2.5091294e-01   4.3946727e-01
  -1.9631920e-01  -7.3775519e-01
  -1.9307853e-01  -1.5462998e+00
  -2.9979780e-01  -1.7112088e+00
   1.3757531e-01  -1.6091086e+00
  -3.5746656e-01   7.0596238e-01
   4.0928554e-01  -1.5055112e+00
   1.5074799e-01  -1.3571051e+00
  -1.2458404e-02  -1.9799164e+00
   2.8879270e-01  -1.7991081e+00
   5.7675177e-02  -2.0138728e+00
   9.5224451e-02  -3.9855063e-01
   7.8003775e-02  -5.3104470e-01
  -2.7572170e-01  -1.3835621e+00
   3.1200939e-01  -1.3173425e+00
   5.2037335e-01  -9.3179087e-01
   7.2570392e-01  -1.0605902e+00
   5.1265165e-01  -2.2583642e-01
  -4.5491313e-01   1.6941835e-01
   9.6151763e-02  -5.7435222e-01
  -1.0170531e-01  -1.1918823e+00
  -5.3281034e-01   7.6578600e-01
   5.2915637e-01   3.3641045e-01
  -2.3114979e-01  -3.7240078e-01
   5.0027119e-01  -9.3457233e-01
   2.4809239e-01   1.9381537e-01
  -6.0380323e-01  -1.2070300e-01
   1.7657453e-01  -1.0364084e+00
  -1.7022650e-01  -9.7000554e-01
  -3.1244911e-01  -7.9577936e-01
   2.4726347e-01  -9.2515830e-01
   9.6896046e-02  -1.1004646e+00
  -9.9022316e-01  -1.0175325e+00
   2.4715579e-02  -4.6389598e-01
   9.2510741e-01   8.7445223e-01
   5.1650170e-01   6.5530040e-01
  -9.0872352e-03  -5.4795234e-02
   5.0466265e-01   2.1118388e-01
  -1.2586528e+00  -6.9794736e-01
   1.0420755e-01  -1.1167448e+00
   8.0960433e-01  -1.2353679e+00
   1.0697306e+00  -7.1500681e-01
   8.2688582e-01  -6.5737996e-01
   7.5801171e-01  -7.4775137e-01
   3.6379135e-01  -7.3055125e-01
  -1.2144589e+00  -2.2357902e+00
  -1.0387111e+00  -2.1142009e+00
  -7.9758700e-01  -2.3133714e+00
  -1.3849745e-01  -2.1031638e+00
   3.7835839e-01  -2.1070511e+00
  -8.3435944e-01  -1.5848102e+00
   1.1634963e-01   1.5637654e+00
  -5.0307937e-01   4.3477640e-01
  -8.1644976e-01  -3.5859390e-01
  -4.7618315e-01   2.3747109e-01
  -9.6407767e-01   3.8236328e-02
  -5.9443503e-01   5.1009607e-02
  -4.1582138e-01  -1.5105847e+00
  -5.1013608e-01  -4.8078355e-01
   6.8846416e-01   1.1898897e-02
   4.9821768e-02   1.4253358e-01
  -2.5194731e-01  -4.7800692e-01
  -3.6730757e-01  -4.2673030e-01
  -2.5777476e-01  -2.8723505e-01
   7.1853133e-01  -8.7549639e-01
   1.3088559e+00  -7.5239056e-01
   4.2127473e-01  -1.4069055e+00
   1.2609740e+00  -8.9848815e-01
   2.1791368e-01  -4.3450505e-01
   3.7502684e-01  -7.0109207e-01
   8.2487070e-01  -1.5392833e+00
   1.1419362e-01  -1.6636648e+00
  -7.9929203e-02  -9.3159568e-01
  -7.4082319e-01   2.7675065e-01
  -4.6585369e-01  -5.1441497e-01
   4.7566690e-01  -9.2502065e-01
   6.6918842e-01  -1.5345043e+00
   2.6137261e-02  -9.6043965e-01
  -1.1216324e+00  -4.7083313e-01
   2.9818161e-01  -6.5420905e-01
   7.2795067e-01  -1.0635350e+00
   9.7196095e-01  -1.7098358e+00
   6.1072297e-01  -5.0748871e-01
   3.0950624e-01   1.9752592e-01
   3.3809216e-01   2.4323781e-01
  -1.6667917e-01  -3.3126769e-02
   1.0937898e-01  -1.4332757e-01
   4.4063923e-01  -5.5548128e-01
  -4.5456071e-01  -7.8996891e-01
  -4.1453185e-01  -1.1626803e-01
   7.4053400e-02  -6.4272518e-01
  -8.0527659e-02  -1.2221858e+00
  -1.6885290e-01  -1.3793235e+00
  -8.0319099e-01  -1.7222169e+00
   2.7164456e-01  -2.8187384e-01
   1.5418350e-02   1.7692802e-01
  -2.8889550e-01  -2.7951431e-01
  -4.1338032e-01  -6.2104323e-01
  -4.5873232e-01  -5.9133085e-01
  -6.2001609e-01  -1.0094743e+00
   5.9914157e-01  -6.9543654e-02
   6.1298369e-01  -2.6941648e-01
   6.6835125e-01   6.6461153e-02
   4.5479984e-01   1.0856392e-01
   1.8080184e-02   6.4405753e-01
   1.6789479e-01  -3.3861425e-01
   2.6031592e-01  -9.8797917e-01
  -1.9588117e-01  -1.1748310e+00
  -6.0158479e-01  -8.3858598e-01
  -7.0569737e-02  -1.2711536e+00
  -6.2947815e-01  -1.4799085e+00
  -6.1381923e-01  -1.5342967e+00
  -6.7023418e-01  -1.4524941e+00
  -6.5590402e-01  -5.2484083e-02
  -9.4923143e-01  -9.9542327e-02
  -6.5423898e-01  -5.3407741e-01
  -1.0846448e+00   1.9713266e-01
  -8.5877529e-01  -3.5601204e-01
   1.7993012e-01  -8.9640731e-01
  -2.7236264e-01  -8.3370967e-01
   8.1181874e-01  -8.9915545e-01
   8.4764914e-01  -1.5427371e+00
   1.3217582e+00  -1.4480285e+00
   7.9835873e-01  -1.7239205e+00
   6.7562516e-01  -1.2920897e+00
  -1.6359487e-01  -3.9163097e-01
   9.4474027e-02  -7.6327250e-01
   5.8256863e-01  -1.4454088e+00
  -2.4963624e-01  -5.5818843e-01
  -4.2379450e-01  -9.6883285e-01
   3.6744335e-01  -1.2475766e+00
   3.8074162e-01  -1.7849460e+00
   8.8681906e-02  -1.6213864e+00
  -4.5885820e-01  -5.2519883e-01
  -5.8684279e-01  -2.1948667e-02
   2.5617795e-01  -1.0827914e+00
   7.5161389e-02  -3.4540433e-01
   4.8091191e-01  -3.6003154e-01
  -3.5195548e-01  -1.1245185e-01
   9.5752717e-01  -1.0752374e+00
   5.5749735e-01  -1.2482851e+00
   4.4469172e-01  -1.4297011e+00
   3.5635937e-01  -1.4952451e+00
   5.5036654e-01  -1.0860929e+00
  -6.4256118e-01  -1.6362740e+00
  -8.6126387e-01  -2.1429344e+00
   6.4848271e-02  -2.7247571e+00
  -1.1855015e-01  -2.8160244e+00
  -6.3343480e-01  -1.8828451e+00
  -9.2694205e-01  -2.1289568e+00
  -4.1978347e-01   8.2640529e-01
  -6.4515620e-01   6.7443093e-01
   9.4529988e-02   1.1742545e+00
   1.6332564e-01   8.6420705e-01
   1.0062395e+00   8.7469045e-01
  -8.6725023e-01  -2.9252825e-01
  -8.7415406e-01  -6.7651866e-01
  -8.0279508e-01  -1.2975380e+00
  -2.6237623e-01  -1.6708250e+00
   1.4714988e-01  -1.7154586e+00
  -4.3541341e-01  -1.2198109e+00
   1.8131265e-01  -2.2004247e+00
   2.4145158e+00   5.5317889e-02
  -7.1010134e-01  -2.7270339e+00
  -5.9187638e-01  -1.5665981e+00
  -9.3874132e-01  -2.5007247e+00
   2.5405743e+00  -2.0033236e-01
  -5.4749016e-01   6.2479169e-01
  -2.6732156e-01   1.5459635e-01
   1.4648871e-01  -4.5012430e-01
   1.4187986e-01  -2.0429698e-01
   5.3288682e-02   8.8073294e-01
   5.0521809e-01  -5.9816426e-01
  -3.4519535e-01  -5.1144060e-01
  -1.9732305e-01  -8.6050085e-01
  -9.0048708e-01   7.1844005e-01
   7.3335180e-02  -9.6067781e-01
  -2.3650685e-01  -1.2851015e+00
  -2.9253220e-01  -1.0494255e+00
   2.4293014e-01  -1.8745844e+00
   3.6914474e-01  -6.2921794e-01
   7.5660683e-01  -1.0134772e+00
  -2.6891452e-02  -1.3553871e+00
   1.6394952e-01  -1.7806643e+00
   6.4327071e-02  -2.0914446e+00
   2.9657887e-01  -1.7456430e+00
  -1.3352011e+00   4.7433330e-01
  -3.7296369e-01   5.0537072e-01
   5.6327518e-01  -3.2297843e-01
   8.8890672e-01  -4.0808943e-01
  -1.6339718e-01  -5.8742513e-01
  -8.9661345e-01  -3.2914773e-01
   6.1362765e-01  -6.5460217e-01
  -7.1404126e-01  -3.1118265e-01
   2.4874523e-02  -5.7986123e-01
   4.0525121e-01  -8.3921224e-01
   4.7581283e-01  -7.6369412e-01
   5.5290438e-01  -3.7750575e-01
  -9.4088524e-02  -2.5597861e-02
   2.1179465e-01  -9.7007125e-01
   4.1435090e-01  -3.9356541e-01
  -3.5855146e-01  -6.1091041e-02
  -2.1594142e-01  -2.6683581e-01
  -9.2639289e-01   9.9573988e-01
  -8.2610963e-01   1.0175441e+00
   8.2205125e-01   8.6574864e-01
   7.0273586e-01   4.7847475e-01
   1.2244509e+00  -1.0127949e+00
  -1.3028418e+00  -4.3027090e-01
  -7.4951140e-01  -1.4755344e+00
  -9.7827341e-01  -9.8170452e-01
  -9.3138695e-01  -7.8818605e-01
  -5.4006928e-01  -1.1788986e+00
   1.3271559e-01  -1.5072503e+00
  -4.0140876e-01  -1.4002234e+00
  -1.7190047e-01  -1.2402771e+00
   1.8371875e-01  -1.9437895e+00
   1.0689003e+00  -2.1188977e+00
   7.9575853e-01  -1.7968348e+00
   1.8975635e+00  -1.5498521e+00
   3.6177478e-01  -9.8967513e-02
  -4.5609533e-01   4.7983343e-01
  -2.2702632e-01   7.1515401e-01
   1.8769476e-01  -6.3055319e-01
  -9.9075767e-02   1.4369607e-01
  -2.8260310e-01  -3.1903239e-01
   1.6123633e-01  -2.5693721e-02
  -2.9400342e-01  -7.1529392e-01
   1.6547283e-02  -1.1807999e+00
   3.4656345e-01  -8.4983128e-01
   2.9872463e-01  -1.0143069e+00
  -1.3737290e-02  -8.0117903e-01
  -6.5067129e-01  -2.8554922e-01
  -2.7671577e-01  -3.2401744e-01
  -4.6385167e-01  -7.4943078e-03
  -4.4827106e-01   2.4359439e-01
  -3.7586883e-01   5.8499752e-01
  -8.9450286e-01   4.2010518e-01
  -1.0286512e-01  -3.0487212e-01
  -3.8887119e-01  -5.4476566e-01
   2.8701790e-01  -1.1293130e+00
   8.6568538e-02  -1.2731776e+00
   7.4438667e-02  -1.1152584e+00
   2.2771317e-01  -7.5540890e-01
  -3.3710303e-01  -3.5783492e-01
   9.4427251e-02  -3.4216437e-01
   2.9407027e-01  -8.0874173e-01
   1.0054154e+00  -9.1750859e-01
   1.1388500e+00  -9.5101747e-01
   7.3021958e-01  -8.6142799e-01
   1.2660791e+00  -1.7507409e-01
   2.2989628e+00  -2.2742752e-02
   1.7019230e+00  -5.0628586e-02
   1.2084568e+00  -1.8711956e-01
   1.0463670e+00   4.5758001e-02
   2.2960362e+00   4.9435779e-01
  -1.9825614e+00  -3.7946908e-01
  -1.1080854e+00  -4.0041896e-01
  -6.9900088e-01  -4.3093717e-01
  -9.9146803e-01  -7.9613024e-01
  -5.1991859e-01  -6.7900496e-01
   4.1108560e-01  -3.9563080e-01
  -1.4776673e+00  -8.8649430e-01
   8.7147492e-01  -9.8873584e-01
  -8.2046226e-01  -1.1006963e+00
  -1.2664526e+00  -1.1191515e+00
  -1.3310032e+00  -8.6828776e-01
  -9.0376573e-01  -9.1471778e-01
  -2.2636445e-01  -8.6955590e-01
   6.6252728e-01  -6.9574116e-01
   5.5871091e-01  -9.8293299e-02
  -8.3333285e-02  -3.4965766e-01
   8.1213367e-01   4.7301280e-01
   2.3519654e-01  -3.2107954e-01
   6.8604524e-02  -9.7480979e-01
   2.1193536e-01  -1.1915608e+00
   2.1058966e-01  -1.8204606e+00
   3.1096729e-01  -1.6567640e+00
   3.6606056e-01  -1.7556980e+00
  -1.0129542e-01  -2.2161654e+00
  -2.1400955e-01  -7.3121543e-01
  -8.7375541e-01  -1.6161774e+00
  -2.8431539e-01  -2.4045206e+00
  -6.1255328e-01  -1.7198068e+00
  -6.4199350e-01  -8.9465953e-01
  -3.9910551e-01  -1.3036181e+00
  -3.3355006e-01  -1.7125531e+00
   1.3885582e-01  -9.6009978e-01
  -7.6384914e-01   6.8655468e-01
  -7.3605785e-01   1.3667950e+00
   5.8548815e-01  -1.0669785e+00
  -4.3376816e-02  -1.0047473e+00
  -4.1755424e-01  -6.9141352e-02
  -1.2677620e-01  -2.0361871e+00
  -3.6301132e-01   6.5623162e-01
  -5.7996014e-01  -7.0369080e-01
   3.0981238e-01  -9.5356373e-01
   4.1242869e-01  -1.2766327e+00
   9.3867774e-01  -1.1340075e+00
   8.6604114e-01  -1.6335387e+00
  -4.1559905e-01  -1.4315596e+00
   9.8542541e-02  -1.1543075e+00
  -4.2419403e-01  -7.3894003e-01
   8.8211136e-01  -1.4606278e+00
  -2.8028983e-02  -1.0757477e+00
  -3.3608489e-01  -1.2330071e+00
  -3.6642773e-01   4.6230977e-01
  -4.1262392e-01   2.7155062e-01
   3.9421752e-01   4.7541233e-01
  -6.0181083e-01   7.3649577e-01
   1.1976897e-01  -1.2052260e+00
   1.4734923e-01  -9.6857015e-01
  -7.7434347e-01  -1.2769908e+00
  -5.3955934e-01  -7.2347694e-01
  -1.9650047e-01  -7.4433162e-01
  -4.8773606e-01  -1.1765170e-01
   2.8575921e-02  -6.5299579e-01
   1.1899889e+00  -1.0005647e+00
   5.1933163e-01  -1.6350948e-01
   7.6836013e-01  -2.3522999e-01
   5.4749445e-01  -1.1366933e+00
  -6.3260481e-01   2.2796709e-01
  -5.5066498e-02  -1.2331843e-01
   1.5019526e-01  -4.8355268e-01
   3.2405777e-01  -6.0399735e-01
   3.6154726e-01  -3.2191222e-01
  -8.1152917e-02   4.5107382e-03
   5.3929281e-01   1.4075549e-01
  -1.5635262e-02  -5.1044731e-01
  -3.6610334e-01  -4.7579654e-01
   1.7250104e-01  -8.6465730e-01
  -3.9703132e-01  -3.6505685e-01
  -1.8965265e-01   2.4327524e-01
  -1.0166911e+00  -2.3536150e-01
  -1.2092843e+00  -4.6502158e-02
  -1.0746538e+00   1.4218881e-01
  -1.0238244e+00   3.5977782e-01
  -1.4378043e-01  -9.0275222e-02
  -4.8835257e-01   1.3370069e-01
   6.2703517e-01  -2.1450088e+00
  -1.5110174e-01  -1.0302054e+00
   6.7853620e-01  -1.3532780e+00
  -7.8113707e-01  -8.1083241e-01
   4.8861558e-01  -8.6777766e-01
   4.5966002e-01  -4.0450827e-01
   9.2808150e-01   4.5201592e-02
   1.8828325e-02   1.2149956e-01
   1.1015144e+00  -5.8713505e-01
   1.1767337e+00  -6.6298956e-01
   5.9947313e-01  -6.7197752e-01
  -5.6863954e-01   6.9753082e-01
  -1.3048449e+00  -3.4512545e-01
  -8.3137988e-01  -2.9617038e-01
  -6.8390873e-01  -4.8543610e-01
  -4.2851010e-01  -1.2809742e-01
  -1.1456204e+00  -2.3243357e-01
   5.2923620e-01  -2.5889967e-01
  -2.9846750e-01  -4.6716116e-01
   6.2739210e-01   3.4132785e-01
  -1.4057504e-01  -1.3556352e+00
  -2.3325144e-01  -5.4369785e-01
  -8.6240975e-02  -1.0341561e+00
   8.9670916e-01  -3.8986810e-01
   2.4791612e-01  -1.6210755e+00
   8.7581695e-01  -7.0490142e-01
  -6.4283091e-01  -1.7345585e+00
   8.8582544e-01  -8.2487080e-01
   1.0966970e+00  -8.3787435e-01
   1.2046765e+00  -6.9325917e-01
   7.7168662e-01  -6.7200614e-01
   1.3651901e+00  -1.3062992e+00
   6.4254507e-01  -3.7571227e-01
   8.2576421e-01  -1.6499334e-01
   6.3453543e-01  -8.2525403e-02
   4.4523709e-02  -3.2182250e-02
   1.0092158e-01  -4.0949319e-01
  -3.7508427e-01  -1.1792134e+00
  -8.6950143e-01  -3.9468285e-01
  -9.3572456e-01  -1.2505295e+00
   2.0414384e-01  -1.7123485e+00
   9.5653287e-02  -1.9342855e+00
  -1.8282284e-01  -2.0750214e+00
  -1.3347000e+00  -1.5985809e+00
  -6.9102974e-01  -8.3500308e-01
  -5.1500601e-01  -9.1085953e-01
  -1.6585877e-01  -1.2382680e-01
   3.8476376e-01  -2.9265025e-01
   4.8008266e-01  -5.5063439e-01
   7.0226050e-01  -1.2889485e+00
   1.1648617e+00  -2.6287903e-01
   8.4272751e-01  -6.4645427e-01
   7.7183929e-01  -4.1349050e-01
  -6.7888518e-01  -6.6979807e-01
  -2.9324352e-01  -5.9124484e-01
   8.3482905e-02  -7.8402383e-01
  -6.1006642e-01  -1.3398055e+00
  -5.6401604e-01  -7.6715814e-01
  -5.0465870e-01  -7.7767229e-01
  -2.6993788e-01  -6.4727134e-01
  -1.6433625e-02  -5.8394251e-01
   1.0817869e-01  -3.0307209e-01
  -1.1914761e-01  -1.2832628e+00
  -7.3173842e-01  -1.6361024e+00
   2.6697661e-01  -1.3029784e+00
  -6.3228243e-01  -1.5831297e+00
   2.5320885e-01   3.1748521e-02
  -9.6054149e-01  -2.4337264e-01
  -3.3519197e-01   4.6530962e-01
   5.1393748e-01   1.3992186e-01
   7.3405070e-02  -2.1202099e-01
  -7.3357591e-01   1.7210049e-01
   1.0184512e-01   6.5383622e-01
  -8.8827831e-01  -3.8137429e-01
   5.0621756e-01  -3.7250807e-01
  -3.9490769e-01  -1.1497930e+00
  -1.4378542e-01  -8.3147149e-01
  -7.7251525e-02  -7.1682629e-01
  -3.7286947e-01  -5.5527232e-01
   6.0698388e-01  -7.7567534e-01
  -1.1189440e+00  -4.4391181e-01
   5.5066131e-01   1.0819955e-01
   7.5127743e-01  -3.7964486e-01
   6.3992556e-01   1.2790031e-01
   1.0278836e+00   4.0473207e-01
  -1.1728936e+00   7.8515484e-01
  -5.6321917e-01   1.3341126e-01
  -8.0672117e-01   1.3849082e-01
  -9.5287219e-01   4.5727644e-01
  -2.8288208e-01   3.4132014e-01
  -2.9264906e-01  -7.0134876e-01
  -6.4729624e-01  -2.3190809e-01
  -1.2877985e-01  -1.1142561e+00
   1.0375129e+00  -2.2369940e+00
  -1.7342659e-01  -2.4122353e+00
   3.0185586e-01  -1.8480827e+00
   2.3423045e-01  -1.7935494e+00
   8.6203411e-01  -1.5516541e+00
   7.7784242e-01  -1.8705521e+00
   6.3004908e-01  -2.3895856e+00
   4.3661172e-01  -2.4176764e+00
   6.2075965e-01  -3.0594488e+00
   1.1984375e-01  -3.0945030e+00
   9.7747099e-01   9.0615711e-01
   1.0904177e+00   1.1603114e+00
  -3.4797723e-02   1.0510983e+00
   7.3071018e-01  -6.4507512e-01
   3.7113476e-01  -6.5497783e-01
  -6.4996497e-01   3.3481502e-01
   7.8728084e-01   3.4597963e-01
  -8.2829089e-01  -8.1688081e-01
  -3.3505492e-01   4.1365006e-01
  -1.3707434e-01  -4.2945123e-02
  -2.4825600e-01  -3.3352021e-01
  -3.0857833e-01  -5.8742815e-01
  -1.0987601e-01  -4.8542323e-01
  -4.1207804e-01  -1.5579375e+00
  -2.8140613e-01  -9.3247878e-01
   1.0322469e-01  -6.5344893e-01
  -2.8704804e-01  -7.4707254e-01
  -4.2781380e-01  -1.2202950e+00
  -1.0970828e+00   8.1932292e-02
   8.7942554e-01   1.1524276e+00
   5.7758260e-01   1.9315270e+00
  -1.3362896e-02   1.0674856e+00
  -3.6029901e-01   5.7451338e-01
   1.0735220e+00   5.4776850e-01
  -6.6078915e-01  -1.2910878e+00
   1.3768219e+00   4.4721657e-01
  -2.1296647e-01  -1.8036416e+00
  -8.0402815e-01  -1.0479867e+00
  -4.0241489e-01   2.0281539e-01
  -1.9947481e-01  -1.8740976e+00
  -3.0521161e-01  -7.9555526e-02
  -6.0567457e-01  -8.3622592e-01
  -1.0808342e-02  -2.2875433e+00
   2.1067125e-01  -1.5737743e+00
   5.5408936e-01  -3.9419765e-02
   1.8196600e+00   7.6675089e-01
  -1.1349465e+00   6.9164987e-01
  -4.2361590e-01   5.4595951e-01
  -4.7490965e-01  -4.5661877e-01
  -8.2187198e-01   8.9186871e-03
  -3.0986804e-01  -9.2793020e-01
   6.5951239e-02  -1.1302416e+00
  -9.2249064e-01  -1.9279759e+00
   8.0042970e-02  -1.6955243e+00
   1.3353881e-02  -1.6408611e+00
   6.8118503e-01  -1.4162078e+00
   5.7928498e-01  -1.7044212e+00
   3.9256583e-01  -2.2358230e+00
   2.0687642e-01  -2.2393009e+00
   3.7269402e-01  -2.8706915e+00
  -1.2391174e-01  -2.8741446e+00
   5.1501917e-01  -1.6647135e-01
   9.8290277e-01   2.1430550e-01
  -3.7497211e-01  -3.9934435e-02
   4.5832621e-02  -1.7319228e-01
  -6.2164260e-02  -1.2538400e-01
  -5.1668774e-01   1.1126982e-01
  -4.5449586e-01  -1.2236833e-01
  -2.2751902e-01  -7.0948832e-01
   1.8998614e-01  -4.8166275e-01
   2.1917763e-01  -7.4795931e-01
  -1.6319800e-01  -1.3142395e+00
   1.4476697e-01  -6.4102176e-01
  -1.9100082e-01  -5.3715533e-01
   2.7848194e-02   1.7491692e-01
  -4.0204964e-01  -8.8668163e-01
  -8.7810316e-03  -1.2790863e+00
  -5.1429349e-01  -1.2174542e+00
  -2.5317809e-01  -1.7006527e+00
   7.5458276e-01  -6.0868158e-01
   2.8822381e-01  -1.6351194e+00
   2.2765922e-01   1.1037856e+00
  -9.3453838e-01  -9.3183800e-01
  -4.8952895e-01   1.1890604e+00
  -4.2627603e-01  -8.6794628e-01
   2.3735418e-01   2.1176849e-01
   6.6113387e-01  -2.2216411e-01
  -1.3837909e-04  -1.2332040e+00
  -9.8024638e-01  -1.1760687e+00
   5.2205135e-01   1.4500681e-01
   9.6400693e-01  -1.3026171e+00
   1.2560922e+00  -2.0431956e+00
  -1.3627211e+00  -8.1993400e-01
  -4.7795294e-01  -1.1016078e+00
   8.0310447e-01  -6.6319807e-01
  -7.4361488e-01  -7.3410200e-01
  -6.2523748e-01  -1.1915908e-01
   1.1516752e-02  -5.0308354e-01
  -3.5993965e-01  -2.4388925e-01
  -3.6581441e-01  -4.0326773e-01
   2.4025742e-02   3.3192108e-01
   5.0889641e-01  -4.0076863e-01
   3.0492247e-01  -6.0239043e-01
  -4.6718072e-01  -9.6004944e-01
   2.1514878e-02  -1.1315751e+00
   2.0126349e-01  -1.0200075e+00
   2.0982743e-01  -7.2802452e-01
   1.0441963e-01  -5.7742768e-01
   4.4793113e-01  -6.2085309e-01
   2.3091531e-02  -1.1830856e-01
   3.0508620e-01  -1.0845217e+00
   1.0564998e-01  -7.9071460e-01
   2.4496879e-01  -3.8977301e-01
   1.4443862e-01  -1.4427821e-01
  -9.5765909e-02  -9.2301182e-01
  -4.0889858e-01  -4.3939808e-01
  -3.5444706e-01  -1.1402522e+00
  -2.0506305e-01  -1.2924019e-01
  -5.0888084e-01   3.8224526e-02
  -3.5849383e-01   4.4172174e-01
  -3.6300884e-01  -9.6964752e-02
  -3.2786186e-01  -6.1184807e-01
  -2.8851718e-01  -1.2049942e+00
  -9.3571682e-02  -4.0554306e-01
  -6.3334021e-02  -2.4334894e-01
  -2.7754406e-01  -4.2924094e-01
  -5.7666532e-03  -6.6970022e-01
  -1.4715217e-03  -8.1264630e-01
   5.2724066e-01  -3.6898082e-01
   4.8412339e-01  -1.4407399e+00
   9.7928100e-01   9.7962565e-02
   4.6947305e-01  -1.2560565e+00
   1.7756571e-01  -7.7114114e-01
   3.5364778e-01  -1.0697085e+00
   2.6552759e-01  -1.2447883e+00
   1.2589909e+00  -5.9031713e-03
   1.0845083e+00  -4.4523368e-01
   8.4417654e-01  -4.2286023e-01
   8.4852911e-01   3.4576206e-01
   5.9987033e-01   1.0325385e-01
   8.3553671e-01   2.2328747e-01
  -2.0046932e+00  -9.3259396e-01
  -2.0498091e-01  -2.0297782e+00
  -8.5805288e-01  -6.5159568e-01
  -5.6649843e-01  -1.4077891e+00
  -5.3726866e-01  -6.6793067e-01
  -8.7403152e-01  -1.2926720e+00
  -5.7422296e-01  -4.1611358e-01
  -2.7716627e-01  -1.0683802e+00
   7.6925507e-02  -1.1372692e+00
   4.2706729e-01  -8.9371728e-01
  -7.8689876e-02  -1.5316186e+00
   6.2084071e-01  -7.4844355e-01
   1.6293358e-01  -1.2603127e+00
  -4.6713491e-01  -1.2082522e+00
  -8.3530390e-01  -8.5604825e-01
  -1.0078119e+00  -6.6850842e-01
   3.6613551e-01  -6.6926273e-01
   3.4430033e-01  -1.8919690e+00
   8.1604057e-01  -1.5896255e+00
   1.8300277e+00  -1.0345681e+00
   7.6321208e-01  -1.0993343e+00
  -6.2654707e-02  -6.4010246e-01
   6.6091007e-01  -1.0442064e+00
  -3.3947175e-01  -3.5666675e-01
  -9.2946213e-01   2.1207683e-01
  -5.1347270e-01   7.4809566e-01
   2.4742348e-01   7.5331856e-01
   6.0838885e-01  -2.6602767e+00
  -5.3446987e-01   5.0788773e-02
  -5.1671606e-01  -1.7216527e+00
  -1.2137149e+00  -1.3019269e+00
  -2.0764773e-01   1.1600378e+00
  -4.2626018e-01  -8.8617512e-01
  -6.3994284e-02  -7.6882797e-01
   7.6803885e-02  -4.4865678e-01
  -1.5077229e-01   2.1670050e-01
  -4.8159128e-01  -5.1532707e-01
   5.9613990e-01   3.7707432e-01
  -2.2368824e-01  -8.2659307e-01
   4.9725164e-01  -8.2286897e-01
   3.8375859e-01  -6.3957403e-01
   5.4704696e-01   2.0915279e-01
   8.7758867e-01   2.8820886e-01
  -9.2241672e-03   6.9594832e-01
   4.2599614e-01   2.0135395e-02
   5.4657632e-01   2.7493891e-01
   2.2635396e-01  -4.0521812e-01
   1.9535249e-01  -4.3718512e-01
  -2.3362011e-01  -8.6989690e-01
  -2.7685253e-01  -3.0029430e-01
   9.7858208e-02  -7.5420034e-02
  -6.1854658e-01  -9.8840819e-01
  -5.7381714e-01  -1.2839965e+00
   9.3052134e-02  -8.9788212e-01
  -3.4964698e-01  -1.1691947e+00
  -5.9664850e-01  -1.0993329e+00
  -3.5146887e-01  -8.4844462e-01
   5.7780082e-01  -8.0176883e-01
  -3.6636220e-01  -1.2370533e+00
  -2.3730880e-01  -1.2360366e+00
   7.3333542e-02   1.2295045e-02
  -1.3126456e-01   1.7577935e-01
  -3.5127760e-01  -3.5685757e-01
  -1.7336281e-01  -5.9171491e-01
   1.2325766e-01  -1.1856501e+00
   3.6579595e-01   1.0212144e+00
  -1.9210745e-01  -1.0465104e+00
  -2.8420497e-01  -5.8090921e-01
  -7.2277174e-02  -8.4469272e-01
   7.0744052e-01   4.1303955e-01
   2.9058731e-01  -8.0155351e-01
   7.6514902e-01   1.0496145e-01
  -5.0328014e-01  -1.5696541e+00
   7.5717970e-01  -3.9122494e-02
  -6.5056133e-01  -1.0347685e+00
  -6.9853749e-01  -8.5307903e-01
   6.0643552e-01  -1.4724701e+00
   1.1886249e+00  -1.2992077e+00
   5.4742478e-01  -1.1959839e+00
  -7.9038341e-02  -2.2235505e-01
   8.7211380e-02  -1.8857701e-01
   1.0849283e-01  -5.6069871e-01
  -1.7515931e-01  -4.1311209e-02
  -1.7481199e-01  -9.1528057e-01
   2.9750931e-02  -1.1803053e+00
   2.4017365e-01  -3.7085099e-01
  -1.7669394e-01   1.1395126e-01
   1.8904626e-01   3.0388035e-01
   2.1418152e-02   7.2451430e-02
  -2.1807007e-01  -6.0568268e-01
   1.3626910e-01  -1.0300446e+00
  -3.7598797e-01  -7.5202023e-01
  -3.6642436e-01  -1.2037636e+00
  -3.5634165e-01  -2.7263743e-01
  -6.6318838e-01  -1.0697171e+00
  -5.6913143e-01  -1.5010576e+00
  -4.6497526e-01  -1.1596740e+00
  -4.6469377e-01  -2.0467220e+00
  -6.2186324e-01  -5.7565116e-01
   4.9177701e-01  -3.5950876e-01
   6.6320729e-01  -4.9079291e-01
  -5.8089743e-01  -4.0152602e-01
   3.6463543e-01  -2.1330235e-01
  -3.4698022e-01  -6.4297755e-01
  -5.7814073e-01  -8.9874774e-01
   2.4393168e-02  -7.5081825e-01
  -5.3022879e-02  -1.5055131e+00
  -1.7366810e-01  -1.3564561e+00
  -8.0931706e-01  -8.6619637e-01
  -3.0903148e-02  -1.4743121e+00
   8.9417997e-01  -7.0809130e-01
   4.9312426e-01  -9.4330696e-01
   3.1239165e-01  -8.8690226e-01
   7.8337827e-01  -7.4381462e-01
   9.7374784e-02  -9.9934908e-01
  -1.0785334e+00  -8.5375869e-01
  -7.9750114e-01  -1.5950167e+00
  -4.6435434e-01  -4.9515530e-01
  -7.1490404e-01  -9.8335305e-02
  -6.6035558e-01  -7.6546001e-01
   1.5630347e-01  -2.6650719e-01
   3.1585701e-01  -3.8340244e-01
  -7.2222715e-01  -8.9500735e-01
  -2.3263371e-01  -8.6379363e-01
   3.4907485e-01  -5.9220764e-01
  -1.3165656e-01  -1.3244355e+00
  -1.4312083e-01  -1.2354388e+00
  -1.1877188e-01  -1.5560884e+00
   5.2762947e-01  -1.1776257e+00
   2.8740490e-01  -8.4201974e-01
   7.7429839e-01  -8.6348159e-01
   6.0394280e-01  -1.3305210e+00
   4.6399542e-01  -1.4001109e+00
   1.0092737e+00  -7.2138162e-01
   5.7627860e-01  -1.2786296e+00
  -4.1612978e-01  -9.7935129e-01
  -6.0618424e-01  -1.0562422e+00
  -3.7373898e-01  -8.4408002e-01
   4.9327062e-01   1.7706120e-01
   6.2915795e-01  -1.6557501e-02
   3.0882951e-01   5.4033435e-01
   5.5866814e-01  -2.6948286e-01
   9.6647870e-02  -5.8135207e-01
  -7.8849246e-03  -5.7596790e-01
  -1.4355857e-01  -6.7278416e-01
  -5.3907758e-01  -7.8127504e-01
  -2.3173898e+00   1.2843588e+00
  -2.6909277e-01  -1.0285806e+00
   6.2414728e-01  -1.0458590e+00
   2.0014555e-02  -6.6217912e-01
   3.2360264e-01  -1.1718866e+00
  -4.4190976e-01   2.1159463e-01
  -2.5468955e-01   4.8185519e-02
  -1.1040876e-01  -1.1396520e+00
  -1.4290564e-01  -6.8714321e-01
   5.4059377e-01  -1.9404310e+00
   4.9238197e-01  -2.0552580e+00
   3.4840516e-01  -2.0014154e+00
   4.0673812e-02  -1.7691494e+00
   3.8988519e-01  -1.9874273e+00
  -1.7401550e-01  -2.1370328e+00
   2.1121585e-01  -1.6144253e+00
  -7.3121960e-02  -1.7993464e+00
   3.8373862e-01  -1.6858861e+00
   4.4756940e-01  -1.5857856e+00
  -3.8694502e-02  -2.0015441e+00
   9.3939096e-02   1.2976153e+00
  -1.0072976e+00  -2.9561221e-01
  -1.2138838e+00  -1.2474192e-01
  -1.0723186e+00   1.1580102e-01
  -1.0217541e+00   2.8499292e-01
  -1.4557375e-01  -9.2691707e-02
  -4.9577567e-01   8.7820434e-02
   2.8950606e-02  -9.6957993e-01
   6.8513817e-01  -1.2246793e+00
  -7.2935643e-01  -8.5090807e-01
   5.3832879e-01  -8.2270811e-01
   4.6766320e-01  -3.9029549e-01
   9.0998330e-01   1.0054414e-01
  -4.1846274e-04   1.2151076e-01
   1.1267044e+00  -5.1399131e-01
   1.2029925e+00  -5.9406754e-01
   6.3267835e-01  -6.2839766e-01
  -3.0777055e-01  -9.6303939e-01
   5.8709517e-01  -1.0033564e+00
  -8.5565513e-03  -5.8529342e-01
   2.3284021e-01  -1.1377729e+00
  -4.7055758e-01   2.9315428e-01
  -3.0220107e-01   1.0149612e-01
  -2.5767383e-01  -1.0950021e+00
  -2.6397278e-01  -6.4759580e-01
   4.5503430e-01  -1.9293396e+00
   2.9302993e-01  -1.9641040e+00
   6.1002323e-02  -1.8465520e+00
  -1.1589203e-01  -1.7107529e+00
   1.9221789e-01  -1.9038659e+00
  -1.7186990e-02  -2.2678389e+00
  -9.5385619e-03  -1.6132528e+00
  -2.5897748e-01  -1.7466682e+00
   2.1688692e-01  -1.6649465e+00
   2.6039587e-01  -1.5862793e+00
  -2.8617518e-01  -1.9760768e+00
   4.2050204e-01  -1.4335789e+00
   5.7060912e-02  -1.4060444e+00
  -2.1249618e-02  -9.8470082e-01
   2.9961609e-01  -9.0451027e-01
  -5.0703238e-01  -1.7714641e+00
  -1.9856439e-01  -1.2421711e+00
   1.0968308e-01  -7.8921296e-01
   3.9577496e-01  -8.6931094e-01
   2.4813514e-01  -7.1383616e-01
   8.1276417e-02  -9.2553054e-01
   5.4026524e-02  -1.1884817e+00
  -2.9149077e-01  -1.7101210e+00
  -1.1620995e-01  -1.8799278e+00
  -4.8982028e-01  -2.1127898e+00
  -2.6267101e-01  -1.6435063e+00
   5.2523144e-02  -1.5700089e+00
  -1.8225705e-01  -1.6132635e+00
   3.5069712e-01   1.4114933e+00
  -8.0676075e-01   5.2038073e-01
  -3.4124338e-01   5.8126257e-01
  -4.8948216e-01   3.3250020e-01
  -3.3964478e-01   4.9297241e-01
  -5.3063674e-01   5.4153020e-01
  -1.9808425e-01  -3.0282790e-02
  -3.0819875e-02  -2.3679023e-01
  -3.4848355e-01  -3.0723294e-01
  -2.6551647e-01   5.0635792e-02
   2.3196972e-01  -9.2571888e-01
   3.2314732e-01  -1.0471371e+00
   4.7011520e-01  -6.3579798e-01
   6.2059273e-01  -6.6127682e-01
   5.8316933e-01  -4.0594331e-01
   8.4822420e-01  -1.2878585e+00
   3.9600765e-01  -1.2644895e+00
   4.2689227e-01  -1.2070697e+00
  -3.6622571e-01  -6.2525641e-01
  -4.7991048e-01  -7.0986555e-01
   2.9668971e-01  -1.1092865e+00
   1.0785585e+00  -1.7532081e+00
   5.7886680e-01  -1.8611072e+00
   1.9922082e-01  -8.8545421e-01
  -7.0405231e-02  -2.5723199e-01
  -1.8885895e-01  -9.6305560e-01
  -1.3078088e-02  -1.0980298e+00
   2.7412450e-01  -4.1875043e-01
  -6.3330166e-01  -9.9767297e-01
  -6.8900674e-01  -1.5469572e+00
  -5.3611991e-01  -1.9886275e+00
   7.8915806e-02  -1.4388711e+00
   4.4675249e-01  -1.8744931e+00
  -8.7785672e-02  -8.1222542e-01
  -2.7523640e-01  -2.7164768e-02
  -5.5886096e-02  -3.5879682e-01
  -8.4724342e-01  -6.2265539e-01
  -3.4358960e-01   4.3537842e-02
  -5.5261544e-04  -1.5169951e+00
  -9.1002407e-01  -1.3515154e-01
  -6.2192703e-01   3.4300348e-02
   2.8595364e-01  -4.8369779e-01
   2.6435433e-01  -8.8367308e-01
   5.8119759e-01  -8.6767435e-01
  -8.5725351e-02  -1.7021363e-01
   2.9252115e-01  -1.2413778e-01
   6.5470770e-01  -1.1905115e+00
   6.2356754e-01  -9.1376271e-01
  -4.5062082e-01  -9.0090931e-01
  -6.9890768e-01  -7.9847540e-01
  -2.1715930e-01  -2.6170583e-01
   6.2251349e-01  -7.3452824e-01
   8.0324984e-01  -5.4453056e-01
  -9.3193352e-01   9.7130722e-02
  -1.6491225e-01   3.9259513e-01
   7.9071259e-01  -4.4410469e-01
  -8.7269615e-01  -3.3698634e-01
  -5.2188464e-01  -8.3864200e-01
  -2.4064588e-01  -2.1380442e-01
   4.8925853e-01  -1.9304900e-01
   4.8442506e-01   1.4974776e-01
   3.7386452e-01  -7.3296940e-01
   8.8878127e-01   1.1600045e-01
   2.3585517e-01   3.7549856e-02
  -1.6390754e-01  -6.7289078e-01
   4.8038874e-02  -6.3191853e-01
  -4.9377089e-01  -3.5832822e-01
   1.9739331e-02  -8.1183195e-01
   7.6613495e-01  -1.1091999e-01
  -2.7839753e-01  -5.5276235e-01
   2.2042817e-01  -1.0971803e-01
  -3.9382050e-02  -1.5906884e-02
   1.5132069e-02  -8.6246537e-01
   3.6304520e-01  -4.2302723e-01
  -2.7243094e-01  -3.6555629e-01
  -3.3091406e-01  -5.3684089e-01
  -2.3997777e-01  -6.0707900e-01
  -2.0363803e-01  -9.5301790e-01
  -1.1151495e+00   7.8161003e-02
   8.3197052e-01   1.1559830e+00
   5.5856466e-01   1.9588562e+00
  -5.9400550e-02   1.0771610e+00
  -4.2663173e-01   5.6681749e-01
   1.0125974e+00   5.0966713e-01
  -6.6807820e-01  -1.3283521e+00
   1.3566278e+00   4.6939290e-01
  -2.4690738e-01  -1.7937912e+00
  -7.4329360e-01  -1.0563609e+00
  -3.3117657e-01   1.9586072e-01
  -2.1052096e-01  -1.8666740e+00
  -3.0192123e-01  -7.7223874e-02
  -4.6308166e-01  -8.5262997e-01
   2.0483481e-02  -2.2825115e+00
   3.0287483e-01  -1.5743949e+00
   4.8304268e-01  -2.1702044e-01
   2.5180794e-01  -3.1689212e-01
  -3.8857755e-01  -2.6772363e-01
  -6.5454910e-01  -5.8454916e-01
  -1.8358565e-01  -3.2103774e-01
   3.0350777e-01  -7.4296638e-02
  -3.1835898e-01   3.1032693e-01
   1.5470272e-03  -1.0324896e+00
   2.8549779e-01  -4.3241811e-04
  -1.8123444e-01  -1.0385273e+00
  -2.7761502e-01  -6.1673713e-01
   2.8816005e-02  -5.9539704e-01
   3.5519593e-01  -6.1257966e-01
  -5.7513409e-01  -1.3296767e+00
   9.6184375e-01  -1.0860951e+00
   2.1594253e-02  -1.2412550e+00
   3.6170891e-01  -8.5405547e-01
   7.5354425e-03   1.0383714e+00
  -1.0765137e+00  -5.3335418e-01
  -2.2751181e-02   1.4735716e+00
  -6.9626167e-01  -7.4596919e-01
   4.0047929e-01   2.8300626e-01
   9.9998692e-01  -1.9206073e-01
  -2.4707376e-01  -1.1463795e+00
  -1.0979823e+00  -8.9357706e-01
   8.2905295e-01   2.1751564e-01
   5.3375531e-01  -1.4331046e+00
   6.9455436e-01  -2.2127590e+00
   4.3027138e-01  -3.0131402e+00
   6.9027769e-01  -3.2952801e+00
   5.0738318e-01  -2.1810638e+00
  -1.3370153e+00  -4.9355186e-01
  -6.0816315e-01  -9.1203296e-01
  -1.0982352e+00  -1.8311161e+00
  -7.7452915e-01   1.1005035e-01
  -9.9102397e-01  -2.0272122e+00
  -3.1516103e-02  -6.6541487e-02
  -1.5837952e+00  -1.8608316e+00
   1.3630952e+00  -1.0305402e-02
  -1.5678564e+00  -1.4691172e+00
  -8.3931019e-01  -1.3822276e+00
   1.5701581e+00   4.3774111e-01
   2.2073115e+00   4.1738195e-01
   1.7445500e+00  -2.6723012e-01
   1.8636375e+00   6.0933763e-02
  -1.0062213e+00  -1.6455161e+00
  -1.3646943e+00  -1.9500383e+00
   1.8727804e+00   7.1233898e-01
  -3.5295535e-01  -7.4337453e-01
  -3.9290151e-01  -4.2628894e-01
  -2.7050178e-02  -7.1683475e-01
  -5.9144387e-01  -1.3413964e+00
   3.0851459e-01  -1.1413789e+00
   9.0603424e-01   9.1427225e-01
   2.3828599e-01   7.0367445e-02
   1.2500406e+00  -1.2299542e+00
  -1.1224145e-01  -1.1664491e+00
   1.0836374e+00   7.4815957e-01
  -1.0072674e+00   2.5210073e-01
  -8.5509666e-01  -2.1619931e-01
  -1.5722602e-01  -8.5740463e-01
  -6.3315067e-01  -9.3175303e-01
  -1.4805633e+00  -9.2395860e-01
  -5.2675220e-01  -2.7486416e-02
   1.4599669e+00   1.4544763e+00
  -3.8423425e-01  -8.3849388e-01
  -8.9947760e-02  -1.2615853e+00
   1.6308831e+00   7.8060572e-02
   3.8151968e-01   5.8573568e-03
   2.9896476e-01  -2.9563267e-01
   4.1887711e-01  -4.5229269e-01
   1.1472982e-01   1.8069117e-01
  -5.1110165e-01  -1.1787923e+00
  -4.2030057e-01   3.2324636e-01
   6.0250002e-02  -1.3047907e+00
   1.5797785e-01  -3.3481427e-02
  -6.8659162e-01  -2.6657377e-01
   2.4965571e-02  -1.1262894e+00
   4.8603106e-02  -8.7855118e-01
  -2.5230391e-01  -7.6738421e-01
  -1.8499800e-01  -8.9237676e-01
  -4.4570056e-01  -9.1685910e-01
  -6.3577468e-01  -6.5996110e-01
  -5.9797387e-01   5.7187182e-01
  -1.2598921e+00   5.3326412e-01
  -2.0679463e-02  -1.3549184e+00
   7.3254415e-02  -1.8735402e+00
  -1.3562169e+00   8.4743476e-01
   2.3053074e-01  -1.6851121e+00
  -8.1241792e-01   6.0588037e-01
   5.6610701e-01  -2.0095712e+00
  -1.7327762e-01  -2.2306850e-02
   5.8992298e-01  -3.5157674e-01
   8.1301242e-01  -2.4696700e+00
   1.2604442e-01  -3.3557380e-01
  -1.8702071e-02  -1.9447786e-01
   5.7658422e-01   1.8201977e-01
  -2.7732723e-01   5.2482350e-01
   6.7034594e-01  -3.5925805e-01
   6.7488870e-01  -5.4326341e-01
   1.9579633e-01  -2.6669714e-01
   7.3403171e-01   4.3880897e-01
   2.8456424e-01  -1.3976306e+00
  -1.3349969e-01  -1.4173589e+00
   2.5960946e-01   5.2500557e-02
   4.7539094e-01  -1.0517372e+00
  -5.8704340e-01  -2.2590014e+00
   2.8611678e-01  -2.0257973e+00
  -1.2192988e-01  -1.4569136e+00
  -1.1972402e+00  -1.3712715e+00
   4.3308666e-02  -1.0483721e+00
   3.4167149e-01  -4.6866664e-01
  -3.5142614e-01  -1.2211990e+00
   3.8603523e-01  -6.9357458e-01
  -4.4798351e-01  -9.4517796e-01
   2.8394263e-02  -5.9934263e-01
   7.4640571e-01   6.1550364e-01
  -2.6620289e-02   6.5893228e-01
   3.7055849e-01   4.5741254e-01
   4.5904432e-01   9.6625322e-01
   3.5441256e-01  -1.6941613e-01
  -1.1896424e+00   1.7828948e-01
  -1.0879090e+00   4.6053675e-01
  -1.2515274e+00   4.7943755e-01
   1.4442463e-01  -1.5859623e+00
   4.8652724e-01  -2.2581229e+00
   2.3395470e-01  -1.3962243e+00
   4.7095125e-01  -1.9549163e+00
   7.5430280e-01  -2.3556970e+00
  -4.6488260e-01  -1.4547643e+00
   1.1311569e-01  -4.2903885e-02
  -4.7686473e-01   3.1616522e-01
  -6.1764218e-01   1.3776337e+00
  -5.9837192e-01   1.2342018e+00
  -2.7126184e-01   8.6615291e-01
  -1.6623980e-01   4.3696449e-01
   7.2541060e-01  -1.0304507e+00
  -4.4605715e-01  -2.7166018e-01
   6.3707274e-01  -1.6126017e+00
   7.1763287e-01  -1.9998040e+00
   2.7605639e-01  -3.1025191e+00
   1.0673401e+00  -1.9891030e+00
  -6.1779592e-01  -2.2591347e+00
  -5.6229935e-01  -2.0490360e+00
   2.1990447e-01  -1.2939412e+00
  -2.0269558e-01  -3.7611673e-01
   3.8085426e-01   2.4529328e-01
  -1.7949641e-01  -5.2882290e-01
  -4.4249605e-01  -3.0575971e-01
   6.3806652e-01  -4.9751828e-02
  -5.8408475e-01   2.5427343e-03
   1.8981329e-01   1.2951021e-01
   6.2921955e-01  -3.0364663e-01
  -9.1615707e-01  -3.9214753e-01
  -5.3529919e-01  -1.3415208e+00
   1.4131792e-01  -6.2572857e-01
   6.5924956e-01  -5.2861093e-01
  -2.8588846e-01  -5.1098065e-01
   9.1601913e-01   4.7604520e-01
   3.4035294e-01  -3.8879464e-02
  -9.3549829e-01  -1.6451087e+00
  -4.0312019e-01  -1.2546806e+00
  -2.2988060e-01  -5.9391866e-01
   8.1972342e-01  -9.5890634e-02
  -1.1369451e+00  -8.7417970e-01
  -5.4201703e-01  -4.9660102e-01
   3.0319929e-01  -3.5567177e-01
  -2.6227665e-01  -4.7661798e-01
   4.2399640e-01   6.2513419e-02
   3.0729037e-01  -6.8989401e-01
  -1.8723224e-01  -1.2572829e+00
   3.1305815e-01  -1.1060702e+00
   7.8092679e-01  -1.2803497e+00
   5.4109839e-01   7.0762106e-01
   4.1088689e-01   2.6779921e-01
  -6.9024495e-01  -1.6047293e+00
   1.4465691e+00   9.9988983e-01
  -2.6595104e-01  -1.5404426e+00
   6.1229762e-01   1.2604826e-01
   4.3732274e-01  -2.2511204e+00
  -7.3837684e-03  -2.3067571e+00
  -1.1470626e-01  -2.9431036e+00
  -7.8540146e-01  -2.8358569e+00
  -2.8037145e-01  -1.0968541e+00
  -2.7159082e-01  -8.1089439e-01
  -8.7633823e-01  -3.8633441e-01
  -1.5618672e-01  -2.4273661e+00
  -1.1094282e+00  -6.5185722e-01
  -4.8502617e-01  -3.4205470e-01
  -7.2219672e-01   9.3007420e-02
  -6.8926336e-01  -5.7546584e-01
   1.4317698e-01  -1.0337714e-01
   2.9881533e-01  -2.2523039e-01
  -7.5466688e-01  -7.0453419e-01
  -2.6552866e-01  -6.8607742e-01
   3.2454851e-01  -4.3316593e-01
  -3.4644152e-01  -1.1992894e+00
  -1.8773079e-01  -1.0612963e+00
  -1.7388418e-01  -1.3822425e+00
   4.8472336e-01  -1.0256654e+00
   2.5607115e-01  -6.8400275e-01
   7.4253049e-01  -7.2250016e-01
   5.5737754e-01  -1.1843202e+00
   4.1483438e-01  -1.2482798e+00
   9.8136589e-01  -5.8651308e-01
   5.3072282e-01  -1.1298218e+00
  -5.2496937e-01  -3.2714394e-01
  -7.6608649e-01  -1.2317313e+00
   3.6523187e-01  -1.0985224e+00
   2.1992132e-01  -6.8803656e-01
  -5.6255531e-01   3.5324931e-02
  -4.8436510e-01  -8.6008422e-01
   5.6190409e-01   5.6176607e-01
   4.8533824e-01  -4.1889832e-01
  -3.3230818e-01  -1.2676594e-01
   3.0376381e-02  -2.7668308e-01
   1.9214516e-03  -1.3492442e-02
  -3.4389761e-01  -8.9571186e-01
   5.9595619e-01  -1.2731912e+00
   2.5037397e-01  -9.2458295e-01
  -7.9126388e-02  -1.3287685e+00
   6.6641407e-02  -1.1178040e+00
   1.7820323e-01  -9.4852899e-01
   3.3744030e-01  -1.0008576e+00
  -1.8819080e-01  -1.0063969e-02
   1.0240919e-01  -2.2585365e-01
  -1.9049997e-01   7.8097225e-02
   2.7628158e-01  -7.2041956e-01
  -6.4484370e-01  -2.3820854e-02
   7.7517086e-01   1.6137840e-01
  -6.7035151e-01  -1.8483997e-01
  -4.5071308e-01  -1.6134054e-01
  -8.0426110e-01   4.9898524e-01
  -9.5658063e-01   5.8259420e-01
  -8.6689108e-01   1.5819190e-01
   1.4994802e+00  -2.7215869e+00
  -8.7915514e-01  -6.9986370e-02
   1.4040446e+00  -2.7349732e+00
   1.5881930e+00  -2.8581136e+00
  -6.3825764e-01  -3.3469370e-01
  -1.0340384e+00  -1.3354217e-01
   1.8298944e+00  -3.0581556e+00
  -2.9150806e-02  -1.1237023e+00
   3.2894014e-01  -6.7060739e-01
   1.2662081e-01  -1.3881094e+00
  -5.7810102e-01  -1.1033176e+00
   4.5579698e-02   1.0556785e-01
  -5.3120017e-01   9.0190722e-01
  -1.1216635e-01  -6.7403238e-01
  -3.5016561e-02  -1.0035241e+00
   1.9409454e-01  -6.6338368e-01
   4.3870885e-01  -8.2065108e-01
  -4.6576952e-01   8.7118617e-01
   1.6479763e-01  -4.3626337e-01
  -1.4811560e-01   1.0644092e-01
  -2.8157916e-01   3.9952095e-01
  -1.0777941e-01  -4.0387440e-01
  -2.1251839e-01  -9.5514946e-01
  -2.9383186e-01  -2.0021018e-01
   4.8629548e-01  -1.8445236e+00
  -2.2368510e-01  -6.1610954e-01
  -2.0254933e-01  -7.2581027e-01
  -1.2730406e-01  -9.5939874e-01
  -3.9117124e-01  -3.5062481e-01
   1.5606597e-01  -5.9812988e-01
   4.3322959e-01  -1.0834216e+00
   2.2376635e-01  -1.0489861e+00
   1.9458384e-01  -1.3368665e+00
   2.3777875e-01  -1.6756252e+00
   5.5778606e-01  -1.6364278e+00
   6.6362495e-01  -1.3924672e+00
   6.4448131e-01  -1.1263811e+00
  -4.3563445e-02  -2.0203261e-01
   1.1958581e-01  -1.5835423e-01
   1.6543481e-01  -5.2954817e-01
  -1.5923296e-01  -2.7543637e-02
  -9.3684197e-02  -9.0348773e-01
   1.2666018e-01  -1.1666180e+00
   2.8431699e-01  -3.3039189e-01
  -1.8807890e-01   1.5713047e-01
   1.3335324e-01   3.7173920e-01
   1.1865109e-01   6.7955029e-03
  -1.5735594e-01  -5.9647509e-01
   2.2547759e-01  -9.9408195e-01
  -2.8583865e-01  -7.6126413e-01
  -2.3360667e-01  -1.2108097e+00
  -3.1722049e-01  -2.7195877e-01
  -6.0490090e-01  -1.0726853e+00
  -3.9810381e-01  -1.5192064e+00
   1.5935820e-01  -8.6258879e-01
  -4.1501742e-01  -6.5751664e-01
  -4.0569774e-01  -8.4166353e-01
   3.3672775e-01  -3.4765233e-01
   2.2993404e-01   1.6672985e-01
   4.0305676e-01  -1.8585413e-01
  -3.9845202e-01  -5.0237766e-01
  -5.8256799e-01  -9.9506992e-01
  -6.4147768e-01  -8.3586537e-01
  -5.3773099e-01  -8.3471075e-01
  -2.9783729e-01  -8.5296663e-01
   2.4250989e-01  -4.0640613e-01
   6.3142298e-01  -4.6010486e-01
   8.2653245e-01  -9.5820249e-02
   8.0825024e-03  -7.0780336e-01
  -8.5620455e-02  -1.0958400e+00
   1.0060405e-01  -6.6088790e-01
   4.2617297e-01  -4.8975810e-02
  -4.5276624e-01  -3.9255567e-01
  -1.0188083e+00  -7.0373228e-01
  -9.5443833e-01  -1.1121232e+00
   4.0425874e-01  -9.6522584e-01
   2.7304387e-01  -6.7997485e-01
  -5.5372975e-01  -2.1453244e-02
  -3.9145045e-01  -9.0416685e-01
   5.5226196e-01   6.1446631e-01
   5.5179014e-01  -3.0479800e-01
  -2.9390082e-01  -1.5615440e-01
   9.0766834e-02  -2.6956211e-01
   3.4760762e-02  -1.1739515e-02
  -2.4513073e-01  -9.5766710e-01
   7.6290017e-01  -1.1863725e+00
   3.2309566e-01  -9.1335304e-01
   3.4784709e-02  -1.3430363e+00
   1.6275206e-01  -1.1196032e+00
   2.6750733e-01  -9.3777660e-01
   4.5230235e-01  -9.8681345e-01
   5.5200456e-01  -1.0869900e+00
   7.2097055e-01   1.0508029e+00
   2.4031435e-01   6.2941636e-02
   1.3519564e+00  -1.0669519e+00
   1.7862575e-01  -1.1794640e+00
   6.8487930e-01   9.4561008e-01
  -7.2721857e-01   6.4757790e-02
  -5.4257326e-01  -2.7382587e-01
   4.3871497e-02  -8.7429476e-01
  -6.7109880e-01  -8.8448913e-01
  -8.3360933e-01  -1.1944460e+00
  -5.5470595e-01  -3.4657491e-02
  -5.8050892e-01  -8.3330500e-01
   1.7996379e-01  -1.2632564e+00
  -4.2871335e-02  -3.3996000e-01
  -3.5439008e-01  -8.1969901e-01
   5.1236497e-01  -8.3628234e-01
  -1.9720190e-03  -4.9357973e-01
   2.6354236e-01  -1.0248872e+00
  -8.5543371e-01   9.5325294e-01
  -3.2546467e-01   1.7823271e-01
  -2.7783053e-01  -1.0363604e+00
  -2.6877994e-01  -5.7053678e-01
   4.7509918e-01  -1.7819484e+00
   3.9496046e-01  -1.9091508e+00
   2.0615072e-01  -1.8759545e+00
  -8.4032752e-02  -1.6244724e+00
   2.2926256e-01  -1.8756358e+00
   3.4288768e-02  -2.1909943e+00
  -1.1779900e-03  -1.5312375e+00
  -2.2999145e-01  -1.6665275e+00
   2.2772425e-01  -1.6067168e+00
   3.0869640e-01  -1.5349620e+00
  -2.5301652e-01  -1.8729525e+00
  -3.0202750e-01  -1.8486936e-01
   3.6953765e-01  -6.7851616e-01
   5.8251726e-01  -5.2270997e-01
  -8.4301795e-01   2.1813646e-01
   1.0079717e-01   1.0442324e-01
   6.6313835e-01  -5.2543445e-01
  -9.3101090e-01  -1.1353594e-01
  -6.6952288e-01  -7.3655656e-01
  -1.8318628e-01  -3.4274186e-01
   5.1826743e-01  -4.4941493e-01
   6.3154233e-01  -2.0243393e-01
   2.3146671e-01  -8.3550038e-01
   9.8567886e-01  -2.5550994e-01
   2.5298000e-01  -3.0646021e-02
  -4.9495390e-01  -4.9224671e-01
  -1.4633192e-01  -4.9958839e-01
  -5.7749439e-01  -1.9280394e-01
  -1.8838005e-01  -7.1930728e-01
   3.7209748e-01  -3.9186522e-02
  -1.6177479e-01  -3.8853806e-01
  -1.0179992e+00  -5.8594568e-01
  -1.0178636e+00   8.2916566e-01
   3.4623209e-01  -1.3309764e+00
  -8.8298725e-01  -8.8907754e-01
   7.9825586e-02   3.8539849e-01
   4.8854049e-01   1.5597816e-01
   4.8233171e-01  -1.7114541e-01
   1.3115975e+00  -6.5386262e-01
  -8.0164405e-01   7.3244852e-01
   1.8158592e-01  -3.0935019e-01
  -2.7430850e-01   1.1876928e-01
  -5.5702263e-01   2.9698931e-01
  -1.0452562e-01  -3.5149218e-01
  -5.8115842e-02  -9.1805329e-01
  -3.7262081e-01  -2.0016858e-01
   8.6658068e-01  -1.5774391e+00
  -4.1851573e-01  -4.1272849e-01
  -2.6601332e-01  -7.1591841e-01
  -3.9820872e-02  -1.4228246e+00
  -1.0832352e+00  -3.9658199e-01
   1.5612673e-01  -5.1089282e-01
   5.4742041e-01  -8.8552962e-01
   3.8338510e-01  -9.0709308e-01
   4.4196846e-01  -1.2364487e+00
   5.7892109e-01  -1.5131259e+00
   8.1983421e-01  -1.4135686e+00
   2.9320972e-01  -1.8428904e+00
   6.2808926e-01  -2.9118271e+00
   1.2639407e+00  -2.4160778e+00
  -7.3370620e-01  -1.0420557e+00
  -5.9112163e-01  -8.7155499e-01
   2.7986230e-01  -5.2823748e-01
   4.1154577e-01  -1.7258317e-01
  -5.6194217e-01  -6.4809155e-01
   2.4610283e-01  -1.1921777e+00
  -3.5676539e-01  -1.1769383e+00
  -6.7095448e-01  -1.4137907e+00
  -5.7691849e-01  -1.3086784e+00
  -5.6848030e-01  -1.1515989e-01
  -4.0427839e-01  -1.5093141e+00
   7.1380453e-01  -1.9560877e+00
   6.9433912e-01  -7.7213540e-01
   3.2899233e-02  -2.2358273e-01
  -2.6737820e-03  -4.2701082e-01
  -9.6952664e-02  -1.6019227e-01
   4.6493023e-01  -4.3088883e-01
  -8.5319470e-01  -8.8110535e-01
  -8.3320495e-02  -4.2543507e-01
   3.4926593e-02   1.8209107e-01
   5.4225008e-02   2.3545295e-01
   7.7557096e-01  -3.6416920e-02
   3.2849257e-01  -6.9570056e-01
  -1.7893873e-01  -3.2422663e-01
  -5.4919816e-01  -7.9790218e-01
  -9.1620475e-01  -6.5247697e-01
  -1.1284174e-01  -1.1613083e+00
   3.2319780e-01  -1.3316462e+00
   6.6147197e-01  -6.2174185e-01
   8.9779298e-02  -4.3230685e-01
   7.4272884e-02   2.6585156e-01
   1.3881558e-01   2.4094160e-01
  -2.5198433e-01  -1.5322856e+00
   4.7510166e-01  -1.3517119e+00
  -6.9593047e-01  -7.3354429e-01
  -4.6299698e-01   1.3930056e-01
  -3.7800879e-01  -4.2406518e-01
  -2.4054335e-01  -3.4234182e-01
   2.9552237e-01  -2.4839467e-01
   6.3373522e-01  -4.1602084e-02
  -1.4041937e-01  -4.4170207e-01
   5.1353971e-01  -8.0201741e-01
   1.8375003e-01  -4.0578579e-01
   4.4437997e-01  -2.7712433e-01
   3.2810263e-01  -1.0682686e-01
  -3.9226813e-01  -8.6655083e-01
   5.1777075e-01  -9.3150870e-01
   2.5215886e-02  -9.5548358e-01
  -4.8214343e-01  -1.1234474e+00
  -2.2348420e-01  -5.8433428e-01
   2.4086628e-01  -4.1706621e-01
  -2.4564483e-02  -1.6816844e+00
  -1.8978973e-02  -1.3942600e+00
   4.1301603e-02  -9.5220320e-01
  -9.0600909e-03  -1.2652306e+00
   1.0083347e-01  -8.4370572e-01
  -2.0047007e-01  -9.7945327e-01
  -3.1267967e-02  -1.2595942e+00
  -1.9676729e-01  -1.5200688e-01
   3.0568925e-01  -3.4216502e-01
  -6.0890522e-01  -3.7683593e-01
  -8.3417916e-01  -6.9254422e-01
  -1.8766978e+00  -5.8457274e-01
  -1.5867038e+00  -1.3204271e-01
  -1.2783442e+00  -1.8057116e-02
  -1.4426410e+00  -7.6570933e-01
   4.9597150e-01  -1.0040946e+00
  -4.4225948e-01  -1.7536963e+00
  -1.4377868e+00  -5.1132626e-01
   1.3615000e+00  -9.1601600e-01
   2.0844898e+00  -2.7795372e-01
   9.1451890e-01  -8.9354775e-01
   1.5134328e+00  -5.5050925e-01
   1.3580228e+00  -3.3222775e-01
   1.1706764e+00  -2.5227756e-01
  -1.5150618e-01  -2.3774172e+00
  -2.9346361e-01  -2.5440754e+00
  -5.7843663e-01  -6.6130178e-01
  -4.1395326e-01  -1.6968464e+00
  -3.5863847e-01  -1.5736127e+00
   5.3678240e-01  -9.0111735e-01
  -1.2016256e-01  -2.0215302e+00
  -7.7840011e-01  -1.0888129e+00
  -4.0648780e-01  -6.9597245e-01
   1.2039096e-01  -1.9365362e+00
   3.8881449e-01   1.3553009e+00
   5.3623218e-01   9.6167096e-01
   9.1806499e-02   8.5416225e-02
   2.2377656e-01  -1.0541639e+00
   1.3111886e-01  -1.0341006e+00
  -2.2716495e-01  -1.9881880e+00
   3.0668546e-01  -1.9518081e+00
   6.4871161e-01  -1.6331573e+00
   3.4389455e-01  -1.1714334e+00
   1.1495913e-01   1.2088039e-01
   1.0482273e+00  -1.1162165e+00
   7.0770966e-01  -1.1408953e+00
  -8.3924899e-01  -7.3149280e-01
  -4.3629270e-01   1.0342509e-01
  -4.7427993e-01  -2.1554569e-01
   6.6355935e-01  -9.9521740e-01
  -4.5640355e-01  -8.1695543e-01
  -7.5816723e-01  -2.1232226e+00
  -7.8898382e-01  -1.5534609e+00
  -3.1730866e-03  -1.5377406e+00
   4.5900190e-01  -1.8540184e+00
   3.9975070e-01  -2.2097792e+00
   8.0601099e-01  -1.6161132e+00
  -8.5641148e-01  -1.8848695e+00
  -7.7237058e-02  -1.6348298e+00
  -1.1884242e-02  -2.1827183e+00
   1.6233336e-01  -1.3466381e+00
   1.9229650e-01  -1.6521262e+00
   1.4823316e-01  -1.8909148e+00
  -2.5535140e-01  -2.0617725e+00
  -9.1884640e-01  -2.0663114e+00
  -9.9353035e-01  -2.5009477e+00
  -3.2694999e-01  -1.1936432e+00
  -6.1577832e-01  -1.2906976e+00
   4.2431995e-01  -5.3267832e-01
   2.4120994e-01  -2.6838780e+00
   1.5625838e-01  -2.9569129e+00
   2.5446794e-01  -3.1644801e+00
  -4.3086903e-01  -3.4060760e+00
   1.2245685e+00  -3.7254164e+00
   1.2405008e+00  -3.4397546e+00
   2.4376937e-01   1.0796916e+00
  -6.2722015e-01   1.1665755e+00
  -5.7166554e-01   6.2905996e-01
  -4.7557629e-01   6.4226736e-01
   7.7629824e-02   4.2238842e-01
   4.0120633e-01  -1.1385372e+00
   4.0110255e-01   3.4454480e-01
   4.8493486e-02  -1.4293032e+00
   6.6064008e-01  -2.4995146e+00
  -1.4280291e-01  -1.9277056e+00
  -4.9208692e-01  -1.7908687e+00
  -5.7411771e-01  -1.6146039e+00
  -3.4470087e-01  -2.1774054e+00
  -5.5881886e-01  -3.2685943e-02
  -1.3545498e-02   3.4471309e-01
   4.3936879e-01  -1.7794005e+00
   1.3167248e+00  -2.4017795e+00
   4.3525457e-01  -2.6571260e+00
   1.0000637e-02  -2.4356426e+00
  -2.3365571e-01  -2.5863280e+00
  -1.1772943e-02   4.8344800e-01
   1.8415024e-02   5.0599131e-01
   2.7180316e-01   3.7949722e-01
   1.6758442e-01   2.1627063e-01
   1.6958770e-01   3.6955424e-02
   6.1467529e-01  -2.3956363e-01
  -1.4825680e-01   3.5487356e-01
  -1.1361073e-01  -5.1425707e-01
  -2.1432574e-01  -8.8948022e-01
   2.1216025e-01  -7.4554328e-01
  -3.3419358e-01  -1.0941104e+00
   7.3810419e-02  -1.0261839e+00
   3.5771669e-01  -7.0264644e-01
  -3.1123914e-01  -1.0546684e+00
  -5.1111283e-01  -7.6612033e-01
  -7.8026279e-01  -7.6414327e-01
   2.7597893e-01  -5.5586766e-01
   5.0682365e-02  -4.4325594e-01
   2.1236030e-01  -1.3257523e+00
  -3.2601639e-01  -1.3674632e+00
   1.9697222e-02  -3.2660408e+00
  -4.4466341e-02  -6.2902425e-01
   2.9299000e-01   1.2764294e-01
   2.2506341e-01   2.4805181e-01
   8.2441557e-01   5.4914288e-01
  -7.0104257e-01  -3.4214025e+00
   1.0887468e+00   9.5142162e-01
  -3.5759246e-01  -3.3575051e+00
  -5.5692251e-01  -2.9759985e+00
  -2.4648618e-01  -2.0029705e+00
   6.0474018e-01  -3.8675457e-01
  -7.0998684e-02  -5.9093479e-01
  -6.8251486e-03  -1.4083644e+00
  -1.2379011e-01  -1.3781845e+00
  -2.4259994e-01  -2.3700083e+00
  -3.7891281e-01  -2.9106018e+00
  -2.4542099e-01  -1.1910642e+00
   4.1625598e-01  -7.9151039e-01
   4.9791084e-01  -3.9569507e-01
   3.6829935e-01  -3.4837573e-01
   2.5672314e-01  -4.9757854e-01
   9.3004307e-03  -7.6371888e-01
   4.6951418e-01  -4.2796887e-01
  -5.5245586e-01  -7.9036507e-01
  -3.4934923e-01  -8.9389720e-01
  -2.9605301e-01  -8.2300979e-01
  -5.7472483e-01  -7.3891557e-01
  -2.8607924e-01  -1.0007847e-01
  -3.3705711e-01   2.0920726e-01
   4.1200216e-01   1.2179805e+00
   9.1457793e-02   7.7621357e-01
   2.0564502e-01  -5.4406276e-01
   5.7060335e-01  -5.2218786e-01
   6.3209555e-01  -1.2693158e+00
   5.9233712e-01  -1.2167701e-01
   2.3768980e-01  -1.3760576e+00
  -1.2163078e-01  -1.7482559e+00
  -2.9346057e-01  -2.0611825e+00
   6.2546680e-01  -1.7037148e+00
   8.0533756e-02  -2.0670119e+00
  -1.1752001e+00  -1.0761145e+00
   6.3513716e-02  -1.4772340e+00
  -1.2777462e-01   1.6583469e-01
  -3.3900738e-01  -7.7280046e-01
  -3.1761947e-01  -9.2231038e-01
  -5.1351579e-01  -1.2162462e+00
  -6.4547481e-01   5.6568585e-01
   1.2989374e-01   7.5371508e-02
   1.0908803e-01   6.5189085e-01
  -3.8202156e-03   1.8188793e-01
  -2.4861401e-01   4.9275650e-01
  -7.7032801e-01  -6.7421275e-01
   2.1360390e-01  -4.7967571e-01
   9.6141019e-02  -8.4296679e-01
  -5.8101445e-01  -7.6558321e-01
  -5.2610207e-01  -4.5686494e-01
  -1.6333374e-01  -7.0561680e-01
   3.0826886e-01   4.2558877e-01
   8.7014406e-01  -5.3008554e-01
  -1.5430854e-02  -1.3563103e+00
   3.5072981e-01  -1.1714127e+00
   4.1466509e-01  -1.4366829e+00
   4.6158365e-01  -1.2610162e+00
  -7.5621386e-02  -5.1037182e-01
   5.1046818e-01  -6.0581436e-01
  -2.9782487e-01  -7.5021512e-01
   6.1280153e-01   7.6333159e-01
   5.2056697e-01  -5.4527869e-01
   4.1337057e-01  -5.0228619e-01
   7.0424274e-01   6.7900792e-01
   5.3498850e-01  -2.0867438e-01
  -4.5992903e-01  -1.1237714e+00
  -3.0447341e-01  -1.0686475e+00
  -8.0498712e-01  -1.0691764e+00
  -4.4170042e-01  -1.0434519e+00
  -2.3276766e-02  -5.4905297e-01
   2.2434745e-01  -7.0158238e-01
  -3.8748987e-01  -3.1234296e-01
  -6.5413268e-01  -6.5540592e-01
  -7.1350381e-02  -5.9777035e-01
   1.4018802e+00  -1.0106591e+00
   2.4043688e-01  -2.4164691e+00
  -9.5323051e-01  -4.8707938e-01
   3.7335853e-01   5.8157685e-01
   4.9154003e-01   7.7527032e-01
   5.4056450e-01  -1.2086958e+00
  -7.2601879e-01  -1.2363648e+00
   8.6292350e-01  -2.3366839e+00
   1.6971483e-01  -1.6169835e+00
   3.0618635e-01  -3.7291389e-01
   1.6671221e-01  -1.5315928e+00
  -7.2033982e-01  -6.9362550e-01
  -8.3694473e-01  -1.4245072e+00
  -1.0958088e+00  -2.7700292e-01
   1.0292381e-01  -1.7331855e+00
  -2.4439276e-01  -6.0468046e-01
   3.6885795e-01  -1.3315847e+00
  -4.6486892e-01  -6.6358047e-01
  -1.1570721e-01  -1.5883440e-01
   1.3221278e-01  -9.2028066e-01
   4.6482228e-01   7.4899524e-01
   5.4032237e-01   4.7674502e-01
   6.9478411e-01   1.1764912e-01
   2.4287864e-01   4.1521033e-01
   6.2822826e-01   7.9801604e-02
  -1.8113380e-01   8.9299080e-02
  -2.8871350e-01  -2.0349472e-01
  -5.0992783e-01  -3.9609344e-01
   6.5713785e-01  -6.7364118e-01
  -2.2859045e-01  -3.8995939e-01
  -6.9291496e-01  -4.4395536e-01
  -7.6649814e-01  -2.9892304e-01
  -3.6796859e-01  -8.0383454e-01
  -1.6476203e+00   4.9831728e-01
  -2.4222604e-01  -4.6058501e-01
   1.9446254e-01  -1.3406668e-01
   1.2360703e+00  -4.0923794e-01
   4.0020553e-01  -1.1344605e+00
  -8.2269702e-03  -9.2699024e-01
  -1.2509126e-01  -1.0306837e+00
   4.6973052e-01   5.3848878e-01
  -5.8445724e-01   5.6990791e-01
  -1.7240322e-01   8.4189928e-01
   1.6221787e-01   6.3097018e-01
   5.0883185e-01   6.3897882e-01
  -3.0147199e-01   2.9064179e-02
  -2.7483329e-01  -1.0132167e-01
   9.6118044e-02  -4.3641533e-01
  -6.4878794e-01   1.3943749e-01
  -4.4254960e-01  -8.3866931e-01
  -1.3368832e-01  -9.2712522e-01
  -5.5872084e-01  -9.9941358e-01
  -3.2104375e-01  -7.4819675e-01
   6.2705601e-01  -1.9279642e-01
   5.5890816e-01  -9.4414591e-01
   2.6149813e-01  -7.6447798e-01
   1.8874992e-01  -9.9720938e-01
   2.5326751e-01  -8.9191713e-01
   2.8210129e-02  -1.0807691e+00
   2.8336805e-01  -9.0270735e-01
  -8.9490995e-02   1.2631106e+00
   9.4848124e-02  -1.2891319e+00
   1.0088295e+00   3.4927239e-01
   3.4450309e-01  -2.4665944e-01
   3.5089505e-01   4.0227045e-01
  -1.0665741e-01  -2.0062052e+00
   1.3188511e-01  -2.3478420e-01
  -4.1800376e-02  -1.0721991e+00
  -7.6556359e-01  -1.9146190e+00
  -2.8543038e-01  -1.2715161e+00
   2.9805566e-01  -4.8648328e-01
  -1.0688389e-01  -1.2892315e+00
   9.6030009e-02  -1.3828745e+00
   2.0292125e-01  -9.7109948e-01
   1.4467094e-01   5.3025807e-01
   8.6942771e-02   3.3032533e-01
  -6.8866695e-01  -7.0891336e-01
  -1.5980144e-01   3.3143390e-03
  -5.1528647e-01  -1.7703466e-01
  -3.6948388e-01  -6.0537355e-01
  -1.3329102e-01  -1.8704838e+00
  -3.5438089e-01  -4.4550431e-01
  -1.1240330e+00  -1.4482285e+00
  -5.6812418e-01  -1.2393027e+00
   1.5373960e-01  -1.3722016e+00
  -1.4459350e-01  -9.7362080e-01
  -2.4002198e-01   1.0084075e+00
   4.0167771e-01   7.2865495e-01
   4.3707489e-01  -1.2983961e+00
  -1.0624405e-01  -1.3447683e+00
  -1.5540817e-01  -1.6326235e+00
   1.2636952e-01  -1.4512254e+00
   3.4081072e-01  -3.3482221e-01
  -5.1879866e-02  -1.4466523e+00
   7.4994058e-01  -3.0674886e-01
  -4.2295587e-02  -8.1868014e-01
   2.1972851e-01  -7.5599364e-01
   4.1379436e-01  -6.3440596e-01
   4.4662023e-01  -2.8716011e-01
   4.3935334e-01   1.7892625e+00
   1.7565599e+00   6.2151816e-01
   8.4253191e-01   7.9795188e-01
   1.0139963e+00  -2.6435764e-01
   4.4150122e-01  -1.0910751e-01
  -9.9512908e-02  -1.1886982e-01
  -1.5823168e+00   4.6469843e-01
   6.5197125e-01  -6.2646350e-01
   1.1088019e+00  -1.3807726e+00
   1.7965899e-01  -1.2202029e+00
  -5.7893837e-01  -1.5029679e+00
  -2.4120194e-01  -1.0515714e+00
   7.8665348e-02  -9.2818335e-01
  -5.5282410e-01  -1.1825405e+00
   1.0762438e+00  -1.6526543e+00
  -4.6915000e-01  -1.2134220e+00
  -1.2068431e+00  -1.5366289e+00
  -1.3895603e+00  -2.0045561e+00
  -1.4689366e+00  -2.2194536e+00
   4.3931217e-01  -1.4504004e+00
  -3.3802288e-02  -1.7197808e+00
   4.1479355e-01  -2.4178085e-02
   1.8660783e-01   4.1036871e-01
  -1.5119927e-01   4.1188387e-01
   3.7869653e-01   6.9184354e-01
  -1.4121691e-01  -1.3606408e-01
   2.9933296e-01  -9.4527799e-01
   2.4011684e-02  -9.7267119e-01
  -1.7703488e-01   7.7140209e-01
  -2.0142384e-01  -1.0981620e+00
   1.9745218e-01  -9.4506492e-01
   2.5418999e-01  -1.0689186e+00
  -9.0623031e-02  -1.3212723e+00
  -2.3617754e-01  -1.1818758e+00
  -3.6958314e-01  -1.5588906e+00
  -3.6882732e-01  -1.3988572e+00
  -3.8368129e-01  -1.4324831e+00
  -3.6353389e-01  -1.5180492e+00
   3.2270651e-01  -1.4721716e+00
   5.5366346e-02  -1.7610078e+00
   7.7728892e-01  -2.6329191e+00
   1.0292274e+00  -1.3111887e+00
   6.3081662e-01  -1.1654911e+00
   5.9018550e-01  -1.3194146e+00
  -5.4886220e-01   3.5350762e-03
  -5.3635711e-01   1.1377125e-01
   2.6083528e-01  -1.2371295e+00
  -4.7246819e-01  -2.1664162e-01
  -5.6500384e-02  -1.5315106e+00
   2.2573899e-01  -1.6240083e+00
   1.8453722e-01  -2.2138799e+00
   1.6181316e-01  -2.0553208e+00
  -1.8945213e-01  -1.1834746e+00
  -5.2223442e-02  -9.5461835e-01
  -5.6192143e-01  -8.1264750e-01
  -4.0046868e-01  -8.8877387e-01
  -5.1748063e-01  -7.7907835e-01
  -5.8007519e-01  -4.9925820e-01
  -4.0119591e-01  -2.3800578e+00
   1.9591599e-01  -2.5594979e+00
   8.6487422e-01  -7.8623348e-01
  -5.0659166e-01  -9.5207275e-01
   8.4555066e-01  -1.1634203e-01
   6.4978969e-01  -1.2273009e+00
  -6.4434158e-01  -8.6699782e-01
  -6.4516757e-01  -8.8850970e-01
   2.3641799e-01  -5.0244345e-01
  -5.9525184e-01  -1.1100009e+00
  -4.8497873e-01  -9.3312601e-01
  -5.4625027e-01  -2.2787513e+00
  -5.8869759e-01  -1.0043589e-01
   5.3713973e-01   3.9771908e-01
   5.0687638e-01   7.2930913e-01
  -1.6616016e-01  -5.7574090e-01
   1.3369494e-01   5.4975903e-01
   1.6249356e-01  -4.1221793e-01
   2.3277820e-01  -1.0462403e+00
  -2.7848606e-01  -2.1388864e+00
  -2.5363739e-01  -3.7482175e+00
  -2.2758109e-01  -3.5675558e+00
  -2.3604585e-02  -2.1683255e+00
  -1.6881217e-01  -2.9179462e+00
  -7.3120639e-02  -1.3268698e+00
  -3.1629240e-01  -4.9659859e-01
   4.7108650e-01  -1.1911533e+00
   8.6065645e-01  -1.5714306e+00
   2.2289532e-01  -1.3904833e+00
   9.9628118e-01  -1.7245752e+00
   5.3588948e-02  -1.9732635e+00
  -8.8507359e-01  -6.2019988e-01
   4.5909030e-01   4.1543378e-01
   5.2306435e-01   6.0925335e-01
   5.8266915e-01  -1.3235930e+00
  -6.8710804e-01  -1.3376013e+00
   9.6573659e-01  -2.4394480e+00
   1.1494432e-01  -1.6861589e+00
   3.3504005e-01  -4.9612101e-01
   2.1305320e-01  -1.6470957e+00
  -6.9560417e-01  -8.2896493e-01
  -7.4233249e-01  -7.0132789e-01
  -1.0912663e+00  -4.2997966e-01
   1.5839819e-01  -1.8653533e+00
  -2.0115673e-01  -7.2032911e-01
   3.9445753e-01  -1.4148557e+00
  -4.3936702e-01  -7.9640694e-01
  -8.6013045e-02  -2.8286983e-01
   3.1597534e-02  -1.1157833e+00
  -1.8877088e-01  -1.0587439e+00
  -3.5902138e-01  -5.4452060e-01
  -5.4585884e-01  -4.3634939e-01
  -8.8417953e-01  -4.1796439e-01
   5.4886974e-01  -5.9661226e-01
   6.1205130e-01  -7.3588679e-01
   3.7661210e-01  -6.7030037e-01
  -5.5377771e-01  -2.7255667e-01
   5.0395842e-01  -8.8970372e-01
   4.9011678e-01  -9.5996221e-01
   6.6701217e-01  -4.7185049e-01
   1.4219358e-01   3.6724756e-01
  -2.4884567e-01   8.8368831e-02
  -4.2980451e-01   2.3107245e-01
   1.7736683e-02   2.8771017e-01
   3.6516696e-01  -5.2221951e-01
  -2.8937787e-01   2.6974114e-01
   1.0034975e-01  -2.3281435e-01
  -3.7962789e-02  -4.8432222e-01
   2.3270263e-02  -3.7147540e-01
  -1.8303015e-01  -6.5559224e-01
  -3.9018800e-01  -3.1571118e-01
   4.3667205e-01  -5.7585096e-01
  -2.0150028e-01  -8.2795135e-01
   2.5758014e-01  -1.2910816e+00
  -2.3729886e-01  -6.0499371e-01
   7.6629418e-02  -1.1517558e+00
  -6.8602889e-02  -1.0378931e+00
   8.9977605e-01  -6.0754579e-01
   7.1155587e-01  -1.1005987e+00
   5.0339926e-01  -4.7002101e-01
  -7.6631402e-01  -5.8331212e-01
  -2.7971607e-01  -6.1442289e-01
   3.1054057e-01  -3.1583470e-01
  -7.1067283e-01  -3.8271041e-01
  -1.2605274e-01  -6.3854735e-01
  -4.4538114e-02  -7.0067471e-01
   5.2142866e-02  -5.8501550e-01
  -5.5012084e-01   1.6061646e-01
  -7.3732875e-02  -1.2500039e+00
  -2.6352284e-01   3.0091971e-01
   2.9091096e-01  -9.3803917e-01
   3.7009080e-01  -2.7552496e-01
   4.2193420e-01   6.0868719e-01
  -3.5750019e-01  -8.4174661e-01
  -7.5471812e-01  -8.6446928e-01
  -1.4889389e-01  -1.2122159e+00
   6.3869018e-02  -1.5441478e+00
   7.0325580e-02  -1.7678860e+00
   2.6859068e-01  -1.5580356e+00
   4.1675080e-01  -6.4321854e-01
  -3.0410413e-01  -1.3989389e+00
  -1.0670489e+00  -1.6380343e-01
  -5.8166751e-01  -3.8324971e-01
  -9.8904023e-01   9.6331697e-02
   5.5485948e-01  -3.1913825e-01
   4.8504378e-01  -2.9610760e-01
  -6.8720715e-01  -4.3477105e-01
   6.5201640e-01  -1.2003815e+00
   1.3437347e-01  -4.0134313e-01
   4.6603183e-01  -6.8899504e-01
  -1.1066431e+00  -1.0997071e-01
   4.0035062e-01  -9.6184356e-01
   5.3144065e-01  -1.4819624e+00
   6.0532939e-01  -1.1878234e+00
  -3.1456673e-01  -7.2665066e-01
   3.7590082e-01  -1.4807032e+00
   5.7547956e-01  -1.6334942e+00
  -3.4652441e-02  -1.5145411e+00
   3.1426609e-01  -1.3212381e-01
  -6.3907515e-01  -1.8130901e-01
   9.9136991e-01   1.0380718e+00
   6.6938244e-01   5.4117794e-01
   3.3766894e-01  -7.4777064e-01
   2.9375148e-01  -7.1239184e-01
   8.8362029e-01   4.0578856e-01
   5.2374221e-01  -3.0071107e-01
  -1.0601426e+00  -8.5405090e-01
  -8.6136746e-01  -9.9488338e-01
  -1.1191890e+00  -9.0585589e-01
   4.8977021e-01  -2.9523198e-01
  -1.9203215e-01  -5.5775725e-01
   1.2603602e-01  -9.1076681e-01
  -1.3869967e-01  -5.2999872e-01
  -6.0418207e-01  -7.0915288e-01
  -1.4919435e-02  -9.9705923e-01
  -8.9041607e-01  -6.6867351e-01
  -7.7909081e-01  -1.2845900e+00
  -6.9250382e-01  -6.9800943e-01
  -4.9922101e-01  -1.1257893e-01
  -4.6313461e-01   1.9472019e-01
   5.1760568e-01  -8.6897414e-01
   8.9440578e-01  -2.2583967e-01
  -6.5425041e-01  -6.9895986e-01
  -2.1967055e-01  -5.8230518e-01
   3.5333737e-01  -8.5891540e-01
   3.4866391e-01  -1.2599576e+00
   6.1418154e-03  -1.2156301e+00
   2.5370891e-01  -1.0547854e+00
   5.1046394e-01  -5.4460140e-01
   3.4784652e-01  -3.9582437e-01
   3.8907364e-01  -5.0731812e-02
   5.7703971e-01  -4.7380612e-01
   6.8393013e-01   7.0349222e-01
  -2.3190152e-01   1.2711835e-01
  -1.7379262e-01   2.9910804e-01
   1.0917448e+00   3.3124832e-01
   8.6619026e-01   2.1911957e-01
   3.0368898e-01  -8.0531316e-01
  -9.0291653e-01  -2.3631535e-01
   2.3168648e-01  -2.9491648e-01
  -8.2849451e-01   4.6664651e-01
   7.8305640e-01  -7.8142864e-01
   5.7850365e-01  -6.9582664e-01
   1.7044300e-01  -1.1229855e+00
   1.4703261e-01  -1.0251152e+00
  -2.0471750e-01  -8.5015633e-01
  -6.0107097e-01  -3.8686175e-01
  -2.8650447e-01  -1.4262479e+00
  -1.3632851e+00  -1.0224490e+00
  -1.9826994e-01  -1.3633734e+00
  -4.6851496e-02  -1.6285762e+00
  -1.8471639e-02  -1.1738272e+00
  -7.9223546e-01  -1.5439807e+00
  -5.2305838e-01   1.5748525e-01
  -7.9892669e-01  -1.1948298e+00
  -8.2582507e-01  -1.0598275e+00
  -4.1714210e-02  -6.8717027e-01
   1.1574010e-01  -6.2349922e-01
  -1.1050732e+00  -1.0642422e+00
  -8.3218325e-01  -4.5633985e-01
  -3.8872072e-01  -1.1636517e-01
  -7.6695123e-01  -1.4123948e+00
   1.8807609e+00   1.2888524e-01
   1.6898421e+00  -2.2839880e-01
   6.6855459e-01  -2.9923896e-01
  -2.1889673e-01  -7.2539805e-01
  -3.8533771e-01  -1.5223550e-01
   1.2465014e+00   5.4818912e-01
   1.7745168e+00   7.1555211e-01
  -3.8175785e-01  -9.3811785e-01
  -3.1523539e-01  -4.1351011e-01
   7.9923145e-01  -2.8932507e-01
   2.5285312e-01   1.0614929e-01
   3.2848780e-02  -8.5284591e-02
  -3.8366390e-01   5.1093301e-01
   3.6168376e-01  -5.5831035e-01
  -6.1786433e-01  -8.2240560e-02
  -1.2641159e-01  -1.1467032e+00
   6.6177591e-01  -2.2066986e-01
  -2.8378055e-01  -9.2415070e-01
  -6.2831587e-02  -8.5856802e-01
  -1.9696964e-01  -7.0759817e-01
  -2.2767008e-01  -1.1588557e+00
  -1.1227725e-01  -1.8059597e+00
  -9.6924089e-02  -1.0345032e+00
   6.9894485e-01   1.3861154e-01
  -5.3435692e-01  -1.3362400e+00
   4.0449210e-01   5.1818649e-01
  -7.3702054e-01  -6.4025107e-01
  -6.2069516e-01  -7.4698233e-01
  -2.5621096e-02  -4.9483511e-01
   1.7492854e-01   1.2579638e+00
   7.1406838e-01  -5.6094740e-01
  -3.7742075e-01  -1.8410915e+00
   3.0518052e-01  -1.9663368e-01
   4.9083744e-01  -1.1695999e+00
   6.2233371e-01  -5.6607543e-01
   4.7402892e-01  -1.1424574e+00
   3.4560846e-01  -5.2556995e-01
  -5.2837597e-01  -1.5806172e-01
  -4.9379568e-01  -9.5819165e-01
  -2.7753595e-01  -1.0548511e+00
  -1.3910292e-01  -1.5363423e+00
  -8.1770150e-02  -1.7938202e+00
  -4.1472778e-01  -2.1290910e+00
  -6.3667731e-01  -1.2769143e+00
  -7.1460001e-01  -1.3246072e+00
  -3.9400227e-01  -1.2859088e+00
   5.9958830e-01  -1.1779244e+00
   2.5225024e-01  -9.8569745e-01
  -2.2607337e-01  -6.6915699e-01
   1.4328529e-01  -6.1418055e-01
  -4.9019959e-01  -5.3843806e-01
  -7.9968767e-02  -1.0739829e+00
  -2.6700408e-01  -9.3469194e-01
  -5.6676299e-02  -1.1618763e+00
  -2.0009644e-01  -1.1901204e+00
   3.3260654e-01  -1.1119326e+00
   3.1825853e-01  -3.4556285e-01
  -6.9708355e-01  -2.1512356e+00
  -7.3475267e-01  -1.6701807e+00
   5.4981625e-01  -1.5763480e+00
   8.5339530e-01  -1.0321243e+00
   7.9894716e-01  -5.3246863e-01
   6.4898674e-01  -4.1298673e-01
  -2.3989075e-01  -1.7492707e+00
   3.4526325e-01  -2.6410424e+00
   7.3573613e-01  -1.7893258e+00
   7.8078406e-01  -1.3348476e+00
   7.9772160e-01  -1.2806929e+00
   1.3896243e-01  -5.0822074e-01
   6.7327172e-02   9.1436805e-01
   1.3166911e+00  -1.4885105e+00
  -2.1549350e-01  -1.0306032e+00
  -7.7660981e-01  -2.3823483e-01
  -1.2612468e-01  -1.1656397e+00
   6.8551217e-02  -1.0774427e+00
   1.5888513e-01  -9.6329927e-01
  -3.9815619e-01  -4.4060953e-01
  -5.6129157e-01  -1.8485963e-01
  -6.0128734e-01  -4.1951408e-01
  -5.5774711e-01  -7.9681305e-01
  -3.5092169e-01  -5.4158014e-01
  -2.6654395e-01   5.1324089e-01
  -3.1585550e-01  -3.1715756e-02
   1.0166094e+00  -8.8040244e-01
   2.7804743e-01  -1.3178471e+00
  -8.1744529e-01  -2.9953305e-01
  -8.0116340e-01   6.7820954e-01
  -3.7227212e-01  -6.9849233e-01
  -7.2265636e-01  -2.2159858e-01
  -4.8770612e-01  -1.6505545e+00
   1.8755893e-01  -5.9278832e-01
   9.3461124e-01  -9.3748418e-01
  -4.4836949e-01  -1.4417273e+00
  -3.6207878e-01  -1.2095977e+00
  -6.0128114e-01  -1.4312228e+00
  -1.5646991e-01  -1.1832427e+00
   1.3684796e+00   3.6635765e-02
  -1.5826930e-01  -1.4285079e+00
   1.1424054e+00  -1.0220407e+00
   1.3497457e-01  -1.4569397e+00
   6.6571795e-02  -1.2815670e+00
  -2.0786548e-01  -5.7328249e-01
   5.7256117e-02  -7.8967393e-01
   2.0819881e-01  -9.9989407e-01
  -2.6170584e-01  -6.2956013e-01
   2.0716123e-01  -5.9861513e-01
   2.9870455e-01  -6.8308861e-01
   3.8984687e-02  -1.0619040e+00
   2.5862742e-02  -9.9880142e-01
   4.3723249e-01  -1.1216729e+00
   7.5994284e-01  -7.1217778e-01
   3.4743485e-01  -5.7322135e-01
  -1.0141501e-01  -9.7402502e-01
  -4.9897574e-01  -5.6884884e-01
  -8.5180102e-02  -8.5776428e-01
  -2.3635661e-01  -5.3577021e-01
  -6.4667911e-01  -3.1616850e-01
  -5.4414680e-01  -7.3923477e-01
  -5.0315087e-01  -1.2966427e+00
  -6.6559307e-01  -1.2853661e+00
   2.5246006e-01  -3.6883279e-01
   7.8226116e-02   5.4234963e-01
  -2.8581463e-01  -9.5800483e-02
   1.5289038e-01   3.0222706e-01
  -2.1823496e-01  -3.4260581e-01
   3.8288428e-01  -3.2249742e-01
   1.5523698e-01  -8.3358352e-01
   1.2611908e-01  -3.3496510e-01
   1.3129200e+00  -5.6835479e-02
   1.9982222e-01  -6.3765191e-01
   7.5462856e-01  -8.6913084e-01
  -4.8885708e-01  -7.7356539e-01
   5.3980022e-02  -8.6009593e-01
  -6.9889872e-01  -1.4705481e+00
  -9.5179964e-01  -6.6733153e-01
  -4.2422017e-02  -6.6235196e-01
  -8.3572862e-01  -1.6253378e+00
   1.2213319e+00  -1.7325817e-01
  -1.6890704e+00   2.4224714e-02
  -2.9930352e-01  -7.5953971e-01
   2.6714944e-02  -8.4143137e-01
   1.8129697e-02  -5.5794084e-01
  -3.1901358e-01  -6.6189904e-01
  -3.3612303e-01   1.2070090e+00
   2.5955742e-01   2.3450313e-01
  -4.6371272e-01  -9.6345385e-01
   1.6476467e-01  -7.2216344e-01
   9.5441755e-01  -5.1204305e-01
   2.5893443e-01  -1.0899525e+00
  -4.6280017e-01  -1.6888803e+00
  -4.8076466e-01  -1.7052175e+00
  -5.6338355e-03  -2.0618858e+00
  -1.7570481e-01  -1.9448655e+00
   6.4064559e-01  -1.9887899e+00
   2.8929921e-01  -1.4460463e+00
   9.3059426e-02  -1.5771372e+00
   1.5266037e+00  -1.8242018e+00
  -8.0231978e-01  -5.1174377e-01
  -2.1875217e-01  -6.3357179e-01
  -1.9884863e-01   1.5806607e-01
  -7.8426353e-01   4.5534158e-01
  -4.7760595e-02   1.2057478e+00
  -3.0776707e-01  -2.0090448e-01
   3.4692968e-02  -1.4904351e-01
  -4.1880801e-01  -8.1875635e-01
   4.5441401e-01  -1.4021723e+00
   6.7524339e-01  -1.8869746e+00
   2.3209339e-01  -9.8616920e-01
   9.9415265e-01  -1.6796750e+00
   1.2807938e+00  -1.8848968e+00
   1.4680392e+00  -1.5511212e+00
  -6.2026871e-01  -1.6150212e+00
  -4.3037820e-01  -1.6691934e+00
  -5.8219160e-01  -1.7355271e+00
  -7.2807107e-01  -1.6449145e+00
  -8.0055447e-01  -9.9645412e-01
  -6.9866939e-01  -1.5845418e+00
   1.4018889e-01  -5.8696503e-01
  -1.8595301e-01  -2.6195552e-01
   1.8359267e-01   4.3323894e-01
  -1.2838794e-01  -1.2438557e+00
  -1.0109486e+00  -8.8339872e-01
   1.4472186e+00   4.3639051e-01
   7.3584094e-01  -6.6618424e-01
  -2.3799971e-01  -1.6625718e+00
   4.7949863e-01  -1.7199560e+00
   6.8068078e-01  -1.7227756e+00
   8.9735578e-01  -1.9794440e+00
  -6.3784392e-01  -1.6914668e+00
   2.5181927e-02  -4.9789323e-01
   5.1499830e-01  -3.1558261e-01
  -7.8572040e-01  -1.5129918e+00
   4.2456277e-01  -4.0622058e-01
  -8.7489882e-01  -1.1533025e+00
  -1.6814297e-01  -9.3771248e-01
   1.0637313e+00  -1.0690112e+00
   8.8816591e-01  -7.0893140e-01
   8.7048459e-01   9.6791602e-02
   9.5529164e-01   8.6593131e-01
   8.0579621e-01   1.0296253e+00
  -5.2170211e-01  -1.8584832e-01
   2.2681416e-01   2.3075788e-02
   3.4860645e-01  -6.8021702e-01
  -1.9908438e+00  -1.8103914e+00
  -1.8830580e+00  -1.6033094e+00
  -1.0661353e+00  -1.4163707e+00
  -9.0789544e-01  -1.4571399e+00
   2.2566269e-01  -1.2251416e+00
   6.3601107e-01  -1.2188770e+00
   8.2267774e-01  -1.2166380e+00
  -4.7360707e-01  -1.8801269e+00
   1.8299625e+00  -1.0244300e+00
   9.5578968e-01  -1.6865918e+00
   2.5393849e-01  -1.1607118e+00
  -2.4362302e-01  -5.4703462e-01
  -3.0512662e-01  -1.2234990e+00
  -3.4029708e-02  -4.7197507e-01
   2.8222049e-01   6.4439505e-03
  -4.8873978e-01   6.0229664e-02
  -1.1377998e-01  -2.2112714e+00
   5.2463792e-01  -2.2442816e+00
   5.4613896e-01  -2.3679120e+00
   1.6216726e-01  -1.6686175e+00
  -8.8433508e-01  -6.7682650e-01
  -2.1332567e-01  -2.1390500e+00
   2.6216105e-02  -2.2896693e+00
  -4.7909432e-01  -2.0564076e+00
  -8.0797588e-01  -1.3921902e+00
  -1.0110414e+00   1.0883042e-01
  -5.0181399e-01   6.8795078e-01
  -1.2827463e+00   4.1583070e-01
  -1.0287194e+00  -2.6768168e-01
  -1.0865674e+00  -4.2175100e-02
  -7.4960012e-01   3.2778850e-01
  -3.8405788e-01  -9.1153411e-01
  -3.8560571e-01   2.9030378e-01
   1.1064651e+00  -1.0240170e+00
   7.5708966e-01   4.8249510e-01
  -6.7292927e-01  -9.2938121e-01
  -4.9607336e-01  -2.8279726e-01
   5.4191957e-01  -5.3318587e-01
  -2.1083008e-01  -6.6604461e-01
  -6.4541960e-01  -4.8390237e-01
   8.3630767e-01  -1.2345670e+00
   1.1624161e+00   8.2717751e-02
   9.9828371e-01  -1.3184448e+00
   8.4587655e-01  -3.2279466e-01
   5.0685158e-01   8.4197490e-01
   6.8915325e-01  -1.2953652e+00
   1.6422971e-01  -1.9836718e+00
   1.4042738e+00  -6.7053882e-01
   1.2495946e+00  -7.2918248e-01
  -3.1593742e-01  -9.3544837e-01
  -3.2156135e-02  -7.0445317e-01
  -2.8830691e-01  -3.3446424e-01
  -1.0406988e-01  -3.3457168e-01
   7.1572211e-02  -8.5342074e-01
   1.2554940e-01  -3.8118617e-01
  -1.9613190e-02  -1.4973460e+00
  -7.9822670e-02  -5.0872022e-01
  -2.3916187e-02  -7.4819053e-01
   4.0499992e-02  -1.5289404e+00
  -7.7941682e-02  -7.3050746e-01
  -2.5264650e-01  -6.9138999e-01
  -2.5067679e-01  -1.3902059e+00
  -3.9893677e-01  -1.5359508e+00
  -1.0688299e+00   3.5859676e-01
  -1.4286560e-01  -1.9217990e+00
  -1.7933003e+00  -6.8233593e-01
  -3.7452432e-01  -1.6018652e+00
  -6.4939740e-01  -4.2945221e-01
  -4.6162271e-01   2.3548915e-02
  -6.6098344e-01  -1.9414781e-01
   3.5938316e-01  -2.1190743e-01
   2.6233367e-01  -3.5781505e-01
  -4.0147964e-01  -5.3266567e-01
   3.9021464e-01  -8.3681751e-01
   6.0306441e-02  -6.4918273e-01
  -7.1190426e-02  -1.1264887e+00
  -2.8728453e-01  -9.4353643e-01
  -4.7026816e-01  -9.7238629e-01
   4.8588214e-02  -1.3714087e+00
   2.6103800e-01  -6.8955841e-01
   6.1707073e-01  -9.4286447e-01
   9.2854072e-01  -1.3146051e+00
   1.0325593e+00  -1.7059965e+00
   1.2100160e+00  -1.7847008e+00
   2.6838460e-01   2.0945014e-02
   3.2965599e-02  -5.7513281e-02
  -3.9176608e-02   5.6064455e-01
   3.8699880e-01  -3.5766674e-02
   6.8791767e-01  -2.6418603e-01
   6.2240109e-01  -4.6264724e-01
  -9.4522077e-02  -1.1260861e+00
   2.9947744e-01  -4.3566763e-01
  -3.6024667e-01  -1.7959283e-01
   6.4432792e-02  -4.5501233e-01
  -1.2045682e+00   1.1624417e-01
  -9.3015884e-01   4.9607204e-02
  -7.1181268e-01  -2.6281139e-01
  -8.8193042e-02  -1.3871552e+00
   9.9378102e-02  -3.2891982e-01
   1.1378859e-01  -9.5516940e-01
  -1.0992654e-01  -1.5355833e+00
  -5.1436225e-02  -1.0112508e+00
   3.9785060e-01  -2.0059588e+00
   6.1644553e-01  -1.4186383e+00
   5.0717353e-01  -5.9526900e-01
   1.6211525e-01  -8.7007138e-01
   3.1107913e-01   1.9759064e-01
   5.1200559e-01   5.7640546e-02
   4.8991595e-01  -7.9742832e-02
   6.2570752e-01   6.3467774e-01
  -1.7545408e+00  -2.2052576e+00
  -1.3370977e-01  -3.7703841e-01
   9.3876000e-02  -8.0033529e-01
   1.6793589e-01  -1.0911074e+00
  -6.8042202e-01  -1.7331191e+00
  -2.8488342e-01  -1.0064876e+00
  -1.0746904e-01  -1.2372657e+00
  -7.0932650e-01  -7.4646650e-01
  -3.4689930e-01  -3.1721935e-01
   1.1297374e+00   1.1860345e+00
   1.7704550e-02  -1.0183319e-01
  -9.2910298e-01  -2.4876013e-01
   2.3507834e-02  -6.5467898e-01
   6.0411020e-01   8.5242614e-01
   8.6801584e-01   8.1150315e-01
   8.8051916e-01   5.6728480e-01
   2.1437161e-01   1.0951193e+00
  -3.7857363e-01  -3.3752805e-01
  -9.3541454e-01  -8.8719110e-01
   2.9654561e-01  -1.0752119e+00
   3.4049421e-01  -1.4913021e+00
  -1.6402842e-01  -1.6951368e+00
  -4.7907918e-01  -1.6070044e+00
   4.0323945e-01  -2.4514815e+00
  -1.5039654e-01  -6.9347788e-01
   1.3665098e+00  -6.2461130e-01
  -1.2756565e+00  -3.6238058e-01
  -8.7410175e-01  -3.0121567e-01
   3.9984390e-01  -5.5334893e-01
  -2.1080398e-01  -1.2327284e+00
  -8.1780531e-01  -9.6580314e-01
  -9.3526161e-02  -9.8013304e-01
   1.0009646e-01  -4.2544536e-01
   2.1694916e-01  -2.1723115e-01
  -1.3466843e-01  -3.2132466e-01
  -1.7212901e-01  -7.7621902e-01
  -3.5573289e-01   4.9736339e-02
   1.3625472e-01  -9.4582754e-01
  -2.1921054e-01  -1.2036953e+00
  -1.4534215e-01   7.9029739e-02
  -5.6077104e-01  -8.8355930e-01
  -2.1593607e-01  -1.5686549e+00
   2.9673340e-01  -4.6059692e-01
   5.1226484e-01  -5.6817465e-02
  -8.9839686e-02  -2.7546548e-01
   8.5725429e-01  -3.0080738e-01
   7.5019770e-01   2.2411838e-01
  -6.4789295e-02   1.5082585e-01
  -5.9736851e-02   6.6081236e-01
   6.2976894e-01   9.4234871e-01
   4.7917793e-01   7.9592446e-01
   1.1843715e-01   2.6516340e-01
   7.2475360e-02   3.3964426e-01
   5.7085492e-01  -1.5319459e-01
  -2.0390252e-01   2.2093913e-01
  -1.5882928e-01  -5.7654485e-01
  -2.5625580e-01  -9.6426318e-01
   1.6783990e-01  -8.5036648e-01
  -3.7346072e-01  -1.1462452e+00
   3.2012398e-02  -1.1388818e+00
   3.1396449e-01  -7.7175000e-01
  -3.5473787e-01  -1.2402842e+00
  -5.5738208e-01  -9.5363874e-01
  -8.2036989e-01  -7.4005467e-01
   2.2564307e-01  -8.0538780e-01
  -1.4570333e-03  -7.2025627e-01
   1.7595790e-01  -1.3497719e+00
   1.3394717e+00  -1.3607535e+00
   1.0718173e+00  -1.4293067e+00
   7.3582216e-01  -1.2860391e+00
   7.8827978e-01   2.7344971e-01
   9.1240969e-01   6.6455023e-02
   1.0103679e+00   1.5077816e-01
  -7.7484856e-01  -2.5276466e-01
  -1.2826435e+00  -7.7734831e-01
  -9.5372786e-02  -1.0487232e+00
  -5.1540388e-02  -1.5241123e+00
  -5.2443747e-01  -1.6978114e+00
  -8.2325458e-01  -1.5689246e+00
   7.9202056e-02  -2.4312454e+00
  -4.9146182e-01  -6.3834485e-01
   9.0091654e-01  -6.8081354e-01
  -1.6248072e+00  -1.9978781e-01
  -5.3382126e-01  -1.2730182e+00
  -2.0795936e-02  -5.2469126e-01
  -6.1530371e-01  -1.3082393e+00
  -9.2671256e-02   1.2629714e+00
   1.2835374e-01  -1.2754727e+00
   9.8620139e-01   3.0710961e-01
   3.4197124e-01  -2.4602070e-01
   3.4686254e-01   4.0364763e-01
  -1.3069787e-01  -2.0683995e+00
   1.3481459e-01  -2.3842349e-01
  -9.6873046e-02  -1.1322493e+00
  -7.0244437e-01  -1.7256869e+00
  -2.8476480e-01  -1.2731646e+00
   2.9569035e-01  -4.8586171e-01
  -1.2320753e-01  -1.3258492e+00
   1.2341108e-01  -1.4073177e+00
   2.5894103e-01  -8.8898891e-01
   1.4406085e-01   5.2882247e-01
   2.3406185e-02   3.0010813e-01
  -7.0747580e-01  -7.2938391e-01
  -1.3310411e-01   2.0598958e-02
  -5.1247423e-01  -2.0236164e-01
   6.0516566e-01  -3.3247427e-01
   4.0685210e-01   3.4072059e-02
  -5.8478501e-01  -2.0306570e-01
   3.5535985e-01  -6.0989618e-02
   4.7193513e-01   2.8188395e-01
   3.7786953e-01   1.4776413e-01
  -5.9880959e-01  -1.4057985e+00
  -4.9587494e-01  -1.2214175e+00
  -8.6201921e-01  -1.1260622e+00
  -3.9107577e-01  -1.2384020e+00
  -4.4986723e-01  -8.0809389e-01
  -4.9919229e-01  -1.5581642e+00
  -5.2003606e-02  -7.5923199e-01
  -2.4138123e-01  -2.5307606e-01
   9.8081865e-01   2.9059935e-01
   9.7700796e-01   5.2066990e-01
  -2.2072102e-01  -5.3390211e-01
  -5.3865384e-01   3.2372074e-01
  -2.6274965e-01  -2.1770703e-01
  -1.0359305e+00   4.0425163e-01
  -4.6738802e-01   1.9610295e-01
   3.6004700e-01   5.2357327e-01
  -1.1976023e-01  -5.4293210e-01
   3.9567042e-01  -6.4118024e-01
   4.2037345e-01  -1.9427348e+00
   8.7220136e-01  -2.0796466e+00
   5.7972949e-01  -2.0902681e+00
   8.6980335e-01  -1.8699473e+00
  -2.2634401e-01  -1.1523676e+00
   5.7862110e-01  -1.4932506e+00
  -1.9166977e-01   5.6606097e-02
  -3.4832448e-02  -1.2295206e+00
  -1.2033599e-01  -9.4502222e-01
  -8.5806073e-01  -1.2442290e+00
  -1.1355127e+00  -2.0490657e+00
  -1.5042594e-01  -3.9114575e-02
   3.9060130e-01   1.9225825e-01
   2.5799409e-01  -6.0931754e-02
  -6.3848075e-02   8.3964397e-02
   9.6141989e-01  -2.9042299e-01
  -4.7117069e-01  -2.9037922e+00
   7.3582252e-01   4.0635878e-01
  -4.0750773e-01   1.3685307e-01
   3.4863247e-01   3.7210246e-01
   5.8355774e-01  -4.9488891e-01
  -4.9357065e-01  -1.2654875e+00
  -4.3536419e-01  -1.3985653e+00
  -2.9462144e-02  -5.0565660e-01
   2.0582934e-01  -6.2419410e-01
   3.6993712e-03  -1.2963394e+00
  -3.0069463e-01  -1.4809936e+00
  -2.9721389e-01  -8.1278416e-01
   3.7486024e-01  -4.4613565e-01
   4.5807452e-01  -1.3360036e+00
  -6.4007895e-02  -1.1172644e+00
  -2.1412172e-01   1.1477658e-01
  -4.2275390e-01  -4.6112532e-01
   1.5349620e-01  -6.9286925e-01
   1.2460201e-01  -1.1522125e+00
  -1.1594834e-01  -1.0747262e+00
   3.0127866e-03  -1.0272262e+00
   1.8692799e+00  -1.5472142e+00
   1.4379016e+00  -1.0648463e+00
   1.0196849e+00  -1.6027397e-01
   3.9251231e-01  -1.0334097e+00
  -1.0200969e-01  -4.8886418e-01
  -1.4860591e+00  -7.6295648e-01
   8.0485562e-01  -4.0252091e-01
  -9.1698790e-01  -6.2963454e-01
  -8.0783349e-01  -2.5782726e+00
  -5.6031791e-01  -2.9089752e+00
  -1.1216143e-01  -2.5761255e+00
  -5.3828611e-01  -1.8052454e+00
  -3.2953537e-02  -1.3706280e+00
   9.1367596e-02  -1.0695819e+00
  -7.7311367e-01  -6.9990231e-01
  -2.8587902e-01  -9.2510448e-01
  -4.6101048e-02   2.1792658e-01
   2.7399077e-01  -1.3682351e+00
  -5.2129914e-01  -4.3195858e-01
  -8.0434162e-01   5.0554042e-01
  -9.3936307e-01   2.7782176e-01
   3.8663004e-01  -1.0424829e+00
   2.3229396e+00  -1.7281339e+00
  -5.2659439e-01   1.6676286e-01
   8.2057332e-01  -1.6581887e+00
  -6.8108592e-01  -9.3777454e-01
  -8.3062812e-01  -1.0914481e+00
  -6.7697331e-01  -7.9920491e-01
  -3.8052911e-01  -6.6958295e-01
   1.2965497e+00  -1.8161997e+00
  -8.0126398e-01  -4.5020675e-01
  -1.1624801e+00  -3.6263238e-02
  -6.2627824e-01  -4.5423228e-01
   1.8695315e+00  -2.2811762e+00
  -9.6915228e-01  -3.3794643e-01
   1.9958754e+00  -2.7673888e+00
  -4.7537030e-02  -1.8132017e+00
  -2.7343114e-01  -2.3123767e+00
  -2.2026222e-02  -1.3098730e+00
  -6.2696603e-01  -1.4501230e+00
  -4.9239510e-01  -7.1047095e-01
   1.9474049e-02  -1.1343012e+00
  -5.3812418e-02  -1.2175934e+00
   3.0025336e-01  -1.2899317e+00
  -5.6962159e-02  -2.2939194e+00
  -3.3629108e-02  -2.0811168e-01
  -2.1365300e-01  -1.1102889e+00
  -1.0766468e-01  -1.8355952e+00
  -2.1854040e-02  -1.7722899e+00
   4.6399184e-01  -4.4752453e-01
   1.1662117e+00   6.9612596e-01
   1.2787137e+00  -1.8616014e-01
  -8.1621114e-02  -4.6853603e-01
   9.5234550e-01   4.3970546e-01
   1.1757416e-01   3.6272432e-01
   4.0502319e-01  -6.4680664e-02
  -9.3253789e-01  -1.6500038e-01
  -9.0518205e-01   4.9955684e-01
   4.9490209e-01  -4.8352849e-01
  -1.1883623e+00  -4.5129155e-02
   6.5825941e-01  -2.4401984e-01
  -8.4690578e-01   2.9203984e-01
   6.8037790e-01  -5.9894291e-01
   6.8375633e-03  -6.2890500e-01
   6.4332663e-01  -5.6927814e-01
  -4.7293779e-01  -5.9566591e-01
  -3.1042815e-01  -4.4619858e-01
   1.7401882e-01  -3.1140825e-01
   4.6707432e-01  -1.9690256e-01
  -1.1404782e+00  -2.8119275e-01
  -1.1520509e+00   1.1950594e+00
  -6.7498412e-01   1.6292718e-01
  -8.0050678e-01   9.9014258e-01
  -6.1728670e-01  -5.4746030e-02
  -2.2405642e-01  -3.9483431e-02
   7.4929453e-01  -1.7125614e+00
  -3.4134562e-01  -7.3052946e-02
   7.7140832e-01  -2.0320410e+00
   6.2128964e-01  -7.7676730e-01
   7.0882793e-01  -1.9923092e-01
  -7.1942762e-02  -9.3343196e-01
  -8.5334366e-01  -1.5522088e+00
  -7.8888171e-02  -9.5552622e-01
   4.1514270e-01  -1.8233632e+00
   4.5143941e-01  -1.0644763e+00
   2.1532998e-01  -5.2982226e-01
   7.7405214e-01  -2.1626014e+00
   1.1765080e-01  -1.8113116e+00
  -1.8336509e-01  -1.9710508e+00
   1.7333472e-01  -2.0662180e+00
  -1.4087155e+00   1.3973431e-01
  -1.1859774e+00   1.7928402e-01
   3.5019378e-01   5.4018712e-01
   7.0900089e-01   3.1009681e-01
   2.2437484e-01   5.3115415e-01
   1.4019765e+00  -5.0499561e-01
   1.2047862e+00  -1.1949598e+00
  -5.1582024e-01  -8.2933187e-01
  -1.2618207e+00  -7.8666149e-01
  -1.4689693e+00  -4.1741454e-01
   1.6088050e+00  -5.7811400e-01
  -1.6091258e+00  -6.9238026e-01
  -1.3812626e+00  -9.6302614e-01
   1.5727248e+00  -1.4970285e+00
  -5.9629060e-01  -3.5071158e-01
   8.1672308e-01  -1.7899764e+00
  -8.5372907e-01  -3.6296239e-01
   9.4253011e-01  -1.3225223e+00
   1.4505959e+00  -7.5982794e-01
  -1.7600618e-02  -1.7493538e+00
  -3.0646781e-01  -5.6172750e-01
  -3.3752124e-01  -1.6612594e-01
  -3.0328428e-01  -9.3754663e-01
   3.2983356e-01  -2.0279551e+00
  -2.5779183e-01  -1.3323243e+00
   6.4942180e-02  -1.4110729e+00
   5.2880923e-01  -3.2988354e+00
   2.9908081e-01  -2.6981104e+00
  -6.2740020e-01   1.7723070e-01
  -5.9825490e-01  -5.6843992e-01
   2.4780389e-01   3.4778048e-01
   1.4869566e-01   3.3833214e-01
   5.3014712e-01  -1.4160157e+00
  -3.1644893e-01  -3.3876310e-01
  -4.0033188e-01   1.1555739e+00
   2.3954517e-01   5.9011604e-02
   4.7083743e-01  -8.2994307e-01
  -6.4134277e-02  -1.0055353e+00
  -5.4036440e-01  -3.3460456e-01
  -2.6872496e-01  -7.1784737e-01
  -1.3113273e-01  -7.3086978e-01
   5.8429595e-01  -9.8299654e-01
   4.7055664e-01  -2.3899702e+00
   1.0269048e-02  -1.2065075e+00
  -1.5369907e-02  -1.1937540e+00
   2.6001127e-01  -1.4017014e+00
  -8.8689585e-01  -1.1967845e+00
  -5.9249278e-01  -1.0072448e+00
  -1.0823603e+00  -1.2973772e+00
   1.6081560e+00   1.2546246e+00
  -5.8958719e-01  -2.8151563e-01
   9.6490434e-01   2.1882994e-02
   6.8319541e-03  -8.9187233e-01
   2.2023936e-01  -9.2193494e-01
   3.9548167e-01  -4.7781303e-01
  -1.0977325e+00  -1.4923106e+00
   8.4985683e-02  -1.1995831e+00
  -5.5285529e-01  -9.3382931e-01
  -8.9446507e-01  -1.2797670e+00
   5.5852108e-01  -5.8698007e-01
   9.6322195e-01  -7.0198780e-01
   8.9404698e-01  -7.4715405e-01
  -8.6054316e-01   4.2374154e-01
  -5.8069563e-01   5.3572296e-01
  -5.5420736e-01   8.6483689e-02
  -5.0592193e-01   4.3867083e-01
   7.1092296e-01   2.1788055e-01
  -6.5246520e-01   8.5527619e-01
   4.6165410e-01  -1.4215187e+00
  -2.6020985e-01  -8.2723993e-01
  -2.0901972e-01  -1.1422127e+00
  -1.5915184e-01  -1.4564289e+00
  -2.1304698e-01  -1.0572712e+00
   1.3857476e-01  -7.0612082e-01
   3.4872650e-01  -3.6465848e-01
   1.2061914e+00  -2.8726496e-01
   5.4804208e-02  -7.0377631e-01
   5.4464314e-01  -1.1870657e+00
   1.3321563e-01  -7.2868878e-01
   3.9652891e-01  -4.7959426e-01
  -2.7279974e-01   8.0534945e-01
  -9.9604514e-02   7.5892708e-01
  -6.5076216e-01   3.9268400e-01
  -4.0345090e-01   5.9893360e-01
  -3.1570096e-01   8.2403239e-01
  -4.9964671e-01   7.2951822e-02
   1.1024517e+00  -7.6032044e-01
   5.1947420e-01  -1.0787413e+00
   1.2408984e+00  -5.9662660e-01
   5.0523808e-01  -8.8210116e-01
  -3.4248485e-01  -4.8836454e-01
  -4.3030896e-01  -5.5230890e-01
   5.3468221e-02  -1.0095371e+00
  -7.7395789e-01  -5.0028120e-01
  -1.6855748e-01  -1.5057604e+00
   1.1548866e+00  -1.6993995e+00
  -3.1232184e-01  -1.0734829e+00
  -3.0682113e-01  -6.2161783e-01
  -1.1834428e-01  -2.7101341e-01
   5.1497218e-01   2.1204271e-01
   8.2444941e-01   5.2451239e-02
  -4.5599182e-01  -1.0018546e+00
  -1.5899943e-01  -3.5547359e-01
  -5.1349267e-01  -1.4498469e+00
  -9.2593399e-02  -1.4842402e+00
  -4.6779587e-02  -9.8955996e-01
  -1.6287870e-01   3.2592883e-01
  -1.8941299e-01  -3.9451150e-01
  -3.9108588e-02  -4.8720190e-02
  -5.2405921e-01  -1.2412523e+00
   1.3891824e-01  -5.6989163e-01
   8.2332083e-01  -9.5941940e-01
  -5.5224621e-01  -9.4312807e-01
  -6.2207453e-01  -9.9988255e-02
   4.8830314e-01   3.1072941e-01
   4.7989386e-01   7.0509870e-01
  -1.8964961e-01  -5.3280941e-01
   6.2372139e-02   5.4451985e-01
   1.0558947e-01  -4.5427270e-01
   1.4637963e-01  -1.1339354e+00
  -3.7986620e-01  -2.1418059e+00
  -8.6849105e-02  -2.1869262e+00
  -2.4692112e-01  -2.9398960e+00
  -1.0432672e-01  -1.3470173e+00
  -3.5888859e-01  -5.7601501e-01
   3.5843671e-01  -1.2356115e+00
   7.6633678e-01  -1.6439486e+00
   1.3351037e-01  -1.4715876e+00
   4.9876466e-01  -9.2407679e-01
  -2.2144474e-01  -1.1007751e+00
  -2.2795761e-02  -6.9052667e-01
  -8.4378319e-02  -4.4024005e-01
  -1.7014584e-01  -1.0623294e+00
  -6.4548325e-01  -3.6914460e-01
  -7.2950111e-01  -3.0342384e-01
  -6.7686232e-01  -3.2934965e-01
  -3.1156549e-01   1.1841275e-01
  -5.9000882e-01  -1.3923854e-01
   3.4477875e-01  -1.3044365e+00
  -7.6075586e-02  -1.2271915e+00
   6.1525534e-01  -1.4089826e+00
  -1.6410514e-01  -1.1445701e+00
  -2.9089136e-02  -1.3344647e+00
   8.0832769e-02  -1.5732948e+00
   5.1455426e-02  -1.5638614e+00
   1.4124230e-01  -1.2405544e+00
   2.0897208e-01  -6.6366550e-01
   4.9272450e-01  -2.0046895e+00
   3.9052198e-01  -1.7847512e+00
   5.4237811e-01  -1.0901826e+00
   3.5452960e-01  -1.6974306e-01
  -3.3432413e-01   4.8080968e-01
   3.5034016e-02  -2.8309528e-01
  -3.2265821e-01   3.9245156e-01
  -6.1781285e-01   4.5489302e-01
  -2.7085094e-01   1.8433533e-01
  -8.1571339e-02   6.8027622e-01
   1.6050297e-01  -6.5559909e-01
   6.3130806e-01   1.5105393e-01
  -8.9771230e-01  -9.9870423e-01
  -8.2274842e-01  -7.2741945e-01
   1.3227741e+00   1.0438857e-01
   8.1581289e-02  -7.8641655e-02
   6.8029082e-01  -1.0158134e+00
   1.7209373e-01  -3.2763104e-01
   5.0196712e-01  -2.9485554e-01
  -9.0448509e-02  -1.8736546e+00
  -1.4742546e-01  -1.7383321e+00
  -5.3620621e-01   2.5121365e-01
  -1.8381807e-01  -1.1439581e-01
   3.6176937e-01  -4.2327819e-02
   1.7155704e-01  -2.3209585e-01
  -3.6320758e-02  -8.3885059e-02
   7.8927609e-01  -6.9340067e-01
   8.1284755e-01   1.4478578e-03
   8.9589472e-01   3.7986626e-01
   3.4742400e-01   1.6945638e-01
   4.0209473e-01  -7.8894416e-01
  -8.5405236e-01  -1.2357346e+00
  -8.4698185e-01  -1.4337137e+00
  -2.2633336e-01  -6.0521325e-01
  -2.6446365e-03  -7.4646281e-01
  -3.9772845e-01  -1.3995258e+00
  -6.9677781e-01  -1.3993189e+00
  -9.3297079e-02  -1.2404680e+00
  -1.1851102e-01   4.4709559e-01
   2.7838654e-01  -9.3675300e-01
   3.7794975e-01  -2.8793021e-01
   4.4568766e-01   6.0701572e-01
  -3.6771598e-01  -8.2484388e-01
  -7.6534874e-01  -8.3818021e-01
  -1.6788850e-01  -1.2002423e+00
   3.7108235e-02  -1.5374092e+00
   3.8222612e-02  -1.7611520e+00
   2.5123468e-01  -1.5716663e+00
   4.1145704e-01  -6.4554911e-01
  -3.2728519e-01  -1.3836065e+00
  -4.4970644e-01  -5.4541317e-01
   2.9523567e-01  -5.4869936e-01
  -1.2689270e+00  -1.3189023e+00
  -6.9480858e-01  -1.1616622e+00
   1.0110538e-03  -1.3484237e+00
  -2.6947507e-01  -9.6946549e-01
   4.0677647e-01   8.3306281e-01
   4.7541849e-01   6.6228193e-01
   3.0220735e-01  -1.3643856e+00
  -2.4425882e-01  -1.3404606e+00
  -3.2393713e-01  -1.6253705e+00
  -2.3146380e-02  -1.4835832e+00
   4.9884847e-01  -3.1016742e-01
  -2.0233722e-01  -1.4390760e+00
   7.1601933e-01  -3.9430404e-01
  -1.2616127e-01  -8.0232361e-01
   1.4135648e-01  -7.7040455e-01
   3.4708901e-01  -6.6730403e-01
   4.1879558e-01  -3.3650795e-01
  -1.5765172e+00  -2.4786556e-01
  -1.3316546e+00  -2.7019713e-01
   1.2940196e+00   1.0986332e+00
  -6.7116276e-02   6.3552741e-01
   3.2965639e-01   5.3206248e-01
  -1.1646848e-01   6.3221651e-01
   1.2702219e+00  -7.8175359e-02
   1.2728209e+00  -7.8657056e-01
  -5.4523017e-01  -8.9644229e-01
  -1.1890086e+00  -1.1315709e+00
  -1.4890423e+00  -8.4423428e-01
   1.4856865e+00  -8.4441560e-02
  -1.5354269e+00  -1.1542916e+00
  -1.2375717e+00  -1.3471070e+00
   1.7052921e+00  -9.6121488e-01
  -7.1618091e-01  -4.8936667e-01
   1.0361365e+00  -1.4353843e+00
  -9.7204399e-01  -5.6511780e-01
   1.0223879e+00  -9.5386658e-01
   1.3600393e+00  -2.8111021e-01
   3.4305897e-01  -7.9822950e-01
   2.0671609e-01  -4.6055442e-01
   1.2226979e+00  -7.1392138e-01
  -1.8290413e-01  -9.7704470e-01
  -2.8758734e-02  -7.9476337e-01
  -4.5622266e-01   3.3094254e-01
  -6.6323132e-02  -4.6416909e-01
   1.1151042e-01  -8.6237817e-01
   1.3569463e-01  -3.8364320e-01
   1.4037281e-01  -1.5510656e+00
  -9.3312058e-02  -6.1602328e-01
   1.4157967e-02  -8.4536564e-01
   2.0330546e-01  -1.5757600e+00
  -1.9028012e-02  -8.0497686e-01
  -2.3351565e-01  -9.2021756e-01
  -1.9282677e-01  -1.5342117e+00
   3.2769605e-03  -1.5299297e+00
  -1.0853102e+00   2.2101225e-01
  -2.2589897e-02  -2.1101897e+00
   6.0226142e-01  -1.2977432e+00
  -6.0226142e-01  -5.6141871e-01
  -1.8677988e-01  -6.3512479e-01
  -7.0427117e-02  -6.2349148e-01
   2.5720699e-01  -2.7501725e-01
   2.9757525e-01  -2.2669966e+00
   6.0928336e-01  -2.9049332e+00
   4.6942277e-01  -3.0271417e+00
   2.6050722e-01  -1.5024341e+00
   3.2635935e-01  -1.6461723e+00
   2.9887888e-01  -1.4193952e+00
   3.2181134e-02  -1.1588202e-01
  -3.8800574e-02  -1.4768868e+00
  -3.0210643e-01  -5.7335942e-01
  -3.3767070e-01  -2.7444354e-01
   1.1155156e-02  -1.8641430e+00
   3.1338189e-01  -2.6813926e+00
   1.1934123e-01  -2.9740178e+00
   3.7955700e-02  -8.4385036e-01
  -1.2392072e-01  -8.8417855e-01
   1.8883579e-01  -1.7017018e+00
  -1.9945145e-01  -1.1924424e+00
  -5.3061319e-01  -9.9356924e-01
  -7.5039026e-01  -5.2049843e-01
  -6.8192441e-01  -3.8783417e-01
   4.7318499e-01  -1.9946541e+00
  -2.6272716e-01  -1.7232083e+00
  -1.9640368e-01   1.2463303e+00
   2.4130787e-01  -9.9784344e-01
  -4.8873224e-01  -2.4104440e+00
   2.1409661e-01  -1.9387674e+00
  -7.6503288e-01  -2.0470270e+00
   7.5747719e-02  -1.3551070e+00
  -3.5661084e-01  -1.3929802e+00
   3.5778716e-01  -1.6241750e+00
   1.6351496e-01  -1.0075963e+00
   2.4051124e-01  -6.8753953e-01
   3.0335625e-01  -1.5970993e+00
  -3.7636987e-01   3.4833585e-02
  -3.5337968e-01   1.9622618e-01
   8.5299445e-01   6.6483009e-01
   6.5730556e-01   4.3266689e-01
   4.5932513e-01  -6.4890905e-01
  -9.1345949e-01  -6.5308501e-01
   8.8807854e-01   1.3245377e-01
   9.1004233e-01  -4.6934392e-01
   6.8163109e-01  -4.7708469e-01
   4.3846832e-01  -9.6673168e-01
   3.9296421e-01  -9.1030404e-01
  -2.8718656e-02  -8.6350753e-01
  -5.6408072e-01  -6.4796416e-01
  -1.0106220e+00  -8.6896459e-01
  -1.1001100e+00  -1.5177711e+00
  -1.5305190e+00  -1.6691129e+00
   3.5137332e-01  -1.5835564e+00
   2.4507653e-01  -1.1763116e+00
  -3.6102338e-01  -5.2776400e-01
  -5.9036386e-01   1.7818193e-01
   7.2451776e-01  -1.0428921e+00
   3.0512739e-01  -6.2824353e-01
  -1.5068221e+00   6.8078463e-01
   1.1863151e+00  -1.6644536e+00
   2.4224910e-01  -5.3954042e-01
   9.4800664e-01  -6.7893359e-01
   7.0381508e-01  -1.1504343e+00
   6.2314299e-01  -5.4980563e-01
  -7.9141724e-01  -4.9654811e-01
  -2.4497224e-01  -5.8503289e-01
   4.1257254e-01  -3.1056024e-01
  -6.9194043e-01  -3.0886526e-01
  -1.4423992e-01  -6.0751893e-01
  -1.3162843e-01  -7.4248058e-01
  -4.4470400e-02  -5.4575261e-01
  -6.3886859e-01   2.6175092e-01
  -2.8838421e-01  -4.9356215e-01
   7.8256554e-03  -4.9143462e-01
  -1.7831028e-01  -6.1311635e-01
   2.0976671e-01  -3.2735425e-01
   2.4910212e-01  -2.2763338e-01
  -2.0671835e-01  -8.3165059e-01
  -1.7260603e-01  -5.3935718e-01
   1.8447402e+00  -4.6462823e-01
  -1.4891340e+00   3.0680864e-01
   3.9375104e-01  -9.2736118e-01
   1.6847260e+00  -8.6022243e-01
  -1.3351758e+00  -9.6706115e-01
  -1.3320917e+00  -6.5021272e-01
  -1.0600991e+00  -4.1850053e-01
   9.4152122e-01  -9.4030239e-01
  -1.5264242e+00  -3.3951063e-01
  -2.0080798e+00  -7.3414747e-02
  -1.3464246e+00  -2.9407808e-01
   1.5989281e+00  -1.1948346e+00
   2.1259756e+00  -1.6270995e+00
   1.8871114e+00  -1.6025353e+00
   1.7783228e+00  -1.1345513e+00
   8.7614601e-01  -1.7018916e+00
   2.1594211e-01  -1.1987636e+00
  -1.1564618e-03  -4.9460513e-01
  -3.7409951e-01  -1.2922783e+00
   2.7487638e-01  -4.9485277e-01
   2.6004076e-01  -1.9196797e-03
  -5.0910706e-01   4.4550565e-02
   4.5554982e-01  -2.2588700e+00
   4.9006519e-01  -2.4090324e+00
   1.1722274e-01  -1.7169764e+00
  -8.2727049e-01  -6.9270143e-01
  -2.6299260e-01  -2.1814990e+00
  -4.3121700e-02  -2.3325844e+00
  -5.4384266e-01  -2.1072192e+00
  -8.7718525e-01  -1.4442689e+00
  -1.0293901e+00   7.8050787e-02
  -3.3809694e-01  -9.5066618e-01
   2.2815772e-01  -6.7759763e-01
   2.7372957e-01   2.4299272e-01
  -1.9120269e-01  -2.5858640e-01
   3.0499640e-01  -5.5649940e-02
  -1.5532030e-01  -6.0624937e-01
  -3.0916310e-01  -8.2534483e-01
   9.1639806e-02  -1.3213598e+00
   1.5781531e-01  -7.5857224e-01
   1.4537563e+00  -1.0135165e+00
   2.1049323e-01  -1.2368163e+00
   6.6194530e-01  -1.4827314e+00
  -5.9754958e-01  -8.6460906e-01
   7.6680130e-02  -1.6120922e+00
  -9.8255562e-01  -7.4666265e-01
  -9.6179766e-01  -8.4940934e-01
  -9.4448377e-02  -9.9938269e-01
  -1.1493178e+00  -1.5623384e+00
   1.3202383e+00  -1.0498009e+00
  -6.4029989e-01   1.1696700e-01
  -1.9196453e-01  -6.2931202e-01
   6.7026101e-01   1.7355327e-01
  -1.0453384e+00  -1.1054271e-01
  -6.3888806e-01  -2.9248004e-01
  -5.2705030e-01  -1.4574216e+00
   5.9734451e-01  -1.2971943e-01
  -2.0107770e-02  -2.6438926e-01
  -6.7319566e-03  -7.9034797e-01
  -3.7462952e-02  -4.6405781e-01
   4.9928801e-01  -9.6032493e-02
   6.1774774e-01  -1.3619854e-01
  -3.3377465e-01  -5.3550862e-01
   6.5251496e-01  -1.1153066e+00
  -7.6532057e-02  -6.5415165e-01
   1.7279494e-01  -5.6497072e-01
   2.3616427e-01  -2.1482917e+00
   7.2035072e-02  -2.1027216e+00
   8.1425205e-01   9.8712962e-02
  -6.8568277e-01  -1.3824129e+00
   5.2297248e-01   4.5154822e-01
  -7.1693403e-01  -5.9475488e-01
  -6.1356329e-01  -7.3133625e-01
  -8.2319001e-02  -5.6610845e-01
   2.9742909e-01   1.2281931e+00
   6.6253781e-01  -6.3355925e-01
  -4.1967826e-01  -1.8697574e+00
   3.4702458e-01  -2.3701495e-01
   5.3945907e-01  -1.2065827e+00
   6.5307695e-01  -6.1672282e-01
   3.8485626e-01  -1.2105547e+00
   2.6020379e-01  -5.9361439e-01
  -4.7212358e-01  -1.6697484e-01
  -5.7990388e-01  -9.3666494e-01
  -2.9457540e-01  -1.0815178e+00
  -1.3849947e-01  -1.5596568e+00
  -1.0542505e-01  -1.8748074e+00
  -3.7310736e-01  -2.1286203e+00
  -1.5139338e-01  -1.3919746e+00
   5.4745412e-01  -5.0761096e-01
   7.7078283e-01  -4.8151556e-01
  -8.3501349e-01  -7.1135872e-01
  -9.1191543e-01  -1.2412225e-01
  -1.2276633e-01  -6.5891220e-01
   6.9251645e-01  -1.0487105e+00
  -6.3694833e-01  -1.1266376e+00
  -8.9297598e-01  -1.2935585e+00
  -5.5061687e-01  -1.1868585e+00
   1.4729753e+00   1.4773542e-02
  -3.9938379e-01  -1.4092938e+00
   1.0172849e+00  -1.0968469e+00
  -7.7471491e-01   1.7744605e-01
  -4.9964826e-01   2.2578681e-01
  -1.6556791e-01  -1.1376693e+00
  -4.9244100e-01  -6.6039202e-01
   3.9574057e-01  -1.0844276e+00
   1.1144278e+00  -1.4774425e+00
  -3.2836273e-01  -1.8963859e+00
  -1.9639576e-01  -1.6788972e+00
  -4.4749476e-01  -1.8773191e+00
   1.7164033e-02  -1.6528919e+00
   6.6654524e-02  -1.9378306e+00
   1.3106384e+00  -1.5782486e+00
  -4.1420307e-01  -1.6295779e+00
   1.6889589e-01   1.2965056e+00
   1.2714270e-02   1.6054533e+00
  -3.6879763e-01   1.6478284e+00
   2.8735453e-01  -8.4452171e-01
   2.9174857e-01   2.2083735e-01
   7.0964888e-01   6.6821156e-02
  -2.4877271e-01  -2.5558827e+00
  -5.5809931e-01  -2.6214860e+00
   2.7452780e-01  -1.4119368e+00
   3.9635144e-01  -1.3050682e+00
  -6.3486627e-01  -2.8943426e+00
  -5.5241014e-01  -3.1651288e+00
  -6.4177564e-01  -3.3604006e+00
   5.4749825e-01  -6.4116343e-01
   7.3018515e-01  -9.3160742e-01
  -4.8188730e-02  -1.1795237e+00
  -9.2805446e-03  -1.6706888e-01
  -1.5307621e+00   9.4324937e-02
   7.1817019e-01  -3.3069271e-01
   1.2971023e+00  -1.0176396e+00
   4.3341456e-01  -1.1041341e+00
  -3.1693861e-01  -1.4864201e+00
  -8.1407702e-02  -9.2678372e-01
   2.4732182e-01  -8.2601325e-01
  -3.0396668e-01  -1.2585195e+00
   1.3627728e+00  -1.1135646e+00
   1.3281385e+00  -1.5920443e+00
  -2.3682261e-01  -1.2411092e+00
  -8.6907624e-01  -1.7753682e+00
  -9.5493357e-01  -2.3215377e+00
  -1.0355433e+00  -2.4568216e+00
  -3.5717607e-01  -1.3686286e-01
  -4.3244179e-01   1.8571821e-01
   2.0597800e-01   1.1365064e+00
   1.2861195e-01   7.5852350e-01
   7.4794693e-01  -1.2898457e+00
  -3.9858810e-01  -1.6805633e-01
   7.4200476e-01  -1.3142596e+00
   5.1999655e-01  -1.3059101e-01
   2.4570538e-01  -1.4038740e+00
  -1.3229103e-01  -1.8150188e+00
   3.3913387e-01  -1.3204459e+00
   9.9475688e-01  -1.7901420e+00
   9.2831416e-02  -2.1423093e+00
  -1.2332489e+00  -1.2163159e+00
   3.9044265e-02  -1.5515551e+00
  -2.1228374e-01   1.2135287e-01
  -3.8811907e-01  -8.4264069e-01
  -3.5853332e-01  -9.7903608e-01
  -5.4332801e-01  -1.2867264e+00
  -6.8250124e-01  -1.3936431e-01
   2.4798201e-01  -5.9836339e-01
   7.0854358e-01   8.1596513e-01
   1.4832885e+00   4.0679238e-01
   1.0490300e+00   6.1729627e-01
   3.1773169e-01   9.6692272e-01
  -1.7942530e-01  -3.4212224e-01
  -7.5784783e-01  -9.2976930e-01
   5.5298586e-01  -9.4190054e-01
   6.3575319e-01  -1.2644643e+00
   1.0594240e-01  -1.5285640e+00
  -2.3971716e-01  -1.5138269e+00
  -8.8053440e-01  -7.7391997e-01
   5.6953259e-02  -6.7813825e-01
   1.6808466e+00  -3.6040044e-01
  -1.1281845e+00  -5.2720519e-01
  -6.8938685e-01  -3.9796413e-01
  -9.3311727e-01  -2.9975903e-01
  -1.3483425e+00  -1.9835677e-01
  -1.0272211e+00  -2.3746927e-01
  -5.3990097e-01  -3.9677557e-01
  -1.0106893e+00   1.6389807e-02
   4.0416090e-02  -1.7143550e-01
  -6.0543006e-01  -4.8289214e-01
   8.0268229e-01  -1.0635487e+00
  -5.3249052e-01  -6.3042502e-02
   5.6393455e-01  -5.8554302e-01
  -1.0559519e+00  -2.1537209e-01
   5.3339423e-01  -8.8914573e-01
   7.2044209e-01  -1.3915624e+00
   7.6038682e-01  -1.0840761e+00
  -1.9036669e-01  -7.9737803e-01
   5.7675432e-01  -1.4635885e+00
   7.9056137e-01  -1.5872447e+00
   1.7347881e-01  -1.5477953e+00
   1.4254601e+00   3.0461471e-01
   3.8660957e-01  -3.3317223e-01
  -1.5212341e+00   2.5035087e-01
  -1.0159234e+00  -1.1946283e+00
  -1.1715472e+00  -5.0298331e-01
  -3.0329592e-01  -8.0503718e-01
   6.5897359e-01  -8.2836254e-01
  -7.6627854e-01  -1.7119926e+00
  -5.2172639e-01  -1.2957722e+00
  -6.9150968e-01  -1.5187778e+00
  -5.1592776e-01  -1.4236792e+00
   1.1790304e+00   7.3288433e-01
   1.9668806e+00   2.3218841e-01
  -2.0678398e-01  -1.4873253e+00
   1.0972726e+00  -6.5961193e-01
  -1.0980691e-01   9.4882293e-01
   2.6304619e-01  -1.6179814e+00
   9.0525019e-02  -2.4186165e+00
  -1.6117960e-02  -1.7938770e+00
  -5.9186517e-01  -1.7727556e+00
   1.5572268e-01  -2.0072480e+00
   4.0364586e-02  -1.4372381e+00
   1.3607461e-01  -1.1231312e+00
   3.2056964e-02  -2.0209303e+00
   4.0364961e-02  -1.5573741e+00
   5.0693350e-01  -1.4206832e+00
  -1.0142925e-01  -6.8344056e-01
  -1.0114916e-01   1.0330496e-01
  -6.0245113e-01  -7.2042111e-01
   2.2789096e-01  -4.5734993e-01
   9.9950332e-02  -7.7727517e-01
   3.0563020e-01  -1.0555965e+00
   1.3298335e-01  -1.4448767e+00
   4.2525290e-02  -3.5455147e-01
  -1.6085010e-01  -4.0342422e-01
  -3.9039896e-01  -3.8284396e-01
  -4.0443296e-01  -6.5275287e-02
   4.0443296e-01  -6.8356830e-01
   2.3423213e-01  -3.6434124e-01
   8.3381893e-01  -8.3134921e-02
   5.4380800e-01  -1.5979002e-03
  -2.3453450e-01  -4.9114703e-01
   7.2685296e-01  -7.1489387e-01
   1.2270476e-01  -6.9034795e-01
  -3.2197821e-01  -8.4406121e-01
  -2.6733186e-01  -4.8140454e-01
   1.0701848e-01  -5.4705038e-01
  -8.5908296e-02  -1.4816906e+00
  -1.2398096e-01  -1.2841083e+00
   8.4845100e-02  -7.9385891e-01
   3.4812151e-02  -9.7448544e-01
  -9.1692350e-02  -9.2720668e-01
  -3.3479384e-01  -9.3779641e-01
  -2.0923113e-01  -1.2353068e+00
  -2.4629198e-01  -1.8153970e-01
   3.2049840e-02  -6.1919768e-01
  -8.0439925e-01  -4.2699104e-01
  -2.2590782e-01   1.5844245e-01
   1.3764691e-02  -9.3549254e-01
  -6.3308745e-01  -2.0562195e+00
   6.4793775e-02  -1.8126863e+00
   4.8185859e-01  -1.5672605e+00
   1.1758653e-01  -2.1210309e+00
  -6.6572617e-01  -2.7153979e+00
  -6.6906971e-01  -2.7367377e+00
  -1.6623701e-01  -3.1204473e+00
  -3.4170911e-01  -3.0469960e+00
   4.9705357e-01  -3.1798977e+00
   1.6056907e-01  -2.5888982e+00
  -2.4805147e-02  -2.7455057e+00
   1.3909162e+00  -3.0989641e+00
   4.0708277e-01  -1.5501026e+00
   4.3054877e-01  -1.7155393e+00
   3.1742902e-01  -1.5198088e+00
   7.1647677e-02  -1.8569715e-01
   3.3261907e-03  -1.6203395e+00
  -3.8208258e-01  -6.0445572e-01
  -3.7931962e-01  -4.5330492e-01
   2.1159039e-01  -1.9086011e+00
   6.1343285e-01  -2.6681605e+00
   4.1586374e-01  -2.9978660e+00
   4.1637809e-02  -7.8046468e-01
  -6.5821262e-02  -9.5047756e-01
   2.2123423e-01  -1.8653968e+00
  -8.2741258e-02  -1.2828726e+00
  -4.4606629e-01  -1.1254460e+00
  -7.2153255e-01  -6.8767101e-01
  -6.5622988e-01  -5.4383240e-01
   4.4887764e-01   1.1459163e+00
  -4.7267950e-01   1.3206724e+00
  -4.0626646e-01   7.3936458e-01
   2.1280830e-01   4.8285497e-01
   3.9507122e-01  -1.1186837e+00
   4.8738541e-01   3.2462420e-01
  -1.0479419e-02  -1.4147516e+00
   6.0928575e-01  -2.4355731e+00
  -8.6419431e-01  -6.6659727e-02
  -5.1983114e-01  -1.6708688e+00
  -5.8762819e-01  -1.4884792e+00
  -4.1395760e-01  -2.0795058e+00
  -5.3967843e-01   2.4854918e-02
   6.1571975e-02   3.5403648e-01
   4.2856845e-01  -1.7116737e+00
   1.2649915e+00  -2.3895027e+00
   3.0841449e-01  -2.6377536e+00
  -7.8989283e-02  -2.3630157e+00
  -3.2327038e-01  -2.4830782e+00
   8.2744341e-01  -6.3273548e-01
  -4.5785222e-01  -3.9615585e-01
  -7.3159554e-01  -1.1859256e+00
  -7.2765755e-01  -1.0843701e+00
  -5.6090847e-01  -9.8121505e-01
   3.6908705e-01  -1.2964643e+00
  -4.8814920e-01  -6.7595670e-01
  -4.1242737e-01  -1.2432183e+00
   1.7715150e-01  -1.6720162e+00
   7.1640525e-01  -1.2629473e+00
   8.5883282e-01  -1.2560622e+00
   4.2967031e-01  -1.2977093e+00
  -9.7095884e-01   5.7501538e-01
   4.9590190e-01  -8.2977278e-01
  -3.2181951e-01  -5.0612110e-02
   2.7333900e-01  -7.3414859e-01
  -3.0378931e-01  -1.0682606e+00
  -8.2040869e-01   1.9583624e+00
  -3.8888024e-01  -9.5339978e-01
  -5.8477348e-01  -3.2087067e-01
  -3.2649583e-02  -5.4687320e-01
   1.3524729e-01  -8.3602180e-01
   5.1437918e-01  -1.1664436e+00
   5.1157270e-01  -1.6049101e+00
   8.5209367e-01  -1.0713952e+00
   6.4074591e-01  -9.3032931e-01
   2.7755576e-17  -3.9328750e-01
  -2.3592758e+00   1.1223018e+00
  -4.6596596e-01  -3.6653155e-01
  -1.4234830e+00   1.1224888e+00
  -4.8943599e-01  -2.6663329e-01
  -1.3064840e+00   1.1875495e+00
  -1.0361325e-01  -8.4590154e-02
   1.4185063e+00  -1.3002600e+00
   1.2321537e+00  -1.8027623e+00
   1.2971656e+00  -1.4499631e+00
   6.9997447e-01  -9.4413344e-01
   1.2709294e+00  -1.1041446e+00
   7.4770127e-02  -7.8297203e-01
   7.1109187e-02  -9.4782820e-01
   3.2408130e-01  -7.7905326e-01
  -2.4043215e-01  -7.7080275e-01
   2.2542664e-01  -7.9035544e-01
  -2.2683841e-01  -2.8342381e-01
   2.4955373e-01   5.1661977e-01
  -2.2268435e-01  -1.2186611e+00
   4.7176308e-02  -9.4983413e-01
  -4.3832653e-01  -6.1201396e-01
   3.6569262e-01  -1.0691207e+00
  -3.5994683e-01  -7.3163975e-01
   3.8078306e-02   1.3443799e-01
  -3.0402020e-01  -3.1673572e-01
  -1.4092588e-01   1.9810666e-02
  -3.5684166e-01  -1.3123446e+00
   2.1172718e-01  -1.5180102e+00
   4.2586703e-02  -4.9701843e-01
   8.6934238e-01  -9.6249570e-01
   7.6966708e-01  -1.0335864e-01
   1.8128367e-01   2.0890901e-01
  -1.0337407e-02   2.6078882e-02
  -5.2554310e-01   4.4918155e-01
   3.2865961e-01  -4.4373047e-01
  -6.5751078e-01  -6.3010986e-02
  -8.4297938e-02  -1.0185218e+00
   6.1299632e-01  -9.9483129e-02
  -2.2170149e-01  -8.9991925e-01
  -1.5632478e-03  -8.2811413e-01
  -1.5242118e-01  -6.8207185e-01
  -1.4703902e-01  -1.1227456e+00
  -1.5270874e-02  -1.6623770e+00
  -7.6921645e-02  -8.7771853e-01
  -3.4173623e-01  -2.8160056e-01
  -3.7214755e-01   3.3358908e-02
  -4.8633358e-01   1.9036728e-01
  -5.6197693e-01   4.4665212e-01
   6.7322148e-01  -1.5162700e+00
  -2.4300970e-01  -3.1088935e-01
   4.8538917e-01  -3.0944670e-01
   7.1387160e-01  -1.7407122e+00
   4.3684609e-01  -1.8908345e+00
   6.9788565e-01  -1.6572850e+00
  -3.7572283e-01  -9.4585617e-01
   4.1406834e-01  -1.3330263e+00
  -2.9450224e-01   2.7151623e-01
  -1.8592614e-01  -1.0182457e+00
  -3.0063843e-01  -7.4680088e-01
  -2.5928870e-01   2.3131416e-01
   8.7995235e-03   1.5300243e-01
   1.5381491e-01  -2.5020149e-01
  -1.3355713e-01  -2.0064473e-01
   2.7034801e-01  -5.7605224e-01
  -2.8887537e-01  -1.5218277e+00
   3.3762071e-01  -5.1664971e-01
  -2.2285851e-02  -9.5198984e-01
   1.2450660e-02  -7.6150497e-01
   3.8552101e-01  -9.2920607e-01
   8.0326339e-01  -6.5782032e-01
   4.7325429e-01  -2.8986553e-01
  -1.7521077e-01  -1.5482388e+00
  -3.6117237e-01  -8.3548764e-01
  -1.7721874e-01  -9.6570437e-01
  -9.8184009e-02  -7.8313488e-01
  -5.6722342e-01  -4.1310071e-01
  -6.2134484e-01  -1.0065441e+00
   5.0857853e-01  -1.5251310e+00
   1.4871021e-02  -1.6331575e+00
   4.9033994e-01   5.4740703e-02
   1.3174301e-01   5.6582609e-01
  -1.2101860e-01   5.1119571e-01
   4.3557726e-01   7.6146601e-01
  -2.0559813e-01   7.2916100e-02
   2.4659014e-01  -7.4507257e-01
  -4.2974205e-02  -7.5705977e-01
  -1.3383709e-01   7.8516578e-01
  -2.2501821e-01  -9.3218828e-01
   2.9939156e-01  -9.2118338e-01
   3.2407479e-01  -1.0079183e+00
  -1.4688688e-01  -1.1169324e+00
  -2.1646681e-01  -1.0649734e+00
  -3.8866269e-01  -1.3968823e+00
  -3.4822460e-01  -1.2825930e+00
  -4.0467851e-01  -1.1871181e+00
  -4.0144972e-01  -1.2555351e+00
   1.8364919e-01  -1.1717161e+00
   9.0685669e-01  -7.2111640e-01
  -5.0694085e-01   5.0311773e-01
  -6.1698736e-01   3.6911448e-02
  -7.0932662e-01   2.2210004e-01
   3.7578451e-01  -4.0468031e-01
  -3.6271380e-02   1.7126272e-01
  -2.5971670e-01   1.7104334e-01
   1.0226306e-01  -9.8555156e-01
   2.9619773e-01  -6.9741520e-01
   8.9478784e-01   3.4459546e-01
   1.0423551e-01  -6.3650836e-01
   6.9980183e-01  -7.2154145e-01
   4.7322011e-02  -1.5098502e+00
  -2.9948767e-01  -5.7375717e-01
  -1.2988310e+00  -9.3478473e-01
  -6.0536822e-01  -1.3475396e+00
   2.0693373e-01  -1.0483521e+00
  -1.9986699e-01  -2.3250155e+00
   8.9861386e-01   1.4641754e-01
   4.6756867e-01   1.3211757e-01
   7.3796875e-01   1.0960549e-02
  -4.1506435e-01  -1.4548008e+00
  -9.2380233e-02  -7.9159819e-01
   5.7091444e-02  -7.2931488e-01
   2.6982419e-01  -7.4259559e-01
   1.5726110e-01  -9.1654838e-01
   5.3509688e-01  -7.2915459e-01
   3.9983920e-01  -7.4101691e-01
   9.8929119e-02  -1.1418035e+00
  -1.3469795e-01  -5.8905162e-01
   1.6512304e-01  -1.1644247e+00
  -7.9818611e-01  -1.0691551e+00
  -6.8838677e-01  -9.8929733e-01
  -7.5998696e-01  -1.6186203e+00
  -8.1434912e-01  -9.2451720e-01
  -7.1102091e-01  -1.5464787e+00
   1.7509228e-01  -5.5202760e-01
  -1.8153858e-01  -2.4423641e-01
   2.4673813e-01   5.2187782e-01
  -1.3777016e-01  -1.1819654e+00
  -1.0064290e+00  -7.8175937e-01
   1.5165581e+00   4.2484419e-01
   7.7091126e-01  -6.5543555e-01
  -2.6442305e-01  -1.5948231e+00
   4.6002461e-01  -1.6857274e+00
   6.6398491e-01  -1.6982392e+00
   8.7443467e-01  -1.9651221e+00
  -6.8157676e-01  -1.5219481e+00
   4.5319311e-02  -4.6156665e-01
   5.9708648e-01  -2.2387334e-01
  -7.7073083e-01  -1.4279566e+00
   4.3640745e-01  -3.5782830e-01
  -8.8603414e-01  -1.0600951e+00
  -3.3268469e-01  -1.0785753e+00
   3.2224110e-01  -7.2177097e-01
  -6.6451026e-02  -9.1580178e-01
   3.0295418e-01   1.7187474e-01
   5.1133553e-01  -5.7340347e-02
   5.3149139e-01  -2.1850618e-01
   7.8089080e-01   4.5028921e-01
  -1.3126467e-01  -1.7854260e-01
  -1.5312267e-01  -3.9505632e-01
  -6.5122997e-02  -8.0362352e-01
  -7.6404347e-02  -1.0682556e+00
  -1.0647260e+00  -1.5365750e+00
  -5.3977716e-01  -8.9737741e-01
  -5.0260102e-01  -1.0680254e+00
  -8.8456994e-01  -6.0871544e-01
  -4.2515702e-01  -2.6705145e-01
   1.3698771e+00   9.1468499e-01
   9.0406714e-02  -2.0460265e-01
  -2.6418848e-01  -1.6240842e+00
   3.2894876e-01  -2.5405750e+00
   7.9593632e-01  -1.5914547e+00
   7.3910706e-01  -1.1827206e+00
   7.8858907e-01  -1.0289518e+00
   6.2494653e-02  -3.5846550e-01
  -9.9565748e-02   9.9348655e-01
   1.3087103e+00  -1.2845603e+00
  -2.7827882e-01  -8.8230996e-01
  -1.4925077e-01  -2.7450866e-01
  -1.5680915e-01  -1.0242674e+00
   1.7665459e-02  -9.3064880e-01
   1.6983250e-01  -7.1379288e-01
  -4.7604320e-01  -3.1434525e-01
  -6.5166701e-01  -6.5124063e-02
  -6.8019720e-01  -3.0184774e-01
  -6.2165355e-01  -6.7646557e-01
  -4.2531524e-01  -4.1287003e-01
  -3.8814592e-01   6.4539843e-01
  -2.0168995e-02  -1.2308876e+00
   7.5559508e-01   8.9091246e-01
   9.6710141e-01  -3.9524582e-01
   4.4186782e-01  -2.3515236e-01
  -4.8799181e-02  -3.3834090e-01
  -1.4366657e+00   9.7922180e-02
   6.7697527e-01  -6.5610998e-01
   9.6844590e-01  -8.6463036e-01
   3.0176483e-01  -1.3672942e+00
  -4.8570886e-01  -1.6660421e+00
  -1.7812624e-01  -1.1662261e+00
   1.4583007e-01  -1.0649203e+00
  -4.5668218e-01  -1.4085995e+00
   1.2184299e+00  -1.4567874e+00
   1.1344127e+00  -1.9393179e+00
  -3.7814726e-01  -1.4121393e+00
  -1.0804162e+00  -1.8410598e+00
  -1.2296086e+00  -2.3604184e+00
  -1.3162687e+00  -2.5162810e+00
   4.8681645e-01  -4.9230341e-01
  -3.3381704e-01  -2.0827914e-01
   4.5642929e-01  -7.7799195e-01
   1.3646154e-01  -5.0336739e-01
   1.1887995e-01  -1.2968618e+00
  -2.0860929e-01  -7.9241212e-01
   1.9524384e-01  -9.2108862e-01
  -2.2909338e-01  -5.4646635e-01
  -4.7031521e-01  -2.2717795e-01
  -6.1306941e-02  -2.4585298e-02
   3.2773757e-02  -5.7140827e-02
  -1.0091002e-01  -5.6499945e-01
  -2.2552958e-02   4.2681350e-01
  -3.1547516e-01   6.3099880e-01
  -1.0654897e+00  -2.9950561e-02
  -1.0331321e+00   1.9637916e-01
  -5.9468689e-01   4.4358295e-01
  -6.5418141e-01  -8.4091855e-01
  -2.5399219e-01   2.0636052e-01
   7.2849569e-01  -1.5313685e+00
   8.5739749e-01   5.3560165e-04
  -9.3466987e-01  -7.4850129e-01
  -5.4940882e-01  -2.6177327e-01
   3.2416394e-01  -7.2394094e-01
  -4.1662088e-01  -6.0642663e-01
  -7.6111546e-01  -3.5701667e-01
   4.7053891e-01  -1.6508087e+00
   1.1292558e+00  -3.0909806e-01
   5.2365775e-01  -1.7133044e+00
   6.9456557e-01  -6.2969101e-01
   7.6878923e-01   4.5296877e-01
   1.0819081e+00   3.4156707e-01
   6.0515512e-01  -1.9439362e-01
   4.2102868e-01   8.6587150e-02
  -5.2299687e-01  -2.9050310e-01
   3.8663540e-01  -3.0030152e-02
   4.0051293e-01   4.0406226e-01
   2.7871464e-01   3.1122856e-01
  -9.7575048e-01  -1.3416055e+00
  -4.1820496e-01  -1.5108716e+00
  -3.1492687e-01  -1.2882011e+00
  -6.6640958e-01  -1.2620465e+00
  -1.6571680e-01  -1.2576428e+00
  -2.7429090e-01  -8.3482572e-01
  -2.7351538e-01  -1.5373811e+00
   3.3334796e-02  -7.1925982e-01
  -2.3528284e-01  -1.9180370e-01
   8.2371493e-01   4.7427297e-01
   8.9799817e-01   6.7187355e-01
   1.1237297e+00  -1.0252960e-01
  -3.8017565e-01   1.8827729e-01
   2.8113433e-01  -4.6370602e-01
  -3.1866171e-01   3.8707097e-01
  -4.4751945e-01   3.6082692e-01
  -5.5869531e-01  -1.2754030e+00
   3.2786852e-01  -3.5713137e-01
  -6.4473056e-01   1.1907428e+00
  -5.0278839e-02   8.2514172e-02
   6.4227187e-01  -7.5700838e-01
   6.7418461e-02  -9.8617021e-01
  -1.5930966e-01  -3.3342827e-01
   1.9092931e-01  -7.6733486e-01
   2.7456773e-01  -7.3990710e-01
   3.3890429e-02  -8.9050330e-01
  -1.8463082e-01  -2.3272992e+00
  -1.3699907e-01  -1.1875683e+00
   2.4640798e-01  -1.1343895e+00
  -3.0721724e-01  -1.3484842e+00
  -1.0829103e+00   1.3233161e-03
  -6.2885391e-01  -1.6749743e-01
  -1.0345759e+00   6.6837498e-02
  -4.4906822e-02   1.7229939e-01
  -6.7515815e-01  -3.1366835e-01
   6.2645146e-01  -6.8779218e-01
   1.3329289e-01  -3.6549751e-01
   4.3929612e-01  -3.4947005e-01
  -1.1120422e+00  -6.2447233e-02
   3.9239992e-01  -8.0140327e-01
   5.2558889e-01  -1.2980230e+00
   7.6259166e-03  -1.0375875e+00
   9.0855375e-01  -1.7002310e+00
  -7.3644639e-02  -1.6362401e+00
   7.2955317e-01  -1.8334256e+00
   2.8137143e-01  -1.7714758e+00
   6.0497879e-01  -1.8166522e+00
   2.9795697e-03  -1.8002622e+00
   8.2393512e-02   4.3088794e-01
  -1.2345057e-01   1.0561151e-01
  -3.0597543e-01   3.0855590e-01
  -7.1973994e-02   2.8548881e-01
   4.0199369e-01  -3.9122554e-01
  -4.6381271e-01   1.7993245e-01
   9.8358074e-02  -2.5530206e-01
   4.7840231e-02  -4.4241357e-01
   3.7123657e-02  -3.6241216e-01
  -4.3091485e-02  -6.8067305e-01
  -3.8308063e-01  -4.2769927e-01
   3.2183977e-01  -5.2207772e-01
  -5.0288273e-02  -8.6711123e-01
   4.2259748e-01  -1.1905102e+00
  -2.1291088e-01  -6.9862021e-01
   2.5008789e-01  -1.1310512e+00
  -7.6503177e-03  -9.8227877e-01
  -7.6000987e-01  -6.3517879e-01
  -3.0245046e-01  -1.0799325e+00
  -4.3306757e-01  -1.0070000e+00
  -3.6681253e-01  -4.2206016e-01
  -2.9570351e-01   4.5847455e-01
   6.1062040e-01   6.3248887e-01
   1.8484050e-01  -8.9278722e-01
   5.2960223e-01  -6.5562722e-02
   8.7419495e-02  -1.7787369e+00
  -5.7111969e-01  -1.9448536e+00
  -4.7179965e-01  -1.6836617e+00
  -1.5090689e-01  -6.9442338e-01
   1.0775940e+00   6.3191027e-01
   3.9291062e-01   4.0997283e-01
  -5.7496302e-03  -6.9665960e-01
   2.3200756e-01  -5.9922752e-01
   2.4262499e-01  -1.5714269e-01
  -4.5158731e-01  -7.5157912e-01
  -8.6169094e-01  -6.6925959e-01
  -6.7043288e-01  -1.4351026e-01
  -6.3411329e-01   1.0813011e-01
   3.6781921e-01  -8.3173729e-01
   7.3123071e-01  -2.5818527e-01
   3.2954429e-01  -2.5810921e-01
  -3.7477287e-01  -5.7895694e-01
   2.0043235e-01  -8.7767276e-01
   2.0104861e-01  -1.2864767e+00
  -1.4196093e-01  -1.2450668e+00
   1.0247015e-01  -1.0953484e+00
   3.5339990e-01  -5.5504389e-01
   2.2078778e-01  -1.3808278e-01
   2.1194197e-01  -1.5725093e-01
   4.1588325e-01  -5.3846279e-01
  -6.1665127e-01   8.9119192e-01
  -5.2814957e-02   1.0169422e+00
   2.1717104e-01   9.0584352e-01
   1.5075174e-01   3.8825124e-01
   1.6173375e-01   2.9868773e-01
   6.2280245e-01   6.0175073e-02
  -1.6426517e-01   1.3082727e-01
  -8.0907548e-02  -5.2642002e-01
  -1.5836447e-01  -9.0339991e-01
   2.6032270e-01  -8.1470584e-01
  -2.0330561e-01  -9.9832359e-01
   1.3938533e-01  -1.0961304e+00
   4.0140170e-01  -6.9631318e-01
  -2.3994925e-01  -1.2865466e+00
  -4.0174278e-01  -1.0347940e+00
  -7.3575221e-01  -6.0760827e-01
   3.1955912e-01  -9.3205275e-01
   8.9122947e-02  -8.9272586e-01
   2.9150249e-01  -1.1870234e+00
   4.4148564e-01  -2.6987148e-01
   2.1143088e-01  -3.6431932e-01
   8.2353953e-02   2.3202742e-01
   4.6541502e-01  -1.7844924e-01
   8.7947237e-01  -5.0214723e-01
   8.2950584e-01  -7.0328274e-01
   1.5830778e-01  -1.4371550e+00
  -1.5866619e-01  -5.2147493e-01
  -8.7860529e-01  -2.1502673e+00
  -1.0325653e+00  -2.7209713e-01
  -7.4789711e-01  -3.1304180e-01
  -4.8804820e-01  -6.5854808e-01
  -7.8301454e-01  -8.7917960e-01
  -7.3841357e-01  -1.7398154e+00
   1.4609746e-01  -1.8434050e+00
   7.2071434e-01  -2.2849933e+00
   8.9242693e-01  -1.6771299e+00
  -6.4247392e-01  -1.2016818e+00
  -7.2334889e-01  -1.2243906e+00
  -4.0505205e-01  -1.1874640e+00
   5.8733960e-01  -1.0868336e+00
   2.3862684e-01  -9.0349103e-01
  -2.3634804e-01  -6.0330014e-01
   1.3010048e-01  -5.7585722e-01
  -5.1636574e-01  -5.2284058e-01
  -8.8995532e-02  -9.7816923e-01
  -2.7470927e-01  -8.3744158e-01
  -5.7110712e-02  -1.0214364e+00
  -2.0764467e-01  -1.0940824e+00
   3.6742308e-01  -9.4724671e-01
   3.6129303e-01  -1.8570710e-01
  -7.2220871e-01  -2.0243837e+00
  -7.4035806e-01  -1.5716203e+00
   5.9964438e-01  -1.3028301e+00
   8.5404337e-01  -9.4670348e-01
   8.2551534e-01  -3.7239149e-01
   6.5062948e-01  -3.2471284e-01
   7.2166038e-02   1.8658340e-01
   7.6904264e-01   7.2060655e-02
  -5.4063553e-01   5.8018620e-02
  -5.5837721e-01  -2.8348385e-01
  -2.0604386e-01  -1.8662040e-01
  -2.3998375e-01  -2.1617519e-01
   8.2288566e-01   1.3996238e-01
   1.5882967e-01   5.4775462e-03
   3.5549414e-01  -4.5018268e-01
  -3.8658680e-02  -3.0426999e-01
  -3.6013599e-01  -6.0578793e-01
  -6.8267449e-01  -9.2884337e-01
   4.4809137e-01  -2.8255903e-01
  -3.6813723e-01  -3.5996761e-01
  -3.9806950e-01  -1.6260384e+00
  -3.0697075e-01  -2.2632104e-01
  -1.2188615e+00  -1.1126320e+00
  -6.3973541e-01  -9.6417442e-01
   4.6753035e-02  -1.1731211e+00
  -2.0455024e-01  -8.1550198e-01
   5.5740294e-01   9.7502067e-01
   6.1145377e-01   7.6677973e-01
   3.5192846e-01  -1.2659133e+00
  -1.9436562e-01  -1.2006571e+00
  -2.8335752e-01  -1.4962034e+00
  -7.0692288e-03  -1.3663840e+00
   4.0138424e-01  -2.7929522e-01
  -1.5785319e-01  -1.2867669e+00
   8.0454159e-01  -2.7885607e-01
  -2.3306166e-02  -6.4787898e-01
   2.1306070e-01  -6.1574728e-01
   4.3707838e-01  -4.5214294e-01
   3.7867321e-01  -7.5873871e-01
  -8.2005976e-01  -5.7009301e-01
  -5.3589084e-01  -5.8574976e-01
  -2.9502105e-01   4.6505435e-01
  -5.7022339e-01  -3.7113802e-01
  -2.3241933e-01  -3.4470048e-01
  -7.3123078e-01   5.2002091e-02
  -2.9216457e-01  -1.1806890e+00
  -6.7199743e-01  -9.9604444e-01
   4.2206189e-01  -4.4139392e-01
  -1.9619080e-01  -1.4459818e+00
  -8.4717102e-02  -1.2332745e+00
   1.1438788e-01  -1.3116780e+00
   1.4859944e-01  -1.4622086e+00
   9.5223492e-01  -1.4631246e+00
   6.6489428e-01  -9.2122731e-01
   6.8510732e-01  -2.2442643e+00
   4.4363872e-01  -1.4492581e+00
   7.0512471e-02  -1.3346365e+00
   4.5850869e-01  -1.2651567e+00
   4.6996945e-01  -1.2340657e+00
   1.1084439e+00  -1.9613625e+00
   9.2583561e-01  -8.9645007e-01
  -1.0048848e-01   7.3222785e-01
  -3.1658270e-01   9.7550797e-01
  -5.6106225e-01   1.3148223e+00
   2.3241785e-01  -1.2227676e+00
  -7.9170428e-01  -1.9451569e-01
  -5.1087204e-02  -1.6460280e+00
   7.3253591e-02  -4.8221289e-01
  -6.8614202e-01   3.2178653e-02
  -5.8013334e-01  -9.4891067e-01
   3.4300566e-01  -9.9284956e-01
   2.2887622e-01  -1.2180709e+00
  -4.2647273e-02  -1.0441284e+00
   9.1447146e-01  -1.4966785e+00
  -2.8417970e-01  -4.4441957e-01
   2.6148399e-01  -4.9753126e-01
   4.2401597e-01  -2.9292676e-01
  -3.4254294e-01   5.8378449e-01
  -7.5523403e-01   7.6150876e-01
   8.1162274e-01  -1.5141875e+00
   9.9696215e-01  -1.0363111e+00
  -1.3376112e-01   7.1640907e-01
  -3.7867890e-01   9.3605193e-01
  -6.5802434e-01   1.2485021e+00
   2.5991460e-01  -1.2298760e+00
  -7.5201205e-01  -2.0048238e-01
   5.4244835e-02  -1.6127367e+00
   8.4958967e-02  -4.3038890e-01
  -7.0303738e-01   3.1082729e-02
  -5.1514820e-01  -9.4725480e-01
   3.7168805e-01  -9.8938536e-01
   2.8321162e-01  -1.2041910e+00
   6.9283985e-02  -9.8996303e-01
   9.0564639e-01  -1.5160682e+00
  -2.7869541e-01  -4.6632126e-01
   2.4139276e-01  -5.2227929e-01
   4.6328533e-01  -2.3667165e-01
  -3.0978930e-01   6.0758083e-01
  -8.1306472e-01   8.1781477e-01
  -5.9502461e-01   6.1796319e-01
  -4.2038995e-01   1.0312543e+00
   2.3194836e-01  -6.4798417e-01
   2.4267276e-01  -7.8119474e-02
  -3.5535784e-01  -9.6896561e-01
  -6.1103309e-01  -1.2441232e+00
  -3.2268000e-01   1.3855395e-01
  -1.7625113e-01  -1.1288314e+00
   1.8777635e-01  -1.3686387e+00
  -6.7357476e-01  -1.8774476e+00
  -5.1413072e-01  -1.2686925e+00
   3.7822964e-02   5.5020765e-01
   1.8725719e-01  -2.5464597e-01
   5.8048357e-01   2.5525782e-01
   6.5296700e-01   4.5045718e-01
   6.5646500e-01   8.1965641e-01
   8.9104889e-01   7.7600758e-01
  -9.1976054e-01   1.9675660e-01
  -4.6638599e-01  -8.1817835e-01
  -1.9140043e-01  -1.2821829e+00
   1.6163722e-01  -2.6580966e-01
   1.5673489e-01  -2.5282114e-01
  -2.6435044e-02   1.3597153e-01
   7.6860970e-01   1.7845714e-01
  -1.4016524e+00  -2.1787269e+00
   3.4333533e-01   3.0737773e-01
   5.5084273e-01  -2.2837408e+00
   2.5448893e-01  -2.6032828e+00
   9.2243441e-01  -2.6734140e+00
   3.5509510e-01  -2.3634133e+00
   8.9384018e-01   1.8880149e-01
   8.8583155e-01   2.1116866e-01
  -7.5869071e-01  -2.5481097e+00
  -7.1656618e-01  -2.3832609e+00
   4.2545836e-01  -1.1436161e-01
  -1.2374171e+00  -1.9522323e+00
   6.0547888e-01   1.5595726e+00
  -1.3160858e-01   1.3576261e+00
   6.1381444e-02   7.7842648e-01
   4.8540502e-01  -1.1390863e+00
   5.0864869e-01  -1.0042252e+00
  -2.5209348e-01  -2.6100511e-03
   2.9781359e-01  -7.0936366e-01
   2.9547777e-01  -5.9698187e-01
   2.8376710e-01  -4.5609233e-01
   1.8438107e-02  -1.1715691e+00
  -5.9680414e-01  -1.3133556e+00
  -6.7716278e-01  -1.1061155e+00
  -6.1765208e-01  -1.0422045e+00
  -5.3329485e-01  -1.0042105e+00
  -9.2010830e-04  -1.0604654e+00
   1.8614799e-01  -2.5013898e-01
  -2.8865579e-01  -6.3444544e-01
  -3.4234493e-01  -7.0779086e-01
   6.9797815e-01  -8.6623992e-01
  -1.0036395e+00   1.1598771e+00
  -4.5279033e-01   2.0198929e-01
  -6.5780934e-01   5.0525820e-01
  -5.7635638e-01   3.5277067e-01
   6.2523574e-02   3.0174085e-01
  -3.4972264e-01  -2.8934231e-01
   5.4197375e-02   2.6748405e-01
  -1.4325690e-01  -2.4031870e-01
   2.5971681e-01   6.4105931e-01
   3.1200287e-02  -1.6045392e-01
  -1.6618333e-01  -3.2546223e-01
  -4.4684736e-01  -6.8172266e-01
  -2.7294938e-01  -7.6255223e-01
   5.8224323e-02  -1.0480787e+00
   6.2047002e-01  -9.2817812e-01
   4.5734318e-01  -7.1207942e-01
   2.7499626e-01  -1.5111594e+00
   5.6973518e-01  -2.6399799e+00
   8.6483467e-01  -1.3585648e+00
   8.1631351e-01  -1.2260507e+00
   3.0150155e-02  -9.3420403e-01
  -6.4907605e-01  -1.8561432e+00
  -6.8155863e-01  -1.1962318e+00
   2.1411714e-01  -2.8013603e-01
  -2.7085568e-01  -6.7234887e-01
  -3.6514979e-01  -7.3371000e-01
   2.3725738e-01  -1.5419677e-01
   2.7360222e-02  -6.2373111e-01
  -1.3145929e-01  -9.5584857e-01
  -3.1347741e-01  -3.9035951e-01
  -6.4345963e-01  -1.2324493e+00
  -6.3251527e-01  -1.9231726e+00
   2.2441494e-02  -1.6463870e+00
   5.6516922e-01  -4.9738963e-01
   2.4682123e-01   2.7696255e-01
   7.9427698e-01   2.8326037e-01
  -2.6513910e-01  -2.3046475e-02
  -2.5328145e-01  -1.0430672e-01
   9.2422797e-01  -9.4309456e-02
   1.1441505e+00  -2.0626036e-01
  -5.2412703e-01   4.3768130e-02
  -3.2582980e-01   7.6863894e-01
   1.7268612e-01   1.0905058e+00
  -2.0481979e-01   8.5890278e-02
  -4.2983612e-02  -4.2258356e-01
  -2.3385370e-01   1.3687311e-02
  -7.5386723e-02  -1.2408052e-01
  -3.5441870e-01  -1.3309278e+00
  -6.0247135e-01  -7.9955279e-01
  -4.7782948e-01  -3.4350674e-01
  -6.1601318e-01  -1.3330198e+00
  -3.0928539e-01  -9.4688198e-01
   3.7010898e-01   3.3910460e-01
   1.0150339e+00  -1.8089286e-01
   5.3053540e-01  -8.9140300e-01
   6.3620277e-01  -2.3302637e-01
   1.0424516e+00  -3.1611588e-01
  -6.4439050e-01  -2.5057178e-01
  -8.6139742e-01  -3.9314729e-01
  -7.9151264e-01  -1.6370005e-01
  -3.3655445e-01  -2.1530280e-01
   1.0548189e-01  -9.3578205e-01
  -3.0094474e-03  -1.9225561e-01
   1.2498697e-01  -3.0357375e-01
   3.4141144e-01  -8.7432097e-01
   5.1322250e-01  -8.8152789e-01
   8.4787019e-01  -8.2168637e-01
   1.1821684e+00  -1.0965642e+00
  -6.5536941e-01  -4.8731555e-01
   5.0754984e-01  -8.0052561e-01
  -2.7094015e-01  -6.7585740e-01
   1.7097856e-01  -8.8342721e-01
   2.5431008e-01   4.1321444e-01
  -4.8480580e-01  -4.4243789e-02
   4.0632618e-01  -1.2668440e+00
   5.0306547e-01  -1.9655694e+00
  -1.9393334e-01   9.5775685e-01
   3.6580469e-01  -3.7769376e-01
  -4.3067257e-01   7.2952925e-01
  -3.3860276e-01   1.5123283e+00
   5.0643110e-01  -1.5258793e+00
   1.4202184e-01   3.3248483e-02
  -7.2911361e-02  -3.8061139e-01
  -5.7034871e-01   5.8061683e-01
  -4.3615623e-01  -2.2839648e-01
  -2.3535085e-01  -1.1775243e+00
   8.0808007e-02  -7.5980338e-01
  -5.0044599e-01  -7.3583210e-01
  -2.6747010e-01  -8.4451960e-02
   5.4243001e-01  -1.4380401e+00
   5.7862922e-01  -1.2886342e+00
  -4.8215747e-03  -8.7476462e-01
  -7.4803049e-02  -1.1682886e+00
  -8.6464766e-01   5.6129118e-01
  -7.2827059e-01  -3.6951170e-01
  -2.2676664e-01  -8.8593596e-01
  -2.3503993e-01  -2.6519706e-02
  -4.3809010e-02  -3.2134606e-01
  -1.9717726e-01  -3.7202631e-01
   1.7737847e-01   2.9244375e-01
   3.7288188e-01   3.5092119e-01
   1.5506817e-01  -7.2597349e-01
   2.9486612e-01   2.1680983e-01
  -5.4063715e-01  -8.1283528e-02
  -4.0025608e-01  -1.8361027e-01
  -1.8150942e-01  -3.6603404e-01
  -2.0108334e-01   2.0968445e-01
   4.0329855e-01  -7.0534003e-01
   8.2079370e-01  -6.4556483e-01
   5.9478941e-01  -3.0058522e-01
   4.4036226e-01  -3.3858562e-01
   3.5975849e-01  -7.2600407e-01
   6.5916519e-01  -3.6022598e-01
   1.0026268e+00  -8.2616931e-01
   3.9237936e-01  -5.8015774e-01
   1.1989751e+00  -4.8366100e-01
   1.1437175e+00   3.4955807e-02
   1.1686116e+00   8.1729336e-02
   3.9295692e-02  -3.8617176e-02
  -1.8066079e+00  -5.8422519e-01
  -1.0329001e+00   1.2422970e-01
   5.2917480e-01  -2.8220666e-01
   3.1475841e-01  -7.6238222e-01
   7.4722506e-01  -6.1674981e-01
   7.5301782e-01  -9.0459270e-01
  -2.6242783e+00  -3.9930939e-01
   6.7773265e-01  -9.2392427e-01
  -3.5474933e-01   1.4408379e-01
  -7.5432215e-02  -2.6507093e-01
  -9.5842829e-01  -1.0307449e+00
  -8.3346180e-01   2.3460243e-01
  -9.4082199e-01  -1.0159247e-01
  -2.8688163e-01  -9.7661278e-01
  -1.7577025e+00   2.0566159e-02
  -1.8284182e+00   9.6401787e-01
  -1.1154042e+00   1.6982049e-01
  -1.4010171e+00   4.5642628e-01
   7.0214053e-01  -8.0550869e-01
   1.1247766e+00  -6.9205087e-01
   5.5651334e-01   3.2824209e-01
   1.0691709e+00  -1.4072849e+00
   3.2483120e-01  -1.0039855e+00
   1.0734342e+00  -2.5141440e+00
   1.2694836e+00  -1.9735725e+00
   2.2169716e-01  -1.6638116e+00
   1.0036241e+00  -2.2556564e+00
   1.4651004e+00  -2.0384497e+00
   6.2516939e-01  -2.7285998e+00
  -3.9688808e-01  -1.0337888e+00
  -2.9597704e-01  -9.8742393e-01
  -8.0374165e-01  -5.0829462e-01
  -1.5499112e+00  -5.9503133e-01
   4.3124941e-01  -8.0767385e-01
   7.0055805e-01  -1.3823561e+00
   9.7730330e-01  -1.5661598e+00
   5.3494419e-01  -3.9944047e-01
   1.9699805e-02   5.1041059e-01
   3.0726170e-01   5.5742054e-01
   4.7703893e-01  -1.2999673e-02
  -1.7842302e-01  -1.3301266e-01
  -8.4853184e-01  -3.9982140e-01
  -7.9196976e-01  -6.5762067e-01
  -2.8386253e-01  -9.1507129e-01
  -2.3090393e-01  -8.9497975e-01
  -3.4946548e-01  -7.0274496e-01
  -2.0195951e-02  -6.6484495e-01
  -1.0083492e-01  -1.4547370e-01
   4.6890630e-01  -2.6030959e-01
  -1.3568905e-01  -7.2044138e-01
  -9.5259087e-01  -3.4897494e-01
  -2.4494345e-02  -2.8490296e-01
  -2.7885284e-01  -1.7605221e+00
  -2.1313958e-01  -8.2234423e-01
   1.4036181e-01  -3.0402623e-01
   1.8642299e+00  -7.0945309e-01
  -5.4154242e-03  -3.5462201e-02
  -6.7789649e-01  -9.5514689e-01
  -5.2051654e-01  -7.9855287e-02
   1.7984084e+00  -6.0523932e-02
   9.7243547e-01  -2.6809036e-01
  -4.9326258e-01  -7.5053112e-01
  -3.6535584e-01  -9.6476633e-01
   6.2887015e-02  -1.5573866e+00
   5.0336001e-01  -8.6809511e-01
  -7.2727378e-01  -1.3924003e+00
  -2.4208025e-01  -5.5173490e-01
  -4.0144976e-01  -1.2092159e+00
  -4.8629379e-01  -8.8636843e-01
  -9.3014581e-01  -2.7335035e-01
   2.1091788e-01  -1.7044810e+00
   2.2517160e-01   7.5932748e-01
   1.0149990e+00   4.3817907e-02
  -2.3146547e-01  -3.2765744e-01
  -5.4609257e-01  -2.3076397e-01
   4.0257546e-01  -1.6398006e+00
  -3.8698222e-01  -5.9628015e-01
  -1.8890339e-01  -9.6285394e-01
  -5.6788745e-01  -2.0855416e-01
  -2.3974817e-01  -1.4966367e+00
   1.0103451e+00   6.0349481e-01
   5.3697001e-02  -4.5669962e-01
  -1.6489030e-01  -1.0838660e+00
  -5.9173643e-01  -5.3072048e-01
   1.4247358e+00   5.8649386e-01
   1.4541591e+00  -4.9378198e-02
   1.9362859e+00   2.0359089e-01
   1.2851978e+00   1.9949198e-02
   6.7409570e-01  -4.4181406e-02
   3.9035482e-01   2.0392367e-01
  -1.8416832e-02  -5.7546762e-02
  -1.5457467e+00  -6.3611778e-01
  -1.1638058e-01  -5.6962265e-01
  -6.6135691e-01  -8.5445574e-01
  -7.7692336e-01  -1.0656396e+00
  -9.5578000e-01  -6.4363714e-01
  -3.8486134e-01  -6.5519620e-01
  -1.2015463e-01  -4.2761925e-01
  -5.8442639e-01  -1.3842493e+00
   4.1354646e-02  -6.5948243e-01
  -6.0741313e-01  -8.5705164e-01
  -5.3216270e-01  -1.2495900e+00
  -9.0256127e-01  -1.0135459e+00
  -1.0629111e+00  -4.6481894e-01
  -9.2271099e-01  -1.5698243e-01
   7.7449894e-02  -1.1516398e+00
   3.1582521e-01  -8.1390604e-01
   2.0509935e-01  -6.6495444e-01
  -8.5305049e-01   1.7969051e-01
  -2.0690732e-01  -4.4511506e-01
   5.2951300e-02  -1.0463616e+00
  -9.5930723e-02   9.2934736e-02
   1.5949843e-01  -3.4861356e-01
   2.4830322e-01  -8.5266231e-01
   4.1397170e-01  -8.9875394e-01
   7.3734167e-01  -8.9634292e-01
   1.0761338e+00  -1.2808365e+00
   4.4064353e-01  -9.2888121e-01
  -3.6414337e-01  -8.2507746e-01
   9.9059902e-02  -9.8426423e-01
   2.1814737e-01   7.8575755e-01
  -5.3877139e-01   2.8201364e-01
   8.1950243e-01  -1.3543390e+00
   7.0754482e-01  -1.1476094e+00
   9.6759332e-01  -6.5126139e-01
   3.9325944e-01   3.0140127e-01
   2.3553119e-01   5.8404059e-01
  -8.2886915e-01  -1.1543176e+00
  -3.5684178e-02   5.8751767e-01
  -2.9393844e-01  -6.7129658e-02
  -1.0949892e+00  -1.4026756e+00
  -1.3507378e+00  -6.3510955e-01
  -1.4970008e+00  -7.9160590e-01
   9.8019552e-01  -1.5596746e+00
   3.7537398e-03  -1.3620075e+00
   6.8667992e-01  -1.3434853e+00
   2.1441171e+00  -1.0948111e+00
  -1.3502656e-01  -1.3081667e+00
  -3.4803234e-01  -1.3180878e+00
  -6.0803354e-01  -1.5527150e-01
  -7.4586546e-01  -4.1563080e-01
  -2.2888034e+00  -6.7998589e-01
  -9.1288948e-01  -7.1904628e-01
  -1.2342197e-01   1.9901916e-01
  -1.8815793e-01  -8.2547178e-02
   6.3936055e-01   6.9701986e-01
   4.7262266e-01   4.6362379e-01
  -2.9915941e-01  -7.5850631e-01
  -2.9398421e-01  -8.0164894e-01
   4.7291929e-01   4.0419492e-01
   1.8933898e-01  -7.5156134e-01
   4.3530644e-01  -1.1294844e+00
  -5.0377891e-01  -1.4988542e+00
  -2.1480205e-01  -9.3381319e-01
   2.8077101e-01  -1.4726852e+00
   5.1370338e-01  -1.1780723e+00
   1.8156394e-01  -1.7268273e+00
   5.8390836e-01  -9.8349022e-01
   7.6514486e-01  -6.9869488e-01
   2.9035788e-01  -9.5975188e-01
  -5.5664969e-01  -1.4298238e+00
   2.1513934e-01  -1.1783134e+00
  -5.7200346e-01  -4.7449053e-01
  -1.1036168e+00  -6.5917211e-01
  -7.8804411e-01  -8.6016091e-01
  -8.9128715e-01   2.9041392e-01
  -5.3742926e-01  -8.0922388e-01
   7.1459914e-02  -1.9460347e-01
   3.3485769e-01  -5.5411227e-01
   4.7234599e-01  -6.6378713e-01
   3.3599369e-01  -1.0223030e+00
   1.7731750e-02  -1.4530490e+00
   1.8803890e-01  -1.4551999e+00
   5.2111772e-01  -1.6406614e+00
   3.4014335e-01  -1.3754193e+00
   5.2094281e-01  -1.3067206e-01
   6.4849665e-01  -2.0220896e-01
   1.7246352e-01  -1.8522950e+00
   4.2934142e-01   5.7507093e-01
   1.8095769e-01   6.0544576e-01
  -2.3976743e+00   5.0715009e-01
  -1.3097349e+00  -1.1021662e-01
  -1.7402801e+00   5.5445205e-02
  -1.7164667e-01  -2.1230108e-01
  -5.9444791e-01  -1.3099315e-01
   7.5159623e-02  -8.8921515e-02
  -3.9386492e-01  -5.2481489e-01
   6.7335811e-01  -1.3072349e+00
   3.8290706e-01   8.4076432e-03
   3.3082071e-01  -8.5510160e-01
   1.3417783e+00  -9.2987194e-01
   4.9670996e-01  -3.6897404e-01
   6.4905570e-01  -4.3933054e-01
   7.5909964e-01  -8.6425445e-01
   8.9770935e-01  -2.0401537e+00
   9.1954070e-01  -1.1002459e+00
  -2.9678011e-01  -4.9535577e-01
  -8.7566142e-03  -1.0370349e+00
   1.4810980e-01  -1.1449728e+00
   2.3893651e-01  -1.4427122e+00
  -3.2782334e-01  -1.6269413e+00
  -9.8430730e-01  -7.2575828e-01
  -9.2572332e-01  -6.1526755e-01
  -5.9663528e-01   1.8911312e-01
   2.7118243e-01   5.1050770e-01
   2.2215128e-01   8.3301455e-01
   2.4003985e-01  -8.0571920e-01
  -4.2486213e-01  -1.0899396e+00
   4.4269534e-01  -6.2004164e-01
   6.6873828e-01  -1.1143001e+00
   8.3676200e-01  -1.3684533e+00
   5.7177756e-01  -1.7365570e+00
   4.4866920e-01  -1.8010681e+00
   2.3848775e-01  -1.3742517e+00
  -6.4472827e-01   2.1354116e-01
  -4.5952579e-01  -6.0061463e-02
  -1.4809846e-01  -1.0182691e+00
   1.6587342e-01  -5.5668154e-01
   1.4411612e-01  -8.1878333e-02
   2.6121066e-01  -2.0544067e-02
  -1.9680261e-01  -1.5337644e+00
  -2.1182214e-01  -1.0861234e+00
   1.0667436e-01  -8.3552147e-01
  -1.6394911e-01  -9.3366435e-01
  -5.1692032e-01  -6.0250100e-01
   6.6497837e-01  -1.1241464e-01
   3.1784144e-01   8.7553632e-01
   4.3271081e-01  -1.8039528e+00
   4.5279840e-02  -1.5750758e+00
   1.7614888e-01  -1.2401417e+00
  -1.9047495e-01  -4.5457332e-01
   1.3546890e-01  -9.3312589e-01
   2.7378003e-01  -1.4750634e-01
   2.0534560e-01   8.8606972e-01
  -7.6699132e-02  -8.3925351e-01
  -2.7989772e-01  -1.5747165e+00
   5.7302464e-02  -1.2456025e+00
   2.9607502e-02  -1.5934245e+00
   9.4349855e-02  -1.5508592e+00
   2.4909514e-01  -1.1512265e+00
   1.2500120e-01  -1.0530186e+00
   4.7032862e-02   1.2845636e-01
  -1.2378950e-01   6.3259269e-01
   2.0013389e-01   3.6336973e-03
  -3.5483777e-01   5.5215684e-01
  -8.8736807e-02  -2.1098902e-01
  -9.5682108e-01   6.4729975e-01
  -5.9299288e-01  -9.7678639e-01
  -7.1417821e-01  -7.1345084e-01
  -9.0103655e-01  -3.7927709e-01
  -1.4142137e-01  -4.4285436e-01
  -1.2348342e-03  -2.0718107e-01
  -7.4607947e-01  -1.2885935e-01
   4.3581967e-02  -3.7727062e-01
  -3.7910765e-01  -9.3445873e-01
   1.6177643e-01  -8.6480698e-01
  -4.0425814e-02  -9.6750847e-01
  -9.2228495e-02  -8.6104760e-01
  -9.9384600e-02  -9.4447944e-01
   6.4934380e-01  -7.4575002e-01
   2.1735557e-01  -4.5697017e-01
   7.2850816e-01  -9.8182290e-01
   4.6830229e-01   1.2189049e-01
   4.2949727e-01   1.6421373e-01
   1.0781007e-01   7.4329447e-01
   9.0191431e-01   5.5085403e-01
   3.5525539e-01  -5.6620909e-01
   6.5002244e-02  -1.7623837e+00
  -2.4897333e-01  -7.6093931e-01
   7.4475112e-02  -5.7093000e-01
   2.1104123e-02  -1.6606882e-01
  -3.1118745e-02  -1.3082798e+00
   6.6006820e-01  -7.6589503e-02
  -4.3101387e-01  -5.8542602e-01
  -8.4948165e-01  -1.0187942e+00
   6.5887916e-02  -9.4425048e-01
   1.6756735e-01  -1.1163755e+00
   1.9192400e-01  -1.7550711e+00
   4.3493871e-01  -1.1035517e+00
  -4.5711050e-01  -9.3706258e-01
  -4.0280268e-01  -1.4685824e+00
   1.9818321e-01  -7.8891714e-01
   1.7760579e-01  -6.0101491e-01
   8.4887261e-03  -1.1227069e+00
  -1.8474835e-01  -1.3762312e+00
  -1.2195783e-01  -1.3490135e+00
  -2.0451960e-01   2.9014468e-01
   8.6216954e-02  -4.2927818e-01
  -1.6300807e-01  -1.0538793e+00
  -2.5974739e-01  -8.5762452e-01
  -2.9783716e-02  -5.5295664e-01
  -1.6662584e-01  -1.7171018e+00
   1.0441738e+00   9.7085370e-01
   4.8884935e-01  -1.2448028e+00
  -3.0128320e-01  -2.9956766e-01
  -2.3959351e-01   3.1970894e-02
   8.4865555e-01  -1.4811890e+00
  -4.7726362e-01  -1.2726554e+00
  -3.1936458e-01  -5.4912175e-01
   1.2048338e+00  -1.3090538e+00
   7.9784834e-01  -8.0884545e-01
   5.7949643e-01   1.4660766e-01
   3.0643593e-01   2.4049835e-01
   1.3497978e+00  -7.6414098e-01
  -5.5197581e-01  -9.3132266e-02
  -5.0008307e-01  -6.1585681e-01
  -4.7578989e-01   9.8460759e-02
   1.4058061e+00  -4.1181460e-01
   9.3363135e-01  -4.1955985e-01
  -7.9591505e-01  -6.6215781e-01
  -9.1818926e-01  -9.2375585e-01
  -8.9249724e-01  -1.6216826e+00
   1.5743995e-01  -9.5502238e-01
  -8.2033731e-01  -1.2098126e+00
  -3.3102230e-01  -4.8269866e-01
  -4.8466447e-01  -1.0894643e+00
  -4.3442896e-01  -7.2849844e-01
  -5.3038631e-01  -8.6573888e-03
   2.8914881e-01  -6.4135155e-01
   6.0700787e-01  -8.5184858e-01
   7.7023271e-01  -6.0640056e-01
   8.6727092e-01  -2.6470786e-01
   9.7128890e-01  -2.4981810e-01
   1.4229281e-01  -5.0675757e-01
  -9.9280031e-01   7.1903907e-01
   4.7269043e-01  -6.4027188e-01
   1.1975610e-01  -8.5861765e-01
  -2.6918872e-01  -4.1976105e-01
  -7.6960640e-01  -3.5148047e-01
  -5.5486221e-01  -1.9347471e-01
   6.5902607e-02  -1.1415473e+00
  -3.9570455e-01   1.4604323e-01
  -2.9906589e-01  -7.3276184e-01
  -4.1302883e-01  -1.4298193e-01
  -6.1133425e-01   2.1417067e-02
   1.2770083e+00   7.9812300e-01
   1.5555645e+00  -2.9704635e-01
   3.1159799e-01  -1.0487628e+00
  -1.3334715e+00  -4.9444739e-01
  -3.7452294e-01  -2.8845598e-01
  -1.3082629e-01  -3.3325810e-01
  -5.3869538e-02  -6.4559968e-01
  -1.6136988e-01  -8.2316576e-01
  -1.1740622e-01   1.1380288e-01
   3.6303126e-01  -3.2777078e-01
   7.0862711e-01  -3.4935002e-01
   2.4714892e-01  -6.9753306e-01
   4.7587148e-01  -1.1155110e+00
   2.0926436e-02  -1.1477166e+00
  -2.2654307e-01  -1.5044815e+00
  -1.1680784e+00  -1.8075429e+00
  -5.2339421e-01  -1.4381003e+00
  -1.8886863e-01  -1.1648917e+00
  -6.8142533e-01  -1.5896002e+00
   4.9380958e-01  -1.6013172e+00
  -2.4435150e-01  -1.6224446e+00
  -4.4483964e-01  -1.0594697e+00
  -2.7508813e-01  -8.3018005e-01
   9.5860546e-02  -7.0407510e-01
   3.1565352e-01  -3.2061378e-01
  -3.4236839e-01  -3.5999883e-01
   4.0132401e-01  -1.0645067e+00
   4.4501911e-02  -4.1426938e-01
  -1.5923543e-01  -3.0303082e-01
   2.7115722e-01  -4.6387021e-01
  -4.5035201e-02  -8.6249385e-01
   2.2489791e-01  -6.4250643e-01
   1.3774700e-01   1.4430570e-01
  -1.1815441e-01   4.0951999e-02
  -3.2231591e-01  -1.2983436e+00
  -2.7981431e-01  -1.7775269e-01
   6.9095113e-02  -5.7197910e-01
   1.0859592e-02  -8.7531545e-01
   1.9236798e-01  -1.2433127e+00
   2.4364793e-01  -5.6385370e-01
  -3.2242345e-01  -8.4812893e-01
  -4.4433671e-01  -1.3409618e+00
   6.8673046e-02  -4.8941279e-01
   1.9760646e-01  -1.6064877e+00
   2.3076127e-01  -1.7347144e+00
   9.9255039e-01  -5.1570321e-01
   1.1755434e+00  -1.3462643e+00
   2.4159257e-02  -7.7275002e-01
   8.3510154e-01  -6.6838541e-01
   7.9635719e-01  -1.6595880e-01
   7.9369486e-01  -1.3303794e-01
  -3.2994083e-01  -2.0315975e-01
   9.2561318e-01  -1.6540895e+00
  -1.3928316e+00  -4.9061810e-02
   1.7084931e-01  -4.5307787e-01
  -4.2304184e-02  -9.2672652e-01
   4.1118896e-01  -7.9738629e-01
   3.4948837e-01  -1.0634068e+00
  -6.1742890e-02  -5.2774821e-01
   3.0354064e-01  -1.1295524e+00
  -7.3266544e-01  -7.2274501e-02
  -3.9975283e-01  -4.8434893e-01
  -1.3115183e+00  -1.2295927e+00
  -1.1965727e+00   5.2456575e-02
  -1.3107583e+00  -2.9788977e-01
   1.3553877e+00  -1.0133669e+00
   7.6394877e-01  -5.8266133e-01
  -5.2350503e-01  -2.7573410e-01
   3.8469477e-01   6.7750253e-02
   2.6319363e-01   6.0271485e-01
  -1.7628991e-01  -7.4283224e-01
   5.0924506e-01   3.5856698e-01
   4.3945640e-02  -6.4221957e-01
   4.1213617e-01  -1.3302708e+00
   7.0219681e-01  -1.0048673e+00
  -1.1636601e+00  -7.9350301e-01
  -1.3776366e+00  -5.5062580e-01
  -3.5006976e-01  -1.9376333e+00
  -7.6707523e-02  -1.3921066e+00
  -7.1192628e-01  -1.6204517e+00
  -5.4953335e-02  -2.3882655e+00
   1.6944971e-01  -8.1205025e-01
   7.2985081e-01  -4.5259896e-01
  -2.0457450e-01  -2.8862101e-01
   3.4019094e-01  -3.8958326e-01
  -1.1484087e-01  -2.6672275e-01
  -6.9346549e-01  -3.7944386e-01
  -1.2525955e-03  -1.2639100e+00
   2.6547559e-02  -1.4348008e+00
   4.0204191e-01  -1.5885063e+00
  -3.0656576e-01  -1.1509544e+00
  -3.7261392e-01  -1.7139559e+00
   3.1926244e-03  -2.1164040e+00
   2.2039592e-02  -2.2934957e+00
  -2.7709935e-02   4.4188226e-01
  -9.3182008e-01   5.5908961e-01
  -7.4664770e-01  -1.0003563e-01
  -4.1727209e-01  -7.8756093e-01
  -5.1533677e-01  -3.4794254e-01
   1.0187069e+00  -5.1348618e-01
   1.1402277e+00  -4.5074284e-01
   5.5747041e-01  -1.5075651e+00
   1.2815391e-01  -1.0918933e+00
  -4.7013790e-01   1.7903640e-01
  -1.4898817e-01  -5.7646713e-01
  -2.5463901e-01  -1.0029867e+00
  -5.1659740e-02  -1.0610939e+00
  -1.9994002e-01  -1.5554861e+00
  -3.3635632e-01  -9.4997885e-01
   7.8464747e-01  -1.4851157e+00
   1.1045134e-01  -7.5832712e-01
  -1.1994526e-01  -2.2110018e-01
   4.8079528e-01  -7.0595096e-01
  -4.4341763e-01   9.5315953e-01
   2.2489814e-01  -4.9639573e-01
  -9.0836079e-02   1.2239055e+00
  -4.2819988e-02   6.9573111e-01
   1.2941783e-01   1.2181920e+00
   3.5379258e-01  -1.7957616e-01
   3.2035897e-01  -1.2479174e+00
  -8.3429058e-03  -2.2678668e+00
  -6.6805259e-02  -9.6469290e-01
  -3.3727111e-02  -1.6862135e+00
   4.6610605e-01  -7.3666525e-01
   1.0946359e-01  -3.0183001e-01
   1.0280328e-01  -1.8688127e+00
  -5.8237056e-01  -2.0506573e+00
  -1.0504539e-01  -2.2296202e+00
  -1.0929282e-01  -1.0196818e+00
  -2.2418269e-01  -1.4662255e+00
  -6.8808961e-01  -7.4609820e-01
  -5.8880006e-02  -6.7565065e-01
  -9.0989197e-02  -5.7915202e-01
  -5.0877545e-01   1.4519179e-01
  -9.8458080e-01  -2.1536904e-01
   1.3281192e-03  -6.1780012e-01
  -2.3941645e-01  -6.6699902e-01
  -2.7234101e-01  -7.4313625e-01
   2.7317488e-01  -5.0416579e-01
   9.5370769e-02  -9.1532325e-01
  -6.0423259e-02  -1.4407042e+00
  -1.0455050e-01  -1.1949352e+00
  -3.1349683e-02  -1.2382803e+00
   8.0375299e-02  -1.1319669e+00
   2.0676607e-01  -1.6573484e+00
   8.1115026e-01  -1.2935614e+00
   1.0775384e+00  -1.0673155e+00
  -9.6620428e-03  -1.8761753e+00
   5.0335419e-01  -1.1590987e+00
  -3.1969187e-02   5.7671912e-01
  -2.4138940e-01   8.3620649e-01
  -4.6050276e-01   1.1998016e+00
   4.8136301e-01  -1.3166915e+00
  -7.5402653e-01  -3.7860307e-01
   1.0635883e-01  -1.8738449e+00
   1.1606147e-01  -6.5710699e-01
  -6.2645626e-01  -1.7750078e-01
  -4.4029385e-01  -1.1897179e+00
   5.4497037e-01  -1.1017841e+00
   4.1659154e-01  -1.3651319e+00
  -7.6837925e-03  -1.3354669e+00
   1.2737959e+00  -1.4540693e+00
  -1.0902908e-01  -5.9334176e-01
   4.8747775e-01  -5.5814204e-01
   4.0560909e-01  -5.1229091e-01
  -4.1051084e-01   2.9054673e-01
  -7.5036622e-01   5.0770559e-01
   3.8412221e-01  -4.0232497e-01
  -8.6442018e-01  -3.3747224e-01
  -3.7507033e-01  -3.0173348e-01
  -6.4209239e-01   5.3744926e-01
  -1.2214891e-01   1.1891390e+00
   8.8411632e-01   8.8068747e-02
  -1.5732221e-01  -6.1197954e-01
  -2.1888399e-01  -4.8801807e-01
   5.8578054e-01  -8.2715915e-01
   4.0512084e-01  -2.3569505e-01
   1.2079810e-01  -1.0097112e-02
  -1.1004562e+00  -9.2053886e-03
  -2.9539820e-01  -9.4453072e-02
  -3.7794413e-01   2.0886386e-01
   1.2315725e+00  -1.4486649e+00
   7.2068195e-01  -1.6812472e+00
  -2.7943344e-02  -1.3853598e+00
  -1.5051255e-01  -4.7658309e-01
  -1.4416316e+00  -1.3928825e+00
  -2.6584987e-01   6.9342858e-01
  -1.9442338e-01  -6.2053337e-01
   1.1513735e-01   1.3257049e+00
   6.5579535e-01  -1.1098661e+00
  -8.9010134e-01   8.5638333e-01
   6.8774921e-01  -1.7843033e+00
   3.3369815e-01  -1.6559067e+00
   2.2285175e-01   1.5887469e-01
   5.7566791e-01  -2.2105209e+00
   6.5039428e-01  -1.5786176e+00
   1.1810890e-01  -1.5699649e+00
   2.1050004e-01  -1.5327230e+00
   4.2254529e-01  -1.3084773e+00
  -3.0982838e-01  -1.6587573e+00
  -3.7456334e-01  -1.4494078e+00
  -5.1605035e-01  -1.2742958e+00
   2.3437077e-01  -1.2063335e+00
  -1.7079703e-01  -4.9079314e-01
   1.1546872e+00   6.6084038e-01
   8.3997394e-01  -2.2444874e-02
  -1.7215574e-01  -5.7386806e-01
  -3.3563451e-01  -9.4405749e-01
  -4.6938646e-01  -3.8232003e-01
   2.3629830e-04  -6.2005357e-01
   2.6398101e-01   1.8944779e-01
   2.7399926e-01  -3.4267100e-01
   6.9336104e-01  -2.3381115e-01
   1.4813009e+00   5.7755563e-02
  -5.3530469e-01  -9.1780701e-01
  -6.5494752e-01  -1.1009217e+00
  -1.2925899e+00  -3.6854576e-01
  -7.5096513e-01  -5.7806899e-01
  -1.3277678e+00  -8.7967730e-01
   1.6260013e+00   6.3852604e-01
  -8.5836294e-01  -9.5143568e-01
  -3.0407542e-02   1.8323148e-01
   2.9792051e-02   4.0701501e-01
  -5.7360178e-01   7.9901320e-01
  -5.5099605e-01   4.6681921e-02
  -1.2855330e-01  -9.1837221e-01
   4.5204218e-01  -1.9180167e+00
   5.1575248e-01  -1.9177204e+00
  -6.9294857e-02   2.1620665e-01
  -8.5940129e-01  -7.6290642e-01
  -2.5448916e-01  -3.9172279e-01
   1.0348858e+00  -1.6259093e+00
   3.2898592e-01  -6.2106929e-01
  -4.9348848e-02  -3.3837297e-01
   1.5463435e-01  -9.7264315e-01
   7.1492492e-01   3.3847442e-01
   4.3443118e-01   2.4833017e-01
   1.7587732e-01   4.3588448e-01
  -1.1531474e-01  -1.0277741e-01
   1.1548881e-01  -1.0984482e+00
  -6.0159871e-01  -3.6390569e-01
   5.7216911e-01  -1.4840678e+00
   2.7914738e-01  -1.6823992e+00
   6.3019938e-01  -1.8818031e+00
   4.4586879e-01  -2.0746755e+00
   1.4938694e-01  -1.5662443e+00
   2.8027121e-02  -2.3792754e+00
  -3.6795043e-01  -9.6232701e-01
  -3.2736445e-01  -1.4479714e+00
  -7.6229075e-01  -9.6910103e-01
  -4.9323438e-01  -4.6087278e-01
  -8.7776750e-01  -7.8238630e-01
   6.6821960e-01   4.1590747e-01
  -7.2943044e-02  -9.3928730e-03
   5.8877149e-01   6.2758950e-01
   6.9036307e-01  -2.7417644e-01
   5.5712556e-01   2.5389303e-01
   1.9794130e-01  -1.9017379e-01
   7.7198836e-02  -1.1021796e+00
  -5.4260188e-01   1.3627816e-02
  -1.6566384e-01  -5.1364392e-01
  -5.8589071e-01   1.4117456e-01
   6.4582801e-02  -5.9651591e-01
   2.3128565e-01  -5.6901158e-01
   2.0789887e-01  -8.2070914e-01
   7.8233042e-02  -1.3666460e-01
  -2.7602201e-01  -1.2746653e+00
  -1.7002587e-01  -6.2548259e-01
  -2.7949254e-01  -8.8095777e-01
  -3.4274369e-01  -7.6908059e-01
  -6.4467988e-01  -1.4165196e-01
  -2.8155675e-01  -7.2282734e-01
   9.3954094e-01  -1.2611305e+00
   4.7692047e-01  -8.8538993e-01
  -8.5094149e-01  -1.2168791e-01
  -9.8792040e-01   2.3674572e-01
  -1.1604871e+00   4.3019635e-01
   9.6814350e-01  -2.9256413e-01
   3.5611007e-01  -6.4056442e-01
   3.2643747e-01  -4.7314511e-01
  -6.7803444e-02  -1.3002838e+00
   5.0949801e-01  -1.1983325e+00
  -4.1943769e-01   1.6397589e+00
  -2.7178992e-01   7.5849091e-01
   4.3827724e-01  -4.7802790e-01
  -4.7522585e-01   5.2034260e-01
  -4.4439869e-01   1.3160875e+00
   6.5510243e-01  -1.4543237e+00
   1.5700639e-01  -1.4099821e-02
  -7.1092662e-02  -4.1325814e-01
  -5.9034649e-01   3.9543248e-01
  -3.8822058e-01  -3.4851783e-01
  -1.0150416e-01  -1.2557051e+00
   1.1328966e-01  -8.9605546e-01
  -3.9245226e-01  -8.1850239e-01
  -2.3524335e-01  -1.8710715e-01
   7.0565711e-01  -1.4480677e+00
   7.2116643e-01  -1.2842760e+00
   9.5744177e-02  -9.6339962e-01
  -6.0297967e-03  -1.2250163e+00
  -1.0417423e+00  -1.3373995e+00
  -6.1913602e-01  -5.6252275e-01
   1.0436506e+00   8.0874168e-01
   5.4861925e-01   3.6071060e-01
  -8.2928919e-02  -2.2431433e-03
  -6.0632983e-01  -1.5665025e+00
  -4.8931020e-01  -1.0682856e+00
  -6.3267596e-02  -1.4446365e-02
   1.4410839e-02  -5.1850137e-01
   4.7387404e-01  -8.8178440e-01
  -3.8608027e-01  -1.7622830e+00
  -4.9614927e-01  -1.7849346e+00
  -4.1910026e-01  -1.4983996e+00
   4.2193231e-01   1.2167171e+00
   3.9585781e-01  -1.1462232e+00
   2.0635495e-01  -1.7233998e+00
   4.3085517e-01  -9.3036559e-01
   5.6985802e-01  -7.3756925e-01
   9.8631730e-02  -1.2956716e+00
  -1.6194608e+00  -1.4051086e+00
  -1.4178120e+00  -1.8326589e+00
  -1.5263779e+00  -1.4940335e+00
  -1.1830748e+00  -4.9676346e-01
  -1.7116008e-01   3.1254232e-02
   6.5243423e-02  -7.1293464e-01
  -3.6591850e-01  -1.5593154e+00
   6.4138727e-02  -9.3804342e-01
   1.1437739e-01  -8.5359354e-01
  -6.7541980e-01  -1.3829024e+00
  -3.3349350e-01  -1.6813961e+00
  -1.7031905e-05  -1.1985463e+00
   1.0670077e+00  -1.2300016e+00
   9.4601160e-01  -5.0008801e-01
   1.2592918e+00  -1.0912926e+00
   9.6515311e-01  -8.8499750e-01
   1.3892704e+00  -5.5594840e-01
   1.4222404e+00  -1.1317313e+00
   1.1929195e-01  -1.8664695e+00
   9.6648717e-02  -1.5810597e+00
   1.3428182e+00   3.3427362e-01
   2.1502423e-02  -1.1227314e+00
   1.1894343e-01  -8.3102544e-01
   2.9155237e-01   4.6499330e-01
  -1.1867614e-01  -8.5473196e-01
  -3.6343920e-01  -4.9162293e-01
  -2.5058206e-01  -1.7419197e-01
  -2.2395660e-01  -1.3355572e+00
  -1.9350420e-03  -1.1724008e+00
   3.6355161e-01  -1.3079803e+00
   2.4842413e-01  -1.6341602e+00
  -2.6061237e-02  -1.7408373e+00
  -2.4681976e-01  -1.8338547e+00
  -7.2620342e-01  -3.6603444e-01
  -1.3623110e-01  -9.6500682e-01
   2.8521373e-02  -6.8419242e-01
  -3.9797801e-01   6.0983421e-02
  -1.3937168e-01  -1.3804653e-01
  -7.1829706e-01   1.0419783e+00
  -1.2170887e+00   2.1022563e-01
  -1.0593752e+00   2.2579780e-01
  -5.6337948e-01   4.9343433e-01
   6.1947299e-01  -1.1431656e+00
  -5.2374724e-01   2.1798596e+00
   5.6437639e-01  -8.5884072e-01
  -4.2822422e-01   1.7674609e+00
   4.4025746e-01  -2.0689892e+00
   1.0371139e+00  -2.7654755e+00
   5.4771982e-01  -1.9518851e+00
   9.3270270e-01  -2.1922837e+00
   3.6846866e-01  -2.4376448e+00
   1.1167296e+00  -1.5107024e+00
   9.0298719e-01  -7.7183393e-01
   6.9873793e-01  -3.2760603e-01
  -2.2253802e-01   7.1701703e-01
  -1.5180175e-01  -4.7833312e-01
  -1.3167239e-03   7.0263306e-01
  -5.4771488e-01  -2.6698584e-02
  -1.4113191e-01   4.3698327e-01
  -1.4786125e-01  -6.1223065e-01
  -4.8025466e-01  -5.9293816e-01
  -1.3260536e-01  -3.8299713e-01
  -3.0061754e-01   1.9697388e-01
  -4.6772529e-01   4.5090986e-01
  -3.1741103e-01   2.3993061e-01
   1.9252372e-01  -3.0554422e-01
  -4.6979591e-01   2.0629530e-01
  -3.6766304e-01   3.1249196e-01
  -2.6697198e-01  -3.3180524e-01
   5.5452455e-01  -9.8462398e-01
  -3.2972404e-01  -5.2684184e-01
  -2.7086560e-01  -4.9178474e-01
   1.4679965e-01  -6.4659803e-01
   2.8669482e-01  -3.5877727e-01
   4.4980414e-01  -7.3707055e-01
  -1.0616618e-01  -9.5043489e-01
  -5.8835512e-02  -8.9619762e-01
   4.3219910e-01  -1.2007064e+00
  -2.6022334e+00  -2.9689416e-01
  -8.9158142e-01  -8.1975662e-01
  -3.0296555e-01  -1.0617913e-01
   8.0299230e-01   1.1879780e-01
   3.1110661e-01   4.6774541e-01
  -3.6007801e-01  -7.7240425e-01
  -3.6193639e-01  -8.4994895e-01
   3.1505914e-01   4.0627004e-01
   1.0776616e-01  -7.9500468e-01
   3.8251493e-01  -1.1470350e+00
  -4.2314136e-01  -1.7195264e+00
  -4.8714645e-01  -1.5576670e+00
  -2.6655713e-01  -9.5252420e-01
   7.9157771e-01   8.3709456e-01
   4.6927673e-01  -1.1724409e+00
   1.8000529e-01  -1.7360309e+00
   1.4139296e+00   5.9578309e-01
   6.8553515e-01  -6.7546486e-01
   2.3587612e-01  -9.5309338e-01
   1.4400644e+00   5.6414641e-01
   1.4568012e+00  -6.1148559e-02
   1.9385092e+00   1.8546039e-01
   1.2874221e+00   7.6669438e-03
   6.5983844e-01  -1.8918186e-02
   3.8964141e-01   1.8959863e-01
  -1.1307202e-02  -5.2382629e-02
  -1.4852857e+00  -6.3010434e-01
  -1.1780291e-01  -5.7384675e-01
  -6.6646653e-01  -8.5907242e-01
  -8.1981809e-01  -1.0633587e+00
  -9.3182430e-01  -6.4519544e-01
  -3.8539252e-01  -6.5528130e-01
  -1.1709782e-01  -4.2521214e-01
  -6.3062566e-01  -1.3298513e+00
   4.1749223e-02  -6.6035998e-01
  -6.1052267e-01  -8.5832062e-01
  -5.3152084e-01  -1.2792480e+00
  -9.0636171e-01  -1.0126271e+00
   1.4623652e+00   3.8641958e-02
   1.5540722e+00  -3.2718303e-01
   2.8145689e-01  -1.0524369e+00
  -1.3391569e+00  -4.7093928e-01
  -3.7312741e-01  -2.8859093e-01
  -1.3296723e-01  -3.3104250e-01
  -6.2195689e-02  -6.4463509e-01
  -1.7324298e-01  -8.2018445e-01
  -1.1057775e-01   1.1600616e-01
   3.6111169e-01  -3.3440734e-01
   7.0615261e-01  -3.6312656e-01
   2.3798148e-01  -7.0137491e-01
   4.7542224e-01  -1.1459403e+00
   2.7679439e-03  -1.1473175e+00
  -3.1816161e-01  -1.5124958e+00
  -1.0789611e+00  -1.7981586e+00
  -5.5550910e-01  -1.4421959e+00
  -2.2908151e-01  -1.1651888e+00
  -7.0834899e-01  -1.5756417e+00
   6.6390209e-01   4.1889292e-01
  -8.5922964e-02  -1.6419492e-02
   5.7869658e-01   6.2830040e-01
   6.9126904e-01  -2.6340126e-01
   5.6543955e-01   2.6095358e-01
   1.8783046e-01  -1.9461861e-01
   9.5057559e-02  -1.0988860e+00
  -5.3117878e-01   1.3067590e-02
  -1.6881099e-01  -5.1883503e-01
  -5.9585532e-01   1.3209731e-01
   7.3885450e-02  -5.9529960e-01
   2.3488914e-01  -5.6880176e-01
   1.7418157e-01  -8.0785538e-01
   7.9496189e-02  -1.3726036e-01
  -2.7686362e-01  -1.2818957e+00
  -1.6183568e-01  -6.4487469e-01
  -2.6509890e-01  -8.8098640e-01
  -3.2571746e-01  -7.6819024e-01
  -6.5258935e-01  -1.5113476e-01
  -2.8077457e-01  -7.2938728e-01
   3.2919007e-01  -5.8423351e-01
   6.5893121e-01  -9.9900325e-02
   3.7513867e-01   3.1572851e-01
  -2.9855905e-01  -1.0720846e-01
  -7.5279468e-01  -6.4122731e-01
   3.0025859e-01   3.1937193e-01
  -2.9900847e-01  -7.5534301e-01
  -1.5411193e-01  -1.1757298e+00
  -1.1910108e+00  -1.1390969e+00
  -6.9066389e-01  -7.6114572e-01
   8.7802455e-01   5.4845635e-01
  -7.6200201e-02  -1.2221845e+00
  -5.3325035e-01  -1.6554743e+00
   1.3815091e+00   1.0920326e-01
   2.9209806e-01  -8.2460109e-01
  -2.1955092e-01  -9.3177655e-01
  -3.3198848e-01  -1.6820210e+00
  -9.4146148e-01  -7.0720968e-01
  -8.8143892e-01  -5.5871962e-01
   6.5345818e-01  -6.4160030e-01
   2.8402868e-01   6.4540898e-01
  -4.4712673e-01   1.3453168e+00
   1.5946116e-01  -8.1974846e-01
  -4.8883464e-01  -1.0672302e+00
   4.0301994e-01  -6.4071600e-01
   6.3769989e-01  -1.1641256e+00
   7.7373302e-01  -1.4061318e+00
   5.1062119e-01  -1.7670143e+00
   3.6940555e-01  -1.8184200e+00
   2.0465266e-01  -1.3789698e+00
  -6.4260645e-01   2.4568497e-01
  -4.7045686e-01  -3.6683345e-02
  -2.1174624e-01  -1.0097071e+00
   1.0552256e-01  -5.6645196e-01
   9.4318918e-02  -9.2637499e-02
   2.1973806e-01  -3.6569893e-02
   3.6640570e-01  -9.5870624e-01
   4.8262831e-01  -1.7748912e-01
  -9.5661084e-02  -4.6677688e-01
   5.3738479e-01   7.3440069e-02
  -5.3934945e-03  -5.4562950e-02
  -5.4553363e-01  -6.8028313e-01
  -4.5193184e-01  -3.8728273e-01
  -2.8789876e-01  -5.6242104e-01
  -5.2371330e-01  -8.8108998e-01
  -1.3349569e+00   2.8789559e-01
  -8.7081828e-01  -2.4155655e-03
   4.6359582e-01  -7.0607626e-01
   7.9777796e-01  -2.6810402e-01
   3.4875174e-01   4.4456204e-01
   8.3531848e-01  -1.3052731e+00
   1.8013900e-01  -8.4406347e-01
   7.6977391e-01  -2.4413005e+00
   1.0062097e+00  -1.8866268e+00
  -2.2985549e-02  -1.5903440e+00
   7.5791570e-01  -2.1612489e+00
   1.2024554e+00  -1.9506402e+00
   3.5329794e-01  -2.6494069e+00
  -6.4917163e-01  -8.8471870e-01
  -5.0892948e-01  -8.7878545e-01
  -1.0332219e+00  -4.0886251e-01
  -1.7714386e+00  -5.8175584e-01
   4.2064757e-02  -4.3523130e-01
   5.2289446e-01  -3.2685950e-01
  -7.8722865e-01  -5.0859058e-01
   7.5364294e-01  -3.7272883e-01
  -3.7121341e-01  -6.3824236e-01
  -2.8397433e-01   2.4972254e-01
   1.2381424e-01  -1.6532475e+00
   7.7547375e-01  -1.4419745e-01
   4.4186281e-01  -4.0947891e-01
   8.6188010e-01   1.3511179e-01
   4.4121674e-01  -6.0948566e-01
   1.7763782e-01   1.3426353e-02
  -8.0647070e-01  -9.8505809e-01
  -1.2301460e+00  -1.2709118e+00
   5.2145131e-01   8.6473061e-02
  -3.7640524e-01  -5.2155859e-01
  -9.9110093e-01  -1.6057114e+00
   3.5942457e-01  -7.0422456e-01
  -9.4666073e-01  -1.8571943e+00
  -7.2985302e-01  -1.6467398e+00
   1.9472201e-01  -1.0896835e+00
   6.7005227e-01  -4.4451433e-01
   9.1228032e-01  -5.7587545e-01
   6.7130598e-01  -6.0304863e-01
  -9.4667110e-01  -2.2611302e+00
  -1.0786988e+00   7.4587569e-01
  -3.7336372e-01  -7.4018629e-02
  -5.9173127e-01   2.3107539e-01
  -4.8968607e-01   2.5239003e-02
   1.4227692e-01   5.6558366e-02
  -2.6274017e-01  -4.6473066e-01
   1.2336342e-01  -8.2659986e-02
  -3.3051273e-02  -6.0204312e-01
   3.1366031e-01   5.2304768e-01
   1.2472932e-01  -4.0651420e-01
  -7.9936870e-02  -4.8194639e-01
  -3.5170228e-01  -8.3226915e-01
  -1.7029035e-01  -9.4819418e-01
   1.7455833e-01  -1.2651705e+00
   6.8574721e-01  -1.1784586e+00
   5.7176398e-01  -1.0556950e+00
   4.0450859e-01  -1.6894688e+00
  -1.0368289e+00  -1.6374690e+00
   9.8104296e-01  -1.6429810e+00
   9.4637869e-01  -1.4886940e+00
  -1.7645958e-01  -1.3554188e+00
  -1.0155218e-01  -1.3040313e+00
   1.1684440e+00   3.3320000e-01
   6.3317882e-01  -2.9861438e-01
  -4.7477530e-01  -5.1302226e-01
   1.2211822e+00   2.8915125e-01
  -6.6338620e-01  -2.5540056e-01
   3.0482424e-01   1.6265939e-01
   1.7564045e-01   1.3333334e-01
   3.7412878e-02  -3.8983030e-01
   4.7680484e-01  -4.3350032e-01
   1.4412288e+00  -2.7436095e-01
  -8.8398972e-01  -7.5100769e-01
   5.1198853e-01  -4.9359154e-01
  -1.4463496e+00   6.2007790e-03
  -9.9239847e-01  -3.5456740e-01
  -1.6382943e+00  -4.5974362e-01
   1.6238328e+00   1.2751123e-01
  -1.2173322e+00  -6.5730631e-01
   6.3192237e-01  -5.9331966e-01
   1.0758889e+00  -1.1139752e+00
   1.3759037e+00  -1.1965130e+00
   5.5965677e-01  -2.4724175e-01
  -1.8962979e-01   5.1701110e-01
   1.3948525e-01   6.4999560e-01
   4.4827906e-01   1.4381846e-01
  -2.7430442e-01  -1.5613206e-01
  -8.0234636e-01  -4.8896755e-01
  -6.7576590e-01  -7.1711257e-01
  -1.4055855e-01  -8.8480491e-01
  -9.0345655e-02  -8.5427973e-01
  -2.5376164e-01  -6.9425863e-01
   3.2691040e-02  -5.9768839e-01
  -2.3677379e-01   9.5834344e-03
  -4.3707219e-01   4.9842166e-01
  -1.2382685e-01  -7.2502374e-01
  -9.4394341e-01  -4.7672090e-01
  -9.5498473e-02  -2.7758370e-01
  -1.0272923e+00  -2.1415771e+00
  -3.1068085e-01  -1.6891692e+00
  -2.5659311e-01  -1.8399196e+00
   7.3154263e-02  -1.8256254e+00
   3.7791649e-01  -1.4567025e+00
   2.1619606e-01  -1.1837116e+00
   6.1341419e-02  -1.5371114e+00
   2.6001709e-01  -1.1556401e+00
   6.0594093e-01  -9.7028800e-01
  -4.2306822e-01   1.0220717e+00
   3.0235941e-01  -2.5088834e-01
  -2.2819043e-01   1.3429138e+00
  -7.5774875e-02   8.5992023e-01
  -1.8564253e-02   1.3282178e+00
   3.9723455e-01   3.3407172e-03
   2.9391917e-01  -1.0921418e+00
   4.7286117e-02  -2.0899422e+00
  -1.4275927e-02  -1.1756670e+00
  -1.3004954e-01  -1.4785799e+00
   3.9381636e-01  -5.9896011e-01
   3.1986520e-02  -1.6470851e-01
   3.4016836e-01  -1.5746424e+00
  -6.5429734e-01  -1.7683263e+00
   3.4737511e-02  -2.0171396e+00
  -1.2556256e-01  -8.6528457e-01
  -1.7172485e-01  -1.2876291e+00
  -9.9320755e-01   4.2175923e-01
  -5.7414928e-01  -1.6031698e-01
  -4.8518833e-02  -6.2048169e-01
  -1.2692367e-01   1.4640878e-01
   1.4459480e-01  -4.5997708e-02
  -8.5540645e-02  -1.8900988e-01
   2.2464937e-02   1.7247160e-01
   2.0058127e-01   1.7893482e-01
   2.5697078e-01  -6.4596016e-01
   2.0165448e-01   1.6155418e-01
  -5.1119625e-01  -9.4305795e-02
  -3.6844285e-01  -1.1623379e-01
  -1.0811571e-01  -2.5017612e-01
  -2.9811968e-01   1.5733272e-01
   3.0127395e-01  -8.2082295e-01
   7.7327987e-01  -6.7457793e-01
   5.0316177e-01  -2.9304556e-01
   3.6961958e-01  -3.8516699e-01
   3.4061304e-01  -7.3227468e-01
   4.1891013e-01  -1.7601784e+00
  -1.3095869e-02  -1.6604684e+00
   2.1769017e-01  -1.3157429e+00
  -8.3590300e-02  -5.4569168e-01
   2.4205288e-01  -1.0295251e+00
   2.8525234e-01  -2.1046465e-01
   2.6096841e-01   8.1248191e-01
  -1.6741370e-01  -8.6689882e-01
  -3.3751089e-01  -1.6137792e+00
  -5.3313448e-04  -1.2868942e+00
   4.4584395e-03  -1.6464816e+00
   8.7147737e-02  -1.6104102e+00
   2.7222927e-01  -1.2211304e+00
   1.1175899e-01  -1.1092242e+00
   9.7740402e-02   5.5602657e-02
  -8.7075981e-02   5.6778071e-01
   1.3957419e-01  -8.1188193e-02
  -3.2683821e-01   5.1499529e-01
  -8.9445138e-02  -2.6645399e-01
  -1.0322797e+00   6.2830320e-01
  -8.1689471e-01  -8.9693418e-01
  -7.4990651e-01  -5.3645356e-01
  -1.0304897e+00  -8.7807604e-01
  -2.5330879e-01  -4.8183903e-02
  -4.7787468e-01  -2.2909617e-01
  -4.6623875e-01   3.1214296e-02
  -3.5589131e-01  -8.1367864e-01
   2.8367696e-01  -1.6289036e-01
  -1.0028368e-01  -1.6318959e+00
  -4.2490940e-01  -1.2671373e+00
  -3.5751329e-01  -1.2148048e+00
   6.6110780e-02  -1.7177795e+00
   1.0564352e+00  -7.7615542e-01
   1.2137682e+00  -9.5685525e-01
   7.7410825e-01  -1.0437525e+00
   9.0984544e-01  -1.4221118e+00
   9.4478617e-05  -2.2362175e+00
   7.2927153e-01  -1.6250057e+00
   1.9435793e-01   1.1407090e-01
  -2.0150635e-01   8.7505982e-01
  -3.6027948e-01   1.0438780e-01
  -1.6150323e-01  -9.6968365e-01
   1.1184852e-01  -2.0383794e+00
   1.4472835e-01  -2.0492932e+00
   1.5087517e-01   1.3736379e-01
  -8.6643037e-01  -6.0470099e-01
  -1.7849162e-01  -4.2106051e-01
   7.4710844e-01  -1.9616369e+00
   3.2279936e-01  -7.9157780e-01
   3.1646386e-02  -4.1915388e-01
   6.4846887e-02  -1.0909030e+00
   7.7492412e-01   8.7344555e-03
  -7.1614198e-01  -2.9946701e-01
  -2.6112839e-01   2.4760141e-01
   4.1453549e-01   1.7484636e-01
  -5.2351561e-01  -8.7579564e-01
  -2.6039728e-01  -5.7149675e-01
   6.9753245e-02  -5.2945703e-01
   4.0555532e-01  -6.1265173e-01
   5.4279569e-01  -6.6761847e-01
   2.7792999e-01  -6.2145138e-01
   3.5154210e-01  -6.2700843e-01
  -1.9347618e-01  -2.5873618e-01
  -2.4100278e-02  -8.3694979e-01
  -5.9715929e-02  -1.2585846e+00
  -5.2114171e-01  -7.9158129e-01
  -2.7741860e-01  -9.3441560e-01
   3.4267033e-01  -5.1053366e-01
  -2.6662042e-01  -6.8877249e-01
   1.0476842e-01  -5.4969083e-01
   1.9643498e-02  -1.0104377e-01
   2.1702685e-01  -1.2546998e+00
   6.7123613e-01  -2.6983060e-02
  -4.1483969e-01  -5.3174696e-01
  -8.7251334e-01  -9.2583972e-01
   8.7703752e-02  -8.9354519e-01
   1.4172817e-01  -1.0503217e+00
   1.4801625e-01  -1.6916868e+00
   4.0887879e-01  -1.0462405e+00
  -4.7824387e-01  -8.5534817e-01
  -4.3818276e-01  -1.3874945e+00
   1.8107187e-01  -7.2429786e-01
   1.6530809e-01  -5.3683794e-01
  -1.7652062e-02  -1.0529220e+00
  -6.2496906e-01   7.0374269e-01
  -5.1610660e-01   5.6858098e-01
   8.4923654e-02   9.9509674e-01
   9.6296350e-03   3.3477725e-02
  -1.6211609e-01  -1.2927660e+00
  -3.2404806e-01  -6.8615575e-01
   1.5615064e-01   5.9270237e-01
  -2.9427932e-02   2.8293509e-01
   2.4241121e-03   1.0529098e+00
   7.5310923e-02   3.8780437e-01
   4.4240378e-01  -1.0869436e+00
   4.5116647e-01  -1.9699706e+00
  -1.1721423e-02  -8.6654627e-01
  -4.1897909e-04  -7.8997502e-01
   5.1673850e-02  -1.4819641e+00
   3.9512508e-01  -1.5188689e+00
  -3.3180967e-01   5.9515583e-01
   5.2677535e-01  -1.0874908e+00
   5.7716611e-01  -9.2812636e-01
  -2.5249160e-01  -4.7197955e-02
   3.3509755e-01  -6.7066845e-01
   3.4418776e-01  -5.9955082e-01
   3.3469626e-01  -4.2574059e-01
   3.8417946e-02  -1.2345214e+00
  -4.9420845e-01  -1.3525096e+00
  -5.8754382e-01  -1.1786661e+00
  -5.4476619e-01  -1.1132192e+00
  -4.5729895e-01  -1.0558317e+00
   8.3356243e-02  -1.0792008e+00
   2.0133203e-01  -2.5182343e-01
  -2.3749954e-01  -6.7953939e-01
  -2.8722829e-01  -7.5265736e-01
   7.5181726e-01  -8.0435774e-01
  -5.6186206e-01   9.9840041e-01
  -4.1417484e-01   1.4427792e-01
  -5.9452812e-01   4.6628707e-01
  -5.1792237e-01   2.6818198e-01
   1.1343852e-01   2.0318506e-01
  -3.5063735e-01  -2.9406232e-01
   1.0270650e-01   9.4619148e-02
  -1.3949159e-01  -3.9587651e-01
   3.3956854e-01   6.0787775e-01
   4.0785670e-02  -2.5587432e-01
  -1.6840314e-01  -3.4299892e-01
  -4.4400341e-01  -6.5556845e-01
  -3.2785609e-01  -7.8496010e-01
   6.5401855e-03  -1.1325087e+00
   5.0559844e-01  -1.0762267e+00
   4.0695294e-01  -9.2635711e-01
   1.6211784e-01  -1.5882607e+00
   3.7037188e-01  -2.6761908e+00
   7.4340893e-01  -1.5772488e+00
   7.2738954e-01  -1.4189401e+00
  -1.3116915e+00   2.3410738e-01
  -1.6574809e+00   5.1450256e-01
  -3.2456795e-01  -2.7980454e-01
  -6.4331834e-01  -1.7440701e-02
  -1.3587864e-01  -2.8162588e-01
  -6.2010808e-01  -5.1097857e-01
   5.5498441e-01  -1.3543926e+00
   5.3450981e-01   7.5101289e-02
   2.9269685e-01  -7.6798689e-01
   7.5396350e-01  -1.5204812e+00
   2.1951673e-01  -7.3039654e-01
   2.9408344e-01  -7.6167848e-01
   3.1958685e-01  -1.2090115e+00
   4.9841491e-01  -2.0756174e+00
   5.8183402e-01  -1.3344855e+00
   6.2755650e-01  -2.3311161e-01
  -5.0287587e-02  -9.0361656e-01
   4.1787092e-02  -9.8951044e-01
   2.4398957e-02  -1.3502778e+00
   4.5776840e-01  -2.4411533e-01
  -6.5144385e-01   6.3680869e-01
   4.2272329e-02   2.2272361e-01
   1.0945437e-01   8.4765036e-01
  -2.1842254e-01  -2.1073764e-01
   1.0440460e+00   1.1645145e-01
   8.7905599e-01  -5.9084738e-01
  -5.5834787e-01  -9.0156873e-02
  -7.0244719e-01   2.9224191e-02
  -2.0764168e-01  -5.0568631e-01
  -7.1097475e-02  -6.0604997e-01
  -8.9931445e-01  -2.9746212e-01
   2.3156078e-02  -1.2916794e+00
   1.1926825e-01  -1.1136443e+00
   4.9039567e-01  -1.0716606e+00
   1.9677853e-01  -1.4302823e+00
  -5.3480507e-02  -1.0065392e+00
   9.4405804e-01  -5.5377495e-01
   4.4519562e-01  -9.2398496e-01
   9.6928031e-01  -2.5643921e-01
  -4.2469620e-01   5.2393700e-01
   4.5032948e-01  -2.1514906e-01
   4.5357399e-01  -6.9445639e-01
   8.9992956e-01  -2.5135761e-01
   5.6679950e-01   1.9731925e-01
  -2.1360862e-01  -8.6896599e-01
  -2.0301113e-02  -1.6772464e+00
  -2.8658240e-01  -1.6074335e+00
  -1.5485524e-01  -1.1728699e+00
  -1.4554845e-01  -1.2816567e+00
  -1.1643816e+00  -9.5729920e-01
  -6.6667690e-01  -9.4339422e-01
  -7.9525010e-01  -1.2066586e+00
  -1.1067596e-02  -1.4938158e+00
  -1.0014943e-01  -1.2633518e+00
  -7.4604884e-01  -1.1485443e+00
  -5.3303380e-01  -5.3202932e-01
  -1.1953208e+00  -2.8800837e-01
  -8.4904813e-01  -2.9325483e-01
  -5.1079006e-01   8.6580100e-01
  -3.1653122e-01   4.5636113e-01
  -3.7643196e-01  -2.7692600e-01
  -3.7215703e-01  -5.8231352e-01
  -4.9329516e-01  -8.6945609e-01
  -3.6627992e-01  -7.6762375e-01
  -2.0004121e-01  -9.2903742e-01
   5.7071622e-01  -5.1111369e-01
  -1.7711060e-02  -7.1585368e-01
  -2.7977612e-01  -1.1343234e+00
   2.8941499e-01  -7.3463734e-01
   1.5007252e+00  -8.4941099e-01
   1.0341059e+00  -2.6513418e-01
   1.1479598e+00  -8.0129955e-01
   4.1582317e-01  -6.4980449e-01
   5.5167115e-01  -1.0001647e+00
   3.0514296e-01  -4.6872398e-01
  -2.9535031e-01  -1.2386394e+00
   6.9559101e-02  -5.8593442e-01
  -5.1148375e-01  -2.6344201e-01
  -4.6702600e-01   2.6109071e-01
   2.8286467e-01   4.3358577e-02
  -4.4777359e-01  -9.7724849e-01
   1.7477056e-01  -5.7659594e-01
   3.9288517e-01  -1.2917689e+00
   3.3404361e-01  -4.3293595e-01
   2.7115353e-01  -8.0993249e-01
   2.1106074e-01  -1.6025348e+00
  -2.0456697e-01  -1.5215620e+00
  -7.7302721e-01  -1.1986376e+00
   2.5355664e-01  -1.8079582e+00
   1.3754996e-01  -1.2203283e+00
   9.5830470e-02  -1.8663099e+00
   1.7081042e-01  -1.8768706e+00
   2.6171848e-01  -6.9823472e-01
   1.6272591e-01  -6.7788326e-01
   1.6918746e-01   2.0540934e-01
   4.1375967e-01   7.4146613e-01
   5.5167870e-01   8.9526131e-01
  -1.6212617e-01  -4.9696631e-01
  -4.0157287e-02  -9.6346263e-01
  -1.6670813e-01   3.6834740e-01
   2.8196817e-01  -1.1253971e-01
   6.3525289e-02   2.6130175e-02
  -4.0098637e-01  -1.4462233e+00
  -2.8491860e-01  -4.1730991e-01
  -8.9507388e-02  -1.8280080e+00
   7.9333920e-02  -2.9391105e-01
  -3.7253529e-01  -1.3505287e+00
  -3.4265943e-01  -1.4266932e+00
  -4.1489988e-01  -2.0711012e+00
   2.9060096e-01  -1.5374153e+00
   3.5812294e-01   2.7011014e-01
   9.1439051e-02  -8.9856762e-01
  -3.4011575e-01  -9.1767333e-01
   2.0050198e-02  -8.1851383e-01
  -1.2949644e-01  -8.2925208e-01
   3.8559040e-01  -9.0481319e-01
   2.3221196e-01  -1.5449584e+00
   5.1062564e-01  -3.4247612e-01
   2.8308526e-01  -3.8517012e-01
   3.5508378e-01  -4.7953566e-01
  -1.9713015e-01  -3.6224358e-02
   2.1966848e-01  -1.3058631e+00
   6.2771040e-01   2.7762232e-01
  -1.5464569e-01  -6.0793163e-01
  -9.9915841e-01  -8.1561588e-01
  -7.4944412e-01  -1.0287221e+00
  -6.0279705e-01  -1.1114189e+00
   3.8637926e-02  -4.5685935e-01
   5.0561564e-02  -1.3511340e+00
   8.9291976e-02   1.0624119e+00
  -7.9877271e-01   1.1308908e-01
  -1.1436311e+00   2.3860864e-01
   2.9276265e-01   1.7437835e-01
  -7.4242755e-01  -8.8610702e-01
  -9.0119027e-01  -1.7746701e+00
   1.0571490e-01  -6.1911602e-01
   3.9296785e-01  -7.8826952e-01
   4.8378884e-01  -5.3988358e-01
   9.3360415e-01  -5.9782313e-01
   7.5378465e-01   4.1953931e-01
   3.4625962e-01  -1.5793640e+00
   4.8371180e-01  -1.5111778e+00
  -2.9586484e-01  -1.9254265e+00
   1.7261510e-01  -1.5263235e+00
   1.1088980e+00  -1.1836291e+00
   9.0526713e-01  -1.0270105e+00
   5.8210678e-01  -4.7765607e-01
  -4.5566832e-01  -2.0918848e-02
   1.3753948e+00  -6.3047832e-02
  -1.2004692e+00   1.6467184e-02
  -1.2667084e+00  -9.6771394e-02
   5.4734654e-01  -1.0136613e+00
   9.0686588e-01  -1.2976386e+00
  -1.1796307e+00  -4.0758473e-01
  -1.1039385e+00  -9.0571104e-01
  -5.3821764e-01  -1.2867982e+00
   6.9443752e-01  -6.0771572e-01
   8.0854883e-02  -1.3559868e+00
  -5.3160951e-01  -5.9870069e-01
   1.3822067e-01  -9.2021318e-01
  -4.8918389e-01  -4.7246954e-01
  -2.2989487e-01  -5.5133173e-02
   4.8331373e-01  -1.3463113e+00
   3.2418007e-01  -5.1698378e-01
   6.9462560e-01  -1.3241658e+00
   9.9380541e-01  -8.6495894e-01
  -1.8821166e-01  -7.2950993e-01
  -6.4347179e-01  -2.6401114e-01
   1.4287799e-01   1.1209227e-01
  -5.8752579e-01  -3.9880508e-01
  -4.2943999e-01  -1.2090132e+00
  -3.0683984e-01  -1.3648408e+00
  -1.4625416e-01   1.1727645e-01
  -2.3503102e-01  -1.1628861e-01
   1.2653932e-01   6.0412334e-01
   2.8791669e-01  -7.3796899e-01
   3.3957494e-01  -5.8528306e-01
  -1.0443002e+00  -9.5837664e-01
  -6.8029311e-02   4.5836943e-01
  -1.5120132e-01  -7.3787629e-01
   7.5476618e-01  -1.7726722e+00
   9.0767051e-01  -1.4542077e+00
   5.3417830e-01  -1.6822254e+00
  -2.2773784e-01  -2.2014160e+00
  -5.3084764e-02  -1.9019994e+00
  -3.7990724e-01  -1.3044159e+00
  -8.0195831e-02  -1.1297795e+00
   8.6991890e-01  -8.3523938e-01
   3.1875827e-01  -1.2679729e+00
  -4.5598014e-02  -1.0575601e+00
  -7.6324320e-01  -4.4242775e-01
  -9.4474023e-01  -1.4313058e+00
  -1.1495130e+00   6.5133037e-01
  -9.0855709e-01  -1.0950470e+00
  -9.4864687e-01   3.6667873e-01
  -1.0965587e+00  -5.4581274e-01
  -7.1798400e-01  -3.9921290e-01
  -5.5374940e-01  -1.1591599e+00
   2.8321232e-01  -2.6007378e+00
   9.7341176e-01  -1.6656071e-01
   7.8799108e-01   7.6535107e-01
   2.8729597e-01  -1.8056086e+00
   1.6872915e-01  -2.0564884e+00
   1.1813242e+00  -4.2634921e-01
   8.3966839e-01  -1.0294317e+00
   2.7555729e-01   5.6121278e-01
   5.7781882e-01  -8.1371590e-01
  -3.2941226e-01  -2.8937206e-01
  -2.9655081e-01  -7.5744424e-01
  -4.3707017e-01  -8.5489800e-01
   1.0630333e+00  -1.3342492e-01
   1.4386689e+00  -1.6363969e+00
   5.3312048e-01  -9.8687490e-01
   8.2719933e-01  -1.4210820e+00
  -3.1482019e-02  -6.9285890e-01
  -5.7882639e-01  -4.6907182e-01
   1.0286448e+00   5.0659410e-02
  -1.9621695e+00  -1.1366623e+00
   1.7959570e+00   7.2914161e-01
  -1.3939109e+00  -9.8693652e-01
  -1.6572017e+00  -3.5427952e-01
  -9.4694608e-01  -7.3860998e-01
  -1.1518281e+00  -9.7545427e-01
  -7.9378803e-01  -5.9277557e-01
  -1.4817181e-01  -7.9590924e-01
  -1.5387971e-01  -4.4460165e-01
  -2.4674289e-01   4.4941425e-01
   3.2045022e-02  -3.1929883e-01
  -4.2022453e-02  -8.6711150e-01
   8.1464638e-01  -8.6031850e-01
  -9.7420960e-02  -1.0689403e+00
  -3.6954750e-01  -1.8372072e+00
  -1.3538556e-01  -1.4344489e+00
  -4.8782250e-02  -1.2136940e+00
   2.2858006e-01  -1.1802008e+00
   5.4621418e-01  -1.4777492e+00
   9.0259054e-01  -8.6770199e-01
   9.0729670e-02  -1.6882093e+00
   4.9495129e-01  -1.1120748e+00
   7.4861474e-01  -6.3920497e-01
   2.7614346e-01  -4.4405715e-01
   8.2462539e-01  -8.5604704e-01
   9.4113460e-01  -1.3218862e+00
   6.4267380e-01  -1.1826967e+00
   4.8206496e-01  -5.5444050e-01
  -4.6155228e-01   7.5840542e-02
   1.3349131e+00  -2.7805099e-01
  -1.1825627e+00   2.5468356e-01
  -1.2712190e+00   1.4428964e-01
   3.6873872e-01  -1.0492112e+00
   6.7334352e-01  -1.3939095e+00
  -1.2270957e+00  -1.5090510e-01
  -1.2550707e+00  -6.0345890e-01
   3.5945567e-01  -1.4195694e+00
   5.3784227e-01  -7.7980838e-01
   1.1246147e-02  -1.4287099e+00
  -6.2733040e-01  -4.6452188e-01
  -4.8660331e-02  -9.4098196e-01
  -1.1999355e-01  -1.1036585e+00
  -2.4080302e-01   1.3463038e-02
   2.5824958e-01  -1.3450726e+00
  -4.7757733e-01  -1.2732979e+00
  -3.1279068e-01  -1.4237680e+00
  -1.3431658e+00  -1.4808896e+00
   8.6216954e-01  -4.4277214e-01
   6.3569254e-01  -3.2179948e-01
   1.4154038e+00   8.6741895e-01
  -2.0021517e+00  -1.0810230e+00
   9.3643903e-02  -3.0650576e-01
   5.0071360e-01  -5.0156549e-01
  -2.1743191e-01  -8.0554707e-01
   1.7802464e+00  -8.4074021e-01
   3.5408313e-01  -1.2900078e+00
   1.3538108e+00  -1.0939140e+00
   3.1858754e-01  -1.2438153e+00
  -4.5170444e-01  -9.4898153e-01
  -1.1067932e-02  -8.6974003e-01
  -4.0742956e-01  -9.1473060e-01
  -8.7206431e-01   3.7012296e-01
  -1.2189675e+00  -5.5790078e-01
  -7.4726325e-01  -1.3737758e+00
  -5.3166897e-01  -1.4912857e+00
  -1.0733909e+00  -5.0469020e-02
  -1.9529409e+00  -1.0970388e+00
  -1.5102291e+00  -1.0271471e+00
   2.2941258e-01  -6.0160556e-01
   8.2717126e-01  -1.7256817e-01
  -5.4161173e-02  -8.8539088e-01
  -2.1126643e-02  -1.0012136e+00
  -2.3214717e-02  -1.5418653e+00
   1.1761666e-01  -1.2428846e+00
   4.1362515e-01  -1.6666325e+00
   2.6981766e-01  -9.0734021e-01
   1.7002446e-01  -1.2981278e+00
   8.1733391e-01  -5.9258537e-01
   6.4471590e-01  -7.8742559e-01
   8.3677086e-01  -1.1619217e+00
   8.2933706e-01  -7.2024658e-01
   7.5817014e-01  -1.3245262e+00
   3.4319046e-01   9.2023411e-01
  -2.3066145e-01   3.4050327e-01
   3.9371476e-01   7.8443842e-01
   6.9848741e-01  -4.6929529e-02
  -6.2529600e-01  -1.2594533e-02
  -5.0088805e-01  -6.1113088e-01
  -3.8927279e-02  -1.0741873e+00
   1.3517299e-01  -1.0241540e+00
  -4.9064941e-01  -9.8231878e-01
   6.2377631e-01  -1.5376687e+00
   3.0294259e-01  -1.7097580e+00
  -2.6134201e-01  -1.1612108e+00
   2.6904553e-01  -1.7477507e+00
  -5.0116986e-01  -1.4612637e+00
  -1.1739597e-01  -1.8729144e+00
  -7.4380240e-01  -1.1715975e+00
   6.9077305e-01   9.6245157e-02
   2.4506192e-01   5.1957654e-02
   5.9681007e-01   3.5457684e-01
   4.9427797e-01  -1.2912071e-01
  -1.7182591e-01   3.4455344e-01
  -5.3644839e-01   1.3110348e+00
   7.8232185e-02  -3.2453545e-01
  -2.9131072e-01  -6.6606902e-01
  -4.7726137e-03  -9.2618811e-01
   4.6483407e-02  -1.0911692e+00
   2.2643295e-01  -1.1516038e+00
   3.3711240e-01  -9.9226692e-01
   1.2562890e-01  -1.4969947e+00
  -3.9816021e-01  -8.9128084e-01
  -1.8211282e-01  -1.3209972e+00
   2.9177497e-01  -1.6269502e+00
  -9.7882309e-01   1.1896778e+00
   7.0846788e-02  -1.2349047e+00
   1.0382154e-01  -1.8673007e+00
   3.8325152e-01  -1.1260672e+00
  -7.2048362e-01  -1.0527577e+00
   4.7924137e-02  -1.3270181e+00
  -1.6381724e+00   7.2530031e-01
  -5.6883485e-01  -1.7250221e+00
   1.4430139e-01  -1.6089285e+00
  -7.9662412e-01   1.1090402e+00
  -2.4102523e-01  -1.5531984e+00
   1.5867414e-02  -1.3559169e+00
  -5.5223675e-01  -1.5279255e+00
   1.1590520e+00  -1.7996852e+00
   1.4149703e+00  -1.7884850e+00
   5.8794966e-01  -1.9908698e+00
   3.5479408e-02   1.0546299e+00
  -5.5972240e-01   8.7075296e-01
  -6.1270072e-01   1.0472331e+00
   1.8572673e-01  -2.0494789e+00
   1.7021840e+00  -2.2258173e+00
   1.3093529e-02  -2.1293708e+00
  -1.4428548e+00  -4.5623459e-01
  -6.9024855e-01  -9.3079927e-01
   1.3429957e-01  -5.7179853e-01
   4.0414742e-01  -3.0365017e-01
  -3.4092363e-01  -2.4965731e-01
   5.9860274e-01  -2.9706887e-01
   7.1936752e-01  -4.7916149e-01
  -8.5284619e-01  -3.8722355e-01
  -5.0843052e-01  -8.3842666e-01
   7.1646827e-01  -1.2093135e+00
   7.1691492e-01  -1.5357043e+00
   5.8917600e-01  -1.7478705e+00
   7.3509925e-01  -1.4760113e+00
   4.7754588e-01  -7.8717878e-01
  -4.1127589e-01  -6.3107110e-01
   3.8152115e-02  -5.6127506e-01
   2.7109830e-01  -9.1358667e-01
  -5.0085141e-01  -8.4728756e-01
  -3.7171127e-01  -2.0016935e-01
  -2.8172970e-01  -3.0646619e-01
  -1.3523221e+00   8.3763750e-01
  -1.6715571e+00   1.0323994e+00
  -1.2616572e+00   7.9949663e-01
   5.4085126e-02  -5.3463165e-01
   2.1869900e-01  -6.2696382e-01
  -1.7873466e-01  -5.0240631e-01
  -1.4764731e+00   1.1982320e+00
  -8.4900543e-01   6.3945724e-02
   3.5976230e-01  -1.7926779e-01
   5.1010891e-01  -5.1797980e-01
   5.9473745e-01   4.3023051e-01
   3.5634799e-01  -1.1824807e-01
   1.7234864e-01  -2.3970630e-01
   4.5704948e-01  -2.7541589e-01
   1.1105077e-01  -1.1508564e+00
   5.5133858e-01  -1.2053246e+00
   7.1061455e-01  -7.4320504e-01
   4.6438286e-01  -1.1874130e+00
   9.3401333e-01  -1.4256870e+00
   1.2952106e+00  -1.3958446e+00
   7.6019852e-01  -1.4614985e+00
  -9.6211197e-01   1.3500321e-01
   3.3751295e-01  -9.8705215e-01
   2.8212137e-01  -8.4376084e-01
   6.4929456e-01   5.1804013e-01
  -2.3446810e-01  -1.0219341e+00
   2.0237598e-01  -1.0579274e+00
  -3.5671887e-01  -1.6141991e+00
   1.5365516e+00  -9.9039998e-01
   6.4553150e-01  -1.5521545e+00
   1.2170565e+00  -1.3721253e+00
   2.8622059e-01  -1.8487526e+00
  -2.4698338e-01  -1.5214956e-01
  -5.8618574e-01  -1.8155179e+00
  -1.4880098e-01  -1.5957033e+00
  -5.4839966e-01  -1.7585658e+00
  -1.4109506e+00  -6.7776668e-01
  -1.4222443e+00  -1.6405607e+00
  -7.8968349e-01  -9.3612335e-01
  -4.6396895e-01  -1.0934568e+00
  -5.0024589e-01  -8.0270601e-01
  -7.9897100e-01  -4.9911745e-01
  -2.2916614e-01   3.3253988e-01
   1.9038835e-01  -7.3123876e-01
  -2.2427407e-01  -1.0710879e+00
   2.9549302e-01   1.0327442e-01
   1.3617698e-01  -3.1597990e-01
  -3.4827393e-01  -7.0458287e-01
  -2.9573504e-01  -9.8998570e-01
  -3.3799735e-01  -1.4079827e+00
  -1.1980198e-01  -4.2507888e-01
   8.0545363e-01  -1.6589935e-01
   6.0226434e-02  -7.6445468e-01
   6.0007089e-01   5.4906500e-02
   5.5191283e-01  -4.7761873e-01
   1.4683957e+00  -3.1872545e-03
  -4.4338369e-01  -1.0303683e+00
  -3.6714879e-01  -9.9463314e-01
  -2.7333137e-01  -5.8663995e-01
  -1.7049166e-01  -9.9201971e-01
  -9.2320750e-02  -3.9553260e-01
  -6.0444800e-01  -3.6676092e-01
  -5.2431435e-01  -5.0450270e-01
  -1.8485615e-01  -5.1606182e-01
  -3.2541820e-01  -9.8770120e-01
  -3.0116632e-02  -9.5859510e-01
   1.6247220e-01  -2.1611619e-01
   2.5746440e-01  -5.1424354e-01
   3.5075456e-01  -1.6461966e-01
   1.0739448e+00  -9.8151764e-01
   8.2278602e-01   1.8072865e-01
   3.4840759e-01  -2.9007123e-01
   7.2406717e-01  -1.0985388e+00
   6.6631465e-02  -1.5887566e+00
   4.7478761e-01  -7.8033172e-01
   6.2209011e-01  -8.7198501e-01
   4.4970613e-01  -8.2428358e-01
  -8.5778812e-02  -8.1861740e-01
   2.5275783e-01  -1.2616894e+00
  -4.1896268e-01   4.2501123e-01
  -5.8014621e-01  -6.8387879e-02
   2.0557946e-01  -9.5255481e-01
   5.6510849e-01  -1.0592122e+00
  -8.2416129e-02  -4.5810377e-01
  -1.5508527e-02  -1.1569429e+00
  -3.2905665e-01   6.1923183e-01
  -5.1416962e-02  -2.0300890e-01
  -2.6137659e-01  -3.7281025e-01
  -8.0111391e-01   5.7195081e-01
  -7.3495178e-01  -9.0550907e-02
  -9.9630112e-02  -1.0402943e+00
  -3.4583013e-01  -1.5707959e-01
  -6.1970683e-01  -1.2543318e-01
  -8.1565206e-01  -2.7651625e-02
  -1.5812237e-01  -6.4383302e-01
  -2.0577663e-01  -3.3273865e-01
   5.1704858e-01  -1.3074760e+00
   1.0371080e+00  -8.2900711e-01
  -4.5243373e-01  -2.5237887e-01
   1.1432017e-01  -7.3645136e-01
  -1.6423191e-01  -6.9692286e-01
   3.5723076e-01  -1.1667518e+00
  -2.7625131e-01  -3.0882637e-01
   4.2806930e-01  -1.2447301e+00
   1.5036136e-01  -1.5707727e+00
   5.1782561e-01  -1.6503172e+00
   4.9399205e-02  -1.0544245e+00
   1.7238348e-02  -1.7534119e+00
  -5.0966216e-02  -1.7890239e+00
   1.6183253e-02  -7.4742447e-01
   1.8615134e-01  -4.2463235e-01
   2.1087304e-01  -6.8339373e-02
   4.1008517e-01  -8.7195465e-01
  -3.7748586e-01  -2.3216968e-01
  -8.8538761e-02   2.9659663e-01
   3.9039013e-01  -2.8820585e-01
   1.2371962e-01  -1.6696860e+00
  -3.8405276e-01  -1.5176339e+00
  -4.6113443e-01  -1.2529233e+00
  -5.8780607e-01  -1.2623440e+00
  -2.5792771e-01  -1.3992202e+00
   3.7081633e-01  -1.5962387e+00
   4.4872670e-01  -1.6685213e+00
   4.4729815e-01  -6.2346992e-01
  -4.7496484e-01  -6.5099209e-02
   6.2879941e-01  -9.3032192e-01
   5.4271826e-01  -1.0546141e+00
   3.9322711e-01  -7.3272561e-01
  -2.1534947e-01  -5.8605894e-01
  -8.2960984e-01   6.4960370e-01
   2.0244919e-01  -1.4859522e+00
  -2.7495500e-01  -1.2746654e+00
  -1.4128619e-01  -1.1090181e+00
   2.7071177e-02  -1.0315221e+00
  -3.0539796e-01   5.3019225e-01
   8.1858950e-01   9.4002157e-01
   2.1204424e-01  -6.7057629e-01
   5.3211284e-01   5.8305548e-01
  -2.1401105e+00   1.8863297e-01
   3.6414960e-01  -3.0505239e-01
  -2.0678920e+00   3.5366354e-01
   7.0377221e-01  -2.2574214e-01
  -5.9175694e-01  -4.7566347e-01
   6.4063555e-02  -6.1232890e-01
  -3.5221714e-01  -9.8244964e-01
  -4.1748089e-01  -7.5610823e-01
  -1.1976837e-01  -1.0329550e+00
   2.3415862e-01  -1.4667860e+00
   2.1841689e-01  -9.5730294e-01
   9.6141464e-01  -2.4208611e-01
   7.8669091e-01  -7.7434383e-01
   4.3826727e-01  -9.7885042e-01
   1.3434904e-01  -1.4250859e+00
   4.0631900e-01  -1.0831960e+00
  -1.8512245e-01  -1.6610630e+00
  -1.0897133e+00  -2.2248358e-01
  -7.3303405e-01  -6.1905788e-01
  -1.5139119e-01   3.1702024e-01
  -3.3248991e-01   1.2333198e-01
   4.1454424e-01  -2.3254345e-02
   4.1564531e-01  -1.2902180e-02
   4.7278091e-01  -1.4245413e+00
  -4.8383585e-01  -1.5244780e+00
   3.7816530e-01  -3.4053540e-01
   6.3978963e-01  -1.4456345e+00
  -2.8993613e-01  -9.3678366e-01
  -1.0382865e-01  -2.1402678e+00
   1.8857592e-01  -2.3595880e+00
   2.5961940e-01  -1.7853913e+00
   4.5127158e-01  -7.5626060e-01
  -2.2303712e-01  -1.5531232e+00
   2.3376163e-01  -1.8785519e+00
   9.6329298e-02  -1.3273434e+00
  -1.0409116e-01  -1.4145020e+00
  -3.9125824e-02  -1.4117078e+00
   6.4961575e-01  -9.3757477e-01
  -2.6782926e-01  -2.1406060e+00
  -6.1393747e-01  -1.2153014e+00
  -3.7235920e-01  -1.0648376e+00
  -9.6355585e-02  -1.0650260e+00
  -3.0514475e-01  -8.3364060e-02
   3.1607001e-01  -6.5628903e-01
  -1.2207079e-01  -2.0684108e-01
   2.8779230e-01  -7.1284557e-01
   1.1760785e-01  -1.7002868e+00
  -7.2397244e-02  -1.6524306e+00
   4.3792300e-01  -1.4915760e+00
  -1.1698956e-01  -1.0842514e+00
   3.9890632e-01  -4.2284806e-01
   1.8674014e-01  -1.6074664e+00
   1.2512846e-01  -1.5499619e+00
  -2.3628978e-01  -1.7062874e+00
  -3.1641019e-01  -1.6476924e+00
   2.3973866e-01  -1.0019261e+00
   2.6993575e-01  -1.3092260e+00
  -3.7525623e-01  -7.7543057e-01
  -7.9873373e-02  -7.9246394e-01
  -5.4544808e-02  -6.2273893e-01
   3.2670024e-01  -7.0075882e-01
   1.3559895e-01  -1.4407360e+00
  -2.1716305e-01  -4.5470295e-01
  -3.9708145e-01  -4.8938025e-01
  -2.0621769e-01  -6.3821477e-01
  -2.3377397e-01  -1.4323816e+00
   1.8135495e-01  -4.8239716e-01
  -7.3253595e-01  -2.4504108e+00
   1.9691700e-01  -6.0136615e-02
   7.2292540e-01   1.0033643e+00
   3.5062493e-01  -4.7146431e-01
   1.7789904e-01  -1.2234579e+00
   4.4373846e-01  -8.0161853e-01
   5.3185264e-01  -1.1657067e+00
  -1.9558224e-02  -1.8040653e+00
  -2.7723624e-01  -1.2575082e+00
  -4.1342373e-01  -2.4267497e+00
  -6.5611094e-03  -2.0364448e+00
  -5.6406020e-01  -1.3627442e+00
   3.4113139e-02  -1.8146684e-01
  -8.6897272e-02  -2.8941232e-01
  -2.9782717e-01  -5.5302403e-02
   2.7093220e-01   1.4390001e-01
   3.4623899e-01   1.3194816e-01
   5.3446671e-03  -1.0659688e-01
   3.2258436e-01  -3.4257043e-01
   1.4949909e-02  -4.8827918e-02
  -6.0943882e-01  -1.0376313e+00
  -6.4926299e-01  -1.4373017e+00
  -8.7336140e-01  -1.5795654e-01
  -8.6321911e-01   2.8996054e-01
  -3.7881593e-01  -1.0342902e+00
  -3.1589372e-01  -4.3044272e-01
  -7.8764974e-02  -2.7850562e-01
   4.7085677e-01  -1.1944556e+00
   5.2628119e-01  -1.2507276e+00
   4.6121310e-01  -1.6616743e+00
   3.8546718e-01  -1.7189622e+00
   5.1363540e-01  -2.3428879e+00
   5.5473252e-03  -1.2860085e+00
   2.4166792e-01  -1.7438631e+00
   5.9015357e-02  -6.5728060e-01
   3.9045327e-01  -1.4493884e+00
  -1.7672994e-01  -7.0685443e-01
   2.8191055e-01  -1.6206572e+00
  -5.8604037e-02   7.6131702e-01
   9.3341697e-01  -1.0409337e+00
   4.4304241e-01   2.3176778e-01
   3.1985964e-01  -9.2014850e-01
  -5.6418690e-03   3.7064643e-01
  -7.1021510e-01  -4.6667021e-01
  -5.0263648e-01  -4.6887950e-01
  -4.1922154e-01  -1.3556186e+00
   1.5251339e-01  -9.7770811e-01
  -5.9953709e-01   1.2134322e+00
  -2.9546488e-01   1.1193558e+00
  -1.6395355e+00   6.9021883e-01
  -8.5988252e-01   6.7052542e-01
   1.0726650e+00  -1.2384154e+00
   8.1205709e-01   3.1035780e-01
  -1.1876210e-01   2.9436980e-01
   1.0864448e-01   8.4579246e-01
   2.1875563e-01   1.5812500e+00
   3.4721299e-01  -1.3585656e+00
   4.2511316e-01  -2.0189551e+00
   2.9310626e-01  -1.9973493e+00
   1.3189436e+00  -2.1097464e+00
  -5.2740858e-01   4.2048744e-01
  -2.6382495e-01  -2.0585960e+00
  -2.6342164e-01   4.5779163e-01
  -1.8117431e-01  -2.3423950e+00
   5.7070869e-01  -9.2775905e-01
   2.2045836e-01  -7.6810359e-01
  -2.0066903e-01  -6.8968312e-01
   1.0503646e-01  -5.4649787e-01
   2.5339552e-01  -6.8291877e-01
  -2.2814495e-01   2.1360117e-01
  -4.0677440e-01  -8.9521699e-01
  -3.9853813e-01  -1.3959165e+00
   2.1921938e-01  -8.8194880e-01
  -1.7730805e-01  -1.4033338e+00
  -2.2586966e-01  -1.5762883e+00
  -1.2705749e-01  -1.6384692e+00
   3.5496092e-01  -3.3393551e-01
   3.1910124e-01  -5.8459306e-01
  -1.7134495e-01  -4.2842924e-01
  -3.9206410e-01  -7.4261270e-01
  -6.3315924e-02  -3.9659934e-01
   1.3402924e-01  -1.6335798e-01
   2.1417687e-01  -8.0577413e-01
  -1.8612068e-01   5.8688799e-02
   3.0656100e-01  -7.5024234e-01
   1.8153367e-01   1.9393265e-01
  -3.6080250e-01   7.8875309e-01
  -4.5799690e-02  -1.3791294e-01
  -3.1840348e-01  -3.0204746e-01
   1.7107843e-01  -4.5601508e-01
   7.0075119e-02  -4.4315944e-01
  -1.2491503e-01  -5.4177555e-01
  -1.7395347e-01  -7.2538813e-01
   4.5713694e-01  -1.3454221e+00
  -2.9440837e-02  -1.1381568e+00
   9.0840237e-01  -2.0393038e+00
   1.7032748e-01  -9.4021438e-01
   6.5098871e-02  -1.7575509e+00
  -4.0863219e-01   2.4640230e-01
  -3.3253937e-02   3.5118874e-01
  -4.3101715e-01  -3.7511567e-02
  -2.1787491e-01   4.4369176e-01
  -8.0515765e-01  -8.5421164e-01
  -7.9378558e-01  -4.5615568e-01
  -7.2467858e-01  -2.2262394e-01
   1.2133833e-01  -3.9587404e-01
   4.1077717e-01  -5.7898002e-01
  -3.0515346e-01  -3.4236788e-01
  -1.1456307e-01   2.9517964e-01
  -3.2026074e-01   3.3191595e-02
  -6.5253530e-01   6.3023755e-02
  -8.0751932e-01  -3.0906354e-01
  -7.8092243e-01  -1.9237765e-01
   1.0946882e+00  -1.7463041e+00
   6.9249042e-01  -1.0309069e+00
   6.8201967e-01  -1.4146541e+00
   6.8083594e-01  -1.0844547e+00
   6.5526685e-01  -7.7477899e-01
   9.6715955e-01  -1.0363021e+00
  -1.9248331e-01  -1.4746229e+00
  -8.8464322e-02  -2.5645270e-02
  -7.8995395e-02  -3.3958283e-01
  -9.0970815e-02  -4.3264165e-01
  -2.7300053e-01  -9.0828591e-01
  -5.6764855e-01  -1.1998517e+00
   4.4772891e-01  -2.0697599e+00
   8.3688025e-01  -2.3595487e+00
  -1.2450101e+00   2.0232299e-01
   2.8694526e-01   2.3480095e+00
   1.2582225e+00  -2.3359287e+00
   1.2312354e+00  -3.0155592e+00
   1.5550134e-01   2.1966496e+00
  -6.6168619e-01   1.5344141e+00
  -1.0182544e+00   7.3269154e-01
   5.8449958e-01  -9.5411383e-02
   1.8695897e-01   7.0706606e-01
  -1.5986830e-01   4.8354579e-01
   3.0403842e-01   2.0657066e-01
   7.2018283e-01  -2.0308025e-01
   9.3020123e-01  -1.0097518e+00
  -7.7170377e-02  -1.5665541e+00
  -5.0750273e-01  -1.1496834e+00
  -1.3314075e-01  -1.8411933e+00
  -3.4727861e-01  -1.8947669e+00
  -3.0077935e-01  -1.6538852e+00
   6.6126270e-03  -5.9632875e-01
  -9.1037040e-01  -7.9774499e-01
   5.6568399e-01  -1.1824577e+00
   4.2347940e-01  -2.0486317e+00
  -4.0998858e-01  -1.7148915e+00
  -8.7555795e-01  -1.4698937e+00
  -2.1063198e-01   1.5238592e-01
  -1.9114171e+00  -6.7519593e-01
  -1.9542814e+00   2.1328579e-01
  -1.3566072e-01   7.8147722e-02
   9.2288363e-01  -1.4769244e-01
   4.1447998e-01   1.1378213e-01
   1.0290978e-01  -1.0734754e+00
   8.3612582e-01  -2.2443019e-01
   9.4930688e-01  -9.2624202e-02
   5.7391718e-01  -2.7545453e-01
   3.9789666e-02  -3.5315065e-01
   3.4597971e-01  -4.2016375e-01
  -2.7012572e-01  -1.4991896e+00
  -3.5179803e-01  -1.6462940e+00
   2.8912811e-01  -2.2542083e+00
  -2.3034729e-02  -2.0220830e+00
   9.7216772e-02  -2.5608094e+00
   5.2820962e-02  -2.1398060e+00
   2.3239121e-01  -1.9023339e+00
  -4.4781062e-01   2.6434775e-01
  -6.3030365e-01  -1.3106216e-01
  -2.4427939e-01   8.5671270e-01
  -5.5826262e-01  -2.6615869e-01
  -5.5493572e-01  -3.1888665e-01
  -1.9155314e-01  -1.2055188e+00
  -4.9537622e-01  -8.5275310e-01
   3.4717741e-01  -1.7400649e-01
   1.8567009e-02  -3.7407742e-01
   6.1364909e-01   5.3250956e-02
   5.6306165e-01  -3.2999101e-02
   7.8959073e-01   8.4578878e-02
  -2.5941717e-01  -1.1346457e+00
   2.1600130e-01  -7.0095186e-01
  -4.0310847e-01  -1.6503279e+00
   6.3148415e-01  -5.6761134e-02
   6.0551565e-01   1.4682282e-01
  -2.2200999e-01   3.1435342e-01
  -9.0675940e-02   2.2292573e-01
  -4.1549082e-01   2.4310934e-01
  -1.2200330e-01   6.4654715e-01
   6.0026579e-02  -3.4101274e-01
  -1.4714025e-01   1.5498272e-01
   2.5232394e-01  -1.8431507e-01
  -1.4526044e-01  -5.2579133e-01
  -4.2777615e-01  -9.0153161e-01
  -4.8275647e-02  -9.0993323e-01
  -3.0469718e-01  -1.2545236e+00
   3.2289446e-01  -5.4121311e-01
   4.9735850e-01  -1.3846066e+00
   7.9072624e-01  -6.1836892e-01
  -6.6383037e-01   1.3135805e+00
  -1.1181779e+00   2.9011367e-01
   1.4128140e+00  -8.4000016e-02
  -1.6084472e-01   1.4624836e+00
  -2.8149846e-01   1.9125968e+00
   4.7443318e-01  -1.2009413e+00
  -8.5289139e-01  -1.2118914e-01
  -2.0079963e-01   5.1965049e-01
   9.7735860e-01  -8.2131921e-01
   4.7624917e-01  -5.2357071e-01
   4.7202432e-01  -7.3988794e-01
   5.2696698e-01  -8.3864625e-01
   8.2555533e-01  -8.0620636e-01
   3.7327374e-01  -1.2969482e+00
   2.5742366e-01  -1.4560035e+00
  -9.9893648e-01  -4.3261907e-01
  -6.2329039e-01  -9.5561507e-01
  -4.4864651e-01  -1.6971362e+00
  -1.7676750e-01  -1.4546673e+00
  -2.7041562e-01  -1.7844029e+00
   2.9418565e-01  -1.7053225e+00
  -4.8322037e-01  -1.6807807e+00
  -2.1482608e+00  -8.3559295e-01
  -4.0261295e-01  -4.7915427e-01
   3.5403037e-01  -3.3013129e-01
  -9.5649000e-01  -2.5094584e-01
  -7.9557082e-01  -1.4732640e+00
   4.3508671e-01  -2.0297488e+00
  -1.4491972e+00  -7.7110360e-01
  -5.5923156e-01  -1.1245446e+00
  -1.6553069e-01  -1.1980728e+00
   4.4400106e-01  -1.2333504e+00
   1.0387974e+00  -1.1754862e+00
   1.0178720e+00  -2.8020469e-01
   1.1780333e+00  -9.0706937e-01
   6.2953678e-01   1.3594353e-01
   4.1484206e-01  -1.7437252e+00
   2.8914738e-01  -1.9801765e+00
   8.6458168e-01  -3.9501237e-01
   1.7691701e-02   6.4269773e-01
  -2.0913588e-01  -3.0398115e-01
   5.8204554e-01   1.5104413e-01
   1.0756891e+00  -4.6153943e-01
   6.3714026e-01  -8.3898506e-01
   8.2365499e-01  -3.8667161e-01
  -1.2277207e+00   3.7707505e-01
  -1.2462238e+00  -7.4094974e-02
  -1.0631258e+00  -7.9177741e-01
  -2.0090085e-02  -1.7018606e+00
  -1.0299126e-01  -2.4416234e+00
   2.2066798e-01  -2.9239934e+00
   5.1239806e-01  -3.5655710e+00
  -1.4057396e+00  -9.6100241e-01
  -1.1499108e+00  -9.8953349e-01
  -1.4360111e+00  -3.0062901e-01
  -1.8545674e+00  -1.3645830e-01
  -1.3755814e+00  -1.2198299e-01
   1.4801920e+00   5.2460243e-02
  -1.5485901e+00  -5.9760063e-01
   9.0101795e-01  -4.7863847e-01
   5.6467133e-01  -9.7078879e-01
   4.5257440e-01  -7.4347672e-01
   8.1507927e-01  -9.4902437e-01
  -1.2710164e+00  -8.0681843e-01
   1.1532557e+00  -7.1813574e-01
   1.7131770e+00   6.6015268e-02
   1.6436228e+00  -5.3922824e-01
   1.3417950e+00  -7.7005173e-01
   1.1575751e+00  -1.2043393e+00
  -1.1815438e+00  -1.8122229e+00
   6.8382869e-01  -6.1991776e-02
   8.0998152e-01  -7.9066282e-02
   3.3628690e-01  -3.0769400e-01
   7.4337889e-01   1.0146022e-01
   4.9166613e-01  -1.0429016e-01
  -3.1425124e-01  -3.2769366e-01
  -6.2812685e-01   8.5680231e-01
   5.6468771e-01  -1.0919581e-01
   1.6084387e-01  -1.1000672e+00
   2.5821547e-01  -1.5192409e+00
   1.6273335e-01  -1.8159853e+00
  -9.2692971e-01   7.4007303e-01
  -8.0044991e-01   2.8556661e-01
  -1.5214395e+00   1.3537642e+00
  -3.2008461e-01  -1.6910883e+00
   3.1888594e-01  -2.4451683e-01
   6.6357510e-01  -2.1210023e+00
  -9.7835170e-01   5.6955533e-01
  -1.9328836e-01  -8.5833843e-01
   4.8883835e-01  -2.4911053e+00
  -5.6747672e-01  -1.5454532e+00
  -5.7201973e-01  -2.7035784e+00
  -2.8608485e-01  -1.9560800e+00
  -5.4082507e-02  -2.0343627e+00
  -3.5508079e-01  -1.1665245e+00
  -7.2973221e-03  -2.6067023e+00
   2.0166992e-03  -1.8914661e+00
   6.6874401e-02  -2.9159983e+00
  -3.6792230e-01  -2.2293036e+00
  -3.8466688e-01  -1.9734735e+00
  -3.3824934e-01  -2.5485507e+00
   2.1422592e-01  -8.9144006e-01
   3.5560010e-01  -6.5359419e-01
   1.5066178e-01  -1.4532324e+00
   1.3312391e-01  -2.6140026e+00
   8.5361904e-01   1.4708811e+00
   2.9387526e-01  -1.8780858e+00
   4.9059228e-01  -3.6969135e-01
   3.7229105e-01  -2.0612037e+00
  -1.2429694e-01  -2.0872820e-01
  -2.8031191e-01  -6.1224799e-01
   1.1202161e-01  -1.6044397e+00
   7.1494809e-02  -7.3707340e-01
  -4.2598457e-01  -7.8402006e-01
  -2.2026032e-01  -5.8593973e-01
   1.2572945e-01  -3.3986500e-01
   4.7687989e-01  -1.4883614e-01
   9.0086023e-02  -6.2395785e-01
   1.7464198e-01  -9.0405708e-01
  -1.5972978e-01  -7.5861934e-01
  -6.0961339e-01  -1.1061932e+00
  -8.0928312e-01  -6.8707014e-01
  -1.2225411e-02  -5.0116312e-01
  -3.6309005e-01  -1.1160490e+00
  -6.4269390e-01  -9.2447376e-01
  -1.0328927e-01  -4.9242821e-01
   1.3681454e-01  -1.5597002e+00
  -1.9908740e-01  -6.9741305e-01
   1.3640532e-01  -9.6269281e-01
  -2.7019456e-01  -7.4201055e-01
   5.5888450e-01   5.7066300e-02
   9.9689051e-02  -1.8773532e-01
   5.5298975e-01  -2.0137917e-01
   8.2000624e-01   2.1314969e-01
   8.6441749e-01  -1.0086516e-01
  -2.4314984e-01   8.4351604e-01
  -8.7850959e-02   1.1446246e-01
   4.9044461e-01  -5.6866757e-01
  -3.7593517e-01  -1.6740074e-01
  -7.5806044e-01  -1.6782004e-01
   2.2428968e-01  -5.8857094e-01
[truncated: 2,160,973 more chars]
