# Supplementary material for: Multiplexed imaging of nucleome architectures in single cells of mammalian tissue
Source: Nat Commun. 2020 Jun 9;11:2907. doi: 10.1038/s41467-020-16732-5 (PMC7283333; doi:10.1038/s41467-020-16732-5)
Supplement: Supplementary file 11 — Source Data [file 41467_2020_16732_MOESM11_ESM.zip › Source Data/FigS5_EndothelialCell.txt]

   1.8046829e-01   4.8622366e-02
   1.9012852e-01   2.9259897e-02
   1.4061381e-01   4.7043011e-02
  -1.8161297e-01   1.2130178e-01
  -1.8328273e-01   7.0853462e-02
   4.2068575e-02   5.3040103e-02
  -9.8194839e-04   4.7803618e-02
  -4.4405686e-02   6.2121212e-02
  -1.7344142e-01   1.0077519e-01
  -1.9903151e-01   6.8669528e-02
  -1.9731250e-01   6.9701280e-02
  -1.5190249e-01   8.4525358e-02
  -8.7703852e-02   8.0237741e-02
  -1.8800730e-01   1.0171731e-01
  -2.0745743e-01   1.1257036e-01
  -1.7437581e-01   7.6388889e-02
  -1.4796277e-01   7.1052632e-02
  -1.6760507e-01   8.0263158e-02
  -1.4024768e-01   8.6787565e-02
   5.4948016e-02   6.7444877e-02
  -7.4197618e-03   6.1559508e-02
  -1.5307954e-01   1.1478261e-01
  -9.4298444e-02   7.6726343e-02
  -1.5181406e-01   8.3756345e-02
  -1.4685121e-01   9.6179183e-02
   2.2230333e-02   5.1428571e-02
  -1.3692980e-01   7.2655218e-02
  -1.9271408e-01   9.5454545e-02
  -7.2474398e-02   4.1005291e-02
  -1.9092902e-01   8.2014388e-02
  -6.1939482e-02   5.6987788e-02
   9.3314979e-02   4.9928673e-02
  -1.1083278e-01   4.7425474e-02
  -1.7001925e-01   8.1174439e-02
   6.0066249e-03   2.3289665e-02
  -2.8838650e-02   5.2356021e-02
   1.3629830e-01   3.5175879e-02
  -1.1748793e-01   6.9148936e-02
   1.8710115e-01   3.2653061e-02
   1.8804056e-01   4.1251778e-02
   1.8964921e-01   2.1887825e-02
   1.5865292e-01   4.6791444e-02
  -1.8237010e-01   6.6473988e-02
  -1.7777604e-01   7.5496689e-02
   8.8799464e-02   5.1587302e-02
  -8.3378426e-02   8.6894587e-02
   1.5723078e-01   4.0843215e-02
   1.4162452e-01   4.6666667e-02
   4.7735823e-02   4.8429319e-02
   2.2084846e-03   7.6282940e-02
