# Supplementary material for: Multiplexed imaging of nucleome architectures in single cells of mammalian tissue
Source: Nat Commun. 2020 Jun 9;11:2907. doi: 10.1038/s41467-020-16732-5 (PMC7283333; doi:10.1038/s41467-020-16732-5)
Supplement: Supplementary file 11 — Source Data [file 41467_2020_16732_MOESM11_ESM.zip › Source Data/FigS5_Macrophage.txt]

   1.2997185e-01   2.4765158e-02
   1.8921714e-01   1.2264151e-02
   4.2118739e-02   2.7676621e-02
  -1.6005197e-01   5.8823529e-02
  -1.5949981e-01   5.1724138e-02
   7.3418050e-02   2.9453015e-02
   5.0526869e-03   2.1978022e-02
  -1.0054963e-02   2.9156816e-02
  -1.4838386e-01   3.0546624e-02
  -1.8504188e-01   6.6098081e-02
  -1.8540987e-01   4.3547110e-02
  -1.3463165e-01   4.2866711e-02
  -1.3994537e-05   3.7956204e-02
  -1.9444767e-01   5.3695955e-02
  -2.0818817e-01   6.3063063e-02
  -1.8710877e-01   4.3354655e-02
  -1.8609775e-01   4.9965777e-02
  -1.9291348e-01   5.4221002e-02
  -1.5302515e-01   4.7138047e-02
   6.7270407e-02   3.5883548e-02
  -9.2687347e-02   4.4712562e-02
  -1.9244915e-01   6.2500000e-02
  -8.2904505e-02   3.5810811e-02
  -1.8756089e-01   4.0131579e-02
  -1.7665800e-01   4.1011620e-02
   4.6911147e-02   2.8756290e-02
  -1.2160587e-01   2.9810298e-02
  -2.0294332e-01   4.9483013e-02
  -1.1742039e-01   2.6280323e-02
  -1.8628952e-01   4.1025641e-02
  -2.6242096e-02   3.6985345e-02
   1.1104545e-01   3.4236805e-02
  -1.3439603e-01   2.5797692e-02
  -1.9089042e-01   4.2687747e-02
  -7.1459731e-03   1.8705036e-02
  -9.5465140e-02   3.1060095e-02
   7.8333614e-02   1.6000000e-02
  -1.2562377e-01   3.7825059e-02
   1.5790873e-01   1.9060585e-02
   1.7291261e-01   2.0960108e-02
   1.8335729e-01   2.2680412e-02
   1.6281780e-01   2.5152957e-02
  -1.7132332e-01   3.1455743e-02
  -1.6783001e-01   3.1564809e-02
   1.4089042e-01   1.7894012e-02
  -1.0152237e-01   2.7777778e-02
   1.5886527e-01   2.0380435e-02
   9.5254990e-02   2.1320495e-02
  -1.7453020e-02   2.4373259e-02
   5.3211025e-02   3.1702274e-02
