# Supplementary material for: Multiplexed imaging of nucleome architectures in single cells of mammalian tissue
Source: Nat Commun. 2020 Jun 9;11:2907. doi: 10.1038/s41467-020-16732-5 (PMC7283333; doi:10.1038/s41467-020-16732-5)
Supplement: Supplementary file 11 — Source Data [file 41467_2020_16732_MOESM11_ESM.zip › Source Data/FigS5_Megakaryocyte.txt]

   1.8905134e-01   5.5319149e-02
   2.1577221e-01   4.3269231e-02
   1.6017422e-01   4.1044776e-02
  -1.6747195e-01   7.1146245e-02
  -1.4763435e-01   7.4074074e-02
   1.2247223e-01   4.3478261e-02
   9.8996900e-02   5.0335570e-02
   9.9884727e-03   6.0836502e-02
  -1.2743230e-01   6.5573770e-02
  -1.8691438e-01   6.2745098e-02
  -1.6241039e-01   6.2015504e-02
   1.7687445e-02   4.6204620e-02
   9.0362460e-02   4.2253521e-02
  -1.9910875e-01   7.0921986e-02
  -2.2389707e-01   5.2631579e-02
  -1.0668783e-01   4.5614035e-02
  -1.6114704e-01   6.0200669e-02
  -1.2908324e-01   3.8961039e-02
  -8.2187458e-02   4.4164038e-02
   1.0462359e-01   3.0716724e-02
   2.1771407e-02   5.7915058e-02
  -1.6762484e-01   5.5555556e-02
   4.5727801e-02   4.6511628e-02
  -7.2285174e-02   4.7457627e-02
  -2.3054218e-02   4.9122807e-02
   1.1066115e-01   3.6101083e-02
  -5.7726404e-02   4.0955631e-02
  -2.0989674e-01   4.7430830e-02
  -6.1097665e-02   3.0508475e-02
  -1.7611978e-01   3.2608696e-02
   8.6151607e-03   3.6101083e-02
   1.3175122e-01   2.5735294e-02
  -1.3591568e-01   4.1522491e-02
  -2.0408624e-01   5.6000000e-02
   8.5631547e-02   3.2846715e-02
   5.4590767e-02   3.7414966e-02
   1.3175867e-01   3.4934498e-02
  -1.4552101e-01   3.2967033e-02
   2.1221508e-01   2.4221453e-02
   2.2661106e-01   3.5335689e-02
   2.2850003e-01   1.0869565e-02
   1.7855710e-01   2.1428571e-02
  -2.0891748e-01   4.2968750e-02
  -2.0660961e-01   3.7931034e-02
   1.1991098e-01   1.7301038e-02
  -1.4745745e-01   4.6332046e-02
   6.4093326e-02   1.7667845e-02
   3.6016928e-02   3.5335689e-02
  -5.8781142e-02   4.7945205e-02
  -2.7794689e-02   3.4843206e-02
