# Supplementary material for: Multiplexed imaging of nucleome architectures in single cells of mammalian tissue
Source: Nat Commun. 2020 Jun 9;11:2907. doi: 10.1038/s41467-020-16732-5 (PMC7283333; doi:10.1038/s41467-020-16732-5)
Supplement: Supplementary file 11 — Source Data [file 41467_2020_16732_MOESM11_ESM.zip › Source Data/FigS5_Other.txt]

   2.1091411e-01   2.6548673e-02
   2.2055899e-01   2.0435967e-02
   1.6062540e-01   1.6483516e-02
  -1.6985625e-01   4.2824074e-02
  -1.5870740e-01   4.6954315e-02
   8.2974469e-02   2.8272251e-02
   8.5148430e-02   1.9191919e-02
   8.8793905e-02   1.6260163e-02
   1.9463840e-03   3.2768362e-02
  -2.0270966e-01   4.2763158e-02
  -1.7625951e-01   1.7814727e-02
  -2.1639039e-02   2.5100402e-02
   4.2171362e-02   2.8877005e-02
  -1.9559943e-01   4.3570670e-02
  -2.1576690e-01   8.1967213e-02
  -1.8162087e-01   3.8167939e-02
  -1.7598559e-01   3.1536114e-02
  -1.9783714e-01   3.0114226e-02
  -1.1628837e-01   3.4034034e-02
   1.4790640e-01   2.6694045e-02
   8.0469345e-02   2.7837259e-02
  -8.5321174e-02   3.7323037e-02
   1.0432862e-02   2.9622063e-02
  -5.0133509e-02   2.3232323e-02
  -4.0115180e-02   3.4518828e-02
   1.4070529e-01   1.4054054e-02
   5.2360456e-02   1.8348624e-02
  -1.7400649e-01   3.7674919e-02
  -2.7864912e-02   3.1187123e-02
  -1.8447400e-01   3.4334764e-02
  -4.7454332e-02   2.4539877e-02
   9.6712284e-02   1.1689692e-02
  -1.1803954e-01   2.7494908e-02
  -1.8590297e-01   2.9449424e-02
   1.0604210e-01   1.5469613e-02
   4.1154367e-02   2.1233569e-02
   1.7753084e-01   1.0430248e-02
  -8.1423005e-02   2.9090909e-02
   1.9330356e-01   3.0612245e-03
   2.0463742e-01   8.4835631e-03
   2.0263401e-01   1.0256410e-02
   1.4414204e-01   1.0256410e-02
  -1.8975783e-01   3.5428571e-02
  -1.9872494e-01   2.1186441e-02
   9.6114724e-02   1.2552301e-02
  -9.7579305e-02   1.6759777e-02
   1.6647236e-01   1.1282051e-02
   1.4700810e-01   7.3761855e-03
   5.8082502e-02   7.1501532e-03
   4.9572672e-02   6.2893082e-03
