# Supplementary material for: Multiplexed imaging of nucleome architectures in single cells of mammalian tissue
Source: Nat Commun. 2020 Jun 9;11:2907. doi: 10.1038/s41467-020-16732-5 (PMC7283333; doi:10.1038/s41467-020-16732-5)
Supplement: Supplementary file 11 — Source Data [file 41467_2020_16732_MOESM11_ESM.zip › Source Data/FigS6_EndothelialCell.txt]

   1.8046829e-01   2.0097245e-01
   1.9012852e-01   1.8932874e-01
   1.4061381e-01   2.3387097e-01
  -1.8161297e-01   2.6775148e-01
  -1.8328273e-01   2.9468599e-01
   4.2068575e-02   2.5873221e-01
  -9.8194839e-04   2.5839793e-01
  -4.4405686e-02   2.3484848e-01
  -1.7344142e-01   2.7596899e-01
  -1.9903151e-01   3.0042918e-01
  -1.9731250e-01   2.9729730e-01
  -1.5190249e-01   2.4447334e-01
  -8.7703852e-02   2.6448737e-01
  -1.8800730e-01   2.9590489e-01
  -2.0745743e-01   3.0018762e-01
  -1.7437581e-01   2.7222222e-01
  -1.4796277e-01   2.8026316e-01
  -1.6760507e-01   2.7763158e-01
  -1.4024768e-01   2.6036269e-01
   5.4948016e-02   2.5421530e-01
  -7.4197618e-03   2.4760602e-01
  -1.5307954e-01   2.8347826e-01
  -9.4298444e-02   2.3401535e-01
  -1.5181406e-01   2.7411168e-01
  -1.4685121e-01   2.7140975e-01
   2.2230333e-02   2.5142857e-01
  -1.3692980e-01   2.7873184e-01
  -1.9271408e-01   3.2121212e-01
  -7.2474398e-02   2.6455026e-01
  -1.9092902e-01   2.7338129e-01
  -6.1939482e-02   2.6458616e-01
   9.3314979e-02   2.2539230e-01
  -1.1083278e-01   2.5067751e-01
  -1.7001925e-01   2.9533679e-01
   6.0066249e-03   2.8093159e-01
  -2.8838650e-02   2.5261780e-01
   1.3629830e-01   2.8140704e-01
  -1.1748793e-01   2.5531915e-01
   1.8710115e-01   2.4897959e-01
   1.8804056e-01   2.4893314e-01
   1.8964921e-01   2.4076607e-01
   1.5865292e-01   2.4197861e-01
  -1.8237010e-01   3.3381503e-01
  -1.7777604e-01   3.0463576e-01
   8.8799464e-02   2.6058201e-01
  -8.3378426e-02   2.6923077e-01
   1.5723078e-01   2.5296443e-01
   1.4162452e-01   2.6533333e-01
   4.7735823e-02   2.7486911e-01
   2.2084846e-03   3.0513176e-01
