# Supplementary material for: Multiplexed imaging of nucleome architectures in single cells of mammalian tissue
Source: Nat Commun. 2020 Jun 9;11:2907. doi: 10.1038/s41467-020-16732-5 (PMC7283333; doi:10.1038/s41467-020-16732-5)
Supplement: Supplementary file 11 — Source Data [file 41467_2020_16732_MOESM11_ESM.zip › Source Data/FigS6_Macrophage.txt]

   1.2997185e-01   2.3654996e-01
   1.8921714e-01   1.9528302e-01
   4.2118739e-02   2.4399126e-01
  -1.6005197e-01   2.6582278e-01
  -1.5949981e-01   2.4220033e-01
   7.3418050e-02   2.3071529e-01
   5.0526869e-03   2.3763736e-01
  -1.0054963e-02   2.5137904e-01
  -1.4838386e-01   2.7331190e-01
  -1.8504188e-01   2.7434257e-01
  -1.8540987e-01   2.7870150e-01
  -1.3463165e-01   2.6925653e-01
  -1.3994537e-05   2.6423358e-01
  -1.9444767e-01   2.7405858e-01
  -2.0818817e-01   2.9629630e-01
  -1.8710877e-01   2.6083866e-01
  -1.8609775e-01   2.8268309e-01
  -1.9291348e-01   2.6355525e-01
  -1.5302515e-01   2.6868687e-01
   6.7270407e-02   2.5321598e-01
  -9.2687347e-02   2.6401703e-01
  -1.9244915e-01   2.5367647e-01
  -8.2904505e-02   2.5067568e-01
  -1.8756089e-01   2.9078947e-01
  -1.7665800e-01   2.8639781e-01
   4.6911147e-02   2.7677930e-01
  -1.2160587e-01   2.7574526e-01
  -2.0294332e-01   3.1610044e-01
  -1.1742039e-01   2.6954178e-01
  -1.8628952e-01   2.7545788e-01
  -2.6242096e-02   2.6378227e-01
   1.1104545e-01   2.5392297e-01
  -1.3439603e-01   2.6476578e-01
  -1.9089042e-01   3.0039526e-01
  -7.1459731e-03   2.4028777e-01
  -9.5465140e-02   2.5928427e-01
   7.8333614e-02   2.4320000e-01
  -1.2562377e-01   2.3640662e-01
   1.5790873e-01   2.3349217e-01
   1.7291261e-01   2.3799865e-01
   1.8335729e-01   2.2749141e-01
   1.6281780e-01   2.4541128e-01
  -1.7132332e-01   2.8602780e-01
  -1.6783001e-01   2.9415715e-01
   1.4089042e-01   2.8011012e-01
  -1.0152237e-01   2.8143275e-01
   1.5886527e-01   2.6902174e-01
   9.5254990e-02   2.5790922e-01
  -1.7453020e-02   2.7855153e-01
   5.3211025e-02   2.6878015e-01
