# Supplementary material for: Multiplexed imaging of nucleome architectures in single cells of mammalian tissue
Source: Nat Commun. 2020 Jun 9;11:2907. doi: 10.1038/s41467-020-16732-5 (PMC7283333; doi:10.1038/s41467-020-16732-5)
Supplement: Supplementary file 11 — Source Data [file 41467_2020_16732_MOESM11_ESM.zip › Source Data/FigS6_Megakaryocyte.txt]

   1.8905134e-01   2.0851064e-01
   2.1577221e-01   2.3557692e-01
   1.6017422e-01   2.5000000e-01
  -1.6747195e-01   3.2015810e-01
  -1.4763435e-01   3.2510288e-01
   1.2247223e-01   2.6755853e-01
   9.8996900e-02   2.6845638e-01
   9.9884727e-03   2.4334601e-01
  -1.2743230e-01   3.0327869e-01
  -1.8691438e-01   3.2941176e-01
  -1.6241039e-01   2.5968992e-01
   1.7687445e-02   2.6732673e-01
   9.0362460e-02   2.7112676e-01
  -1.9910875e-01   3.3687943e-01
  -2.2389707e-01   3.7894737e-01
  -1.0668783e-01   3.4385965e-01
  -1.6114704e-01   3.3444816e-01
  -1.2908324e-01   3.0194805e-01
  -8.2187458e-02   2.8075710e-01
   1.0462359e-01   2.7986348e-01
   2.1771407e-02   3.0888031e-01
  -1.6762484e-01   2.5462963e-01
   4.5727801e-02   2.9568106e-01
  -7.2285174e-02   2.8813559e-01
  -2.3054218e-02   2.8070175e-01
   1.1066115e-01   2.7797834e-01
  -5.7726404e-02   2.7645051e-01
  -2.0989674e-01   3.5573123e-01
  -6.1097665e-02   3.2542373e-01
  -1.7611978e-01   3.1521739e-01
   8.6151607e-03   3.2851986e-01
   1.3175122e-01   2.6470588e-01
  -1.3591568e-01   3.0103806e-01
  -2.0408624e-01   3.1600000e-01
   8.5631547e-02   2.2992701e-01
   5.4590767e-02   2.8911565e-01
   1.3175867e-01   2.9257642e-01
  -1.4552101e-01   3.5164835e-01
   2.1221508e-01   2.4913495e-01
   2.2661106e-01   2.7208481e-01
   2.2850003e-01   2.8623188e-01
   1.7855710e-01   2.8571429e-01
  -2.0891748e-01   4.0234375e-01
  -2.0660961e-01   4.2413793e-01
   1.1991098e-01   2.8719723e-01
  -1.4745745e-01   2.9343629e-01
   6.4093326e-02   3.1095406e-01
   3.6016928e-02   3.0388693e-01
  -5.8781142e-02   3.5958904e-01
  -2.7794689e-02   3.3101045e-01
