# Supplementary material for: Multiplexed imaging of nucleome architectures in single cells of mammalian tissue
Source: Nat Commun. 2020 Jun 9;11:2907. doi: 10.1038/s41467-020-16732-5 (PMC7283333; doi:10.1038/s41467-020-16732-5)
Supplement: Supplementary file 11 — Source Data [file 41467_2020_16732_MOESM11_ESM.zip › Source Data/FigS6_Other.txt]

   2.1091411e-01   2.2376738e-01
   2.2055899e-01   2.0163488e-01
   1.6062540e-01   2.3076923e-01
  -1.6985625e-01   3.0555556e-01
  -1.5870740e-01   3.0837563e-01
   8.2974469e-02   2.5549738e-01
   8.5148430e-02   2.6767677e-01
   8.8793905e-02   2.4157956e-01
   1.9463840e-03   2.5536723e-01
  -2.0270966e-01   3.3333333e-01
  -1.7625951e-01   2.8028504e-01
  -2.1639039e-02   2.5803213e-01
   4.2171362e-02   2.6951872e-01
  -1.9559943e-01   2.8799150e-01
  -2.1576690e-01   3.0491803e-01
  -1.8162087e-01   3.2497274e-01
  -1.7598559e-01   2.8789420e-01
  -1.9783714e-01   3.3437175e-01
  -1.1628837e-01   2.7427427e-01
   1.4790640e-01   2.8542094e-01
   8.0469345e-02   2.7730193e-01
  -8.5321174e-02   2.8056628e-01
   1.0432862e-02   2.8498468e-01
  -5.0133509e-02   2.8282828e-01
  -4.0115180e-02   2.8870293e-01
   1.4070529e-01   2.7459459e-01
   5.2360456e-02   2.7420999e-01
  -1.7400649e-01   3.4230355e-01
  -2.7864912e-02   2.9979879e-01
  -1.8447400e-01   3.1545064e-01
  -4.7454332e-02   2.8323108e-01
   9.6712284e-02   2.5292242e-01
  -1.1803954e-01   3.0142566e-01
  -1.8590297e-01   3.2778489e-01
   1.0604210e-01   2.8618785e-01
   4.1154367e-02   2.9019211e-01
   1.7753084e-01   2.4119948e-01
  -8.1423005e-02   2.9818182e-01
   1.9330356e-01   2.4693878e-01
   2.0463742e-01   2.3329799e-01
   2.0263401e-01   2.2461538e-01
   1.4414204e-01   2.7384615e-01
  -1.8975783e-01   3.6914286e-01
  -1.9872494e-01   3.5911017e-01
   9.6114724e-02   2.4686192e-01
  -9.7579305e-02   3.2067039e-01
   1.6647236e-01   2.5948718e-01
   1.4700810e-01   2.6238145e-01
   5.8082502e-02   3.1256384e-01
   4.9572672e-02   3.3228512e-01
