# Supplementary material for: Multiplexed imaging of nucleome architectures in single cells of mammalian tissue
Source: Nat Commun. 2020 Jun 9;11:2907. doi: 10.1038/s41467-020-16732-5 (PMC7283333; doi:10.1038/s41467-020-16732-5)
Supplement: Supplementary file 11 — Source Data [file 41467_2020_16732_MOESM11_ESM.zip › Source Data/FigS7_EndothelialCell.xlsx]

## Sheet: Sheet1
LA & NA	LA & no-NA	no-LA & NA	no-LA & no-NA
0.699226	0.719576	0.85341	1
0.587611	0.596345	0.736122	0.384347
0.748044	0.304325	0.565993	1
0.581793	0.842441	0.372333	0.68265
0.613377	0.381587	0.389227	0.683117
0.642201	0.47304	0.589387	0.397694
0.871969	0.587031	0.352803	0.823507
0.998514	0.395203	0.436541	0.320427
0.333318	0.7265	0.875847	0.825323
0.561616	0.554639	0.517392	0.640822
0.56507	0.753547	0.565511	0.4602
0.474384	0.43643	0.676013	0.275213
0.301211	0.815372	0.474816	0.294135
0.745588	0.525974	0.656899	0.951812
0.306418	0.191785	0.534226	0.303406
0.687179	0.441175	0.885123	0.418321
0.482598	0.37194	0.452354	0.643258
0.5172	0.503417	0.990772	0.515751
0.624692	0.508191	0.798228	0.53173
0.607108	0.384711	0.366509	0.382524
0.298729	0.234769	0.834408	0.328497
0.502612	0.719051	0.621553	0.472132
0.48667	0.317968	0.486014	0.999005
0.803175	0.506416	0.848909	0.778651
0.390182	0.536994	0.699337	0.755815
0.668128	0.367461	0.348735	0.666106
0.428567	0.484838	0.610906	0.666468
0.655834	0.594477	0.607273	0.608628
0.390249	0.861225	0.341049	0.287643
0.364468	0.27295	0.251833	0.498476
0.373104	0.471618	0.846778	0.333083
0.341289	0.200197	0.656984	0.921098
0.65754	0.395164	0.862414	0.317002
0.63807	1	0.898901	0.872883
0.76442	0.710261	0.402638	0.350701
0.585047	0.419577	0.63381	0.570065
0.288509	0.564201	0.3499	0.719321
0.753672	0.877431	0.78793	0.393419
0.42428	0.450138	0.588342	0.763553
0.779905	0.697897	0.438198	0.325456
0.821723	0.355206	0.504388	0.494481
0.831741	0.582253	0.455315	0.497602
0.655554	0.293612	0.735459	0.401814
0.610812	0.273625	0.614815	0.378578
0.448881	0.49818	0.693644	0.483781
0.41471	0.856041	0.883427	0.622327
0.670382	0.634422	0.56058	0.574404
0.429162	0.480437	0.668322	0.294801
0.514936	0.931189	0.79052	0.399651
0.654465	0.740108	0.640865	0.436407
0.744634	0.365088	0.549569	0.373214
0.645347	0.323922	0.471087	0.315008
0.567536	0.482096	0.694044	0.439214
0.585325	0.841577	0.639331	0.679282
0.712697	0.419831	0.532396	0.614701
0.614485	0.346869	0.571701	0.802006
0.739068	0.997466	0.638463	0.658197
0.521139	0.864081	0.683735	0.362387
0.574794	0.814927	0.569754	0.57552
0.648659	0.449777	0.523131	0.383538
0.785548	0.857206	0.496147	0.605075
0.708329	0.811263	0.316335	0.759122
0.902631	0.35309	0.782828	0.562789
0.689407	0.346413	0.437424	0.751339
0.741369	0.493481	0.475174	0.56718
0.550154	0.437514	0.588735	0.465806
0.433702	0.241116	0.576836	0.559908
0.375136	0.362095	0.906316	0.629157
0.438213	0.994908	0.520306	0.374366
0.504049	0.283064	0.625685	0.377666
0.543999	0.993992	0.597044	0.6383
0.975242	0.987266	0.639383	0.933511
0.588865	0.523223	0.526915	0.483563
0.610003	0.306792	0.682864	0.582524
0.786501	0.656835	0.471102	0.771592
0.668172	0.589814	0.428946	0.669814
0.505146	0.623029	0.514395	0.693127
0.592001	0.850538	0.482836	0.536267
0.490105	0.805768	0.666443	0.779335
0.495001	0.687371	0.518281	0.528432
0.452239	0.571348	0.37245	0.431945
0.46863	0.685247	0.925964	0.914341
0.388565	0.555164	0.786629	0.451339
0.761145	0.960877	0.628343	0.496962
0.470465	0.515414	0.766733	0.41773
0.728737	0.446961	0.910663	0.678484
0.512555	0.746122	0.453009	0.704403
0.410257	0.856932	0.658796	0.483871
0.552749	0.444771	0.707846	0.965427
0.672725	0.743871	0.529086	0.46114
0.427942	0.56735	0.851888	0.584972
0.491341	0.469389	0.503688	0.355874
0.542956	0.579148	0.41899	0.394599
0.715027	0.664426	0.538024	0.487487
0.683232	0.557943	0.65507	0.325913
0.603252	0.659369	0.611379	0.628597
0.313628	0.719985	0.648754	0.685568
0.692243	0.570238	0.552048	0.873892
0.33978	0.612029	0.221271	0.793204
0.436011	0.617648	0.439015	0.207956
0.750978	0.656075	0.553334	0.695271
0.754095	0.721711	0.774969	0.475798
0.6548	0.410808		0.6584
0.594566	0.418953		0.524316
0.589215	0.565137		0.501941
0.272738	0.425416		0.781802
0.63731	0.499766		0.640647
0.523987	0.552242		0.468851
0.52166	0.621752		0.355858
0.685686	0.613863		0.395547
0.352944	0.489634		0.475907
0.425937	0.456037		0.739353
0.639075	0.715031		0.405778
0.643593	0.545502		0.675068
0.665577	0.320224		0.340664
0.692577	0.690894		0.63929
0.655305	0.782536		0.318809
0.625639	0.681911		0.432751
0.869133	0.428399		0.526587
0.722514	0.393238		0.517176
0.868793	0.347963		0.775074
0.513508	0.816502		1
0.342694	0.533698		0.787678
0.8547	0.757375		0.681462
0.311036	0.333827		0.826597
0.477941	0.310551		0.583097
0.506681	0.740883		0.998886
0.448265	0.86821		0.235204
0.544823	0.315297		0.91267
0.636407	0.402602		0.456441
0.382991	0.519504		0.359403
0.463839	0.38101		0.416683
0.57872	0.367122		0.303101
0.526211	0.663593		0.439568
0.70317	0.744061		0.576135
0.829114	0.406247		0.470401
0.806006	0.524497		0.558564
0.575487	0.523951		0.515972
0.42373	0.498604		0.783672
0.501362	0.462965		0.450105
0.463782	0.446393		0.299287
0.623228	0.546693		0.400419
0.528644	0.616304		0.421633
0.775855	0.765435		0.503628
0.552222	0.355373		0.425534
0.278088	0.516065		0.340313
0.922377	0.480489		0.552265
0.689	0.604474		0.561904
0.374555	0.398546		0.585175
0.605809	0.45299		0.654567
0.499444	0.471719		0.391323
0.601615	0.355594		0.253461
0.227772	0.668381		0.615619
0.383168	0.602477		0.316417
0.492767	0.484919		0.428655
0.375994	0.77895		0.318323
0.480152	0.658773		0.509608
0.591217	0.347595		0.371609
0.278909	0.415644		0.42725
0.682035	0.511338		0.533984
0.480395	0.546287		0.484508
0.692122	0.457727		0.451377
0.794232	0.706712		0.607169
0.446805	0.883698		0.906719
0.339009	0.771337		0.382842
0.430197	0.552303		0.121054
0.43146	0.522525		0.831074
0.214437	0.324487		0.428215
0.562805	0.727535		0.221835
0.490739	0.276924		0.149861
0.652212	0.509109		0.515554
0.234131	0.280033		0.250732
0.389645	0.759586		0.508892
0.646047	0.652216		0.599311
0.564386	0.76445		0.485492
0.815194	0.483196		0.148591
0.345087	0.660805		0.44786
0.327805	0.752736		0.657725
0.622156	0.37191		0.853529
0.449891	0.716655		0.514915
0.356919	0.870607		0.725552
0.518384	0.74338		0.561496
0.549631	0.493647		0.718145
0.291387	0.843462		0.849446
0.730304	0.807717		0.853516
0.69951	0.445017		0.77704
0.421756	0.568932		0.40656
0.380742	0.600197		0.52551
0.54678	0.530348		0.80698
0.609494	0.469289		0.403953
0.650273	0.36277		0.927797
0.405736	0.702532		0.766571
0.67752	0.751031		0.53319
0.789103	0.824317		0.515501
0.526955	0.569179		0.994777
0.615446	0.546114		0.720207
0.513191	0.342126		0.487858
0.383685	0.508327		0.603648
0.524738	0.356509		0.402504
0.535394	0.330615		0.557799
0.769529	0.440736		0.502785
0.924755	0.57266		0.877225
0.483926	0.653892		0.308267
0.215584	0.709379		0.337389
0.844522	0.48617		0.406775
0.701077	0.583429		0.776999
0.521335	0.43644		0.835569
0.198639	0.561893		0.352384
0.508591	0.406615		0.46999
0.640348	0.562875		0.284695
0.842192	0.565281		0.704259
0.613392	0.438611		0.630995
0.518284	0.380664		0.552319
0.993629	0.428997		0.19804
0.651122	0.82892		0.52171
0.464943	0.286144		0.963001
0.213413	0.668888		0.77417
0.329692	0.532088		0.788621
0.74788	0.539364		0.653171
0.700511	0.767034
0.54121	0.702395
0.776439	0.544638
0.386534	0.337379
0.77016	0.400938
0.407429	0.441193
0.737114	0.206153
0.796719	0.548811
0.662456	0.49929
0.925718	0.369898
0.55968	0.807145
0.353412	0.729036
0.449592	0.420036
	0.727571
	0.612748
	0.341313
	0.482412
	0.459661
	0.632282
	0.347517
	0.510791
	0.436254
	0.887864
	0.28364
	0.740056
	0.517554
	0.446831
	0.637046
	0.730739
	0.708967
	0.717779
	0.330653
	0.679081
	0.722479
	0.592985
	0.548629
	0.493733
	0.649338
	0.345
	0.579106
	0.658275
	0.728114
	0.661394
	0.455137
	0.219879
	0.587425
	0.341101
	0.411884
	0.437206
	0.285063
	0.601486
	0.564991
	0.328528
	0.719452
	0.372517
	0.769501
	0.343849
	0.747518
	0.388093
	0.429793
	0.363132
	0.255127
	0.484981
	0.519385
	0.999855
	0.657167
	0.794726
	0.34183
	0.711767
	0.859584
	0.613572
	0.579219
	0.403931
	0.357356
	0.594243
	0.617494
	0.391189
	0.430644
	0.59178
	0.361583
	0.353845
	0.702148
	0.897843
	0.586359
	0.763137
	0.45854
	0.552408
	0.674492
	0.596837
	0.638824
	0.705115
	0.803286
	0.35767
	0.620026
	0.580106
	0.412101
	0.537591
	0.518684
	0.30776
	0.237062
	0.608787
	0.556634
	0.610377
	0.45142
	0.700057
	0.320391
	0.546524
	0.925599
	0.990071
	0.503401
	0.9237
	0.638385
	0.434791
	0.482148
	0.560141
	0.612343
	0.802676
	0.902819
	0.870677
	0.652059
	0.52742
	0.732907
	0.363579
	0.794049
	0.457809
	0.472669
	0.433143
	0.605417
