# Supplementary material for: Multiplexed imaging of nucleome architectures in single cells of mammalian tissue
Source: Nat Commun. 2020 Jun 9;11:2907. doi: 10.1038/s41467-020-16732-5 (PMC7283333; doi:10.1038/s41467-020-16732-5)
Supplement: Supplementary file 11 — Source Data [file 41467_2020_16732_MOESM11_ESM.zip › Source Data/FigS7_Erythroblast.xlsx]

## Sheet: Sheet1
LA & NA	LA & no-NA	no-LA & NA	no-LA & no-NA
0.614664	0.614399	0.415543	0.637448
0.820945	0.428961	0.938419	0.348716
0.32408	0.447504	0.313608	0.342225
0.562884	0.697927	0.423731	0.379953
0.381195	0.408718	0.789957	0.474968
0.295302	0.273976	0.726364	0.466169
0.269865	0.801334	0.553148	0.405196
0.470776	0.799508	0.38447	0.670661
0.451492	0.398377	0.4737	0.383537
0.474685	0.305966	0.855521	0.848453
0.716148	0.505635	0.686368	0.505357
0.698523	0.469734	0.917122	0.937064
0.700371	0.590307	0.889262	0.737617
0.614404	0.415385	0.265763	0.420717
0.610542	0.747012	0.541103	0.321987
0.598573	0.620985	0.442401	0.827795
0.563991	0.651903	0.578723	0.593374
0.64689	0.584268	0.350879	0.624681
0.683781	0.596937	0.352019	0.227512
0.972217	0.0190855	0.460073	0.88496
0.356587	0.47828	0.751039	0.581716
0.258443	0.567465	0.404464	0.990237
0.520886	0.473461	0.311413	0.511503
0.844108	0.792392	0.820175	0.553667
0.749769	0.449622	0.768637	0.596713
0.64797	0.389476	0.570123	0.283814
0.313172	0.761991	0.632955	0.659123
0.377204	0.46304	0.651376	0.399893
0.518514	0.837755	0.753202	0.350051
0.536793	0.668238	0.573162	0.653883
0.729529	0.531888	0.691427	0.939988
0.584783	0.402946	0.76131	0.582564
0.265111	0.341499	0.757731	0.516726
0.861487	0.668308	0.743384	0.325004
0.718762	0.434097	0.703414	0.256425
0.448078	0.835603	0.991491	0.71013
0.831422	0.427321	0.713352	0.502365
0.304171	0.693332	0.395908	0.561021
0.803614	0.357652	0.746543	0.591567
0.685663	0.443313	0.990498	0.820872
0.577594	0.382438	0.312094	0.836946
0.575728	0.424137	0.256868	0.276084
0.42955	0.702502	0.510069	0.453254
0.761112	0.353036	0.633272	0.85153
0.640995	0.488853	0.940792	0.470325
0.999983	0.822377	0.313451	0.328271
0.493029	0.549223	0.530156	0.596101
0.619198	0.516908	0.334641	0.501537
0.694489	0.747856	0.442459	0.439299
0.877372	0.470198	0.417391	0.573188
0.608772	0.369268	0.56891	0.939344
0.40648	0.558331	0.821507	0.392354
0.716584	0.641054	0.500089	0.527607
0.417808	0.363077	0.518168	0.707284
0.811605	0.631842	0.665225	0.346488
0.540332	0.82691	0.730425	0.624677
0.659713	0.734197	0.678205	0.534194
0.573529	0.13284	0.876025	0.682297
0.529424	0.954745	0.625193	0.437101
0.361322	0.817115	0.295221	0.683745
0.484367	0.906851	0.67463	0.695894
0.281865	0.494318	0.675907	0.418318
0.396053	0.541604	0.654146	0.525571
0.645638	0.770242	0.373942	0.88445
0.704871	0.624753	0.644447	0.399019
0.856675	0.612631	0.591511	0.50007
0.662301	0.544852	0.395136	0.397075
0.548254	0.549285	0.491859	0.586411
0.512711	0.48192	0.665017	0.350523
0.980269	0.317406	0.345959	0.381261
0.591287	0.960904	0.456395	0.853218
0.960634	0.391621	0.633005	0.379292
0.822609	0.656942	0.649359	0.513126
0.735522	0.503637	0.32513	0.704916
0.490577	0.581348	0.579119	0.481685
0.566533	0.563827	0.570006	0.431883
0.601889	0.362614	0.43226	0.559841
0.649416	0.913873	0.541906	0.611565
0.696096	0.699441	0.482802	0.930883
0.44924	0.423585	0.466352	0.488291
0.796506	0.391504	0.51647	0.684158
0.37838	0.652573	0.587556	0.464768
0.565795	0.419953	0.697238	0.575855
0.569233	0.634154	0.687198	0.968594
0.35689	0.699107	0.465157	0.365011
0.724694	0.551213	0.550475	0.372154
0.343418	0.53422	0.5534	0.572793
0.653171	0.5364	0.56803	0.893044
0.305779	0.902202	0.544694	0.601019
0.615432	0.544233	0.617711	0.348343
0.451951	0.579476	0.562011	0.631955
0.401967	0.87712	0.86726	0.988506
0.512045	0.4978	0.568306	0.611275
0.134854	0.864525	0.626434	0.562555
0.539348	0.67082	0.978182	0.87024
0.394049	0.559492	0.423056	0.957842
0.672515	0.746917	0.638409	0.426047
0.870098	0.632764	0.486871	0.637705
0.424988	0.345688	0.939439	0.568441
0.69966	0.950506	0.950156	0.538921
0.672075	0.634636	1	0.363947
0.775718	0.50691	0.37289	0.458122
0.377959	0.699806	0.37146	0.67885
0.727349	0.67202	0.613029	0.803157
0.678878	0.635754	0.250695	0.654104
0.45987	0.752578	0.575588	0.516393
0.464146	0.965358	0.999999	0.640847
0.998793	0.669638	0.441783	0.722955
0.81271	0.625099	0.89838	0.278677
0.713451	0.696281	0.537293	0.501703
0.45617	0.375356	0.401597	0.470586
0.751746	0.603663	0.656807	0.282965
0.480251	0.893932	0.453699	0.511213
0.538205	0.567046	0.472384	0.200734
0.461031	0.680796	0.610681	0.518684
0.935465	0.21526	0.543788	0.605758
0.482852	0.644604	0.335137	0.379826
0.480346	0.85863	0.306646	0.50019
0.487675	0.945428	0.449938	0.478408
0.539764	0.626252	0.546011	0.535009
0.553481	0.609627	0.533747	0.416686
0.329095	0.321898	1	0.935474
0.510766	0.395741	0.354263	0.839821
0.883873	0.467838	0.540297	0.31558
0.43326	0.28391	0.715092	0.450361
0.623336	0.432983	0.972719	0.397166
0.642947	0.203373	0.62319	0.637911
0.891205	0.578962	0.330434	0.784532
0.485396	0.63244	0.612448	0.968699
0.561661	0.431212	0.920687	0.606809
0.504655	0.84055	0.677939	0.542255
0.416783	0.184828	0.604222	0.489688
0.715139	0.687389	0.663408	0.698745
0.325142	0.977293	0.471635	0.470723
0.57189	0.539508	0.665588	0.570723
0.638291	0.556132	0.433776	0.606518
0.616882	0.727372	0.369063	0.663495
0.754852	0.460654	0.639674	0.391626
0.451269	0.554538	0.726032	0.795005
0.58002	0.686577	0.648701	0.657065
0.540183	0.448704	0.752263	0.589202
0.361147	0.469599	0.575895	0.353956
0.74134	0.511767	1	0.504152
0.490637	0.647882	0.561103	0.70097
0.543969	0.324098	0.796714	0.389027
0.763395	0.353499	0.453443	0.574382
0.254766	0.340018	0.551003	0.526201
0.840264	0.451582	0.500691	0.561734
0.487642	0.823791	0.52162	0.815505
0.630203	0.684972	0.940193	0.572552
0.745581	0.662253	0.506416	0.651887
0.349078	0.687164	0.821876	0.454472
0.737035	0.495011	0.51821	0.768528
0.23751	0.944105	0.434826	0.467218
0.557887	0.752015	0.982114	0.588448
0.690875	0.684164	0.532281	0.464163
0.601128	0.397691	0.525754	0.612295
0.430511	0.205847	0.349926	0.387751
0.496335	0.547271	0.597581	0.597854
0.755412	0.42322	0.444294	0.483495
0.371441	0.684767	0.556722	0.334499
0.248994	0.600713	0.898437	0.540111
0.565327	0.375521	0.406873	0.648453
0.95636	0.49444	0.545241	0.569341
0.676905	0.673682	0.716705	0.855633
0.357659	0.369957	0.548133	0.612314
0.680367	0.508495	0.308666	0.480529
0.669913	0.566074	0.659328	0.69686
0.545804	0.452657	0.618025	0.898985
0.603063	0.259069	1	0.56488
0.517744	0.918434	0.835908	0.711794
0.787283	0.545269	0.303249	0.768412
0.281019	0.701141	0.505471	0.457774
0.592228	0.419679	0.583064	0.499329
0.869755	0.715642	0.494337	0.503098
0.763878	0.748121	0.933177	0.475136
0.604702	0.521112	0.435823	0.436121
0.687602	0.519827	1	0.872481
0.574121	0.368159	0.861907	0.629376
0.532348	0.406956	0.545783	0.889745
0.727233	0.333728	0.750915	0.62715
0.663111	0.715185	0.542771	0.390766
0.428838	0.733037	0.797442	0.481205
0.605609	0.342298	1	0.483843
0.255293	0.603052	0.844988	0.499214
0.397952	0.586276	0.679381	0.413785
0.667768	0.914151	0.580069	0.607495
0.506697	0.625913	0.695958	0.792768
0.379062	0.378952	0.962575	0.441433
0.601592	0.384248	0.422306	0.498119
0.492904	0.512146	0.895392	0.247158
0.194057	0.667795	1	0.455747
0.576695	0.334707	0.286272	0.511349
0.416925	0.662477	0.466872	0.879005
0.399005	0.712284	0.586085	0.565019
0.311803	0.453695	0.427846	0.482796
0.597862	0.659144	0.850521	0.401995
0.519739	0.593474	0.573366	0.709943
0.673772	0.350603	0.839164	0.347202
0.750045	0.386131	0.71231	0.370609
0.878825	0.626773	0.722814	0.372414
0.5986	0.621944	0.639481	0.596283
0.894183	0.329337	0.578755	0.428683
0.442893	0.441036	0.47229	0.624611
0.497298	0.31516	0.531864	0.754333
0.34645	0.67716	0.516258	0.616455
0.479143	0.475864	0.42205	0.527955
0.68752	0.291983	0.780796	0.634937
0.62046	0.437469	0.533986	0.498891
0.322243	0.332494	0.369726	0.9813
0.77826	0.497888	0.848902	0.696569
0.603199	0.7325	0.574209	0.400043
0.689134	0.482126	0.395525	0.425902
0.528187	0.141026	0.886722	0.55714
0.43905	0.607942	0.586797	0.559566
0.452075	0.571342	0.685437	0.755461
0.355448	0.587391	0.859947	0.550538
0.402705	0.539539	0.690579	0.882237
0.515567	0.845425	0.676286	0.500584
0.508904	0.848971	0.684662	0.816584
0.444539	0.758726	0.491301	0.820915
0.629711	0.689696	0.281218	0.582785
0.525077	0.761088	0.49009	0.675515
0.409461	0.722188	0.625009	0.583741
0.329244	0.59972	0.577142	0.574273
0.259564	0.586475	0.683729	0.574553
0.391264	0.412057	0.500168	0.377309
0.295709	0.506457	0.389881	0.581795
0.769168	0.972486	0.680141	0.707944
0.702127	0.348932	0.499358	0.385581
0.539633	0.705952	0.268787	0.578517
0.839846	0.507241	0.615119	0.714431
0.653042	0.578154	0.652734	0.534288
0.683999	0.743811	0.409439	0.666128
0.32313	0.738434	0.595247	0.213625
0.44162	0.592829	0.507964	0.511022
0.90404	0.633318	0.629372	0.945005
0.340687	0.558759	0.528757	0.401603
0.577986	0.501901	0.61322	0.815201
0.59945	0.759736	0.450148	0.694303
0.615444	0.475769	0.86147	0.816393
0.692372	0.828745	0.444588	0.468139
0.39368	0.339352	0.57046	0.832467
0.551049	0.462329	0.664796	0.550885
0.651461	0.475316	0.827414	0.433632
0.678713	0.85346	0.450308	0.542857
0.673454	0.752933	0.962482	0.815169
0.734006	0.468411	0.657517	0.820665
0.438117	0.535454	0.149908	0.531598
0.609547	0.631908	0.538377	0.51344
0.308308	0.199782	0.655242	0.6951
0.559589	0.589418	0.562259	0.71514
0.513636	0.340175	0.380756	0.531651
0.264868	0.792718	0.17578	0.588077
1	0.321581	0.755809	0.819741
0.561116	0.441896	0.698795	0.293391
0.318742	0.381097	0.762951	0.47143
0.811927	0.36483	0.849706	0.724464
0.784831	0.626058	0.878778	0.775648
0.746775	0.907302	0.418554	0.601323
0.304706	0.985913	0.555864	0.466759
0.682965	0.54489	0.760597	0.334084
0.702103	0.435288	0.683787	0.799512
0.67433	0.404607	0.597656	0.461378
0.413625	0.299392	0.475949	0.37739
0.428013	0.383365	0.369008	0.736783
0.624443	0.665466	0.624846	0.482002
0.643355	0.503259	0.838832	0.694277
0.683702	0.45551	0.512181	0.639142
0.816546	0.653788	0.866963	0.605145
0.636565	0.44171	0.837534	0.871114
0.994192	0.490874	0.960052	0.831776
0.649621	0.415433	0.890591	0.488027
0.531564	0.5196	0.603886	0.561438
0.292927	0.437021	0.59202	0.392323
0.488524	0.818247	0.443431	0.471753
0.208097	0.468865	0.50107	0.672823
0.617295	0.817851	0.612862	0.96002
0.509014	0.90817	0.331511	0.301887
0.458395	0.850327	0.462421	0.376644
0.693575	0.414913	0.683329	0.406078
0.665545	0.965078	0.888998	0.624998
0.412403	0.611715	0.347881	0.700175
0.60974	0.660359	0.561031	0.695789
0.617555	0.934652	0.323298	0.414635
0.879946	0.764704	0.702804	0.380316
0.230555	0.927848	0.704027	0.617197
0.506343	0.508326	0.401988	0.412371
0.541827	0.605172	0.430935	0.595614
0.421902	0.383351	0.693523	0.573302
0.305522	0.816563	0.453492	0.597201
0.841877	0.386092	0.994497	0.458119
0.433438	0.312354	0.620175	0.334763
0.739716	0.357707	0.785792	0.650968
0.809065	0.897332	0.719321	0.903022
0.317607	0.907123	0.746139	0.609296
0.588179	0.337982	0.377754	0.560417
0.585068	0.614619	0.793266	0.921656
0.600145	0.366341	0.36152	0.429449
0.557087	0.322858	0.551701	0.421991
0.421512	0.693232	0.439155	0.193254
0.789614	0.461934	0.769636	0.678848
0.746701	0.513842	0.399519	0.405661
0.463995	0.549357	0.409866	0.657682
0.703148	0.735445	0.446501	0.929441
0.889811	0.572611	0.388572	0.397173
0.706404	0.575551	0.695525	0.536531
0.656111	0.612879	0.637697	0.343251
0.898072	0.692049	0.358674	0.705519
0.443366	0.444266	0.645972	0.550739
0.765824	0.99984	0.52241	0.962331
0.671493	0.52503	0.342808	0.45815
0.818934	0.515276	0.518647	0.800526
0.576554	0.819269	0.815341	0.55625
0.599895	0.588991	0.763979	0.501559
0.477169	0.458286	0.746923	0.577781
0.521627	0.541386	0.945487	0.576771
0.476614	0.203499	0.589675	0.448611
0.466557	0.548342	0.845753	0.509558
0.629007	0.72878	0.755659	0.934435
0.603968	0.878119	0.582868	0.730923
0.663672	0.625338	0.446102	0.643987
0.713357	0.576172	0.791925	0.62951
0.447536	0.628113	0.643381	0.714343
0.61175	0.942458	0.926522	0.480514
0.864357	0.658533	0.771762	0.793275
0.581703	0.752512	0.815413	0.892863
0.556623	0.875159	0.791316	0.338343
0.773976	0.542159	0.476575	0.352445
0.405185	0.472841	0.733451	0.859262
0.726025	0.590853	0.523548	0.300734
0.720514	0.84668	0.382764	0.787521
0.737801	0.458161	0.964855	0.726529
0.96878	0.452705	0.366395	1
0.757581	0.292732	0.709317	0.54359
0.606811	0.742596	0.604213	0.543195
0.720276	0.768121	0.795673	0.556194
0.715089	0.624511	0.540084	0.281661
0.464379	0.630582	0.931431	0.65172
0.653604	0.46912	0.622363	0.330636
0.800997	0.401201	0.486706	0.511544
0.886572	0.956661	0.480599	0.584609
0.61596	0.593105	0.438906	0.394312
0.408061	0.547155	0.88386	0.806925
0.453762	0.560193	0.784597	0.817
0.590991	0.757734	0.745455	0.460316
0.563582	0.348138	0.88506	0.456573
0.406765	0.598971	0.758098	0.429948
0.843097	0.36459	0.606408	0.366615
0.281564	0.809208	0.764427	0.244286
0.585185	0.780014	0.48587	0.411251
0.544005	0.440053	0.370795	0.524086
0.272155	0.306932	0.390526	0.756851
0.565068	0.358997	0.464858	0.510303
0.988447	0.36398	0.569104	0.373203
0.765402	0.265913	0.455272	0.350468
0.855636	0.53178	0.87857	0.343557
0.631619	0.414957	0.88669	0.709823
0.579664	0.5566	0.544577	0.540283
0.325453	0.292665	0.969577	0.290213
0.632909	0.950105	0.563258	0.433737
0.583985	0.651423	0.729846	0.469251
0.357616	0.635931	0.575495	0.317324
0.370901	0.472937	0.327482	0.769058
0.401849	0.454706	0.525999	0.510323
0.401206	0.518694	0.439957	0.38954
0.388093	0.493156	0.260955	0.502195
0.837195	0.350189	0.408193	0.169526
0.412892	0.439041	0.422213	0.741474
0.548753	0.554349	0.478801	0.507504
0.311805	0.458778	0.381827	0.338968
0.695276	0.516662	0.390832	0.345766
0.777083	0.725137	0.67048	0.47759
0.73465	0.560608	0.646465	0.352495
0.541547	0.706561	0.684267	0.66762
0.415706	0.936449	0.213207	0.348833
0.618601	0.373516	0.386203	0.417491
0.351445	0.431401	0.413496	0.411712
0.47528	0.559434	0.533248	0.47007
0.686809	0.842885	0.398836	0.411182
0.263097	0.391706	0.904356	0.631002
0.541545	0.530322	0.566022	0.625575
0.478842	0.419915	0.704929	0.870705
0.995229	0.555429	0.320196	0.796621
0.944055	0.442036	0.505892	0.408734
0.805695	0.920872	0.339717	0.438675
0.463494	0.617086	0.829885	0.394047
0.693153	0.666219	0.559204	0.237508
0.43232	0.889382	0.327093	0.435011
0.575594	0.707941	0.66651	0.501424
0.68602	0.686973	0.425254	0.723804
0.442286	0.374438	0.499165	0.294516
0.0721253	0.628567	0.738293	0.601175
0.721335	0.403662	0.738968	0.519986
0.367599	0.466101	0.402378	0.582747
0.699873	0.795661	0.635615	0.535491
0.534207	0.679719	0.516128	0.488913
0.596856	0.762721	0.619871	0.331268
0.354787	0.520545	0.78484	0.370841
0.472635	0.87065	0.492185	0.341846
0.406128	0.457715	0.745241	0.57239
0.686958	0.503671	0.346734	0.513862
0.788683	0.330596	0.52685	0.59789
0.568476	0.800485	0.369915	0.331973
0.301448	0.640411	0.86501	0.344978
0.486041	0.60459	0.904826	0.391055
0.717336	0.583656	0.602221	0.356464
0.528893	0.734956	0.709738	0.440531
0.666037	0.553984	0.430376	0.606995
0.757937	0.509501	0.547566	0.356149
0.481838	0.829294	1	0.921806
0.724302	0.644366	0.498208	0.987032
0.400024	0.370272	0.76101	0.443406
0.585363	0.446765	0.358044	0.384893
0.604554	0.516257	0.608732	0.478833
0.414661	0.99996	0.288229	0.554181
0.343263	0.505619	0.54346	0.603228
0.342184	0.719932	0.524389	0.585685
0.400525	0.0988816	0.522132	0.359757
0.448348	0.573719	0.777257	0.822037
0.463626	0.642949	0.77445	0.382371
0.781386	0.582715	0.838841	0.0973394
0.807587	0.318265	0.396653	0.502365
0.497543	0.180759	0.895945	0.565984
0.522434	0.360083	1	0.724413
0.474813	0.23679	0.755272	0.480322
0.790932	0.854888	0.635157	0.460485
0.714595	0.356301	0.545835	0.881853
0.721358	0.348595	0.627536	0.540021
0.416597	0.75825	0.518008	0.481808
0.952617	0.789595	0.648332	0.549474
0.627175	0.999994	0.518875	0.692496
0.526344	0.487238		0.487559
0.779041	0.885937		0.497673
0.89168	0.554593		0.478693
0.793104	0.219821		0.350138
0.41796	0.39355		0.524662
0.386342	0.487732		0.357457
0.0437026	0.693026		0.618701
0.374924	0.313847		0.411105
0.42257	0.294106		0.615292
0.797868	0.396018		0.928115
0.362702	0.525529		0.668247
0.47569	0.374422		0.54704
0.515371	0.554258		0.371367
0.682623	0.651051		0.463102
0.477983	0.453328		0.246232
0.692062	0.508201		0.503116
0.652412	0.321165		0.52398
0.73843	0.799755		0.519847
0.80089	0.584064		0.313699
0.31275	0.473817		0.624309
0.746774	0.46889		0.61153
0.526522	0.672475		0.517113
0.614268	0.892795		0.802981
0.654259	0.303326		0.662261
0.722351	0.450824		0.601671
0.497435	0.578287		0.532953
0.575278	0.338982		0.607894
0.727347	0.736702		0.652327
0.39959	0.21181		0.621501
0.544678	0.773273		0.53189
0.534031	0.273699		0.432826
0.769254	0.458547		0.201372
0.600836	0.789807		0.590049
0.467711	0.641611		0.555043
0.555965	0.579932		0.319502
0.854989	0.581035		0.51194
0.534558	0.830733		0.626174
0.527818	0.650894		0.656587
0.683043	0.914788		0.296801
0.166802	0.674923		0.694537
0.671012	0.44066		0.384689
0.411735	0.353652		0.379964
0.504285	1		0.560359
0.711449	0.438653		0.567387
0.74945	0.467494		0.467389
0.956261	0.424859		0.795646
0.613438	0.762806		0.57143
0.970519	0.712853		0.35831
0.550225	0.602176		0.335003
0.406061	0.613097		0.299212
0.995789	0.435749		0.598548
0.692344	0.475793		0.440809
0.55605	0.389851		0.472292
0.393542	0.592117		0.560905
0.444984	0.69237		0.37889
0.384555	0.786351		0.59383
0.612703	0.657422		0.817076
0.507822	0.452185		0.318092
0.509322	0.711092		0.239875
0.541909	0.554046		0.291361
0.567512	0.73448		0.321767
0.625554	0.52959		0.714616
0.551973	0.886871		0.565483
0.865137	0.785349		0.438178
0.908844	0.3279		0.264215
0.579531	0.821333		0.345644
0.68983	0.548591		0.627977
0.566677	0.887095		0.67342
0.79569	0.939095		0.525967
0.428239	0.387856		0.630994
0.607973	0.0730341		0.692363
0.547579	0.41641		0.830472
0.66047	0.304736		0.33312
0.612062	0.666198		0.488171
0.550538	0.67083		0.550501
1	0.615292		0.275923
0.638805	0.744494		0.99404
0.552253	0.768214		0.678848
0.637143	0.586923		0.410638
1	0.595218		0.889523
0.436148	0.629753		0.600859
0.58515	0.487676		0.312994
0.551746	0.145456		0.717583
0.561728	0.533919		0.413993
0.790167	0.465238		0.365417
0.739709	0.696456		1
0.383646	0.596579		0.414861
0.657641	0.921063		0.524835
0.463571	0.841164		0.606156
0.799283	0.545948		0.415056
0.645103	0.0726813		0.593968
0.219157	0.883942		0.565502
0.669031	0.550956		0.505386
0.69368	0.558171		0.560221
0.575351	0.542867		0.821245
0.481867	0.351312		0.33173
0.454513	0.322785		0.606868
0.74454	0.989255		0.434413
0.291778	0.363925		0.921071
0.558711	0.916099		0.251366
0.454403	0.756426		0.557813
0.628292	0.893042		0.770484
0.606972	0.282785		0.480447
0.785807	0.500918		0.760009
0.566978	0.611765		0.384443
0.345336	0.14962		0.681961
0.57015	0.371822		0.413927
0.329403	0.893011		0.578185
0.614292	0.334813		1
0.632946	0.697937		0.537577
0.969044	0.581345		0.548662
0.534105	0.944926		0.58075
0.387552	0.782094		0.685093
0.848634	0.476362		0.776012
0.589068	0.932332		0.758747
0.490431	0.939371		0.811823
0.431946	0.33269		0.373024
0.616308	0.335053		0.493595
0.615581	0.553834		0.356934
0.469042	0.440257		0.431369
0.472355	0.337595		0.799157
0.370722	0.320173		0.571384
0.912251	0.595681		0.809278
0.383857	0.890676		0.315904
0.788709	0.44959		0.525826
0.554136	0.693842		0.397436
0.651497	0.313796		0.889235
0.669781	0.775164		0.580453
0.550602	0.415956		0.437453
0.697574	0.442251		0.846916
0.462865	0.819663		0.414071
0.725937	0.768046		0.618083
0.580377	0.747582		0.64385
0.775234	0.435337		0.48001
0.467867	0.592054		0.388241
0.472008	0.475088		0.461798
0.317666	0.372302		0.548794
0.856407	0.760416		0.719519
0.500779	0.519217		0.585529
0.376212	0.659087		0.522071
0.337625	0.444473		0.519809
0.828417	0.561489		0.754509
0.626332	0.649143		0.609067
0.282941	0.738797		0.924775
0.504142	0.696331		0.465735
0.683515	0.315444		0.510777
0.483258	0.844446		0.634793
0.633541	0.638057		0.775216
0.533292	0.443394		0.364587
0.46282	0.5429		0.721581
0.31074	0.991157		0.519234
0.44341	0.766419		0.714085
0.571581	0.87009		0.320349
0.713898	0.351819		0.573467
0.942888	0.508268		0.801068
0.716443	0.625663		0.472247
0.539482	0.476857		1
0.436834	0.739317		0.150298
0.281929	0.423491		0.602727
0.575122	0.325297		0.273122
0.610999	0.508046		0.435839
0.531452	0.527614		0.994518
0.34959	0.674465		0.267523
0.909089	0.519588		0.565764
0.680757	0.312376		0.382602
0.674717	0.236898		0.857638
0.30256	0.523207		0.910604
0.173981	0.875141		1
0.438577	0.868356		0.432323
0.719094	0.388767		0.669247
0.877841	0.717766		0.664757
0.531777	0.648578		0.560085
0.626757	0.886614		0.714936
0.94387	0.730114		0.594163
0.648584	0.694693		0.30322
0.246988	0.676954		0.50653
0.848059	0.809298		0.34032
0.519527	0.803178		0.775453
0.302416	0.754671		0.823315
0.478303	0.281548		0.808678
0.646648	0.559669		0.220918
0.66107	0.823437		0.857616
0.629242	0.977951		0.559907
0.577597	0.693156		0.387228
0.257086	0.407906		0.868714
0.608924	0.531944		0.400714
0.510822	0.705859		0.375991
0.684175	0.884825		0.530883
0.437516	0.57756		0.48031
0.608242	0.446663		0.563094
0.356683	0.802386		0.809829
0.406882	0.459444		0.504161
0.253066	0.393416		0.635486
0.486025	0.730771		0.718062
0.44276	0.181417		0.779126
	0.639681		0.638088
	0.365873		0.616003
	0.605342		0.409439
	0.935472		0.448882
	0.369361		0.512205
	0.560128		0.412735
	0.972498		0.531101
	0.371661		0.376321
	0.369525		0.63079
	0.579116		0.455896
	0.442027		0.358778
	0.3639		0.76776
	0.504031		0.662236
	0.47878		0.618111
	0.414962		0.684818
	0.395692		0.660816
	0.579803		0.530256
	0.455998		0.736223
	0.466129		0.597219
	0.702027		0.748423
	0.691914		0.467699
	0.495133		0.570629
	0.576147		0.624577
	0.445331		0.543045
	0.438222		0.482019
	0.297612		0.607478
	0.541887		0.879686
	0.389246		0.674123
	0.694853		0.750602
	0.522755		0.842458
	0.210246		0.527131
	0.511894		0.330661
	0.794867		0.420618
	0.734059		0.344878
	0.331277		0.432417
	0.824105		0.735832
	0.354773		0.558933
	0.413056		0.412041
	0.973795		0.878451
	0.8198		0.480063
	0.37421		0.390719
	0.606817		0.531262
	0.508684		0.471525
	0.69371		0.450736
	0.837135		0.559912
	0.322317		0.468461
	0.532303		0.575556
	0.556809		0.383047
	0.384551		0.476724
	0.340921		0.37079
	0.897104		0.290773
	0.360461		0.686035
	0.459198		0.529551
	0.464868		0.643582
	0.704559		0.357725
	0.269198		0.428251
	0.46451		0.633592
	0.227206		0.6403
	0.788384		0.44979
	0.452874		0.415919
	0.910228		0.735291
	0.502959		0.435215
	0.380662		0.669764
	0.728426		0.475722
	0.716361		0.420191
	0.488204		0.509824
	0.608878		0.359519
	0.502003		0.486136
	0.397165		0.688344
	0.727405		0.391355
	0.591088		0.490929
	0.848619		0.449298
	0.59521		0.391887
	0.764515		0.513186
	0.633792		0.269685
	0.385394		0.522537
	0.612768		0.415189
	0.736962		0.513269
	0.749984		0.672382
	0.516752		0.66633
	0.570648		0.807957
	0.836642		0.716422
	0.573938		0.331813
	0.78331		0.82269
	0.606642		0.325928
	0.488099		0.298478
	0.187304		0.406493
	0.709702		0.621856
	0.531925		0.478223
	0.663725		0.722911
	0.655379		0.634096
	0.619709		1
	0.323966		0.874238
	0.553097		0.608276
	0.526981		0.385455
	0.877716		0.374971
	0.476705		0.384712
	0.511356		0.613489
	0.761782		0.722815
	0.568284		0.672442
	0.819968		0.79248
	0.391938		0.781658
	0.455833		0.437926
	0.506164		0.581368
	0.900264		0.59934
	0.562548		0.746663
	0.382697		0.420963
	0.698155		1
	0.444356		0.555429
	0.575842		0.846491
	0.397225		0.630902
	0.394705		0.645034
	0.697601		0.803414
	0.407086		0.654571
	0.646907		0.499003
	0.907601		0.761424
	0.41257		0.488483
	0.574016		0.475016
	0.339794		0.867528
	0.395034		0.893062
	0.145474		0.509716
	0.706303		0.540862
	0.327507		0.703866
	0.354095		1
	0.487143		0.874473
	0.606523		0.261752
	0.436491		0.546073
	0.561772		0.52464
	0.695822		0.45929
	0.696779		0.987939
	0.290878		0.398952
	0.600605		0.389099
	0.271292		0.470557
	0.588891		0.50858
	0.383924		0.347125
	0.47499		0.848159
	0.500212		0.351259
	0.753046		0.495261
	0.490515		0.582124
	0.481687		0.617424
	0.600722		0.532656
	0.859687		0.407418
	0.686232		0.61147
	0.594995		0.948602
	0.341033		0.880214
	0.901326		0.413425
	0.999637		0.715705
	0.518586		0.245785
	0.533541		0.636548
	0.764287		0.800453
	0.617399		0.513579
	0.909318		0.64592
	0.439432		0.579379
	0.614068		0.681385
	0.61807		0.502645
	0.987373		0.440855
	0.727752		0.560527
	0.507531		0.360879
	0.560402		0.497029
	0.523538		0.433253
	0.668113		0.515942
	0.48406		0.729995
	0.312981		0.499368
	0.431056		0.744368
	0.449359		0.896045
	0.560289		0.997589
	0.664661		0.800226
	0.488277		0.554061
	0.465922		0.508241
	0.360844		0.694531
	0.760173		0.895911
	0.517168		0.485464
	0.631142		0.65441
	0.38706		0.512664
	0.3691		0.444095
	0.597885		0.631408
	0.450233		0.234219
	0.406282		0.648228
	0.65539		0.512835
	0.603383		0.405407
	0.440024		0.543899
	0.446549		0.73192
	0.479938		0.627851
	0.480515		0.507132
	0.494623		0.826691
	0.462429		0.499947
	0.779308		0.663849
	0.44725		0.453271
	0.663975		0.537971
	0.670079		0.806249
	0.99868		0.826683
	0.718735		0.658656
	0.597085		0.572556
	0.71251		0.520446
	0.555962		0.561821
	0.662328		0.522689
	0.390556		0.53625
	0.416286		0.86719
	0.640213		0.448183
	0.577046		0.476879
	0.573052		0.383884
	0.359947		0.721368
	0.4509		0.607227
	0.461401		0.48741
	0.814487		0.78997
	0.392553		0.479313
	0.559126		0.480148
	0.4702		0.761799
	0.614718		0.456302
	0.770243		0.4436
	0.650091		0.815742
	0.869256		0.52646
	0.638404		0.754903
	0.3873		0.564406
	0.383106		0.539337
	0.5905		0.651647
	0.639727		0.429609
	0.983313		0.450224
	0.507916		0.77546
	0.58521		0.947691
	0.697096		0.235704
	0.57326		0.312677
	0.502978		0.461772
	0.358783		0.392389
	0.499084		0.370647
	0.12342		0.313281
	0.610994		0.845392
	0.657704		0.310721
	0.709401		0.397996
	0.571406		0.872592
	0.511583		0.393898
	0.274482		0.66485
	0.307761		0.473312
	0.916653		0.567083
	0.341058		0.624765
	0.465456		0.251105
	0.154481		0.615069
	0.891057		0.884698
	0.739409		0.639589
	0.545833		0.513326
	0.324965		0.384323
	0.23871		0.752037
	0.443073		0.411906
	0.680557		0.871217
	0.540366		0.549118
	0.701647		0.437471
	0.589463		0.702263
	0.588052		0.453298
	0.839591		0.708619
	0.393162		0.498993
	0.83211		0.49155
	0.493333		0.35569
	0.444358		0.498953
	0.445194		0.552136
	0.537413		0.416814
	0.575568		0.592225
	0.326684		0.580405
	0.289318		0.732433
	0.991819		0.489056
	0.852892		0.467432
	0.703849		0.679011
	0.780322		0.670349
	0.636658		0.642044
	0.512106		0.585371
	0.555663		0.504601
	0.535345		0.641919
	0.617452		0.725908
	0.117656		0.427406
	0.512584		0.665115
	0.551262		0.585292
	0.559796		0.338129
	0.428722		0.617213
	0.512944		0.430075
	0.669476		0.554114
	0.431498		0.1643
	0.3444		0.456674
	0.577382		0.663989
	0.30762		0.346857
	0.471122		0.773646
	0.614603		0.686759
	0.311038		0.382421
	0.515242		0.53641
	0.988046		0.576077
	0.372404		0.730036
	0.809708		0.82257
	0.511364		0.413266
	0.661481		0.302105
	0.533814		0.443295
	0.626964		0.61314
	0.835762		0.604776
	0.689429		0.769655
	0.427634		0.530027
	0.562612		0.865609
	0.716358		0.558989
	0.548681		0.35286
	0.409736		0.616464
	0.402798		0.549175
	0.42537		0.617212
	0.730765		0.300779
	0.605629		0.550662
	0.573872		0.655701
	0.353866		0.705349
	0.662018		0.464301
	0.395337		0.517797
	0.600053		0.685745
	0.354341		0.409463
	0.603906		0.966955
	0.73003		0.575067
	0.547944		0.497884
	0.464428		0.797808
	0.545439		0.592845
	0.566593		0.716545
	0.530188		0.769728
	0.414484		0.357303
	0.366087		0.965725
	0.524731		0.439481
	0.916286		0.516348
	0.36977		0.668557
	0.466032		0.721732
	0.694927		0.432421
	0.62588		0.518186
	0.211517		0.533628
	0.427455		0.48321
	0.673609		0.622887
	0.425311		0.462719
	0.324965		0.560783
	0.720204		0.413539
	0.916863		0.556446
	0.688153		0.547333
	0.187447		0.424976
	0.630101		0.291516
	0.353317		0.617354
	0.837316		0.802079
	0.447584		0.453737
	0.348277		0.927238
	0.813252		0.500077
	0.306723		0.287074
	0.404808		0.775607
	0.590247		0.324584
	0.250062		0.651961
	0.961176		0.537401
	0.551595		0.617106
	0.564605		0.59846
	0.510544		0.843116
	0.400509		0.198444
	0.455516		0.448889
	0.906982		0.841344
	0.694579		0.638888
	0.467756		0.625387
	0.33626		0.297933
	0.450993		0.580462
	0.741808		0.301667
	0.466682		0.340546
	0.583095		0.634223
	0.496836		0.285296
	0.616373		0.550582
	0.664109		0.396641
	0.6095		0.52411
	0.530507		0.497826
	0.521866		0.306233
	0.558008		0.201388
	0.464757		0.364077
	0.7048		0.523656
	0.325068		0.563927
	0.593255		0.796661
	0.498417		0.537988
	0.780389		0.999743
	0.447351		0.526969
	0.456074		0.635573
	0.45287		0.464785
	0.356301		0.498746
	0.435856		0.652646
	0.597221		0.649962
	0.5106		0.772525
	0.580967		0.299293
	0.434447		0.708323
	0.375539		0.185387
	0.826419		0.5849
	0.439		0.49573
	0.401709		0.651579
	0.179108		0.503556
	0.452043		0.569772
	0.363744		0.443772
	0.465624		0.539474
	0.5034		0.619769
	0.674116		0.521513
	0.307909		0.683529
	0.530415		0.395998
	0.642979		0.304292
	0.466456		0.480771
	0.854499		0.556598
	0.525902		0.824299
	0.272676		0.624933
	0.356753		0.817928
	0.535329		0.712753
	0.546212		0.614753
	0.724885		0.436373
	1		0.216782
	0.602502		0.745247
	0.420234		0.779126
	0.480326		0.49645
	0.799058		0.496159
	0.55318		0.829491
	0.54428		0.617623
	0.374557		0.439565
	0.485602		0.258639
	0.525345		0.662105
	0.633241		0.486638
	0.27793		0.466448
	0.776973		0.701922
	0.3544		0.532663
	0.554145		0.601777
	0.707849		0.597875
	0.640394		0.34119
	0.457148		0.805864
	0.818937		0.568155
	0.730072		0.208969
	0.69156		0.735773
	0.758268		0.550902
	0.426715		0.666217
	0.377133		0.597201
	0.332822		0.63135
	0.456164		0.999952
	0.543108		0.649262
	0.701123		0.753297
	0.796921		0.98104
	0.396828		0.697702
	0.650782		0.605649
	0.75542		0.502857
	0.835509		0.639695
	0.361765		0.392477
	0.911283		0.854031
	0.376906		0.587262
	0.814398		0.313443
	0.900828		0.443969
	0.399401		0.779643
	0.394306		0.290677
	0.674638		0.415066
	0.348866		0.705406
	0.405235		0.897028
	0.411631		0.721684
	0.303886		0.517478
	0.341007		0.519115
	0.559861		0.819251
	0.321754		0.342239
	0.476329		0.608945
	0.542318		0.442813
	0.420474		0.501408
	0.755774		0.793787
	0.487354		0.94689
	0.726558		0.617487
	0.545125		0.681557
	0.882225		0.608768
	0.391745		0.61094
	0.346693		0.539937
	0.510545		0.525728
	0.656503		0.433133
	0.611653		0.432371
	0.329632		0.973517
	0.409783		0.218615
	0.901602		0.594688
	0.673418		0.543867
	0.937727		0.501645
	0.742259		0.349994
	0.861419		0.336879
	0.454209		0.439027
	0.513934		0.575717
	0.26902		0.888636
	0.546113		0.716534
	0.67041		0.593956
	0.664826		0.68415
	0.66161		0.58951
	0.411466		0.386961
	0.679275		0.529135
	0.59923		0.697007
	0.347113		0.844699
	0.582068		0.534107
	0.743716		0.747634
	0.497627		0.517613
	0.973217		0.39382
	0.874941		0.472471
	0.813498		0.441602
	0.782829		0.703825
	0.499635		0.444173
	0.406343		0.39777
	0.538711		0.512062
	0.692191		0.395068
	0.387294		0.239771
	0.775288		0.748926
	0.348385		0.409256
	1		0.634233
	0.697502		0.318666
	0.716345		0.681405
	0.278469		0.644459
	0.624488		0.626326
	0.490803		0.791759
	0.868477		0.394163
	0.367646		0.598712
	0.283532		0.559092
	0.526954		0.657345
	0.934585		0.453057
	0.825762		0.558855
	0.927618		0.597583
	0.861105		0.492566
	0.803997		0.492857
	0.471446		0.837649
	0.543978		0.584884
	0.319121		0.737343
	0.481914		0.318047
	0.630345		0.460572
	0.65463		0.223859
	0.823151		0.97681
	0.493884		0.377903
	0.403079		0.407704
	0.788779		0.49862
	0.722856		0.930294
	0.838507		0.561841
	0.542106		0.742578
	0.724111		0.438353
	0.895065		0.495938
	0.647264		0.409057
	0.938937		0.369762
	0.428665		0.471221
	0.44323		0.845249
	0.761415		0.38536
	0.566195		0.843324
	0.670434		0.484648
	0.542531		0.389772
	0.924927		0.680334
	0.751882		0.671305
	0.947949		0.560213
	0.915983		0.364337
	0.524494		0.323321
	0.887471		0.693575
	0.80153		0.696675
	0.841931		0.412923
	0.419237		0.608465
	0.485162		0.612811
	0.696346		0.936036
	0.338909		0.691378
	0.368532		0.339436
	0.485232		0.639795
	0.467662		0.487895
	0.573487		0.595083
	0.324715		0.477419
	0.423176		0.710119
	0.439148		0.270626
	0.355185		0.465279
	0.897663		0.4519
	0.496473		0.46219
	0.388036		0.247175
	0.738612		0.701433
	0.384352		0.28934
	0.489579		0.583645
	0.339617		0.794231
	0.671249		0.831545
	0.646919		0.902902
	0.405929		0.876237
	0.569018		0.741077
	0.28817		0.437157
	0.996456		0.952158
	0.616243		0.493532
	0.469479		0.672449
	0.611374		0.65762
	0.487469		0.592442
	0.520582		0.502365
	0.452034		0.712018
	0.578884		0.572825
	0.73744		0.341316
	0.627361		0.395391
	0.355514		0.768432
	0.547825		0.771775
	0.832053		0.558388
	0.243086		0.53202
	0.383182		0.536383
	0.692497		0.296815
	0.543384		0.826689
	0.568407		0.690111
	0.693033		0.660209
	0.398321		0.430331
	0.403706		0.265357
	0.385334		0.824086
	0.408137		0.498953
	0.680768		0.686577
	0.434986		1
	0.636914		0.475008
	0.662532		0.536699
	0.472697		0.601535
	0.702872		0.344113
	0.632911		0.682697
	0.492195		0.915046
	0.561775		0.51938
	0.39049		0.725467
	0.807993		0.954361
	0.540318		0.724513
	0.731544		0.451506
	0.320227		0.906207
	0.491223		0.589247
	0.76961		0.373866
	0.724882		0.623769
	0.97522		0.374335
	0.697503		0.644327
	0.401338		0.610971
	0.453874		0.395169
	0.542714		0.278615
	0.550246		0.539811
	0.800467		0.440623
	0.141896		0.707168
	0.58557		0.91985
	0.466819		0.376765
	0.468494		0.658704
	0.841433		0.810142
	0.312438		0.397158
	0.325346		0.728548
	0.553014		0.629209
	0.414372		0.418575
	0.043186		0.260367
	0.688025		0.663464
	0.679646		0.474639
	0.863984		0.331039
	0.400607		0.455549
	0.445853		0.38792
	0.690775		0.482487
	0.615044		0.813583
	0.641472		0.873042
	0.0855553		0.814781
	0.438699		0.712909
	0.431272		0.737872
	0.654738		0.607902
	0.752609		0.400594
	0.546446		0.930581
	0.335638		0.743108
	0.891677		0.827619
	0.739129		0.897257
	0.402202		0.581046
	0.685129		0.746139
	0.324992		0.635219
	0.476109		0.418084
	0.839372		0.524413
	0.440962		0.523474
	0.517889		0.50398
	0.531706		0.641868
	0.627827		0.607539
	0.538042		0.661884
	0.375979		0.433795
	0.542642		0.691965
	0.356494		0.478271
	0.797839		0.637661
	0.511903		0.420256
	0.51314		0.649335
	0.812126		0.685103
	0.505827		0.667948
	0.413111		0.295794
	0.360529		0.861681
	0.405093		0.580516
	0.332696		0.773726
	0.647101		0.652294
	0.616242		0.52309
	0.271612		0.56009
	0.373923		0.675824
	0.649243		0.632464
	0.477714		0.44398
	0.758703		0.322311
	0.858707		0.54269
	0.847274		0.473194
	0.408696		0.464189
	0.727945		0.521807
	0.490863		0.899111
	0.737806		0.958709
	0.580143		0.750023
	0.495436		0.442451
	0.517356		0.598286
	0.410795		0.642129
	0.360708		0.658271
	0.208066		0.604948
	0.599911		0.337121
	0.427658		0.412027
	0.633808		0.379515
	0.594238		0.837993
	0.53844		0.32754
	0.302376		0.569705
	0.689332		0.80772
	0.561423		0.428472
	0.307915		0.658298
	0.723859		0.503129
	0.588872		0.884238
	0.541846		0.307715
	0.638697		0.583325
	0.732009		0.803426
	0.401797		0.541033
	0.457296		0.619528
	0.459903		0.664828
	0.363049		0.661517
	0.795376		0.381103
	0.574083		0.323487
	0.436516		0.499808
	0.444698		0.467374
	0.60643		0.11131
	0.386603		0.526732
	0.35082		0.696509
	0.513989		0.476754
	0.539736		0.935075
	0.477643		0.450079
	0.495266		0.43259
	0.584284		0.631456
	0.48409		0.252764
	0.95091		0.479642
	0.74622		0.66424
	0.643381		0.564262
	0.515448		0.579131
	0.644815		0.79263
	0.508264		0.403335
	0.652087		0.913672
	0.627803		0.491533
	0.565026		0.819452
	0.535997		0.364363
	0.560049		0.487162
	0.385517		0.383658
	0.623483		0.608903
	0.683844		0.241083
	0.35511		0.393538
	0.642024		0.711682
	0.441231		0.350907
	0.452757		0.576046
	0.457697		0.413746
	0.479987		0.545939
	0.549468		0.773119
	0.662483		0.471552
	0.911084		0.671789
	0.672932		0.972529
	0.647047		0.482299
	0.322364		0.619412
	0.383533		0.575486
	0.592759		0.436819
	0.555153		0.595939
	0.490169		0.511665
	0.628752		0.692147
	0.384509		0.517204
	0.47449		0.611081
	0.666055		0.57791
	0.402291		0.671378
	0.485739		0.405674
	0.470545		0.459317
	0.550993		0.706991
	0.851576		0.42772
	0.595071		0.536125
	0.451206		0.556881
	0.770757		0.884872
	0.634796		0.337706
	0.518577		0.483285
	0.81677		0.685669
	0.738938		0.651514
	0.508343		0.3571
	0.555202		0.586383
	0.53005		0.511966
	0.473147		0.441295
	0.401948		0.784459
	0.326356		0.476983
	0.350473		0.472326
	0.425687		0.539712
	0.174811		0.934697
	0.634288		0.527082
	0.442841		0.503861
	0.56945		0.816317
	0.554292		0.496068
	0.587787		0.559412
	0.416359		0.744232
	0.615535		0.796167
	0.7288		0.736418
	0.675133		1
	0.448789		0.639013
	0.408852		0.593809
	0.555995		0.447488
	0.807774		0.551327
	0.39958		0.419985
	0.529858		0.726949
	0.638923		0.556505
	0.420966		0.675385
	0.555833		0.53576
	0.469045		0.650613
	0.45912		0.35168
	0.640935		0.284776
	0.500595		0.565347
	0.735878		0.670283
	0.159382		0.9467
	0.436695		0.405547
	0.487763		0.585014
	0.518184		0.490458
	0.532336		0.553154
	0.532809		0.495901
	0.521541		0.978422
	0.63026		0.682546
	0.750643		0.711676
	0.364336		0.903202
	0.644808		0.760956
	0.271769		0.337503
	0.604066		0.407476
	0.126167		0.408649
	0.37463		0.632353
	0.38437		0.56138
	0.310565		0.91142
	0.216501		0.533404
	0.799387		0.692335
	0.794561		0.50269
	0.690972		0.756922
	0.473201		0.473291
	0.790351		0.618678
	0.800531		0.433717
	0.394093		0.22316
	0.703937		0.356993
	0.783676		0.494741
	0.640664		0.432422
	0.644244		0.340899
	0.372065		0.601166
	0.505702		0.628369
	0.580499		0.529068
	0.277952		0.786179
	0.446471		0.745952
	0.601772		0.615085
	0.400838		0.422066
	0.692142		0.467276
	0.638353		0.525717
	0.630158		0.511195
	0.460254		0.577288
	0.635227		0.437862
	0.377424		0.632633
	0.702236		0.579603
	0.283001		0.405108
	0.799894		0.783552
	0.437415		0.491875
	0.374801		0.338537
	0.979291		0.592748
	0.787441		0.829834
	0.460933		0.571912
	0.746811		0.458254
	0.87959		0.453552
	0.681861		0.666464
	0.538961		0.741409
	0.682977		0.526465
	0.554463		0.340634
	0.859036		0.499317
	0.394344		0.547889
	0.43447		0.407497
	0.626976		0.53527
	0.400768		0.62337
	0.319481		0.668835
	0.801473		0.434429
	0.653078		0.381111
	0.654704		0.808873
	0.628381		0.685062
	0.451507		0.427116
	0.393428		0.824177
	0.577833		0.846295
	0.673133		0.376313
	0.605696		0.407647
	0.41485		0.484736
	0.711308		0.400514
	0.44939		0.583301
	0.462069		0.467759
	0.846867		0.842078
	0.323373		0.8267
	0.785209		0.473288
	0.677496		0.515318
	0.528702		0.340521
	0.452456		0.416131
	0.853672		0.51782
	0.45227		0.322998
	0.701256		0.335735
	0.650607		0.39556
	0.526964		0.831596
	0.689892		0.510528
	0.598509		0.463146
	0.508609		0.439309
	0.730912		0.948631
	0.5115		0.591031
	0.873965		0.932796
	0.716419		0.58041
	0.498109		0.770943
	0.409747		0.573542
	0.67251		0.490695
	0.729784		0.46109
	0.345367		0.459412
	0.553214		0.593107
	0.399008		0.609561
	0.349941		0.512529
	0.941089		0.854177
	0.332606		0.411684
	0.323658		0.625902
	0.894465		0.51917
	0.357786		0.338722
	0.788018		0.548974
	0.793228		0.553405
	0.597154		0.836983
	0.526633		0.711991
	0.595182		0.380483
	0.688112		0.167063
	0.316981		0.589508
	0.722455		0.652423
	0.868171		0.567002
	0.600679		0.368077
	0.710159		0.546586
	0.758417		0.832966
	0.757705		0.465415
	0.470024		0.522786
	0.525241		0.992677
	0.56458		0.664602
	0.435766		0.463177
	0.449708		0.483718
	0.547649		0.744742
	1		0.543639
	0.348297		0.677241
	0.466656		0.367885
	0.384998		0.768082
	0.773244		0.932588
	0.999692		0.457418
	1		0.706884
	0.796481		0.751271
	0.844658		0.561718
	0.516856		0.606085
	0.395072		0.541441
	0.613723		0.412786
	0.516678		0.739434
	0.501566		0.359117
	0.61248		0.268935
	0.516972		0.880281
	0.928079		0.51811
	0.733438		0.633607
	0.695099		0.711795
	0.551597		0.83724
	0.235947		0.665592
	0.340843		0.484863
	0.742846		0.266165
	0.855646		0.571192
	0.569767		0.531868
	0.406112		0.771804
	0.635143		0.971659
	0.276405		0.517388
	0.655416		0.848661
	0.528055		0.460464
	0.602485		0.674512
	0.680919		0.493141
	0.651857		0.620339
	0.736746		0.704221
	0.930489		0.685196
	0.655444		0.442047
	0.812683		0.935672
	0.581061		0.786392
	0.457224		0.884245
	0.826912		0.606884
	0.536903		0.0299019
	0.652428		0.354655
	0.454994		0.474773
	0.610586		0.610488
	0.653258		0.761946
	0.994989		0.408147
	0.610791		0.622617
	0.80791		0.529169
	0.472479		0.528196
	0.684824		0.631497
	0.622504		0.548551
	0.336872		0.707908
	0.438573		0.497124
	0.431948		0.557679
	0.470246		0.42753
	0.687174		0.883273
	0.622828		0.600306
	0.798581		0.57024
	0.449936		0.498054
	0.446325		0.953657
	0.276932		0.49104
	0.789479		0.443111
	0.806476		0.75565
	0.83993		0.504728
	0.462252		0.550037
	0.622397		0.390675
	0.529768		0.548158
	0.447842		0.5499
	0.628713		0.697246
	0.622888		0.37555
	0.466243		0.842937
	0.534897		0.52257
	0.60296		0.24236
	0.869736		0.825593
	0.594164		0.65665
	0.698024		0.861732
	0.798179		0.60662
	0.63464		0.253867
	0.413632		0.621028
	0.488014		0.415572
	0.437619		0.507883
	0.733951		0.733229
	0.620702		0.689183
	0.919234		0.548696
	0.791938		0.306196
	0.877234		0.727705
	0.532604		0.72838
	1		0.897199
	0.482464		0.754839
	0.663795		0.56318
	0.590699		0.410563
	0.475519		0.762466
	0.438199		0.455183
	0.386202		0.5063
	0.403609		0.479788
	0.477698		0.496168
	0.366049		0.659702
	0.621127		0.86358
	0.380419		0.384535
	0.615247		0.566099
	0.729982		0.713419
	0.410056		0.47284
	0.271522		0.380069
	0.179061		0.376535
	0.451435		0.891167
	0.715168		0.470786
	0.248303		0.430628
	0.437125		0.475387
	0.50015		0.561938
	0.587679		0.710475
	0.487001		0.406378
	0.483955		0.914952
	0.331159		1
	0.659783		1
	0.565846		0.54762
	0.611721		0.566046
	0.88369		0.321988
	0.854872		0.983904
	0.590917		0.639155
	0.508335		0.587672
	0.48304		0.465497
	0.288651		0.705764
	0.651692		0.393444
	0.391485		0.69103
	0.718567		0.290372
	0.730553		0.493
	0.741949		0.326938
	0.443014		0.738363
	0.870236		0.468698
	0.818875		0.541771
	0.376179		0.58701
	0.436689		0.690352
	0.34947		0.839525
	0.748526		0.347598
	0.55576		0.996221
	0.293684		0.50248
	0.725101		0.478108
	0.794205		0.823984
	0.689844		0.480122
	0.685271		0.378041
	0.664896		0.548289
	0.559461		0.649289
	0.739935		0.845536
	0.545295		0.533097
	0.54079		0.776269
	0.459827		0.794216
	0.384364		0.484746
	0.552944		0.828098
	0.419787		0.904548
	0.730817		0.663842
	0.442763		0.678307
	0.701258		0.494168
	0.206156		0.829608
	0.697734		0.737228
	0.684724		0.618296
	0.502534		0.806902
	0.340719		0.451227
	0.495499		0.715774
	0.455383		0.768404
	0.396908		0.934512
	0.462269		0.601685
	0.630067		0.682966
	0.530713		0.77363
	0.616615		0.796088
	0.376983		0.371884
	0.382027		0.642722
	0.604866		0.762723
	0.532525		0.749431
	0.517302		0.581134
	0.480123		0.500707
	0.727742		0.995618
	0.73732		0.479552
	0.341065		0.977157
	0.716273		0.716502
	0.590388		0.625937
	0.457416		0.526993
	0.456597		0.501517
	0.58741		0.749118
	0.561573		0.433833
	0.755856		0.668128
	0.671901		0.484086
	0.514358		0.405279
	0.406132		0.895829
	0.693998		0.60657
	0.420093		0.696422
	0.680362		0.271744
	0.531222		0.9902
	0.418477		0.497907
	0.537543		0.863807
	0.0109327		0.547003
	0.459068		0.553437
	0.933318		0.668374
	0.534367		0.449195
	0.464321		1
	0.654333		0.434961
	0.666216		0.660429
	0.627386		0.720371
	0.607284		0.534
	0.545822		0.667644
	0.556039		0.457884
	0.567495		0.479831
	0.74696		0.71729
	0.708242		0.418241
	1		0.604369
	0.322414		0.573012
	0.925377		0.630518
	0.433658		0.937315
	0.294323		0.529235
	0.436168		0.508651
	0.893095		0.477281
	0.523086		0.448843
	0.630861		0.983322
	0.693903		0.524282
	0.590233		0.542078
	0.949175		0.491312
	0.343225		0.511303
	0.510399		0.949563
	0.461072		0.639055
	0.536117		0.581904
	0.746719		0.704855
	0.525614		0.420113
	0.523148		0.420935
	0.36785		0.691273
	0.523144		0.497052
	0.432307		0.516298
	0.970411		0.378409
	0.865521		0.329458
	0.350084		0.568394
	0.64153		0.567334
	0.869825		0.833056
	0.80819		0.423331
	0.693914		0.704396
	0.425416		0.285561
	0.999295		0.367985
	0.40826		0.45832
	0.36275		0.646352
	0.182386		0.921811
	0.455379		0.499804
	0.38801		0.842919
	0.430488		0.585067
	0.429774		0.668492
	0.573333		0.554343
	0.298773		0.83428
	0.698987		0.532484
	0.382865		0.586645
	0.72079		0.479794
	0.342159		0.446396
	0.859266		0.995551
	1		0.427109
	0.471637		0.707483
	0.462277		0.297708
	0.456605		0.528309
	0.474301		0.754278
	0.456297		0.447056
	0.470829		0.505531
	0.74213		0.657328
	0.308804		0.458095
	0.744735		0.32236
	0.485439		0.774211
	0.27917		0.797292
	0.55508		0.526731
	0.489326		0.282402
	0.337157		0.557125
	0.510884		0.947971
	0.76891		0.527806
	0.759407		0.646878
	0.494749		0.638332
	0.791857		0.459494
	0.514933		0.475841
	0.548939		0.626771
	0.353882		0.921197
	0.46708		0.869967
	0.348141		0.619499
	0.291058		0.651549
	0.817346		0.384663
	0.485864		0.557773
	0.436344		0.505308
	0.767828		0.956778
	0.383047		0.686964
	0.524328		0.547611
	0.512444		0.6782
	0.327753		0.998399
	0.552187		0.499393
	0.398472		0.435437
	0.635909		0.588864
	0.820989		0.804046
	0.516525		0.506202
	1		0.933723
	0.411667		0.702462
	0.651163		0.693454
	0.599107		0.931012
	0.496366		0.739976
	0.335848		0.313306
	0.581044		0.281139
	0.607865		0.814503
	0.301094		0.638409
	0.446947		0.823398
	0.471644		0.542847
	0.704612		0.555254
	0.974621		0.676199
	0.527671		0.85491
	0.974157		0.458907
	0.623247		0.506869
	0.695839		0.600281
	0.750742		0.615957
	0.336254		0.485639
	0.484444		0.374124
	0.684781		0.393689
	0.712374		0.777397
	0.545161		0.553932
	0.522161		0.621946
	0.820724		0.500117
	0.843771		0.516486
	0.728244		0.427457
	0.581282		0.8897
	0.677433		0.792906
	0.84725		0.655354
	0.715341		0.56347
	0.666478		0.802937
	0.343312		0.600913
	0.448229		0.563366
	0.490211		0.660575
	0.345192		0.444757
	0.705903		0.925218
	0.479293		0.360177
	0.56126		0.794615
	0.518155		0.466528
	0.500331		0.482262
	0.535324		0.440518
	0.7304		0.673342
	0.900635		0.622397
	0.288677		0.805635
	0.914431		0.647695
	0.61693		0.436543
	0.405128		0.459274
	0.689006		0.357195
	0.469974		0.657769
	0.530395		0.618928
	0.368412		0.878878
	0.329637		0.552221
	0.684414		0.492972
	0.589985		0.74403
	0.631507		0.495714
	0.752981		0.538374
	0.846638		0.507649
	0.364511		0.360505
	0.479165		0.383984
	0.485175		0.623814
	0.660704		0.532232
	0.398194		0.935503
	0.30005		0.965218
	0.827394		0.550308
	0.725994		0.524756
	0.669666		0.680406
	0.51884		0.348943
	0.714813		0.472353
	0.649972		0.565613
	0.569401		0.606654
	0.268133		0.657566
	0.645099		0.633332
	0.362135		0.485824
	0.221323		0.502907
	0.656505		0.941755
	0.852651		0.708521
	0.304		0.635133
	0.227208		0.40643
	0.720319		0.454283
	0.408657		0.71784
	0.560841		0.379583
	0.403688		0.770606
	0.666039		0.5621
	0.529994		0.625037
	0.490184		0.43868
	0.66532		0.511316
	0.791562		0.354197
	0.996261		0.957968
	0.853637		0.472829
	0.66557		0.516688
	0.420207		0.620074
	0.541272		0.465223
	0.368087		0.562999
	0.700585		0.763784
	0.762423		0.520289
	0.265843		0.30735
	0.590791		0.715057
	0.653587		0.52429
	0.61993		0.610317
	0.611588		0.798361
	0.731682		0.688162
	0.881336		0.419627
	0.541963		0.719855
	0.198043		0.536704
	0.482488		0.458407
	0.405988		0.795036
	0.465971		0.553941
	0.946135		0.500711
	0.625938		0.487974
	0.694049		0.53719
	0.833632		0.719521
	0.668427		0.704609
	0.442664		0.749656
	0.738164		0.547125
	0.750659		0.738938
	0.582331		0.68098
	0.414589		0.600314
	0.416406		0.669432
	0.396738		0.705555
	0.590189		0.73445
	0.266468		0.579009
	0.716174		0.539648
	0.525467		0.615659
	0.402868		0.52899
	0.551357		0.768641
	0.352771		0.57629
	0.741684		0.942628
	0.204461		0.53856
	0.384357		0.842496
	0.594527		0.807619
	0.659654		0.528051
	0.629891		0.874923
	0.42531		0.470493
	0.511728		0.606591
	0.379083		0.397597
	0.401642		0.548244
	0.486506		0.440674
	0.50621		0.729519
	0.616623		0.478867
	0.603238		0.552136
	0.673117		0.622631
	0.489248		0.592677
	0.32473		0.405624
	0.399242		0.910713
	0.600557		0.453927
	0.999651		0.68265
	0.579067		0.594031
	0.313233		0.966296
	0.402489		0.813639
	0.580206		0.479828
	0.418919		0.205469
	0.516956		0.376343
	0.373303		0.527935
	0.718263		0.717664
	0.882465		0.528929
	0.418322		0.817859
	0.217567		0.668588
	0.393326		0.632254
	0.945662		0.719969
	0.230737		0.511962
	0.500455		0.529913
	0.511254		0.496725
	0.722744		0.415157
	0.347626		0.80452
	0.5374		0.777589
	0.712743		0.869838
	0.835633		0.640409
	0.768747		0.364995
	0.350697		0.778447
	0.349672		0.754077
	0.647372		0.827822
	0.855757		0.434261
	0.949447		0.527805
	0.641853		0.693326
	0.343557		0.473622
[truncated: 2,276 more rows]
