# Supplementary material for: Multiplexed imaging of nucleome architectures in single cells of mammalian tissue
Source: Nat Commun. 2020 Jun 9;11:2907. doi: 10.1038/s41467-020-16732-5 (PMC7283333; doi:10.1038/s41467-020-16732-5)
Supplement: Supplementary file 11 — Source Data [file 41467_2020_16732_MOESM11_ESM.zip › Source Data/FigS7_Hepatocyte.xlsx]

## Sheet: Sheet1
LA & NA	LA & no-NA	no-LA & NA	no-LA & no-NA
0.459118	0.70798	0.554214	0.264373
0.612317	0.388983	0.528905	0.775297
0.503054	0.245161	0.560852	0.508126
0.447875	0.345126	0.505439	0.603517
0.3254	0.552352	0.478306	0.803064
0.470422	0.510222	0.639415	0.68749
0.412923	0.443474	0.474922	0.837973
0.371311	0.705479	0.637315	0.374247
0.693182	0.302926	0.280526	0.873027
0.403866	0.969249	0.804752	0.503289
0.702299	0.27402	0.621396	0.760004
0.615331	0.34356	0.665178	0.304423
0.77732	0.40119	0.60376	0.946311
0.403529	0.494472	0.675168	0.764473
0.559972	0.857689	0.379918	0.426356
0.731391	0.783463	0.573312	0.645169
0.673206	0.409312	0.586998	0.579513
0.56382	0.346949	0.717347	0.679391
0.437676	0.497008	0.514515	0.927655
0.610872	0.859806	0.589709	0.270053
0.56022	0.74849	0.879769	0.690799
0.615596	0.539664	0.695507	0.577387
0.558308	0.328889	0.59938	0.479954
0.86428	0.467411	0.859035	0.445669
0.987192	0.475166	0.416361	0.38466
0.635171	0.269462	0.28122	0.597614
0.619588	0.627112	0.745507	0.782078
0.555142	0.708144	0.621079	0.797235
0.435334	0.553441	0.414021	0.438353
0.423925	0.640723	0.468508	0.34233
0.74114	0.544128	0.460258	0.4986
0.491859	0.343757	0.56071	0.412397
0.541716	0.690054	0.877363	0.821543
0.679708	0.402767	0.660639	0.272815
0.591608	0.886632	0.460439	0.692873
0.438329	0.528172	0.944242	0.645478
0.2198	0.500655	0.567756	0.955086
0.511753	0.519748	0.688004	0.53486
0.590417	0.421814	0.446275	0.678717
0.496162	0.321569	0.759247	0.499591
0.397237	0.908537	0.836786	0.932801
0.364728	0.349895	0.640283	0.758305
0.287777	0.728222	0.432962	0.573283
0.494409	0.351145	0.585503	0.368912
0.357858	0.6142	0.476802	0.709632
0.601524	0.4995	0.542129	0.704216
0.560718	0.685868	0.713481	0.668857
0.539627	0.503169	0.652314	0.665438
0.538558	0.631248	0.466395	0.703142
0.605336	0.81	0.693267	0.760786
0.888572	0.27979	0.51135	0.542739
0.62838	0.289707	0.849989	0.848274
0.347653	0.683957	0.35587	0.451912
0.658543	0.678537	0.724817	0.605327
0.79313	0.336568	0.563102	0.58335
0.671949	0.540194	0.529533	0.417373
0.408468	0.539968	0.485668	0.607321
0.593421	0.466781	0.801864	0.656197
0.642343	0.63865	0.513971	0.63085
0.602682	0.496017	0.671047	0.744152
0.321746	0.57903	0.718039	0.602735
0.404659	0.527417	0.882579	0.520116
0.643751	0.836611	0.786817	0.430665
0.530805	0.300705	0.653251	0.502713
0.44207	0.278052	0.786092	0.79073
0.569605	0.301675	0.546416	0.782114
0.823525	0.521219	0.692794	0.595412
0.560353	0.497856	0.618165	0.543921
0.612948	0.434922	0.380834	0.5622
0.49242	0.391792	1	0.285184
0.8196	0.691952	0.377733	0.37511
0.854848	0.651628	0.61827	0.72593
0.462495	0.536991	0.381785	0.527687
0.413204	0.747862	0.404852	0.649971
0.594389	0.429213	0.418089	0.438092
0.651272	0.298028	0.532789	0.844299
0.678281	0.273604	0.579968	0.554868
0.411087	0.668128	0.523702	0.432722
0.393549	0.294619	0.695679	0.4595
0.476494	0.735282	0.877191	0.456971
0.508612	0.649492	0.465091	0.944632
0.59743	0.291927	0.654176	0.774994
0.635489	0.297087	0.476257	0.552891
0.350817	0.827317	0.204108	0.705884
0.444323	0.507388	0.437973	0.615604
0.424867	0.418958	0.312711	0.263236
0.544849	0.488361	0.62321	0.747151
0.68623	0.615207	0.532823	0.471586
0.256324	0.372916	0.484966	0.523453
0.994714	0.643757	0.784755	0.788809
0.634091	0.377285	0.52384	0.487162
0.627688	0.557803	0.794287	0.580141
0.65936	0.374162	0.657376	0.705117
0.426482	0.572956	0.625438	0.824286
0.435859	0.385929	0.577311	0.592055
0.519668	0.190342	0.282658	0.273144
0.531093	0.399526	0.605815	0.699431
0.677624	0.442095	0.715823	0.41381
0.623115	0.616169	0.35248	0.310222
0.443498	0.43795	0.577377	0.649713
0.539593	0.646322	0.613101	1
0.482159	0.585217	0.615606	0.231148
0.7489	0.574227	0.649582	0.580261
0.355946	0.34689	0.678682	0.564267
0.753509	0.408575	0.701251	0.649421
0.567964	0.733362	0.506685	0.335103
0.623501	0.588942	0.248088	0.566719
0.673119	0.245625	0.484257	0.312597
0.851165	0.474824	0.567362	0.473536
0.65755	0.92547	0.478346	0.350999
0.452126	0.631814	0.402212	0.44305
0.756522	0.625182	0.448316	0.37565
0.516082	0.442315	0.746774	0.638342
0.580359	0.560848	0.589564	0.821899
0.661889	0.725955	0.378572	0.65286
0.49421	0.793457	0.551645	0.454748
0.861838	0.462373	0.58666	0.501436
0.530189	0.364252	0.533046	0.254851
0.311051	0.842715	0.416251	0.250142
0.549452	0.464316	0.441566	0.411891
0.468304	0.526168	0.688496	0.470148
0.48365	0.742104	0.529265	0.991442
0.706203	0.873675	0.32902	0.764027
0.522148	0.375052	0.599334	0.38916
0.565944	0.310817	0.533629	0.66431
0.526079	0.672603	0.785447	0.715117
0.377907	0.640955	0.38627	0.572927
0.540851	0.645635	0.525857	0.483704
0.427643	0.74949	0.693162	0.567262
0.430766	0.690589	0.408362	0.510186
0.68374	0.31067	0.785643	0.427391
0.71542	0.362415	0.282661	0.468679
0.560515	0.498146	0.533456	0.83185
0.394636	0.333621	0.586272	0.955844
0.446298	0.762314	0.754072	0.4662
0.509175	0.466858	0.431622	0.611707
0.689275	0.550364	0.632374	0.77648
0.497766	0.394255	0.492087	0.212299
0.400727	0.376906	0.68653	0.672762
0.53023	0.242291	0.373111	0.520191
0.499466	0.715991	0.499151	0.510785
0.723121	0.261607	0.309666	0.416659
0.627956	0.452785	0.383057	0.444378
0.528447	0.594432	0.459915	0.845682
0.664488	0.530511	0.508505	0.822118
0.544586	0.651362	0.578616	0.631165
0.65927	0.369617	0.731193	0.723596
0.843698	0.606004	0.548473	0.405257
0.51308	0.30569	0.308518	0.575306
0.463326	0.431808	0.525647	0.555761
0.701836	0.63844	0.711241	0.525476
0.713396	0.312366	0.406944	0.883181
0.489542	0.523893	0.673366	0.429148
0.37086	0.550349	0.772254	0.535691
0.313718	0.42483	0.996335	0.732015
0.365461	0.737607	0.68934	0.54323
1	0.344269	0.341915	0.400277
0.555536	0.709022	0.450677	1
0.63213	0.508315	0.371014	0.581383
0.909383	0.492031	0.616815	0.453123
0.515971	0.583055	0.487303	0.462725
0.525852	0.641445	0.411101	0.770677
0.857772	0.538392	0.703686	0.605439
0.485273	0.360381	0.511701	0.497061
0.990231	1	0.333976	0.58099
0.624583	0.693692	0.620175	0.385917
0.470368	0.582112	0.481383	0.27227
0.440399	0.498608	0.595241	0.203863
0.413442	0.634494	0.512888	0.547894
0.644968	0.4125	0.485355	0.349709
0.675064	0.820411	0.526118	0.503932
0.553733	0.446102	0.403391	0.467607
0.636885	0.58592	0.434679	0.395077
0.464518	0.472685	0.540483	0.399047
0.499415	0.45472	0.722134	0.551755
0.654419	0.545868	0.608672	0.542286
0.442713	0.607865	0.697662	0.336079
0.559905	0.237182	0.694886	0.662539
0.625386	0.377855	0.404302	0.85727
0.446435	0.49189	0.908854	0.743698
0.565687	0.272712	0.999792	0.629451
0.755752	0.34082	0.397419	0.411737
0.526562	0.310869	0.435128	0.582037
0.242169	0.926248	0.639551	0.550086
0.482381	0.257955	0.728387	0.35399
0.555454	0.458581	0.291895	0.504262
0.220082	0.483625	0.428975	0.662857
0.0123188	0.907364	0.563193	0.704033
0.956114	0.739086	0.762683	0.459289
0.430346	0.537078	0.469466	0.660206
0.425117	0.503305	0.610919	0.773245
0.329927	0.389305	0.676942	0.451526
0.961274	0.334955	0.987065	0.550938
0.445518	0.431621	0.37308	0.349878
0.341289	0.771024	0.333608	0.62031
0.470126	0.469255	0.357676	0.615291
0.509979	0.535779	0.38965	0.391984
0.649763	0.363653	0.443749	0.744749
0.512889	0.818443	0.449153	0.448303
0.70888	0.516994	0.519675	0.455161
0.539674	0.333455	0.447797	0.689481
0.397468	0.359176	0.562651	0.914108
0.794993	0.761471	0.73348	0.333666
0.548598	0.28562	0.624917	0.621658
0.500834	0.832656	0.623498	0.367042
0.381232	0.412965	0.646659	0.399771
0.753428	0.610779	0.640704	0.3463
0.406396	0.277563	0.865737	0.707158
0.575177	0.515342	0.545016	0.477379
0.457091	0.623331	0.607927	0.565998
0.78045	0.423694	0.473874	0.806283
0.607024	0.462533	0.767239	0.68035
0.441092	0.394135	0.584023	1
0.36571	0.3893	0.713106	0.528303
0.64512	0.709654	0.442135	0.344976
0.355347	0.529653	0.872344	0.752447
0.771634	0.842876	0.19679	0.27259
0.481123	0.741857	0.76292	0.260167
0.963678	0.707345	0.501467	0.402296
0.489029	0.616801	0.852855	0.68048
0.706997	0.69504	0.741895	0.664983
0.678976	0.909152	0.78517	0.583328
0.364257	0.283681	0.437455	0.230462
0.98155	0.589247	0.731703	0.533192
0.957197	0.384342	0.630986	0.829701
0.693955	0.359716	0.293856	0.343196
0.636718	0.630594	0.462845	0.326022
0.384577	0.322278	0.379394	0.595668
0.586677	0.658764	0.743307	0.756053
0.403536	0.738291	0.595036	0.336611
0.769878	0.546276	0.372996	0.441223
0.643053	0.295137	0.667503	0.838416
0.551081	0.435378	0.923821	0.413027
0.445103	0.599098	0.73465	0.708419
0.393637	0.629349	0.760191	0.366863
0.633016	0.409359	0.755277	0.447342
0.468324	0.478178	0.849939	0.5171
0.523912	0.647749	0.759371	0.874839
0.723392	0.397432	0.737723	0.744005
0.566014	0.71444	0.407913	0.325787
1	0.452588	0.317798	0.739975
0.607789	0.593205	0.664197	0.528
0.693823	0.582764	0.42102	0.663942
0.565393	0.251605	0.496919	0.625179
0.287743	0.761571	0.830901	0.470823
0.393386	0.278751	0.877265	0.664581
0.501686	0.864467	0.257058	0.196317
0.790969	0.581524	0.688537	0.341405
0.475442	0.514405	0.770294	0.485284
0.62882	0.997291	0.76217	0.258769
0.857608	0.275047	0.498087	0.412735
0.444246	0.176324	0.49855	0.449205
0.761733	0.828918	0.312627	0.751977
0.813067	0.373242	0.448205	0.782453
0.296347	0.456438	0.229084	0.428428
0.678171	0.574844	0.492559	0.656194
0.336461	0.32804	0.461744	0.748384
1	0.477629	0.615018	0.407395
0.502506	0.792705	0.45217	0.342287
0.33049	0.333095	0.302436	0.565252
0.560023	0.405917	0.437218	0.641714
0.422896	0.820588	0.549049	0.540319
0.552584	0.523626	0.32155	0.450818
0.743331	0.84924	0.883626	0.91896
0.546741	0.675541	0.982658	0.464376
0.495238	0.538792	0.374658	0.783716
0.37097	0.530075	0.469777	0.911173
0.319295	0.78131	0.209195	0.506518
0.561836	0.432116	0.657699	0.576776
0.635399	0.759386	0.60002	0.186184
0.608841	0.857344	0.509349	0.371759
0.727571	0.324087	0.478064	0.553138
0.389631	0.505763	0.642441	0.541501
0.744204	0.792917	0.615715	0.154544
0.557197	0.347571	0.57571	0.395872
0.700847	0.553951	0.503184	0.546126
0.602488	0.680047	0.315058	0.677598
0.845963	0.771875	0.225043	0.5873
0.902432	0.595782	0.469613	0.96717
0.637381	0.66927	0.573433	0.667805
0.556634	0.743485	0.562196	0.510146
0.850408	0.562512	0.375321	0.446556
0.536636	0.451686	0.811028	0.548201
0.470138	0.289387	0.469273	0.576255
0.603273	0.792429	0.283497	0.39118
0.923934	0.352484	0.535593	0.286097
0.689391	0.706825	0.574975	0.320769
0.549483	0.428979	0.448838	0.501645
0.652992	0.708173	0.566393	0.430524
0.787834	0.861432	0.613389	0.338919
0.800155	0.298446	0.695892	0.68383
0.40521	0.511793	0.32094	0.424902
0.566079	0.709823	0.706777	0.464182
0.503952	0.473461	0.695228	0.69144
0.53987	0.733348	0.378773	0.416581
0.300421	0.636158	0.491509	0.616371
0.601771	0.612377	0.481479	0.708552
0.430465	0.890217	0.440456	0.678176
0.633277	0.295151	0.531809	0.784494
0.86124	0.587963	0.580149	0.367989
0.680541	0.359222	0.70057	0.681144
0.76374	0.544856	0.364968	0.337383
0.708078	0.435993	0.847776	0.336675
0.36465	0.346011	0.334053	0.664599
0.641723	0.714572	0.561013	0.466124
0.532184	0.41034	0.329928	0.854517
0.590026	0.374794	0.539166	0.435741
0.44084	0.642018	0.493364	0.617363
0.616368	0.531803	0.858258	0.566733
0.398504	0.472759	0.642084	0.695824
0.475026	0.437748	0.502211	0.538484
0.597415	0.277692	0.468424	0.796442
0.396002	0.360969	0.140751	0.403659
0.456914	0.586943	0.909083	0.773037
0.674012	0.850578	0.684603	0.495276
0.522613	0.493157	0.654264	0.980862
0.300486	0.717108	0.995881	0.355712
0.671033	0.314357	0.282781	0.591125
0.518468	0.379555	0.444302	0.231352
0.544072	0.729783	0.603197	0.387862
0.780956	0.229548	0.382402	0.589663
0.498978	0.515061	0.548102	0.410887
0.470851	0.325399	0.541728	0.191029
0.820891	0.804617	0.530432	0.62037
0.535027	0.347686	0.263065	0.371736
0.486049	0.294451	0.635385	0.814862
0.258379	0.351241	0.519341	0.568225
0.268607	0.994264	0.495929	0.420294
0.712655	0.592505	0.395458	0.278927
0.632095	0.362373	0.693163	0.556387
1	0.843108	0.751233	0.520246
0.750453	0.692157	0.791551	0.469726
0.608268	0.406492	0.570343	0.670506
0.686422	0.955264	0.752131	0.52859
0.468182	0.187616	0.512418	0.52497
0.621905	0.382016	0.893949	0.637911
0.420844	0.551319	0.806915	0.659806
0.475902	0.969871	0.358825	0.346874
0.750903	0.514875	0.835115	0.432059
0.457797	0.626505	0.540539	0.367812
0.318355	0.659983	0.528352	0.427846
0.830067	0.620386	0.652688	0.287278
0.449819	0.706372	0.390836	0.802812
0.846907	0.796276	0.698841	0.576587
0.312601	0.915083	0.703896	0.681817
0.373863	0.440806	0.796099	0.137811
0.537866	0.587566	0.576912	0.576727
0.706956	0.691761	0.575979	0.260212
0.350402	0.604558	0.678449	0.80744
0.399213	0.637063	0.351065	0.589834
0.6693	0.57164	0.701246	0.881879
0.655696	0.491641	0.588564	0.340144
0.615887	0.276513	0.660207	0.685565
0.350424	0.690489	0.660632	0.406005
0.407946	0.430838	0.486642	0.637111
0.51209	0.379157	0.487522	0.523941
0.45645	0.634142	0.483352	0.827923
0.282396	0.879504	0.319651	0.800049
0.665791	0.62826	0.322666	0.807395
1	0.806645	0.554707	0.401834
0.505889	0.40751	0.870946	0.943861
0.778929	0.708057	0.982284	0.495232
0.466188	0.721665	0.662911	0.464149
0.421518	0.594853	0.757486	0.461342
0.414214	0.707991	0.371015	0.528069
0.627357	0.607746	0.500389	0.674999
0.39544	0.634106	0.591616	0.486962
0.473965	0.715959	0.335573	0.54813
0.631128	0.696781	0.535007	0.840695
0.625667	0.367789	0.986453	0.6838
0.505691	0.336892	0.269199	0.698448
0.498497	0.749308	0.613862	0.929408
0.532676	0.485263	0.47576	0.482449
0.342451	0.919661	0.905431	0.886733
0.687043	0.798502	0.564348	0.574975
0.611595	0.533871	0.73293	0.708488
0.610728	0.209262	0.866588	0.656778
0.648807	0.744613	0.9142	0.3961
0.437792	0.499462	0.53934	0.357471
0.515664	0.470589	0.392687	0.250988
0.710695	0.464198	0.694734	0.320882
0.680849	0.372802	0.458341	0.733473
0.41962	0.687515	0.501238	0.65718
0.560344	0.65245	0.749839	0.286833
0.433152	0.274425	0.6254	0.310789
0.515203	0.466908	0.704477	0.414569
0.991968	0.494825	0.578878	0.755108
0.683316	0.306299	0.997758	0.617133
0.459658	0.245771	0.737605	0.490207
0.601243	0.421613	0.520674	0.75022
0.622109	0.613451	0.757071	0.893323
0.8742	0.669012	0.3896	0.228982
0.727261	0.817217	0.31869	0.89199
0.642155	0.678424	0.682873	0.399062
0.950817	0.51482	0.569829	0.603863
0.396633	0.458641	0.413811	0.501455
0.604216	0.505668	0.866722	0.903871
0.455992	0.638737	0.823742	0.380802
0.528012	0.646796	0.76981	0.408853
0.322753	0.340921	0.44519	0.317568
0.820245	0.766765	0.398706	0.32729
0.864157	0.712559	0.43002	0.436332
0.488204	0.540706	0.453676	0.245255
0.265382	0.415521	0.521218	0.327815
0.569848	0.270267	0.780043	0.699411
0.485489	0.586936	0.948264	0.533625
0.703386	0.302236	0.498767	0.889421
0.479303	0.311672	0.712159	0.740554
0.940329	0.293575	0.94834	0.986134
0.504753	0.632203	0.427394	0.593753
0.636187	0.624976	0.775513	0.491717
0.586543	0.669596	0.578214	0.503817
0.735321	0.456346	0.505244	0.607606
0.444759	0.50081	0.678003	0.53624
0.519696	0.272432	0.526399	0.476856
0.262723	0.332023	0.468511	0.664907
0.406767	0.649962	0.471221	0.783735
0.451241	0.374379	0.53343	0.821854
0.609165	0.474467	0.759348	0.493284
0.471731	0.313064	0.486724	0.309862
0.149109	0.481626	0.675332	0.24723
0.479418	0.680801	0.26489	0.264053
0.474353	0.671331	0.501683	0.46966
0.602091	0.360934	0.562141	0.426483
0.346197	0.604197	0.663284	0.398061
0.467255	0.987813	0.530982	0.487498
0.586678	0.616888	0.696838	0.399924
0.284409	0.699612	0.516588	0.63215
0.358189	0.420503	0.683952	0.239007
0.548271	0.712973	0.610617	0.571445
0.828025	0.999898	0.957353	0.486619
0.909778	0.513193	0.907219	0.20303
0.541574	0.428759	0.441084	0.628178
0.800844	0.519789	0.564584	0.734166
0.327747	0.456796	0.473832	0.416454
0.615769	0.586615	0.790368	0.425279
0.726381	0.49444	0.998707	0.500226
0.827855	0.42714	0.493464	0.58862
0.807428	0.704333	1	0.495384
0.54376	0.832007	0.580235	0.529167
0.324332	0.649639	0.813358	0.46689
0.767563	0.369018	0.714289	0.473932
0.421972	0.744836	0.791006	0.552418
0.516659	0.425596	0.622126	0.612806
0.860316	0.500032	0.741604	0.738812
0.632483	0.40112	0.360504	0.596336
0.730764	0.473258	0.629997	0.487852
0.43936	0.517623	0.684328	0.678753
0.428861	0.412077	0.803606	0.512802
0.790392	0.437706	0.401837	0.781672
0.694787	0.566506	0.746678	0.456167
0.306294	0.426749	0.380481	0.86129
0.598739	0.603099	0.663633	0.699598
0.433029	0.630106	0.544779	0.5774
0.64208	0.563336	0.519976	0.515068
0.748675	0.422502	0.673168	0.59876
0.855018	0.771045	0.773403	0.389414
0.557	0.472304	0.431235	0.347783
0.592527	0.47913	0.391502	0.533723
0.938054	0.406951	0.313115	0.340943
0.47943	0.895254	0.785431	0.334752
0.305516	0.821388	0.479755	0.617847
0.530989	0.792309	0.673697	0.265395
0.476764	0.834782	0.542483	0.359935
0.5538	0.357759	0.531693	0.981094
0.659819	0.5417	0.569801	0.285409
0.604333	0.63646	0.861972	0.356417
0.325985	0.706889	0.461155	0.970819
0.542619	0.565659	0.657625	0.715045
0.486502	0.644923	0.709608	0.461918
0.620448	0.42053	0.772291	0.454541
0.507482	0.537361	0.417961	0.44207
0.526238	0.591464	0.532845	0.422331
0.355786	0.796629	0.531358	0.522309
0.511418	0.224512	0.461869	0.363863
0.685503	0.928113	0.421601	0.305865
0.709414	0.677461	0.551868	0.464301
0.938205	0.315029	0.963494	0.29896
0.242013	0.440492	0.515063	0.663163
0.473079	0.704912	0.464784	0.658609
0.675365	0.200588	0.702884	0.461908
0.416537	0.713052	0.151035	1
0.709722	0.505821	0.543159	0.730447
0.612743	0.692069	0.50475	0.616522
0.503048	0.60351	0.556683	0.792907
0.63764	0.303144	0.37995	0.824314
0.509116	0.340957	0.521886	0.342665
0.631435	0.679327	0.360788	0.590991
0.644365	0.234844	0.584924	0.801947
0.626991	0.491643	0.332887	0.995093
0.317122	0.0482386	0.548479	0.6962
0.362983	0.262463	0.908027	0.854891
0.690075	0.531115	0.430946	0.539369
0.658459	0.590386	0.655523	0.353361
0.512042	0.495426	0.573823	0.522919
0.464933	0.833907	0.44203	0.720253
0.70896	0.560748	0.759515	0.584076
0.69021	0.464133	0.608863	0.489706
0.680076	0.50902	0.678506	0.857616
0.379123	0.749882	0.699784	0.422987
0.597847	0.404529	0.475711	0.342952
0.649959	0.375514	0.557342	0.509357
0.587996	0.203689	0.449284	0.52127
0.715878	0.4217	0.370197	0.976229
0.444329	0.582064	0.626846	0.32622
0.650556	0.465735	0.44018	0.652725
0.327949	0.618127	0.876458	0.724494
0.657316	0.517005	0.422194	0.462142
0.492839	0.771232	0.532069	0.945591
0.742851	0.455512	0.592441	0.237573
0.909292	0.655358	0.684712	0.40505
0.711682	0.88581	0.470391	0.404613
0.364334	0.795685	0.593537	0.965542
0.6886	0.721759	0.441599	0.557976
0.344836	0.483312	0.539204	0.47324
0.709199	0.193547	0.261615	0.534745
0.408718	0.4671	0.387972	0.650862
0.551243	0.445263	0.711383	0.569496
0.604857	0.612227	0.719118	0.363412
0.536243	0.507573	0.334621	0.554164
0.58818	0.482583	0.544889	0.903743
0.571426	0.649352	0.748353	0.474326
0.545909	0.32716	0.598327	0.520727
0.821333	0.479515	0.51004	0.354715
0.53076	0.772301	0.538541	0.482195
0.607225	0.548594	0.790777	0.331814
0.365149	0.435255	0.310277	0.478108
0.813625	0.734866	0.9849	0.789929
0.45657	0.370127	0.314552	0.342561
0.676964	0.688707	0.688627	0.289369
0.411489	0.342654	0.567444	0.361568
1	0.337604	0.44542	0.601865
0.359006	0.796505	0.45166	0.464479
0.571393	0.768749	0.637211	0.635323
0.538679	0.941365	0.679617	0.556608
0.276901	0.585689	0.704513	0.505504
0.756771	0.377104	0.515281	0.272367
0.410713	0.481603	0.365374	0.669949
0.339452	0.76811	0.362322	0.630808
0.61866	0.5964	0.742339	0.498428
0.817301	0.519747	0.703457	0.491688
0.807579	0.319302	0.678748	0.708391
0.5545	0.426614	0.320502	0.567031
0.406291	0.530026	0.728405	0.802274
0.6814	0.763927	0.513277	0.567301
0.459809	0.739537	0.713547	0.328192
0.560717	0.464504	0.534399	0.799037
0.723002	0.672476	0.554935	0.43887
0.532044	0.255559	0.667517	0.736213
0.327006	0.638602	0.677765	0.55147
0.512309	0.717983	0.889496	0.193706
0.423181	0.956218	0.758098	0.353927
0.773128	0.597006	0.963749	0.175478
0.549456	0.753954	0.423397	0.923964
0.792515	0.569013	0.470775	0.507868
0.576779	0.514402	0.45621	0.620994
0.456237	0.681208	0.853493	0.573728
0.632542	0.483183	0.542801	0.525214
0.514587	0.903751	0.383326	0.420829
0.520285	0.50078	0.589779	0.310155
0.573132	0.443072	0.827555	0.628012
0.533564	0.57031	0.733642	0.506159
1	0.645804	0.59164	0.909147
0.482332	0.513232	0.36026	0.331979
0.716522	0.38802	0.933997	0.618861
0.582298	0.616833	0.451747	0.445301
0.396961	0.469951	0.396294	0.454403
0.405481	0.453467	0.972119	0.235414
0.618019	0.590086	0.790073	0.910578
0.704359	0.349482	0.636441	0.669779
0.494975	0.528828	0.52973	0.645907
0.598195	0.873138	0.582169	0.439057
0.633423	0.39748	0.655459	0.996853
0.473967	0.519926	0.65879	0.772531
0.718944	0.824565	0.750928	0.808248
0.601825	0.70432	0.788635	0.474612
0.655907	0.523323	0.405072	0.551074
0.994026	0.675305	1	0.639993
0.154078	0.923476	0.478906	0.663571
0.323043	0.176941	0.656334	0.45527
0.596742	0.704816	0.504415	0.395523
0.616103	0.433274	0.612344	0.515998
0.573522	0.354504	0.726463	0.564297
0.702461	0.300451	0.529337	0.640077
0.480696	0.383471	0.582427	1
0.315835	0.585705	0.706646	0.756735
0.416372	0.43434	0.684084	0.61914
0.593437	0.671605	0.411507	0.831767
0.437832	0.821802	0.669508	0.463445
0.522977	0.357595	0.927017	0.593993
0.458843	0.548579	0.411318	0.543967
0.61442	0.618167	0.534629	0.804618
0.654471	0.863383	0.331107	0.722349
0.677691	0.900509	0.713219	0.341775
0.262539	0.634782	0.395638	0.536317
0.630136	0.624047	0.634618	0.616073
0.498699	0.39987	0.794313	0.392343
0.439782	1	0.261363	0.442962
0.885487	0.658721	0.71005	0.619107
0.804824	0.462493	0.813275	0.919349
0.654395	0.941685	0.787543	0.582174
0.426814	0.486457	0.461137	0.489194
0.554203	0.344081	0.786893	0.613982
0.61133	0.870235	0.966303	0.648678
0.647891	0.596855	0.25037	0.187328
0.590247	0.906834	0.600162	0.781445
0.567502	0.419992	0.381268	0.509972
0.674875	0.872349	0.624704	0.496288
0.26598	0.50182	0.610806	1
0.82088	0.474753	0.489445	0.570346
0.497218	0.66475	0.779461	0.349757
0.600153	0.277711	0.497244	0.296882
0.367704	0.718611	0.513702	0.49756
0.907344	0.384809	0.479892	0.304358
0.484601	0.612412	0.709209	0.540172
0.439167	0.699978	0.533692	0.929925
0.990218	0.52254	0.533097	0.493026
0.594143	0.311584	0.450858	0.521189
0.680094	0.512587	0.418827	0.537454
0.589322	0.606962	0.67086	0.993266
0.567551	0.90234	0.505548	0.445099
0.229704	0.434187	0.594919	0.375649
0.656825	0.429915	0.743893	0.523547
0.805972	0.781772	0.541974	0.489906
0.444996	0.544975	0.560686	0.410313
0.626164	0.4034	0.471275	0.598871
0.648233	0.394033	0.652536	0.558251
0.653052	0.646024	0.59859	0.920695
0.508702	0.391011	0.550796	0.387961
0.54372	0.673122	0.740159	0.567208
0.538367	0.763931	0.572253	0.388871
0.645781	0.567664	0.801395	0.851647
0.56674	0.566696		0.455749
0.46088	0.61385		0.728351
0.869066	0.624877		0.361596
0.736762	0.83349		0.568303
0.521071	0.823034		0.695827
0.425463	0.600307		0.329812
0.727725	0.473443		0.436123
0.551518	0.480715		0.676647
0.407567	0.364821		0.489328
0.383193	0.315799		0.320343
0.460304	0.340741		0.937051
0.520542	0.759451		0.402952
0.787815	0.340331		0.370841
0.353231	0.467419		0.48718
0.507089	0.338092		0.869257
0.352833	0.711218		0.61102
0.511673	0.679789		0.481256
0.289336	0.312498		0.431269
0.522735	0.491553		0.666097
0.809472	0.754002		0.558849
0.464819	0.491338		0.339858
0.326014	0.600379		0.53417
0.450718	0.472758		0.431744
0.547568	0.562809		0.808613
0.429667	0.549997		0.436945
0.459322	0.764463		0.322406
0.667105	0.842168		0.561713
0.712504	0.584888		0.737817
0.975316	0.657111		0.510409
0.622753	0.510769		0.482491
0.255537	0.539016		0.549864
0.886342	0.617977		0.522566
0.764707	0.308284		0.302067
0.570874	0.764595		0.498873
0.466731	0.523013		0.426905
0.55653	0.474776		0.303039
0.604873	0.217609		0.542975
0.410759	0.370715		0.379339
0.53131	0.228193		0.624831
0.738677	0.256259		0.729434
0.717463	0.609479		0.335606
0.499084	0.359344		0.61953
0.402206	0.755202		0.94076
0.758865	0.476068		0.835956
0.388004	0.478961		0.285505
0.613447	0.408071		0.571177
0.734454	0.341472		0.762222
0.675407	0.504189		0.396734
0.346466	0.607936		0.537368
0.537857	0.809675		0.470756
0.760137	0.613294		0.486146
0.639269	0.378178		0.40167
0.498208	0.613213		0.48787
0.363224	0.283998		0.65747
0.450331	0.887502		0.32774
0.688226	0.738725		0.562383
0.920479	0.582815		0.435904
0.582237	0.264954		0.646792
0.700166	0.564392		0.980323
0.896851	0.761056		0.226107
0.546834	0.297895		0.949099
0.765924	0.563569		0.285048
0.369878	0.772877		0.708699
0.940464	0.53557		0.830671
0.546007	0.715307		0.867718
0.893789	0.808575		0.481008
0.549427	0.452491		0.845194
0.286157	0.551125		0.399481
0.364937	0.627958		0.430364
0.553155	0.37862		0.535711
0.621618	0.346824		0.482638
0.836409	0.270428		0.523825
0.489932	0.692547		0.828161
0.815899	0.628419		0.407074
0.593943	0.598795		0.581601
0.339644	0.372706		0.62416
0.461371	0.780647		0.806151
0.590536	0.412743		0.192885
0.496496	0.457782		0.56356
0.54264	0.378423		0.513444
0.427694	0.633571		0.741234
0.393911	0.410284		0.349998
0.622709	0.639517		0.181753
0.450006	0.721663		0.906116
0.433312	0.512968		0.430265
0.537195	0.514889		0.3815
0.698775	0.545371		0.540154
0.612435	0.534282		0.827074
0.679878	0.521472		0.457476
0.785089	0.426833		0.36916
0.90648	0.607554		0.38051
0.563823	0.66461		0.476701
0.65695	0.388759		0.444215
0.661666	0.647333		0.692556
0.47424	0.234566		0.25325
0.489319	0.454636		0.485793
0.462572	0.73416		0.639963
0.392438	0.22392		0.417104
0.75751	0.758024		0.722107
0.510461	0.640812		0.3654
0.648024	0.523113		0.506474
0.361395	0.596338		0.833215
0.467725	0.72148		0.792881
0.46638	0.739165		0.668324
0.32456	0.473338		0.831823
0.600748	0.836633		0.619924
0.645218	0.464616		0.790272
0.528305	0.749391		0.572423
0.873962	0.283818		0.675021
0.786998	0.613156		0.7106
0.816631	0.628606		0.50289
0.826736	0.379061		0.690796
0.573534	0.455802		0.674936
0.45267	0.497949		0.498459
0.474114	0.658497		0.515905
0.56147	0.467333		0.454352
0.268188	0.61905		0.455343
0.46329	0.336058		0.524692
0.613102	1		0.403869
0.659345	0.566089		0.551544
0.62425	0.728228		0.57347
0.457357	0.604619		0.734867
0.301317	0.583264		0.682882
0.466233	0.430949		0.342987
0.520813	0.563196		0.514623
0.347989	0.838352		0.284448
0.334471	0.254867		0.843716
0.346869	0.256399		0.675294
0.552305	0.451913		0.601689
0.275865	0.546324		0.332633
0.518538	0.611339		0.540077
0.629289	0.561907		0.470413
0.357705	0.86006		0.701148
0.60743	0.577061		0.451218
0.612521	0.344042		0.529477
0.397962	0.572392		0.669563
0.721348	0.291247		0.449491
0.927047	0.845458		0.353332
0.612243	0.355434		0.444678
0.662487	0.794769		0.488919
0.661096	0.90524		0.952147
0.583172	0.684991		1
0.397259	0.422591		0.312189
0.730726	0.362287		0.606371
0.36289	0.60924		0.60868
0.533888	0.230264		0.801372
0.608391	0.318554		0.633197
0.674836	0.819017		0.810653
0.59627	0.513226		0.534727
0.571626	0.548505		0.488858
0.351333	0.417969		0.521934
0.75656	0.364795		0.484843
0.46837	0.685554		0.44698
0.682081	0.138065		0.258517
0.657623	0.294695		0.667128
0.714842	0.574039		0.754648
0.439047	0.700136		0.442212
0.50975	0.575584		0.361853
0.50129	0.533167		0.393709
0.496344	0.427649		0.875259
0.439543	0.678727		0.597041
0.562168	0.475794		0.627713
0.721388	0.366206		0.339375
0.594639	0.570479		0.50906
0.471246	0.458768		0.369776
0.488683	0.629278		0.5051
0.601806	0.660378		0.671277
0.646814	0.347182		0.307498
0.545832	0.295659		0.827986
0.598525	0.313541		0.288809
0.596042	0.514843		0.356254
0.408123	0.541357		0.365593
0.511195	0.358954		0.649526
0.775515	0.732954		0.571089
0.469306	0.335523		0.623696
0.507254	0.323064		0.729156
0.664017	0.799931		0.817097
0.565484	0.270781		0.743044
0.634272	0.454236		0.576515
0.478803	0.345872		0.537406
0.725184	0.488664		0.466013
0.593535	0.660309		0.809965
0.536511	0.711159		0.518103
0.311682	0.532065		0.796073
0.495967	0.407672		0.632885
0.764584	0.532794		0.851025
0.545958	0.525518		0.92443
0.475725	0.464555		0.659876
0.495518	0.287134		0.308982
0.387028	0.401292		0.632336
0.40906	0.920645		0.317798
0.692593	0.475952		0.52837
0.708646	0.476823		0.449101
0.256376	0.499044		0.489568
0.604198	0.532707		0.729874
0.430575	0.249961		0.554452
0.667391	0.529869		0.611302
0.74455	0.769385		0.310795
0.871216	0.397453		0.436682
0.987562	0.34398		0.415539
0.37792	0.302438		0.715868
0.633041	0.506386		0.468997
0.616983	0.644169		0.754183
0.560926	0.495605		0.450081
0.371008	0.949333		0.643207
0.593677	0.347734		0.689093
0.913464	0.389721		0.34116
1	0.247073		0.848502
0.337457	0.3802		0.218839
0.597427	0.417644		0.280083
0.396546	0.618644		0.533961
0.492402	0.557596		0.401451
0.66544	0.572412		0.337146
0.603407	0.298508		0.360767
0.450819	0.379554		0.85425
0.568972	0.378059		0.242305
0.293224	0.480402		0.593304
0.663822	0.651478		0.39543
0.425812	0.688602		0.524612
0.827487	0.28616		0.816351
0.462434	0.376247		0.490034
0.603368	0.607065		0.264843
0.46568	0.385094		0.676077
0.529799	0.40426		0.888444
0.379706	0.625168		0.516976
0.683842	0.482799		0.500771
0.712827	0.688734		0.379955
0.386794	0.575873		0.622165
0.382937	0.355066		1
0.326087	0.53471		0.667419
0.562249	0.404539		0.506653
0.536496	0.759563		0.619722
0.505731	0.843786		0.787024
0.814546	0.36756		0.462217
0.748641	0.668251		0.468521
0.579151	0.406496		0.416962
0.422506	0.448202		0.541112
0.511894	0.354956		0.795643
0.665246	0.505835		0.474095
0.239993	0.498274		0.607626
0.904225	0.603888		0.673492
0.506063	0.388222		0.572864
0.745384	0.717118		0.518571
0.385788	0.541148		0.563042
0.493665	0.35751		0.337499
0.986903	0.839965		0.491562
0.905724	0.572776		0.50734
0.513042	0.516967		0.649432
0.676597	0.367753		0.570952
0.579923	0.409216		0.621113
0.9678	0.633572		0.85667
0.460537	0.707089		0.550558
0.483553	0.284577		0.472646
0.475838	0.909972		0.381239
0.48773	0.472344		0.507582
0.561965	0.379362		0.482165
0.544808	0.663741		0.803673
0.530023	0.447057		0.301451
0.623709	0.965473		0.518391
0.449209	0.815459		0.585811
0.482275	0.754611		0.504358
0.527907	0.659112		0.440293
0.54055	0.550327		0.491743
0.618175	0.852393		0.712954
0.704485	0.569262		0.607655
0.26251	0.769115		0.913309
0.351559	0.57431		0.575011
0.563646	0.355096		0.409169
0.660313	0.489138		0.370601
0.542849	0.719544		0.731034
0.541162	0.332389		0.552119
0.488953	0.477925		0.455835
0.615759	0.627985		0.351363
0.48314	0.810676		0.573602
0.368181	0.832266		0.368567
0.593411	0.526109		0.612251
0.628452	0.281033		0.562764
0.601864	0.380798		0.563324
0.732302	0.432817		0.413214
0.686012	1		0.340723
0.570426	0.319813		0.594666
0.959505	0.779145		0.471346
0.343425	0.648361		0.607586
0.592244	0.641294		0.923559
0.471287	0.708874		0.352694
0.592456	0.233591		0.0988436
0.42183	0.662569		0.502522
0.907007	0.636402		0.595797
0.324039	0.629541		0.640985
0.713212	0.45635		0.101965
0.579711	0.850405		0.434511
0.506355	0.537977		0.576519
0.371146	0.393842		0.386675
0.375324	0.899841		0.422218
0.727091	0.853366		0.592406
0.500431	0.570593		0.213405
0.508053	0.296373		0.349479
0.490948	0.988977		0.953319
0.175493	0.485797		0.536556
0.61925	0.258186		0.708734
0.774496	0.74185		0.727637
0.598544	0.367483		0.687163
0.689458	0.692226		0.49516
0.527056	0.875225		0.358904
0.523476	0.260205		0.651658
0.645231	0.439818		0.644337
0.452799	0.610469		0.988158
0.549602	0.274303		0.593632
0.490907	0.715025		0.668565
0.496508	0.711167		0.575561
0.655364	0.531004		0.590314
0.473454	0.928542		0.53828
0.437583	0.419648		0.558225
0.685376	0.598702		0.32959
0.483164	0.832907		0.494271
0.375515	0.507541		0.667276
0.649615	0.71785		0.469357
0.726915	0.380235		0.677238
0.63994	0.637657		0.276261
0.53282	0.332913		0.514165
0.583433	0.327288		0.414202
0.550736	0.578713		0.559055
0.599195	0.600148		0.488651
0.336919	0.558598		0.872029
0.513945	0.67234		0.602476
0.950954	0.338744		0.418764
0.457057	0.347689		0.39948
0.540725	0.652696		0.326546
0.655661	0.577161		0.693027
0.500206	0.854696		0.487082
0.817915	0.563482		0.943976
0.263147	0.469087		0.417709
0.683017	0.32381		0.67548
0.656009	0.584773		0.2694
0.586761	0.691777		0.839828
0.967283	0.625364		0.264356
0.620272	0.743034		0.467737
0.504262	0.766559		0.430244
0.572892	0.488119		0.502327
0.803697	0.835438		0.282454
0.458834	0.553156		0.638342
0.392952	0.762372		0.53426
0.492614	0.369987		0.57415
0.41871	0.591853		0.697583
0.768002	0.607975		0.511836
0.674732	0.500866		0.797416
0.504271	0.461773		0.608978
0.654548	0.476444		0.540104
0.288416	0.531373		0.697698
0.723553	0.550778		0.489937
0.620195	0.813395		0.160465
0.709776	0.398025		0.841853
0.354072	0.584568		0.517093
0.585963	0.699883		0.523067
0.552278	0.366342		0.651162
0.314837	0.408138		0.641279
0.785142	0.41311		0.480871
0.5776	0.473632		0.266975
0.420105	0.669383		0.423308
0.299104	0.402198		0.604827
0.502838	0.805456		0.643816
0.461688	0.705426		0.72698
0.745193	0.729367		0.640861
0.985223	0.44275		0.275064
0.440593	0.732228		0.478664
0.495115	0.432723		0.924232
0.915137	0.379725		0.859836
0.658777	0.415865		0.222456
0.68934	0.419479		0.799699
0.495753	0.485686		0.65424
0.583233	0.982134		0.504673
0.242906	0.485286		0.676156
0.483577	0.723098		0.545289
0.515352	0.389816		0.520146
0.575362	0.469305		0.33781
0.542617	0.138303		0.676364
0.686808	0.529987		0.537263
0.542702	0.378658		0.39926
0.87506	0.331576		0.399886
0.579537	0.438167		0.541073
0.590944	0.837966		0.431433
0.490643	0.471426		0.567954
0.408921	0.553233		0.829113
0.576582	0.889918		0.572874
0.592573	0.513312		0.497413
0.395503	0.281399		0.467595
0.66368	0.8666		0.382473
0.472058	0.420001		0.809351
0.612927	0.691663		0.295657
0.333951	0.365087		0.901477
0.414266	0.844569		0.343144
0.519838	0.428677		0.644256
1	0.471457		0.336811
0.478994	0.573965		0.635854
0.719474	0.738059		0.16566
0.426444	0.761811		0.463741
0.251231	0.740069		0.758044
0.44977	0.584904		0.469552
0.559369	0.669875		0.48864
0.908582	0.546201		0.694193
0.36426	0.475229		0.723689
0.598281	0.44434		0.551781
0.433743	0.627827		0.57889
0.455492	0.114573		0.998493
0.402934	0.255833		0.684097
0.492077	0.641444		0.458532
0.53798	0.495787		0.809903
0.492303	1		0.902525
0.53562	0.561349		0.664814
0.593741	0.376459		0.559392
0.508333	0.528574		0.848064
0.327731	0.723671		0.62405
0.463756	0.744294		0.496247
0.722185	0.563901		0.495679
0.528528	0.952032		0.38904
0.750099	0.984608		0.515061
0.478972	0.941647		0.457087
0.66571	0.342339		0.805598
0.473191	0.634435		0.711702
0.649875	0.931567		0.503794
0.491288	0.439782		0.293195
0.451972	0.752431		0.378354
0.630063	0.530022		0.233273
0.636898	0.352892		0.299382
0.791842	0.441787		0.627863
0.760293	0.864816		0.47095
0.453466	0.561832		0.740019
0.868065	0.658051		0.56321
0.555873	0.521556		0.779213
0.780262	0.427064		0.592791
0.230088	0.447844		0.611998
0.40674	0.42057		0.814992
0.465346	0.580459		0.378372
0.587722	0.613674		0.317501
0.430382	0.55858		0.463799
0.653618	0.522566		0.625953
0.507781	0.430446		0.391962
0.893758	0.674925		0.52057
0.850788	0.557458		0.746627
0.554324	0.811162		0.896221
0.621984	0.611334		0.235601
0.372905	0.657257		0.422151
0.446221	0.665398		0.642365
0.50115	0.79948		0.433375
0.630826	0.431646		0.377326
0.540161	0.387284		0.387824
0.428375	0.595719		0.36603
0.564823	0.601022		0.739783
0.510449	0.533669		0.562787
0.834103	0.53384		0.490006
0.437786	0.65977		0.440821
0.324916	0.735167		0.491182
0.662929	0.941012		0.265993
0.677244	0.645648		0.431248
0.268506	0.603085		0.735418
0.794217	0.385465		0.702103
0.622438	0.573211		0.798229
0.847016	0.511978		0.844691
0.788428	0.402995		0.41361
0.710583	0.567869		0.465334
0.889492	0.392302		0.397848
0.645066	0.273372		0.833872
0.600949	0.795864		0.514542
0.641415	0.399872		0.58785
0.690199	0.374561		0.624371
0.429104	0.654496		0.489958
0.389825	0.363411		0.531449
0.865372	0.817177		0.703593
0.570107	0.420583		0.441817
0.573336	0.263965		0.995317
0.362839	0.461876		0.810397
0.357674	0.315636		0.551459
0.721306	0.358056		0.310627
0.389094	0.234463		0.843947
0.667954	0.557071		0.845497
0.532612	0.547383		0.585944
0.473254	0.471646		0.630845
0.421181	0.664264		0.852568
0.597375	0.619823		0.874925
0.258803	0.42499		0.465252
0.486288	0.532242		0.556021
0.319727	0.372106		0.320368
0.879781	0.686981		0.751776
0.58501	0.654449		0.744016
0.64708	0.873201		0.507583
0.761065	0.44978		0.49174
0.397259	0.671999		0.321898
0.675406	0.820962		0.464546
0.548637	0.507849		0.796405
0.290322	0.341047		0.589018
0.770521	0.393355		0.792093
0.485169	0.435148		0.736939
0.659072	0.581392		0.545444
0.370517	0.539016		0.41186
0.845538	0.577612		0.333753
0.579685	0.36112		0.392806
0.457379	0.498378		0.375145
0.723214	0.663578		0.839439
0.455783	0.435692		0.466012
0.637779	0.505154		0.481264
0.386156	0.545713		0.39335
0.354315	0.562869		0.624123
0.781917	0.694762		0.550062
0.707228	0.837475		0.742909
0.752912	0.273049		0.60746
0.425133	0.506344		0.687032
0.521695	0.443592		0.676879
0.572974	0.600296		0.879697
0.852736	0.332271		0.388974
0.430904	0.432957		0.527547
0.294968	0.494779		0.826192
0.8579	0.408856		0.657872
0.62793	0.678512		0.660666
0.363323	0.323796		0.465026
0.342933	0.296517		0.463998
0.448986	0.302852		0.74358
0.506461	0.695597		0.652195
0.457423	0.672038		0.352731
0.41403	0.649848		0.368047
0.371232	0.455563		0.808114
0.714824	0.527136		0.410892
0.608862	0.233535		0.963969
0.471646	0.482344		0.411138
0.5546	0.425636		0.682078
0.567321	0.546127		0.760903
0.514998	0.719183		0.287749
0.695035	0.338567		0.489168
0.852765	0.650074		0.819265
0.520778	0.655859		0.642702
0.695961	0.500761		0.774194
0.571934	0.543525		0.498452
0.587067	0.369913		0.816331
0.437408	0.420781		0.861896
0.293098	0.565603		0.533305
0.466108	0.53998		0.43379
0.430309	0.292594		0.628147
0.375638	0.844355		0.52095
0.519646	0.234476		0.512655
0.552624	0.39744		0.378927
0.993376	0.36335		0.570521
0.392568	0.746396		0.437011
0.603698	0.281337		0.235348
0.623676	0.398235		0.645644
0.513351	0.898334		0.5051
0.301946	0.805016		0.397348
0.559304	0.474174		0.956038
0.596249	0.453755		0.326848
0.531639	0.437414		0.927799
0.497205	0.604121		0.675868
0.364349	0.748715		0.792609
0.656731	0.542403		0.309241
0.54783	0.791387		0.542829
0.570365	0.546681		0.500908
0.780288	0.687014		0.360675
0.518012	0.45908		0.416948
0.483976	0.442689		0.918607
0.867623	0.377896		0.257502
0.470513	0.65475		0.306356
0.64908	0.37847		0.633815
0.749366	0.404337		0.42172
0.782036	0.472379		0.440348
0.543155	0.3411		0.634913
0.408207	0.817194		0.383854
0.514972	0.713806		0.613512
0.587779	0.429556		0.365276
0.777541	0.499236		0.732372
0.999902	0.653361		0.542961
0.412399	0.418145		0.551358
0.461113	0.532215		0.539424
0.280632	0.519743		0.391896
0.550623	0.433597		0.448459
0.446998	0.264913		0.45446
0.728035	0.63004		0.255635
0.88048	0.812045		0.492215
0.629459	0.60168		0.779004
0.609455	0.487328		0.76301
0.387777	0.285517		0.424135
0.808389	0.541155		0.523918
0.483561	0.75586		0.849291
0.401846	0.686549		0.724631
0.798945	0.594709		0.771159
0.489944	0.95592		0.612502
0.921725	0.303143		0.515783
0.561128	0.574302		0.355183
0.455836	0.401014		0.576765
0.593194	0.740609		0.397371
0.730764	0.4944		0.640405
0.744555	0.477401		0.464896
0.624033	0.456		0.664481
0.579767	0.996156		0.461162
0.689269	0.448816		0.503193
0.448413	0.384061		0.439305
0.457587	0.563656		0.586796
0.690659	0.455295		0.422544
0.298153	0.743547		0.454938
0.609383	0.488294		0.7317
0.587613	0.515966		0.470557
0.605405	0.866061		0.331122
0.793569	0.430409		0.216082
0.437606	0.381445		0.740429
0.721593	0.52718		0.276518
0.498892	0.505393		0.521102
0.646674	0.621546		0.438735
0.410843	0.903389		0.826228
0.626178	0.589876		0.512007
0.644211	0.264365		0.401303
0.825396	0.661069		0.691348
0.854865	0.465861		0.62634
0.383339	0.3978		0.4253
0.660326	0.521399		0.565449
0.589556	0.824742		0.273896
0.460419	0.428466		0.852057
0.254771	0.599582		0.580777
0.447267	0.734929		0.266346
0.606113	0.751678		0.747177
0.560666	0.591703		0.305201
0.533086	0.484869		0.841062
0.365332	0.657031		0.896921
0.473909	0.527957		0.377727
0.576328	0.572281		0.728371
0.563977	0.625656		0.831717
0.569348	0.0790571		0.956374
0.551776	0.291659		0.270916
0.291447	0.75056		0.496395
0.393329	0.845409		0.813438
0.480511	0.44507		0.650352
0.47337	0.635386		0.447355
0.518974	0.653887		0.730833
0.568932	0.386279		0.36131
0.957412	0.497355		0.70204
0.530393	0.636364		0.763566
0.800467	0.504683		0.719693
0.514929	0.714934		0.666638
0.893744	0.571943		0.752885
0.712727	0.356409		0.802186
0.589422	0.657035		0.639959
0.624307	0.435756		0.575122
0.456658	0.408975		0.900475
0.55579	0.589582		0.940672
0.919963	0.623995		1
0.843765	0.62113		0.438195
0.250307	0.479064		0.930151
0.614809	0.60438		0.741366
0.808149	0.383015		0.84626
0.360948	0.514318		0.497423
0.410686	0.556237		0.989378
0.490908	0.521516		0.601665
0.341291	0.540383		0.348823
0.301142	0.538046		0.613429
0.275326	0.498715		0.934682
0.560839	0.869698		0.639772
0.459586	0.944415		0.818724
0.78261	0.978421		0.669198
0.628686	0.795788		0.843071
0.999212	0.786611		0.589066
0.544954	0.677274		0.477597
0.857153	0.545912		0.516624
0.455022	0.521205		0.414373
0.257704	0.778656		0.583176
0.813354	0.756447		0.580625
0.811268	0.503299		0.873473
0.461079	0.52635		0.794565
0.400146	0.576362		0.377807
0.599108	0.48629		0.400182
0.392231	0.441216		0.763324
0.0614227	0.536489		0.671273
0.520638	0.594171		0.531778
1	0.447258		0.630414
0.394001	0.503845		0.615984
0.853497	0.93563		1
0.443841	0.525507		0.276152
0.489474	0.420644		0.62727
0.711058	0.457565		0.446965
0.633022	0.62659		0.48002
0.59008	0.359044		0.348736
0.838683	0.332599		0.858429
0.913863	0.324485		0.605222
0.632111	0.289533		0.991803
0.330079	0.900238		0.502311
0.607709	0.36894		0.605057
0.504743	0.339934		0.747162
0.858809	0.786929		0.53911
0.399851	0.731922		0.70303
0.475678	0.292614		0.670037
0.828313	0.50897		0.602549
0.509826	0.539696		0.559696
0.472464	0.433341		0.623424
0.754494	0.35984		1
0.239489	0.555326		0.385719
0.586005	0.473745		0.723909
0.43684	0.236373		0.631769
0.5955	0.693333		0.402088
0.683332	0.698932		0.380477
0.529971	0.538369		0.288955
0.573581	0.583005		0.566901
0.486829	0.645432		0.293744
0.399793	0.408077		0.414838
0.7593	0.837037		0.314682
0.507552	0.278975		0.66439
0.528675	0.275688		0.2331
0.419227	0.566799		0.490284
0.669309	0.770393		0.738847
0.694621	0.260445		0.905404
0.239381	0.315679		0.833669
0.29738	0.339733		0.907248
0.317546	0.50481		0.661199
0.85867	0.571553		0.426354
0.794816	0.551853		0.641129
0.617349	0.884877		0.544025
0.643192	0.60945		0.467045
0.680355	0.553845		0.520069
0.224354	0.383156		0.22947
0.986511	0.375176		0.726308
0.582539	0.467274		0.16962
0.620109	0.616532		0.62346
0.554849	0.655318		0.667788
0.564121	0.359861		0.560845
0.595455	0.40999		0.657643
0.395009	0.968426		0.450665
0.360899	0.482797		0.322197
0.438277	0.564411		0.738172
0.746505	0.47842		0.434024
0.621025	0.743069		0.516439
0.995682	0.653946		0.694704
0.520931	0.247235		0.700921
0.852104	0.396696		0.836569
0.535487	0.617356		0.575539
0.459218	0.581842		0.264355
0.546556	0.613228		0.452128
0.605697	0.405506		0.501856
0.490371	1		0.34281
0.567046	0.622445		0.316563
0.449453	0.66561		0.346863
0.198479	0.408362		0.361333
0.47622	0.618747		0.999989
0.524084	0.555991		0.440544
0.410627	0.658967		0.543342
0.516286	0.603149		0.486871
0.553798	0.560015		0.234243
1	0.71327		0.622351
0.37898	0.698758		0.820835
0.855757	0.487088		0.778034
0.529319	0.687248		0.374522
0.660749	0.42993		0.432242
0.28669	0.459185		0.769963
0.530316	0.338699		0.388396
0.463023	0.232902		0.399602
0.861278	0.663617		0.869298
0.468848	0.552425		0.760125
0.869954	0.784054		0.681621
0.44161	0.68604		0.546846
0.593351	0.948923		0.659982
0.427018	0.70661		0.685657
0.332131	0.299728		0.497271
0.655732	0.251071		0.384662
0.496862	0.303885		0.521732
0.370701	0.656547		0.459145
0.566688	0.347889		0.490341
0.464012	0.47248		0.38827
0.735899	0.804268		0.325517
0.578282	0.396652		0.346873
0.53202	0.330139		0.304441
0.462411	0.36374		0.316212
0.367999	0.46837		0.463499
0.688735	0.62078		0.831982
0.411902	0.378884		0.784618
0.682581	0.499384		0.525552
0.604515	0.281457		0.718417
0.322147	0.847308		0.542396
0.546707	0.973801		0.508892
0.427769	0.354358		0.900695
0.531851	0.476419		0.702794
0.532382	0.435877		1
0.81801	0.419997		0.621274
0.626707	0.361302		0.690856
0.721552	0.563184		0.565246
0.57013	0.510953		0.211788
0.385375	0.618805		0.713304
0.551956	0.583253		0.448708
0.598485	0.288753		0.602582
0.444	0.547486		0.548039
0.432648	0.483263		0.687903
0.372445	0.587134		0.429709
0.484513	0.312974		0.598001
0.599126	0.289275		0.279655
0.480836	0.421805		0.855466
0.245721	0.541366		0.660688
0.531364	0.528042		0.385903
0.488112	0.316906		0.460636
0.461653	0.461388		0.55194
0.544796	0.319106		0.312024
0.358479	0.55405		0.748485
0.301463	0.551767		0.277284
0.626923	0.712954		0.594129
0.294828	0.900918		0.819576
0.583783	0.497772		0.345658
0.729468	0.298288		0.675987
0.60165	0.675441		0.680537
0.52897	0.570114		0.808622
0.345069	0.504284		0.503122
0.53912	0.67273		0.377021
0.590248	0.541412		0.654946
0.578792	0.349136		0.464915
0.521507	0.395863		0.730455
0.637324	0.401563		0.841546
0.615064	0.500924		0.505648
0.262114	0.417495		0.74694
0.803844	0.516822		0.312305
0.449166	0.900667		0.427414
0.556178	0.848569		0.253
0.998378	0.535478		0.428664
0.304544	0.329438		0.715253
0.812065	0.351598		0.937596
0.577998	0.365584		0.616554
0.587624	0.698671		0.874853
0.442257	0.560355		0.735286
0.352522	0.318848		0.429441
0.30122	0.290413		0.776688
0.723976	0.685821		0.425802
0.59426	0.898006		0.606106
0.417039	0.69881		0.67428
0.528434	0.520718		0.362465
0.473926	0.673689		0.317969
0.189718	0.4439		0.565685
0.445994	0.743618		0.687699
0.621725	0.79685		0.475094
0.569491	0.460324		0.460855
0.657907	0.655411		0.326518
0.463053	0.222922		0.991342
0.381886	0.585066		0.638484
0.45601	0.543095		0.400436
0.494601	0.415173		0.308432
0.453581	0.462898		0.461161
0.995511	0.595889		0.535456
0.392646	0.436442		0.301339
0.978693	0.618765		0.519454
0.649	0.345332		0.565122
0.656898	0.822648		0.612726
0.385929	0.614718		0.405028
0.6691	0.470486		0.827923
0.581475	0.290416		0.718354
0.390238	0.555069		0.335254
0.384804	0.585228		0.640097
0.333025	0.699345		0.316632
0.448363	0.75124		0.65034
0.574623	0.3323		0.449018
0.694818	0.564968		0.392412
0.868731	0.403167		0.438638
0.615217	0.366041		0.544277
0.391423	0.681		0.542108
0.681262	0.707738		0.70644
0.660401	0.440088		0.623267
0.625628	0.548873		0.359093
0.471907	0.474028		0.689059
0.320731	0.700995		0.656212
0.390167	0.706465		0.362187
0.808728	0.729402		0.683554
0.632122	0.461036		0.36092
0.76537	0.660186		0.522169
0.509816	0.265454		0.582035
0.453872	0.837834		0.577893
0.576352	0.790871		0.611068
0.705235	1		0.565635
0.518717	0.490369		0.325364
0.313766	0.689024		0.853321
0.44078	0.587771		0.229724
0.456463	0.342556		0.523306
0.922704	0.917553		0.479957
0.768068	0.412719		0.354843
0.371952	0.664199		0.354327
0.316628	0.354828		0.215262
0.88677	0.28035		0.343764
0.509728	0.416545		0.32743
0.367577	0.332623		0.854533
0.192726	0.498199		0.61678
0.646588	0.216662		0.372019
0.95564	0.601726		0.446783
0.967088	0.719524		0.947219
0.466855	0.687681		0.588362
0.855659	0.540215		0.621939
0.778182	0.268139		0.425961
0.726295	0.811524		0.577014
0.541885	0.585936		0.779299
0.425186	0.740878		0.460356
0.558386	0.656424		0.556793
0.547682	0.645225		0.443515
0.614485	0.469311		0.755894
0.606417	0.463958		0.56964
0.654544	0.574778		0.799493
0.435201	0.410269		0.493553
0.952733	0.31107		0.559657
0.587442	0.53417		0.946892
0.455997	0.705132		0.672043
0.620455	0.291722		0.581539
0.414639	0.982784		0.587036
0.543447	0.265375		0.626943
0.756241	0.760802		0.535931
0.546637	0.457678		0.560398
0.614165	0.299522		0.51512
0.672987	0.81432		0.411396
0.256676	0.56592		0.705029
0.430533	0.47302		0.669838
0.617913	0.23067		0.664966
0.84492	0.482924		0.594184
0.527242	0.706054		0.80805
0.38976	0.283024		0.420631
0.622243	0.577331		0.362961
0.280539	0.565902		0.914577
0.584869	0.325025		0.413703
0.277821	0.506456		0.576181
0.583861	0.43813		0.807076
0.769895	0.456453		0.691185
0.329921	0.666258		0.645721
0.722085	0.510846		0.415401
0.600685	0.517198		0.634104
0.309496	0.788638		0.487401
0.396166	0.462982		0.615438
0.561654	0.537171		0.554836
0.291172	0.47774		0.293119
0.748145	0.59362		0.659769
0.472169	0.423675		0.550853
0.601933	0.607651		0.465394
0.377731	0.367038		0.757376
0.643678	0.38431		0.531893
0.437694	0.534191		0.871591
0.343204	0.436398		0.77214
0.520917	0.451494		0.778296
0.522124	0.470426		0.387941
0.740762	0.595565		0.490442
0.740166	0.92233		0.46662
0.725203	0.853481		0.856447
0.952588	0.587507		0.798656
0.63582	0.652549		0.955615
1	0.808146		0.423576
0.243449	0.398528		0.908993
0.596448	0.664045		0.907799
0.734968	0.488417		0.801473
0.513628	0.377601		0.661382
0.712637	0.380735		0.843834
0.916363	0.554361		0.607193
0.886313	0.741761		0.593133
0.647334	0.703601		0.582867
0.690296	0.335207		0.459578
0.704866	0.829375		0.575825
0.587594	0.241426		0.367016
0.534107	0.362307		0.339351
0.460091	0.312035		0.546425
0.692698	0.848661		0.509491
0.544245	0.348464		0.766656
0.423195	0.526395		0.469547
0.798133	0.63299		0.97385
0.481768	0.54949		0.305881
0.596759	0.530826		0.603565
0.583951	0.482891		0.41266
0.339756	0.679627		0.451748
0.505493	0.68897		0.422182
0.618968	0.902711		0.496733
0.586782	0.425137		0.883235
0.49626	0.813654		0.517827
0.383119	0.538106		0.455966
0.315979	0.876089		0.600445
0.669252	0.338869		0.842169
0.582649	0.755655		0.375599
0.40497	0.820081		0.602074
0.358239	0.370322		0.591903
0.516377	0.667263		0.31622
0.735249	0.993368		0.582472
0.865245	0.364943		0.729668
0.493441	0.700752		0.357049
0.431254	0.650264		0.538015
0.638794	0.635415		0.765102
0.379269	0.571875		0.037929
0.564511	0.366759		0.192532
0.526798	0.422986		0.59493
0.326413	0.454739		0.569655
0.456579	0.420666		0.841745
0.745773	0.640833		0.760307
0.633037	0.639213		0.629999
0.645538	0.358516		0.677188
0.395569	0.532242		0.50524
0.53919	0.462473		0.331575
0.592777	0.586486		0.464355
0.786632	0.76164		0.420244
0.596143	0.998873		0.363898
0.553145	0.557853		0.185606
0.773154	0.398431		0.639231
0.473671	0.396337		0.325162
0.418795	0.510357		0.466989
0.545615	0.747811		0.480512
0.672276	0.52643		0.666987
0.683769	0.638762		0.509427
0.988756	0.391769		0.7575
0.69148	0.374383		0.362891
0.894349	0.640137		0.686783
0.660759	0.472445		0.757448
0.675576	0.505269		0.461043
0.462782	0.732275		0.671917
0.622261	0.269078		0.871383
0.810989	1		0.755499
0.976066	0.500891		0.296783
0.674893	0.456803		0.988883
0.676111	0.497493		0.499408
0.831068	0.951599		0.433022
0.475363	0.725976		0.456166
0.856352	0.481964		0.590569
0.879742	0.518216		0.376356
0.44828	0.747604		0.460955
0.575375	0.310834		0.783651
0.639755	0.362722		0.429242
0.632699	0.341708		0.521383
0.370219	0.522391		0.423559
0.597896	0.51198		0.393676
0.595123	0.491695		0.357692
0.406195	0.535988		0.380447
0.725894	0.450115		0.613978
0.489166	0.61328		0.491331
0.756812	0.322759		0.468945
0.811435	0.9377		0.581774
0.596621	0.143944		0.344931
0.565081	0.691888		0.657324
0.548984	0.65186		0.459709
0.406287	0.865275		0.656744
0.294228	0.655621		0.352536
0.643325	0.555195		0.884023
0.875231	0.877538		0.484239
	0.320612		0.508327
	0.481592		0.259351
	0.41698		0.868888
	0.575838		0.464282
	0.541501		0.561095
	0.307549		0.804627
	0.152213		0.490211
	0.77436		0.593132
	0.419374		0.461191
	0.594844		0.518531
	0.901357		0.60195
	0.900645		0.905648
	0.304756		0.294774
	0.921991		0.664255
	0.548265		0.385873
	0.51538		0.363831
	0.589768		0.383444
	0.227461		0.404385
	0.90139		0.336032
	0.268548		0.45207
	0.784259		0.751868
	0.680594		0.713945
	0.819276		0.5755
	0.400533		0.668172
	0.413547		0.351005
	0.379065		0.691298
	0.506263		0.573432
	0.456971		0.655239
	0.625146		0.470366
	0.815302		0.562693
	0.606371		0.496968
	0.576741		0.419116
	0.422178		0.300042
	0.344157		0.509488
	0.228474		0.694684
	0.359617		0.895681
	0.507996		0.706778
	0.616232		0.512216
	0.741228		0.415485
	0.704787		0.45196
	0.508283		0.657085
	0.282839		0.42899
	0.378207		0.545879
	0.332285		0.653642
	0.555706		0.509339
	0.956867		0.409218
	0.496116		0.512815
	0.600161		0.488184
	0.481276		0.687853
	0.582011		0.776326
	0.486867		0.448162
	0.723654		0.664346
	0.625932		0.897279
	0.562524		0.387182
	0.386257		0.610376
	0.992258		0.699455
	0.785477		0.399473
	0.69508		0.812916
	0.686112		0.60087
	0.536379		0.388074
	0.581463		0.618443
	0.532004		0.371465
	0.349362		0.687724
	0.914851		0.756313
	0.58607		0.567512
	0.760936		0.484888
	0.572171		0.618114
	0.700314		0.472617
	0.518244		0.701691
	0.216477		1
	0.347833		0.560898
	0.537807		0.266502
	0.361664		0.925748
	0.443592		0.41662
	0.739265		0.725698
	0.820868		0.7894
	0.474645		0.499739
	0.737031		0.33519
	0.347045		0.596407
	0.416512		0.408906
	0.609436		0.699938
	0.311905		0.487567
	0.859896		0.60879
	0.608273		0.544894
	0.533044		0.53834
	0.363484		0.422932
	0.763287		0.838785
	0.842983		0.482752
	0.420131		0.648725
	0.630818		0.621621
	0.361731		0.402576
	0.91085		0.388538
	0.669617		0.634468
	0.568399		0.417975
	0.558292		0.556796
	0.39217		0.519679
	0.380553		0.841689
	0.802234		0.436506
	0.406913		0.29969
	0.603911		0.73505
	0.577525		0.427438
	0.439802		0.571361
	0.308315		0.384745
	0.694968		0.701237
	0.746603		0.724191
	0.675842		0.918402
	0.49102		0.655608
	0.662876		0.323897
	0.529179		0.575565
	0.862796		0.679595
	0.475398		0.511618
	0.876263		0.621187
	0.77814		0.57047
	0.567414		0.521942
	0.931168		0.730541
	0.649391		0.473279
	0.344562		0.622951
	0.810562		0.642539
	0.529569		0.503097
	0.59222		0.426976
	0.571476		0.726351
	0.714863		0.494233
	0.857779		0.643723
	0.829707		0.984315
	0.430889		0.639406
	0.405802		0.536851
	0.419728		0.389881
	0.377265		0.529164
	0.254035		0.7363
	0.423062		0.86894
	0.446746		0.639883
	0.444748		0.335237
	0.494227		0.751437
	0.519295		0.294839
	0.470829		0.401307
	0.926137		0.589968
	0.407063		0.796127
	0.409194		0.735251
	0.540295		0.735846
	0.841657		0.432485
	0.654074		0.380859
	0.766239		0.439053
	0.281525		0.696246
	0.492561		0.516663
	0.594319		0.328583
	0.454301		0.843218
	0.538491		0.521703
	0.736041		0.679596
	0.57608		0.422218
	0.421294		0.619244
	0.939469		0.497633
	0.477077		0.545048
	0.564413		0.848598
	0.606856		0.515681
	0.881383		0.84238
	0.469917		0.249599
	0.465964		0.316515
	0.488519		0.491925
	0.501133		0.64658
	0.829322		0.574715
	0.509678		0.641537
	0.822728		0.357984
	0.403547		0.510085
	0.560526		0.422624
	0.398025		0.874367
	0.614652		0.303351
	0.515199		0.440358
	0.486584		0.275726
	0.97947		0.259613
	0.524196		0.202639
	0.402442		0.541667
	0.545574		0.658936
	0.654596		0.432541
	0.41517		0.916956
	0.748822		0.460299
	0.408655		0.600445
	0.485817		0.425515
	0.774525		0.397031
	0.825264		0.436184
	0.388221		0.487955
	0.935444		0.467796
	0.427596		0.351573
	0.529513		0.716674
	0.647858		0.512909
	0.41048		0.505998
	0.546559		0.536566
	0.531525		0.536956
	0.630798		0.491022
	0.266429		0.888984
	0.243866		0.457271
	0.475204		0.642464
	0.55719		0.663026
	0.507333		0.916174
	0.19335		0.979461
	0.431686		0.588815
	0.678689		0.379944
	0.632206		0.90707
	0.424263		0.478129
	0.34289		0.692008
	0.306866		0.41308
	0.361303		0.427829
	0.329181		0.32884
	0.503783		0.633766
	0.621801		0.446028
	0.739873		0.87607
	0.334717		0.388724
	0.784547		0.473412
	0.40825		0.414855
	0.4321		0.496717
	0.476991		0.679705
	0.568885		0.635801
	0.818187		0.639595
	0.352655		0.46684
	0.816946		0.473408
	0.66521		0.555182
	0.309572		0.427042
	0.50648		0.577732
	0.737757		0.862143
	0.333393		0.660389
	0.410647		0.980425
	0.519289		0.745015
	0.351748		0.480206
	0.647235		0.996356
	0.411848		0.999911
	0.38382		0.593022
	0.660677		0.51086
	0.607281		0.363666
	0.459469		0.352853
	0.513413		0.963182
	0.306025		0.530434
	0.420701		0.941052
	0.275246		0.373901
	0.722603		0.429264
	0.354354		0.431436
	0.403764		0.315961
	0.370868		0.552788
	0.783585		0.535563
	0.55582		0.443077
	0.559782		0.396318
	0.644082		0.583036
	0.676168
	0.35325
	0.4703
	1
	0.752352
	0.475469
	0.46027
	0.498306
	0.572171
	0.663458
	0.669023
	0.29294
	0.793998
	0.648101
	0.392876
	0.458689
	0.720011
	0.350922
	0.514636
	0.353327
	0.420495
	0.42957
	0.805037
	0.560492
	0.405566
	0.509967
	0.513342
	0.452804
	0.566185
	0.325905
	0.832622
	0.755741
	0.33478
	0.253344
	0.35497
	0.852146
	0.574734
	0.38823
	0.481785
	0.371469
	0.415381
	0.54366
	0.735675
	0.426636
	0.586377
	0.531765
	0.656733
	0.374562
	0.585886
	0.532845
	0.665607
	0.451299
	0.48214
	0.406651
	0.624362
	0.452305
	0.58366
	0.784508
	0.628296
	0.62315
	0.585048
	0.412561
	0.483545
	0.481637
	0.76268
	0.244855
	0.491389
	0.417082
	0.465253
	0.989393
	0.699059
	0.246597
	0.617582
	0.549116
	0.463911
	0.771464
	0.865107
	0.651003
	0.477986
	0.550776
	0.648291
	0.62016
	0.322065
	0.557617
	0.472116
	0.427503
	0.487488
	0.468018
	0.453797
	0.758668
	0.634144
	0.836218
	0.976689
	1
	0.424384
	0.217292
	0.771864
	0.394458
	0.590745
	0.272724
	0.505367
	0.959851
[truncated: 1,299 more rows]
