# Supplementary material for: Multiplexed imaging of nucleome architectures in single cells of mammalian tissue
Source: Nat Commun. 2020 Jun 9;11:2907. doi: 10.1038/s41467-020-16732-5 (PMC7283333; doi:10.1038/s41467-020-16732-5)
Supplement: Supplementary file 11 — Source Data [file 41467_2020_16732_MOESM11_ESM.zip › Source Data/FigS7_Macrophage.xlsx]

## Sheet: Sheet1
LA & NA	LA & no-NA	no-LA & NA	no-LA & no-NA
0.776626	0.572625	0.488238	0.407368
0.521628	0.556988	0.344169	0.595788
0.445833	0.836882	0.33119	0.919867
0.564998	0.633122	0.126676	0.887395
0.150952	0.515636	0.759694	0.717391
0.626503	0.325687	0.353868	0.453409
0.840343	0.902619	0.742918	0.497257
0.538369	0.330686	0.31578	0.659562
0.511755	0.794417	0.317915	0.13074
0.61101	0.421256	0.422773	0.913043
0.560721	0.424363	0.641024	0.732485
0.389602	0.650715	0.576971	0.590419
0.567104	0.603179	0.736285	0.856693
0.482144	0.730808	0.45734	0.610525
0.515568	0.715924	0.317048	0.468048
0.512452	0.26604	0.555481	0.831175
0.664797	0.347223	0.596694	0.365428
0.486701	0.433595	0.774226	0.589033
0.435025	0.0952101	0.29948	0.887548
0.677407	0.829202	0.617121	0.779025
0.560065	0.762365	0.45122	0.897924
0.588389	0.44596	0.383154	0.385076
0.807484	0.517513	0.74313	0.407965
0.590948	0.664062	0.791685	0.874475
0.37446	0.469829	0.74673	0.869121
0.354532	0.436886	0.445231	0.561507
0.402668	0.642985	0.521428	0.399127
0.50174	0.667815	0.668156	0.59531
0.373056	0.591585	0.360679	0.460654
0.613116	0.572721	0.354504	0.496321
0.220694	0.688238	0.467857	0.521455
0.854593	0.497959	0.447881	0.533602
0.531756	0.676422	0.818803	0.390479
0.479006	0.255401	0.375902	0.155324
0.736255	0.374686	0.302062	0.439637
0.547144	0.394577	0.415822	0.580976
0.425177	0.440337	0.468788	0.207642
0.366847	0.525244	0.486277	0.592366
0.419235	0.456869	0.588252	0.554294
0.767038	0.723905	0.629789	0.665381
0.560602	0.377604	0.571965	0.73871
0.723457	0.838749	0.504629	0.491727
0.847143	0.571355	0.752523	0.688903
0.510251	0.326582	0.45741	0.934035
0.509127	0.402303	0.801545	0.29837
0.657257	0.321145	0.333187	0.473457
0.527811	0.732991	0.375908	0.702449
0.757933	0.354004	0.489871	0.564055
0.723849	0.903644	0.485988	0.280107
0.326552	0.772346	0.406758	0.260836
0.616249	0.647544	0.723706	0.962792
0.963146	0.57677	0.690056	0.608739
0.279495	0.637467	0.491751	0.466272
0.691284	0.704521	0.443324	0.726031
0.399744	0.691587	0.69807	0.999078
0.479556	0.711129	0.556716	0.516322
0.231444	0.829697	0.572999	0.580087
0.302851	0.451928	0.593651	0.537325
0.484662	0.701144	0.440962	0.481251
0.302204	0.456664	0.598638	0.336841
0.763682	0.57141	0.464217	0.504868
0.459998	0.848228	0.603034	0.48619
0.644532	0.886594	0.775508	0.992738
0.375059	0.637042	0.893389	0.859295
0.506913	0.60402	0.749835	0.73478
0.572633	0.31787	0.679389	0.277015
0.286254	0.39332	0.24703	0.722406
0.420696	0.667252	0.33932	0.62883
0.393899	0.58861	0.48695	0.471428
0.553213	0.394107	0.447631	0.641685
0.596674	0.413718	0.393164	0.540337
0.591517	0.593682	0.836479	0.404571
0.394376	0.215132	0.371879	0.209132
0.510236	0.284449	0.962314	0.436274
0.639924	0.674039	0.800981	0.359551
0.450339	0.748442	0.580595	0.631629
0.43623	0.880573	0.472183	0.536883
0.459547	0.518728	0.647969	0.442469
0.959989	0.672061	0.437262	0.188761
0.238249	0.492975	0.81063	0.41655
0.516166	0.120146	0.661337	0.266685
0.356565	0.70555	0.410102	0.362517
0.685265	0.62002	0.534436	0.176266
0.298159	0.330385	0.427612	0.75497
0.813459	0.514012	0.465276	0.610868
0.383018	0.278354	0.56863	0.490222
0.457168	0.658096	0.436544	0.350528
0.490771	0.427332	0.538569	0.187505
0.533168	0.529731	0.52713	0.335513
0.50659	0.366384	0.820346	0.462699
0.512395	0.676354	0.314304	0.486659
0.596319	0.461195	0.424839	0.677821
0.317758	0.537604	0.354994	0.704519
0.601139	0.707543	0.47563	0.535519
0.452027	0.571263	0.639278	0.582944
0.503818	0.407296	0.617279	0.724868
0.616207	0.469619	0.598793	0.879417
0.329411	0.671793	0.793137	0.992426
0.859969	0.304968	0.195801	0.4007
0.522631	0.577291	0.672281	0.550544
0.424831	0.464904	0.983059	0.742077
0.539703	0.45308	0.659036	0.870797
0.642024	0.546388	0.477116	1
1	0.737161	0.608566	0.995727
0.263993	0.64804	0.582607	0.34866
0.395213	0.306421	0.605968	0.493401
0.476559	0.143455	0.213125	0.614494
0.530972	0.376626	0.59297	0.73399
0.0202949	0.675186	0.592554	0.464489
0.576818	0.183604	0.399027	0.636194
0.268124	0.149685	0.55981	0.295414
0.465947	0.550972	0.571573	0.799225
0.42625	0.376439	0.700007	0.478165
0.366765	0.468682	0.371496	0.860376
0.724872	0.538123		0.839346
0.592921	0.711806		0.522582
0.233708	0.53318		0.499117
0.860511	0.435985		0.711953
0.359611	0.588684		0.527927
0.352984	0.542738		0.721366
0.416058	0.565852		0.633323
0.567008	0.376242		0.336318
0.719655	0.544688		0.33939
0.437762	0.371135		0.475054
0.834009	0.576726		0.422057
0.532719	0.578726		0.704074
0.474375	0.454934		0.217331
0.956964	0.260281		0.449799
0.325129	0.279631		0.654012
0.697913	0.607188		0.340208
0.689437	0.397938		0.758904
0.767412	0.145763		0.373063
0.380549	0.472904		0.600471
0.42399	0.331534		0.406386
0.590939	0.739012		0.608856
0.280794	0.383978		0.813113
0.166273	0.435242		0.30952
0.510638	0.361841		0.724746
0.432383	0.663905		0.278992
0.469184	0.385537		0.277526
0.375782	0.477688		0.396496
0.491838	0.486546		0.516437
0.568122	0.461852		0.484611
0.525473	0.736913		0.395083
0.318741	0.567876		0.678172
0.399255	0.4636		1
0.527635	0.539633		0.320647
0.661341	0.579761		0.515285
0.974826	0.591467		0.480741
0.641614	0.444054		0.691998
0.923173	0.26949		0.661705
0.315953	0.403459		0.127485
0.490683	0.40693		0.807407
0.587427	0.713829		0.488222
0.618959	0.584222		0.689509
0.546154	0.704962		0.579172
0.351023	0.860915		0.840785
0.549375	0.47884		0.441812
0.361289	0.62936		0.504782
0.688255	0.90701		0.484778
0.410762	0.289392		0.613719
0.778701	0.585206		0.494907
0.582481	0.514915		0.551296
0.396575	0.533466		0.443097
0.537121	0.475846		0.999278
0.616692	0.21151		0.416066
0.424652	0.426289		0.702066
0.563474	0.767513		0.554198
0.522441	0.733632		0.227938
0.430485	0.519707		0.790672
0.286013	0.549585		0.575327
0.406857	0.333878		0.418471
0.715222	0.540735		0.528262
0.635463	0.398539		0.695424
0.767516	0.616968		0.368066
0.490017	0.382336		0.429333
0.720193	0.367488		0.426718
0.399213	0.508407		0.417344
0.550089	0.406843		0.551128
0.62356	0.68042		0.379564
0.827933	0.465264		0.393729
0.595404	0.490823		0.69548
0.608128	0.403747		0.546232
0.60954	0.134482		0.394402
0.542148	0.306364		0.412947
0.606958	0.331005		0.53636
0.418531	0.703918		0.337435
1	0.419761		0.385582
0.471335	0.357099		0.555983
0.54765	1		0.634978
0.222076	0.701707		0.448687
0.689766	0.573737		0.423198
0.267075	0.507299		0.382264
0.349174	0.349689		0.32354
0.435363	0.267365		0.718451
0.268531	0.673416		0.487188
0.67471	0.350879		0.926468
0.433774	0.934457		0.743641
0.582593	0.662622		0.675724
0.578961	0.353462		0.440353
0.623714	0.764044		0.369547
0.704988	0.467368		0.557854
0.0929494	0.580891		0.663415
0.411887	0.51877		0.411506
0.607406	0.559203		0.932364
0.788859	0.375158		0.367185
0.381552	0.573625		0.639893
0.340437	0.405588		0.697752
0.388694	0.442167		0.422764
0.687059	0.675372		0.690073
0.568423	0.684414		0.461242
0.322044	0.6279		0.45429
0.198029	0.341616		0.263702
0.441834	0.497204		0.449729
0.311898	0.328653		0.728308
0.765452	0.694128		0.506903
0.401554	0.567553		0.523869
0.447125	0.720102		0.596306
0.317165	0.989757		0.307675
0.238136	0.279243		0.539559
0.269652	0.340231		0.426704
0.4055	0.410282		0.674822
0.517259	0.662673		0.532676
0.63249	0.426166		0.641457
0.226654	0.522457		0.208825
0.0355813	0.354488		0.819369
0.69356	0.452618		0.149865
0.439051	0.4931		0.535474
0.339366	0.720809		0.418619
0.623691	0.440618		0.62931
0.809879	0.45628		0.399733
0.321462	0.398372		0.851372
0.460753	0.171085		0.591075
0.711791	0.85878		0.484641
0.442893	0.935816		0.830543
0.338017	0.372008		0.346003
0.39872	0.548835		0.286829
0.447197	0.339591		0.433634
0.413688	0.451845		0.750078
0.600131	0.226052		0.70355
0.407815	0.268251		0.580448
0.183713	0.363001		0.849466
0.468954	0.638773		0.421277
0.431023	1		0.605492
0.439157	0.705863		0.73027
0.356586	0.429802		0.401092
0.899407	0.318234		0.181416
0.607882	0.342727		0.620178
0.516365	0.616202		0.30509
0.419535	0.427824		0.586858
0.247968	0.463818		0.468624
0.878028	0.491926		0.576242
0.829154	0.42479		0.327807
0.559651	0.57637		0.805629
0.555436	0.586893		0.404679
0.456638	0.542851		0.397325
0.272177	1		0.592412
0.241038	0.188066		0.941365
0.635874	0.424925		0.357758
0.453989	0.49859		0.540715
0.712493	0.434447		0.448642
0.798559	0.692783		0.595223
0.380584	0.673752		0.494535
0.402558	0.529525		0.411634
0.183366	0.631461		0.529269
0.391191	0.202808		0.516496
	0.533024		0.524542
	0.267972		0.693478
	0.537396		0.494132
	0.508013		0.45841
	0.676786		0.875182
	0.742686		0.222218
	0.864205		0.436945
	0.915775		0.274581
	0.527805		0.43463
	0.669642		0.312433
	0.496126		0.398947
	0.143489		0.430025
	0.56905		0.904459
	0.77798		0.463068
	0.89252		0.318591
	0.765609		0.334966
	0.345598		0.821448
	0.767779		0.50152
	0.532949		0.71527
	0.317589		0.974391
	0.398033		0.586403
	0.787448		0.446241
	0.259944		0.283838
	0.695828		0.47809
	0.472673		0.886323
	0.16375		0.95056
	0.508264		0.622523
	0.432639		0.254213
	0.581336		0.732064
	0.425181		0.931203
	0.564672		0.462186
	0.486137		0.41824
	0.80754		0.442936
	0.21394		0.38883
	0.832839		0.539556
	0.518143		0.55478
	0.692841		0.268684
	0.367575		0.346823
	0.702175		0.618278
	0.644642		0.414909
	0.323207		0.586461
	0.523855		0.776018
	0.455741		0.382877
	0.782768		0.389094
	0.417255		0.339215
	0.377581		0.819422
	0.695267		0.652277
	0.477004		0.474108
	0.61888		0.691615
	0.799117		0.439608
	0.674107		0.917466
	0.441102		0.29383
	0.428215		0.927226
	0.500718		0.37084
	0.0822619		0.293606
	0.380172		0.788823
	0.659189		0.912488
	0.377844		0.452998
	0.131555		0.434181
	0.356482		0.758502
	0.771921		0.611425
	0.43293		0.510714
	0.423854		0.905467
	0.670544		0.583144
	0.998906		0.824178
	0.499486		0.498074
	0.651208		0.643958
	0.439814		0.923035
	0.374346		0.332995
	0.36644		0.360427
	0.425232		0.646894
	0.271841		0.665356
	0.373703		0.588233
	0.425865		0.508887
	0.826635		0.124618
	1		0.918935
	0.353313		0.927668
	0.814149		0.719394
	0.525676		0.470541
	0.395391		0.302054
	0.670588		0.442978
	0.40636		0.696088
	0.60072		0.600918
	0.389278		0.471989
	0.643289		0.720167
	0.482419		0.440866
	0.298027		0.506996
	0.41815		0.858513
	0.207233		0.443085
	0.911943		0.231419
	0.437025		0.513857
	0.458448		0.171704
	0.505198		0.460194
	0.613129		0.750592
	0.382317		0.438555
	0.503008		0.438721
	0.487833		0.573906
	0.470147		0.442432
	0.595345		0.711423
	0.366329		0.664036
	0.41071		0.288031
	0.471003		0.851194
	0.347076		0.7542
	0.340692		0.631966
	0.529368		0.658796
	0.602635		0.654715
	0.668103		0.900542
	0.816152		0.728212
	0.427779		0.287993
	0.329013		0.407083
	0.288462		0.296739
	0.369538		0.393703
	0.542952		0.42647
	0.131157		0.701343
	0.369828		0.267102
	0.552029		0.401161
	0.441235		0.334371
	0.42154		0.608572
	0.469285		0.782259
	0.480975		0.293765
	0.542541		0.618769
	0.792769		0.290394
	0.585792		0.943655
	0.297608		0.999276
	0.822035		0.785905
	0.770341		0.550942
	0.353783		0.994191
	0.875102		0.363934
	0.637776		0.713468
	0.424486		0.434631
	0.499876		0.83126
	0.459872		0.328087
	0.529265		0.400861
	0.555321		0.297842
	0.179957		0.401181
	0.221098		0.597785
	0.0639117		0.642437
	0.63074		0.579709
	0.640066		0.537754
	0.384231		0.664207
	0.917093		0.908362
	0.469325		0.165465
	0.604942		0.572839
	0.585411		0.468277
	0.443623		0.555532
	0.578914		0.633805
	0.448445		0.624675
	0.421682		0.601688
	0.52695		0.522959
	0.538907		0.945077
	0.406276		0.465288
	0.598741		0.716384
	0.812744		0.821491
	0.739242		0.335823
	0.826215		0.279888
	0.539907		0.498547
	0.346266		0.415813
	0.752756		0.698203
	0.102188		0.654495
	0.556053		0.315289
	0.666652		0.731449
	0.561533		0.579992
	0.617562		0.557176
	0.385213		0.872095
	0.609225		0.473916
	0.766659		0.710129
	0.50852		0.767328
	0.385004		0.551378
	0.335729		0.815525
	0.761103		0.474895
	0.802266		0.529111
	0.725132		0.917932
	0.620421		0.526614
	0.334977		0.430797
	0.475474		0.484345
	0.436787		0.532944
	0.55365		0.538762
	0.824043		0.143225
	0.319896		0.430925
	0.433203		0.557988
	0.459981		0.357812
	0.158216		0.360955
	0.512781		0.309073
	0.557306		0.54054
	0.769796		0.381047
	0.479144		0.490228
	0.457282		0.624701
	0.758922		0.464551
	0.384152		0.675756
	0.752085		0.739247
	0.283528		0.449803
	0.756833		0.754695
	0.38269		0.653914
	0.471356		0.453843
	0.44929		0.483024
	0.419117		0.789606
	0.258071		0.483849
	0.930344		0.457848
	0.3		1
	0.989569		0.682591
	0.691786		0.671131
	0.561861		0.77674
	0.666497		0.889275
	0.572811		0.487756
	0.449419		0.569781
	0.337778		0.523062
	0.444069		0.747194
	0.401643		0.520801
	0.69514		0.628502
	0.697248		0.664485
	0.224274		0.787057
	0.679473		0.432881
	0.731255		0.464362
	0.588068		0.275363
	0.627622		0.439944
	0.755659		0.363788
	0.454633		0.552503
	0.394321		0.42007
	0.631023		0.359023
	0.394321		0.443009
	0.332093		0.84414
	0.422977		0.848301
	0.331124		0.713647
	0.32022		0.627305
	0.719443		0.352055
	0.490468		0.542155
	0.569804		0.337239
	0.614329		0.715381
	0.583044		0.784787
	0.399018		0.494706
	0.500636		0.240343
	0.957055		0.322145
	0.514311		0.458373
	0.523877		0.572791
	0.337931		0.388451
	0.685627		0.256532
	0.79035		0.520263
	0.429643		0.385823
	0.376912		0.3471
	0.519337		0.869085
	0.541293		0.446209
	0.818778		0.929143
	0.450277		0.740658
	0.304479		0.375735
	0.354434		0.736121
	0.271295		0.643557
	0.52853		0.46402
	0.433072		0.651416
	0.4425		0.523026
	0.499526		0.37766
	0.928627		0.449158
	0.445155		0.391169
	0.597225		0.30783
	0.497751		0.362199
	0.461362		0.537274
	0.314424		0.693061
	0.883962		0.276168
	0.470015		0.538621
	0.520744		0.596103
	0.470463		0.422928
	0.51227		0.425685
	0.654285		0.785015
	0.469638		0.785771
	0.364467		0.777716
	0.442617		0.374093
	0.294844		0.913546
	0.44313
	0.664125
	0.513047
	0.421542
	0.968261
	0.344758
	0.706026
	0.807937
	0.493407
	0.254732
	0.625675
	0.414084
	0.221374
	0.924844
	0.873885
	0.429321
	0.414103
	0.403037
	0.451694
	0.798834
	0.585921
	0.419299
	0.575288
	0.415303
	0.543128
	0.511995
	0.6909
	0.45615
	0.760246
	0.323606
	0.811984
	0.623724
	0.364771
	0.441173
	0.659308
	0.257587
	0.728767
	0.421643
	0.89833
	0.465501
	0.620486
	0.273859
	0.490214
	0.849981
	0.505076
	0.99443
	0.442504
	0.624017
	0.853723
	0.45823
	0.799041
	0.535826
	0.521053
	0.27482
	0.74029
	0.643766
	0.365616
	0.361753
	0.500116
	0.925665
	0.41428
	0.562696
	0.911042
	0.53897
	0.706477
	0.453985
	0.271775
	0.605571
	0.443578
	0.38869
	0.482268
	0.544353
	0.645877
	0.998507
	0.556454
	0.767209
	0.550242
	0.840525
	0.827509
	0.431715
	0.776635
	0.426499
	0.945796
	0.986979
	0.459544
	0.43984
	0.266942
	0.357457
	0.527847
	0.578363
	0.41856
	0.99706
	0.623594
	0.403779
	0.309156
	0.366188
	0.768902
	0.851613
	0.859742
	0.520672
	0.66423
	0.858055
	0.792649
	0.416823
	0.687718
	0.747261
	0.483381
	0.660407
	0.369273
	0.434606
	0.482292
	0.284257
	0.342435
	0.644526
	0.660774
	0.410819
	0.430388
	0.384111
	0.53824
	0.452458
	0.819967
	0.563193
	0.520117
	0.313549
	0.669838
	0.383797
	0.387838
	0.476539
	0.304363
	0.363387
	0.809895
	0.509877
	0.482875
	0.530317
	0.177849
	0.646588
	0.709923
	0.319584
	0.587037
	0.705268
	0.260154
	0.371937
	0.579254
	0.566127
	0.328631
	0.374719
	0.414517
	0.869751
	0.540028
	0.47366
	0.526346
	0.563613
	0.194026
	0.602913
	0.916819
	0.47829
	0.403501
	0.846974
	0.458881
	0.596722
	0.839727
	0.532315
	0.635602
	0.900449
	0.440375
	0.631238
	0.52717
	0.476317
	0.621321
	0.604266
	0.572707
	0.694839
	0.725898
	0.287614
	0.418077
	0.533122
	0.680615
	0.881222
	0.773445
	0.598399
	0.484171
	0.481289
	0.449739
	0.275188
	0.327853
	0.492759
	0.916653
	0.850638
	0.506018
	0.626079
	0.347812
	0.530609
	0.895776
	0.727876
	0.263957
	0.349885
	0.591816
	0.567784
	0.703447
	0.481295
	0.805016
	0.403312
	0.926702
	0.50433
	0.731927
	1
	0.713204
	0.369434
	0.669504
	0.369668
	0.587963
	0.556074
	0.734206
	0.539814
	0.424829
	0.744726
	0.51909
	0.617904
	0.539131
	0.501486
	0.854312
	1
	0.288088
	0.773517
	0.817202
	0.375451
	0.668918
	0.554974
	0.658298
	0.946195
	0.325514
	0.789333
	0.412077
	0.300378
	0.70696
	0.267475
	0.649345
	1
	0.625629
	0.513129
	0.628041
	0.166471
	0.709071
	0.465124
	0.509652
	0.325949
	0.394096
	0.68244
	0.36851
	0.48689
	0.508877
	0.737599
	0.499561
	0.488396
	1
	0.573221
	0.58823
	0.363804
	0.845564
	0.938512
	0.664663
	0.634591
	0.270747
	0.832918
	0.71723
	0.714462
	0.471415
	0.927458
	0.504131
	0.437226
	0.382673
	0.556841
	0.881873
	0.208726
	0.752208
	0.789037
	0.468719
	0.427553
	0.467874
	0.844266
	0.304637
	0.789408
	0.578506
	0.851266
	0.63294
	0.310373
	0.287827
	0.490729
	0.403412
	0.377743
	0.625762
	0.918527
	0.400413
	0.584498
	0.202368
	0.813016
	0.673272
	0.799747
	0.355813
	0.927128
	0.194663
	0.408333
	0.451751
	0.703391
	0.850187
	0.430536
	0.507673
	0.343377
	0.712483
