# Supplementary material for: Multiplexed imaging of nucleome architectures in single cells of mammalian tissue
Source: Nat Commun. 2020 Jun 9;11:2907. doi: 10.1038/s41467-020-16732-5 (PMC7283333; doi:10.1038/s41467-020-16732-5)
Supplement: Supplementary file 11 — Source Data [file 41467_2020_16732_MOESM11_ESM.zip › Source Data/FigS7_Megakaryocyte.xlsx]

## Sheet: Sheet1
LA & NA	LA & no-NA	no-LA & NA	no-LA & no-NA
0.571146	0.223037	0.400169	0.348073
0.439862	0.35541	0.903242	0.381003
0.515106	0.556859	0.779482	0.36021
0.417456	0.513688	0.31976	0.363034
0.743716	0.518914	0.220589	0.304862
0.385901	0.337589	0.751645	0.481016
0.738987	0.530492	0.573556	0.378095
0.852477	0.350961	0.470078	0.554388
0.336581	0.345696	0.60934	0.52646
0.320518	0.328635	0.539188	0.355304
0.627403	0.561515	0.825727	0.410697
0.854105	0.533773	0.475294	0.310883
0.543328	0.592488	0.254057	0.80223
0.49358	0.776232	0.465374	0.633936
0.781521	0.780093	0.36933	0.376987
0.69891	0.318719	0.823189	0.600674
0.653477	0.349057	0.505672	0.626328
0.784301	0.486766	0.752059	0.578638
0.513455	0.305542	0.556058	0.635775
0.783903	0.798221	0.593867	0.716752
0.665894	0.552829	0.997321	0.73533
0.816851	0.436709	0.6969	0.564562
0.309245	0.301963	0.776743	0.721455
0.370316	0.4132		0.451959
0.477163	0.343978		0.429367
0.378252	0.510368		0.791729
0.34741	0.382725		0.314297
0.407787	0.708165		0.528431
0.555054	0.978465		0.601614
0.444324	0.410594		0.38181
0.464408	0.806086		0.30465
0.587337	0.431049		0.463988
0.495712	0.548061		0.404408
0.74119	0.813564		0.370105
0.491612	0.603268		0.412063
0.732044	0.626486		0.36925
0.692615	0.453805		0.343682
0.567861	0.320854		0.506527
0.272248	1		0.45255
0.196804	0.97123		0.418646
0.485057	0.329366		0.363213
0.622778	0.507418		0.277069
0.44791	0.451214		0.681132
0.436381	0.559991		0.63285
0.571491	0.678197		0.499196
0.791246	0.512289		0.600234
0.615892	0.549475		0.252834
0.53049	0.604305		0.671736
0.637277	0.704991		0.901031
0.48245	0.157731		0.769351
0.357097	0.486356		0.870049
0.573867	0.264156		0.497949
0.80594	0.27678		0.683883
0.523127	0.584768		0.682242
0.705413	0.642412		0.256362
0.628587	0.449318		0.64828
0.469998	0.48658		0.250881
	0.620097		0.996367
	0.543406		0.398313
	0.999581		0.372355
	0.442557		0.497778
	0.524547		0.439744
	0.34965		0.518142
	0.483796		0.239185
	0.627267		0.430694
	0.588251		0.463219
	0.564657		0.667524
	0.456356		0.565097
	0.325219		0.526637
	0.62372		0.84999
	0.53019		0.458512
	0.811804		0.446549
	0.306713		0.556474
	0.529917		0.623648
	0.68996		0.431951
	0.233403		0.636159
	0.67898		0.468096
	0.204629		0.735572
	0.527041		0.547467
	0.469551		0.647451
	0.26577		0.49566
	0.403132		0.404996
	0.661269		0.769514
	0.543787		0.647909
	0.226864		0.303663
	0.180739		0.38318
	0.345111		0.48143
	0.326836		0.780909
	0.646266		0.532757
	0.360381		0.446721
	0.394732		0.272855
	0.280203		0.659361
	0.539237		0.365906
	0.299386		0.711541
	0.672721		0.468705
	0.193911
	0.467567
	0.630696
	0.427835
	0.421318
	0.505095
	0.527515
	0.301734
	0.550508
	0.541359
	0.254307
	0.235406
	0.675654
	0.579694
	0.517426
	0.577585
	0.461205
	0.58313
	0.321859
	0.557502
	0.652684
	0.64369
	0.632982
	0.330137
	0.44688
	0.442456
	0.460302
	0.364418
	0.322595
	0.54897
	0.361491
	0.448547
	0.241369
	0.325147
	0.306403
	0.564308
	0.776443
	0.613967
	0.577001
	0.657149
	0.498426
	0.645067
	0.359182
	0.816362
	0.317555
	0.69855
	0.777824
	0.496183
	0.604644
	0.679642
	0.315923
	0.540042
	0.589876
	0.654963
	0.801791
	0.845507
	0.784632
	0.561266
	0.391041
	0.402205
	0.290858
	0.607507
	0.510524
	0.564615
	0.661323
	0.672643
	0.391163
	0.825076
	0.381719
	0.679292
	0.374778
	0.508254
	0.345353
	0.484939
	0.449335
	0.471479
	0.635171
	0.321531
	0.501718
	0.673345
	0.263347
	0.448008
	0.373539
	0.428756
	0.428739
	0.320868
	0.615565
