# Supplementary material for: Multiplexed imaging of nucleome architectures in single cells of mammalian tissue
Source: Nat Commun. 2020 Jun 9;11:2907. doi: 10.1038/s41467-020-16732-5 (PMC7283333; doi:10.1038/s41467-020-16732-5)
Supplement: Supplementary file 11 — Source Data [file 41467_2020_16732_MOESM11_ESM.zip › Source Data/FigS7_Other.xlsx]

## Sheet: Sheet1
LA & NA	LA & no-NA	no-LA & NA	no-LA & no-NA
0.491194	0.619872	0.603662	0.479912
0.358972	0.283658	0.30224	0.682814
0.403825	0.564375	0.687655	0.498378
0.571812	0.622427	0.645554	0.198367
0.439299	0.262663	0.432863	0.474911
0.527211	0.372595	0.250583	0.405358
0.668063	0.442043	0.396584	0.465792
0.317687	0.227878	0.472551	0.519044
0.437407	0.15408	0.484062	0.510622
0.691109	0.464755	0.448754	0.243148
0.521145	0.379978	0.291079	0.50911
0.76324	0.402484	0.381939	0.244255
0.572314	0.535662	0.336467	0.503951
0.435159	0.568486	0.40751	0.419301
0.546384	0.43253	0.642159	0.291171
0.294303	0.565602	0.516876	0.494755
0.37226	0.593735	0.648905	0.390856
0.340249	0.333941	0.381339	0.588062
0.432648	0.514737	0.159889	0.403881
0.492926	0.845116	0.428418	0.889818
0.588253	0.268264	0.387308	0.591492
0.627843	0.381395	0.445674	0.617335
0.503269	0.763848	0.582901	0.445278
0.524522	0.795098	0.333535	0.25757
0.655661	0.507896	0.282382	0.895273
0.364513	0.425378	0.719969	0.69186
0.363021	0.625981	0.474423	0.420127
0.48272	0.793023	0.615859	0.605645
0.478177	0.288942	0.573576	0.657411
0.603029	0.0870994	0.443181	0.469358
0.404935	0.415757	0.627055	0.554152
0.483719	0.55193	0.521157	0.652087
0.411425	0.430899	0.831115	0.571191
0.264699	0.63103	0.531794	0.64265
0.591783	0.839741	0.476107	0.732865
0.282646	0.430027	0.663131	0.516325
0.623455	0.82537	0.525217	0.642006
0.707263	0.790518	0.614261	0.572989
0.381905	0.422527	0.543168	0.365073
0.521355	0.936958	0.690057	0.504028
0.597523	0.569037	0.364474	0.516689
0.584722	0.702214	0.360172	0.439022
0.320032	0.408702	0.552084	0.682326
0.846246	0.475528	0.503477	0.667523
0.576259	0.661629	0.349948	1
0.859386	0.793243	0.435101	0.490734
0.509377	0.409634	0.596811	0.761634
0.532223	0.394777	0.857196	0.447405
0.774238	0.399803	0.518944	0.646271
0.270387	0.514212	0.948676	0.400472
0.601217	0.589761	0.461166	0.595337
0.402314	0.462696	0.72295	0.661076
0.448534	0.612203	0.51717	0.344386
0.534214	0.623954	0.707554	0.486051
0.570974	0.43135	0.444357	0.465513
0.498654	0.529758	0.490488	0.446446
1	0.432007	0.315317	0.563673
0.518248	0.418482	0.780099	0.373189
0.683612	0.268171	0.363551	0.324545
0.452806	0.874713	0.462068	0.661457
0.443318	0.41904	0.538765	0.671247
0.519884	0.42131	0.546493	0.594627
0.534992	0.861524		0.455897
0.604391	0.68888		0.439036
0.740063	0.418324		0.593213
0.713968	0.999959		0.394079
0.450091	0.218163		0.414203
0.656651	0.534139		0.602379
0.857652	0.608859		0.460303
0.581611	0.39202		0.497488
0.548198	0.577618		0.57411
0.544017	0.489984		0.664731
0.523468	0.528996		0.310184
0.641098	0.470752		0.707385
0.268781	0.406969		0.628816
0.766943	0.664676		0.532435
0.360177	0.407505		0.368751
0.462556	0.643928		0.486944
0.496758	0.452407		0.449509
0.464843	0.685032		0.762717
0.636932	0.585881		0.301943
0.559649	0.628811		0.412803
0.866155	0.49435		0.317733
0.684407	0.387294		0.998634
0.595352	0.518471		0.588656
0.395809	0.50746		0.69408
0.28357	0.228534		0.673169
0.534525	0.690401		0.552591
0.347264	0.742481		0.801789
0.525066	0.576767		0.40812
0.34498	0.626603		0.903468
0.656688	0.818821		0.389073
0.437943	0.358298		0.887808
0.695413	0.520447		0.425842
0.284304	0.64322		0.44735
0.777899	0.701337		0.606651
0.535172	0.645163		0.212874
0.538501	0.301714		0.32352
0.905879	0.649161		0.453135
0.578302	0.629051		0.535042
0.860049	0.588664		0.972879
0.96258	0.50345		0.765312
0.487027	0.308847		0.305348
0.536403	0.558518		0.858751
0.815675	0.551955		0.47691
0.87025	0.63024		0.646804
0.421685	0.594519		0.20754
0.440167	0.492208		0.50565
0.543258	0.364119		0.357424
0.75525	0.295488		0.416917
0.586186	0.203761		0.553485
0.439243	0.689857		0.12424
0.75585	0.595838		0.513084
0.389678	0.258479		0.199249
0.659035	0.676066		0.613336
0.459517	0.750762		0.320492
0.554954	0.78647		0.262405
0.427726	0.278927		0.571793
0.452707	0.471766		0.669521
0.408409	0.306828		0.520631
0.352199	0.622889		0.505265
0.534696	0.476003		0.488058
0.646883	0.429281		0.413777
0.449412	0.400268		0.674283
0.40297	0.702733		0.398644
0.361793	0.604974		0.496932
0.420741	0.829677		0.248028
0.388789	0.291966		0.499408
0.438452	0.429019		0.332668
0.830525	0.493885		0.198349
0.383946	0.281318		0.238456
0.357806	0.844289		0.827744
0.29373	0.303175		0.493712
0.662368	0.459296		0.37597
0.515077	0.822406		0.447976
0.61341	0.339514		0.708798
0.946224	0.830732		0.322557
0.65247	0.587913		0.281939
0.634261	0.656324		0.729487
0.577341	0.18161		0.454729
0.516346	0.567779		0.740431
0.743018	0.518096		0.38383
0.708553	0.53748		0.449232
0.860709	0.231292		0.52553
0.716593	0.232131		0.298377
0.602928	0.63108		0.466556
0.626586	0.686691		0.293024
0.583377	0.378306		0.289083
0.549615	0.976393		0.57125
0.491905	0.196527		1
0.512524	1		0.439489
0.408873	0.636728		0.59219
0.359111	0.324829		0.577507
0.770799	0.339339		0.931204
0.480266	0.617891		0.966165
0.826215	0.43385		0.447745
0.400026	0.269236		0.606847
0.42659	0.826161		0.467252
0.558342	0.58215		0.606068
0.442055	0.703575		0.488687
0.310919	0.903456		0.752997
0.673526	0.459558		0.501132
0.255065	0.30138		0.572071
0.298318	0.40903		0.247136
0.681119	0.834919		0.386718
0.512567	0.829645		0.740054
0.676132	0.516199		0.51973
0.548476	0.519862		0.614323
	0.318035		0.497093
	0.303548		0.39888
	0.15814		0.321747
	0.54221		0.763473
	0.841216		0.357459
	0.390778		1
	0.418326		0.531003
	0.506231		0.655236
	0.128989		0.402039
	0.362943		0.504232
	0.387985		0.353858
	0.318948		0.471549
	0.546513		0.619234
	0.621759		0.750325
	0.595908		0.615801
	0.346815		0.342814
	0.447881		0.297823
	0.640541		0.496892
	0.440819		0.697612
	0.693434		0.978416
	0.620207		0.623188
	0.524478		0.557314
	0.424613		0.284377
	0.548254		0.399509
	0.343867		0.660716
	0.581043		0.737724
	0.670603		0.465218
	0.457692		0.59017
	0.593817		0.548834
	0.395654		0.748509
	0.390151		0.962101
	0.507417		0.673273
	0.548652		0.596582
	0.520457		0.141256
	0.5415		0.681512
	0.312024		0.775283
	0.484078		0.754454
	0.415322		0.270413
	0.652956		0.390695
	0.818016		0.64559
	0.543509		0.436054
	0.402686		0.629268
	0.345541		0.378366
	0.632112		0.277208
	0.622776		0.490171
	0.697688		0.360026
	0.451469		0.442124
	0.563911		0.574515
	0.322233		0.641448
	0.485887		0.37972
	0.652462		0.478885
	0.624774		0.494192
	0.641032		0.678298
	0.657545		0.66373
	0.380497		0.768428
	0.473848		0.908849
	0.558374		0.358325
	0.547508		0.646795
	0.850791		1
	0.608906		0.52825
	0.513846		0.701699
	0.314129		0.656084
	0.517865		0.354361
	0.279647		0.307008
	0.264454		0.523509
	0.399061		0.30378
	0.391635		0.644033
	0.674827		0.662402
	0.269554		0.67806
	0.346159		0.549647
	0.448399		0.740494
	0.478063		0.41112
	0.640293		0.569999
	0.338109		0.663927
	0.278454		0.388765
	0.736184		0.476477
	0.82744		0.655263
	0.172849		0.954747
	0.643058		0.407514
	0.44708		0.665864
	0.424325		0.802771
	0.996762		0.268592
	0.331588		0.432531
	0.493362		0.417282
	0.477165		0.565589
	0.18791		0.451525
	0.614783		0.653354
	0.306844		0.444191
	0.442645		0.756856
	0.524616		0.52213
	0.317763		0.975531
	0.62514		0.460389
	0.591161		0.556587
	0.207685		0.395425
	0.292242		0.344346
	0.473982		0.57794
	0.490807		0.4704
	0.936808		0.592614
	0.41792		0.259477
	0.484464		0.562859
	0.400965		0.937502
	0.512549		0.542366
	0.374964		0.553699
	0.414369		0.621567
	0.539867		0.326915
	0.329554		0.600968
	0.257131		0.340503
	0.320025		0.351125
	0.586217		0.501887
	0.555099		0.506133
	0.68379		0.558196
	0.428225		0.337866
	0.524319		0.492278
	0.422457		0.30536
	0.464198		0.526396
	0.525807		0.398654
	0.634568		0.239495
	0.477759		0.388329
	0.705237		0.754056
	0.425986		0.330995
	0.679825		0.847636
	0.611125		0.696123
	0.542074		0.388789
	0.311989		0.364986
	0.66194		0.556631
	0.37171		0.232442
	0.512088		0.590164
	0.522325		0.373133
	0.492746		0.584044
	0.457139		0.999386
	0.363766		0.253722
	0.58428		0.547329
	0.448801		0.369373
	0.447934		0.670088
	0.447077		0.603277
	0.585474		0.639731
	0.399359		0.325977
	0.622561		0.628042
	0.192245		0.340739
	0.609468		0.798881
	0.58452		0.292759
	0.574943		0.386816
	0.344312		0.769933
	0.522547		0.413903
	0.533225		0.618938
	0.35649		0.310276
	0.526863		0.536467
	0.740755		0.411448
	0.594235		0.435877
	0.587696		0.468415
	0.545561		1
	0.546434		0.745808
	0.946407
	0.765651
	0.771458
	0.583455
	0.758644
	0.59769
	0.483055
	0.675654
	0.34405
	0.721658
	0.470077
	0.851421
	0.638278
	0.839923
	0.522337
	0.678708
	0.810739
	0.65396
	0.352395
	0.541723
	0.932118
	0.827078
	0.441807
	0.436302
	0.55444
	0.159271
	0.464832
	0.439651
	0.576825
	0.298542
	0.724174
	0.324384
	0.364396
	0.427192
	0.352696
	0.406288
	0.367978
	0.300468
	0.350467
	0.804633
	0.19041
	0.602039
	0.60053
	0.351045
	0.421582
	0.721553
	0.478211
	0.681939
	0.818758
	0.432708
	0.467472
	0.482511
	0.830457
	0.714342
	0.523797
	0.572821
	0.582762
	0.627235
	0.495545
	0.486598
	0.472918
	0.781514
	0.61893
	0.499799
	0.486661
	0.749158
	0.821668
	0.54592
	0.688519
	0.659756
	0.494601
	0.369314
	0.752348
	0.349099
	0.474467
	0.369046
	0.758311
	0.438028
	0.574206
	0.381159
	0.716322
	0.457219
	0.367537
	0.407648
	0.453697
	0.248596
	0.520242
	0.343097
	0.711842
	0.530156
	0.558665
	0.956496
	0.721535
	0.767714
	0.600309
	0.511205
	0.521219
	0.968709
	0.365165
	0.45956
	0.440943
	0.578153
	0.575842
	0.811446
	0.445116
	0.450636
	0.407295
	0.888259
	0.316406
	0.883016
	0.449563
	0.451752
	0.460022
	0.598583
	0.605269
	0.474237
	0.46484
	0.783949
	0.597852
	0.622462
	0.35171
	0.525041
	0.635111
	0.589431
	0.457557
	0.973549
	0.506795
	0.410696
	0.834827
	0.575314
	0.691845
	0.328283
	0.322406
	0.821864
	0.581387
	0.577524
	0.667714
	0.503474
	0.351779
	0.717123
	0.69914
	0.575421
	0.782701
	0.272299
	0.546123
	0.452422
	0.711906
	0.506352
	0.29094
	0.587105
	0.311646
	0.374099
	0.348982
	0.433714
	0.365892
	0.604329
	0.38874
	0.778078
	0.829932
	0.816134
	0.469267
	0.482504
	0.450296
	0.432133
	0.171589
	0.340113
	0.42495
	0.363044
	0.621439
	0.374521
	0.53033
	0.698814
	0.388266
	0.555126
	0.751205
	0.525521
	0.569904
	0.480869
	0.671323
	0.539386
	0.276644
	0.406658
	0.685165
	0.372775
	0.632835
	0.571938
	0.682355
	0.474203
	0.342899
	0.762234
	0.712665
	0.248805
	0.631631
	0.340424
	0.66319
	0.270291
	0.951785
	0.801162
	0.407064
	0.283807
	0.558293
	0.3424
	0.42368
	0.229147
	0.689779
	0.326921
	0.613894
	0.405482
	0.569244
	0.787579
	0.658736
	0.371238
	0.799004
	0.420934
	0.578233
	0.648041
	0.41286
	0.619524
	0.502703
	0.869215
	0.928317
	0.442468
	0.660177
	0.460369
	0.581262
	0.555948
	0.423817
	0.71823
	0.433488
	0.699551
	0.32804
	0.127092
	0.561926
	0.854955
	0.382037
	0.608024
	0.614482
	0.563696
	0.463495
	0.492677
	0.0525504
	0.395408
	0.633946
	0.534108
	0.800571
	0.435717
	0.742222
	0.513813
	0.599483
	0.558842
	0.524109
	0.604658
	0.374381
	0.5517
	0.376132
	0.428784
	0.543339
	0.614621
	0.571271
	0.576531
	0.578463
	0.46026
	0.50408
	0.919319
	0.439094
	0.613478
	0.6133
	0.674524
	0.620748
	0.419421
	0.415397
	0.450605
	0.429139
	0.674817
	0.924952
	0.851029
	0.980834
	0.442081
	0.539968
	0.392538
	0.808088
	0.447256
	0.343521
	0.497518
	0.51294
	0.539287
	0.707653
	0.666268
	0.556773
	0.681709
	0.234883
	0.54615
	0.640803
	0.771486
	0.503769
	0.335344
	0.844153
	0.610835
	0.339634
	0.490069
	0.395514
	0.792703
	0.690252
	0.792419
	0.819219
	0.416807
	0.386776
